# Supplementary material for: Signaling mechanisms in renal compensatory hypertrophy revealed by multi-omics
Source: Nat Commun. 2023 Jun 16;14:3481. doi: 10.1038/s41467-023-38958-9 (PMC10276015; doi:10.1038/s41467-023-38958-9)
Supplement: Supplementary file 4 — Supplementary Data 1 [file 41467_2023_38958_MOESM4_ESM.xlsx]

## Sheet: Readme
The data in this Table is a Raw data of kidney weight and body weight in mice without (Sham) or with unilateral nephrectomy (UNx) at different time points (Day 1, Day 3, and Day 30).
Method: Unilateral nephrectomy (UNx) or Sham surgery was performed. UNx or sham surgery was followed by measurements at the indicated time points. (n = 11 for sham-day 1, n= 12 for sham-day 3, n= 5 for sham-day 30, n= 9 for UNx-day 1, n= 15 for UNx-day 3, n=5 for UNx-day 30 ).
Statistical significance was evaluated using an un-paired, two-tailed Student’s t-test.
Contact: Hiroaki Kikuchi at NIH at hiroaki.kikuchi@nih.gov or Mark Knepper at knep@helix.nih.gov

## Sheet: kw_bw_rawdata
ID	type	time point	bw	kw	kwoverbw	Average KW over BW
1	sham	1	22.1	131.7	5.95928
2	sham	1	21.1	137.5	6.51659			kw:bw	day1	day3	day30
3	sham	1	22.1	145.7	6.59276			Sham	6.12203	6.35548	5.68647
4	sham	1	25.5	173.7	6.81176			UNx	6.68743	7.89696	7.597
5	sham	1	26	165.4	6.36154
6	sham	1	24.7	149	6.03239			ttest	0.0206708	2.03043e-05	0.0105373
7	sham	1	23.1	142.5	6.16883
8	sham	1	22.5	114.7	5.09778
9	sham	1	22.4	125.6	5.60714
10	sham	1	22	135	6.13636			kw only	day1	day3	day30
11	sham	1	24.2	146.6	6.05785	6.12203		Sham	142.491	150.783	192
12	sham	3	25.1	134.4	5.35458			UNx	152.678	189.173	237.68
13	sham	3	22.2	136.3	6.13964
14	sham	3	23.7	134.6	5.67932			ttest	0.185715	0.000389026	0.0105373
15	sham	3	24.3	151.3	6.22634
16	sham	3	22.1	136.5	6.17647
17	sham	3	23	143.5	6.23913
18	sham	3	25	162.6	6.504
19	sham	3	23.8	158	6.63866
20	sham	3	20.1	139	6.91542
21	sham	3	24	161	6.70833
22	sham	3	24.9	190.4	7.64659
23	sham	3	26.8	161.8	6.03731	6.35548
24	sham	30	37.4	225.8	6.03743
25	sham	30	29.1	197.8	6.79725
26	sham	30	38.7	216.5	5.59432
27	sham	30	33.77	159.9	4.73497
28	sham	30	30.37	160	5.26836	5.68647
29	unx	1	24.3	159.8	6.57613
30	unx	1	22.1	135.3	6.12217
31	unx	1	24	161	6.70833
32	unx	1	25	174	6.96
33	unx	1	23	152	6.6087
34	unx	1	22.2	174.5	7.86036
35	unx	1	22	149.4	6.79091
36	unx	1	21.1	135.1	6.40284
37	unx	1	21.6	133	6.15741	6.68743
38	unx	3	22.9	191.3	8.35371
39	unx	3	26	203.5	7.82692
40	unx	3	26.6	251.5	9.45489
41	unx	3	23.2	149.5	6.44397
42	unx	3	22	154.6	7.02727
43	unx	3	21.7	159.2	7.33641
44	unx	3	23	155.9	6.77826
45	unx	3	22.3	167.4	7.50673
46	unx	3	24.5	198.7	8.1102
47	unx	3	23	208.4	9.06087
48	unx	3	23.8	201.1	8.44958
49	unx	3	25.4	228	8.97638
50	unx	3	25.1	184.5	7.3506
51	unx	3	24.7	187.5	7.59109
52	unx	3	24	196.5	8.1875	7.89696
53	unx	30	38.1	255.5	6.70604
54	unx	30	27	218.1	8.07778
55	unx	30	28.03	244.8	8.7335
56	unx	30	35.25	223.5	6.34043
57	unx	30	30.33	246.5	8.12727	7.597
