# Supplementary material for: Signaling mechanisms in renal compensatory hypertrophy revealed by multi-omics
Source: Nat Commun. 2023 Jun 16;14:3481. doi: 10.1038/s41467-023-38958-9 (PMC10276015; doi:10.1038/s41467-023-38958-9)
Supplement: Supplementary file 5 — Supplementary Data 2 [file 41467_2023_38958_MOESM5_ESM.xlsx]

## Sheet: Readme
The data in this Table is a Histological analysis of kidney from mice without (Sham) or with unilateral nephrectomy (UNx) surgery at 72 hour timepoint.
Method: The coronal (renal-capsule-to-papilla-tip) length and sagittal (top-end-to-bottom-end) length, and regions of cortex are calculated using NDP.view2 Image viewing software
Statistics: Statistical significance was evaluated using an un-paired, two-tailed Student’s t-test.
Contact: Hiroaki Kikuchi at NIH at hiroaki.kikuchi@nih.gov or Mark Knepper at knep@helix.nih.gov

## Sheet: Sheet1
Mouse #	Time point	Sham or UNx	BW at sacrifice (g)	Kidney weight (mg)	Sagittal (mm)	Coronal (mm)	Cortex (mm)
1	day 3	Sham	20.81	132.2	9.15	4.87	0.99			DAY3	sham_ave	sd	UNx_ave	sd	p-value
2	day 3	Sham	21.51	156.4	9.61	5.16	1.08			BW at sacrifice (g)	19.65	1.59908	20.624	0.458563	0.226809
3	day 3	Sham	19.86	134.6	9.25	4.66	1.05			Kidney weight (mg)	132.44	16.0645	162.32	8.68833	0.00641675
4	day 3	Sham	17.75	111.8	8.89	4.18	0.87			Sagittal (mm)	9.22	0.258457	9.602	0.406227	0.113975
5	day 3	Sham	18.32	127.2	9.2	4.44	1.24			Coronal (mm)	4.662	0.378444	5.42	0.216795	0.00463397
6	day 3	UNx	20.49	160	9.61	5.3	1.3			Cortex (mm)	1.046	0.135019	1.294	0.100896	0.0110214
7	day 3	UNx	20.57	160.6	9.4	5.5	1.2
8	day 3	UNx	21.42	151.5	9.1	5.6	1.46
9	day 3	UNx	20.29	175.5	10.2	5.1	1.28
10	day 3	UNx	20.35	164	9.7	5.6	1.23
