# Supplementary material for: Signaling mechanisms in renal compensatory hypertrophy revealed by multi-omics
Source: Nat Commun. 2023 Jun 16;14:3481. doi: 10.1038/s41467-023-38958-9 (PMC10276015; doi:10.1038/s41467-023-38958-9)
Supplement: Supplementary file 6 — Supplementary Data 3 [file 41467_2023_38958_MOESM6_ESM.xlsx]

## Sheet: Readme
The data in this Table shows Morphological data of microdissected S1 proximal tubules and cortical collecting duct 30 days after surgery.
Method:Confocal fluorescence images were recorded with a Zeiss LSM780 confocal microscope using a 20× objective lens by Z-stack scanning. 3D images are reconstructed using z-stack files, and cell counting was performed on three-dimensional reconstructed tubule images using Imaris Scientific Image Processing & Analysis software (v7.7.1, Bitplane, Zurich, Switzerland). Counting was automated using …
Statistics: Statistical significance was evaluated using an un-paired, two-tailed Student’s t-test.
Contact: Hiroaki Kikuchi at NIH at hiroaki.kikuchi@nih.gov or Mark Knepper at knep@helix.nih.gov

## Sheet: Sheet1
PROXIMAL TUBULE_day30
	Sham1	Sham2	Sham3	UNx1	UNx2	UNx3	Sham average	UNx average	p-value
Tubule thickness= outer diameter (um)	43.0407	38.9567	40.3998	50.7692	56.3533	54.8559	40.7991	53.9928	0.00301395
Cell height (um)	15.1339	13.9316	11.8729	14.6154	15.3846	15.2559	13.6461	15.0853	0.216413
IMARIS_Volume/count = cell volume	1521.26	1465.13	1694.71	2119.03	2941.19	2124.91	1560.37	2395.05	0.0414243
Count/Length (count/um)	0.343421	0.368278	0.421505	0.395673	0.403197	0.409796	0.377735	0.402889	0.342725
Calculated cell volume(um3/count)	4381.93	3093.99	3429.43	4656.6	5618	5844.41	3635.11	5373.01	0.0306103
CORTICAL COLLECTING DUCT_day 30
	Sham1	Sham2	Sham3	UNx1	UNx2	UNx3	Sham average	UNx average	p-value
Tubule thickness= outer diameter (um)	18.8679	19.3548	17.7358	27.1698	24.4444	25.7961	18.6529	25.8034	0.00148582
Count/Length (count/um)	0.416429	0.444783	0.486106	0.524734	0.513077	0.575046	0.449106	0.537619	0.0332737
IMARISVolume/count = cell volume	411.853	594.435	199.014	288.233	648.209	294.052	401.768	410.165	0.961851
