# Supplementary material for: Signaling mechanisms in renal compensatory hypertrophy revealed by multi-omics
Source: Nat Commun. 2023 Jun 16;14:3481. doi: 10.1038/s41467-023-38958-9 (PMC10276015; doi:10.1038/s41467-023-38958-9)
Supplement: Supplementary file 7 — Supplementary Data 4 [file 41467_2023_38958_MOESM7_ESM.xlsx]

## Sheet: Original hypothesis
Hypotheses about signaling pathways in contralateral kidney triggered by unilateral nephrectomy
Trigger Process	Increased apical uptake of solutes into proximal tubule cells due to increased snGFR & GT balance				Increased flow rate of proximal tubule luminal fluid due to increased snGFR								Increased luminal pressure due to increased snGFR								Increased renal blood flow	Increased ECF volume			Loss of Renal Glucose Production	Increased free GH		Increased glucocorticoid	Trigger Process
Trigger Mechanism	Increased GFR increases solute delivery to proximal tubule lumen resulting in greater apical entry		ATP utilization increases due to increased transepithelial transport		Increased bending of the primary cilium due to accelerated luminal flow secondary to increased GFR				Unknown effects of shear forces in proximal tubule cells insensitive to ciliary ablation (29044509)				Activation of stretch receptors in plasma membrane of proximal tubule cells (Piezo and Tmem63 family Ca channels) (33239794)		Cell flattening resulting in decreased stress/strain at lateral cell-cell junctions (Flattening associated with narrowed intercellular space [https://pubmed.ncbi.nlm.nih.gov/7191026/])					Cell flattening against basement membrane decreases tensile force	JG cells of renal afferent arteriole secrete less renin	Increased atrial natriuretic peptide (ANP) secretion by heart	Decreased renal sympathetic activation		Elimination of Contribution of Gluconeogenesis for One Kidney	Decrease in circulating Ghr Adam17 fragment		Stress-induced ACTH secretion	Trigger Mechanism
Subcategory	Increased amino acid concentrations in proximal tubule cells	Increased short-chain fatty acid concentrations in proximal tubule cells	Increased AMP/ATP ratio	Localized depletion of ATP limits other ATP-dependent processes	Calcium mobilization (11687880)		Compartment specific signaling						Increased intracellular free calcium		Tight junctions	Adherens junctions		Lateral cell membrane		Basal membrane	Decreased activation of Agtr1a in proximal tubule	Increased circulating ANP	Decreased release of norepinephrine at nerve endings						Subcategory
Name of Pathway	mTORC1	'Metabolic Sensor' Nuclear Receptors (PPARs, HNF4A, LXRs, FXR)	AMPK	General protein phosphorylation	Calcium/ Calmodulin		Hedgehog	cAMP-PKA	TGF-b	MAP kinase	Canonical Wnt	Jak-Stat	Calcium/ Calmodulin		Ocln-ZO1-ZONAB (Ybx3)	Cadherin-AMPK	Hippo	Ephrin-Eph Receptor	Notch	Integrin	DAG-IP3	cGMP-PKG	cAMP-PKA	DAG-IP3	Insulin	GH-IGF1	GH	Glucocorticoid	Name of Pathway
Intracellular Trigger	Various amino acid sensor proteins affect mTORC1 activity	Fatty acids and eicosanoids act as ligands that activate nuclear receptor TFs	High AMP activates AMPK by binding to gamma subunit	Decrease in ATP vicinal to Na-K-ATPase in basolateral plasma membrane decreases rate of protein phosphorylation locallly	Ca/Calm activates protein kinases	Ca/Calm activates phosphatase calcineurin	Activation of Ptch1/Smo	Local activation of Ptger4, Gpr161	Unknown	Unknown	Unknown	Unknown	Ca/Calm activates protein kinases	Ca/Calm activates phosphatase calcineurin	Signaling from tight junction drives epithelial differentiation	Tension on cadherin molecules in adjacent cells increases Lkb1 and AMPK (Prkaa1, Prkaa2) activity	Tension on cadherin molecules in adjacent cells generate signals via α-catenin, LIM domain proteins (Ajuba, Wtip, Limd1, Limd2), neurofibromin/merlin (Nf2) and KIBRA (Wwc1)	Asymmetric association of Eph ligand and Eph receptor produces signaling in both forward and reverse direaction (Only Ephb isoforms do forward signaling.)	Notch has a mechanotransduction module which underoes force induced proteolytic cleavage and release of the Notch intracellular domain (NICD), that enters the nucleus and acts as a transcriptional effector.	Focal adhesions serve as mechano-transducers mediating signaling via Src and Ptk2 (FAK)	Agtr1a is a GPCR that signals through Gq/G11 and activates the phosphatidyl-inositol-calcium second messenger system	ANP binds to ANP receptors, triggering guanylyl cyclase activity	Norepinephrine binds to beta adrenergic receptor Adrb2 in proximal tubule	Norepinephrine binds to alpha adrenergic receptor Adra2b in proximal tubule	Insulin binds receptor tyrosine kinase Insr	IGF1 binding to receptor tyrosine kinase	GH binding to renal Ghr	Corticosterone binding to renal GR	Intracellular Trigger
Reference	30602761	19770177	28561051	17213461	7778873	11096121	29473038	31947770	29044509	29044509	29044509	29044509	7778873	11096121	10790369	28561051	30546055	32781521	33534608	34523678	28255001	17283251	34029142	34029142	17686957	22098791	34143299	8388651	Reference
Reference	15788477		21680840		21586324		21586324		30184463	22569528	16609290	8197455	33239794	33239794			26544935						2897199	2897199		15231295		5960526	Reference
Reference	19474189				11687880																								Reference
KEGG Link	hsa04150	hsa03320	hsa04152	map04964+K01539	map04020+K02183	map04020+K02183	hsa04340	hsa04340	hsa04350	hsa04010	hsa04310	hsa04630	map04020+K02183	map04020+K02183	hsa04530	hsa04152	hsa04390	map04360+K05114	hsa04330	map04510+K05725	map04924+K12323	map04022+K12323	map04261+C00547	map04261+C00547	https://www.genome.jp/pathway/hsa04910	https://www.genome.jp/pathway/hsa04151+H02040	https://www.genome.jp/pathway/mmu04935	https://www.genome.jp/dbget-bin/www_bget?hsa:2908	KEGG Link
Predicted direction of change	Increased mTORC1 activity	Increased transcription of NR regulated genes	Increased AMPK kinase signaling	Broadly decreased protein phosphorylation	Increased phosphorylation of kinase targets	Decreased phosphorylation of calcineurin targets	Increased or decreased transcription of Gli regulated genes	Increased or decreased transcription of Gli regulated genes	Increased TGF-beta signaling	Increased MAP kinase signaling	Increased Wnt-beta-catenin signaling	Decreased Jak-Stat signaling	Increased phosphorylation of kinase targets	Decreased phosphorylation of calcineurin targets	Decreased markers of proximal tubule differentiaion	Decreased AMPK signaling	Increased activation of Hippo pathway	Increased or decreased tyrosine kinase signaling	Increased or decreased Notch signaling	Decreased integrin signaling	Decreased phospho-inositide signaling	Increased cGMP signaling	Decreased cAMP signaling	Decreased phospho-inositide signaling	Decreased signaling	Increased signaling	Inreased signaling	Increased signaling	Predicted direction of change
Key protein kinases	Mtor, Rps6kb1, Rps6kb2, Ulk1, Ulk2	none	Prkaa1, Prkaa2 (with beta and gamma subunits), Lkb1, Camkk2, plus other SNF-family kinases targeted by Lkb1 (Sik1, Sik2, Sik3, Mark2, Mark3, Mark4, Nuak2), Eef2k	all	Mylk, Phkg2, Camk1,Camk1d, Camk2d, Camkk2	none	Grk2, Grk4, Csnk1a1, Csnk1d, Csnk1e, Csnk1g2, Csnk1g3	Prkaca, Prkacb	Tgfbr1, Tgfbr2 (Bmpr1a, Acvr1, Acvr2a, Acvr2b)	Mapk1, Mapk2, Mapk3, Mapk7,Mknk1, Mknk2, Rps6ka1, Rps6ka4, Raf1, Map4k4, Map3k20	Gsk3b, Csnk1a1, Csnk2a1, Csnk2a2, Csnk2b	Jak1, Jak2, Jak3, Tyk2	Mylk, Phkg2, Camk1,Camk1d, Camk2d, Camkk2	none	Cdk4, Erbb2, Erbb3	Prkaa1, Prkaa2 (with beta and gamma subunits), Lkb1, Camkk2, plus other SNF-family kinases targeted by Lkb1 (Sik1, Sik2, Sik3, Mark2, Mark3, Mark4, Nuak2), Eef2k	Stk3 (MST2), Stk4 (MST1), Lats1, Lats2	Epha1, Ephb4 forward: Abl1, Mapk1, Mapk3, Pak1, Pak2, Pak4, Rock1, Rock2 reverse: Fyn	none	Ptk2, Src, Prkca, Prkcb, Prkcg	Prkca, Prkcd, Prkce, Prkch, and Ca dependent kinases	Npr2, Prkg1, Prkg2	Prkaca, Prkacb	Prkca, Prkcd, Prkce, Prkch, and Ca dependent kinases	Insr, Pdpk1, Akt1, Akt2, Akt3, Sgk1, Sgk2, Sgk3, Mtor, Gsk3b, Rps6kb1, Rps6kb2, Mapk1, Mapk3, Mknk1, Mknk2	Pdpk1, Akt1, Akt2, Akt3, Sgk1, Sgk2, Sgk3, Mtor, Gsk3b, Rps6kb1, Rps6kb2, Mapk1, Mapk3, Mknk1, Mknk2	Jak1, Jak2, Jak3, Rtk1	none	Key protein kinases
Key transcription factors (only those expressed in proximal tubule)	none	Ppara, Pparg, Hnf4a, Nr1h2, Nr1h3, Nr1h4, all hetero-dimerizing with RXR	Hnf4a, Foxo1, Foxo3, Srebf1, Srebf2 (and targets of Ppargc1a)	none	Cebpb, Creb1, Crem, Atf1	Nfatc1, Nfatc3, Mef2a, Mef2d	Gli2, Gli3	Gli2, Gli3	Smad1, Smad2, Smad3, Smad4, Smad5, Id1, Id2, Id3, Id4	ETS family (Ets2, Etv1, Etv3, Etv5, Etv6, Elk1) and AP1 family (Jun, Junb, Jund)	Tcf7, Tcf7l1, Tcf7l2, Lef1, Tcf3 (uses beta-catenin as coregulator)	Stat1, Stat2, Stat3, Stat5a, Stat5b, Stat6	Cebpb, Creb1, Crem, Atf1	Nfatc1, Nfatc3, Mef2a, Mef2d	Ybx1, Ybx3	Hnf4a, Foxo1, Foxo3, Srebf1, Srebf2 (and targets of Ppargc1a)	Tead1, Tead2, Tead3, Tead4 with coregulators Yap1, Wwtr1 (TAZ)	ETS family (Ets2, Etv1, Etv3, Etv5, Etv6, Elk1) and AP1 family (Jun, Junb, Jund)	Notch2, Hes1 (Hey not expressed)	E2f1, E2f2, E2f3, E2f4, E2f5	Nr3c2	Creb1, Atf1, Crem	Creb1, Atf1, Crem	Cebpb	Foxo1, ETS family (Ets2, Etv1, Etv3, Etv5, Etv6, Elk1) and AP1 family (Jun, Junb, Jund)	ETS family (Ets2, Etv1, Etv3, Etv5, Etv6, Elk1) and AP1 family (Jun, Junb, Jund)	Stat1, Stat2, Stat3. Stat5a, Stat5b	Nr3c1, Nr3c2	Key transcription factors (only those expressed in proximal tubule)

## Sheet: TFs and Kinases related
Original hypothesis for Transcription factor	Intracellular Trigger	Related TFs												Related Kinases
Increased mTORC1 activity	Various amino acid sensor proteins affect mTORC1 activity	none												Mtor	Rps6kb1	Rps6kb2	Ulk1	Ulk2
Increased transcription of NR regulated genes	Fatty acids and eicosanoids act as ligands that activate nuclear receptor TFs	Ppara	Pparg	Hnf4a	Nr1h2	Nr1h3	Nr1h4							none
Increased AMPK kinase signaling	High AMP activates AMPK by binding to gamma subunit	Hnf4a	Foxo1	Foxo3	Srebf1	Srebf2								Prkaa1	Prkaa2	Lkb1	Camkk2	Sik1	Sik2	Sik3	Mark2	Mark3	Mark4	Nuak2	Slk	Stk11	Cab39l
Increased phosphorylation of kinase targets	Ca/Calm activates protein kinases	Cebpb	Creb1	Crem	Atf1									Mylk	Phkg2	Camk1	Camk1d	Camk2d	Camkk2
Decreased phosphorylation of calcineurin targets	Ca/Calm activates phosphatase calcineurin	Nfatc1	Nfatc3	Mef2a	Mef2d									none
Increased or decreased transcription of Gli regulated genes	Activation of Ptch1/Smo	Gli2	Gli3											Grk2	Grk4	Csnk1a1	Csnk1d	Csnk1e	Csnk1g2	Csnk1g3
Increased or decreased transcription of Gli regulated genes	Local activation of Ptger4, Gpr161	Gli2	Gli3											Prkaca	Prkacb
Increased TGF-beta signaling	Unknown	Smad1	Smad2	Smad3	Smad4	Smad5	Id1	Id2	Id3	Id4				Tgfbr1	Tgfbr2	Acvr1	Acvr2a	Acvr2b
Increased MAP kinase signaling	Unknown	Etv1	Etv3	Etv5	Etv6	Elk1	Junb	Jund						Mapk1	Mapk2	Mknk1	Mknk2	Rps6ka1	Rps6ka4	Raf1	Mapk7	Mapk3	Map4k4	Map3k20
Increased Wnt-beta-catenin signaling	Unknown	Tcf7	Tcf7l1	Tcf7l2	Lef1	Tcf3								Gsk3b	Csnk1a1	Csnk2a1	Csnk2a2	Csnk2b
Decreased Jak-Stat signaling	Unknown	Stat1	Stat2	Stat3	Stat5a	Stat5b	Stat6							Jak1	Jak2	Jak3	Tyk2
Increased phosphorylation of kinase targets	Ca/Calm activates protein kinases	Cebpb	Creb1	Crem	Atf1									Mylk	Phkg2	Camk1	Camk1d	Camk2d	Camkk2
Decreased phosphorylation of calcineurin targets	Ca/Calm activates phosphatase calcineurin	Nfatc1	Nfatc3	Mef2a	Mef2d									none
Decreased markers of proximal tubule differentiaion	Signaling from tight junction drives epithelial differentiation	Ybx1	Ybx3											Cdk4	Erbb2	Erbb3
Decreased AMPK signaling	Tension on cadherin molecules in adjacent cells increases Lkb1 and AMPK (Prkaa1, Prkaa2) activity	Hnf4a	Foxo1	Foxo3	Srebf1	Srebf2								Prkaa1	Prkaa2	Lkb1	Camkk2	Sik1	Sik2	Sik3	Mark2	Mark3	Mark4	Nuak2	Slk
Increased activation of Hippo pathway	Tension on cadherin molecules in adjacent cells generate signals via α-catenin, LIM domain proteins (Ajuba, Wtip, Limd1, Limd2), neurofibromin/merlin (Nf2) and KIBRA (Wwc1)	Tead1	Tead2	Tead3	Tead4	Wwtr1 (TAZ)								Stk3 (MST2)	Stk4 (MST1)	Lats1	Lats2
Increased or decreased tyrosine kinase signaling	Asymmetric association of Eph ligand and Eph receptor produces signaling in both forward and reverse direaction (Only Ephb isoforms do forward signaling.)	Ets2	Etv1	Etv3	Etv5	Etv6	Elk1	Junb	Jund					Epha1	Ephb4	Mapk1	Mapk3	Pak1	Pak2	Pak4	Rock1	Rock2
Increased or decreased Notch signaling	Notch has a mechanotransduction module which underoes force induced proteolytic cleavage and release of the Notch intracellular domain (NICD), that enters the nucleus and acts as a transcriptional effector.	Notch2	Hes1											none
Decreased integrin signaling	Focal adhesions serve as mechano-transducers mediating signaling via Src and Ptk2 (FAK)	E2f1	E2f2	E2f3	E2f4	E2f5								Ptk2	Src	Prkca	Prkcb	Prkcg
Decreased phospho-inositide signaling	Agtr1a is a GPCR that signals through Gq/G11 and activates the phosphatidyl-inositol-calcium second messenger system	Nr3c1	Nr3c2											Prkca	Prkcd	Prkce	Prkch
Increased cGMP signaling	ANP binds to ANP receptors, triggering guanylyl cyclase activity	Creb1	Atf1	Crem										Npr2	Prkg1	Prkg2
Decreased cAMP signaling	Norepinephrine binds to beta adrenergic receptor Adrb2 in proximal tubule	Creb1	Atf1	Crem										Prkaca	Prkacb
Decreased phospho-inositide signaling	Norepinephrine binds to alpha adrenergic receptor Adra2b in proximal tubule	Cebpb												Prkca	Prkcd	Prkce	Prkch
Insulin signaling	Insulin binds receptor tyrosine kinase Insr	Foxo1	Ets2	Etv1	Etv3	Etv5	Etv6	Elk1	Jun	Junb	Junb			Pdpk1	Akt1	Akt2	Akt3	Sgk1	Sgk2	Sgk3	Mtor	Gsk3b	Rps6kb1	Rps6kb2	Mapk1	Mapk3	Mknk1	Mknk2	Insr
GH signaling	GH binding to renal Ghr	Stat1	Stat2	Stat3	Stat5a	Stat5b								Jak1	Jak2	Jak3	Rtk1
Glucocorticoid signaling	Corticosterone binding to renal GR	Nr3c1	Nr3c2
