# Supplementary material for: Signaling mechanisms in renal compensatory hypertrophy revealed by multi-omics
Source: Nat Commun. 2023 Jun 16;14:3481. doi: 10.1038/s41467-023-38958-9 (PMC10276015; doi:10.1038/s41467-023-38958-9)
Supplement: Supplementary file 8 — Supplementary Data 5 [file 41467_2023_38958_MOESM8_ESM.xlsx]

## Sheet: README
This table shows the de novo motif enrichment analysis results by HOMER for the peaks differntially increased in UNx, for those differntially decreased in UNx, and for all peaks
Method:http://homer.ucsd.edu/homer/motif/
Contact: Hiroaki Kikuchi at NIH at hiroaki.kikuchi@nih.gov or Mark Knepper at knep@helix.nih.gov

## Sheet: DAR_UP_MOTIF
Rank	Motif	P-value	Q-value (method = BH)	% of Targets	% of Backgrounds	Best Match
1		1e-253	1e-252	0.4691	0.208	PPARa(NR),DR1/Liver-Ppara-ChIP-Seq(GSE47954)/Homer(0.918)
2		1e-67	5e-67	0.0442	0.0071	Mef2d(MADS)/Retina-Mef2d-ChIP-Seq(GSE61391)/Homer(0.980)
3		1e-65	3.33333e-65	0.0529	0.0107	NFATC3/MA0625.1/Jaspar(0.847)
4		1e-64	2.5e-64	0.2568	0.1454	HNF4a(NR),DR1/HepG2-HNF4a-ChIP-Seq(GSE25021)/Homer(0.747)
5		1e-56	2e-56	0.1471	0.0687	HNF1b(Homeobox)/PDAC-HNF1B-ChIP-Seq(GSE64557)/Homer(0.876)
6		1e-52	1.66667e-52	0.3685	0.2495	MF0004.1_Nuclear_Receptor_class/Jaspar(0.913)
7		1e-32	1.42857e-32	0.1454	0.0831	Zfp281(Zf)/ES-Zfp281-ChIP-Seq(GSE81042)/Homer(0.961)
8		1e-23	1.25e-23	0.1296	0.0789	TFCP2/MA0145.3/Jaspar(0.922)
9		1e-22	1.11111e-22	0.0623	0.0297	HLF(bZIP)/HSC-HLF.Flag-ChIP-Seq(GSE69817)/Homer(0.947)
10		0.001	0.001	0.1097	0.091	KLF9/MA1107.2/Jaspar(0.748)

## Sheet: DAR_DOWN_MOTIF
Rank	Motif	P-value	Q-value	% of Targets	% of Backgrounds	Best Match
1		1e-105	1e-104	0.352	0.0792	HNF1b(Homeobox)/PDAC-HNF1B-ChIP-Seq(GSE64557)/Homer(0.924)
2		1e-27	5e-27	0.0187	0.0001	Zic3(Zf)/mES-Zic3-ChIP-Seq(GSE37889)/Homer(0.612)
3		1e-26	3.33e-26	0.0199	0.0002	PB0099.1_Zfp691_1/Jaspar(0.662)
4		1e-25	2.5e-25	0.0261	0.0007	MafA(bZIP)/Islet-MafA-ChIP-Seq(GSE30298)/Homer(0.752)
5		1e-23	2e-23	0.0286	0.0012	Erra(NR)/HepG2-Erra-ChIP-Seq(GSE31477)/Homer(0.808)
6		1e-20	1.67e-20	0.0211	0.0006	SOX10/MA0442.2/Jaspar(0.687)
7		1e-18	1.25e-18	0.0112	0	ZNF682/MA1599.1/Jaspar(0.603)
8		1e-18	1.25e-18	0.0149	0.0002	ASCL1(var.2)/MA1631.1/Jaspar(0.796)
9		1e-14	1.11e-14	0.4216	0.2911	NFIX/MA0671.1/Jaspar(0.940)
10		1e-13	1e-13	0.0522	0.0124	TFAP2C(var.2)/MA0814.2/Jaspar(0.649)

## Sheet: ALL_MOTIF
Rank	Motif	P-value	Q-value	% of Targets	% of Backgrounds	Best Match
1		1E-4585	1E-4585	0.2797	0.126	HNF4a(NR),DR1/HepG2-HNF4a-ChIP-Seq(GSE25021)/Homer(0.951), PPARa(NR),DR1/Liver-Ppara-ChIP-Seq(GSE47954)/Homer(0.918)
2		1E-4441	1E-4441	0.0962	0.0192	CTCF(Zf)/CD4+-CTCF-ChIP-Seq(Barski_et_al.)/Homer(0.899)
3		1E-3995	1E-3995	0.1164	0.0308	HNF1b(Homeobox)/PDAC-HNF1B-ChIP-Seq(GSE64557)/Homer(0.994
4		1E-485	1E-485	0.1136	0.076	NF1(CTF)/LNCAP-NF1-ChIP-Seq(Unpublished)/Homer(0.902)
5		1E-350	1E-350	0.1044	0.0732	TEAD(TEA)/Fibroblast-PU.1-ChIP-Seq(Unpublished)/Homer(0.838)
6		1E-340	1E-340	0.1552	0.1178	NFIA/MA0670.1/Jaspar(0.744)
7		1E-310	1.43E-310	0.1068	0.0769	Sp5(Zf)/mES-Sp5.Flag-ChIP-Seq(GSE72989)/Homer(0.795)
8		1e-295	1e-295	0.0633	0.0412	PB0103.1_Zic3_1/Jaspar(0.778)
9		1e-257	1e-257	0.0543	0.0351	KLF15/MA1513.1/Jaspar(0.642)
10		1e-248	1e-248	0.1612	0.1284	MafA(bZIP)/Islet-MafA-ChIP-Seq(GSE30298)/Homer(0.886)

## Sheet: R code used
library(qvalue)
pvalue <- c(1E-253,1E-67,1E-65,1E-64,1E-56,1E-52,1E-32,1E-23,1E-22,0.001)
q.value<-p.adjust(pvalue,method="fdr")
q.value
library(qvalue)
pvalue <- c(1E-105,1E-27,1E-26,1E-25,1E-23,1E-20,0.000000000000000001,0.000000000000000001,0.00000000000001,0.0000000000001)
q.value<-p.adjust(pvalue,method="fdr")
q.value
library(qvalue)
pvalue <- c(1E-4585,1E-4441,1E-3995,1E-485,1E-350,1E-340,1E-310,1E-295,1E-257,1E-248)
q.value<-p.adjust(pvalue,method="fdr")
q.value
