# Supplementary material for: Signaling mechanisms in renal compensatory hypertrophy revealed by multi-omics
Source: Nat Commun. 2023 Jun 16;14:3481. doi: 10.1038/s41467-023-38958-9 (PMC10276015; doi:10.1038/s41467-023-38958-9)
Supplement: Supplementary file 9 — Supplementary Data 6 [file 41467_2023_38958_MOESM9_ESM.xlsx]

## Sheet: Readme
The data in this spreadsheet is a quantitative comparison between Sham and UNx of the number of sequencing reads overlapping a peak (peak height) in microdissected proximal tubules at 24 hours
Quantification uses Diffbind. This method extends on edgeR by subtracting scaled input (background) read counts from read counts overlapping peaks.
Reference: http://bioconductor.org/packages/release/bioc/html/DiffBind.html.
Contact: Hiroaki Kikuchi at NIH at hiroaki.kikuchi@nih.gov or Mark Knepper at knep@helix.nih.gov

## Sheet: PT_ATAC_24h
seqnames	start	end	width	strand	Sham1_normcount	Sham2_normcount	Sham3_normcount	UNx1_normcount	UNx2_normcount	UNx3_normcount	Conc	Conc_Sham	Conc_UNx	Fold	p.value	FDR	Annotation	Detailed Annotation	Distance to TSS	Nearest PromoterID	Entrez ID	Nearest Unigene	Nearest Refseq	Nearest Ensembl	Gene Name	Gene Alias	Gene Description	Gene Type
chrY	808540	808807	268	*	4.04	2.87	3.86	5.82	8.08	9.99	2.52991	1.84265	2.9935	0.784773	0.263316	0.551504	Intergenic	RMER17A-int|LTR|ERVK	-9975	NM_001357043	22202	Mm.422949	NM_011667	ENSMUSG00000069053	Uba1y	A1s9Y-1|Sby|Ube-2|Ube1ay|Ube1y|Ube1y-1|Ube1y1	ubiquitin-activating enzyme, Chr Y	protein-coding
chrY	809036	809824	789	*	29.4	20.88	28.11	37.73	52.43	64.84	5.28157	4.70743	5.69117	0.633447	0.0459652	0.259984	Intergenic	RMER17A-int|LTR|ERVK	-9219	NM_001357043	22202	Mm.422949	NM_011667	ENSMUSG00000069053	Uba1y	A1s9Y-1|Sby|Ube-2|Ube1ay|Ube1y|Ube1y-1|Ube1y1	ubiquitin-activating enzyme, Chr Y	protein-coding
chrY	810110	810297	188	*	4.39	3.12	4.2	5.28	7.33	9.07	2.47651	1.96467	2.85355	0.529288	0.460454	0.708758	Intergenic	RMER17A|LTR|ERVK	-8445	NM_001357043	22202	Mm.422949	NM_011667	ENSMUSG00000069053	Uba1y	A1s9Y-1|Sby|Ube-2|Ube1ay|Ube1y|Ube1y-1|Ube1y1	ubiquitin-activating enzyme, Chr Y	protein-coding
chrY	872938	873553	616	*	26.03	18.49	24.89	22.28	30.96	38.28	4.74528	4.53202	4.93103	0.0505447	0.881634	0.948767	Intergenic	Lx|LINE|L1	-24542	NM_011419	20592	Mm.262676	NM_011419	ENSMUSG00000056673	Kdm5d	HY|Jarid1d|Smcy	lysine (K)-specific demethylase 5D	protein-coding
chrY	897468	897618	151	*	5.85	4.15	5.59	3.99	5.55	6.86	2.41458	2.37744	2.45079	-0.268755	0.705073	0.858955	promoter-TSS (NM_011419)	promoter-TSS (NM_011419)	-245	NM_011419	20592	Mm.262676	NM_011419	ENSMUSG00000056673	Kdm5d	HY|Jarid1d|Smcy	lysine (K)-specific demethylase 5D	protein-coding
chrY	897893	898090	198	*	11.63	8.26	11.12	6.76	9.39	11.61	3.29176	3.36922	3.20991	-0.501202	0.292551	0.57776	exon (NM_011419, exon 1 of 26)	exon (NM_011419, exon 1 of 26)	204	NM_011419	20592	Mm.262676	NM_011419	ENSMUSG00000056673	Kdm5d	HY|Jarid1d|Smcy	lysine (K)-specific demethylase 5D	protein-coding
chrY	1009724	1009880	157	*	1.5	1.07	1.43	2.5	3.48	4.3	1.25082	0.415578	1.7764	0.954852	0.415074	0.67608	promoter-TSS (NM_012011)	promoter-TSS (NM_012011)	-793	NM_001357094	26908	Mm.250909	NM_012011	ENSMUSG00000069049	Eif2s3y	Eif-2gy|Spy|Tfy	eukaryotic translation initiation factor 2, subunit 3, structural gene Y-linked	protein-coding
chrY	1010154	1010888	735	*	33.46	23.76	31.99	35.82	49.78	61.55	5.29987	4.89416	5.61618	0.372605	0.234948	0.525361	promoter-TSS (NM_012011)	promoter-TSS (NM_012011)	-74	NM_001357094	26908	Mm.250909	NM_012011	ENSMUSG00000069049	Eif2s3y	Eif-2gy|Spy|Tfy	eukaryotic translation initiation factor 2, subunit 3, structural gene Y-linked	protein-coding
chrY	1173655	1173972	318	*	15.12	10.74	14.46	12.59	17.5	21.64	3.9394	3.74818	4.10822	0.0116952	0.975748	0.990302	intron (NM_001326683, intron 10 of 26)	L1Md_F|LINE|L1	71945	NM_001326683	22290	Mm.20477	NM_009484	ENSMUSG00000068457	Uty	Hydb|mKIAA4057	ubiquitously transcribed tetratricopeptide repeat gene, Y chromosome	protein-coding
chrY	1178439	1179131	693	*	33.02	23.45	31.57	42.14	58.55	72.4	5.44371	4.87526	5.85042	0.625093	0.0429962	0.252817	intron (NM_001326683, intron 8 of 26)	ORR1A2-int|LTR|ERVL-MaLR	66974	NM_001326683	22290	Mm.20477	NM_009484	ENSMUSG00000068457	Uty	Hydb|mKIAA4057	ubiquitously transcribed tetratricopeptide repeat gene, Y chromosome	protein-coding
chrY	1212271	1212486	216	*	10.95	7.78	10.47	7.89	10.97	13.56	3.36051	3.28326	3.43383	-0.195502	0.674007	0.842178	intron (NM_001326683, intron 4 of 26)	ORR1B2|LTR|ERVL-MaLR	33380	NM_001326683	22290	Mm.20477	NM_009484	ENSMUSG00000068457	Uty	Hydb|mKIAA4057	ubiquitously transcribed tetratricopeptide repeat gene, Y chromosome	protein-coding
chrY	1244835	1246001	1167	*	119.5	84.87	114.25	95.09	132.13	163.39	6.88516	6.73074	7.02464	-0.0542096	0.835203	0.926334	exon (NM_009484, exon 1 of 27)	exon (NM_009484, exon 1 of 27)	341	NM_001326683	22290	Mm.20477	NM_009484	ENSMUSG00000068457	Uty	Hydb|mKIAA4057	ubiquitously transcribed tetratricopeptide repeat gene, Y chromosome	protein-coding
chr2	3089352	3089586	235	*	14.92	10.6	14.27	9.7	13.48	16.67	3.73045	3.72949	3.73141	-0.343033	0.399522	0.664839	Intergenic	BLACKJACK|DNA|hAT-Blackjack	-24755	NM_001310434	269233	Mm.23044	NM_001081161	ENSMUSG00000050530	Fam171a1	9630050M13Rik|AA409679	family with sequence similarity 171, member A1	protein-coding
chr13	3089008	3090136	1129	*	54.2	38.5	51.82	66.07	91.81	113.53	6.11521	5.59017	6.49932	0.55993	0.0422933	0.250677	Intergenic	Intergenic	-59903	NR_001581	73266	Mm.335891	NR_001581	ENSMUSG00000091304	Speer6-ps1	1700039A02Rik|Alb-cre|Alb<cre>|AlbCre|SPEER-6|Tg(Alb-cre)21Mgn|albumin-cre|cr<Alb>	spermatogenesis associated glutamate (E)-rich protein 6, pseudogene 1	pseudo
chr2	3102412	3102609	198	*	8.41	5.97	8.04	5.9	8.2	10.15	2.95936	2.9012	3.01528	-0.229859	0.681941	0.846441	Intergenic	MIR3|SINE|MIR	-11713	NM_001310434	269233	Mm.23044	NM_001081161	ENSMUSG00000050530	Fam171a1	9630050M13Rik|AA409679	family with sequence similarity 171, member A1	protein-coding
chr17	3102073	3102946	874	*	123.92	88.01	118.48	130.91	181.91	224.95	7.17689	6.78315	7.48589	0.354264	0.175938	0.462928	Intergenic	Intergenic	-12462	NM_134123	106583	Mm.124373	NM_134123	ENSMUSG00000046201	Scaf8	A630086M08Rik|A930036P18Rik|AA408306|AI447644|AI448652|AU015035|Rbm16|mKIAA1116	SR-related CTD-associated factor 8	protein-coding
chr13	3106497	3107420	924	*	32.91	23.38	31.47	35.02	48.66	60.18	5.27069	4.87055	5.5836	0.363706	0.249738	0.539229	Intergenic	Intergenic	-42516	NR_001581	73266	Mm.335891	NR_001581	ENSMUSG00000091304	Speer6-ps1	1700039A02Rik|Alb-cre|Alb<cre>|AlbCre|SPEER-6|Tg(Alb-cre)21Mgn|albumin-cre|cr<Alb>	spermatogenesis associated glutamate (E)-rich protein 6, pseudogene 1	pseudo
chr17	3114371	3116085	1715	*	485.5	344.82	464.18	459.09	637.95	788.89	9.05004	8.75321	9.2961	0.194677	0.420323	0.679948	5' UTR (NM_134123, exon 1 of 20)	5' UTR (NM_134123, exon 1 of 20)	256	NM_134123	106583	Mm.124373	NM_134123	ENSMUSG00000046201	Scaf8	A630086M08Rik|A930036P18Rik|AA408306|AI447644|AI448652|AU015035|Rbm16|mKIAA1116	SR-related CTD-associated factor 8	protein-coding
chr2	3117978	3119205	1228	*	286.68	203.61	274.09	292.75	406.8	503.04	8.35679	7.99318	8.64696	0.305508	0.232028	0.522185	promoter-TSS (NM_001347067)	promoter-TSS (NM_001347067)	-93	NM_001347067	269233	Mm.23044	NM_001081161	ENSMUSG00000050530	Fam171a1	9630050M13Rik|AA409679	family with sequence similarity 171, member A1	protein-coding
chr17	3120774	3121404	631	*	51.74	36.75	49.46	40.05	55.65	68.82	5.6557	5.523	5.77722	-0.0937031	0.74928	0.883065	intron (NM_134123, intron 1 of 19)	intron (NM_134123, intron 1 of 19)	6117	NM_134123	106583	Mm.124373	NM_134123	ENSMUSG00000046201	Scaf8	A630086M08Rik|A930036P18Rik|AA408306|AI447644|AI448652|AU015035|Rbm16|mKIAA1116	SR-related CTD-associated factor 8	protein-coding
chr17	3121708	3122111	404	*	24.9	17.68	23.8	17.45	24.25	29.99	4.52447	4.46783	4.57897	-0.235802	0.497241	0.733649	intron (NM_134123, intron 1 of 19)	intron (NM_134123, intron 1 of 19)	6938	NM_134123	106583	Mm.124373	NM_134123	ENSMUSG00000046201	Scaf8	A630086M08Rik|A930036P18Rik|AA408306|AI447644|AI448652|AU015035|Rbm16|mKIAA1116	SR-related CTD-associated factor 8	protein-coding
chr13	3125599	3125814	216	*	8.79	6.25	8.41	4.17	5.79	7.16	2.75738	2.96644	2.51281	-0.786574	0.195404	0.484256	Intergenic	RLTR19-int|LTR|ERVK	-23768	NR_001581	73266	Mm.335891	NR_001581	ENSMUSG00000091304	Speer6-ps1	1700039A02Rik|Alb-cre|Alb<cre>|AlbCre|SPEER-6|Tg(Alb-cre)21Mgn|albumin-cre|cr<Alb>	spermatogenesis associated glutamate (E)-rich protein 6, pseudogene 1	pseudo
chr13	3128236	3128461	226	*	12.28	8.72	11.74	6.13	8.52	10.53	3.27134	3.44839	3.06948	-0.717495	0.135704	0.414839	Intergenic	Intergenic	-21126	NR_001581	73266	Mm.335891	NR_001581	ENSMUSG00000091304	Speer6-ps1	1700039A02Rik|Alb-cre|Alb<cre>|AlbCre|SPEER-6|Tg(Alb-cre)21Mgn|albumin-cre|cr<Alb>	spermatogenesis associated glutamate (E)-rich protein 6, pseudogene 1	pseudo
chr2	3128241	3129373	1133	*	147.46	104.73	140.98	157.37	218.67	270.41	7.43688	7.03405	7.75143	0.368944	0.159224	0.443584	intron (NM_001347067, intron 1 of 7)	intron (NM_001347067, intron 1 of 7)	10122	NM_001347067	269233	Mm.23044	NM_001081161	ENSMUSG00000050530	Fam171a1	9630050M13Rik|AA409679	family with sequence similarity 171, member A1	protein-coding
chr2	3134538	3135603	1066	*	200.26	142.23	191.47	266.75	370.67	458.38	8.08548	7.47562	8.51281	0.688692	0.00828379	0.115333	intron (NM_001347067, intron 1 of 7)	intron (NM_001347067, intron 1 of 7)	16386	NM_001347067	269233	Mm.23044	NM_001081161	ENSMUSG00000050530	Fam171a1	9630050M13Rik|AA409679	family with sequence similarity 171, member A1	protein-coding
chr17	3136407	3136584	178	*	9.19	6.53	8.79	8.51	11.83	14.62	3.309	3.02991	3.54276	0.163163	0.73415	0.874811	intron (NM_134123, intron 1 of 19)	RMER15-int|LTR|ERVL	21524	NM_134123	106583	Mm.124373	NM_134123	ENSMUSG00000046201	Scaf8	A630086M08Rik|A930036P18Rik|AA408306|AI447644|AI448652|AU015035|Rbm16|mKIAA1116	SR-related CTD-associated factor 8	protein-coding
chr17	3136912	3137290	379	*	15.29	10.86	14.62	14	19.45	24.05	4.03363	3.76408	4.26066	0.147177	0.697137	0.854727	intron (NM_134123, intron 1 of 19)	intron (NM_134123, intron 1 of 19)	22129	NM_134123	106583	Mm.124373	NM_134123	ENSMUSG00000046201	Scaf8	A630086M08Rik|A930036P18Rik|AA408306|AI447644|AI448652|AU015035|Rbm16|mKIAA1116	SR-related CTD-associated factor 8	protein-coding
chr17	3137369	3137727	359	*	12.21	8.67	11.68	8.8	12.23	15.13	3.51792	3.44016	3.5917	-0.19435	0.656283	0.832815	intron (NM_134123, intron 1 of 19)	RMER6A|LTR|ERVK	22576	NM_134123	106583	Mm.124373	NM_134123	ENSMUSG00000046201	Scaf8	A630086M08Rik|A930036P18Rik|AA408306|AI447644|AI448652|AU015035|Rbm16|mKIAA1116	SR-related CTD-associated factor 8	protein-coding
chr2	69199054	69199222	169	*	0	0	0	6.59	9.16	11.33	2.17433	0	3.17433	6.03244	1.43654e-05	0.00285477	intron (NM_001305800, intron 5 of 6)	RSINE1|SINE|B4	7075	NM_025565	66442	Mm.272969	NM_025565	ENSMUSG00000005233	Spc25	2600017H08Rik|2610205L13Rik|Spbc25	SPC25, NDC80 kinetochore complex component, homolog (S. cerevisiae)	protein-coding
chr17	3138278	3138724	447	*	27.12	19.26	25.93	23.82	33.1	40.93	4.8259	4.5913	5.02763	0.0878096	0.794095	0.905809	intron (NM_134123, intron 1 of 19)	intron (NM_134123, intron 1 of 19)	23529	NM_134123	106583	Mm.124373	NM_134123	ENSMUSG00000046201	Scaf8	A630086M08Rik|A930036P18Rik|AA408306|AI447644|AI448652|AU015035|Rbm16|mKIAA1116	SR-related CTD-associated factor 8	protein-coding
chr2	3138326	3138895	570	*	161.99	115.05	154.88	167.81	233.19	288.36	7.54598	7.16966	7.84417	0.32612	0.213454	0.503178	intron (NM_001347067, intron 1 of 7)	intron (NM_001347067, intron 1 of 7)	19926	NM_001347067	269233	Mm.23044	NM_001081161	ENSMUSG00000050530	Fam171a1	9630050M13Rik|AA409679	family with sequence similarity 171, member A1	protein-coding
chr2	3141132	3141365	234	*	25.98	18.46	24.84	26.13	36.31	44.9	4.87948	4.52947	5.16093	0.282112	0.398083	0.66368	intron (NM_001347067, intron 1 of 7)	B3A|SINE|B2	22564	NM_001347067	269233	Mm.23044	NM_001081161	ENSMUSG00000050530	Fam171a1	9630050M13Rik|AA409679	family with sequence similarity 171, member A1	protein-coding
chr5	3146672	3146918	247	*	5.22	3.71	4.99	6.11	8.48	10.49	2.7005	2.21433	3.06349	0.491805	0.447649	0.699822	Intergenic	Intergenic	-197098	NM_009873	12571	Mm.31672	NM_009873	ENSMUSG00000040274	Cdk6	AI504062|Crk2	cyclin-dependent kinase 6	protein-coding
chr5	3146962	3147202	241	*	2.27	1.61	2.17	3.02	4.2	5.2	1.62312	1.01369	2.05024	0.658614	0.519202	0.74769	Intergenic	B2_Mm1a|SINE|B2	-196811	NM_009873	12571	Mm.31672	NM_009873	ENSMUSG00000040274	Cdk6	AI504062|Crk2	cyclin-dependent kinase 6	protein-coding
chr2	3147317	3148131	815	*	89.92	63.86	85.97	80.03	111.21	137.53	6.56613	6.32044	6.776	0.107262	0.682944	0.846834	intron (NM_001347067, intron 1 of 7)	Lx8|LINE|L1	29039	NM_001347067	269233	Mm.23044	NM_001081161	ENSMUSG00000050530	Fam171a1	9630050M13Rik|AA409679	family with sequence similarity 171, member A1	protein-coding
chr17	3148931	3149138	208	*	19.74	14.02	18.87	16.95	23.55	29.13	4.34876	4.13258	4.53672	0.0555964	0.876141	0.946027	intron (NM_134123, intron 3 of 19)	intron (NM_134123, intron 3 of 19)	34063	NM_134123	106583	Mm.124373	NM_134123	ENSMUSG00000046201	Scaf8	A630086M08Rik|A930036P18Rik|AA408306|AI447644|AI448652|AU015035|Rbm16|mKIAA1116	SR-related CTD-associated factor 8	protein-coding
chr17	3149492	3150069	578	*	85.37	60.63	81.62	82.85	115.12	142.36	6.56469	6.24558	6.82584	0.231777	0.378129	0.648378	intron (NM_134123, intron 3 of 19)	MTC|LTR|ERVL-MaLR	34809	NM_134123	106583	Mm.124373	NM_134123	ENSMUSG00000046201	Scaf8	A630086M08Rik|A930036P18Rik|AA408306|AI447644|AI448652|AU015035|Rbm16|mKIAA1116	SR-related CTD-associated factor 8	protein-coding
chr13	3150778	3151049	272	*	9.88	7.01	9.44	6.38	8.87	10.96	3.13047	3.13375	3.12719	-0.349891	0.489925	0.728761	intron (NR_001581, intron 1 of 4)	RMER17D|LTR|ERVK	1439	NR_001581	73266	Mm.335891	NR_001581	ENSMUSG00000091304	Speer6-ps1	1700039A02Rik|Alb-cre|Alb<cre>|AlbCre|SPEER-6|Tg(Alb-cre)21Mgn|albumin-cre|cr<Alb>	spermatogenesis associated glutamate (E)-rich protein 6, pseudogene 1	pseudo
chr17	3150731	3151061	331	*	65.43	46.47	62.56	54.76	76.09	94.09	6.05678	5.86186	6.22846	0.0184004	0.946658	0.978551	intron (NM_134123, intron 3 of 19)	B2_Mm1t|SINE|B2	35924	NM_134123	106583	Mm.124373	NM_134123	ENSMUSG00000046201	Scaf8	A630086M08Rik|A930036P18Rik|AA408306|AI447644|AI448652|AU015035|Rbm16|mKIAA1116	SR-related CTD-associated factor 8	protein-coding
chr5	3152153	3152692	540	*	23.05	16.37	22.04	14.58	20.26	25.05	4.338	4.35659	4.31916	-0.382943	0.286058	0.57221	Intergenic	Intergenic	-191470	NM_009873	12571	Mm.31672	NM_009873	ENSMUSG00000040274	Cdk6	AI504062|Crk2	cyclin-dependent kinase 6	protein-coding
chr2	3157147	3158240	1094	*	88.82	63.08	84.92	99.21	137.86	170.47	6.74677	6.30273	7.08583	0.434423	0.0981784	0.361971	intron (NM_001347067, intron 1 of 7)	B4A|SINE|B4	39009	NM_001347067	269233	Mm.23044	NM_001081161	ENSMUSG00000050530	Fam171a1	9630050M13Rik|AA409679	family with sequence similarity 171, member A1	protein-coding
chr2	3161603	3162015	413	*	64.82	46.04	61.98	73.95	102.75	127.06	6.31169	5.84836	6.66184	0.464561	0.0847936	0.33949	intron (NM_001347067, intron 1 of 7)	intron (NM_001347067, intron 1 of 7)	43124	NM_001347067	269233	Mm.23044	NM_001081161	ENSMUSG00000050530	Fam171a1	9630050M13Rik|AA409679	family with sequence similarity 171, member A1	protein-coding
chr2	3165088	3166764	1677	*	160.41	113.93	153.37	178.72	248.34	307.1	7.59726	7.15551	7.93498	0.43102	0.100882	0.365911	intron (NM_001347067, intron 1 of 7)	RMER19B|LTR|ERVK	47241	NM_001347067	269233	Mm.23044	NM_001081161	ENSMUSG00000050530	Fam171a1	9630050M13Rik|AA409679	family with sequence similarity 171, member A1	protein-coding
chr12	3169913	3170285	373	*	14.46	10.27	13.82	14.84	20.62	25.5	4.05183	3.68361	4.34492	0.310828	0.413026	0.674771	Intergenic	Intergenic	-65692	NR_015551	74173	Mm.309774	NM_028796	ENSMUSG00000079179	Rab10os	1700012B15Rik|1810036A22Rik	RAB10, member RAS oncogene family, opposite strand	ncRNA
chr8	3177329	3178088	760	*	41.71	29.62	39.88	46.94	65.23	80.67	5.66323	5.21225	6.00631	0.444797	0.132936	0.411381	intron (NM_010568, intron 10 of 20)	Lx8|LINE|L1	101908	NM_010568	16337	Mm.268003	NM_010568	ENSMUSG00000005534	Insr	4932439J01Rik|CD220|D630014A15Rik|IR|IR-A|IR-B	insulin receptor	protein-coding
chr8	3180086	3180242	157	*	12.71	9.03	12.15	11.53	16.02	19.81	3.75922	3.49774	3.9805	0.133281	0.742946	0.879483	intron (NM_010568, intron 10 of 20)	(TAGA)n|Simple_repeat|Simple_repeat	99453	NM_010568	16337	Mm.268003	NM_010568	ENSMUSG00000005534	Insr	4932439J01Rik|CD220|D630014A15Rik|IR|IR-A|IR-B	insulin receptor	protein-coding
chr2	3180450	3180927	478	*	13.08	9.29	12.51	15.34	21.32	26.36	4.0284	3.53961	4.39284	0.501258	0.194817	0.483715	intron (NM_001347067, intron 2 of 7)	intron (NM_001347067, intron 2 of 7)	62004	NM_001347067	269233	Mm.23044	NM_001081161	ENSMUSG00000050530	Fam171a1	9630050M13Rik|AA409679	family with sequence similarity 171, member A1	protein-coding
chr17	3184275	3184598	324	*	13.71	9.74	13.11	10.96	15.23	18.84	3.76516	3.60688	3.90778	-0.0465644	0.908039	0.961094	intron (NM_134123, intron 12 of 19)	intron (NM_134123, intron 12 of 19)	69465	NM_134123	106583	Mm.124373	NM_134123	ENSMUSG00000046201	Scaf8	A630086M08Rik|A930036P18Rik|AA408306|AI447644|AI448652|AU015035|Rbm16|mKIAA1116	SR-related CTD-associated factor 8	protein-coding
chr7	3184482	3184632	151	*	7.35	5.22	7.03	4.3	5.97	7.38	2.63419	2.70749	2.55697	-0.488954	0.445843	0.698533	Intergenic	Intergenic	-15354	NM_001004153	245128	Mm.268551	NM_001004153	ENSMUSG00000054753	AU018091	-	expressed sequence AU018091	protein-coding
chr2	3185426	3185663	238	*	9.33	6.63	8.92	8.75	12.16	15.04	3.34181	3.05241	3.58275	0.179984	0.703043	0.858004	intron (NM_001347067, intron 2 of 7)	ORR1E|LTR|ERVL-MaLR	66860	NM_001347067	269233	Mm.23044	NM_001081161	ENSMUSG00000050530	Fam171a1	9630050M13Rik|AA409679	family with sequence similarity 171, member A1	protein-coding
chr2	3188689	3189410	722	*	24.4	17.33	23.33	24.24	33.69	41.66	4.7782	4.43859	5.05291	0.264996	0.435444	0.691067	intron (NM_001347067, intron 3 of 7)	intron (NM_001347067, intron 3 of 7)	70365	NM_001347067	269233	Mm.23044	NM_001081161	ENSMUSG00000050530	Fam171a1	9630050M13Rik|AA409679	family with sequence similarity 171, member A1	protein-coding
chr5	3190351	3190501	151	*	1.8	1.28	1.72	1.75	2.43	3	0.997254	0.679342	1.2576	0.219087	0.86193	0.939175	Intergenic	L1Md_F2|LINE|L1	-153467	NM_009873	12571	Mm.31672	NM_009873	ENSMUSG00000040274	Cdk6	AI504062|Crk2	cyclin-dependent kinase 6	protein-coding
chr5	3190556	3190793	238	*	8.89	6.32	8.5	4.8	6.66	8.24	2.85493	2.98233	2.71519	-0.605008	0.295426	0.580136	Intergenic	L1Md_F2|LINE|L1	-153218	NM_009873	12571	Mm.31672	NM_009873	ENSMUSG00000040274	Cdk6	AI504062|Crk2	cyclin-dependent kinase 6	protein-coding
chr8	3190787	3191693	907	*	96.4	68.46	92.16	80.28	111.55	137.94	6.61176	6.42081	6.78037	0.011372	0.96534	0.986138	intron (NM_001330056, intron 8 of 21)	PB1D7|SINE|Alu	88377	NM_010568	16337	Mm.268003	NM_010568	ENSMUSG00000005534	Insr	4932439J01Rik|CD220|D630014A15Rik|IR|IR-A|IR-B	insulin receptor	protein-coding
chr3	104855836	104855986	151	*	0	0	0	5.24	7.28	9	1.84284	0	2.84284	5.70808	0.000282363	0.0178515	intron (NM_001355044, intron 1 of 8)	RSINE1|SINE|B4	8594	NM_001355044	12340	Mm.19142	NM_009797	ENSMUSG00000070372	Capza1	CAPZ|CAZ1|Cappa1|capZ alpha-1	capping protein (actin filament) muscle Z-line, alpha 1	protein-coding
chr2	3195478	3196072	595	*	18.23	12.95	17.43	21.3	29.59	36.59	4.50342	4.01803	4.86597	0.496949	0.160658	0.445377	intron (NM_001347067, intron 3 of 7)	intron (NM_001347067, intron 3 of 7)	77090	NM_001347067	269233	Mm.23044	NM_001081161	ENSMUSG00000050530	Fam171a1	9630050M13Rik|AA409679	family with sequence similarity 171, member A1	protein-coding
chr5	3197988	3199400	1413	*	234.47	166.53	224.17	274.34	381.22	471.42	8.18995	7.70315	8.55328	0.50175	0.0524401	0.274954	Intergenic	Intergenic	-145199	NM_009873	12571	Mm.31672	NM_009873	ENSMUSG00000040274	Cdk6	AI504062|Crk2	cyclin-dependent kinase 6	protein-coding
chr9	3199716	3199866	151	*	4.34	3.08	4.15	4.01	5.57	6.89	2.22456	1.94701	2.45722	0.15601	0.842615	0.929782	promoter-TSS (NR_027988)	promoter-TSS (NR_027988)	22	NR_027988	114673	Mm.422774	NM_053265	ENSMUSG00000042360	4930433N12Rik	-	RIKEN cDNA 4930433N12 gene	ncRNA
chr17	3200469	3200689	221	*	4	2.84	3.82	5.61	7.8	9.64	2.4904	1.82935	2.94203	0.747419	0.294349	0.579222	Intergenic	Intergenic	85607	NM_134123	106583	Mm.124373	NM_134123	ENSMUSG00000046201	Scaf8	A630086M08Rik|A930036P18Rik|AA408306|AI447644|AI448652|AU015035|Rbm16|mKIAA1116	SR-related CTD-associated factor 8	protein-coding
chr8	3201548	3201977	430	*	18.96	13.47	18.13	32.95	45.78	56.61	4.95347	4.07508	5.49551	1.06738	0.00181807	0.0520754	intron (NM_001330056, intron 5 of 21)	RMER5|LTR|ERV1	77854	NM_010568	16337	Mm.268003	NM_010568	ENSMUSG00000005534	Insr	4932439J01Rik|CD220|D630014A15Rik|IR|IR-A|IR-B	insulin receptor	protein-coding
chr15	3202319	3202557	239	*	16.3	11.58	15.59	10.04	13.95	17.25	3.81938	3.85698	3.78077	-0.420531	0.289223	0.574828	Intergenic	Intergenic	-68329	NM_001042613	20363	Mm.392203	NM_009155	ENSMUSG00000064373	Selenop	AU018766|D15Ucla1|Se-P|Sepp1|selp	selenoprotein P	protein-coding
chr11	3202028	3203347	1320	*	249.8	177.42	238.83	251.71	349.77	432.52	8.14639	7.79451	8.42905	0.286252	0.26803	0.555388	promoter-TSS (NM_001166547)	promoter-TSS (NM_001166547)	105	NM_023743	74203	Mm.255649	NM_023743	ENSMUSG00000020454	Eif4enif1	2610509L04Rik|A930019J01Rik|AA410001|AU021239|Clast4|D11Ertd166e	eukaryotic translation initiation factor 4E nuclear import factor 1	protein-coding
chr8	3204599	3205267	669	*	77.52	55.06	74.11	60.01	83.38	103.11	6.239	6.10636	6.36047	-0.0938961	0.726973	0.870711	intron (NM_001330056, intron 3 of 21)	MTD|LTR|ERVL-MaLR	74684	NM_010568	16337	Mm.268003	NM_010568	ENSMUSG00000005534	Insr	4932439J01Rik|CD220|D630014A15Rik|IR|IR-A|IR-B	insulin receptor	protein-coding
chr17	3206564	3206970	407	*	21.49	15.26	20.55	10.12	14.07	17.39	4.04266	4.25544	3.79298	-0.804076	0.0344821	0.228084	Intergenic	Intergenic	91795	NM_134123	106583	Mm.124373	NM_134123	ENSMUSG00000046201	Scaf8	A630086M08Rik|A930036P18Rik|AA408306|AI447644|AI448652|AU015035|Rbm16|mKIAA1116	SR-related CTD-associated factor 8	protein-coding
chr11	3208628	3208981	354	*	16.99	12.06	16.24	12.34	17.15	21.2	3.99967	3.9161	4.07865	-0.184107	0.6274	0.816087	intron (NM_001166549, intron 2 of 17)	(TG)n|Simple_repeat|Simple_repeat	5786	NM_001166549	74203	Mm.255649	NM_023743	ENSMUSG00000020454	Eif4enif1	2610509L04Rik|A930019J01Rik|AA410001|AU021239|Clast4|D11Ertd166e	eukaryotic translation initiation factor 4E nuclear import factor 1	protein-coding
chr8	3209389	3209546	158	*	20.72	14.72	19.81	15.85	22.03	27.24	4.32639	4.2031	4.43996	-0.11078	0.756983	0.886932	intron (NM_001330056, intron 3 of 21)	intron (NM_001330056, intron 3 of 21)	70149	NM_010568	16337	Mm.268003	NM_010568	ENSMUSG00000005534	Insr	4932439J01Rik|CD220|D630014A15Rik|IR|IR-A|IR-B	insulin receptor	protein-coding
chr12	3210269	3210597	329	*	20.97	14.89	20.05	15.11	21	25.97	4.2976	4.22027	4.371	-0.196182	0.5855	0.789743	Intergenic	Lx4A|LINE|L1	-25358	NR_015551	74173	Mm.309774	NM_028796	ENSMUSG00000079179	Rab10os	1700012B15Rik|1810036A22Rik	RAB10, member RAS oncogene family, opposite strand	ncRNA
chr8	3211484	3212095	612	*	66.16	46.99	63.25	78.68	109.34	135.21	6.37973	5.8777	6.75144	0.524751	0.0502219	0.269895	intron (NM_001330056, intron 2 of 21)	intron (NM_001330056, intron 2 of 21)	67827	NM_010568	16337	Mm.268003	NM_010568	ENSMUSG00000005534	Insr	4932439J01Rik|CD220|D630014A15Rik|IR|IR-A|IR-B	insulin receptor	protein-coding
chr15	3213723	3214031	309	*	22.89	16.25	21.88	10.31	14.33	17.72	4.10677	4.34625	3.81947	-0.868552	0.0195391	0.174475	Intergenic	Intergenic	-56890	NM_001042613	20363	Mm.392203	NM_009155	ENSMUSG00000064373	Selenop	AU018766|D15Ucla1|Se-P|Sepp1|selp	selenoprotein P	protein-coding
chr8	3215393	3216194	802	*	148.84	105.71	142.3	166.31	231.1	285.78	7.4919	7.04747	7.83118	0.435238	0.0973408	0.360593	intron (NM_001330056, intron 2 of 21)	intron (NM_001330056, intron 2 of 21)	63823	NM_010568	16337	Mm.268003	NM_010568	ENSMUSG00000005534	Insr	4932439J01Rik|CD220|D630014A15Rik|IR|IR-A|IR-B	insulin receptor	protein-coding
chr13	3216149	3216408	260	*	18.89	13.42	18.06	14.18	19.71	24.37	4.17826	4.06937	4.2795	-0.1369	0.709203	0.861112	Intergenic	Intergenic	66804	NR_001581	73266	Mm.335891	NR_001581	ENSMUSG00000091304	Speer6-ps1	1700039A02Rik|Alb-cre|Alb<cre>|AlbCre|SPEER-6|Tg(Alb-cre)21Mgn|albumin-cre|cr<Alb>	spermatogenesis associated glutamate (E)-rich protein 6, pseudogene 1	pseudo
chr17	3219053	3219203	151	*	4.38	3.11	4.19	5.07	7.04	8.71	2.43764	1.96131	2.79513	0.475505	0.515204	0.745023	Intergenic	Intergenic	104156	NM_134123	106583	Mm.124373	NM_134123	ENSMUSG00000046201	Scaf8	A630086M08Rik|A930036P18Rik|AA408306|AI447644|AI448652|AU015035|Rbm16|mKIAA1116	SR-related CTD-associated factor 8	protein-coding
chr8	3220875	3221776	902	*	191.02	135.67	182.63	221.32	307.54	380.3	7.88517	7.40749	8.24341	0.487493	0.0623939	0.297613	intron (NM_001330056, intron 2 of 21)	intron (NM_001330056, intron 2 of 21)	58291	NM_010568	16337	Mm.268003	NM_010568	ENSMUSG00000005534	Insr	4932439J01Rik|CD220|D630014A15Rik|IR|IR-A|IR-B	insulin receptor	protein-coding
chr8	3221974	3222299	326	*	30.22	21.46	28.89	26.77	37.2	46	4.98902	4.74736	5.19596	0.0999505	0.759826	0.888343	intron (NM_001330056, intron 2 of 21)	B4A|SINE|B4	57480	NM_010568	16337	Mm.268003	NM_010568	ENSMUSG00000005534	Insr	4932439J01Rik|CD220|D630014A15Rik|IR|IR-A|IR-B	insulin receptor	protein-coding
chr8	3222405	3222653	249	*	18.12	12.87	17.32	23.23	32.28	39.91	4.58219	4.00907	4.99127	0.630515	0.0723122	0.317489	intron (NM_001330056, intron 2 of 21)	intron (NM_001330056, intron 2 of 21)	57088	NM_010568	16337	Mm.268003	NM_010568	ENSMUSG00000005534	Insr	4932439J01Rik|CD220|D630014A15Rik|IR|IR-A|IR-B	insulin receptor	protein-coding
chr8	3223446	3223636	191	*	32.29	22.93	30.87	39.8	55.3	68.39	5.37837	4.84281	5.76806	0.575225	0.0653731	0.303402	intron (NM_001330056, intron 2 of 21)	intron (NM_001330056, intron 2 of 21)	56076	NM_010568	16337	Mm.268003	NM_010568	ENSMUSG00000005534	Insr	4932439J01Rik|CD220|D630014A15Rik|IR|IR-A|IR-B	insulin receptor	protein-coding
chr5	3223902	3224195	294	*	18.34	13.03	17.54	8.55	11.89	14.7	3.80821	4.02718	3.54995	-0.817887	0.0409225	0.246684	Intergenic	Intergenic	-119844	NM_009873	12571	Mm.31672	NM_009873	ENSMUSG00000040274	Cdk6	AI504062|Crk2	cyclin-dependent kinase 6	protein-coding
chr17	3224328	3224765	438	*	44.36	31.51	42.41	34.3	47.67	58.95	5.43299	5.30114	5.55379	-0.0952014	0.754323	0.885392	Intergenic	MT2B|LTR|ERVL	-102026	NM_001122998	24001	Mm.137134	NM_011878	ENSMUSG00000023800	Tiam2	3000002F19Rik|STEF|mKIAA2016	T cell lymphoma invasion and metastasis 2	protein-coding
chr15	3226960	3227515	556	*	44.32	31.48	42.37	30	41.69	51.56	5.33042	5.29971	5.36048	-0.286492	0.355155	0.630499	Intergenic	Intergenic	-43529	NM_001042613	20363	Mm.392203	NM_009155	ENSMUSG00000064373	Selenop	AU018766|D15Ucla1|Se-P|Sepp1|selp	selenoprotein P	protein-coding
chr8	3227241	3228284	1044	*	204.83	145.48	195.84	210.76	292.86	362.15	7.87848	7.50819	8.17288	0.316355	0.225661	0.515584	intron (NM_001330056, intron 2 of 21)	intron (NM_001330056, intron 2 of 21)	51854	NM_010568	16337	Mm.268003	NM_010568	ENSMUSG00000005534	Insr	4932439J01Rik|CD220|D630014A15Rik|IR|IR-A|IR-B	insulin receptor	protein-coding
chr2	3228515	3229392	878	*	77.19	54.82	73.8	81.65	113.46	140.31	6.49515	6.10019	6.80489	0.356049	0.179274	0.46647	Intergenic	Intergenic	-55258	NM_001290368	18108	Mm.65021	NM_008708	ENSMUSG00000026643	Nmt2	A930001K02Rik|AI605445|AU044698|hNMT-2	N-myristoyltransferase 2	protein-coding
chr15	3229047	3229572	526	*	21.54	15.3	20.59	23.71	32.94	40.73	4.68935	4.25865	5.02059	0.411614	0.232879	0.523155	Intergenic	Intergenic	-41457	NM_001042613	20363	Mm.392203	NM_009155	ENSMUSG00000064373	Selenop	AU018766|D15Ucla1|Se-P|Sepp1|selp	selenoprotein P	protein-coding
chr17	3230007	3230821	815	*	76.6	54.41	73.24	59.52	82.71	102.28	6.22487	6.08925	6.34883	-0.088442	0.742406	0.87916	Intergenic	Intergenic	-96159	NM_001122998	24001	Mm.137134	NM_011878	ENSMUSG00000023800	Tiam2	3000002F19Rik|STEF|mKIAA2016	T cell lymphoma invasion and metastasis 2	protein-coding
chr15	3232277	3232863	587	*	37.33	26.51	35.69	21.16	29.41	36.36	4.95785	5.05225	4.85685	-0.541428	0.0988268	0.362996	Intergenic	Intergenic	-38197	NM_001042613	20363	Mm.392203	NM_009155	ENSMUSG00000064373	Selenop	AU018766|D15Ucla1|Se-P|Sepp1|selp	selenoprotein P	protein-coding
chr17	3232818	3232995	178	*	7.44	5.29	7.12	5.85	8.13	10.06	2.87085	2.72604	3.00245	-0.0709409	0.902344	0.958546	Intergenic	Intergenic	-93666	NM_001122998	24001	Mm.137134	NM_011878	ENSMUSG00000023800	Tiam2	3000002F19Rik|STEF|mKIAA2016	T cell lymphoma invasion and metastasis 2	protein-coding
chr8	3234249	3235071	823	*	85.87	60.99	82.1	99.2	137.85	170.47	6.72902	6.254	7.08577	0.483017	0.0659067	0.304599	intron (NM_001330056, intron 2 of 21)	RMER15|LTR|ERVL	44957	NM_010568	16337	Mm.268003	NM_010568	ENSMUSG00000005534	Insr	4932439J01Rik|CD220|D630014A15Rik|IR|IR-A|IR-B	insulin receptor	protein-coding
chr11	3235232	3235600	369	*	10.85	7.71	10.37	10.37	14.4	17.81	3.57505	3.26939	3.82713	0.207502	0.632627	0.818889	intron (NM_001166549, intron 11 of 17)	intron (NM_001166549, intron 11 of 17)	31047	NM_007879	13494	Mm.3250	NM_007879	ENSMUSG00000020457	Drg1	AA408859|AI132520|DRG-1|NEDD-3|Nedd3	developmentally regulated GTP binding protein 1	protein-coding
chr12	3235010	3236129	1120	*	200.98	142.74	192.15	184.27	256.05	316.63	7.75135	7.48079	7.9791	0.150062	0.565749	0.777368	promoter-TSS (NR_015551)	promoter-TSS (NR_015551)	-221	NR_015551	74173	Mm.309774	NM_028796	ENSMUSG00000079179	Rab10os	1700012B15Rik|1810036A22Rik	RAB10, member RAS oncogene family, opposite strand	ncRNA
chr8	3237459	3237645	187	*	16.07	11.41	15.36	22.89	31.81	39.34	4.51188	3.83593	4.97035	0.781612	0.0291954	0.210776	intron (NM_001330056, intron 2 of 21)	intron (NM_001330056, intron 2 of 21)	42065	NM_010568	16337	Mm.268003	NM_010568	ENSMUSG00000005534	Insr	4932439J01Rik|CD220|D630014A15Rik|IR|IR-A|IR-B	insulin receptor	protein-coding
chr2	3239236	3239463	228	*	6.64	4.72	6.35	8.94	12.42	15.36	3.18098	2.56102	3.6132	0.694243	0.179915	0.467199	Intergenic	Intergenic	-44862	NM_001290368	18108	Mm.65021	NM_008708	ENSMUSG00000026643	Nmt2	A930001K02Rik|AI605445|AU044698|hNMT-2	N-myristoyltransferase 2	protein-coding
chr17	3239615	3239866	252	*	5.17	3.67	4.95	10.25	14.24	17.61	3.21957	2.2011	3.81064	1.24182	0.0179516	0.167749	Intergenic	Intergenic	-86832	NM_001122998	24001	Mm.137134	NM_011878	ENSMUSG00000023800	Tiam2	3000002F19Rik|STEF|mKIAA2016	T cell lymphoma invasion and metastasis 2	protein-coding
chr8	3239727	3240209	483	*	30.59	21.73	29.25	38.08	52.92	65.44	5.30991	4.76509	5.70445	0.589247	0.0625765	0.298083	intron (NM_001330056, intron 2 of 21)	intron (NM_001330056, intron 2 of 21)	39649	NM_010568	16337	Mm.268003	NM_010568	ENSMUSG00000005534	Insr	4932439J01Rik|CD220|D630014A15Rik|IR|IR-A|IR-B	insulin receptor	protein-coding
chr8	3242961	3243923	963	*	62.16	44.15	59.43	85.11	118.27	146.25	6.4245	5.78776	6.86476	0.727721	0.00662278	0.102826	intron (NM_001330056, intron 2 of 21)	intron (NM_001330056, intron 2 of 21)	36175	NM_010568	16337	Mm.268003	NM_010568	ENSMUSG00000005534	Insr	4932439J01Rik|CD220|D630014A15Rik|IR|IR-A|IR-B	insulin receptor	protein-coding
chr17	3244870	3246077	1208	*	287.11	203.92	274.51	321.76	447.11	552.9	8.44247	7.99537	8.78329	0.439593	0.084407	0.338929	Intergenic	Intergenic	-81099	NM_001122998	24001	Mm.137134	NM_011878	ENSMUSG00000023800	Tiam2	3000002F19Rik|STEF|mKIAA2016	T cell lymphoma invasion and metastasis 2	protein-coding
chr17	3246372	3247262	891	*	93.19	66.19	89.1	112.72	156.63	193.69	6.88982	6.37206	7.27005	0.549212	0.0361315	0.2329	Intergenic	Intergenic	-79756	NM_001122998	24001	Mm.137134	NM_011878	ENSMUSG00000023800	Tiam2	3000002F19Rik|STEF|mKIAA2016	T cell lymphoma invasion and metastasis 2	protein-coding
chr15	3247499	3247649	151	*	12.96	9.21	12.4	5.23	7.26	8.98	3.22355	3.52642	2.83972	-1.02096	0.0375127	0.236551	Intergenic	Intergenic	-23193	NM_001042613	20363	Mm.392203	NM_009155	ENSMUSG00000064373	Selenop	AU018766|D15Ucla1|Se-P|Sepp1|selp	selenoprotein P	protein-coding
chr8	3248836	3249023	188	*	19.91	14.14	19.03	21.61	30.03	37.14	4.56326	4.14497	4.88714	0.391855	0.264165	0.552179	intron (NM_001330056, intron 2 of 21)	intron (NM_001330056, intron 2 of 21)	30687	NM_010568	16337	Mm.268003	NM_010568	ENSMUSG00000005534	Insr	4932439J01Rik|CD220|D630014A15Rik|IR|IR-A|IR-B	insulin receptor	protein-coding
chr1	3249240	3249566	327	*	22.62	16.06	21.62	10.58	14.71	18.19	4.1125	4.32921	3.85739	-0.814116	0.0287902	0.209362	intron (NM_001011874, intron 2 of 2)	intron (NM_001011874, intron 2 of 2)	422095	NM_001011874	497097	Mm.454496	NM_001011874	ENSMUSG00000051951	Xkr4	AY534250|Gm210|XRG4|mKIAA1889	X-linked Kx blood group related 4	protein-coding
chr15	3250686	3251987	1302	*	82.05	58.28	78.45	78.22	108.69	134.41	6.49208	6.18833	6.74287	0.20609	0.435619	0.69118	Intergenic	Intergenic	-19430	NM_001042613	20363	Mm.392203	NM_009155	ENSMUSG00000064373	Selenop	AU018766|D15Ucla1|Se-P|Sepp1|selp	selenoprotein P	protein-coding
chr8	3251744	3252415	672	*	73.03	51.87	69.82	97.03	134.83	166.73	6.62765	6.02023	7.05379	0.684467	0.0098055	0.125353	intron (NM_001330056, intron 2 of 21)	intron (NM_001330056, intron 2 of 21)	27537	NM_010568	16337	Mm.268003	NM_010568	ENSMUSG00000005534	Insr	4932439J01Rik|CD220|D630014A15Rik|IR|IR-A|IR-B	insulin receptor	protein-coding
chr18	74800663	74800865	203	*	0	0	0	4.86	6.75	8.35	1.73465	0	2.73465	5.60198	0.000476956	0.0239377	intron (NM_177470, intron 7 of 9)	MTB_Mm|LTR|ERVL-MaLR	21552	NM_177470	52538	Mm.245724	NM_177470	ENSMUSG00000036880	Acaa2	0610011L04Rik|AI255831|AI265397|D18Ertd240e	acetyl-Coenzyme A acyltransferase 2 (mitochondrial 3-oxoacyl-Coenzyme A thiolase)	protein-coding
chr15	3253461	3253662	202	*	10.24	7.27	9.79	7.96	11.06	13.67	3.32179	3.18606	3.44584	-0.0878224	0.853097	0.934985	Intergenic	Intergenic	-17205	NM_001042613	20363	Mm.392203	NM_009155	ENSMUSG00000064373	Selenop	AU018766|D15Ucla1|Se-P|Sepp1|selp	selenoprotein P	protein-coding
chr17	3253581	3253814	234	*	20.56	14.6	19.65	19.03	26.45	32.71	4.47038	4.19143	4.70403	0.163585	0.64359	0.825459	Intergenic	Intergenic	-72875	NM_001122998	24001	Mm.137134	NM_011878	ENSMUSG00000023800	Tiam2	3000002F19Rik|STEF|mKIAA2016	T cell lymphoma invasion and metastasis 2	protein-coding
chr12	3253574	3254066	493	*	18.07	12.84	17.28	12.01	16.68	20.63	4.02247	4.00554	4.03921	-0.312253	0.405889	0.669368	intron (NM_016676, intron 3 of 5)	B3|SINE|B2	18029	NR_015551	74173	Mm.309774	NM_028796	ENSMUSG00000079179	Rab10os	1700012B15Rik|1810036A22Rik	RAB10, member RAS oncogene family, opposite strand	ncRNA
chr8	3256053	3257026	974	*	90.45	64.24	86.48	125.95	175.02	216.43	6.98215	6.32892	7.43015	0.752267	0.00433831	0.0829679	intron (NM_001330056, intron 2 of 21)	intron (NM_001330056, intron 2 of 21)	23077	NM_010568	16337	Mm.268003	NM_010568	ENSMUSG00000005534	Insr	4932439J01Rik|CD220|D630014A15Rik|IR|IR-A|IR-B	insulin receptor	protein-coding
chr15	3259128	3259284	157	*	8.16	5.8	7.8	5.73	7.97	9.85	2.91665	2.85836	2.97266	-0.230161	0.68267	0.846763	Intergenic	Intergenic	-11561	NM_001042613	20363	Mm.392203	NM_009155	ENSMUSG00000064373	Selenop	AU018766|D15Ucla1|Se-P|Sepp1|selp	selenoprotein P	protein-coding
chr15	3259558	3260680	1123	*	101.84	72.33	97.37	58.3	81.01	100.18	6.41229	6.50009	6.31881	-0.528678	0.045883	0.259734	Intergenic	MIR|SINE|MIR	-10648	NM_001042613	20363	Mm.392203	NM_009155	ENSMUSG00000064373	Selenop	AU018766|D15Ucla1|Se-P|Sepp1|selp	selenoprotein P	protein-coding
chr8	3261838	3262774	937	*	38.17	27.11	36.5	28.92	40.19	49.69	5.20024	5.08443	5.30744	-0.124765	0.694762	0.8534	intron (NM_001330056, intron 1 of 21)	(CA)n|Simple_repeat|Simple_repeat	17311	NM_010568	16337	Mm.268003	NM_010568	ENSMUSG00000005534	Insr	4932439J01Rik|CD220|D630014A15Rik|IR|IR-A|IR-B	insulin receptor	protein-coding
chr8	3262929	3263223	295	*	12.47	8.86	11.92	5.98	8.31	10.28	3.26838	3.47008	3.03383	-0.774541	0.107953	0.37737	intron (NM_001330056, intron 1 of 21)	intron (NM_001330056, intron 1 of 21)	16541	NM_010568	16337	Mm.268003	NM_010568	ENSMUSG00000005534	Insr	4932439J01Rik|CD220|D630014A15Rik|IR|IR-A|IR-B	insulin receptor	protein-coding
chr12	3264346	3264744	399	*	26.62	18.91	25.45	31.55	43.84	54.21	5.06312	4.56439	5.43303	0.518526	0.113403	0.385558	intron (NM_016676, intron 2 of 5)	intron (NM_016676, intron 2 of 5)	28754	NR_015551	74173	Mm.309774	NM_028796	ENSMUSG00000079179	Rab10os	1700012B15Rik|1810036A22Rik	RAB10, member RAS oncogene family, opposite strand	ncRNA
chr11	3265728	3265882	155	*	1.11	0.79	1.06	4.75	6.61	8.17	1.90547	0	2.70268	2.25936	0.0278367	0.206292	intron (NM_007879, intron 1 of 8)	intron (NM_007879, intron 1 of 8)	658	NM_007879	13494	Mm.3250	NM_007879	ENSMUSG00000020457	Drg1	AA408859|AI132520|DRG-1|NEDD-3|Nedd3	developmentally regulated GTP binding protein 1	protein-coding
chr15	3265675	3266101	427	*	35.31	25.08	33.76	27.96	38.86	48.05	5.12262	4.97209	5.25891	-0.061189	0.848183	0.932667	Intergenic	Intergenic	-4879	NM_001042613	20363	Mm.392203	NM_009155	ENSMUSG00000064373	Selenop	AU018766|D15Ucla1|Se-P|Sepp1|selp	selenoprotein P	protein-coding
chr11	3265957	3266925	969	*	282.47	200.62	270.06	209.62	291.28	360.2	8.07167	7.97182	8.16506	-0.15485	0.549464	0.766477	promoter-TSS (NM_007879)	promoter-TSS (NM_007879)	22	NM_007879	13494	Mm.3250	NM_007879	ENSMUSG00000020457	Drg1	AA408859|AI132520|DRG-1|NEDD-3|Nedd3	developmentally regulated GTP binding protein 1	protein-coding
chr11	3267086	3267309	224	*	10.05	7.14	9.61	15.24	21.18	26.19	3.89748	3.1594	4.38339	0.86789	0.0319396	0.219913	promoter-TSS (NM_007879)	promoter-TSS (NM_007879)	-735	NM_007879	13494	Mm.3250	NM_007879	ENSMUSG00000020457	Drg1	AA408859|AI132520|DRG-1|NEDD-3|Nedd3	developmentally regulated GTP binding protein 1	protein-coding
chr17	3266718	3267435	718	*	37.28	26.48	35.64	31.32	43.52	53.82	5.24838	5.05026	5.42255	0.0240472	0.939162	0.975004	Intergenic	Intergenic	-59496	NM_001122998	24001	Mm.137134	NM_011878	ENSMUSG00000023800	Tiam2	3000002F19Rik|STEF|mKIAA2016	T cell lymphoma invasion and metastasis 2	protein-coding
chr15	3269987	3270327	341	*	39.3	27.91	37.58	34.03	47.29	58.48	5.34934	5.12643	5.54237	0.0675297	0.827562	0.922465	promoter-TSS (NM_009155)	promoter-TSS (NM_009155)	-610	NM_001042613	20363	Mm.392203	NM_009155	ENSMUSG00000064373	Selenop	AU018766|D15Ucla1|Se-P|Sepp1|selp	selenoprotein P	protein-coding
chr15	3270369	3271116	748	*	216.02	153.43	206.53	182.7	253.88	313.95	7.78846	7.58491	7.96681	0.0337199	0.897258	0.956278	promoter-TSS (NM_009155)	promoter-TSS (NM_009155)	-24	NM_001042613	20363	Mm.392203	NM_009155	ENSMUSG00000064373	Selenop	AU018766|D15Ucla1|Se-P|Sepp1|selp	selenoprotein P	protein-coding
chr15	3271288	3271628	341	*	36.96	26.25	35.33	37.22	51.72	63.96	5.38911	5.03768	5.67148	0.284768	0.357848	0.63253	intron (NM_009155, intron 1 of 4)	intron (NM_009155, intron 1 of 4)	481	NM_009155	20363	Mm.392203	NM_009155	ENSMUSG00000064373	Selenop	AU018766|D15Ucla1|Se-P|Sepp1|selp	selenoprotein P	protein-coding
chr17	3272575	3272968	394	*	18.6	13.21	17.78	17.81	24.75	30.61	4.35478	4.04719	4.60817	0.211507	0.554831	0.770154	Intergenic	Intergenic	-53801	NM_001122998	24001	Mm.137134	NM_011878	ENSMUSG00000023800	Tiam2	3000002F19Rik|STEF|mKIAA2016	T cell lymphoma invasion and metastasis 2	protein-coding
chr15	3273286	3273476	191	*	37.56	26.67	35.91	32.61	45.32	56.04	5.28603	5.06089	5.48073	0.0714428	0.818973	0.918175	intron (NM_009155, intron 1 of 4)	intron (NM_009155, intron 1 of 4)	2404	NM_009155	20363	Mm.392203	NM_009155	ENSMUSG00000064373	Selenop	AU018766|D15Ucla1|Se-P|Sepp1|selp	selenoprotein P	protein-coding
chr17	3273779	3274103	325	*	38.98	27.68	37.27	29.81	41.43	51.23	5.2377	5.11442	5.35126	-0.110979	0.724608	0.869334	Intergenic	Intergenic	-52632	NM_001122998	24001	Mm.137134	NM_011878	ENSMUSG00000023800	Tiam2	3000002F19Rik|STEF|mKIAA2016	T cell lymphoma invasion and metastasis 2	protein-coding
chr15	3274618	3274913	296	*	59.96	42.58	57.32	69.4	96.44	119.25	6.21255	5.73571	6.57032	0.4856	0.0742914	0.320776	exon (NM_009155, exon 2 of 5)	exon (NM_009155, exon 2 of 5)	3789	NM_009155	20363	Mm.392203	NM_009155	ENSMUSG00000064373	Selenop	AU018766|D15Ucla1|Se-P|Sepp1|selp	selenoprotein P	protein-coding
chr8	3275955	3276534	580	*	101.75	72.27	97.28	130.92	181.92	224.97	7.07524	6.49881	7.48599	0.638393	0.0150851	0.154774	intron (NM_001330056, intron 1 of 21)	RSINE1|SINE|B4	3372	NM_010568	16337	Mm.268003	NM_010568	ENSMUSG00000005534	Insr	4932439J01Rik|CD220|D630014A15Rik|IR|IR-A|IR-B	insulin receptor	protein-coding
chr12	3279143	3279333	191	*	4.02	2.86	3.84	5.2	7.23	8.93	2.41867	1.83739	2.83187	0.631486	0.391195	0.658569	intron (NM_016676, intron 1 of 5)	intron (NM_016676, intron 1 of 5)	30731	NM_016676	19325	Mm.378993	NM_016676	ENSMUSG00000020671	Rab10	AW107754	RAB10, member RAS oncogene family	protein-coding
chr8	3278066	3279961	1896	*	419.06	297.63	400.66	460.84	640.37	791.88	8.97079	8.5409	9.30156	0.412395	0.0911366	0.350219	intron (NM_001330056, intron 1 of 21)	intron (NM_001330056, intron 1 of 21)	603	NM_010568	16337	Mm.268003	NM_010568	ENSMUSG00000005534	Insr	4932439J01Rik|CD220|D630014A15Rik|IR|IR-A|IR-B	insulin receptor	protein-coding
chr6	3280182	3280675	494	*	42.73	30.35	40.85	37.17	51.65	63.87	5.47366	5.24711	5.66942	0.0739811	0.8074	0.912475	Intergenic	L1Md_F2|LINE|L1	-8090	NR_036696	667335	Mm.380219	NR_036696	ENSMUSG00000106779	Gm8579	EG667335	spermatogenesis associated glutamate (E)-rich protein 4a pseudogene	pseudo
chr15	3281272	3281521	250	*	15.91	11.3	15.21	6.76	9.39	11.61	3.54794	3.82192	3.20943	-0.950343	0.0288551	0.209532	TTS (NM_009155)	TTS (NM_009155)	10420	NM_009155	20363	Mm.392203	NM_009155	ENSMUSG00000064373	Selenop	AU018766|D15Ucla1|Se-P|Sepp1|selp	selenoprotein P	protein-coding
chr18	3280446	3281555	1110	*	223	158.38	213.21	221.87	308.3	381.24	7.97155	7.63081	8.247	0.267894	0.303414	0.586531	5' UTR (NM_001311067, exon 1 of 4)	5' UTR (NM_001311067, exon 1 of 4)	131	NM_001311067	12916	Mm.5244	NM_013498	ENSMUSG00000063889	Crem	ICER|ICERI	cAMP responsive element modulator	protein-coding
chr18	3281706	3281877	172	*	12.02	8.54	11.49	6.91	9.6	11.88	3.33268	3.41756	3.24248	-0.517109	0.269071	0.556442	promoter-TSS (NM_001311067)	promoter-TSS (NM_001311067)	-45	NM_001110854	12916	Mm.5244	NM_013498	ENSMUSG00000063889	Crem	ICER|ICERI	cAMP responsive element modulator	protein-coding
chr15	3281790	3282116	327	*	19.76	14.04	18.9	8.31	11.55	14.28	3.85513	4.13472	3.50801	-0.965808	0.0151827	0.155231	intron (NM_001357801, intron 5 of 6)	intron (NM_001357801, intron 5 of 6)	10976	NM_009155	20363	Mm.392203	NM_009155	ENSMUSG00000064373	Selenop	AU018766|D15Ucla1|Se-P|Sepp1|selp	selenoprotein P	protein-coding
chr12	3283030	3283294	265	*	22.49	15.98	21.51	19.64	27.29	33.74	4.55087	4.3213	4.74888	0.0790132	0.820051	0.918847	intron (NM_016676, intron 1 of 5)	Charlie1a|DNA|hAT-Charlie	26807	NM_016676	19325	Mm.378993	NM_016676	ENSMUSG00000020671	Rab10	AW107754	RAB10, member RAS oncogene family	protein-coding
chr19	3282514	3283484	971	*	172.49	122.51	164.92	155.56	216.17	267.31	7.51696	7.26026	7.7348	0.126286	0.629604	0.817174	promoter-TSS (NM_172252)	promoter-TSS (NM_172252)	11	NM_009212	20589	Mm.3179	NM_009212	ENSMUSG00000024831	Ighmbp2	AEP|Catf1|RIPE3b1|Smbp-2|Smbp2|Smubp2|nmd|sma	immunoglobulin mu binding protein 2	protein-coding
chr15	3283747	3283897	151	*	6.18	4.39	5.91	6.33	8.8	10.88	2.82409	2.45732	3.11627	0.306337	0.611165	0.805885	intron (NM_001357801, intron 4 of 6)	ORR1C2|LTR|ERVL-MaLR	12845	NM_009155	20363	Mm.392203	NM_009155	ENSMUSG00000064373	Selenop	AU018766|D15Ucla1|Se-P|Sepp1|selp	selenoprotein P	protein-coding
chr12	3283938	3284963	1026	*	82.72	58.75	79.09	101.31	140.78	174.09	6.72964	6.20011	7.11614	0.567165	0.0312419	0.21745	intron (NM_016676, intron 1 of 5)	ID_B1|SINE|B4	25518	NM_016676	19325	Mm.378993	NM_016676	ENSMUSG00000020671	Rab10	AW107754	RAB10, member RAS oncogene family	protein-coding
chr2	3283573	3285136	1564	*	477.79	339.35	456.81	480.43	667.6	825.55	9.08017	8.73013	9.36164	0.283286	0.240263	0.530581	exon (NM_001290370, exon 1 of 12)	exon (NM_001290370, exon 1 of 12)	143	NM_001290369	18108	Mm.65021	NM_008708	ENSMUSG00000026643	Nmt2	A930001K02Rik|AI605445|AU044698|hNMT-2	N-myristoyltransferase 2	protein-coding
chr12	3285032	3285194	163	*	5.69	4.04	5.44	2.67	3.71	4.58	2.12184	2.33717	1.86862	-0.793819	0.335908	0.614274	intron (NM_016676, intron 1 of 5)	B3|SINE|B2	24856	NM_016676	19325	Mm.378993	NM_016676	ENSMUSG00000020671	Rab10	AW107754	RAB10, member RAS oncogene family	protein-coding
chr2	3285195	3285345	151	*	13.38	9.5	12.79	10.14	14.1	17.43	3.68839	3.57203	3.79606	-0.122728	0.76667	0.891743	intron (NM_008708, intron 1 of 13)	intron (NM_008708, intron 1 of 13)	1058	NM_001290369	18108	Mm.65021	NM_008708	ENSMUSG00000026643	Nmt2	A930001K02Rik|AI605445|AU044698|hNMT-2	N-myristoyltransferase 2	protein-coding
chr17	3288421	3288695	275	*	11.98	8.51	11.46	13.96	19.4	23.99	3.89559	3.41262	4.25679	0.491675	0.215589	0.505296	Intergenic	B3A|SINE|B2	-38015	NM_001122998	24001	Mm.137134	NM_011878	ENSMUSG00000023800	Tiam2	3000002F19Rik|STEF|mKIAA2016	T cell lymphoma invasion and metastasis 2	protein-coding
chr7	3289002	3289407	406	*	41.47	29.45	39.65	35.33	49.09	60.71	5.41331	5.20379	5.59623	0.0441797	0.88566	0.950788	5' UTR (NM_001093764, exon 1 of 3)	5' UTR (NM_001093764, exon 1 of 3)	167	NM_001093764	50918	Mm.29874	NM_016969	ENSMUSG00000068566	Myadm	D7Wsu62e	myeloid-associated differentiation marker	protein-coding
chr5	3290016	3290499	484	*	16.48	11.71	15.76	15.41	21.41	26.47	4.15964	3.87262	4.39892	0.176907	0.633379	0.81944	Intergenic	Intergenic	-53635	NM_009873	12571	Mm.31672	NM_009873	ENSMUSG00000040274	Cdk6	AI504062|Crk2	cyclin-dependent kinase 6	protein-coding
chr7	3290293	3290572	280	*	27.3	19.39	26.1	19.22	26.71	33.03	4.66051	4.60048	4.71815	-0.229396	0.502675	0.736911	promoter-TSS (NM_001093765)	promoter-TSS (NM_001093765)	-122	NM_016969	50918	Mm.29874	NM_016969	ENSMUSG00000068566	Myadm	D7Wsu62e	myeloid-associated differentiation marker	protein-coding
chr11	3287931	3290592	2662	*	430.31	305.62	411.42	428.43	595.34	736.2	8.92051	8.57913	9.19637	0.269006	0.27162	0.558797	non-coding (NR_045109, exon 1 of 4)	non-coding (NR_045109, exon 1 of 4)	131	NR_045108	56218	Mm.275563	NM_019574	ENSMUSG00000020453	Patz1	8430401L15Rik|AI447519|Mazr|Patz|Zfp278	POZ (BTB) and AT hook containing zinc finger 1	protein-coding
chr11	3290708	3290858	151	*	19.01	13.5	18.18	13.26	18.43	22.79	4.13148	4.07858	4.1825	-0.242531	0.513789	0.744105	exon (NM_001253691, exon 1 of 5)	exon (NM_001253691, exon 1 of 5)	326	NM_001253690	56218	Mm.275563	NM_019574	ENSMUSG00000020453	Patz1	8430401L15Rik|AI447519|Mazr|Patz|Zfp278	POZ (BTB) and AT hook containing zinc finger 1	protein-coding
chr12	3291816	3292095	280	*	5.67	4.02	5.42	7.47	10.38	12.83	2.93202	2.33244	3.35431	0.662562	0.258942	0.54755	intron (NM_016676, intron 1 of 5)	intron (NM_016676, intron 1 of 5)	18013	NM_016676	19325	Mm.378993	NM_016676	ENSMUSG00000020671	Rab10	AW107754	RAB10, member RAS oncogene family	protein-coding
chr19	3291576	3292507	932	*	51.26	36.41	49.01	42.31	58.79	72.7	5.69338	5.50973	5.85627	-0.00159664	0.995589	0.998299	TTS (NM_001347420)	TTS (NM_001347420)	3122	NR_105950	102465594		NR_105950	ENSMUSG00000099261	Mir6984	Gm27771|mmu-mir-6984	microRNA 6984	ncRNA
chr12	3292761	3292913	153	*	8.48	6.02	8.11	5.47	7.61	9.41	2.91009	2.91422	2.90594	-0.350169	0.535864	0.758128	intron (NM_016676, intron 1 of 5)	intron (NM_016676, intron 1 of 5)	17132	NM_016676	19325	Mm.378993	NM_016676	ENSMUSG00000020671	Rab10	AW107754	RAB10, member RAS oncogene family	protein-coding
chr7	3292746	3293329	584	*	65.82	46.75	62.93	80.38	111.7	138.13	6.39719	5.87038	6.78225	0.562854	0.036053	0.232705	promoter-TSS (NM_001093766)	promoter-TSS (NM_001093766)	10	NM_001093766	50918	Mm.29874	NM_016969	ENSMUSG00000068566	Myadm	D7Wsu62e	myeloid-associated differentiation marker	protein-coding
chr19	3295471	3295629	159	*	11.67	8.29	11.16	11.43	15.89	19.65	3.70201	3.37452	3.96874	0.243477	0.55736	0.77187	Intergenic	Intergenic	6630	NR_105950	102465594		NR_105950	ENSMUSG00000099261	Mir6984	Gm27771|mmu-mir-6984	microRNA 6984	ncRNA
chr11	3296735	3297443	709	*	33.19	23.57	31.73	49.36	68.59	84.82	5.60125	4.88263	6.07874	0.845589	0.00546454	0.0930361	intron (NM_001253691, intron 3 of 4)	intron (NM_001253691, intron 3 of 4)	6632	NM_001253690	56218	Mm.275563	NM_019574	ENSMUSG00000020453	Patz1	8430401L15Rik|AI447519|Mazr|Patz|Zfp278	POZ (BTB) and AT hook containing zinc finger 1	protein-coding
chr12	3297292	3297444	153	*	8.5	6.03	8.12	6.58	9.15	11.31	3.05002	2.91658	3.17215	-0.0910133	0.863624	0.939955	intron (NM_016676, intron 1 of 5)	B2_Mm1a|SINE|B2	12601	NM_016676	19325	Mm.378993	NM_016676	ENSMUSG00000020671	Rab10	AW107754	RAB10, member RAS oncogene family	protein-coding
chr19	3297433	3298206	774	*	47.28	33.58	45.2	58.79	81.69	101.02	5.93689	5.39299	6.33095	0.588527	0.0380381	0.238172	Intergenic	ORR1F|LTR|ERVL-MaLR	8900	NR_105950	102465594		NR_105950	ENSMUSG00000099261	Mir6984	Gm27771|mmu-mir-6984	microRNA 6984	ncRNA
chr19	3298841	3299112	272	*	12.96	9.21	12.39	10.73	14.91	18.44	3.71226	3.52631	3.87695	0.00258126	0.995242	0.998197	Intergenic	Intergenic	10057	NR_105950	102465594		NR_105950	ENSMUSG00000099261	Mir6984	Gm27771|mmu-mir-6984	microRNA 6984	ncRNA
chr17	3299664	3300040	377	*	12.97	9.21	12.4	11.49	15.96	19.74	3.76834	3.52658	3.97535	0.0998262	0.805797	0.911683	Intergenic	L2b|LINE|L2	-26721	NM_001122998	24001	Mm.137134	NM_011878	ENSMUSG00000023800	Tiam2	3000002F19Rik|STEF|mKIAA2016	T cell lymphoma invasion and metastasis 2	protein-coding
chr7	3302053	3302921	869	*	31.08	22.08	29.72	25.35	35.23	43.56	4.96204	4.78799	5.11733	-0.0187094	0.954592	0.98172	Intergenic	Intergenic	-1045	NM_011102	18752	Mm.7980	NM_011102	ENSMUSG00000078816	Prkcg	PKCgamma|Pkcc|Prkcc	protein kinase C, gamma	protein-coding
chr3	3302731	3303143	413	*	20.91	14.85	19.99	14.08	19.57	24.2	4.24297	4.21601	4.26944	-0.292798	0.419151	0.679043	Intergenic	Intergenic	-205093	NM_013920	30942	Mm.330897	NM_013920	ENSMUSG00000017688	Hnf4g	NR2A2	hepatocyte nuclear factor 4, gamma	protein-coding
chr11	3302723	3303286	564	*	63.42	45.04	60.63	69.6	96.72	119.6	6.24482	5.81668	6.57455	0.409031	0.130925	0.408851	intron (NM_019574, intron 3 of 3)	intron (NM_019574, intron 3 of 3)	-5995	NR_045708	100302648	Mm.458664	NR_045708	ENSMUSG00000084941	Gm11944	-	predicted gene 11944	ncRNA
chr7	3303154	3303797	644	*	16.74	11.89	16.01	15.87	22.05	27.27	4.1943	3.89555	4.44167	0.196593	0.592742	0.794473	promoter-TSS (NM_001291434)	promoter-TSS (NM_001291434)	-56	NM_011102	18752	Mm.7980	NM_011102	ENSMUSG00000078816	Prkcg	PKCgamma|Pkcc|Prkcc	protein kinase C, gamma	protein-coding
chr2	3305734	3305938	205	*	8.92	6.33	8.53	5.34	7.42	9.17	2.92927	2.98675	2.86941	-0.457924	0.413419	0.675079	intron (NM_001290369, intron 3 of 12)	intron (NM_001290369, intron 3 of 12)	21624	NM_001290369	18108	Mm.65021	NM_008708	ENSMUSG00000026643	Nmt2	A930001K02Rik|AI605445|AU044698|hNMT-2	N-myristoyltransferase 2	protein-coding
chr10	3307659	3308241	583	*	36.78	26.12	35.16	29.62	41.17	50.91	5.19479	5.03063	5.34217	-0.0364443	0.908442	0.961295	Intergenic	Intergenic	-40179	NM_001204916	670558	Mm.398582	NM_001204916	ENSMUSG00000091618	H60c	4632413I24Rik|Gm9491	histocompatibility 60c	protein-coding
chr10	3308300	3308795	496	*	18.62	13.22	17.8	18.82	26.15	32.34	4.40307	4.04829	4.6876	0.289372	0.416414	0.676974	Intergenic	RLTR34B_MM|LTR|ERVK	-40777	NM_001204916	670558	Mm.398582	NM_001204916	ENSMUSG00000091618	H60c	4632413I24Rik|Gm9491	histocompatibility 60c	protein-coding
chr10	3308875	3309025	151	*	2.21	1.57	2.11	1.4	1.94	2.4	0.955389	0.972144	0.938437	-0.359968	0.772166	0.894428	Intergenic	Intergenic	-41179	NM_001204916	670558	Mm.398582	NM_001204916	ENSMUSG00000091618	H60c	4632413I24Rik|Gm9491	histocompatibility 60c	protein-coding
chr12	3309358	3310661	1304	*	383.76	272.56	366.91	353.26	490.88	607.02	8.68789	8.41395	8.91803	0.155872	0.531897	0.755509	promoter-TSS (NM_016676)	promoter-TSS (NM_016676)	-41	NM_016676	19325	Mm.378993	NM_016676	ENSMUSG00000020671	Rab10	AW107754	RAB10, member RAS oncogene family	protein-coding
chr8	3313952	3314265	314	*	15.39	10.93	14.71	7.26	10.08	12.47	3.56166	3.77385	3.31279	-0.80022	0.0645163	0.301581	Intergenic	Intergenic	-34492	NM_001330056	16337	Mm.268003	NM_010568	ENSMUSG00000005534	Insr	4932439J01Rik|CD220|D630014A15Rik|IR|IR-A|IR-B	insulin receptor	protein-coding
chr11	3313940	3314536	597	*	39.26	27.88	37.53	33.47	46.51	57.51	5.33485	5.12482	5.51816	0.045131	0.884835	0.950353	intron (NR_045708, intron 3 of 5)	intron (NR_045708, intron 3 of 5)	5238	NR_045708	100302648	Mm.458664	NR_045708	ENSMUSG00000084941	Gm11944	-	predicted gene 11944	ncRNA
chr17	3314074	3314914	841	*	89.31	63.43	85.39	84.27	117.11	144.81	6.60565	6.31062	6.85048	0.191444	0.466244	0.712763	Intergenic	CpG	-12079	NM_001122998	24001	Mm.137134	NM_011878	ENSMUSG00000023800	Tiam2	3000002F19Rik|STEF|mKIAA2016	T cell lymphoma invasion and metastasis 2	protein-coding
chr5	3321817	3322639	823	*	66.5	47.23	63.58	50.57	70.27	86.9	6.00395	5.88522	6.11364	-0.119521	0.665717	0.837575	Intergenic	Intergenic	-21665	NM_009873	12571	Mm.31672	NM_009873	ENSMUSG00000040274	Cdk6	AI504062|Crk2	cyclin-dependent kinase 6	protein-coding
chr19	3322969	3323610	642	*	227.35	161.47	217.37	245.99	341.82	422.69	8.07385	7.65865	8.39588	0.388879	0.134136	0.412784	promoter-TSS (NM_013495)	promoter-TSS (NM_013495)	-11	NM_013495	12894	Mm.18522	NM_013495	ENSMUSG00000024900	Cpt1a	C730027G07|CPTI|Cpt1	carnitine palmitoyltransferase 1a, liver	protein-coding
chr19	3323672	3324223	552	*	81.23	57.69	77.66	105.01	145.93	180.45	6.75482	6.17378	7.1679	0.645164	0.0143924	0.15115	intron (NM_013495, intron 1 of 18)	CpG	647	NM_013495	12894	Mm.18522	NM_013495	ENSMUSG00000024900	Cpt1a	C730027G07|CPTI|Cpt1	carnitine palmitoyltransferase 1a, liver	protein-coding
chr19	3324581	3324731	151	*	30.37	21.57	29.04	29.88	41.53	51.35	5.08564	4.75456	5.35475	0.251154	0.438703	0.693603	intron (NM_013495, intron 1 of 18)	intron (NM_013495, intron 1 of 18)	1355	NM_013495	12894	Mm.18522	NM_013495	ENSMUSG00000024900	Cpt1a	C730027G07|CPTI|Cpt1	carnitine palmitoyltransferase 1a, liver	protein-coding
chr19	3325075	3325242	168	*	18.81	13.36	17.98	24.67	34.28	42.39	4.65806	4.0633	5.07797	0.662913	0.0577062	0.287493	intron (NM_013495, intron 1 of 18)	CpG	1858	NM_013495	12894	Mm.18522	NM_013495	ENSMUSG00000024900	Cpt1a	C730027G07|CPTI|Cpt1	carnitine palmitoyltransferase 1a, liver	protein-coding
chr10	3325523	3325765	243	*	12.54	8.91	11.99	6.87	9.55	11.81	3.36152	3.47856	3.23414	-0.585171	0.205781	0.495336	Intergenic	B3A|SINE|B2	-40506	NM_133485	76142	Mm.308126	NM_133485	ENSMUSG00000040653	Ppp1r14c	6330514J04Rik|KEPI	protein phosphatase 1, regulatory inhibitor subunit 14C	protein-coding
chr19	3325355	3325803	449	*	121.93	86.6	116.58	134.16	186.43	230.54	7.19021	6.75983	7.52127	0.412911	0.114823	0.387625	intron (NM_013495, intron 1 of 18)	intron (NM_013495, intron 1 of 18)	2278	NM_013495	12894	Mm.18522	NM_013495	ENSMUSG00000024900	Cpt1a	C730027G07|CPTI|Cpt1	carnitine palmitoyltransferase 1a, liver	protein-coding
chr19	3326507	3326824	318	*	59.33	42.14	56.73	87.38	121.43	150.16	6.42953	5.72061	6.90276	0.832669	0.00199099	0.054786	intron (NM_013495, intron 1 of 18)	intron (NM_013495, intron 1 of 18)	3365	NM_013495	12894	Mm.18522	NM_013495	ENSMUSG00000024900	Cpt1a	C730027G07|CPTI|Cpt1	carnitine palmitoyltransferase 1a, liver	protein-coding
chr17	3326171	3327204	1034	*	41.29	29.33	39.48	51.87	72.07	89.13	5.75119	5.19778	6.15019	0.602827	0.0394249	0.242113	5' UTR (NM_001122998, exon 1 of 27)	5' UTR (NM_001122998, exon 1 of 27)	115	NM_001122998	24001	Mm.137134	NM_011878	ENSMUSG00000023800	Tiam2	3000002F19Rik|STEF|mKIAA2016	T cell lymphoma invasion and metastasis 2	protein-coding
chr17	3327496	3327662	167	*	13.9	9.87	13.29	5.58	7.76	9.6	3.32186	3.62667	2.9349	-1.02659	0.0302854	0.214202	intron (NM_001122998, intron 1 of 26)	intron (NM_001122998, intron 1 of 26)	1006	NM_001122998	24001	Mm.137134	NM_011878	ENSMUSG00000023800	Tiam2	3000002F19Rik|STEF|mKIAA2016	T cell lymphoma invasion and metastasis 2	protein-coding
chr2	3327424	3327673	250	*	29.6	21.03	28.3	21.06	29.27	36.19	4.78533	4.71762	4.85	-0.214783	0.52458	0.751087	3' UTR (NM_001290368, exon 14 of 14)	3' UTR (NM_001290368, exon 14 of 14)	5079	NM_001013376	227522	Mm.293948	NM_001013376	ENSMUSG00000049950	Rpp38	C330006A15Rik	ribonuclease P/MRP 38 subunit	protein-coding
chr8	3328664	3328882	219	*	6.72	4.78	6.43	6.92	9.61	11.89	2.94924	2.5791	3.24354	0.311347	0.582604	0.787945	Intergenic	Intergenic	-24664	NM_001370668	102098	Mm.170461	NM_133962	ENSMUSG00000004568	Arhgef18	A430078G23Rik|AI467246|D030053O22Rik	rho/rac guanine nucleotide exchange factor (GEF) 18	protein-coding
chr18	3328977	3329175	199	*	8	5.68	7.65	6.16	8.56	10.59	2.95887	2.83047	3.07677	-0.100814	0.85671	0.936761	intron (NM_001110851, intron 1 of 4)	B2_Mm1t|SINE|B2	-1485	NM_013498	12916	Mm.5244	NM_013498	ENSMUSG00000063889	Crem	ICER|ICERI	cAMP responsive element modulator	protein-coding
chr7	3330202	3330607	406	*	38.42	27.29	36.73	24.13	33.53	41.46	5.07004	5.09358	5.04611	-0.394184	0.222492	0.512742	3' UTR (NM_001291434, exon 17 of 17)	3' UTR (NM_001291434, exon 17 of 17)	-2420	NM_133189	81904	Mm.214994	NM_133189	ENSMUSG00000069806	Cacng7	-	calcium channel, voltage-dependent, gamma subunit 7	protein-coding
chr11	3330531	3330907	377	*	82.67	58.71	79.04	64.31	89.37	110.51	6.33572	6.19916	6.46046	-0.0867171	0.745297	0.880793	promoter-TSS (NM_178149)	promoter-TSS (NM_178149)	-12	NM_178149	216505	Mm.390323	NM_178149	ENSMUSG00000034614	Pik3ip1	1500004A08Rik|5830455E04Rik|Crkd|Hgfl	phosphoinositide-3-kinase interacting protein 1	protein-coding
chr8	3330722	3331167	446	*	31.43	22.32	30.05	22.26	30.93	38.25	4.86832	4.80406	4.92983	-0.221491	0.505871	0.738801	Intergenic	Intergenic	-22492	NM_001370668	102098	Mm.170461	NM_133962	ENSMUSG00000004568	Arhgef18	A430078G23Rik|AI467246|D030053O22Rik	rho/rac guanine nucleotide exchange factor (GEF) 18	protein-coding
chr7	3331893	3332179	287	*	15.19	10.79	14.52	9.34	12.98	16.05	3.7163	3.75485	3.6767	-0.422103	0.302036	0.585548	promoter-TSS (NM_133189)	promoter-TSS (NM_133189)	-789	NM_133189	81904	Mm.214994	NM_133189	ENSMUSG00000069806	Cacng7	-	calcium channel, voltage-dependent, gamma subunit 7	protein-coding
chr19	3332105	3332255	151	*	23.85	16.94	22.8	34.43	47.84	59.16	5.09457	4.40573	5.55887	0.801847	0.01503	0.154586	intron (NM_013495, intron 1 of 18)	intron (NM_013495, intron 1 of 18)	8879	NM_013495	12894	Mm.18522	NM_013495	ENSMUSG00000024900	Cpt1a	C730027G07|CPTI|Cpt1	carnitine palmitoyltransferase 1a, liver	protein-coding
chr8	3331826	3332363	538	*	24.96	17.72	23.86	25.29	35.14	43.46	4.82802	4.47117	5.11388	0.293178	0.386051	0.654526	Intergenic	Intergenic	-21342	NM_001370668	102098	Mm.170461	NM_133962	ENSMUSG00000004568	Arhgef18	A430078G23Rik|AI467246|D030053O22Rik	rho/rac guanine nucleotide exchange factor (GEF) 18	protein-coding
chr11	3331778	3332631	854	*	137.79	97.86	131.74	163.62	227.36	281.16	7.43675	6.93619	7.80766	0.522917	0.0466742	0.261707	exon (NM_178149, exon 3 of 6)	exon (NM_178149, exon 3 of 6)	1474	NM_178149	216505	Mm.390323	NM_178149	ENSMUSG00000034614	Pik3ip1	1500004A08Rik|5830455E04Rik|Crkd|Hgfl	phosphoinositide-3-kinase interacting protein 1	protein-coding
chr10	3332949	3333168	220	*	16.9	12	16.16	12.64	17.56	21.72	4.01457	3.90864	4.11324	-0.142352	0.708114	0.860504	Intergenic	B3|SINE|B2	-33091	NM_133485	76142	Mm.308126	NM_133485	ENSMUSG00000040653	Ppp1r14c	6330514J04Rik|KEPI	protein phosphatase 1, regulatory inhibitor subunit 14C	protein-coding
chr2	3332341	3333219	879	*	216.1	153.48	206.61	203.6	282.92	349.86	7.87915	7.58543	8.12307	0.189381	0.467682	0.71364	promoter-TSS (NM_001013376)	promoter-TSS (NM_001013376)	-152	NM_001013376	227522	Mm.293948	NM_001013376	ENSMUSG00000049950	Rpp38	C330006A15Rik	ribonuclease P/MRP 38 subunit	protein-coding
chr5	3332617	3333303	687	*	37.03	26.3	35.4	21.99	30.55	37.78	4.9777	5.04044	4.91211	-0.474631	0.14765	0.429223	Intergenic	Intergenic	-10933	NM_009873	12571	Mm.31672	NM_009873	ENSMUSG00000040274	Cdk6	AI504062|Crk2	cyclin-dependent kinase 6	protein-coding
chr19	3333011	3334022	1012	*	208.31	147.95	199.16	232.94	323.69	400.28	7.97759	7.53245	8.31729	0.436453	0.0940888	0.355359	intron (NM_013495, intron 1 of 18)	MIR|SINE|MIR	10216	NM_013495	12894	Mm.18522	NM_013495	ENSMUSG00000024900	Cpt1a	C730027G07|CPTI|Cpt1	carnitine palmitoyltransferase 1a, liver	protein-coding
chr19	3334089	3334782	694	*	127.77	90.75	122.16	160.81	223.46	276.33	7.38265	6.82729	7.78266	0.606727	0.0211226	0.181407	intron (NM_013495, intron 1 of 18)	intron (NM_013495, intron 1 of 18)	11135	NM_013495	12894	Mm.18522	NM_013495	ENSMUSG00000024900	Cpt1a	C730027G07|CPTI|Cpt1	carnitine palmitoyltransferase 1a, liver	protein-coding
chr10	3334315	3334842	528	*	15.51	11.02	14.83	16.6	23.07	28.53	4.19075	3.78534	4.50687	0.37082	0.315607	0.596924	Intergenic	Intergenic	-31571	NM_133485	76142	Mm.308126	NM_133485	ENSMUSG00000040653	Ppp1r14c	6330514J04Rik|KEPI	protein phosphatase 1, regulatory inhibitor subunit 14C	protein-coding
chr18	3335304	3335538	235	*	51.76	36.76	49.49	59.84	83.15	102.82	5.99928	5.52362	6.35639	0.483636	0.0844437	0.338972	promoter-TSS (NR_033457)	promoter-TSS (NR_033457)	-995	NR_033457	633947	Mm.461446	NR_033457	ENSMUSG00000097746	Gm6225	EG621440	predicted gene 6225	ncRNA
chr11	3335615	3335835	221	*	22.48	15.97	21.5	19.04	26.45	32.71	4.52518	4.32068	4.70426	0.0353299	0.91999	0.966395	intron (NM_178149, intron 5 of 5)	intron (NM_178149, intron 5 of 5)	4994	NM_178149	216505	Mm.390323	NM_178149	ENSMUSG00000034614	Pik3ip1	1500004A08Rik|5830455E04Rik|Crkd|Hgfl	phosphoinositide-3-kinase interacting protein 1	protein-coding
chr2	3335566	3336375	810	*	131.85	93.65	126.06	150.31	208.87	258.29	7.33545	6.87265	7.68529	0.464109	0.0771113	0.325621	promoter-TSS (NM_030063)	promoter-TSS (NM_030063)	-197	NM_030063	78245	Mm.99733	NM_030063	ENSMUSG00000026644	Acbd7	9230116B18Rik	acyl-Coenzyme A binding domain containing 7	protein-coding
chr9	3336714	3337019	306	*	15.96	11.34	15.26	22.73	31.59	39.07	4.50205	3.82667	4.96026	0.780753	0.0291252	0.210563	intron (NM_026303, intron 1 of 11)	intron (NM_026303, intron 1 of 11)	1636	NM_026303	67667	Mm.116968	NM_026303	ENSMUSG00000025899	Alkbh8	4930562C03Rik|8030431D03Rik|9430088N01Rik|Abh8	alkB homolog 8, tRNA methyltransferase	protein-coding
chr8	3336758	3337504	747	*	62.23	44.2	59.49	33.06	45.95	56.82	5.65221	5.78934	5.50067	-0.635236	0.0302845	0.214202	Intergenic	RMER1A|Other|Other	-16306	NM_001370668	102098	Mm.170461	NM_133962	ENSMUSG00000004568	Arhgef18	A430078G23Rik|AI467246|D030053O22Rik	rho/rac guanine nucleotide exchange factor (GEF) 18	protein-coding
chr11	3337588	3337738	151	*	6	4.26	5.74	4.2	5.83	7.22	2.47055	2.41558	2.52351	-0.233624	0.741649	0.878783	intron (NM_178149, intron 5 of 5)	intron (NM_178149, intron 5 of 5)	6932	NM_178149	216505	Mm.390323	NM_178149	ENSMUSG00000034614	Pik3ip1	1500004A08Rik|5830455E04Rik|Crkd|Hgfl	phosphoinositide-3-kinase interacting protein 1	protein-coding
chr18	3336663	3338134	1472	*	495.13	351.66	473.39	513.76	713.91	882.82	9.15931	8.78156	9.4584	0.328606	0.170103	0.456205	5' UTR (NM_001110852, exon 1 of 4)	5' UTR (NM_001110852, exon 1 of 4)	190	NM_001110852	12916	Mm.5244	NM_013498	ENSMUSG00000063889	Crem	ICER|ICERI	cAMP responsive element modulator	protein-coding
chr13	53442685	53442835	151	*	0	0	0	4.21	5.85	7.23	1.52681	0	2.52681	5.39919	0.00135487	0.0442742	intron (NR_037991, intron 6 of 7)	intron (NR_037991, intron 6 of 7)	30020	NM_013601	17702	Mm.1763	NM_013601	ENSMUSG00000021469	Msx2	BB122635|Hox-8|Hox8|Hox8.1	msh homeobox 2	protein-coding
chr5	3341164	3341732	569	*	105.52	74.95	100.89	80.04	111.23	137.55	6.66811	6.55128	6.77618	-0.123117	0.637524	0.822015	Intergenic	CpG	-2445	NM_009873	12571	Mm.31672	NM_009873	ENSMUSG00000040274	Cdk6	AI504062|Crk2	cyclin-dependent kinase 6	protein-coding
chr5	3342035	3343127	1093	*	159.43	113.23	152.43	165.36	229.78	284.14	7.52404	7.14668	7.82289	0.327824	0.211172	0.500852	Intergenic	CpG	-1312	NM_009873	12571	Mm.31672	NM_009873	ENSMUSG00000040274	Cdk6	AI504062|Crk2	cyclin-dependent kinase 6	protein-coding
chr4	3342298	3343363	1066	*	63.33	44.98	60.55	73.31	101.87	125.97	6.29156	5.81465	6.64937	0.485766	0.0722201	0.317347	Intergenic	Intergenic	-157526	NM_001167535	100312471	Mm.377218	NM_001167535	ENSMUSG00000115466	Vmn1r3	Gm11778	vomeronasal 1 receptor 3	protein-coding
chr19	3343632	3343784	153	*	15.76	11.19	15.06	18.91	26.28	32.5	4.31841	3.8077	4.69484	0.53537	0.141355	0.421628	intron (NM_013495, intron 1 of 18)	MTC|LTR|ERVL-MaLR	20407	NM_013495	12894	Mm.18522	NM_013495	ENSMUSG00000024900	Cpt1a	C730027G07|CPTI|Cpt1	carnitine palmitoyltransferase 1a, liver	protein-coding
chr19	3344182	3344332	151	*	17.15	12.18	16.4	15.27	21.22	26.23	4.17584	3.92996	4.38584	0.106894	0.77109	0.893851	intron (NM_013495, intron 1 of 18)	ID_B1|SINE|B4	20956	NM_013495	12894	Mm.18522	NM_013495	ENSMUSG00000024900	Cpt1a	C730027G07|CPTI|Cpt1	carnitine palmitoyltransferase 1a, liver	protein-coding
chr6	3343642	3344616	975	*	39.97	28.39	38.22	57.98	80.57	99.63	5.8445	5.15076	6.311	0.810182	0.00528689	0.0916516	Intergenic	RLTR9D|LTR|ERVK	55442	NM_010156	209086	Mm.196013	NM_010156	ENSMUSG00000047735	Samd9l	AA175286|ESTM25|mKIAA2005	sterile alpha motif domain containing 9-like	protein-coding
chr5	3343554	3344820	1267	*	340.21	241.63	325.27	356.2	494.96	612.07	8.62591	8.24016	8.92998	0.341545	0.173824	0.460362	5' UTR (NM_009873, exon 2 of 8)	5' UTR (NM_009873, exon 2 of 8)	294	NM_009873	12571	Mm.31672	NM_009873	ENSMUSG00000040274	Cdk6	AI504062|Crk2	cyclin-dependent kinase 6	protein-coding
chr9	3345143	3345440	298	*	12.53	8.9	11.98	7.3	10.15	12.55	3.4014	3.47673	3.32191	-0.496507	0.276723	0.563791	intron (NM_026303, intron 4 of 11)	intron (NM_026303, intron 4 of 11)	10061	NM_026303	67667	Mm.116968	NM_026303	ENSMUSG00000025899	Alkbh8	4930562C03Rik|8030431D03Rik|9430088N01Rik|Abh8	alkB homolog 8, tRNA methyltransferase	protein-coding
chr6	115022834	115022994	161	*	0.37	0.26	0.36	5.66	7.86	9.72	2.01404	0	2.9536	3.81384	0.00167201	0.0499591	intron (NM_026894, intron 4 of 7)	intron (NM_026894, intron 4 of 7)	14960	NM_026894	68971	Mm.24937	NM_026894	ENSMUSG00000030316	Tamm41	1500001M20Rik|TAM41	TAM41 mitochondrial translocator assembly and maintenance homolog	protein-coding
chr6	3345966	3346490	525	*	24.53	17.42	23.45	24.64	34.24	42.34	4.79557	4.44641	5.07648	0.280634	0.407745	0.670644	Intergenic	Intergenic	53343	NM_010156	209086	Mm.196013	NM_010156	ENSMUSG00000047735	Samd9l	AA175286|ESTM25|mKIAA2005	sterile alpha motif domain containing 9-like	protein-coding
chr11	3347151	3347567	417	*	53.43	37.95	51.08	36.21	50.32	62.22	5.6009	5.56936	5.63177	-0.284993	0.335699	0.614088	intron (NM_001034030, intron 9 of 11)	intron (NM_001034030, intron 9 of 11)	8782	NM_001034030	16886	Mm.124176	NM_010718	ENSMUSG00000020451	Limk2	Limk-2|whe	LIM motif-containing protein kinase 2	protein-coding
chr8	3347970	3348766	797	*	52.58	37.35	50.27	65.72	91.33	112.93	6.09516	5.54637	6.49177	0.596093	0.0316638	0.218953	Intergenic	RLTR30|LTR|ERV1	-5069	NM_001370668	102098	Mm.170461	NM_133962	ENSMUSG00000004568	Arhgef18	A430078G23Rik|AI467246|D030053O22Rik	rho/rac guanine nucleotide exchange factor (GEF) 18	protein-coding
chr2	3349072	3349222	151	*	7.78	5.53	7.44	5.79	8.04	9.95	2.89174	2.78998	2.9868	-0.149471	0.796494	0.906925	intron (NM_145921, intron 3 of 7)	intron (NM_145921, intron 3 of 7)	12979	NM_030063	78245	Mm.99733	NM_030063	ENSMUSG00000026644	Acbd7	9230116B18Rik	acyl-Coenzyme A binding domain containing 7	protein-coding
chr8	3350783	3351062	280	*	30.17	21.43	28.84	31.33	43.54	53.84	5.12337	4.74477	5.423	0.328863	0.309254	0.591406	Intergenic	Intergenic	-2514	NM_001370668	102098	Mm.170461	NM_133962	ENSMUSG00000004568	Arhgef18	A430078G23Rik|AI467246|D030053O22Rik	rho/rac guanine nucleotide exchange factor (GEF) 18	protein-coding
chr11	3353043	3353326	284	*	12.93	9.18	12.36	4.37	6.08	7.52	3.128	3.52278	2.58272	-1.26858	0.0140569	0.149585	intron (NM_001361623, intron 7 of 15)	RSINE1|SINE|B4	2956	NM_001034030	16886	Mm.124176	NM_010718	ENSMUSG00000020451	Limk2	Limk-2|whe	LIM motif-containing protein kinase 2	protein-coding
chr19	3353381	3354069	689	*	79.58	56.52	76.08	69.78	96.96	119.9	6.3774	6.14415	6.57814	0.0857008	0.747615	0.882134	intron (NM_013495, intron 3 of 18)	intron (NM_013495, intron 3 of 18)	30424	NM_013495	12894	Mm.18522	NM_013495	ENSMUSG00000024900	Cpt1a	C730027G07|CPTI|Cpt1	carnitine palmitoyltransferase 1a, liver	protein-coding
chr15	3353652	3354241	590	*	40.23	28.57	38.46	40.94	56.89	70.35	5.52062	5.16012	5.8088	0.299702	0.321735	0.602041	intron (NM_001048178, intron 3 of 8)	intron (NM_001048178, intron 3 of 8)	-50421	NM_001166063	100039139	Mm.455610	NM_001166063	ENSMUSG00000091119	Ccdc152	-	coiled-coil domain containing 152	protein-coding
chr8	3354792	3355612	821	*	76.88	54.61	73.51	71.23	98.98	122.4	6.37388	6.09449	6.60785	0.164937	0.535029	0.757587	intron (NM_001370668, intron 1 of 28)	RSINE1|SINE|B4	1765	NM_001370668	102098	Mm.170461	NM_133962	ENSMUSG00000004568	Arhgef18	A430078G23Rik|AI467246|D030053O22Rik	rho/rac guanine nucleotide exchange factor (GEF) 18	protein-coding
chr15	3356396	3357093	698	*	24.96	17.73	23.86	22.56	31.36	38.77	4.73017	4.47146	4.94946	0.129241	0.70345	0.858129	intron (NM_001048178, intron 3 of 8)	intron (NM_001048178, intron 3 of 8)	-53219	NM_001166063	100039139	Mm.455610	NM_001166063	ENSMUSG00000091119	Ccdc152	-	coiled-coil domain containing 152	protein-coding
chr8	3356960	3357423	464	*	53.34	37.89	51	49.37	68.6	84.83	5.84561	5.56715	6.07891	0.163266	0.566795	0.778063	intron (NM_001370668, intron 1 of 28)	intron (NM_001370668, intron 1 of 28)	3755	NM_001370668	102098	Mm.170461	NM_133962	ENSMUSG00000004568	Arhgef18	A430078G23Rik|AI467246|D030053O22Rik	rho/rac guanine nucleotide exchange factor (GEF) 18	protein-coding
chr8	3358133	3358375	243	*	30.55	21.69	29.2	21	29.18	36.09	4.80489	4.76279	4.8458	-0.263912	0.433008	0.689249	intron (NM_001370668, intron 1 of 28)	intron (NM_001370668, intron 1 of 28)	4817	NM_001370668	102098	Mm.170461	NM_133962	ENSMUSG00000004568	Arhgef18	A430078G23Rik|AI467246|D030053O22Rik	rho/rac guanine nucleotide exchange factor (GEF) 18	protein-coding
chr5	3358799	3358990	192	*	11.62	8.25	11.11	7.92	11	13.6	3.40375	3.36841	3.43823	-0.275281	0.545743	0.7641	intron (NM_009873, intron 2 of 7)	intron (NM_009873, intron 2 of 7)	15002	NM_009873	12571	Mm.31672	NM_009873	ENSMUSG00000040274	Cdk6	AI504062|Crk2	cyclin-dependent kinase 6	protein-coding
chr6	3358813	3359640	828	*	25.06	17.8	23.96	31.89	44.32	54.8	5.04314	4.47715	5.4486	0.620848	0.0601493	0.292816	Intergenic	L1VL4|LINE|L1	40344	NM_010156	209086	Mm.196013	NM_010156	ENSMUSG00000047735	Samd9l	AA175286|ESTM25|mKIAA2005	sterile alpha motif domain containing 9-like	protein-coding
chr12	3359256	3359898	643	*	49.19	34.93	47.03	31.95	44.39	54.9	5.45058	5.45011	5.45105	-0.346228	0.253275	0.542304	Intergenic	B1F1|SINE|Alu	-5555	NM_008445	16570	Mm.7688	NM_008445	ENSMUSG00000020668	Kif3c	mKIAA4058	kinesin family member 3C	protein-coding
chr4	3362220	3362728	509	*	22.47	15.96	21.48	8.13	11.3	13.97	3.95916	4.31988	3.47707	-1.18099	0.0022664	0.0588428	Intergenic	MMERGLN-int|LTR|ERV1	-174616	NR_037306	100499523		NR_037306	ENSMUSG00000094253	Mir3471-2	mmu-mir-3471-2	microRNA 3471-2	ncRNA
chr6	3365757	3365907	151	*	6.98	4.96	6.67	5.82	8.09	10.01	2.82581	2.63336	2.99558	0.0141028	0.981341	0.992505	Intergenic	ERVB7_3-LTR_MM|LTR|ERVK	33739	NM_010156	209086	Mm.196013	NM_010156	ENSMUSG00000047735	Samd9l	AA175286|ESTM25|mKIAA2005	sterile alpha motif domain containing 9-like	protein-coding
chr12	3364796	3366120	1325	*	128.21	91.06	122.58	98.39	136.73	169.08	6.95814	6.83221	7.07396	-0.106306	0.683451	0.847131	5' UTR (NM_008445, exon 1 of 8)	5' UTR (NM_008445, exon 1 of 8)	326	NM_008445	16570	Mm.7688	NM_008445	ENSMUSG00000020668	Kif3c	mKIAA4058	kinesin family member 3C	protein-coding
chr10	3366168	3367196	1029	*	40.43	28.71	38.65	36.4	50.58	62.54	5.4224	5.16717	5.63919	0.123564	0.686306	0.848623	exon (NM_133485, exon 1 of 4)	exon (NM_133485, exon 1 of 4)	532	NM_133485	76142	Mm.308126	NM_133485	ENSMUSG00000040653	Ppp1r14c	6330514J04Rik|KEPI	protein phosphatase 1, regulatory inhibitor subunit 14C	protein-coding
chr5	3369412	3369681	270	*	14.4	10.23	13.76	14.96	20.79	25.71	4.05659	3.67758	4.35646	0.328269	0.386302	0.65468	intron (NM_009873, intron 2 of 7)	intron (NM_009873, intron 2 of 7)	25654	NM_009873	12571	Mm.31672	NM_009873	ENSMUSG00000040274	Cdk6	AI504062|Crk2	cyclin-dependent kinase 6	protein-coding
chr6	3370224	3370603	380	*	11.96	8.49	11.43	13.42	18.65	23.06	3.85827	3.41	4.19978	0.437863	0.275465	0.562582	Intergenic	Intergenic	29157	NM_010156	209086	Mm.196013	NM_010156	ENSMUSG00000047735	Samd9l	AA175286|ESTM25|mKIAA2005	sterile alpha motif domain containing 9-like	protein-coding
chr4	3370316	3370722	407	*	23.43	16.64	22.4	16.02	22.26	27.53	4.4182	4.38003	4.45539	-0.271349	0.440226	0.694643	Intergenic	Intergenic	-166571	NR_037306	100499523		NR_037306	ENSMUSG00000094253	Mir3471-2	mmu-mir-3471-2	microRNA 3471-2	ncRNA
chr6	3371373	3371700	328	*	20.1	14.28	19.22	15.54	21.59	26.7	4.29064	4.15919	4.41111	-0.0954633	0.791297	0.904576	TTS (NM_010156)	TTS (NM_010156)	28034	NM_010156	209086	Mm.196013	NM_010156	ENSMUSG00000047735	Samd9l	AA175286|ESTM25|mKIAA2005	sterile alpha motif domain containing 9-like	protein-coding
chr11	3370798	3371933	1136	*	194.82	138.37	186.27	209.51	291.13	360.01	7.8456	7.43589	8.16433	0.380067	0.146181	0.427488	promoter-TSS (NM_001361623)	promoter-TSS (NM_001361623)	38	NM_001361623	16886	Mm.124176	NM_010718	ENSMUSG00000020451	Limk2	Limk-2|whe	LIM motif-containing protein kinase 2	protein-coding
chr1	3372586	3373424	839	*	79.11	56.19	75.63	86.26	119.86	148.22	6.55785	6.13563	6.88406	0.399721	0.130446	0.408306	intron (NM_001011874, intron 2 of 2)	intron (NM_001011874, intron 2 of 2)	298493	NM_001011874	497097	Mm.454496	NM_001011874	ENSMUSG00000051951	Xkr4	AY534250|Gm210|XRG4|mKIAA1889	X-linked Kx blood group related 4	protein-coding
chr4	3373104	3373855	752	*	55.11	39.14	52.69	43	59.75	73.88	5.75302	5.61426	5.8796	-0.0826214	0.77422	0.895511	Intergenic	Intergenic	-163610	NR_037306	100499523		NR_037306	ENSMUSG00000094253	Mir3471-2	mmu-mir-3471-2	microRNA 3471-2	ncRNA
chr5	3373954	3374203	250	*	10.14	7.2	9.69	15	20.84	25.77	3.88486	3.17135	4.36012	0.832859	0.0400701	0.244159	intron (NM_009873, intron 2 of 7)	intron (NM_009873, intron 2 of 7)	30186	NM_009873	12571	Mm.31672	NM_009873	ENSMUSG00000040274	Cdk6	AI504062|Crk2	cyclin-dependent kinase 6	protein-coding
chr15	3375565	3376220	656	*	46.06	32.72	44.04	36.69	50.98	63.05	5.51066	5.35547	5.65076	-0.0527084	0.86088	0.938616	intron (NM_001048178, intron 3 of 8)	intron (NM_001048178, intron 3 of 8)	-72367	NM_001166063	100039139	Mm.455610	NM_001166063	ENSMUSG00000091119	Ccdc152	-	coiled-coil domain containing 152	protein-coding
chr5	3375808	3376522	715	*	108.49	77.05	103.72	75.6	105.05	129.91	6.64344	6.59129	6.69377	-0.245362	0.348417	0.625183	intron (NM_009873, intron 2 of 7)	L2c|LINE|L2	32272	NM_009873	12571	Mm.31672	NM_009873	ENSMUSG00000040274	Cdk6	AI504062|Crk2	cyclin-dependent kinase 6	protein-coding
chr15	3376294	3376909	616	*	24.23	17.21	23.17	29.97	41.65	51.5	4.96756	4.42868	5.359	0.57972	0.0825465	0.335572	intron (NM_001048178, intron 3 of 8)	intron (NM_001048178, intron 3 of 8)	-73076	NM_001166063	100039139	Mm.455610	NM_001166063	ENSMUSG00000091119	Ccdc152	-	coiled-coil domain containing 152	protein-coding
chr19	3377460	3377677	218	*	9.33	6.63	8.92	9.19	12.77	15.79	3.38371	3.05168	3.65344	0.250791	0.591252	0.793541	intron (NM_013495, intron 14 of 18)	intron (NM_013495, intron 14 of 18)	-11288	NM_001039658	17771	Mm.209941	NM_010841	ENSMUSG00000024905	Tesmin	Mtl5	testis expressed metallothionein like	protein-coding
chr5	3379367	3379517	151	*	6.75	4.79	6.45	8.15	11.33	14.01	3.10126	2.585	3.48067	0.5394	0.31188	0.593767	intron (NM_009873, intron 2 of 7)	intron (NM_009873, intron 2 of 7)	35549	NM_009873	12571	Mm.31672	NM_009873	ENSMUSG00000040274	Cdk6	AI504062|Crk2	cyclin-dependent kinase 6	protein-coding
chr18	3382688	3383908	1221	*	235.6	167.33	225.25	223.71	310.86	384.41	8.01044	7.71007	8.25892	0.200593	0.439963	0.694445	promoter-TSS (NM_029402)	promoter-TSS (NM_029402)	73	NM_029402	71745	Mm.291707	NM_029402	ENSMUSG00000024231	Cul2	1300003D18Rik|4932411N15Rik|AI327301|mKIAA4106	cullin 2	protein-coding
chr6	3384920	3385271	352	*	39.9	28.34	38.15	45.79	63.63	78.68	5.61711	5.1482	5.97042	0.47281	0.114125	0.386604	intron (NM_010156, intron 1 of 1)	intron (NM_010156, intron 1 of 1)	14475	NM_010156	209086	Mm.196013	NM_010156	ENSMUSG00000047735	Samd9l	AA175286|ESTM25|mKIAA2005	sterile alpha motif domain containing 9-like	protein-coding
chr12	3385481	3385631	151	*	2.91	2.07	2.78	4.45	6.18	7.65	2.11748	1.37013	2.60733	0.862361	0.305144	0.587901	intron (NM_008445, intron 1 of 7)	intron (NM_008445, intron 1 of 7)	20424	NM_008445	16570	Mm.7688	NM_008445	ENSMUSG00000020668	Kif3c	mKIAA4058	kinesin family member 3C	protein-coding
chr6	3385799	3386147	349	*	37.71	26.78	36.05	37.2	51.7	63.93	5.40014	5.06659	5.67087	0.255366	0.407125	0.670252	intron (NM_010156, intron 1 of 1)	intron (NM_010156, intron 1 of 1)	13598	NM_010156	209086	Mm.196013	NM_010156	ENSMUSG00000047735	Samd9l	AA175286|ESTM25|mKIAA2005	sterile alpha motif domain containing 9-like	protein-coding
chr18	3386158	3386364	207	*	28.92	20.54	27.65	30.47	42.34	52.36	5.07513	4.68372	5.3827	0.349486	0.284735	0.570834	intron (NM_029402, intron 1 of 20)	B1F1|SINE|Alu	3036	NM_029402	71745	Mm.291707	NM_029402	ENSMUSG00000024231	Cul2	1300003D18Rik|4932411N15Rik|AI327301|mKIAA4106	cullin 2	protein-coding
chr11	3386729	3387625	897	*	131.41	93.33	125.64	116.61	162.04	200.38	7.11098	6.86782	7.31901	0.102933	0.693497	0.852918	intron (NM_010718, intron 2 of 15)	intron (NM_010718, intron 2 of 15)	-15773	NM_173053	16886	Mm.124176	NM_010718	ENSMUSG00000020451	Limk2	Limk-2|whe	LIM motif-containing protein kinase 2	protein-coding
chr8	3387209	3387742	534	*	42.29	30.04	40.44	21.46	29.82	36.87	5.06549	5.23228	4.87686	-0.700965	0.0305817	0.215186	intron (NM_001370668, intron 7 of 28)	intron (NM_001370668, intron 7 of 28)	-5532	NM_133962	102098	Mm.170461	NM_133962	ENSMUSG00000004568	Arhgef18	A430078G23Rik|AI467246|D030053O22Rik	rho/rac guanine nucleotide exchange factor (GEF) 18	protein-coding
chr19	3388559	3389532	974	*	269.98	191.75	258.13	321.07	446.16	551.72	8.40855	7.90661	8.78021	0.525241	0.0399959	0.243896	promoter-TSS (NM_001286557)	promoter-TSS (NM_001286557)	189	NM_001039657	17771	Mm.209941	NM_010841	ENSMUSG00000024905	Tesmin	Mtl5	testis expressed metallothionein like	protein-coding
chr6	3389919	3390534	616	*	99.85	70.92	95.46	110.57	153.65	190	6.90779	6.47154	7.2423	0.422139	0.106926	0.375788	intron (NM_010156, intron 1 of 1)	intron (NM_010156, intron 1 of 1)	9344	NM_010156	209086	Mm.196013	NM_010156	ENSMUSG00000047735	Samd9l	AA175286|ESTM25|mKIAA2005	sterile alpha motif domain containing 9-like	protein-coding
chr12	3390802	3391396	595	*	38.05	27.02	36.38	21.35	29.66	36.68	4.97828	5.0796	4.86931	-0.556174	0.0907527	0.349645	intron (NM_008445, intron 5 of 7)	intron (NM_008445, intron 5 of 7)	25967	NM_008445	16570	Mm.7688	NM_008445	ENSMUSG00000020668	Kif3c	mKIAA4058	kinesin family member 3C	protein-coding
chr15	3392056	3392338	283	*	14.19	10.08	13.56	10.61	14.75	18.23	3.76235	3.65648	3.86098	-0.142395	0.724567	0.869319	intron (NM_001048178, intron 2 of 8)	L1_Mur1|LINE|L1	-88671	NM_001166063	100039139	Mm.455610	NM_001166063	ENSMUSG00000091119	Ccdc152	-	coiled-coil domain containing 152	protein-coding
chr18	3392643	3392838	196	*	10.76	7.64	10.29	6.09	8.47	10.47	3.1622	3.2572	3.06051	-0.537212	0.285349	0.571473	intron (NM_029402, intron 1 of 20)	B1_Mur2|SINE|Alu	9516	NM_029402	71745	Mm.291707	NM_029402	ENSMUSG00000024231	Cul2	1300003D18Rik|4932411N15Rik|AI327301|mKIAA4106	cullin 2	protein-coding
chr11	3392341	3393188	848	*	83.29	59.15	79.63	79.2	110.06	136.1	6.51159	6.20992	6.76096	0.202596	0.443321	0.696897	intron (NM_010718, intron 2 of 15)	intron (NM_010718, intron 2 of 15)	16473	NM_010718	16886	Mm.124176	NM_010718	ENSMUSG00000020451	Limk2	Limk-2|whe	LIM motif-containing protein kinase 2	protein-coding
chr8	3392486	3393544	1059	*	218.12	154.92	208.54	206.82	287.4	355.39	7.89804	7.59889	8.14569	0.198538	0.446307	0.698916	promoter-TSS (NM_133962)	promoter-TSS (NM_133962)	7	NM_133962	102098	Mm.170461	NM_133962	ENSMUSG00000004568	Arhgef18	A430078G23Rik|AI467246|D030053O22Rik	rho/rac guanine nucleotide exchange factor (GEF) 18	protein-coding
chr6	3395801	3396607	807	*	117.8	83.67	112.63	128.29	178.26	220.44	7.13114	6.71009	7.45667	0.398052	0.127906	0.405231	intron (NM_010156, intron 1 of 1)	RLTR9D|LTR|ERVK	3367	NM_010156	209086	Mm.196013	NM_010156	ENSMUSG00000047735	Samd9l	AA175286|ESTM25|mKIAA2005	sterile alpha motif domain containing 9-like	protein-coding
chr15	3397016	3397301	286	*	4.78	3.4	4.57	7.5	10.42	12.88	2.8598	2.08782	3.35997	0.907366	0.136092	0.415329	intron (NM_001048178, intron 2 of 8)	intron (NM_001048178, intron 2 of 8)	-93633	NM_001166063	100039139	Mm.455610	NM_001166063	ENSMUSG00000091119	Ccdc152	-	coiled-coil domain containing 152	protein-coding
chr11	3397865	3398015	151	*	9.35	6.64	8.94	5.59	7.76	9.6	2.99669	3.05562	2.93524	-0.460653	0.399245	0.664625	intron (NM_010718, intron 1 of 15)	intron (NM_010718, intron 1 of 15)	11298	NM_010718	16886	Mm.124176	NM_010718	ENSMUSG00000020451	Limk2	Limk-2|whe	LIM motif-containing protein kinase 2	protein-coding
chr6	3397517	3398740	1224	*	97.32	69.12	93.04	109.21	151.76	187.66	6.88287	6.43451	7.22442	0.441259	0.092096	0.35198	intron (NM_010156, intron 1 of 1)	URR1B|DNA|hAT-Charlie	1442	NM_010156	209086	Mm.196013	NM_010156	ENSMUSG00000047735	Samd9l	AA175286|ESTM25|mKIAA2005	sterile alpha motif domain containing 9-like	protein-coding
chr6	3398794	3398992	199	*	7.72	5.48	7.38	4.37	6.07	7.51	2.68321	2.77885	2.58077	-0.535575	0.393993	0.660824	intron (NM_010156, intron 1 of 1)	intron (NM_010156, intron 1 of 1)	678	NM_010156	209086	Mm.196013	NM_010156	ENSMUSG00000047735	Samd9l	AA175286|ESTM25|mKIAA2005	sterile alpha motif domain containing 9-like	protein-coding
chr6	3399356	3399713	358	*	47.49	33.73	45.4	47.89	66.55	82.3	5.75201	5.39935	6.03518	0.28698	0.322532	0.602752	promoter-TSS (NM_010156)	promoter-TSS (NM_010156)	36	NM_010156	209086	Mm.196013	NM_010156	ENSMUSG00000047735	Samd9l	AA175286|ESTM25|mKIAA2005	sterile alpha motif domain containing 9-like	protein-coding
chr1	3399836	3400687	852	*	57.89	41.11	55.34	57.2	79.48	98.29	6.01982	5.68503	6.29137	0.257674	0.353666	0.629341	intron (NM_001011874, intron 2 of 2)	intron (NM_001011874, intron 2 of 2)	271236	NM_001011874	497097	Mm.454496	NM_001011874	ENSMUSG00000051951	Xkr4	AY534250|Gm210|XRG4|mKIAA1889	X-linked Kx blood group related 4	protein-coding
chr1	3401120	3401480	361	*	30.2	21.45	28.88	26.42	36.71	45.4	4.97767	4.74647	5.17689	0.081962	0.803571	0.910693	intron (NM_001011874, intron 2 of 2)	intron (NM_001011874, intron 2 of 2)	270198	NM_001011874	497097	Mm.454496	NM_001011874	ENSMUSG00000051951	Xkr4	AY534250|Gm210|XRG4|mKIAA1889	X-linked Kx blood group related 4	protein-coding
chr19	18093757	18094028	272	*	0.75	0.54	0.72	9.26	12.87	15.91	2.73864	0	3.66434	3.68982	1.81439e-05	0.00331733	Intergenic	Intergenic	-256261	NM_001163144	18552	Mm.3401	NM_001163144	ENSMUSG00000024713	Pcsk5	PC5|PC6|SPC6|b2b1549Clo|b2b585Clo	proprotein convertase subtilisin/kexin type 5	protein-coding
chr9	3403271	3404777	1507	*	140.42	99.73	134.25	129.82	180.4	223.09	7.24112	6.96345	7.47387	0.162128	0.534716	0.757362	promoter-TSS (NM_027545)	promoter-TSS (NM_027545)	-61	NM_027545	244672	Mm.245482	NM_027545	ENSMUSG00000025898	Cwf19l2	3230401L03Rik|9030209E10	CWF19-like 2, cell cycle control (S. pombe)	protein-coding
chr1	3405838	3406070	233	*	7.14	5.07	6.82	6.94	9.64	11.92	2.98575	2.66523	3.24785	0.230578	0.676211	0.843267	intron (NM_001011874, intron 2 of 2)	ORR1F|LTR|ERVL-MaLR	265544	NM_001011874	497097	Mm.454496	NM_001011874	ENSMUSG00000051951	Xkr4	AY534250|Gm210|XRG4|mKIAA1889	X-linked Kx blood group related 4	protein-coding
chr4	3408058	3408208	151	*	8.94	6.35	8.55	3.88	5.39	6.67	2.72896	2.99029	2.40959	-0.911122	0.140907	0.421087	Intergenic	Intergenic	-128957	NR_037306	100499523		NR_037306	ENSMUSG00000094253	Mir3471-2	mmu-mir-3471-2	microRNA 3471-2	ncRNA
chr11	3408509	3409650	1142	*	226.02	160.53	216.1	217.44	302.15	373.64	7.96182	7.65023	8.21792	0.219426	0.399158	0.664564	5' UTR (NM_010718, exon 1 of 16)	5' UTR (NM_010718, exon 1 of 16)	158	NM_010718	16886	Mm.124176	NM_010718	ENSMUSG00000020451	Limk2	Limk-2|whe	LIM motif-containing protein kinase 2	protein-coding
chr6	3412077	3412327	251	*	6.78	4.82	6.48	10.28	14.29	17.67	3.3298	2.59143	3.81583	0.864184	0.0776068	0.326549	Intergenic	L1VL4|LINE|L1	-12631	NM_010156	209086	Mm.196013	NM_010156	ENSMUSG00000047735	Samd9l	AA175286|ESTM25|mKIAA2005	sterile alpha motif domain containing 9-like	protein-coding
chr8	3411858	3412401	544	*	15.35	10.9	14.67	17.09	23.75	29.37	4.2111	3.76984	4.54854	0.427595	0.2483	0.53775	intron (NM_133962, intron 1 of 19)	PB1D10|SINE|Alu	19122	NM_133962	102098	Mm.170461	NM_133962	ENSMUSG00000004568	Arhgef18	A430078G23Rik|AI467246|D030053O22Rik	rho/rac guanine nucleotide exchange factor (GEF) 18	protein-coding
chr2	3412628	3412778	151	*	7.06	5.01	6.75	4.67	6.5	8.03	2.66373	2.64902	2.67829	-0.313299	0.620596	0.811642	intron (NM_008579, intron 1 of 2)	intron (NM_008579, intron 1 of 2)	5894	NM_001355210	104362	Mm.2688	NM_008579	ENSMUSG00000026650	Meig1	MLZ-278|Meg1	meiosis expressed gene 1	protein-coding
chr8	3413974	3414124	151	*	6.73	4.78	6.43	3.66	5.08	6.29	2.4578	2.57966	2.3247	-0.589618	0.402028	0.666732	intron (NM_133962, intron 1 of 19)	B4A|SINE|B4	21041	NM_133962	102098	Mm.170461	NM_133962	ENSMUSG00000004568	Arhgef18	A430078G23Rik|AI467246|D030053O22Rik	rho/rac guanine nucleotide exchange factor (GEF) 18	protein-coding
chr2	3414332	3414543	212	*	17.9	12.71	17.11	13.32	18.51	22.89	4.09392	3.9917	4.18936	-0.149514	0.687776	0.849564	intron (NM_001355205, intron 1 of 3)	B3A|SINE|B2	4159	NM_001355210	104362	Mm.2688	NM_008579	ENSMUSG00000026650	Meig1	MLZ-278|Meg1	meiosis expressed gene 1	protein-coding
chr4	3413835	3414706	872	*	19.32	13.72	18.48	23.34	32.43	40.1	4.6185	4.10222	4.99793	0.544677	0.119243	0.393385	Intergenic	Intergenic	-122819	NR_037306	100499523		NR_037306	ENSMUSG00000094253	Mir3471-2	mmu-mir-3471-2	microRNA 3471-2	ncRNA
chr19	3414233	3414716	484	*	20.44	14.52	19.54	15.8	21.96	27.15	4.31482	4.18338	4.43529	-0.0954734	0.790469	0.904118	promoter-TSS (NM_001329667)	promoter-TSS (NM_001329667)	69	NM_001329667	14419	Mm.4655	NM_010253	ENSMUSG00000024907	Gal	Galn	galanin and GMAP prepropeptide	protein-coding
chr7	3414525	3415664	1140	*	46.3	32.89	44.27	35.37	49.15	60.78	5.4852	5.36295	5.5979	-0.112847	0.708501	0.86067	promoter-TSS (NR_128566)	promoter-TSS (NR_128566)	29	NR_128566	104795667		NR_128566	ENSMUSG00000094210	Gm23450	Mir935|mmu-mir-935	predicted gene, 23450	ncRNA
chr18	3415106	3415702	597	*	18.08	12.84	17.29	12.47	17.33	21.43	4.05095	4.00639	4.09419	-0.258182	0.492247	0.730233	intron (NM_029402, intron 4 of 20)	intron (NM_029402, intron 4 of 20)	32179	NM_029402	71745	Mm.291707	NM_029402	ENSMUSG00000024231	Cul2	1300003D18Rik|4932411N15Rik|AI327301|mKIAA4106	cullin 2	protein-coding
chr1	3416168	3416432	265	*	10.19	7.24	9.74	10.31	14.33	17.72	3.53449	3.17921	3.81934	0.288774	0.513292	0.743768	intron (NM_001011874, intron 2 of 2)	intron (NM_001011874, intron 2 of 2)	255198	NM_001011874	497097	Mm.454496	NM_001011874	ENSMUSG00000051951	Xkr4	AY534250|Gm210|XRG4|mKIAA1889	X-linked Kx blood group related 4	protein-coding
chr8	3417078	3417635	558	*	16.38	11.64	15.66	19.75	27.45	33.94	4.37869	3.86396	4.75728	0.541802	0.133924	0.412758	intron (NM_133962, intron 1 of 19)	intron (NM_133962, intron 1 of 19)	24349	NM_133962	102098	Mm.170461	NM_133962	ENSMUSG00000004568	Arhgef18	A430078G23Rik|AI467246|D030053O22Rik	rho/rac guanine nucleotide exchange factor (GEF) 18	protein-coding
chr15	3417662	3417865	204	*	9.88	7.02	9.44	3.73	5.19	6.42	2.79623	3.13408	2.35426	-1.1062	0.0656168	0.303933	intron (NM_001048178, intron 2 of 8)	intron (NM_001048178, intron 2 of 8)	-114238	NM_001166063	100039139	Mm.455610	NM_001166063	ENSMUSG00000091119	Ccdc152	-	coiled-coil domain containing 152	protein-coding
chr11	3417868	3418123	256	*	11.51	8.18	11.01	4.46	6.2	7.67	3.03083	3.35528	2.61156	-1.07417	0.0461993	0.260583	exon (NM_145355, exon 8 of 8)	exon (NM_145355, exon 8 of 8)	-8758	NM_010718	16886	Mm.124176	NM_010718	ENSMUSG00000020451	Limk2	Limk-2|whe	LIM motif-containing protein kinase 2	protein-coding
chr19	47484531	47484709	179	*	0.76	0.54	0.72	7.52	10.45	12.93	2.45587	0	3.36482	3.39145	0.000286002	0.0179708	Intergenic	Intergenic	-20209	NM_008018	14218	Mm.127560	NM_008018	ENSMUSG00000053617	Sh3pxd2a	2310014D11Rik|AA589508|AI256723|AI413738|C230050L11|EG329070|Fish|Gm5098|Sh3md1|TSK5|Tks5	SH3 and PX domains 2A	protein-coding
chr2	3418725	3419334	610	*	135.97	96.57	130	119.32	165.81	205.04	7.15096	6.91708	7.35216	0.0868323	0.739214	0.877425	promoter-TSS (NM_001355210)	promoter-TSS (NM_001355210)	99	NM_001355207	104362	Mm.2688	NM_008579	ENSMUSG00000026650	Meig1	MLZ-278|Meg1	meiosis expressed gene 1	protein-coding
chr4	3420214	3420370	157	*	10.79	7.66	10.32	7.26	10.09	12.48	3.28812	3.26139	3.31436	-0.291482	0.541012	0.761136	Intergenic	Intergenic	-116798	NR_037306	100499523		NR_037306	ENSMUSG00000094253	Mir3471-2	mmu-mir-3471-2	microRNA 3471-2	ncRNA
chr5	3419983	3420424	442	*	21.54	15.3	20.59	15.67	21.78	26.94	4.3436	4.25863	4.42384	-0.181609	0.612067	0.806496	intron (NM_009873, intron 3 of 7)	intron (NM_009873, intron 3 of 7)	76311	NM_009873	12571	Mm.31672	NM_009873	ENSMUSG00000040274	Cdk6	AI504062|Crk2	cyclin-dependent kinase 6	protein-coding
chr17	3422415	3422565	151	*	6.28	4.46	6.01	1.05	1.47	1.81	1.81298	2.48099	0.53062	-2.18676	0.0315403	0.218597	intron (NM_011878, intron 4 of 26)	intron (NM_011878, intron 4 of 26)	25283	NM_011878	24001	Mm.137134	NM_011878	ENSMUSG00000023800	Tiam2	3000002F19Rik|STEF|mKIAA2016	T cell lymphoma invasion and metastasis 2	protein-coding
chr15	3423103	3423779	677	*	42.4	30.11	40.53	32.22	44.77	55.36	5.354	5.23572	5.46331	-0.120163	0.697114	0.854722	intron (NM_001048178, intron 2 of 8)	intron (NM_001048178, intron 2 of 8)	-119915	NM_001166063	100039139	Mm.455610	NM_001166063	ENSMUSG00000091119	Ccdc152	-	coiled-coil domain containing 152	protein-coding
chr2	3423887	3424761	875	*	187.23	132.98	179.01	187.23	260.17	321.73	7.72378	7.37859	8.00212	0.2752	0.293277	0.578286	exon (NM_175683, exon 1 of 16)	exon (NM_175683, exon 1 of 16)	193	NM_001110214	227525	Mm.23483	NM_146114	ENSMUSG00000026648	Dclre1c	9930121L06Rik|AI661365|Art|Snm1l	DNA cross-link repair 1C	protein-coding
chr6	3425407	3425836	430	*	54.72	38.87	52.32	41.38	57.5	71.11	5.71839	5.60396	5.82441	-0.127413	0.659851	0.834539	Intergenic	Intergenic	-26051	NM_010156	209086	Mm.196013	NM_010156	ENSMUSG00000047735	Samd9l	AA175286|ESTM25|mKIAA2005	sterile alpha motif domain containing 9-like	protein-coding
chr6	3426232	3426656	425	*	23.95	17.01	22.9	24.7	34.32	42.44	4.78418	4.41202	5.07976	0.318126	0.350167	0.626593	Intergenic	Intergenic	-26873	NM_010156	209086	Mm.196013	NM_010156	ENSMUSG00000047735	Samd9l	AA175286|ESTM25|mKIAA2005	sterile alpha motif domain containing 9-like	protein-coding
chr6	3426734	3426884	151	*	1.13	0.8	1.08	2.65	3.68	4.55	1.21104	0.00297619	1.85919	1.41206	0.253263	0.542304	Intergenic	Intergenic	-27238	NM_010156	209086	Mm.196013	NM_010156	ENSMUSG00000047735	Samd9l	AA175286|ESTM25|mKIAA2005	sterile alpha motif domain containing 9-like	protein-coding
chr12	3426055	3427906	1852	*	490.19	348.15	468.66	446.11	619.9	766.57	9.03139	8.76708	9.25469	0.139418	0.564413	0.776447	promoter-TSS (NR_030694)	promoter-TSS (NR_030694)	124	NM_172421	75302	Mm.120475	NM_172421	ENSMUSG00000037486	Asxl2	4930556B16Rik|mKIAA1685	additional sex combs like 2, transcriptional regulator	protein-coding
chr11	3427895	3428185	291	*	5.19	3.69	4.97	9.98	13.87	17.16	3.19285	2.20684	3.77312	1.19931	0.0246628	0.194909	intron (NM_001290473, intron 2 of 5)	intron (NM_001290473, intron 2 of 5)	-18802	NM_010718	16886	Mm.124176	NM_010718	ENSMUSG00000020451	Limk2	Limk-2|whe	LIM motif-containing protein kinase 2	protein-coding
chr2	3429111	3429361	251	*	20.85	14.81	19.93	11.15	15.49	19.15	4.07863	4.21176	3.93196	-0.623166	0.0961554	0.358309	intron (NM_001302674, intron 2 of 13)	intron (NM_001302674, intron 2 of 13)	5105	NM_001110214	227525	Mm.23483	NM_146114	ENSMUSG00000026648	Dclre1c	9930121L06Rik|AI661365|Art|Snm1l	DNA cross-link repair 1C	protein-coding
chr15	3428979	3429618	640	*	61.29	43.53	58.6	56.75	78.86	97.51	6.04637	5.76753	6.27995	0.163946	0.552598	0.768593	intron (NM_001048178, intron 2 of 8)	intron (NM_001048178, intron 2 of 8)	-125773	NM_001166063	100039139	Mm.455610	NM_001166063	ENSMUSG00000091119	Ccdc152	-	coiled-coil domain containing 152	protein-coding
chr8	3430053	3430282	230	*	8.08	5.74	7.73	8.07	11.21	13.86	3.18828	2.84458	3.46564	0.269809	0.595206	0.796076	intron (NM_133962, intron 4 of 19)	intron (NM_133962, intron 4 of 19)	37160	NM_133962	102098	Mm.170461	NM_133962	ENSMUSG00000004568	Arhgef18	A430078G23Rik|AI467246|D030053O22Rik	rho/rac guanine nucleotide exchange factor (GEF) 18	protein-coding
chr12	3430263	3430683	421	*	45.39	32.24	43.4	56.55	78.58	97.17	5.87992	5.33426	6.2749	0.591159	0.0389641	0.240822	intron (NM_001270988, intron 1 of 11)	intron (NM_001270988, intron 1 of 11)	3616	NM_172421	75302	Mm.120475	NM_172421	ENSMUSG00000037486	Asxl2	4930556B16Rik|mKIAA1685	additional sex combs like 2, transcriptional regulator	protein-coding
chr9	3431433	3431583	151	*	5.21	3.7	4.99	6.02	8.37	10.35	2.68759	2.21255	3.04435	0.474105	0.460486	0.708758	intron (NM_027545, intron 8 of 17)	intron (NM_027545, intron 8 of 17)	27423	NM_027545	244672	Mm.245482	NM_027545	ENSMUSG00000025898	Cwf19l2	3230401L03Rik|9030209E10	CWF19-like 2, cell cycle control (S. pombe)	protein-coding
chr11	3432583	3432733	151	*	5.89	4.18	5.63	6.13	8.53	10.54	2.76925	2.38801	3.0705	0.329131	0.596718	0.79698	intron (NM_001290473, intron 1 of 5)	intron (NM_001290473, intron 1 of 5)	-19779	NR_028317	71523	Mm.72795	NM_027820	ENSMUSG00000034587	8430429K09Rik	-	RIKEN cDNA 8430429K09 gene	ncRNA
chr15	3432791	3433169	379	*	47.52	33.75	45.43	40.24	55.91	69.14	5.60487	5.40041	5.78392	0.0352733	0.905215	0.95979	intron (NM_001048178, intron 2 of 8)	intron (NM_001048178, intron 2 of 8)	-129454	NM_001166063	100039139	Mm.455610	NM_001166063	ENSMUSG00000091119	Ccdc152	-	coiled-coil domain containing 152	protein-coding
chr15	3433250	3433628	379	*	35.74	25.38	34.17	35.24	48.97	60.56	5.32232	4.98938	5.59265	0.25427	0.414713	0.675882	intron (NM_001048178, intron 2 of 8)	intron (NM_001048178, intron 2 of 8)	-129913	NM_001166063	100039139	Mm.455610	NM_001166063	ENSMUSG00000091119	Ccdc152	-	coiled-coil domain containing 152	protein-coding
chr5	3433344	3433681	338	*	15.29	10.86	14.62	12.42	17.26	21.35	3.93563	3.76464	4.08849	-0.0237796	0.950596	0.980019	intron (NM_009873, intron 4 of 7)	intron (NM_009873, intron 4 of 7)	89620	NM_009873	12571	Mm.31672	NM_009873	ENSMUSG00000040274	Cdk6	AI504062|Crk2	cyclin-dependent kinase 6	protein-coding
chr17	47484427	47484714	288	*	1.49	1.06	1.43	12.93	17.97	22.22	3.25061	0.406237	4.1465	3.28919	3.81298e-07	0.000250528	intron (NM_001356290, intron 7 of 7)	intron (NM_001356290, intron 7 of 7)	17720	NM_001356290	63856	Mm.275901	NM_022015	ENSMUSG00000023980	Taf8	AW260255|Tbn	TATA-box binding protein associated factor 8	protein-coding
chr19	3436971	3437172	202	*	8.17	5.8	7.81	5.42	7.53	9.31	2.87623	2.86051	2.89177	-0.312008	0.585561	0.789753	Intergenic	Intergenic	-22528	NM_010253	14419	Mm.4655	NM_010253	ENSMUSG00000024907	Gal	Galn	galanin and GMAP prepropeptide	protein-coding
chr15	3437320	3437767	448	*	35.09	24.92	33.55	47.62	66.17	81.83	5.59091	4.9629	6.027	0.713969	0.0180999	0.168547	intron (NM_001048178, intron 2 of 8)	intron (NM_001048178, intron 2 of 8)	-134018	NM_001166063	100039139	Mm.455610	NM_001166063	ENSMUSG00000091119	Ccdc152	-	coiled-coil domain containing 152	protein-coding
chr19	3438080	3438230	151	*	7.22	5.13	6.9	4.18	5.81	7.19	2.60234	2.68181	2.51823	-0.500732	0.441699	0.695739	Intergenic	B4A|SINE|B4	-23611	NM_010253	14419	Mm.4655	NM_010253	ENSMUSG00000024907	Gal	Galn	galanin and GMAP prepropeptide	protein-coding
chr5	3438443	3439294	852	*	29.51	20.96	28.22	42.75	59.4	73.46	5.40539	4.7131	5.87124	0.807401	0.010206	0.127966	intron (NM_009873, intron 4 of 7)	intron (NM_009873, intron 4 of 7)	94976	NM_009873	12571	Mm.31672	NM_009873	ENSMUSG00000040274	Cdk6	AI504062|Crk2	cyclin-dependent kinase 6	protein-coding
chr15	3441593	3442202	610	*	50.75	36.04	48.52	38.07	52.9	65.42	5.60338	5.49509	5.70411	-0.138761	0.639156	0.822903	intron (NM_001048178, intron 2 of 8)	intron (NM_001048178, intron 2 of 8)	-138372	NM_001166063	100039139	Mm.455610	NM_001166063	ENSMUSG00000091119	Ccdc152	-	coiled-coil domain containing 152	protein-coding
chr11	3442100	3442382	283	*	18.9	13.42	18.07	13.88	19.29	23.86	4.16214	4.06993	4.24881	-0.167832	0.648987	0.828625	intron (NM_145355, intron 1 of 7)	B3|SINE|B2	-10196	NR_028317	71523	Mm.72795	NM_027820	ENSMUSG00000034587	8430429K09Rik	-	RIKEN cDNA 8430429K09 gene	ncRNA
chr6	3443968	3444205	238	*	16.24	11.54	15.53	11.54	16.04	19.83	3.91834	3.85159	3.98213	-0.215671	0.577288	0.78458	Intergenic	Intergenic	-44516	NM_010156	209086	Mm.196013	NM_010156	ENSMUSG00000047735	Samd9l	AA175286|ESTM25|mKIAA2005	sterile alpha motif domain containing 9-like	protein-coding
chr6	3446431	3446590	160	*	6.31	4.48	6.03	3.12	4.34	5.36	2.30486	2.48792	2.09514	-0.722618	0.337445	0.615723	Intergenic	Intergenic	-46940	NM_010156	209086	Mm.196013	NM_010156	ENSMUSG00000047735	Samd9l	AA175286|ESTM25|mKIAA2005	sterile alpha motif domain containing 9-like	protein-coding
chr6	3446720	3446893	174	*	1.5	1.07	1.43	4.04	5.61	6.94	1.77845	0.41554	2.46659	1.62512	0.118724	0.392691	Intergenic	Intergenic	-47236	NM_010156	209086	Mm.196013	NM_010156	ENSMUSG00000047735	Samd9l	AA175286|ESTM25|mKIAA2005	sterile alpha motif domain containing 9-like	protein-coding
chr17	3446689	3446918	230	*	16.08	11.42	15.37	7.55	10.5	12.98	3.62232	3.83666	3.37048	-0.805989	0.0563949	0.284793	intron (NM_011878, intron 9 of 26)	intron (NM_011878, intron 9 of 26)	-35511	NM_001286758	24001	Mm.137134	NM_011878	ENSMUSG00000023800	Tiam2	3000002F19Rik|STEF|mKIAA2016	T cell lymphoma invasion and metastasis 2	protein-coding
chr6	3446956	3447106	151	*	1.13	0.81	1.08	2.06	2.86	3.54	0.935512	0.0116807	1.49416	1.05262	0.417193	0.677579	Intergenic	Intergenic	-47460	NM_010156	209086	Mm.196013	NM_010156	ENSMUSG00000047735	Samd9l	AA175286|ESTM25|mKIAA2005	sterile alpha motif domain containing 9-like	protein-coding
chr6	3447369	3447781	413	*	32.53	23.1	31.1	24.16	33.57	41.51	4.954	4.85359	5.04787	-0.153279	0.641591	0.824416	Intergenic	Lx8|LINE|L1	46923	NM_178899	101202	Mm.206911	NM_178899	ENSMUSG00000044156	Hepacam2	AI987662	HEPACAM family member 2	protein-coding
chr17	3448837	3449054	218	*	21.53	15.29	20.58	14.59	20.27	25.06	4.28936	4.25816	4.31991	-0.284561	0.428523	0.686065	intron (NM_011878, intron 10 of 26)	intron (NM_011878, intron 10 of 26)	-33369	NM_001286758	24001	Mm.137134	NM_011878	ENSMUSG00000023800	Tiam2	3000002F19Rik|STEF|mKIAA2016	T cell lymphoma invasion and metastasis 2	protein-coding
chr7	3448889	3449057	169	*	11.12	7.9	10.63	7.78	10.82	13.37	3.36019	3.30447	3.41383	-0.235826	0.610676	0.805584	Intergenic	Intergenic	24311	NM_133183	54378	Mm.424047	NM_133183	ENSMUSG00000078815	Cacng6	2310033H20Rik	calcium channel, voltage-dependent, gamma subunit 6	protein-coding
chr15	3449040	3449222	183	*	7.8	5.54	7.46	6.22	8.64	10.69	2.94924	2.793	3.09021	-0.0502403	0.928138	0.97003	intron (NM_001048178, intron 2 of 8)	intron (NM_001048178, intron 2 of 8)	132711	NM_001286370	14600	Mm.3986	NM_010284	ENSMUSG00000055737	Ghr	GHBP|GHR/BP	growth hormone receptor	protein-coding
chr12	3449359	3449509	151	*	10.02	7.12	9.58	2.91	4.04	4.99	2.68776	3.15516	1.99202	-1.47949	0.0223754	0.186706	intron (NM_001270988, intron 2 of 11)	B2_Mm1a|SINE|B2	22577	NM_172421	75302	Mm.120475	NM_172421	ENSMUSG00000037486	Asxl2	4930556B16Rik|mKIAA1685	additional sex combs like 2, transcriptional regulator	protein-coding
chr15	3449409	3449893	485	*	18.45	13.1	17.64	13.32	18.51	22.89	4.11451	4.03556	4.18937	-0.193007	0.601494	0.799907	intron (NM_001048178, intron 2 of 8)	intron (NM_001048178, intron 2 of 8)	132191	NM_001286370	14600	Mm.3986	NM_010284	ENSMUSG00000055737	Ghr	GHBP|GHR/BP	growth hormone receptor	protein-coding
chr8	3450738	3451025	288	*	21.94	15.58	20.98	21.51	29.89	36.96	4.61326	4.28537	4.88025	0.24549	0.479215	0.721999	exon (NM_001370668, exon 23 of 29)	exon (NM_001370668, exon 23 of 29)	16766	NM_026951	69129	Mm.45279	NM_026951	ENSMUSG00000069633	Pex11g	1810022F11Rik|1810049N02Rik|Pex11c|Pex11gamma	peroxisomal biogenesis factor 11 gamma	protein-coding
chr17	3451136	3451800	665	*	74.65	53.02	71.37	56.95	79.13	97.85	6.17316	6.05195	6.28497	-0.114954	0.671035	0.840456	intron (NM_011878, intron 12 of 26)	intron (NM_011878, intron 12 of 26)	-30847	NM_001286758	24001	Mm.137134	NM_011878	ENSMUSG00000023800	Tiam2	3000002F19Rik|STEF|mKIAA2016	T cell lymphoma invasion and metastasis 2	protein-coding
chr19	3451117	3451954	838	*	64.34	45.7	61.52	55.67	77.36	95.66	6.0598	5.83759	6.25231	0.0664612	0.80933	0.9134	Intergenic	Intergenic	-36992	NM_010253	14419	Mm.4655	NM_010253	ENSMUSG00000024907	Gal	Galn	galanin and GMAP prepropeptide	protein-coding
chr8	3452014	3452366	353	*	40.92	29.06	39.12	26.23	36.45	45.08	5.17571	5.18458	5.16678	-0.364731	0.251198	0.5404	exon (NM_001370668, exon 26 of 29)	exon (NM_001370668, exon 26 of 29)	15458	NM_026951	69129	Mm.45279	NM_026951	ENSMUSG00000069633	Pex11g	1810022F11Rik|1810049N02Rik|Pex11c|Pex11gamma	peroxisomal biogenesis factor 11 gamma	protein-coding
chr11	3451708	3453049	1342	*	289.24	205.43	276.54	326.5	453.7	561.05	8.45975	8.00601	8.80441	0.45007	0.0770265	0.32546	promoter-TSS (NR_045276)	promoter-TSS (NR_045276)	-58	NR_028317	71523	Mm.72795	NM_027820	ENSMUSG00000034587	8430429K09Rik	-	RIKEN cDNA 8430429K09 gene	ncRNA
chr17	3454155	3454511	357	*	20.62	14.64	19.71	15.37	21.36	26.41	4.29905	4.19553	4.39563	-0.147192	0.682156	0.846518	exon (NM_001122998, exon 14 of 27)	exon (NM_001122998, exon 14 of 27)	-27982	NM_001286758	24001	Mm.137134	NM_011878	ENSMUSG00000023800	Tiam2	3000002F19Rik|STEF|mKIAA2016	T cell lymphoma invasion and metastasis 2	protein-coding
chr5	3453691	3454810	1120	*	76.24	54.15	72.89	65.42	90.91	112.42	6.29783	6.08242	6.48522	0.0545564	0.83849	0.927913	intron (NM_009873, intron 4 of 7)	intron (NM_009873, intron 4 of 7)	-89582	NM_001042501	68152	Mm.240265	NM_026583	ENSMUSG00000058503	Fam133b	2900022K02Rik|5830415L20Rik	family with sequence similarity 133, member B	protein-coding
chr12	3454270	3454912	643	*	66.06	46.92	63.16	50.08	69.59	86.06	5.992	5.87568	6.09965	-0.123956	0.654324	0.831765	intron (NM_001270988, intron 3 of 11)	MER21B|LTR|ERVL	27734	NM_172421	75302	Mm.120475	NM_172421	ENSMUSG00000037486	Asxl2	4930556B16Rik|mKIAA1685	additional sex combs like 2, transcriptional regulator	protein-coding
chr17	3454606	3455400	795	*	79.76	56.65	76.26	62.37	86.67	107.17	6.28811	6.14754	6.41619	-0.0794035	0.766469	0.891651	intron (NM_011878, intron 14 of 26)	intron (NM_011878, intron 14 of 26)	-27312	NM_001286758	24001	Mm.137134	NM_011878	ENSMUSG00000023800	Tiam2	3000002F19Rik|STEF|mKIAA2016	T cell lymphoma invasion and metastasis 2	protein-coding
chr6	3456021	3456246	226	*	8.59	6.1	8.21	7.29	10.13	12.53	3.13901	2.93264	3.31953	0.0386398	0.940964	0.975863	TTS (NM_178899)	TTS (NM_178899)	38364	NM_178899	101202	Mm.206911	NM_178899	ENSMUSG00000044156	Hepacam2	AI987662	HEPACAM family member 2	protein-coding
chr11	3456427	3456645	219	*	42.18	29.96	40.33	44.82	62.28	77.02	5.62741	5.22851	5.93957	0.361984	0.223043	0.513139	intron (NR_028317, intron 1 of 3)	B3|SINE|B2	-3580	NR_110959	193670	Mm.136973	NM_145355	ENSMUSG00000020448	Rnf185	-	ring finger protein 185	protein-coding
chr15	3456279	3457206	928	*	163.7	116.27	156.51	162.01	225.13	278.39	7.52096	7.1848	7.7934	0.260263	0.32064	0.601097	intron (NM_001048178, intron 2 of 8)	intron (NM_001048178, intron 2 of 8)	125099	NM_001286370	14600	Mm.3986	NM_010284	ENSMUSG00000055737	Ghr	GHBP|GHR/BP	growth hormone receptor	protein-coding
chr19	3457836	3457995	160	*	6.85	4.86	6.55	7.28	10.12	12.51	3.00496	2.60559	3.31741	0.357667	0.517441	0.74664	intron (NM_001360429, intron 24 of 24)	intron (NM_001360429, intron 24 of 24)	-43372	NM_010253	14419	Mm.4655	NM_010253	ENSMUSG00000024907	Gal	Galn	galanin and GMAP prepropeptide	protein-coding
chr10	3457801	3458097	297	*	12.97	9.21	12.4	9.5	13.2	16.32	3.61673	3.52739	3.70086	-0.172846	0.682274	0.846546	intron (NM_133485, intron 3 of 3)	ORR1A1-int|LTR|ERVL-MaLR	-82325	NM_027391	70337	Mm.24153	NM_027391	ENSMUSG00000019762	Iyd	0610009A07Rik|AI265638|Dehal1|IYD-1	iodotyrosine deiodinase	protein-coding
chr8	3457901	3458299	399	*	14.66	10.41	14.01	12.29	17.08	21.13	3.90014	3.7033	4.07331	0.0215782	0.955788	0.982228	3' UTR (NM_001368376, exon 5 of 5)	3' UTR (NM_001368376, exon 5 of 5)	9548	NM_026951	69129	Mm.45279	NM_026951	ENSMUSG00000069633	Pex11g	1810022F11Rik|1810049N02Rik|Pex11c|Pex11gamma	peroxisomal biogenesis factor 11 gamma	protein-coding
chr19	3458183	3459096	914	*	64.75	45.99	61.91	72.77	101.11	125.04	6.29635	5.84674	6.63863	0.443001	0.0998269	0.364443	intron (NM_001360429, intron 24 of 24)	intron (NM_001360429, intron 24 of 24)	-44096	NM_010253	14419	Mm.4655	NM_010253	ENSMUSG00000024907	Gal	Galn	galanin and GMAP prepropeptide	protein-coding
chr11	3458194	3459457	1264	*	219.3	155.75	209.67	275.72	383.14	473.79	8.16102	7.60662	8.56053	0.605472	0.019628	0.174828	TTS (NR_045276)	TTS (NR_045276)	4164	NR_037301	100499518		NR_037301	ENSMUSG00000095323	Mir3470a	mmu-mir-3470a	microRNA 3470a	ncRNA
chr12	3462589	3463298	710	*	65.89	46.8	63	44.98	62.51	77.3	5.90881	5.87194	5.94476	-0.274775	0.326832	0.606237	intron (NM_001270988, intron 4 of 11)	RSINE1|SINE|B4	36087	NM_172421	75302	Mm.120475	NM_172421	ENSMUSG00000037486	Asxl2	4930556B16Rik|mKIAA1685	additional sex combs like 2, transcriptional regulator	protein-coding
chr8	3463303	3463668	366	*	69.52	49.38	66.47	65.47	90.98	112.51	6.24262	5.94926	6.48628	0.188562	0.484487	0.725141	intron (NM_028594, intron 2 of 4)	MLT1D|LTR|ERVL-MaLR	4162	NM_026951	69129	Mm.45279	NM_026951	ENSMUSG00000069633	Pex11g	1810022F11Rik|1810049N02Rik|Pex11c|Pex11gamma	peroxisomal biogenesis factor 11 gamma	protein-coding
chr8	3463884	3464114	231	*	22.32	15.85	21.34	23.23	32.28	39.91	4.69052	4.31029	4.99115	0.331056	0.335575	0.61401	exon (NM_001368376, exon 3 of 5)	exon (NM_001368376, exon 3 of 5)	3649	NM_026951	69129	Mm.45279	NM_026951	ENSMUSG00000069633	Pex11g	1810022F11Rik|1810049N02Rik|Pex11c|Pex11gamma	peroxisomal biogenesis factor 11 gamma	protein-coding
chr8	3464373	3464595	223	*	28.21	20.03	26.97	28.52	39.64	49.01	5.00285	4.64779	5.28756	0.290476	0.37758	0.648104	intron (NM_028594, intron 1 of 4)	B3|SINE|B2	3164	NM_026951	69129	Mm.45279	NM_026951	ENSMUSG00000069633	Pex11g	1810022F11Rik|1810049N02Rik|Pex11c|Pex11gamma	peroxisomal biogenesis factor 11 gamma	protein-coding
chr15	3464540	3465518	979	*	198.1	140.7	189.4	205.46	285.5	353.05	7.83731	7.45995	8.13614	0.327851	0.209807	0.499527	intron (NM_001048178, intron 1 of 8)	intron (NM_001048178, intron 1 of 8)	116813	NM_001286370	14600	Mm.3986	NM_010284	ENSMUSG00000055737	Ghr	GHBP|GHR/BP	growth hormone receptor	protein-coding
chr5	3466186	3466366	181	*	2.62	1.86	2.51	6.14	8.53	10.55	2.4243	1.22082	3.07117	1.45958	0.0601031	0.292805	intron (NM_009873, intron 4 of 7)	intron (NM_009873, intron 4 of 7)	-77557	NM_001042501	68152	Mm.240265	NM_026583	ENSMUSG00000058503	Fam133b	2900022K02Rik|5830415L20Rik	family with sequence similarity 133, member B	protein-coding
chr8	3467176	3468049	874	*	244.34	173.54	233.61	233.13	323.96	400.6	8.06716	7.76265	8.31846	0.207545	0.423303	0.682236	promoter-TSS (NM_001368376)	promoter-TSS (NM_001368376)	35	NM_026951	69129	Mm.45279	NM_026951	ENSMUSG00000069633	Pex11g	1810022F11Rik|1810049N02Rik|Pex11c|Pex11gamma	peroxisomal biogenesis factor 11 gamma	protein-coding
chr11	3471317	3471937	621	*	127.6	90.63	122	152.06	211.3	261.29	7.32924	6.82539	7.70194	0.527961	0.0442709	0.255792	intron (NR_028317, intron 2 of 3)	intron (NR_028317, intron 2 of 3)	-8637	NR_037301	100499518		NR_037301	ENSMUSG00000095323	Mir3470a	mmu-mir-3470a	microRNA 3470a	ncRNA
chr11	3472091	3472282	192	*	13.2	9.38	12.62	10.48	14.56	18	3.70472	3.55243	3.84246	-0.0580116	0.888414	0.952073	intron (NR_028317, intron 2 of 3)	intron (NR_028317, intron 2 of 3)	-9197	NR_037301	100499518		NR_037301	ENSMUSG00000095323	Mir3470a	mmu-mir-3470a	microRNA 3470a	ncRNA
chr11	3472526	3472809	284	*	59.26	42.09	56.66	53.18	73.89	91.37	5.97136	5.71893	6.18613	0.118793	0.669952	0.83986	intron (NR_028317, intron 2 of 3)	intron (NR_028317, intron 2 of 3)	-9678	NR_037301	100499518		NR_037301	ENSMUSG00000095323	Mir3470a	mmu-mir-3470a	microRNA 3470a	ncRNA
chr19	3473329	3473524	196	*	3.05	2.16	2.91	4.4	6.12	7.56	2.12671	1.43707	2.59137	0.781237	0.357824	0.632521	intron (NM_001360429, intron 16 of 24)	PB1|SINE|Alu	-58883	NM_010253	14419	Mm.4655	NM_010253	ENSMUSG00000024907	Gal	Galn	galanin and GMAP prepropeptide	protein-coding
chr7	3474591	3475007	417	*	17.44	12.39	16.68	15.89	22.08	27.3	4.21962	3.95458	4.44344	0.13978	0.704107	0.858509	Intergenic	Intergenic	27825	NM_177363	245126	Mm.245747	NM_177363	ENSMUSG00000053338	Tarm1	9930022N03Rik|Gm9904|OLT-2	T cell-interacting, activating receptor on myeloid cells 1	protein-coding
chr11	3474804	3475083	280	*	36.27	25.76	34.67	29.59	41.11	50.84	5.18477	5.01049	5.34025	-0.0182904	0.953956	0.98137	intron (NR_028317, intron 2 of 3)	B3A|SINE|B2	-11954	NR_037301	100499518		NR_037301	ENSMUSG00000095323	Mir3470a	mmu-mir-3470a	microRNA 3470a	ncRNA
chr13	3477931	3478793	863	*	83.07	59	79.42	97.18	135.04	166.99	6.69282	6.20614	7.05608	0.501163	0.0569834	0.286105	promoter-TSS (NR_015522)	promoter-TSS (NR_015522)	59	NR_015522	76937	Mm.487240	NR_015522	ENSMUSG00000097709	2810429I04Rik	AI256682	RIKEN cDNA 2810429I04 gene	ncRNA
chr17	3481492	3481971	480	*	38.12	27.07	36.44	30.03	41.73	51.6	5.22873	5.0822	5.36173	-0.0683475	0.828628	0.923019	promoter-TSS (NM_001286758)	promoter-TSS (NM_001286758)	-583	NM_001286758	24001	Mm.137134	NM_011878	ENSMUSG00000023800	Tiam2	3000002F19Rik|STEF|mKIAA2016	T cell lymphoma invasion and metastasis 2	protein-coding
chr15	3485163	3485681	519	*	27.89	19.81	26.67	17.84	24.79	30.66	4.62117	4.63155	4.61071	-0.367152	0.285295	0.571438	intron (NM_001048178, intron 1 of 8)	ORR1G|LTR|ERVL-MaLR	96420	NM_001286370	14600	Mm.3986	NM_010284	ENSMUSG00000055737	Ghr	GHBP|GHR/BP	growth hormone receptor	protein-coding
chr17	3487705	3488395	691	*	94	66.76	89.87	93.65	130.14	160.93	6.72648	6.38452	7.00271	0.269713	0.302828	0.586171	intron (NM_001286757, intron 1 of 12)	intron (NM_001286757, intron 1 of 12)	4560	NM_001286757	24001	Mm.137134	NM_011878	ENSMUSG00000023800	Tiam2	3000002F19Rik|STEF|mKIAA2016	T cell lymphoma invasion and metastasis 2	protein-coding
chr15	3488631	3489546	916	*	60.9	43.25	58.22	47.94	66.61	82.38	5.90407	5.75817	6.03656	-0.0696205	0.80439	0.911082	intron (NM_001048178, intron 1 of 8)	intron (NM_001048178, intron 1 of 8)	92753	NM_001286370	14600	Mm.3986	NM_010284	ENSMUSG00000055737	Ghr	GHBP|GHR/BP	growth hormone receptor	protein-coding
chr17	3490149	3490892	744	*	118.18	83.93	112.99	82.7	114.91	142.1	6.76999	6.71471	6.82322	-0.239386	0.358427	0.632969	intron (NM_001286757, intron 1 of 12)	intron (NM_001286757, intron 1 of 12)	7031	NM_001286757	24001	Mm.137134	NM_011878	ENSMUSG00000023800	Tiam2	3000002F19Rik|STEF|mKIAA2016	T cell lymphoma invasion and metastasis 2	protein-coding
chr5	3491005	3491666	662	*	65.68	46.65	62.79	73.87	102.65	126.94	6.31767	5.86725	6.66042	0.444294	0.0984453	0.362449	intron (NM_009873, intron 5 of 7)	intron (NM_009873, intron 5 of 7)	-52497	NM_001042501	68152	Mm.240265	NM_026583	ENSMUSG00000058503	Fam133b	2900022K02Rik|5830415L20Rik	family with sequence similarity 133, member B	protein-coding
chr5	3491752	3492536	785	*	28.52	20.25	27.26	25.57	35.54	43.95	4.91561	4.66357	5.1301	0.117832	0.721813	0.867842	intron (NM_009873, intron 5 of 7)	intron (NM_009873, intron 5 of 7)	-51689	NM_001042501	68152	Mm.240265	NM_026583	ENSMUSG00000058503	Fam133b	2900022K02Rik|5830415L20Rik	family with sequence similarity 133, member B	protein-coding
chr11	3492693	3492843	151	*	3.29	2.34	3.14	4.3	5.97	7.38	2.1386	1.54745	2.55672	0.643876	0.451721	0.702613	intron (NM_172791, intron 6 of 6)	intron (NM_172791, intron 6 of 6)	4541	NM_172791	237625	Mm.100476	NM_172791	ENSMUSG00000034579	Pla2g3	-	phospholipase A2, group III	protein-coding
chr8	3492682	3494017	1336	*	110.89	78.76	106.02	129.24	179.58	222.07	7.10602	6.62288	7.46732	0.495806	0.0584977	0.289292	intron (NM_080461, intron 1 of 1)	CpG	212	NM_080461	140482	Mm.299073	NM_080461	ENSMUSG00000047264	Zfp358	Zfend	zinc finger protein 358	protein-coding
chr18	3495505	3495715	211	*	10.92	7.76	10.44	7.98	11.08	13.7	3.36648	3.27895	3.449	-0.176114	0.704251	0.858609	Intergenic	Intergenic	-12347	NM_026505	68010	Mm.284863	NM_026505	ENSMUSG00000024232	Bambi	2610003H06Rik	BMP and activin membrane-bound inhibitor	protein-coding
chr2	3495368	3496414	1047	*	79.46	56.43	75.97	56.71	78.8	97.44	6.2121	6.14202	6.27893	-0.2109	0.433381	0.689479	intron (NM_001355397, intron 8 of 12)	intron (NM_001355397, intron 8 of 12)	16923	NM_015765	50497	Mm.89341	NM_015765	ENSMUSG00000051396	Hspa14	70kDa|HSP70L1|Hsp70-4|NST-1|hsr.1	heat shock protein 14	protein-coding
chr6	3496347	3496497	151	*	13.92	9.89	13.31	12.77	17.74	21.94	3.9	3.62911	4.12799	0.149352	0.703043	0.858004	Intergenic	Intergenic	-1924	NM_178899	101202	Mm.206911	NM_178899	ENSMUSG00000044156	Hepacam2	AI987662	HEPACAM family member 2	protein-coding
chr17	3495580	3497029	1450	*	212.34	150.81	203.02	168.69	234.41	289.87	7.71325	7.56012	7.85167	-0.0565752	0.82856	0.922975	intron (NM_001286757, intron 1 of 12)	intron (NM_001286757, intron 1 of 12)	12815	NM_001286757	24001	Mm.137134	NM_011878	ENSMUSG00000023800	Tiam2	3000002F19Rik|STEF|mKIAA2016	T cell lymphoma invasion and metastasis 2	protein-coding
chr11	3496789	3497091	303	*	2.2	1.56	2.11	7.12	9.89	12.23	2.54861	0.968913	3.28452	1.91133	0.0144309	0.151375	intron (NM_172439, intron 9 of 12)	intron (NM_172439, intron 9 of 12)	7881	NM_172439	170835	Mm.24313	NM_172439	ENSMUSG00000034570	Inpp5j	Pib5pa|Pipp	inositol polyphosphate 5-phosphatase J	protein-coding
chr17	3497114	3497654	541	*	39.76	28.24	38.01	42.06	58.45	72.28	5.53807	5.14305	5.84785	0.355669	0.236384	0.526905	intron (NM_001286757, intron 1 of 12)	intron (NM_001286757, intron 1 of 12)	13894	NM_001286757	24001	Mm.137134	NM_011878	ENSMUSG00000023800	Tiam2	3000002F19Rik|STEF|mKIAA2016	T cell lymphoma invasion and metastasis 2	protein-coding
chr6	3498018	3498914	897	*	146.33	103.93	139.9	130.44	181.26	224.15	7.26991	7.02296	7.48071	0.109505	0.67511	0.842804	promoter-TSS (NM_024260)	promoter-TSS (NM_024260)	73	NM_001167750	73288	Mm.45539	NM_024260	ENSMUSG00000001376	Vps50	1700034M03Rik|8430415E05Rik|BLM|C87205|Ccdc132|mKIAA1861	VPS50 EARP/GARPII complex subunit	protein-coding
chr15	3500161	3500576	416	*	32.77	23.27	31.33	37.33	51.87	64.15	5.32623	4.86403	5.67573	0.462022	0.140457	0.420491	intron (NM_001048178, intron 1 of 8)	intron (NM_001048178, intron 1 of 8)	81473	NM_001286370	14600	Mm.3986	NM_010284	ENSMUSG00000055737	Ghr	GHBP|GHR/BP	growth hormone receptor	protein-coding
chr12	3499764	3500936	1173	*	154.99	110.08	148.18	199.24	276.86	342.36	7.68147	7.10589	8.09179	0.637332	0.015601	0.157086	exon (NM_172421, exon 11 of 11)	exon (NM_172421, exon 11 of 11)	-72041	NM_001162465	13528	Mm.286202	NM_007886	ENSMUSG00000071454	Dtnb	-	dystrobrevin, beta	protein-coding
chr8	3499840	3501150	1311	*	199.03	141.36	190.29	186.69	259.42	320.8	7.75666	7.46675	7.99795	0.182932	0.484033	0.724721	promoter-TSS (NM_053177)	promoter-TSS (NM_053177)	-24	NM_053177	94178	Mm.8356	NM_053177	ENSMUSG00000004567	Mcoln1	2210015I05Rik|TRPML1|mucolipidin	mucolipin 1	protein-coding
chr15	3501128	3501278	151	*	5.92	4.21	5.66	9.77	13.57	16.78	3.2203	2.39623	3.7415	0.982786	0.0583507	0.288946	intron (NM_001048178, intron 1 of 8)	intron (NM_001048178, intron 1 of 8)	80639	NM_001286370	14600	Mm.3986	NM_010284	ENSMUSG00000055737	Ghr	GHBP|GHR/BP	growth hormone receptor	protein-coding
chr12	3501009	3501516	508	*	62.73	44.55	59.97	40.33	56.03	69.29	5.79398	5.80087	5.78705	-0.361196	0.206156	0.49575	exon (NM_172421, exon 11 of 11)	exon (NM_172421, exon 11 of 11)	-71128	NM_001162465	13528	Mm.286202	NM_007886	ENSMUSG00000071454	Dtnb	-	dystrobrevin, beta	protein-coding
chr15	3501654	3502267	614	*	83.02	58.96	79.38	75.35	104.71	129.48	6.46735	6.2053	6.68903	0.135378	0.608487	0.804172	intron (NM_001048178, intron 1 of 8)	intron (NM_001048178, intron 1 of 8)	79881	NM_001286370	14600	Mm.3986	NM_010284	ENSMUSG00000055737	Ghr	GHBP|GHR/BP	growth hormone receptor	protein-coding
chr5	3501078	3502291	1214	*	244.19	173.43	233.46	241.03	334.93	414.17	8.09558	7.76173	8.36651	0.256498	0.321775	0.602048	intron (NM_009873, intron 5 of 7)	intron (NM_009873, intron 5 of 7)	-42148	NM_001042501	68152	Mm.240265	NM_026583	ENSMUSG00000058503	Fam133b	2900022K02Rik|5830415L20Rik	family with sequence similarity 133, member B	protein-coding
chr3	3502684	3502834	151	*	10.17	7.23	9.73	7.32	10.17	12.57	3.25244	3.17673	3.32437	-0.19796	0.684072	0.847416	Intergenic	Intergenic	-5271	NM_013920	30942	Mm.330897	NM_013920	ENSMUSG00000017688	Hnf4g	NR2A2	hepatocyte nuclear factor 4, gamma	protein-coding
chr2	3503513	3504077	565	*	33.22	23.6	31.77	21.54	29.93	37.01	4.88322	4.88405	4.88239	-0.348288	0.295755	0.58043	TTS (NR_103465)	TTS (NR_103465)	9019	NM_015765	50497	Mm.89341	NM_015765	ENSMUSG00000051396	Hspa14	70kDa|HSP70L1|Hsp70-4|NST-1|hsr.1	heat shock protein 14	protein-coding
chr15	3503923	3504229	307	*	28.56	20.28	27.3	25.76	35.8	44.27	4.92262	4.66574	5.1406	0.126211	0.703841	0.858333	intron (NM_001048178, intron 1 of 8)	intron (NM_001048178, intron 1 of 8)	77766	NM_001286370	14600	Mm.3986	NM_010284	ENSMUSG00000055737	Ghr	GHBP|GHR/BP	growth hormone receptor	protein-coding
chr2	3504645	3504858	214	*	10.52	7.47	10.06	3.38	4.69	5.8	2.80452	3.22488	2.20886	-1.33828	0.0267676	0.202438	non-coding (NR_103465, exon 5 of 5)	non-coding (NR_103465, exon 5 of 5)	8062	NM_015765	50497	Mm.89341	NM_015765	ENSMUSG00000051396	Hspa14	70kDa|HSP70L1|Hsp70-4|NST-1|hsr.1	heat shock protein 14	protein-coding
chr11	3503911	3505149	1239	*	114.39	81.24	109.36	141.02	195.96	242.32	7.20343	6.66768	7.59321	0.576861	0.0280826	0.207159	intron (NM_172439, intron 1 of 12)	intron (NM_172439, intron 1 of 12)	291	NM_172439	170835	Mm.24313	NM_172439	ENSMUSG00000034570	Inpp5j	Pib5pa|Pipp	inositol polyphosphate 5-phosphatase J	protein-coding
chr10	3507832	3507982	151	*	8.5	6.04	8.13	4.47	6.21	7.68	2.77411	2.91805	2.61421	-0.640708	0.285114	0.571203	Intergenic	Intergenic	-32367	NM_027391	70337	Mm.24153	NM_027391	ENSMUSG00000019762	Iyd	0610009A07Rik|AI265638|Dehal1|IYD-1	iodotyrosine deiodinase	protein-coding
chr18	3507119	3508437	1319	*	367.24	260.83	351.12	357.66	497	614.59	8.67268	8.35048	8.9359	0.23718	0.342506	0.619833	promoter-TSS (NM_026505)	promoter-TSS (NM_026505)	-179	NM_026505	68010	Mm.284863	NM_026505	ENSMUSG00000024232	Bambi	2610003H06Rik	BMP and activin membrane-bound inhibitor	protein-coding
chr3	3507455	3508872	1418	*	196.44	139.52	187.81	203.93	283.38	350.43	7.82604	7.44784	8.1254	0.329222	0.208061	0.497807	5' UTR (NM_013920, exon 1 of 10)	5' UTR (NM_013920, exon 1 of 10)	134	NM_013920	30942	Mm.330897	NM_013920	ENSMUSG00000017688	Hnf4g	NR2A2	hepatocyte nuclear factor 4, gamma	protein-coding
chr15	3508578	3508928	351	*	26.88	19.09	25.7	13.86	19.26	23.82	4.42191	4.57813	4.2467	-0.675611	0.0561352	0.284132	intron (NM_001048178, intron 1 of 8)	intron (NM_001048178, intron 1 of 8)	73089	NM_001286370	14600	Mm.3986	NM_010284	ENSMUSG00000055737	Ghr	GHBP|GHR/BP	growth hormone receptor	protein-coding
chr8	3507882	3508999	1118	*	97.71	69.39	93.41	124.79	173.4	214.43	7.0096	6.44026	7.41676	0.627698	0.0167905	0.162064	intron (NM_053177, intron 5 of 13)	intron (NM_053177, intron 5 of 13)	-6943	NM_001359121	50767	Mm.23085	NM_015801	ENSMUSG00000004565	Pnpla6	AI661849|MSws|Nte	patatin-like phospholipase domain containing 6	protein-coding
chr15	3509022	3509532	511	*	35.31	25.08	33.76	21.29	29.59	36.59	4.91981	4.97205	4.86562	-0.452778	0.170774	0.457003	intron (NM_001048178, intron 1 of 8)	intron (NM_001048178, intron 1 of 8)	72565	NM_001286370	14600	Mm.3986	NM_010284	ENSMUSG00000055737	Ghr	GHBP|GHR/BP	growth hormone receptor	protein-coding
chr6	3509330	3509607	278	*	4.81	3.42	4.6	5.13	7.13	8.82	2.49929	2.0972	2.8134	0.360262	0.607709	0.803788	intron (NM_001167751, intron 2 of 26)	intron (NM_001167751, intron 2 of 26)	11076	NM_001167750	73288	Mm.45539	NM_024260	ENSMUSG00000001376	Vps50	1700034M03Rik|8430415E05Rik|BLM|C87205|Ccdc132|mKIAA1861	VPS50 EARP/GARPII complex subunit	protein-coding
chr11	3509160	3510109	950	*	154.18	109.5	147.41	175.49	243.86	301.56	7.5597	7.09833	7.90872	0.461918	0.0787467	0.328791	Intergenic	Intergenic	-4814	NM_172439	170835	Mm.24313	NM_172439	ENSMUSG00000034570	Inpp5j	Pib5pa|Pipp	inositol polyphosphate 5-phosphatase J	protein-coding
chr6	3509784	3510210	427	*	26.12	18.55	24.97	20.95	29.12	36.01	4.69785	4.53688	4.84264	-0.0422419	0.901444	0.958122	intron (NM_001167751, intron 2 of 26)	intron (NM_001167751, intron 2 of 26)	11604	NM_001167750	73288	Mm.45539	NM_024260	ENSMUSG00000001376	Vps50	1700034M03Rik|8430415E05Rik|BLM|C87205|Ccdc132|mKIAA1861	VPS50 EARP/GARPII complex subunit	protein-coding
chr17	3509587	3510323	737	*	75.16	53.38	71.86	44.8	62.26	76.99	6.00165	6.06172	5.93896	-0.469987	0.0893637	0.347366	intron (NM_011878, intron 20 of 26)	intron (NM_011878, intron 20 of 26)	-22599	NM_001101560	621628	Mm.469914	NM_001101560	ENSMUSG00000091530	Cldn20	EG621628	claudin 20	protein-coding
chr19	3511648	3511987	340	*	11.7	8.31	11.19	11.86	16.48	20.38	3.73552	3.37826	4.02163	0.292302	0.478674	0.721568	intron (NM_001360429, intron 7 of 24)	intron (NM_001360429, intron 7 of 24)	63931	NM_028999	52036	Mm.284686	NM_028999	ENSMUSG00000024908	Ppp6r3	4930528G08Rik|9130026N02Rik|D19Bwg1430e|D19Ertd703e|Pp6r3|Ppcs3|Pptcs3|Sapl|Saps3|mKIAA1558	protein phosphatase 6, regulatory subunit 3	protein-coding
chr15	3511885	3512137	253	*	13.77	9.78	13.17	15.46	21.49	26.57	4.06229	3.61352	4.40409	0.438965	0.247852	0.537497	intron (NM_001048178, intron 1 of 8)	intron (NM_001048178, intron 1 of 8)	69831	NM_001286370	14600	Mm.3986	NM_010284	ENSMUSG00000055737	Ghr	GHBP|GHR/BP	growth hormone receptor	protein-coding
chr17	3513160	3513310	151	*	4.78	3.39	4.57	3.66	5.09	6.29	2.2109	2.08572	2.32609	-0.103181	0.895793	0.955647	intron (NM_011878, intron 22 of 26)	intron (NM_011878, intron 22 of 26)	-19319	NM_001101560	621628	Mm.469914	NM_001101560	ENSMUSG00000091530	Cldn20	EG621628	claudin 20	protein-coding
chr2	3512323	3513553	1231	*	456.61	324.3	436.56	415.94	577.99	714.74	8.92982	8.66471	9.15369	0.140783	0.564297	0.776339	promoter-TSS (NM_177647)	promoter-TSS (NM_177647)	-124	NR_103465	50497	Mm.89341	NM_015765	ENSMUSG00000051396	Hspa14	70kDa|HSP70L1|Hsp70-4|NST-1|hsr.1	heat shock protein 14	protein-coding
chr12	3513660	3513886	227	*	10.4	7.38	9.94	3.54	4.92	6.09	2.81674	3.2081	2.27799	-1.25321	0.0371074	0.235539	Intergenic	Intergenic	-58618	NM_001162465	13528	Mm.286202	NM_007886	ENSMUSG00000071454	Dtnb	-	dystrobrevin, beta	protein-coding
chr8	3514462	3515034	573	*	73.48	52.18	70.25	72.3	100.47	124.24	6.36026	6.02908	6.62943	0.251804	0.345874	0.622939	promoter-TSS (NM_015801)	promoter-TSS (NM_015801)	-636	NM_001359121	50767	Mm.23085	NM_015801	ENSMUSG00000004565	Pnpla6	AI661849|MSws|Nte	patatin-like phospholipase domain containing 6	protein-coding
chr11	3514480	3515144	665	*	201.47	143.09	192.62	173.17	240.63	297.56	7.70106	7.48428	7.88948	0.0570028	0.827416	0.922393	5' UTR (NM_053267, exon 1 of 5)	5' UTR (NM_053267, exon 1 of 5)	128	NM_053267	114679	Mm.34046	NM_053267	ENSMUSG00000075702	Selenom	1500040L08Rik|A230103K18|Selm|Sepm	selenoprotein M	protein-coding
chr1	3514639	3515389	751	*	144.5	102.63	138.15	117.91	163.84	202.61	7.1793	7.00478	7.33496	-0.0179706	0.945071	0.977739	intron (NM_001011874, intron 1 of 2)	MTE2b|LTR|ERVL-MaLR	156484	NM_001011874	497097	Mm.454496	NM_001011874	ENSMUSG00000051951	Xkr4	AY534250|Gm210|XRG4|mKIAA1889	X-linked Kx blood group related 4	protein-coding
chr13	3515423	3515668	246	*	13.13	9.33	12.56	7.97	11.08	13.7	3.49762	3.54511	3.44851	-0.440024	0.316945	0.598221	Intergenic	B3|SINE|B2	17496	NR_045363	73270	Mm.296923	NR_045363	ENSMUSG00000097709	1700024F13Rik	-	RIKEN cDNA 1700024F13 gene	ncRNA
chr8	3515214	3517169	1956	*	440.37	312.77	421.03	462.85	643.17	795.34	9.00166	8.61247	9.30786	0.34714	0.153458	0.43673	promoter-TSS (NM_001359123)	promoter-TSS (NM_001359123)	-671	NM_001359123	50767	Mm.23085	NM_015801	ENSMUSG00000004565	Pnpla6	AI661849|MSws|Nte	patatin-like phospholipase domain containing 6	protein-coding
chr5	3516437	3517252	816	*	48.2	34.23	46.08	57.06	79.29	98.05	5.91849	5.42083	6.28781	0.517716	0.0689273	0.31079	intron (NM_009873, intron 6 of 7)	intron (NM_009873, intron 6 of 7)	-26988	NM_001042501	68152	Mm.240265	NM_026583	ENSMUSG00000058503	Fam133b	2900022K02Rik|5830415L20Rik	family with sequence similarity 133, member B	protein-coding
chr11	3517532	3518306	775	*	99.86	70.92	95.47	104.66	145.43	179.84	6.85835	6.47169	7.16299	0.342769	0.190398	0.479429	TTS (NM_053267)	TTS (NM_053267)	3235	NM_053267	114679	Mm.34046	NM_053267	ENSMUSG00000075702	Selenom	1500040L08Rik|A230103K18|Selm|Sepm	selenoprotein M	protein-coding
chr12	3519561	3519821	261	*	5.56	3.95	5.31	7.76	10.79	13.34	2.96055	2.30452	3.40985	0.744761	0.195747	0.484572	Intergenic	RLTR20B5_MM|LTR|ERVK	-52700	NM_001162465	13528	Mm.286202	NM_007886	ENSMUSG00000071454	Dtnb	-	dystrobrevin, beta	protein-coding
chr19	3519930	3520105	176	*	7.56	5.37	7.23	8.54	11.87	14.68	3.20301	2.74901	3.54782	0.444287	0.380855	0.650651	intron (NM_001360429, intron 4 of 24)	intron (NM_001360429, intron 4 of 24)	55731	NM_028999	52036	Mm.284686	NM_028999	ENSMUSG00000024908	Ppp6r3	4930528G08Rik|9130026N02Rik|D19Bwg1430e|D19Ertd703e|Pp6r3|Ppcs3|Pptcs3|Sapl|Saps3|mKIAA1558	protein phosphatase 6, regulatory subunit 3	protein-coding
chr19	3521366	3521621	256	*	8.29	5.89	7.92	9.34	12.98	16.05	3.33314	2.88066	3.67709	0.442379	0.354815	0.630263	intron (NM_001360429, intron 4 of 24)	intron (NM_001360429, intron 4 of 24)	54255	NM_028999	52036	Mm.284686	NM_028999	ENSMUSG00000024908	Ppp6r3	4930528G08Rik|9130026N02Rik|D19Bwg1430e|D19Ertd703e|Pp6r3|Ppcs3|Pptcs3|Sapl|Saps3|mKIAA1558	protein phosphatase 6, regulatory subunit 3	protein-coding
chr5	3522921	3523140	220	*	13.82	9.82	13.22	7.11	9.89	12.23	3.46128	3.61894	3.28424	-0.67499	0.130596	0.408454	3' UTR (NM_009873, exon 8 of 8)	3' UTR (NM_009873, exon 8 of 8)	-20802	NM_001042501	68152	Mm.240265	NM_026583	ENSMUSG00000058503	Fam133b	2900022K02Rik|5830415L20Rik	family with sequence similarity 133, member B	protein-coding
chr13	3523226	3524171	946	*	116.19	82.52	111.09	115.37	160.32	198.25	7.02926	6.6902	7.30361	0.264997	0.309934	0.591878	Intergenic	LTR33A_|LTR|ERVL	-14376	NM_008112	14569	Mm.153226	NM_008112	ENSMUSG00000021218	Gdi2	GDI-B|GDIB|Gdi3	guanosine diphosphate (GDP) dissociation inhibitor 2	protein-coding
chr13	3525417	3526168	752	*	163.4	116.06	156.23	135.6	188.43	233.01	7.3703	7.18219	7.53669	0.00633097	0.980677	0.992325	Intergenic	L2a|LINE|L2	-12282	NM_008112	14569	Mm.153226	NM_008112	ENSMUSG00000021218	Gdi2	GDI-B|GDIB|Gdi3	guanosine diphosphate (GDP) dissociation inhibitor 2	protein-coding
chr5	3526153	3526472	320	*	12.55	8.91	12	8.69	12.08	14.93	3.52685	3.47934	3.57286	-0.251865	0.561962	0.774961	3' UTR (NM_009873, exon 8 of 8)	3' UTR (NM_009873, exon 8 of 8)	-17520	NM_001042501	68152	Mm.240265	NM_026583	ENSMUSG00000058503	Fam133b	2900022K02Rik|5830415L20Rik	family with sequence similarity 133, member B	protein-coding
chr13	3526406	3526694	289	*	23.6	16.76	22.56	16.53	22.98	28.41	4.44683	4.39067	4.50089	-0.236651	0.499035	0.73461	Intergenic	Intergenic	-11525	NM_008112	14569	Mm.153226	NM_008112	ENSMUSG00000021218	Gdi2	GDI-B|GDIB|Gdi3	guanosine diphosphate (GDP) dissociation inhibitor 2	protein-coding
chr19	3527977	3528162	186	*	6.51	4.63	6.23	5.17	7.18	8.88	2.6853	2.53313	2.82295	-0.0580881	0.927946	0.969998	intron (NM_001164159, intron 1 of 21)	PB1D9|SINE|Alu	47679	NM_028999	52036	Mm.284686	NM_028999	ENSMUSG00000024908	Ppp6r3	4930528G08Rik|9130026N02Rik|D19Bwg1430e|D19Ertd703e|Pp6r3|Ppcs3|Pptcs3|Sapl|Saps3|mKIAA1558	protein phosphatase 6, regulatory subunit 3	protein-coding
chr19	3528460	3529035	576	*	39.92	28.35	38.17	39.46	54.83	67.8	5.48393	5.14894	5.75561	0.257723	0.394714	0.661448	intron (NM_001164159, intron 1 of 21)	intron (NM_001164159, intron 1 of 21)	47001	NM_028999	52036	Mm.284686	NM_028999	ENSMUSG00000024908	Ppp6r3	4930528G08Rik|9130026N02Rik|D19Bwg1430e|D19Ertd703e|Pp6r3|Ppcs3|Pptcs3|Sapl|Saps3|mKIAA1558	protein phosphatase 6, regulatory subunit 3	protein-coding
chr14	120042463	120042745	283	*	0.76	0.54	0.73	6.73	9.36	11.57	2.30667	0	3.2048	3.22735	0.00140872	0.0451996	promoter-TSS (NM_001001490)	promoter-TSS (NM_001001490)	-169	NM_001001490	239283	Mm.138520	NM_001001490	ENSMUSG00000044819	Oxgr1	Cysltr3|Gm299|Gpr80|Gpr99|P2Y15	oxoglutarate (alpha-ketoglutarate) receptor 1	protein-coding
chr10	3531458	3531755	298	*	26.41	18.76	25.25	18.96	26.34	32.57	4.62739	4.55307	4.69806	-0.202138	0.556454	0.771276	Intergenic	Intergenic	-8667	NM_027391	70337	Mm.24153	NM_027391	ENSMUSG00000019762	Iyd	0610009A07Rik|AI265638|Dehal1|IYD-1	iodotyrosine deiodinase	protein-coding
chr9	3531530	3531962	433	*	14.15	10.05	13.53	10.62	14.76	18.25	3.76145	3.65274	3.86253	-0.137128	0.734285	0.874903	promoter-TSS (NM_001033322)	promoter-TSS (NM_001033322)	-603	NM_001033322	234889	Mm.91240	NM_001033322	ENSMUSG00000041624	Gucy1a2	6330407I18Rik|A230060L24Rik	guanylate cyclase 1, soluble, alpha 2	protein-coding
chr13	3531815	3532322	508	*	19.37	13.76	18.52	16.91	23.5	29.06	4.33518	4.10551	4.53326	0.0789301	0.825585	0.921655	Intergenic	Intergenic	-6006	NM_008112	14569	Mm.153226	NM_008112	ENSMUSG00000021218	Gdi2	GDI-B|GDIB|Gdi3	guanosine diphosphate (GDP) dissociation inhibitor 2	protein-coding
chr9	3532103	3533346	1244	*	108.63	77.15	103.86	87.86	122.09	150.98	6.76062	6.59317	6.91064	-0.0306444	0.90658	0.960451	5' UTR (NM_001033322, exon 1 of 8)	5' UTR (NM_001033322, exon 1 of 8)	376	NM_001033322	234889	Mm.91240	NM_001033322	ENSMUSG00000041624	Gucy1a2	6330407I18Rik|A230060L24Rik	guanylate cyclase 1, soluble, alpha 2	protein-coding
chr19	3533343	3533630	288	*	18.24	12.95	17.43	17.29	24.03	29.71	4.31773	4.01853	4.56541	0.197273	0.584155	0.788984	intron (NM_001164159, intron 1 of 21)	RLTR1B|LTR|ERV1	42262	NM_028999	52036	Mm.284686	NM_028999	ENSMUSG00000024908	Ppp6r3	4930528G08Rik|9130026N02Rik|D19Bwg1430e|D19Ertd703e|Pp6r3|Ppcs3|Pptcs3|Sapl|Saps3|mKIAA1558	protein phosphatase 6, regulatory subunit 3	protein-coding
chr10	3534432	3534844	413	*	23.36	16.59	22.33	16.23	22.55	27.89	4.42571	4.37559	4.47415	-0.248277	0.483181	0.724465	Intergenic	Intergenic	-5636	NM_027391	70337	Mm.24153	NM_027391	ENSMUSG00000019762	Iyd	0610009A07Rik|AI265638|Dehal1|IYD-1	iodotyrosine deiodinase	protein-coding
chr11	3535362	3535981	620	*	170.1	120.81	162.63	160.3	222.75	275.46	7.53403	7.24009	7.7781	0.189725	0.469129	0.714583	intron (NM_001284427, intron 2 of 19)	CpG	3620	NM_001284427	29856	Mm.188516	NM_013870	ENSMUSG00000020439	Smtn	smsmo	smoothelin	protein-coding
chr11	3536217	3536442	226	*	41.36	29.38	39.55	49.47	68.75	85.01	5.70746	5.2002	6.08202	0.532323	0.0699255	0.312743	intron (NM_001284427, intron 2 of 19)	intron (NM_001284427, intron 2 of 19)	2962	NM_001284427	29856	Mm.188516	NM_013870	ENSMUSG00000020439	Smtn	smsmo	smoothelin	protein-coding
chr11	3536794	3537379	586	*	337.69	239.84	322.86	322.84	448.62	554.76	8.53566	8.22942	8.78814	0.210485	0.404145	0.668076	intron (NM_001284427, intron 2 of 19)	intron (NM_001284427, intron 2 of 19)	2205	NM_001284427	29856	Mm.188516	NM_013870	ENSMUSG00000020439	Smtn	smsmo	smoothelin	protein-coding
chr11	3537698	3537918	221	*	58.13	41.28	55.57	54.39	75.58	93.47	5.9789	5.69101	6.21879	0.179263	0.519999	0.748117	intron (NM_001284428, intron 1 of 21)	intron (NM_001284428, intron 1 of 21)	1484	NM_001284427	29856	Mm.188516	NM_013870	ENSMUSG00000020439	Smtn	smsmo	smoothelin	protein-coding
chr12	3537671	3538059	389	*	15.38	10.92	14.7	12.39	17.22	21.3	3.93717	3.77251	4.08495	-0.035321	0.92722	0.969615	Intergenic	Intergenic	-34526	NM_001162465	13528	Mm.286202	NM_007886	ENSMUSG00000071454	Dtnb	-	dystrobrevin, beta	protein-coding
chr19	3537771	3538089	319	*	25.15	17.86	24.04	26.42	36.71	45.4	4.87101	4.48219	5.17697	0.345097	0.305171	0.587917	intron (NM_001164159, intron 1 of 21)	intron (NM_001164159, intron 1 of 21)	37819	NM_028999	52036	Mm.284686	NM_028999	ENSMUSG00000024908	Ppp6r3	4930528G08Rik|9130026N02Rik|D19Bwg1430e|D19Ertd703e|Pp6r3|Ppcs3|Pptcs3|Sapl|Saps3|mKIAA1558	protein phosphatase 6, regulatory subunit 3	protein-coding
chr13	3537478	3538887	1410	*	404.07	286.99	386.33	387.44	538.38	665.76	8.7971	8.48835	9.05127	0.214694	0.385163	0.653971	5' UTR (NM_008112, exon 1 of 11)	5' UTR (NM_008112, exon 1 of 11)	108	NM_008112	14569	Mm.153226	NM_008112	ENSMUSG00000021218	Gdi2	GDI-B|GDIB|Gdi3	guanosine diphosphate (GDP) dissociation inhibitor 2	protein-coding
chr5	3538488	3539349	862	*	52.31	37.15	50.02	38.41	53.37	65.99	5.63057	5.53898	5.7167	-0.170012	0.563053	0.775548	Intergenic	Intergenic	-4914	NM_001042501	68152	Mm.240265	NM_026583	ENSMUSG00000058503	Fam133b	2900022K02Rik|5830415L20Rik	family with sequence similarity 133, member B	protein-coding
chr11	3539095	3539781	687	*	383.18	272.15	366.35	388.01	539.17	666.74	8.76796	8.41177	9.0534	0.293386	0.237066	0.527517	promoter-TSS (NM_001284429)	promoter-TSS (NM_001284429)	-146	NM_001284429	29856	Mm.188516	NM_013870	ENSMUSG00000020439	Smtn	smsmo	smoothelin	protein-coding
chr19	3539364	3540153	790	*	76.99	54.68	73.61	87.65	121.8	150.62	6.55802	6.09647	6.90715	0.461875	0.0804529	0.331867	intron (NM_001164159, intron 1 of 21)	intron (NM_001164159, intron 1 of 21)	35990	NM_028999	52036	Mm.284686	NM_028999	ENSMUSG00000024908	Ppp6r3	4930528G08Rik|9130026N02Rik|D19Bwg1430e|D19Ertd703e|Pp6r3|Ppcs3|Pptcs3|Sapl|Saps3|mKIAA1558	protein phosphatase 6, regulatory subunit 3	protein-coding
chr10	3539929	3541105	1177	*	229.99	163.35	219.89	258.86	359.71	444.82	8.12638	7.67533	8.46949	0.445796	0.0855195	0.340798	intron (NM_027391, intron 1 of 4)	intron (NM_027391, intron 1 of 4)	243	NM_027391	70337	Mm.24153	NM_027391	ENSMUSG00000019762	Iyd	0610009A07Rik|AI265638|Dehal1|IYD-1	iodotyrosine deiodinase	protein-coding
chr13	3542723	3542888	166	*	35.22	25.02	33.68	29.03	40.34	49.88	5.15087	4.96841	5.31283	-0.00369207	0.990712	0.996248	intron (NM_008112, intron 1 of 10)	intron (NM_008112, intron 1 of 10)	4731	NM_008112	14569	Mm.153226	NM_008112	ENSMUSG00000021218	Gdi2	GDI-B|GDIB|Gdi3	guanosine diphosphate (GDP) dissociation inhibitor 2	protein-coding
chr5	3543588	3544649	1062	*	183.7	130.47	175.63	178.54	248.1	306.8	7.67152	7.35106	7.93358	0.23421	0.371057	0.643054	intron (NM_001042501, intron 1 of 10)	CpG	286	NM_001042501	68152	Mm.240265	NM_026583	ENSMUSG00000058503	Fam133b	2900022K02Rik|5830415L20Rik	family with sequence similarity 133, member B	protein-coding
chr6	3543727	3544662	936	*	133.81	95.03	127.93	108.72	151.08	186.83	7.06501	6.89388	7.21798	-0.0240391	0.926546	0.969289	intron (NM_001167751, intron 12 of 26)	intron (NM_001167751, intron 12 of 26)	45802	NM_001167750	73288	Mm.45539	NM_024260	ENSMUSG00000001376	Vps50	1700034M03Rik|8430415E05Rik|BLM|C87205|Ccdc132|mKIAA1861	VPS50 EARP/GARPII complex subunit	protein-coding
chr6	3544907	3545229	323	*	17.54	12.46	16.77	15.75	21.89	27.07	4.2158	3.9626	4.43112	0.119478	0.743507	0.879693	intron (NM_001167751, intron 12 of 26)	intron (NM_001167751, intron 12 of 26)	46675	NM_001167750	73288	Mm.45539	NM_024260	ENSMUSG00000001376	Vps50	1700034M03Rik|8430415E05Rik|BLM|C87205|Ccdc132|mKIAA1861	VPS50 EARP/GARPII complex subunit	protein-coding
chr5	3545708	3545935	228	*	14.25	10.12	13.62	16.66	23.16	28.64	4.14905	3.66264	4.51216	0.497557	0.183377	0.471392	intron (NM_001042501, intron 1 of 10)	PB1D9|SINE|Alu	1989	NM_001042501	68152	Mm.240265	NM_026583	ENSMUSG00000058503	Fam133b	2900022K02Rik|5830415L20Rik	family with sequence similarity 133, member B	protein-coding
chr19	3545917	3546521	605	*	29.37	20.86	28.08	34.97	48.59	60.09	5.20919	4.70634	5.58136	0.524987	0.102564	0.368718	intron (NM_001360429, intron 1 of 24)	intron (NM_001360429, intron 1 of 24)	29530	NM_028999	52036	Mm.284686	NM_028999	ENSMUSG00000024908	Ppp6r3	4930528G08Rik|9130026N02Rik|D19Bwg1430e|D19Ertd703e|Pp6r3|Ppcs3|Pptcs3|Sapl|Saps3|mKIAA1558	protein phosphatase 6, regulatory subunit 3	protein-coding
chr5	3546124	3546733	610	*	147.76	104.94	141.27	139.53	193.89	239.77	7.33266	7.03696	7.57793	0.192652	0.461739	0.709591	intron (NM_001042501, intron 1 of 10)	L1MC1|LINE|L1	2596	NM_001042501	68152	Mm.240265	NM_026583	ENSMUSG00000058503	Fam133b	2900022K02Rik|5830415L20Rik	family with sequence similarity 133, member B	protein-coding
chr19	3546611	3546839	229	*	3.69	2.62	3.52	7.18	9.97	12.33	2.71168	1.71156	3.29667	1.20982	0.0648856	0.302233	intron (NM_001360429, intron 1 of 24)	intron (NM_001360429, intron 1 of 24)	29024	NM_028999	52036	Mm.284686	NM_028999	ENSMUSG00000024908	Ppp6r3	4930528G08Rik|9130026N02Rik|D19Bwg1430e|D19Ertd703e|Pp6r3|Ppcs3|Pptcs3|Sapl|Saps3|mKIAA1558	protein phosphatase 6, regulatory subunit 3	protein-coding
chr2	3546654	3546917	264	*	23.89	16.97	22.85	16.65	23.14	28.61	4.46056	4.4085	4.51081	-0.244304	0.486571	0.72654	Intergenic	Intergenic	33721	NM_177647	227526	Mm.211455	NM_177647	ENSMUSG00000039496	Cdnf	9330140G23|Armetl1	cerebral dopamine neurotrophic factor	protein-coding
chr17	3548765	3549352	588	*	29.45	20.92	28.16	20.72	28.79	35.6	4.76924	4.71007	4.82608	-0.231052	0.493072	0.730848	intron (NM_146074, intron 2 of 6)	intron (NM_146074, intron 2 of 6)	8696	NM_146074	224481	Mm.226554	NM_146074	ENSMUSG00000036983	Tfb1m	AI429207|mtTFB1	transcription factor B1, mitochondrial	protein-coding
chr12	3550436	3550634	199	*	5.18	3.68	4.95	6.25	8.69	10.75	2.71841	2.20148	3.09819	0.538006	0.395671	0.662213	Intergenic	RMER13B|LTR|ERVK	-21856	NM_001162465	13528	Mm.286202	NM_007886	ENSMUSG00000071454	Dtnb	-	dystrobrevin, beta	protein-coding
chr10	3551212	3551484	273	*	7.85	5.58	7.51	11.87	16.5	20.4	3.53843	2.80311	4.02316	0.86187	0.0576298	0.287289	intron (NM_027391, intron 3 of 4)	RMER6A|LTR|ERVK	11074	NM_027391	70337	Mm.24153	NM_027391	ENSMUSG00000019762	Iyd	0610009A07Rik|AI265638|Dehal1|IYD-1	iodotyrosine deiodinase	protein-coding
chr19	3551424	3552233	810	*	102.25	72.62	97.76	111.78	155.33	192.08	6.93041	6.50588	7.258	0.403526	0.122852	0.398303	intron (NM_001360429, intron 1 of 24)	MTD|LTR|ERVL-MaLR	23920	NM_028999	52036	Mm.284686	NM_028999	ENSMUSG00000024908	Ppp6r3	4930528G08Rik|9130026N02Rik|D19Bwg1430e|D19Ertd703e|Pp6r3|Ppcs3|Pptcs3|Sapl|Saps3|mKIAA1558	protein phosphatase 6, regulatory subunit 3	protein-coding
chr5	3552908	3553058	151	*	4.01	2.85	3.83	7.03	9.76	12.07	2.72077	1.83373	3.26602	1.0626	0.108949	0.37879	intron (NM_001042501, intron 1 of 10)	intron (NM_001042501, intron 1 of 10)	9150	NM_001042501	68152	Mm.240265	NM_026583	ENSMUSG00000058503	Fam133b	2900022K02Rik|5830415L20Rik	family with sequence similarity 133, member B	protein-coding
chr5	3554275	3554477	203	*	12.95	9.2	12.39	7.64	10.61	13.12	3.4576	3.5253	3.38657	-0.481791	0.281069	0.56765	intron (NM_001042501, intron 1 of 10)	intron (NM_001042501, intron 1 of 10)	10543	NM_001042501	68152	Mm.240265	NM_026583	ENSMUSG00000058503	Fam133b	2900022K02Rik|5830415L20Rik	family with sequence similarity 133, member B	protein-coding
chr10	3555218	3555368	151	*	6	4.26	5.74	6.37	8.86	10.95	2.81371	2.41557	3.12541	0.35484	0.553997	0.76958	TTS (NM_027391)	TTS (NM_027391)	15019	NM_027391	70337	Mm.24153	NM_027391	ENSMUSG00000019762	Iyd	0610009A07Rik|AI265638|Dehal1|IYD-1	iodotyrosine deiodinase	protein-coding
chr19	3557095	3557268	174	*	14.3	10.15	13.67	8.8	12.23	15.13	3.63004	3.66762	3.59146	-0.42008	0.318371	0.599271	intron (NM_001360429, intron 1 of 24)	B3|SINE|B2	18567	NM_028999	52036	Mm.284686	NM_028999	ENSMUSG00000024908	Ppp6r3	4930528G08Rik|9130026N02Rik|D19Bwg1430e|D19Ertd703e|Pp6r3|Ppcs3|Pptcs3|Sapl|Saps3|mKIAA1558	protein phosphatase 6, regulatory subunit 3	protein-coding
chr6	3556547	3557440	894	*	101.49	72.08	97.03	78.84	109.55	135.47	6.63049	6.49507	6.75428	-0.088833	0.734555	0.87506	intron (NM_001167751, intron 16 of 26)	intron (NM_001167751, intron 16 of 26)	58601	NM_001167750	73288	Mm.45539	NM_024260	ENSMUSG00000001376	Vps50	1700034M03Rik|8430415E05Rik|BLM|C87205|Ccdc132|mKIAA1861	VPS50 EARP/GARPII complex subunit	protein-coding
chr17	3557301	3558304	1004	*	395.73	281.06	378.35	420.14	583.82	721.95	8.85645	8.45825	9.16818	0.36167	0.142251	0.422713	promoter-TSS (NR_045303)	promoter-TSS (NR_045303)	-21	NR_045303	68230	Mm.431352	NR_045302	ENSMUSG00000116852	1700102H20Rik	-	RIKEN cDNA 1700102H20 gene	ncRNA
chr8	3559014	3559612	599	*	49.54	35.18	47.36	27.99	38.89	48.09	5.36372	5.46029	5.26021	-0.546572	0.0760958	0.324106	Intergenic	Intergenic	-8685	NM_001024728	546049	Mm.358733	NM_001024728	ENSMUSG00000065952	C330021F23Rik	2610027C06Rik|Rps23r1|Rps23rg1	RIKEN cDNA C330021F23 gene	protein-coding
chr12	3560607	3561147	541	*	49.84	35.4	47.65	32.22	44.77	55.36	5.46614	5.46905	5.46323	-0.352914	0.245235	0.535038	Intergenic	Intergenic	-11514	NM_001162465	13528	Mm.286202	NM_007886	ENSMUSG00000071454	Dtnb	-	dystrobrevin, beta	protein-coding
chr13	3561879	3562582	704	*	44.03	31.27	42.1	30.46	42.33	52.35	5.33716	5.29039	5.38246	-0.255327	0.409706	0.67224	intron (NM_008112, intron 8 of 10)	intron (NM_008112, intron 8 of 10)	24156	NM_008112	14569	Mm.153226	NM_008112	ENSMUSG00000021218	Gdi2	GDI-B|GDIB|Gdi3	guanosine diphosphate (GDP) dissociation inhibitor 2	protein-coding
chr19	3563015	3563215	201	*	9.86	7	9.42	4.24	5.89	7.28	2.86398	3.13086	2.53627	-0.925944	0.113268	0.385348	intron (NM_001360429, intron 1 of 24)	intron (NM_001360429, intron 1 of 24)	12634	NM_028999	52036	Mm.284686	NM_028999	ENSMUSG00000024908	Ppp6r3	4930528G08Rik|9130026N02Rik|D19Bwg1430e|D19Ertd703e|Pp6r3|Ppcs3|Pptcs3|Sapl|Saps3|mKIAA1558	protein phosphatase 6, regulatory subunit 3	protein-coding
chr13	3563212	3563414	203	*	8.23	5.84	7.86	11.1	15.42	19.07	3.4923	2.86995	3.92568	0.699213	0.12455	0.400917	intron (NM_008112, intron 8 of 10)	B2_Mm1t|SINE|B2	25238	NM_008112	14569	Mm.153226	NM_008112	ENSMUSG00000021218	Gdi2	GDI-B|GDIB|Gdi3	guanosine diphosphate (GDP) dissociation inhibitor 2	protein-coding
chr19	3564195	3564350	156	*	1.1	0.78	1.05	5.07	7.05	8.72	1.98684	0	2.79674	2.35805	0.0225033	0.187166	intron (NM_001360429, intron 1 of 24)	L2a|LINE|L2	11476	NM_028999	52036	Mm.284686	NM_028999	ENSMUSG00000024908	Ppp6r3	4930528G08Rik|9130026N02Rik|D19Bwg1430e|D19Ertd703e|Pp6r3|Ppcs3|Pptcs3|Sapl|Saps3|mKIAA1558	protein phosphatase 6, regulatory subunit 3	protein-coding
chr19	3564378	3564604	227	*	9.51	6.76	9.1	6.96	9.68	11.96	3.16915	3.07997	3.25314	-0.1725	0.730111	0.872425	intron (NM_001360429, intron 1 of 24)	L2a|LINE|L2	11258	NM_028999	52036	Mm.284686	NM_028999	ENSMUSG00000024908	Ppp6r3	4930528G08Rik|9130026N02Rik|D19Bwg1430e|D19Ertd703e|Pp6r3|Ppcs3|Pptcs3|Sapl|Saps3|mKIAA1558	protein phosphatase 6, regulatory subunit 3	protein-coding
chr8	3566953	3567120	168	*	11.61	8.25	11.1	6.15	8.54	10.57	3.22811	3.36743	3.07387	-0.633044	0.196743	0.485709	promoter-TSS (NM_001024728)	promoter-TSS (NM_001024728)	-961	NM_001024728	546049	Mm.358733	NM_001024728	ENSMUSG00000065952	C330021F23Rik	2610027C06Rik|Rps23r1|Rps23rg1	RIKEN cDNA C330021F23 gene	protein-coding
chr8	3567283	3568298	1016	*	210.28	149.35	201.05	212.47	295.25	365.1	7.90035	7.54605	8.18457	0.290206	0.266048	0.553808	promoter-TSS (NM_001024728)	promoter-TSS (NM_001024728)	-207	NM_001024728	546049	Mm.358733	NM_001024728	ENSMUSG00000065952	C330021F23Rik	2610027C06Rik|Rps23r1|Rps23rg1	RIKEN cDNA C330021F23 gene	protein-coding
chr13	3568527	3568697	171	*	5.54	3.93	5.29	7.28	10.11	12.5	2.89584	2.29892	3.31682	0.658595	0.265167	0.553082	intron (NM_001360838, intron 17 of 19)	intron (NM_001360838, intron 17 of 19)	30537	NM_008112	14569	Mm.153226	NM_008112	ENSMUSG00000021218	Gdi2	GDI-B|GDIB|Gdi3	guanosine diphosphate (GDP) dissociation inhibitor 2	protein-coding
chr15	3568882	3569770	889	*	77.74	55.21	74.32	77.97	108.35	133.98	6.45827	6.11042	6.73833	0.279357	0.291104	0.576348	intron (NM_001048178, intron 1 of 8)	intron (NM_001048178, intron 1 of 8)	12516	NM_001286370	14600	Mm.3986	NM_010284	ENSMUSG00000055737	Ghr	GHBP|GHR/BP	growth hormone receptor	protein-coding
chr13	3569572	3570203	632	*	17	12.07	16.25	19.09	26.53	32.81	4.36654	3.91747	4.70851	0.440048	0.223193	0.513362	intron (NM_001360838, intron 15 of 19)	intron (NM_001360838, intron 15 of 19)	31813	NM_008112	14569	Mm.153226	NM_008112	ENSMUSG00000021218	Gdi2	GDI-B|GDIB|Gdi3	guanosine diphosphate (GDP) dissociation inhibitor 2	protein-coding
chr17	3570958	3571232	275	*	18.92	13.44	18.09	13.57	18.86	23.32	4.14557	4.0716	4.21593	-0.202394	0.582602	0.787945	Intergenic	Intergenic	13271	NR_045302	68230	Mm.431352	NR_045302	ENSMUSG00000116852	1700102H20Rik	-	RIKEN cDNA 1700102H20 gene	ncRNA
chr12	3571871	3573236	1366	*	336.28	238.84	321.51	328.04	455.84	563.7	8.54703	8.22341	8.8112	0.239543	0.342166	0.619515	promoter-TSS (NR_149729)	promoter-TSS (NR_149729)	-148	NR_149729	13528	Mm.286202	NM_007886	ENSMUSG00000071454	Dtnb	-	dystrobrevin, beta	protein-coding
chr10	3572720	3573323	604	*	40.37	28.68	38.6	21.79	30.28	37.44	5.03825	5.16525	4.89899	-0.612136	0.0595686	0.291736	Intergenic	Intergenic	32748	NM_027391	70337	Mm.24153	NM_027391	ENSMUSG00000019762	Iyd	0610009A07Rik|AI265638|Dehal1|IYD-1	iodotyrosine deiodinase	protein-coding
chr11	3573004	3573494	491	*	34.38	24.42	32.87	27.09	37.64	46.54	5.07993	4.9334	5.21294	-0.068374	0.832551	0.924996	Intergenic	Intergenic	-33957	NM_001284429	29856	Mm.188516	NM_013870	ENSMUSG00000020439	Smtn	smsmo	smoothelin	protein-coding
chr15	3573288	3573666	379	*	23.65	16.79	22.61	23.48	32.62	40.34	4.73235	4.39347	5.00657	0.263615	0.438046	0.69325	intron (NM_001048178, intron 1 of 8)	intron (NM_001048178, intron 1 of 8)	8365	NM_001286370	14600	Mm.3986	NM_010284	ENSMUSG00000055737	Ghr	GHBP|GHR/BP	growth hormone receptor	protein-coding
chr19	3574682	3574888	207	*	23.72	16.85	22.68	29.49	40.98	50.68	4.94173	4.39779	5.33581	0.587255	0.0796866	0.330501	intron (NM_001360429, intron 1 of 24)	intron (NM_001360429, intron 1 of 24)	964	NM_028999	52036	Mm.284686	NM_028999	ENSMUSG00000024908	Ppp6r3	4930528G08Rik|9130026N02Rik|D19Bwg1430e|D19Ertd703e|Pp6r3|Ppcs3|Pptcs3|Sapl|Saps3|mKIAA1558	protein phosphatase 6, regulatory subunit 3	protein-coding
chr11	3574464	3575126	663	*	66.99	47.58	64.05	73.07	101.54	125.57	6.31834	5.89582	6.64473	0.40011	0.13654	0.415749	Intergenic	Intergenic	-35503	NM_001284429	29856	Mm.188516	NM_013870	ENSMUSG00000020439	Smtn	smsmo	smoothelin	protein-coding
chr4	3574321	3575249	929	*	166.68	118.38	159.36	164.9	229.14	283.36	7.54665	7.21079	7.8189	0.25977	0.321643	0.60202	promoter-TSS (NM_028097)	promoter-TSS (NM_028097)	68	NR_149728	72098	Mm.441135	NM_028097	ENSMUSG00000028232	Tmem68	2010300G19Rik|AA408325|AW123402	transmembrane protein 68	protein-coding
chr11	3575188	3575663	476	*	44.14	31.35	42.2	42.88	59.58	73.68	5.61387	5.29381	5.87566	0.23307	0.431889	0.688436	Intergenic	Intergenic	-36134	NM_001284429	29856	Mm.188516	NM_013870	ENSMUSG00000020439	Smtn	smsmo	smoothelin	protein-coding
chr13	3575543	3575693	151	*	11.61	8.25	11.1	5.57	7.74	9.57	3.16529	3.36736	2.93024	-0.774424	0.124009	0.400047	exon (NM_134063, exon 14 of 20)	exon (NM_134063, exon 14 of 20)	35490	NM_001360838	105203	Mm.221609	NM_134063	ENSMUSG00000033799	Tasor2	AI645998|Fam208b|Pap20|mKIAA2006	transcription activation suppressor family member 2	protein-coding
chr19	3575091	3576394	1304	*	474.6	337.08	453.76	492.13	683.86	845.66	9.09763	8.72046	9.39636	0.32766	0.173813	0.460362	promoter-TSS (NM_028999)	promoter-TSS (NM_028999)	6	NM_028999	52036	Mm.284686	NM_028999	ENSMUSG00000024908	Ppp6r3	4930528G08Rik|9130026N02Rik|D19Bwg1430e|D19Ertd703e|Pp6r3|Ppcs3|Pptcs3|Sapl|Saps3|mKIAA1558	protein phosphatase 6, regulatory subunit 3	protein-coding
chr6	3576553	3576734	182	*	10.51	7.46	10.05	6.54	9.09	11.24	3.19338	3.22331	3.16281	-0.403252	0.417252	0.677622	intron (NM_001167751, intron 20 of 26)	intron (NM_001167751, intron 20 of 26)	78251	NM_001167750	73288	Mm.45539	NM_024260	ENSMUSG00000001376	Vps50	1700034M03Rik|8430415E05Rik|BLM|C87205|Ccdc132|mKIAA1861	VPS50 EARP/GARPII complex subunit	protein-coding
chr15	3578629	3578999	371	*	98.75	70.14	94.42	105.31	146.33	180.95	6.85777	6.45563	7.1719	0.367702	0.160078	0.444676	intron (NM_001048178, intron 1 of 8)	intron (NM_001048178, intron 1 of 8)	3028	NM_001286370	14600	Mm.3986	NM_010284	ENSMUSG00000055737	Ghr	GHBP|GHR/BP	growth hormone receptor	protein-coding
chr2	3579332	3579561	230	*	8.81	6.26	8.42	5.96	8.28	10.24	2.99937	2.96911	3.02902	-0.283328	0.601128	0.799725	Intergenic	Intergenic	66382	NM_177647	227526	Mm.211455	NM_177647	ENSMUSG00000039496	Cdnf	9330140G23|Armetl1	cerebral dopamine neurotrophic factor	protein-coding
chr12	3580245	3580405	161	*	4.01	2.85	3.83	3.08	4.28	5.29	1.95982	1.83299	2.07639	-0.101546	0.907221	0.960696	intron (NM_007886, intron 1 of 18)	intron (NM_007886, intron 1 of 18)	7341	NM_007886	13528	Mm.286202	NM_007886	ENSMUSG00000071454	Dtnb	-	dystrobrevin, beta	protein-coding
chr12	3580494	3580797	304	*	16.01	11.37	15.31	13.06	18.15	22.45	4.00531	3.83106	4.16077	-0.0183545	0.961841	0.984746	intron (NM_007886, intron 1 of 18)	intron (NM_007886, intron 1 of 18)	7662	NM_007886	13528	Mm.286202	NM_007886	ENSMUSG00000071454	Dtnb	-	dystrobrevin, beta	protein-coding
chr19	3581375	3581775	401	*	33.21	23.58	31.75	25.64	35.63	44.06	5.01393	4.88325	5.13375	-0.09724	0.766105	0.891412	Intergenic	MuRRS-int|LTR|ERV1	-5826	NM_001360430	52036	Mm.284686	NM_028999	ENSMUSG00000024908	Ppp6r3	4930528G08Rik|9130026N02Rik|D19Bwg1430e|D19Ertd703e|Pp6r3|Ppcs3|Pptcs3|Sapl|Saps3|mKIAA1558	protein phosphatase 6, regulatory subunit 3	protein-coding
chr3	3581471	3582105	635	*	47.78	33.94	45.68	45.48	63.2	78.16	5.71081	5.40829	5.96075	0.203812	0.48404	0.724721	intron (NM_013920, intron 1 of 9)	AT_rich|Low_complexity|Low_complexity	73758	NM_013920	30942	Mm.330897	NM_013920	ENSMUSG00000017688	Hnf4g	NR2A2	hepatocyte nuclear factor 4, gamma	protein-coding
chr11	3581775	3582520	746	*	69.09	49.07	66.06	56.71	78.8	97.45	6.11957	5.94034	6.27897	-0.00952118	0.972179	0.988994	Intergenic	Intergenic	-42856	NM_001284429	29856	Mm.188516	NM_013870	ENSMUSG00000020439	Smtn	smsmo	smoothelin	protein-coding
chr15	3581818	3582787	970	*	222.89	158.3	213.1	250.44	348	430.34	8.07955	7.63008	8.42175	0.443298	0.0878837	0.345044	promoter-TSS (NM_001286370)	promoter-TSS (NM_001286370)	-461	NM_001286370	14600	Mm.3986	NM_010284	ENSMUSG00000055737	Ghr	GHBP|GHR/BP	growth hormone receptor	protein-coding
chr3	3582912	3583160	249	*	15.17	10.78	14.51	11.98	16.65	20.59	3.90187	3.75337	4.0365	-0.0645147	0.868157	0.942025	intron (NM_013920, intron 1 of 9)	intron (NM_013920, intron 1 of 9)	75006	NM_013920	30942	Mm.330897	NM_013920	ENSMUSG00000017688	Hnf4g	NR2A2	hepatocyte nuclear factor 4, gamma	protein-coding
chr3	3583372	3583642	271	*	4.89	3.47	4.67	5.15	7.15	8.85	2.50979	2.11828	2.81742	0.34269	0.620011	0.811282	intron (NM_013920, intron 1 of 9)	intron (NM_013920, intron 1 of 9)	75477	NM_013920	30942	Mm.330897	NM_013920	ENSMUSG00000017688	Hnf4g	NR2A2	hepatocyte nuclear factor 4, gamma	protein-coding
chr15	3582919	3583689	771	*	262.9	186.72	251.35	243.95	338.98	419.18	8.14897	7.86825	8.38386	0.167375	0.516795	0.74614	promoter-TSS (NM_010284)	promoter-TSS (NM_010284)	48	NM_010284	14600	Mm.3986	NM_010284	ENSMUSG00000055737	Ghr	GHBP|GHR/BP	growth hormone receptor	protein-coding
chr3	3583871	3584160	290	*	17.32	12.3	16.56	10.99	15.27	18.89	3.92838	3.94467	3.9119	-0.377686	0.327337	0.606629	intron (NM_013920, intron 1 of 9)	RMER5|LTR|ERV1	75986	NM_013920	30942	Mm.330897	NM_013920	ENSMUSG00000017688	Hnf4g	NR2A2	hepatocyte nuclear factor 4, gamma	protein-coding
chr15	3584239	3584740	502	*	125.72	89.29	120.2	139.35	193.64	239.45	7.24102	6.80392	7.57602	0.423579	0.105655	0.373564	Intergenic	Intergenic	-1138	NM_001048178	14600	Mm.3986	NM_010284	ENSMUSG00000055737	Ghr	GHBP|GHR/BP	growth hormone receptor	protein-coding
chr19	3586598	3586985	388	*	35.5	25.22	33.94	23.28	32.35	40	4.9871	4.97976	4.9944	-0.332143	0.310786	0.592704	intron (NM_008513, intron 21 of 22)	intron (NM_008513, intron 21 of 22)	-11043	NM_001360430	52036	Mm.284686	NM_028999	ENSMUSG00000024908	Ppp6r3	4930528G08Rik|9130026N02Rik|D19Bwg1430e|D19Ertd703e|Pp6r3|Ppcs3|Pptcs3|Sapl|Saps3|mKIAA1558	protein phosphatase 6, regulatory subunit 3	protein-coding
chr11	3587261	3587923	663	*	43.72	31.05	41.8	48.81	67.82	83.87	5.72365	5.28004	6.06245	0.433178	0.138523	0.417991	Intergenic	Intergenic	-48300	NM_001284429	29856	Mm.188516	NM_013870	ENSMUSG00000020439	Smtn	smsmo	smoothelin	protein-coding
chr19	3587804	3588045	242	*	14.51	10.3	13.87	7.14	9.91	12.26	3.50242	3.68876	3.28839	-0.740062	0.0924885	0.352893	intron (NM_008513, intron 21 of 22)	intron (NM_008513, intron 21 of 22)	-12176	NM_001360430	52036	Mm.284686	NM_028999	ENSMUSG00000024908	Ppp6r3	4930528G08Rik|9130026N02Rik|D19Bwg1430e|D19Ertd703e|Pp6r3|Ppcs3|Pptcs3|Sapl|Saps3|mKIAA1558	protein phosphatase 6, regulatory subunit 3	protein-coding
chr8	3587325	3588865	1541	*	301.28	213.98	288.05	321.06	446.14	551.7	8.46639	8.06485	8.78015	0.367009	0.148566	0.430291	intron (NM_001363239, intron 1 of 18)	CpG	645	NM_001363242	69697	Mm.390010	NM_027171	ENSMUSG00000044433	Camsap3	2310057J16Rik|Kiaa1543|Nezha	calmodulin regulated spectrin-associated protein family, member 3	protein-coding
chr2	3592231	3592453	223	*	13.78	9.79	13.17	9.16	12.73	15.74	3.63144	3.61424	3.64844	-0.310612	0.460471	0.708758	Intergenic	Intergenic	79277	NM_177647	227526	Mm.211455	NM_177647	ENSMUSG00000039496	Cdnf	9330140G23|Armetl1	cerebral dopamine neurotrophic factor	protein-coding
chr8	3593509	3593929	421	*	30.52	21.67	29.18	17.95	24.94	30.84	4.6921	4.76137	4.61934	-0.487776	0.153236	0.436458	intron (NM_001363239, intron 1 of 18)	intron (NM_001363239, intron 1 of 18)	6269	NM_001363242	69697	Mm.390010	NM_027171	ENSMUSG00000044433	Camsap3	2310057J16Rik|Kiaa1543|Nezha	calmodulin regulated spectrin-associated protein family, member 3	protein-coding
chr13	3594050	3594200	151	*	4.71	3.35	4.5	2.4	3.33	4.12	1.90045	2.06561	1.71391	-0.676849	0.448131	0.700176	intron (NM_001360838, intron 9 of 19)	intron (NM_001360838, intron 9 of 19)	16983	NM_001360838	105203	Mm.221609	NM_134063	ENSMUSG00000033799	Tasor2	AI645998|Fam208b|Pap20|mKIAA2006	transcription activation suppressor family member 2	protein-coding
chr11	3594652	3594872	221	*	15.79	11.21	15.09	8.68	12.06	14.91	3.69562	3.81052	3.57078	-0.582402	0.157139	0.441089	Intergenic	B3|SINE|B2	52774	NR_002322	544752	Mm.390314	NR_002321	ENSMUSG00000056579	Tug1	AI316828	taurine upregulated gene 1	ncRNA
chr8	3594427	3595026	600	*	27.05	19.21	25.86	15.08	20.96	25.92	4.48197	4.58723	4.36841	-0.563764	0.108621	0.378357	intron (NM_001363239, intron 1 of 18)	intron (NM_001363239, intron 1 of 18)	7277	NM_001363242	69697	Mm.390010	NM_027171	ENSMUSG00000044433	Camsap3	2310057J16Rik|Kiaa1543|Nezha	calmodulin regulated spectrin-associated protein family, member 3	protein-coding
chr13	3594318	3595167	850	*	25.66	18.23	24.54	32.39	45.01	55.66	5.06967	4.51161	5.47106	0.608934	0.0634594	0.299757	intron (NM_001360838, intron 7 of 19)	intron (NM_001360838, intron 7 of 19)	16365	NM_001360838	105203	Mm.221609	NM_134063	ENSMUSG00000033799	Tasor2	AI645998|Fam208b|Pap20|mKIAA2006	transcription activation suppressor family member 2	protein-coding
chr7	3594773	3595687	915	*	66.21	47.02	63.3	61.22	85.07	105.19	6.15653	5.8788	6.38932	0.162073	0.551377	0.767761	Intergenic	RLTR17|LTR|ERVK	20927	NM_175632	232790	Mm.358882	NM_175632	ENSMUSG00000054594	Oscar	mOSCAR|mOSCAR-M1|mOSCAR-M2|mOSCAR-M3	osteoclast associated receptor	protein-coding
chr8	3596109	3596273	165	*	6.34	4.5	6.06	6.33	8.8	10.88	2.83793	2.49336	3.11587	0.270134	0.652723	0.830809	intron (NM_001363239, intron 1 of 18)	intron (NM_001363239, intron 1 of 18)	8741	NM_001363242	69697	Mm.390010	NM_027171	ENSMUSG00000044433	Camsap3	2310057J16Rik|Kiaa1543|Nezha	calmodulin regulated spectrin-associated protein family, member 3	protein-coding
chr12	3596126	3596379	254	*	11.76	8.35	11.24	9.97	13.86	17.14	3.59145	3.38571	3.77149	0.0371159	0.930941	0.971257	intron (NM_001162465, intron 3 of 17)	B2_Mm1a|SINE|B2	23269	NM_007886	13528	Mm.286202	NM_007886	ENSMUSG00000071454	Dtnb	-	dystrobrevin, beta	protein-coding
chr5	3595800	3597103	1304	*	334.03	237.24	319.37	354.43	492.51	609.04	8.61141	8.21374	8.92281	0.360788	0.151384	0.434206	promoter-TSS (NM_172991)	promoter-TSS (NM_172991)	95	NM_172991	269623	Mm.38014	NM_172991	ENSMUSG00000040302	Rbm48	AW548102|C030048B08Rik	RNA binding motif protein 48	protein-coding
chr19	3598969	3599167	199	*	6.32	4.49	6.05	8.3	11.53	14.26	3.08608	2.49082	3.50624	0.657416	0.224742	0.514763	intron (NM_008513, intron 17 of 22)	intron (NM_008513, intron 17 of 22)	-23319	NM_001360430	52036	Mm.284686	NM_028999	ENSMUSG00000024908	Ppp6r3	4930528G08Rik|9130026N02Rik|D19Bwg1430e|D19Ertd703e|Pp6r3|Ppcs3|Pptcs3|Sapl|Saps3|mKIAA1558	protein phosphatase 6, regulatory subunit 3	protein-coding
chr18	3599142	3599426	285	*	8.54	6.07	8.17	2.66	3.7	4.57	2.4902	2.92466	1.8656	-1.37379	0.0501512	0.269756	Intergenic	Intergenic	91327	NM_026505	68010	Mm.284863	NM_026505	ENSMUSG00000024232	Bambi	2610003H06Rik	BMP and activin membrane-bound inhibitor	protein-coding
chr18	3599507	3599707	201	*	7.88	5.59	7.53	3.21	4.47	5.52	2.51105	2.80734	2.13776	-0.995242	0.155756	0.439507	Intergenic	Intergenic	91650	NM_026505	68010	Mm.284863	NM_026505	ENSMUSG00000024232	Bambi	2610003H06Rik	BMP and activin membrane-bound inhibitor	protein-coding
chr11	3599544	3599748	205	*	1.52	1.08	1.46	6.43	8.93	11.04	2.34426	0.438035	3.13771	2.26049	0.00933115	0.12251	Intergenic	B3|SINE|B2	47890	NR_002322	544752	Mm.390314	NR_002321	ENSMUSG00000056579	Tug1	AI316828	taurine upregulated gene 1	ncRNA
chr13	3601177	3601587	411	*	27.14	19.27	25.94	22.48	31.24	38.63	4.7787	4.59198	4.94399	0.00386305	0.990916	0.996309	intron (NM_001360838, intron 1 of 19)	intron (NM_001360838, intron 1 of 19)	9726	NM_001360838	105203	Mm.221609	NM_134063	ENSMUSG00000033799	Tasor2	AI645998|Fam208b|Pap20|mKIAA2006	transcription activation suppressor family member 2	protein-coding
chr7	3601235	3601665	431	*	34.18	24.28	32.68	22.94	31.88	39.42	4.94936	4.9251	4.97322	-0.298831	0.364731	0.638063	Intergenic	Intergenic	14707	NM_175632	232790	Mm.358882	NM_175632	ENSMUSG00000054594	Oscar	mOSCAR|mOSCAR-M1|mOSCAR-M2|mOSCAR-M3	osteoclast associated receptor	protein-coding
chr15	3601864	3602039	176	*	7.04	5	6.73	8.4	11.67	14.43	3.14983	2.64465	3.52325	0.523097	0.314858	0.596274	Intergenic	Intergenic	-18600	NM_001048178	14600	Mm.3986	NM_010284	ENSMUSG00000055737	Ghr	GHBP|GHR/BP	growth hormone receptor	protein-coding
chr11	3602223	3602724	502	*	11.7	8.31	11.19	11.39	15.83	19.58	3.70043	3.37836	3.96356	0.234348	0.571002	0.780652	Intergenic	(CTG)n|Simple_repeat|Simple_repeat	45062	NR_002322	544752	Mm.390314	NR_002321	ENSMUSG00000056579	Tug1	AI316828	taurine upregulated gene 1	ncRNA
chr11	3602765	3603013	249	*	26.05	18.5	24.9	15.25	21.2	26.21	4.46057	4.53283	4.38451	-0.493677	0.159444	0.443882	Intergenic	(CTG)n|Simple_repeat|Simple_repeat	44647	NR_002322	544752	Mm.390314	NR_002321	ENSMUSG00000056579	Tug1	AI316828	taurine upregulated gene 1	ncRNA
chr15	3603997	3604446	450	*	15.3	10.86	14.63	6.75	9.38	11.6	3.51352	3.76512	3.20857	-0.894208	0.0423576	0.250873	Intergenic	Lx7|LINE|L1	-20870	NM_001048178	14600	Mm.3986	NM_010284	ENSMUSG00000055737	Ghr	GHBP|GHR/BP	growth hormone receptor	protein-coding
chr15	3604501	3604929	429	*	19.97	14.18	19.09	15.31	21.27	26.3	4.27448	4.14944	4.38954	-0.107301	0.765898	0.891309	Intergenic	B1_Mur4|SINE|Alu	-21363	NM_001048178	14600	Mm.3986	NM_010284	ENSMUSG00000055737	Ghr	GHBP|GHR/BP	growth hormone receptor	protein-coding
chr8	3606662	3606892	231	*	9.35	6.64	8.94	9.39	13.05	16.13	3.40364	3.05466	3.68443	0.27841	0.547988	0.765624	exon (NM_001163749, exon 13 of 17)	exon (NM_001163749, exon 13 of 17)	14519	NM_026156	67439	Mm.23739	NM_026156	ENSMUSG00000019470	Xab2	0610041O14Rik|AV025587	XPA binding protein 2	protein-coding
chr11	3606338	3606983	646	*	88.29	62.71	84.42	66.89	92.95	114.94	6.40994	6.2941	6.51717	-0.124916	0.637098	0.821723	Intergenic	Intergenic	40875	NR_002322	544752	Mm.390314	NR_002321	ENSMUSG00000056579	Tug1	AI316828	taurine upregulated gene 1	ncRNA
chr7	3606724	3607170	447	*	50.11	35.59	47.91	55.76	77.49	95.82	5.91767	5.47705	6.25473	0.428623	0.129597	0.407224	Intergenic	RSINE1|SINE|B4	9210	NM_175632	232790	Mm.358882	NM_175632	ENSMUSG00000054594	Oscar	mOSCAR|mOSCAR-M1|mOSCAR-M2|mOSCAR-M3	osteoclast associated receptor	protein-coding
chr4	3607270	3607527	258	*	21.28	15.11	20.35	17.9	24.88	30.76	4.4405	4.24133	4.61547	0.025762	0.941567	0.976182	intron (NM_054089, intron 12 of 12)	intron (NM_054089, intron 12 of 12)	32520	NM_054089	116940	Mm.171323	NM_054089	ENSMUSG00000028233	Tgs1	D4Ertd800e|Ncoa6ip|Pimt	trimethylguanosine synthase 1	protein-coding
chr7	3608740	3609580	841	*	72.81	51.71	69.62	94.27	130.99	161.99	6.59841	6.01603	7.01216	0.647086	0.0146025	0.152252	TTS (NM_001290377)	TTS (NM_001290377)	6997	NM_175632	232790	Mm.358882	NM_175632	ENSMUSG00000054594	Oscar	mOSCAR|mOSCAR-M1|mOSCAR-M2|mOSCAR-M3	osteoclast associated receptor	protein-coding
chr2	3609128	3609762	635	*	35.45	25.18	33.9	24.08	33.46	41.38	5.01086	4.97779	5.04318	-0.281649	0.38749	0.655561	Intergenic	Intergenic	96380	NM_177647	227526	Mm.211455	NM_177647	ENSMUSG00000039496	Cdnf	9330140G23|Armetl1	cerebral dopamine neurotrophic factor	protein-coding
chr8	3609737	3610060	324	*	12.61	8.95	12.05	13.87	19.27	23.83	3.916	3.48596	4.24686	0.409558	0.300354	0.58417	TTS (NM_001163749)	TTS (NM_001163749)	11397	NM_026156	67439	Mm.23739	NM_026156	ENSMUSG00000019470	Xab2	0610041O14Rik|AV025587	XPA binding protein 2	protein-coding
chr19	3609832	3610573	742	*	53.11	37.72	50.78	64.37	89.45	110.61	6.0805	5.56074	6.4618	0.551854	0.0467859	0.261998	exon (NM_008513, exon 13 of 23)	exon (NM_008513, exon 13 of 23)	-34454	NM_001360430	52036	Mm.284686	NM_028999	ENSMUSG00000024908	Ppp6r3	4930528G08Rik|9130026N02Rik|D19Bwg1430e|D19Ertd703e|Pp6r3|Ppcs3|Pptcs3|Sapl|Saps3|mKIAA1558	protein phosphatase 6, regulatory subunit 3	protein-coding
chr19	3610741	3611296	556	*	32.76	23.27	31.32	23.31	32.39	40.06	4.93162	4.86384	4.99635	-0.21474	0.516848	0.746174	intron (NM_008513, intron 12 of 22)	intron (NM_008513, intron 12 of 22)	-35270	NM_001360430	52036	Mm.284686	NM_028999	ENSMUSG00000024908	Ppp6r3	4930528G08Rik|9130026N02Rik|D19Bwg1430e|D19Ertd703e|Pp6r3|Ppcs3|Pptcs3|Sapl|Saps3|mKIAA1558	protein phosphatase 6, regulatory subunit 3	protein-coding
chr1	3611285	3611477	193	*	11	7.81	10.51	4.29	5.96	7.37	2.96772	3.28877	2.55415	-1.06552	0.0546644	0.280693	intron (NM_001011874, intron 1 of 2)	intron (NM_001011874, intron 1 of 2)	60117	NM_001011874	497097	Mm.454496	NM_001011874	ENSMUSG00000051951	Xkr4	AY534250|Gm210|XRG4|mKIAA1889	X-linked Kx blood group related 4	protein-coding
chr13	3610009	3611490	1482	*	254.36	180.66	243.19	244.57	339.85	420.26	8.13175	7.82062	8.38755	0.218671	0.397542	0.663463	intron (NM_001360838, intron 1 of 19)	CpG	358	NM_001360838	105203	Mm.221609	NM_134063	ENSMUSG00000033799	Tasor2	AI645998|Fam208b|Pap20|mKIAA2006	transcription activation suppressor family member 2	protein-coding
chr3	3612344	3612638	295	*	31.79	22.58	30.4	18.09	25.13	31.08	4.72855	4.82044	4.63041	-0.535637	0.115304	0.388178	intron (NM_013920, intron 1 of 9)	intron (NM_013920, intron 1 of 9)	104461	NM_013920	30942	Mm.330897	NM_013920	ENSMUSG00000017688	Hnf4g	NR2A2	hepatocyte nuclear factor 4, gamma	protein-coding
chr3	3612826	3613092	267	*	20.81	14.78	19.89	11.57	16.08	19.88	4.10156	4.20883	3.98567	-0.567358	0.125527	0.402421	intron (NM_013920, intron 1 of 9)	intron (NM_013920, intron 1 of 9)	104929	NM_013920	30942	Mm.330897	NM_013920	ENSMUSG00000017688	Hnf4g	NR2A2	hepatocyte nuclear factor 4, gamma	protein-coding
chr3	3613321	3614085	765	*	144.45	102.59	138.11	133.78	185.9	229.89	7.28342	7.0043	7.5172	0.164602	0.528665	0.753732	intron (NM_013920, intron 1 of 9)	intron (NM_013920, intron 1 of 9)	105673	NM_013920	30942	Mm.330897	NM_013920	ENSMUSG00000017688	Hnf4g	NR2A2	hepatocyte nuclear factor 4, gamma	protein-coding
chr8	93169702	93169888	187	*	0.77	0.55	0.74	6.74	9.37	11.58	2.31019	0	3.20656	3.20196	0.00134533	0.0440883	intron (NM_053200, intron 12 of 13)	intron (NM_053200, intron 12 of 13)	28009	NM_053200	104158	Mm.292803	NM_053200	ENSMUSG00000056973	Ces1d	Ces3|TGH	carboxylesterase 1D	protein-coding
chr3	3615235	3615772	538	*	55.13	39.15	52.71	48.85	67.88	83.95	5.8566	5.61457	6.06381	0.100821	0.721807	0.867842	intron (NM_013920, intron 1 of 9)	intron (NM_013920, intron 1 of 9)	107474	NM_013920	30942	Mm.330897	NM_013920	ENSMUSG00000017688	Hnf4g	NR2A2	hepatocyte nuclear factor 4, gamma	protein-coding
chr18	3616069	3616966	898	*	226.47	160.85	216.52	184.16	255.9	316.45	7.8248	7.65305	7.97827	-0.0229309	0.929934	0.970871	Intergenic	Intergenic	108561	NM_026505	68010	Mm.284863	NM_026505	ENSMUSG00000024232	Bambi	2610003H06Rik	BMP and activin membrane-bound inhibitor	protein-coding
chr7	3616806	3618002	1197	*	200.55	142.44	191.75	167.45	232.68	287.74	7.67078	7.47773	7.84102	0.0151187	0.953901	0.98137	promoter-TSS (NM_025348)	promoter-TSS (NM_025348)	31	NM_025348	66091	Mm.17851	NM_025348	ENSMUSG00000035674	Ndufa3	1010001M12Rik|1700022J01Rik	NADH:ubiquinone oxidoreductase subunit A3	protein-coding
chr15	3618456	3618617	162	*	10.63	7.55	10.16	4.94	6.86	8.48	3.0183	3.23932	2.7572	-0.81725	0.131502	0.409639	Intergenic	Intergenic	-35185	NM_001048178	14600	Mm.3986	NM_010284	ENSMUSG00000055737	Ghr	GHBP|GHR/BP	growth hormone receptor	protein-coding
chr2	3618410	3618880	471	*	34.72	24.66	33.2	37.43	52.01	64.31	5.35949	4.94772	5.67946	0.382406	0.219216	0.509291	Intergenic	Intergenic	-94813	NM_025626	66540	Mm.277864	NM_025626	ENSMUSG00000026655	Fam107b	3110001A13Rik|AA589595|AA959793|AI132312	family with sequence similarity 107, member B	protein-coding
chr6	3620217	3620367	151	*	0.37	0.26	0.35	2.49	3.46	4.27	0.901433	0	1.76807	2.66824	0.0816452	0.334018	Intergenic	B3A|SINE|B2	101093	NR_030612	100124468		NR_030612	ENSMUSG00000076357	Mir653	Mirn653|mir-653|mmu-mir-653	microRNA 653	ncRNA
chr6	3620370	3620783	414	*	10.56	7.5	10.1	8.34	11.58	14.33	3.37855	3.23035	3.51293	-0.0647866	0.888798	0.952246	Intergenic	Intergenic	100808	NR_030612	100124468		NR_030612	ENSMUSG00000076357	Mir653	Mirn653|mir-653|mmu-mir-653	microRNA 653	ncRNA
chr6	3620882	3621255	374	*	12.01	8.53	11.48	4.88	6.78	8.38	3.11726	3.41606	2.73998	-1.00907	0.0511074	0.271901	Intergenic	Intergenic	100316	NR_030612	100124468		NR_030612	ENSMUSG00000076357	Mir653	Mirn653|mir-653|mmu-mir-653	microRNA 653	ncRNA
chr8	3621160	3621842	683	*	156.76	111.34	149.88	147.95	205.59	254.24	7.41752	7.12234	7.66245	0.191802	0.463801	0.711141	promoter-TSS (NM_026156)	promoter-TSS (NM_026156)	-50	NM_001195244	100503890	Mm.254898	NM_001195244	ENSMUSG00000087687	Pet100	2900053A13Rik	PET100 homolog	protein-coding
chr2	3623261	3624487	1227	*	268.36	190.6	256.58	290.89	404.22	499.86	8.31479	7.89794	8.6378	0.391547	0.12699	0.40429	Intergenic	B4A|SINE|B4	-89584	NM_025626	66540	Mm.277864	NM_025626	ENSMUSG00000026655	Fam107b	3110001A13Rik|AA589595|AA959793|AI132312	family with sequence similarity 107, member B	protein-coding
chr19	3623472	3624497	1026	*	105.31	74.79	100.68	95.92	133.28	164.82	6.81336	6.54835	7.03716	0.140501	0.590801	0.793274	intron (NM_008513, intron 7 of 22)	intron (NM_008513, intron 7 of 22)	-48236	NM_001360430	52036	Mm.284686	NM_028999	ENSMUSG00000024908	Ppp6r3	4930528G08Rik|9130026N02Rik|D19Bwg1430e|D19Ertd703e|Pp6r3|Ppcs3|Pptcs3|Sapl|Saps3|mKIAA1558	protein phosphatase 6, regulatory subunit 3	protein-coding
chr12	3625528	3625957	430	*	45.83	32.55	43.82	55.94	77.73	96.12	5.87442	5.34817	6.25918	0.561597	0.0497134	0.268744	intron (NM_001162465, intron 5 of 17)	L1Md_F2|LINE|L1	52759	NM_007886	13528	Mm.286202	NM_007886	ENSMUSG00000071454	Dtnb	-	dystrobrevin, beta	protein-coding
chr15	3626836	3627128	293	*	10.3	7.32	9.85	6.15	8.54	10.56	3.13522	3.19476	3.0731	-0.462933	0.362526	0.63644	Intergenic	L1_Mus3|LINE|L1	-43630	NM_001048178	14600	Mm.3986	NM_010284	ENSMUSG00000055737	Ghr	GHBP|GHR/BP	growth hormone receptor	protein-coding
chr12	3626295	3627656	1362	*	203.95	144.85	195	238.21	331.01	409.32	7.98711	7.50197	8.34951	0.499123	0.0558376	0.28342	intron (NM_001162465, intron 5 of 17)	intron (NM_001162465, intron 5 of 17)	53992	NM_007886	13528	Mm.286202	NM_007886	ENSMUSG00000071454	Dtnb	-	dystrobrevin, beta	protein-coding
chr8	3628117	3628343	227	*	20.8	14.77	19.88	18.01	25.03	30.95	4.43128	4.20811	4.62451	0.067831	0.847604	0.932371	Intergenic	ORR1B1|LTR|ERVL-MaLR	-2685	NM_001129803	18545	Mm.440882	NM_008790	ENSMUSG00000004630	Pcp2	L7|Pcp-2	Purkinje cell protein 2 (L7)	protein-coding
chr13	3627928	3628471	544	*	47.49	33.73	45.4	34.33	47.71	59	5.47923	5.39929	5.55497	-0.19198	0.523967	0.750765	Intergenic	RLTR21|LTR|ERVK	-5832	NM_001267724	142688	Mm.253061	NM_178283	ENSMUSG00000033781	Asb13	2210015B19Rik|6430573K02Rik|Asb-13|C85285	ankyrin repeat and SOCS box-containing 13	protein-coding
chr11	3628821	3629539	719	*	38.18	27.11	36.5	29.75	41.34	51.12	5.22245	5.08452	5.34834	-0.0839993	0.79091	0.904432	Intergenic	CpG	18356	NR_002322	544752	Mm.390314	NR_002321	ENSMUSG00000056579	Tug1	AI316828	taurine upregulated gene 1	ncRNA
chr7	3629144	3630427	1284	*	129.71	92.13	124.02	126.93	176.38	218.11	7.17538	6.84908	7.44132	0.24387	0.350444	0.626778	promoter-TSS (NM_027328)	promoter-TSS (NM_027328)	143	NM_023524	69714	Mm.358730	NM_023524	ENSMUSG00000006335	Tfpt	2400004F01Rik|AI450389|Amida|FB1	TCF3 (E2A) fusion partner	protein-coding
chr10	3630757	3631132	376	*	10.65	7.56	10.18	7.07	9.82	12.14	3.25828	3.24218	3.27421	-0.311394	0.519543	0.747914	Intergenic	Intergenic	90671	NM_027391	70337	Mm.24153	NM_027391	ENSMUSG00000019762	Iyd	0610009A07Rik|AI265638|Dehal1|IYD-1	iodotyrosine deiodinase	protein-coding
chr5	3631287	3631907	621	*	70.68	50.2	67.57	55.33	76.89	95.08	6.11464	5.97309	6.24354	-0.0775597	0.775869	0.896479	exon (NM_001293806, exon 20 of 24)	exon (NM_001293806, exon 20 of 24)	16339	NM_026033	67210	Mm.178424	NM_026033	ENSMUSG00000007415	Gatad1	2310031E19Rik|2810047M21Rik|8430439A17Rik|9130430G15Rik|B330017N08Rik|Odag	GATA zinc finger domain containing 1	protein-coding
chr8	3630583	3632134	1552	*	166.68	118.39	159.37	173.41	240.97	297.98	7.59095	7.21087	7.8915	0.332252	0.205286	0.494776	intron (NM_001357168, intron 1 of 18)	intron (NM_001357168, intron 1 of 18)	250	NM_001357168	20911	Mm.7247	NM_011503	ENSMUSG00000004626	Stxbp2	C79054|Munc-18-2|Munc-18b|Munc18b|Sxtbp2|Sxtp2|Unc18-2|Unc18b|muSec1	syntaxin binding protein 2	protein-coding
chr16	3633100	3633360	261	*	16.73	11.88	15.99	6.78	9.42	11.65	3.59401	3.89396	3.21488	-1.01629	0.0174805	0.165444	Intergenic	RLTR46B|LTR|ERVK	40832	NM_146860	258859	Mm.377723	NM_146860	ENSMUSG00000051003	Olfr161	MOR131-1|OR912-47M6	olfactory receptor 161	protein-coding
chr12	3633161	3633366	206	*	3.84	2.73	3.67	7.04	9.78	12.1	2.70631	1.77046	3.26924	1.12457	0.0886928	0.346232	intron (NM_001162465, intron 6 of 17)	RMER10A|LTR|ERVL	60280	NM_007886	13528	Mm.286202	NM_007886	ENSMUSG00000071454	Dtnb	-	dystrobrevin, beta	protein-coding
chr13	3633653	3634787	1135	*	232.7	165.27	222.48	260.74	362.32	448.05	8.13918	7.69221	8.47994	0.439368	0.0900212	0.348483	intron (NM_001267724, intron 1 of 3)	CpG	188	NM_178283	142688	Mm.253061	NM_178283	ENSMUSG00000033781	Asb13	2210015B19Rik|6430573K02Rik|Asb-13|C85285	ankyrin repeat and SOCS box-containing 13	protein-coding
chr13	3635175	3635451	277	*	40.32	28.64	38.55	47.36	65.8	81.37	5.65359	5.16324	6.0189	0.506196	0.0871501	0.343757	intron (NM_001267724, intron 1 of 3)	intron (NM_001267724, intron 1 of 3)	1281	NM_178283	142688	Mm.253061	NM_178283	ENSMUSG00000033781	Asb13	2210015B19Rik|6430573K02Rik|Asb-13|C85285	ankyrin repeat and SOCS box-containing 13	protein-coding
chr19	3634958	3635461	504	*	26.3	18.68	25.14	17.64	24.52	30.32	4.57087	4.54676	4.59458	-0.298558	0.388762	0.656605	intron (NM_008513, intron 5 of 22)	MLT1C|LTR|ERVL-MaLR	51354	NM_008513	16973	Mm.274581	NM_008513	ENSMUSG00000024913	Lrp5	BMND1|HBM|LR3|LRP7|OPPG|mKIAA4142	low density lipoprotein receptor-related protein 5	protein-coding
chr13	3636880	3637129	250	*	26.29	18.67	25.13	28.56	39.69	49.08	4.96522	4.54607	5.28961	0.393683	0.235016	0.525408	intron (NM_001267724, intron 1 of 3)	intron (NM_001267724, intron 1 of 3)	2973	NM_178283	142688	Mm.253061	NM_178283	ENSMUSG00000033781	Asb13	2210015B19Rik|6430573K02Rik|Asb-13|C85285	ankyrin repeat and SOCS box-containing 13	protein-coding
chr19	3638687	3639285	599	*	37.77	26.82	36.11	32.18	44.72	55.3	5.27859	5.06902	5.46154	0.0442783	0.888016	0.951832	intron (NM_008513, intron 5 of 22)	intron (NM_008513, intron 5 of 22)	47578	NM_008513	16973	Mm.274581	NM_008513	ENSMUSG00000024913	Lrp5	BMND1|HBM|LR3|LRP7|OPPG|mKIAA4142	low density lipoprotein receptor-related protein 5	protein-coding
chr2	3641022	3641439	418	*	17.55	12.46	16.78	20.25	28.13	34.79	4.43697	3.9631	4.79309	0.47902	0.18116	0.46858	Intergenic	Intergenic	-72227	NM_025626	66540	Mm.277864	NM_025626	ENSMUSG00000026655	Fam107b	3110001A13Rik|AA589595|AA959793|AI132312	family with sequence similarity 107, member B	protein-coding
chr12	3642015	3642283	269	*	29.84	21.19	28.53	21.93	30.47	37.68	4.82143	4.72897	4.90831	-0.168022	0.615059	0.808153	intron (NM_001162465, intron 6 of 17)	intron (NM_001162465, intron 6 of 17)	69165	NM_007886	13528	Mm.286202	NM_007886	ENSMUSG00000071454	Dtnb	-	dystrobrevin, beta	protein-coding
chr13	3642135	3642394	260	*	65.24	46.33	62.37	59.33	82.44	101.94	6.12118	5.8575	6.34403	0.138144	0.61343	0.807225	intron (NM_178283, intron 2 of 5)	intron (NM_178283, intron 2 of 5)	8233	NM_178283	142688	Mm.253061	NM_178283	ENSMUSG00000033781	Asb13	2210015B19Rik|6430573K02Rik|Asb-13|C85285	ankyrin repeat and SOCS box-containing 13	protein-coding
chr13	3642649	3642917	269	*	23.98	17.03	22.93	27.14	37.72	46.64	4.86997	4.41386	5.21599	0.451911	0.17979	0.46704	intron (NM_178283, intron 2 of 5)	intron (NM_178283, intron 2 of 5)	8751	NM_178283	142688	Mm.253061	NM_178283	ENSMUSG00000033781	Asb13	2210015B19Rik|6430573K02Rik|Asb-13|C85285	ankyrin repeat and SOCS box-containing 13	protein-coding
chr2	3642907	3643175	269	*	4.53	3.22	4.33	5.75	7.99	9.88	2.57282	2.00963	2.97685	0.604779	0.371302	0.643155	Intergenic	Intergenic	-70417	NM_025626	66540	Mm.277864	NM_025626	ENSMUSG00000026655	Fam107b	3110001A13Rik|AA589595|AA959793|AI132312	family with sequence similarity 107, member B	protein-coding
chr19	3645420	3645580	161	*	14.08	10	13.46	13.21	18.35	22.7	3.93543	3.64538	4.17681	0.18177	0.639262	0.82295	intron (NM_008513, intron 5 of 22)	MTB|LTR|ERVL-MaLR	41064	NM_008513	16973	Mm.274581	NM_008513	ENSMUSG00000024913	Lrp5	BMND1|HBM|LR3|LRP7|OPPG|mKIAA4142	low density lipoprotein receptor-related protein 5	protein-coding
chr7	3644498	3645813	1316	*	617.34	438.46	590.23	604.75	840.35	1039.18	9.42707	9.09981	9.69365	0.245635	0.29159	0.576775	promoter-TSS (NM_146176)	promoter-TSS (NM_146176)	-113	NM_146176	232791	Mm.358731	NM_146176	ENSMUSG00000035632	Cnot3	A930039N10Rik	CCR4-NOT transcription complex, subunit 3	protein-coding
chr19	3645767	3646172	406	*	43.3	30.76	41.4	51.33	71.33	88.21	5.76522	5.2663	6.13524	0.519554	0.073988	0.32027	intron (NM_008513, intron 5 of 22)	intron (NM_008513, intron 5 of 22)	40594	NM_008513	16973	Mm.274581	NM_008513	ENSMUSG00000024913	Lrp5	BMND1|HBM|LR3|LRP7|OPPG|mKIAA4142	low density lipoprotein receptor-related protein 5	protein-coding
chr8	3645703	3646220	518	*	42.35	30.08	40.49	32.71	45.45	56.2	5.36501	5.23409	5.48503	-0.0969352	0.753371	0.885126	Intergenic	MTC|LTR|ERVL-MaLR	-9808	NM_022984	57264	Mm.1181	NM_022984	ENSMUSG00000012705	Retn	ADSF|Fizz3|Rstn|Xcp4	resistin	protein-coding
chr13	3645553	3647069	1517	*	291.3	206.89	278.51	352.87	490.34	606.36	8.53546	8.01626	8.91645	0.551838	0.0295272	0.211852	intron (NM_178283, intron 4 of 5)	intron (NM_178283, intron 4 of 5)	12279	NM_178283	142688	Mm.253061	NM_178283	ENSMUSG00000033781	Asb13	2210015B19Rik|6430573K02Rik|Asb-13|C85285	ankyrin repeat and SOCS box-containing 13	protein-coding
chr5	3646975	3647189	215	*	22.95	16.3	21.94	23.36	32.45	40.13	4.7108	4.35003	4.99916	0.299565	0.382321	0.651677	intron (NM_026033, intron 1 of 4)	intron (NM_026033, intron 1 of 4)	854	NM_026033	67210	Mm.178424	NM_026033	ENSMUSG00000007415	Gatad1	2310031E19Rik|2810047M21Rik|8430439A17Rik|9130430G15Rik|B330017N08Rik|Odag	GATA zinc finger domain containing 1	protein-coding
chr4	3647139	3647289	151	*	10.42	7.4	9.96	5.6	7.79	9.63	3.08188	3.21132	2.93968	-0.610653	0.241936	0.532057	Intergenic	Intergenic	-9292	NR_040643	70143	Mm.417835	NR_040643	ENSMUSG00000085394	2210414B05Rik	-	RIKEN cDNA 2210414B05 gene	ncRNA
chr5	3647243	3648189	947	*	227.99	161.92	217.97	239.5	332.8	411.54	8.0514	7.66268	8.35731	0.346293	0.182312	0.470113	5' UTR (NM_026033, exon 1 of 5)	5' UTR (NM_026033, exon 1 of 5)	220	NM_026033	67210	Mm.178424	NM_026033	ENSMUSG00000007415	Gatad1	2310031E19Rik|2810047M21Rik|8430439A17Rik|9130430G15Rik|B330017N08Rik|Odag	GATA zinc finger domain containing 1	protein-coding
chr17	34967977	34969585	1609	*	20.74	14.73	19.83	151.13	210.01	259.69	6.8162	4.20434	7.69309	3.13294	1.04953e-24	1.32213e-19	TTS (NM_010479)	TTS (NM_010479)	3375	NM_010479	193740	Mm.6388	NM_010479	ENSMUSG00000091971	Hspa1a	Hsp70-3|Hsp70.3|Hsp72|hsp68|hsp70A1	heat shock protein 1A	protein-coding
chr5	3648344	3649167	824	*	127.78	90.75	122.17	109.48	152.14	188.13	7.04157	6.82739	7.22802	0.052417	0.840585	0.928942	promoter-TSS (NM_026033)	promoter-TSS (NM_026033)	-820	NM_026033	67210	Mm.178424	NM_026033	ENSMUSG00000007415	Gatad1	2310031E19Rik|2810047M21Rik|8430439A17Rik|9130430G15Rik|B330017N08Rik|Odag	GATA zinc finger domain containing 1	protein-coding
chr5	3649290	3649448	159	*	13.06	9.27	12.48	11.09	15.4	19.05	3.74319	3.53644	3.92399	0.0388451	0.923513	0.968041	Intergenic	B4A|SINE|B4	-1433	NM_026033	67210	Mm.178424	NM_026033	ENSMUSG00000007415	Gatad1	2310031E19Rik|2810047M21Rik|8430439A17Rik|9130430G15Rik|B330017N08Rik|Odag	GATA zinc finger domain containing 1	protein-coding
chr11	3648349	3649972	1624	*	328.54	233.34	314.12	336.01	466.92	577.39	8.5548	8.18983	8.84583	0.307736	0.222502	0.512748	promoter-TSS (NM_001159288)	promoter-TSS (NM_001159288)	-276	NM_001159288	74522	Mm.139127	NM_198162	ENSMUSG00000034543	Morc2a	8430403M08Rik|Zcwcc1	microrchidia 2A	protein-coding
chr19	3649373	3650049	677	*	70.86	50.33	67.75	75.1	104.36	129.05	6.37345	5.9768	6.68424	0.358711	0.179215	0.466436	intron (NM_008513, intron 3 of 22)	intron (NM_008513, intron 3 of 22)	36853	NM_008513	16973	Mm.274581	NM_008513	ENSMUSG00000024913	Lrp5	BMND1|HBM|LR3|LRP7|OPPG|mKIAA4142	low density lipoprotein receptor-related protein 5	protein-coding
chr13	3650582	3650859	278	*	33.81	24.02	32.33	38.9	54.06	66.85	5.3806	4.90939	5.73522	0.476177	0.125432	0.402329	3' UTR (NM_001267724, exon 4 of 4)	3' UTR (NM_001267724, exon 4 of 4)	16689	NM_178283	142688	Mm.253061	NM_178283	ENSMUSG00000033781	Asb13	2210015B19Rik|6430573K02Rik|Asb-13|C85285	ankyrin repeat and SOCS box-containing 13	protein-coding
chr19	3650298	3650872	575	*	68.77	48.84	65.75	83.13	115.51	142.84	6.45076	5.93353	6.83069	0.548175	0.0397114	0.242973	intron (NM_008513, intron 3 of 22)	intron (NM_008513, intron 3 of 22)	35979	NM_008513	16973	Mm.274581	NM_008513	ENSMUSG00000024913	Lrp5	BMND1|HBM|LR3|LRP7|OPPG|mKIAA4142	low density lipoprotein receptor-related protein 5	protein-coding
chr18	3653001	3653937	937	*	44.38	31.52	42.43	21.39	29.72	36.75	5.10288	5.30173	4.87218	-0.774775	0.0163258	0.159985	Intergenic	Intergenic	145512	NM_026505	68010	Mm.284863	NM_026505	ENSMUSG00000024232	Bambi	2610003H06Rik	BMP and activin membrane-bound inhibitor	protein-coding
chr7	3653862	3654012	151	*	3.09	2.19	2.95	5.37	7.46	9.22	2.33537	1.4568	2.87747	1.04248	0.19122	0.480299	intron (NM_146176, intron 9 of 17)	intron (NM_146176, intron 9 of 17)	-2025	NR_039587	100628594		NR_039587	ENSMUSG00000093290	Mir3572	mir-3572|mmu-mir-3572	microRNA 3572	ncRNA
chr19	3656310	3656460	151	*	7.27	5.16	6.95	6.34	8.81	10.89	2.9202	2.69148	3.11758	0.0763781	0.89321	0.954348	intron (NM_008513, intron 2 of 22)	intron (NM_008513, intron 2 of 22)	30179	NM_008513	16973	Mm.274581	NM_008513	ENSMUSG00000024913	Lrp5	BMND1|HBM|LR3|LRP7|OPPG|mKIAA4142	low density lipoprotein receptor-related protein 5	protein-coding
chr13	3656982	3657286	305	*	41.03	29.14	39.22	32.53	45.2	55.9	5.33993	5.18833	5.4771	-0.0592231	0.848296	0.932697	Intergenic	Intergenic	23102	NM_178283	142688	Mm.253061	NM_178283	ENSMUSG00000033781	Asb13	2210015B19Rik|6430573K02Rik|Asb-13|C85285	ankyrin repeat and SOCS box-containing 13	protein-coding
chr13	3658980	3659219	240	*	12.5	8.88	11.95	7.58	10.53	13.03	3.42544	3.47335	3.37589	-0.440291	0.328315	0.607522	Intergenic	Intergenic	25068	NM_178283	142688	Mm.253061	NM_178283	ENSMUSG00000033781	Asb13	2210015B19Rik|6430573K02Rik|Asb-13|C85285	ankyrin repeat and SOCS box-containing 13	protein-coding
chr4	3660052	3660202	151	*	7.34	5.21	7.02	4.33	6.02	7.45	2.63905	2.70599	2.56886	-0.475674	0.457793	0.707158	intron (NR_040643, intron 3 of 3)	intron (NR_040643, intron 3 of 3)	3621	NR_040643	70143	Mm.417835	NR_040643	ENSMUSG00000085394	2210414B05Rik	-	RIKEN cDNA 2210414B05 gene	ncRNA
chr13	3659280	3660265	986	*	110.21	78.27	105.37	104.23	144.84	179.1	6.91091	6.61394	7.15707	0.194768	0.4556	0.705563	Intergenic	Intergenic	25741	NM_178283	142688	Mm.253061	NM_178283	ENSMUSG00000033781	Asb13	2210015B19Rik|6430573K02Rik|Asb-13|C85285	ankyrin repeat and SOCS box-containing 13	protein-coding
chr12	3661326	3661566	241	*	14.54	10.33	13.9	7.79	10.83	13.39	3.56036	3.69203	3.41546	-0.61809	0.150868	0.433348	intron (NM_001162465, intron 8 of 17)	intron (NM_001162465, intron 8 of 17)	88462	NM_007886	13528	Mm.286202	NM_007886	ENSMUSG00000071454	Dtnb	-	dystrobrevin, beta	protein-coding
chr12	3662704	3662861	158	*	8.8	6.25	8.42	5.95	8.27	10.22	2.99724	2.96769	3.0262	-0.285181	0.603132	0.80102	intron (NM_001162465, intron 8 of 17)	intron (NM_001162465, intron 8 of 17)	89799	NM_007886	13528	Mm.286202	NM_007886	ENSMUSG00000071454	Dtnb	-	dystrobrevin, beta	protein-coding
chr10	3662659	3663023	365	*	15.87	11.27	15.18	11.95	16.6	20.53	3.9291	3.81846	4.03186	-0.133238	0.730808	0.872766	Intergenic	Intergenic	-77536	NM_001159942	213783	Mm.150831	NM_001033253	ENSMUSG00000040624	Plekhg1	D10Ertd733e|Gm521|mKIAA1209	pleckstrin homology domain containing, family G (with RhoGef domain) member 1	protein-coding
chr2	3664252	3664723	472	*	15.58	11.06	14.89	17.41	24.2	29.92	4.236	3.79121	4.57549	0.433308	0.240305	0.53063	Intergenic	Intergenic	-48970	NM_025626	66540	Mm.277864	NM_025626	ENSMUSG00000026655	Fam107b	3110001A13Rik|AA589595|AA959793|AI132312	family with sequence similarity 107, member B	protein-coding
chr13	3664049	3665008	960	*	165.8	117.76	158.52	164.11	228.05	282.01	7.53949	7.20321	7.81201	0.260464	0.319821	0.600397	Intergenic	Intergenic	30497	NM_178283	142688	Mm.253061	NM_178283	ENSMUSG00000033781	Asb13	2210015B19Rik|6430573K02Rik|Asb-13|C85285	ankyrin repeat and SOCS box-containing 13	protein-coding
chr13	3665318	3665771	454	*	137.14	97.4	131.12	96.42	133.98	165.68	6.9882	6.92943	7.04467	-0.232701	0.371641	0.643458	Intergenic	Intergenic	31513	NM_178283	142688	Mm.253061	NM_178283	ENSMUSG00000033781	Asb13	2210015B19Rik|6430573K02Rik|Asb-13|C85285	ankyrin repeat and SOCS box-containing 13	protein-coding
chr7	3664793	3666032	1240	*	354.91	252.07	339.33	378.23	525.58	649.94	8.70278	8.3012	9.01658	0.367105	0.141478	0.421762	TTS (NM_181820)	TTS (NM_181820)	427	NM_027203	69757	Mm.389782	NM_027203	ENSMUSG00000078813	Leng1	1500001K17Rik	leukocyte receptor cluster (LRC) member 1	protein-coding
chr19	3665398	3666078	681	*	57.03	40.5	54.53	49.72	69.09	85.43	5.89198	5.66353	6.08915	0.0773166	0.784186	0.900878	intron (NM_008513, intron 1 of 22)	intron (NM_008513, intron 1 of 22)	20826	NM_008513	16973	Mm.274581	NM_008513	ENSMUSG00000024913	Lrp5	BMND1|HBM|LR3|LRP7|OPPG|mKIAA4142	low density lipoprotein receptor-related protein 5	protein-coding
chr18	3666222	3666382	161	*	4.02	2.85	3.84	4.6	6.39	7.9	2.3027	1.83673	2.65434	0.458788	0.555845	0.77089	Intergenic	Intergenic	158345	NM_026505	68010	Mm.284863	NM_026505	ENSMUSG00000024232	Bambi	2610003H06Rik	BMP and activin membrane-bound inhibitor	protein-coding
chr19	3666209	3666501	293	*	8.89	6.31	8.5	9.41	13.08	16.18	3.37785	2.98171	3.68831	0.354149	0.448289	0.700267	intron (NM_008513, intron 1 of 22)	intron (NM_008513, intron 1 of 22)	20209	NM_008513	16973	Mm.274581	NM_008513	ENSMUSG00000024913	Lrp5	BMND1|HBM|LR3|LRP7|OPPG|mKIAA4142	low density lipoprotein receptor-related protein 5	protein-coding
chr18	3666493	3666671	179	*	2.56	1.82	2.45	2.45	3.4	4.21	1.49214	1.18462	1.74549	0.204483	0.847702	0.932438	Intergenic	Intergenic	158625	NM_026505	68010	Mm.284863	NM_026505	ENSMUSG00000024232	Bambi	2610003H06Rik	BMP and activin membrane-bound inhibitor	protein-coding
chr19	3666644	3666832	189	*	10.03	7.12	9.59	6.01	8.35	10.32	3.09916	3.15607	3.03991	-0.457181	0.37851	0.6487	intron (NM_008513, intron 1 of 22)	intron (NM_008513, intron 1 of 22)	19826	NM_008513	16973	Mm.274581	NM_008513	ENSMUSG00000024913	Lrp5	BMND1|HBM|LR3|LRP7|OPPG|mKIAA4142	low density lipoprotein receptor-related protein 5	protein-coding
chr18	3666801	3667012	212	*	1.8	1.28	1.72	1.38	1.91	2.36	0.799303	0.675534	0.913288	-0.095336	0.938324	0.974648	Intergenic	Intergenic	158950	NM_026505	68010	Mm.284863	NM_026505	ENSMUSG00000024232	Bambi	2610003H06Rik	BMP and activin membrane-bound inhibitor	protein-coding
chr19	3667248	3667515	268	*	8.18	5.81	7.82	14.55	20.22	25	3.76494	2.86151	4.31622	1.09519	0.0103471	0.128826	intron (NM_008513, intron 1 of 22)	intron (NM_008513, intron 1 of 22)	19182	NM_008513	16973	Mm.274581	NM_008513	ENSMUSG00000024913	Lrp5	BMND1|HBM|LR3|LRP7|OPPG|mKIAA4142	low density lipoprotein receptor-related protein 5	protein-coding
chr18	3667105	3667602	498	*	22.31	15.85	21.33	8.49	11.8	14.59	3.97546	4.30978	3.53954	-1.10911	0.00403953	0.0798161	Intergenic	Intergenic	159397	NM_026505	68010	Mm.284863	NM_026505	ENSMUSG00000024232	Bambi	2610003H06Rik	BMP and activin membrane-bound inhibitor	protein-coding
chr13	3667404	3667616	213	*	29.97	21.29	28.65	45.3	62.95	77.84	5.4703	4.73529	5.95489	0.868747	0.00510539	0.0900884	Intergenic	Intergenic	33478	NM_178283	142688	Mm.253061	NM_178283	ENSMUSG00000033781	Asb13	2210015B19Rik|6430573K02Rik|Asb-13|C85285	ankyrin repeat and SOCS box-containing 13	protein-coding
chr13	3669663	3670653	991	*	267	189.63	255.27	267.19	371.28	459.13	8.23641	7.89056	8.51518	0.276338	0.282918	0.569221	Intergenic	Intergenic	36126	NM_178283	142688	Mm.253061	NM_178283	ENSMUSG00000033781	Asb13	2210015B19Rik|6430573K02Rik|Asb-13|C85285	ankyrin repeat and SOCS box-containing 13	protein-coding
chr1	3670600	3672220	1621	*	127.12	90.29	121.54	118.86	165.16	204.24	7.10716	6.81998	7.34656	0.178258	0.494721	0.731938	promoter-TSS (NM_001011874)	promoter-TSS (NM_001011874)	88	NM_001011874	497097	Mm.454496	NM_001011874	ENSMUSG00000051951	Xkr4	AY534250|Gm210|XRG4|mKIAA1889	X-linked Kx blood group related 4	protein-coding
chr8	3671918	3672602	685	*	204.1	144.96	195.14	163.46	227.14	280.88	7.66258	7.50301	7.80624	-0.044909	0.863668	0.939972	exon (NM_001357661, exon 1 of 2)	exon (NM_001357661, exon 1 of 2)	131	NM_001357661	100503924	Mm.415621	NM_001357661	ENSMUSG00000089665	Fcor	2400009B08Rik	Foxo1 corepressor	protein-coding
chr19	3673863	3674833	971	*	82.84	58.83	79.2	114.55	159.18	196.84	6.84849	6.2021	7.29328	0.742165	0.004885	0.0881378	intron (NM_008513, intron 1 of 22)	intron (NM_008513, intron 1 of 22)	12216	NM_008513	16973	Mm.274581	NM_008513	ENSMUSG00000024913	Lrp5	BMND1|HBM|LR3|LRP7|OPPG|mKIAA4142	low density lipoprotein receptor-related protein 5	protein-coding
chr7	3674908	3675380	473	*	48.91	34.74	46.76	35.68	49.58	61.31	5.52868	5.4419	5.61054	-0.179053	0.549744	0.766691	intron (NM_181820, intron 3 of 14)	intron (NM_181820, intron 3 of 14)	2409	NM_181820	353499	Mm.360398	NM_181820	ENSMUSG00000019734	Tmc4	-	transmembrane channel-like gene family 4	protein-coding
chr2	3675603	3675864	262	*	10.94	7.77	10.46	12.08	16.78	20.75	3.71505	3.28181	4.04779	0.413503	0.32015	0.600677	Intergenic	Intergenic	-37724	NM_025626	66540	Mm.277864	NM_025626	ENSMUSG00000026655	Fam107b	3110001A13Rik|AA589595|AA959793|AI132312	family with sequence similarity 107, member B	protein-coding
chr8	3676060	3677344	1285	*	206.92	146.96	197.84	187.9	261.1	322.88	7.7853	7.52284	8.00728	0.136196	0.602187	0.800314	intron (NM_025701, intron 1 of 1)	CpG	225	NM_025701	66682	Mm.29090	NM_025701	ENSMUSG00000040236	Trappc5	4021401A16Rik|TRS31	trafficking protein particle complex 5	protein-coding
chr4	3677253	3677407	155	*	15.27	10.85	14.6	14.61	20.3	25.11	4.06957	3.76286	4.32236	0.209803	0.578402	0.785184	promoter-TSS (NM_010747)	promoter-TSS (NM_010747)	-791	NM_010747	17096	Mm.317331	NM_010747	ENSMUSG00000042228	Lyn	AA407514|Hck-2|p53Lyn|p56Lyn	LYN proto-oncogene, Src family tyrosine kinase	protein-coding
chr7	3677456	3677655	200	*	11.23	7.97	10.73	8.32	11.55	14.29	3.41708	3.31863	3.50924	-0.155669	0.732069	0.873621	promoter-TSS (NM_181820)	promoter-TSS (NM_181820)	-3	NM_181820	353499	Mm.360398	NM_181820	ENSMUSG00000019734	Tmc4	-	transmembrane channel-like gene family 4	protein-coding
chr15	3676729	3677794	1066	*	105.17	74.7	100.55	85.59	118.93	147.07	6.71886	6.54646	6.87283	-0.0217635	0.933641	0.972447	Intergenic	RLTR13E|LTR|ERVK	-93910	NM_001048178	14600	Mm.3986	NM_010284	ENSMUSG00000055737	Ghr	GHBP|GHR/BP	growth hormone receptor	protein-coding
chr4	3677712	3679103	1392	*	248.01	176.14	237.12	300.07	416.98	515.63	8.30222	7.78413	8.68263	0.55011	0.0326324	0.222146	intron (NM_001111096, intron 1 of 12)	CpG	287	NM_001111096	17096	Mm.317331	NM_010747	ENSMUSG00000042228	Lyn	AA407514|Hck-2|p53Lyn|p56Lyn	LYN proto-oncogene, Src family tyrosine kinase	protein-coding
chr5	3681457	3681715	259	*	5.55	3.94	5.31	6.69	9.29	11.49	2.81658	2.30241	3.19487	0.534769	0.379075	0.649131	Intergenic	MERVL_2A-int|LTR|ERVL	24582	NM_029141	75010	Mm.85064	NM_029141	ENSMUSG00000014529	Tmbim7	4930403J02Rik|4930500J03Rik|4930511M11Rik|Lfg5|Lgf5|Tmbim1b	transmembrane BAX inhibitor motif containing 7	protein-coding
chr19	3680831	3681953	1123	*	183.4	130.26	175.35	231.58	321.8	397.94	7.90724	7.34877	8.30884	0.611582	0.0196217	0.174804	intron (NM_008513, intron 1 of 22)	intron (NM_008513, intron 1 of 22)	5172	NM_008513	16973	Mm.274581	NM_008513	ENSMUSG00000024913	Lrp5	BMND1|HBM|LR3|LRP7|OPPG|mKIAA4142	low density lipoprotein receptor-related protein 5	protein-coding
chr2	3682792	3683141	350	*	16.52	11.74	15.8	16.61	23.08	28.54	4.22598	3.87643	4.50714	0.280512	0.443813	0.69723	Intergenic	Intergenic	-30491	NM_025626	66540	Mm.277864	NM_025626	ENSMUSG00000026655	Fam107b	3110001A13Rik|AA589595|AA959793|AI132312	family with sequence similarity 107, member B	protein-coding
chr15	3683563	3683713	151	*	1.13	0.81	1.08	2.65	3.68	4.56	1.21385	0.0113727	1.86045	1.40878	0.27548	0.562593	Intergenic	Lx4A|LINE|L1	-100286	NM_001048178	14600	Mm.3986	NM_010284	ENSMUSG00000055737	Ghr	GHBP|GHR/BP	growth hormone receptor	protein-coding
chr11	3684902	3685370	469	*	13.33	9.47	12.75	7.06	9.81	12.13	3.42749	3.56695	3.27309	-0.634036	0.161379	0.446189	intron (NM_001363202, intron 21 of 25)	PB1D10|SINE|Alu	26464	NM_198162	74522	Mm.139127	NM_198162	ENSMUSG00000034543	Morc2a	8430403M08Rik|Zcwcc1	microrchidia 2A	protein-coding
chr19	3685715	3686939	1225	*	158.98	112.92	152	184.66	256.59	317.3	7.62261	7.14263	7.98214	0.491024	0.0617567	0.296166	intron (NM_008513, intron 1 of 22)	CpG	237	NM_008513	16973	Mm.274581	NM_008513	ENSMUSG00000024913	Lrp5	BMND1|HBM|LR3|LRP7|OPPG|mKIAA4142	low density lipoprotein receptor-related protein 5	protein-coding
chr19	3687057	3687336	280	*	12.57	8.93	12.02	14.09	19.58	24.22	3.92935	3.4818	4.27043	0.436793	0.264536	0.552505	promoter-TSS (NM_008513)	promoter-TSS (NM_008513)	-633	NM_008513	16973	Mm.274581	NM_008513	ENSMUSG00000024913	Lrp5	BMND1|HBM|LR3|LRP7|OPPG|mKIAA4142	low density lipoprotein receptor-related protein 5	protein-coding
chr5	3687136	3687362	227	*	12.77	9.07	12.21	8.13	11.3	13.97	3.49057	3.5043	3.47672	-0.371516	0.400603	0.665553	Intergenic	Intergenic	30245	NM_029141	75010	Mm.85064	NM_029141	ENSMUSG00000014529	Tmbim7	4930403J02Rik|4930500J03Rik|4930511M11Rik|Lfg5|Lgf5|Tmbim1b	transmembrane BAX inhibitor motif containing 7	protein-coding
chr19	3687519	3687928	410	*	27.39	19.45	26.19	39.61	55.05	68.07	5.2962	4.60536	5.7614	0.805048	0.0117539	0.137189	Intergenic	Intergenic	-1160	NM_008513	16973	Mm.274581	NM_008513	ENSMUSG00000024913	Lrp5	BMND1|HBM|LR3|LRP7|OPPG|mKIAA4142	low density lipoprotein receptor-related protein 5	protein-coding
chr11	3690023	3690210	188	*	7.59	5.39	7.26	2.21	3.07	3.8	2.28897	2.75449	1.59743	-1.46253	0.0574139	0.286883	3' UTR (NM_198162, exon 26 of 26)	3' UTR (NM_198162, exon 26 of 26)	31445	NM_198162	74522	Mm.139127	NM_198162	ENSMUSG00000034543	Morc2a	8430403M08Rik|Zcwcc1	microrchidia 2A	protein-coding
chr4	3689856	3690471	616	*	40.44	28.72	38.66	44.46	61.78	76.39	5.59716	5.16751	5.92778	0.411036	0.16862	0.454568	intron (NM_001111096, intron 1 of 12)	intron (NM_001111096, intron 1 of 12)	12043	NM_001111096	17096	Mm.317331	NM_010747	ENSMUSG00000042228	Lyn	AA407514|Hck-2|p53Lyn|p56Lyn	LYN proto-oncogene, Src family tyrosine kinase	protein-coding
chr19	3691236	3691727	492	*	41.71	29.62	39.88	54.6	75.87	93.82	5.80519	5.21212	6.22426	0.66238	0.0224448	0.187024	Intergenic	Intergenic	-4918	NM_008513	16973	Mm.274581	NM_008513	ENSMUSG00000024913	Lrp5	BMND1|HBM|LR3|LRP7|OPPG|mKIAA4142	low density lipoprotein receptor-related protein 5	protein-coding
chr7	3692499	3694620	2122	*	617.52	438.58	590.4	660.12	917.28	1134.31	9.50456	9.10022	9.82003	0.37158	0.108465	0.378106	promoter-TSS (NM_001164205)	promoter-TSS (NM_001164205)	-50	NM_001164204	66078	Mm.379100	NM_024168	ENSMUSG00000035585	Tsen34	0610027F08Rik|Leng5	tRNA splicing endonuclease subunit 34	protein-coding
chr13	3694669	3695651	983	*	149.79	106.39	143.21	218.32	303.38	375.16	7.75516	7.05669	8.22377	0.818404	0.00194383	0.0539865	Intergenic	Intergenic	61128	NM_178283	142688	Mm.253061	NM_178283	ENSMUSG00000033781	Asb13	2210015B19Rik|6430573K02Rik|Asb-13|C85285	ankyrin repeat and SOCS box-containing 13	protein-coding
chr12	3695819	3696064	246	*	27.64	19.63	26.43	21.24	29.52	36.5	4.74552	4.61856	4.86221	-0.10396	0.758781	0.887875	intron (NM_001162465, intron 9 of 17)	intron (NM_001162465, intron 9 of 17)	-111038	NM_007872	13435	Mm.5001	NM_007872	ENSMUSG00000020661	Dnmt3a	MmuIIIA	DNA methyltransferase 3A	protein-coding
chr11	3696146	3696449	304	*	17.25	12.25	16.49	11.68	16.22	20.06	3.96894	3.93838	3.99887	-0.285422	0.455978	0.705765	Intergenic	B2_Mm2|SINE|B2	25929	NM_001302630	74309	Mm.61022	NM_152818	ENSMUSG00000020435	Osbp2	1700095P05Rik|C630001G20Rik|Gm244|ORP-4|OSBPL1	oxysterol binding protein 2	protein-coding
chr4	3698943	3699735	793	*	36.41	25.86	34.81	48.07	66.8	82.61	5.61749	5.01618	6.04063	0.674513	0.0249415	0.195866	intron (NM_001111096, intron 1 of 12)	intron (NM_001111096, intron 1 of 12)	-15625	NR_028126	70720	Mm.445696	NR_028126		6330407A03Rik	-	RIKEN cDNA 6330407A03 gene	ncRNA
chr19	3699497	3700074	578	*	41.94	29.79	40.1	30.57	42.48	52.53	5.30626	5.22032	5.38737	-0.180544	0.560766	0.774093	Intergenic	Intergenic	-8507	NM_028077	72056	Mm.23780	NM_028077	ENSMUSG00000035372	1810055G02Rik	AI256204	RIKEN cDNA 1810055G02 gene	protein-coding
chr13	3700449	3701251	803	*	109.17	77.54	104.38	132.13	183.61	227.05	7.11874	6.60037	7.49929	0.550245	0.0359501	0.232397	Intergenic	Intergenic	66818	NM_178283	142688	Mm.253061	NM_178283	ENSMUSG00000033781	Asb13	2210015B19Rik|6430573K02Rik|Asb-13|C85285	ankyrin repeat and SOCS box-containing 13	protein-coding
chr12	3702593	3702804	212	*	9.64	6.85	9.22	8.9	12.36	15.29	3.37507	3.09891	3.60676	0.158047	0.734875	0.875184	intron (NM_001162465, intron 9 of 17)	B2_Mm2|SINE|B2	-104281	NM_007872	13435	Mm.5001	NM_007872	ENSMUSG00000020661	Dnmt3a	MmuIIIA	DNA methyltransferase 3A	protein-coding
chr2	3702663	3703025	363	*	48.95	34.76	46.8	51.96	72.2	89.28	5.84103	5.44299	6.15267	0.360708	0.207245	0.49685	Intergenic	B4|SINE|B4	-10614	NM_025626	66540	Mm.277864	NM_025626	ENSMUSG00000026655	Fam107b	3110001A13Rik|AA589595|AA959793|AI132312	family with sequence similarity 107, member B	protein-coding
chr2	3703872	3704129	258	*	21.32	15.14	20.38	18.86	26.21	32.41	4.48457	4.24387	4.69079	0.0982294	0.779012	0.898116	Intergenic	Intergenic	-9457	NM_025626	66540	Mm.277864	NM_025626	ENSMUSG00000026655	Fam107b	3110001A13Rik|AA589595|AA959793|AI132312	family with sequence similarity 107, member B	protein-coding
chr7	3703561	3704776	1216	*	182.1	129.33	174.1	157.01	218.17	269.79	7.5578	7.33848	7.74813	0.0614453	0.814392	0.915856	intron (NM_029767, intron 1 of 4)	CpG	128	NM_029767	76846	Mm.13944	NM_029767	ENSMUSG00000006333	Rps9	3010033P07Rik|AL022771|AL022885	ribosomal protein S9	protein-coding
chr2	3704195	3705233	1039	*	254.45	180.72	243.27	271.44	377.18	466.42	8.22358	7.82112	8.53791	0.368478	0.152941	0.436011	Intergenic	Intergenic	-8744	NM_025626	66540	Mm.277864	NM_025626	ENSMUSG00000026655	Fam107b	3110001A13Rik|AA589595|AA959793|AI132312	family with sequence similarity 107, member B	protein-coding
chr2	3705312	3705504	193	*	5.59	3.97	5.34	9.34	12.98	16.05	3.15005	2.31245	3.67655	1.00007	0.0604784	0.293497	Intergenic	Intergenic	-8050	NM_025626	66540	Mm.277864	NM_025626	ENSMUSG00000026655	Fam107b	3110001A13Rik|AA589595|AA959793|AI132312	family with sequence similarity 107, member B	protein-coding
chr8	3705726	3705952	227	*	10.34	7.35	9.89	3.6	5	6.18	2.81936	3.20037	2.30014	-1.22356	0.0416009	0.248676	Intergenic	Intergenic	-11665	NM_001253743	14128	Mm.1233	NM_013517	ENSMUSG00000005540	Fcer2a	CD23|Fce2|Fcer2|Ly-42	Fc receptor, IgE, low affinity II, alpha polypeptide	protein-coding
chr19	3707823	3708905	1083	*	263.32	187.02	251.76	272.81	379.1	468.79	8.24698	7.87057	8.54523	0.326359	0.204629	0.494108	promoter-TSS (NM_028077)	promoter-TSS (NM_028077)	-47	NM_001358257	72056	Mm.23780	NM_028077	ENSMUSG00000035372	1810055G02Rik	AI256204	RIKEN cDNA 1810055G02 gene	protein-coding
chr11	3709241	3709452	212	*	5.43	3.86	5.19	0.74	1.03	1.27	1.54588	2.27056	0.0208095	-2.44336	0.0338261	0.225949	intron (NM_001363164, intron 11 of 12)	intron (NM_001363164, intron 11 of 12)	12880	NM_001302630	74309	Mm.61022	NM_152818	ENSMUSG00000020435	Osbp2	1700095P05Rik|C630001G20Rik|Gm244|ORP-4|OSBPL1	oxysterol binding protein 2	protein-coding
chr13	3709049	3710599	1551	*	45.43	32.27	43.44	44.53	61.88	76.52	5.66329	5.33557	5.93018	0.245831	0.403478	0.667656	Intergenic	ID_B1|SINE|B4	75792	NM_178283	142688	Mm.253061	NM_178283	ENSMUSG00000033781	Asb13	2210015B19Rik|6430573K02Rik|Asb-13|C85285	ankyrin repeat and SOCS box-containing 13	protein-coding
chr12	3712712	3712862	151	*	9.38	6.66	8.97	2.87	3.99	4.93	2.6167	3.05981	1.97388	-1.40312	0.0339805	0.226402	intron (NM_001162465, intron 9 of 17)	intron (NM_001162465, intron 9 of 17)	-94193	NM_007872	13435	Mm.5001	NM_007872	ENSMUSG00000020661	Dnmt3a	MmuIIIA	DNA methyltransferase 3A	protein-coding
chr2	3712695	3714339	1645	*	357.86	254.16	342.14	405.88	564	697.45	8.77121	8.31314	9.11836	0.45693	0.0660954	0.30489	promoter-TSS (NM_025626)	promoter-TSS (NM_025626)	59	NM_025626	66540	Mm.277864	NM_025626	ENSMUSG00000026655	Fam107b	3110001A13Rik|AA589595|AA959793|AI132312	family with sequence similarity 107, member B	protein-coding
chr11	3714502	3714917	416	*	25.52	18.12	24.4	11.75	16.33	20.19	4.2769	4.50325	4.00831	-0.837493	0.0207412	0.179732	exon (NM_001363163, exon 8 of 14)	exon (NM_001363163, exon 8 of 14)	7517	NM_001302630	74309	Mm.61022	NM_152818	ENSMUSG00000020435	Osbp2	1700095P05Rik|C630001G20Rik|Gm244|ORP-4|OSBPL1	oxysterol binding protein 2	protein-coding
chr10	3718029	3718375	347	*	13.44	9.54	12.85	9.03	12.54	15.51	3.6031	3.57823	3.62754	-0.295488	0.487448	0.727044	Intergenic	Intergenic	-22175	NM_001159942	213783	Mm.150831	NM_001033253	ENSMUSG00000040624	Plekhg1	D10Ertd733e|Gm521|mKIAA1209	pleckstrin homology domain containing, family G (with RhoGef domain) member 1	protein-coding
chr8	3718607	3718958	352	*	28.94	20.56	27.67	19.86	27.6	34.13	4.7257	4.68504	4.76525	-0.266643	0.432455	0.688814	exon (NM_029465, exon 3 of 9)	exon (NM_029465, exon 3 of 9)	1868	NM_029465	75863	Mm.109183	NM_029465	ENSMUSG00000074491	Clec4g	4930572L20Rik	C-type lectin domain family 4, member g	protein-coding
chr19	3718837	3719920	1084	*	172.46	122.49	164.89	170.51	236.94	293	7.5953	7.26002	7.86716	0.258804	0.323291	0.603421	Intergenic	MIR|SINE|MIR	10968	NM_001358257	72056	Mm.23780	NM_028077	ENSMUSG00000035372	1810055G02Rik	AI256204	RIKEN cDNA 1810055G02 gene	protein-coding
chr2	3720064	3720338	275	*	17.15	12.18	16.4	26.74	37.15	45.94	4.69636	3.93005	5.19418	0.91115	0.00975248	0.125062	intron (NM_025626, intron 1 of 3)	CT-rich|Low_complexity|Low_complexity	6743	NM_025626	66540	Mm.277864	NM_025626	ENSMUSG00000026655	Fam107b	3110001A13Rik|AA589595|AA959793|AI132312	family with sequence similarity 107, member B	protein-coding
chr2	3722725	3723021	297	*	25.43	18.06	24.31	40.72	56.58	69.96	5.29189	4.4982	5.80097	0.9513	0.00316072	0.0701692	intron (NM_025626, intron 1 of 3)	intron (NM_025626, intron 1 of 3)	9415	NM_025626	66540	Mm.277864	NM_025626	ENSMUSG00000026655	Fam107b	3110001A13Rik|AA589595|AA959793|AI132312	family with sequence similarity 107, member B	protein-coding
chr16	3723344	3723542	199	*	6.64	4.72	6.35	0.47	0.65	0.8	1.71035	2.56159	0	-3.30023	0.00299949	0.0680644	Intergenic	Intergenic	-5319	NM_019453	54483	Mm.143718	NM_019453	ENSMUSG00000022534	Mefv	FMF|TRIM20|pyrin	Mediterranean fever	protein-coding
chr12	3723483	3724332	850	*	56.84	40.37	54.35	56.84	78.99	97.68	6.00399	5.65878	6.28235	0.274875	0.323341	0.60347	intron (NR_149729, intron 10 of 18)	intron (NR_149729, intron 10 of 18)	-83072	NM_007872	13435	Mm.5001	NM_007872	ENSMUSG00000020661	Dnmt3a	MmuIIIA	DNA methyltransferase 3A	protein-coding
chr12	3724577	3724729	153	*	2.95	2.09	2.82	5.32	7.39	9.14	2.30713	1.38869	2.86385	1.09475	0.157575	0.441683	intron (NR_149729, intron 10 of 18)	intron (NR_149729, intron 10 of 18)	-82327	NM_007872	13435	Mm.5001	NM_007872	ENSMUSG00000020661	Dnmt3a	MmuIIIA	DNA methyltransferase 3A	protein-coding
chr19	3724810	3725094	285	*	13.49	9.58	12.9	11.95	16.6	20.53	3.82539	3.58415	4.03201	0.0986919	0.804249	0.911021	Intergenic	B2_Mm2|SINE|B2	16541	NM_001358257	72056	Mm.23780	NM_028077	ENSMUSG00000035372	1810055G02Rik	AI256204	RIKEN cDNA 1810055G02 gene	protein-coding
chr12	3726826	3727076	251	*	14.58	10.36	13.94	10.3	14.32	17.71	3.7586	3.69598	3.8186	-0.223601	0.579928	0.786275	intron (NR_149729, intron 10 of 18)	intron (NR_149729, intron 10 of 18)	-80029	NM_007872	13435	Mm.5001	NM_007872	ENSMUSG00000020661	Dnmt3a	MmuIIIA	DNA methyltransferase 3A	protein-coding
chr5	3728862	3729069	208	*	10.49	7.45	10.03	9.24	12.84	15.88	3.45782	3.22042	3.66162	0.0917532	0.837524	0.927439	intron (NM_001003909, intron 8 of 19)	RMER12C|LTR|ERVK	43821	NM_001289529	70797	Mm.130148	NM_001003909	ENSMUSG00000040351	Ankib1	2310061P20Rik|4631416I11Rik|AW494740|C80642|mKIAA1386	ankyrin repeat and IBR domain containing 1	protein-coding
chr11	3729975	3730194	220	*	7.68	5.45	7.34	2.68	3.73	4.61	2.39137	2.77024	1.87614	-1.21117	0.0963199	0.358633	intron (NM_152818, intron 2 of 13)	intron (NM_152818, intron 2 of 13)	-7858	NM_001302631	74309	Mm.61022	NM_152818	ENSMUSG00000020435	Osbp2	1700095P05Rik|C630001G20Rik|Gm244|ORP-4|OSBPL1	oxysterol binding protein 2	protein-coding
chr9	45398322	45398618	297	*	4.86	3.45	4.65	32.77	45.54	56.31	4.62044	2.11204	5.48775	2.99589	2.13211e-12	2.23824e-08	Intergenic	Intergenic	-1239	NR_028499	11936	Mm.22742	NM_007503	ENSMUSG00000059412	Fxyd2	Atp1g1	FXYD domain-containing ion transport regulator 2	protein-coding
chr19	47491556	47492455	900	*	11.16	7.93	10.67	73.12	101.6	125.64	5.7819	3.31024	6.64561	2.97341	6.59958e-18	2.07842e-13	Intergenic	Intergenic	-20976	NR_045322	100503104	Mm.442735	NR_045322	ENSMUSG00000097990	Gm19557	-	predicted gene, 19557	ncRNA
chr13	3731035	3731185	151	*	1.11	0.79	1.06	4.69	6.52	8.06	1.88858	0	2.68259	2.23654	0.0341438	0.226935	Intergenic	Intergenic	73208	NM_027416	70405	Mm.20079	NM_027416	ENSMUSG00000063130	Calml3	2310068O22Rik|AI326174	calmodulin-like 3	protein-coding
chr19	3736026	3736431	406	*	18.82	13.37	18	11.29	15.68	19.39	4.00822	4.06436	3.94981	-0.459019	0.225411	0.515292	Intergenic	Lx9|LINE|L1	27818	NM_001358257	72056	Mm.23780	NM_028077	ENSMUSG00000035372	1810055G02Rik	AI256204	RIKEN cDNA 1810055G02 gene	protein-coding
chr12	3736996	3737488	493	*	19.66	13.96	18.79	24.72	34.35	42.48	4.68138	4.12676	5.08101	0.602995	0.0822597	0.335052	intron (NM_001162465, intron 12 of 17)	(CA)n|Simple_repeat|Simple_repeat	-69738	NM_007872	13435	Mm.5001	NM_007872	ENSMUSG00000020661	Dnmt3a	MmuIIIA	DNA methyltransferase 3A	protein-coding
chr2	3737627	3738281	655	*	34.95	24.82	33.41	37.78	52.5	64.92	5.37148	4.95691	5.69312	0.38689	0.214131	0.503787	intron (NM_025626, intron 1 of 3)	intron (NM_025626, intron 1 of 3)	24496	NM_025626	66540	Mm.277864	NM_025626	ENSMUSG00000026655	Fam107b	3110001A13Rik|AA589595|AA959793|AI132312	family with sequence similarity 107, member B	protein-coding
chr5	3739281	3739662	382	*	30.16	21.42	28.83	20.06	27.87	34.46	4.76194	4.74431	4.77936	-0.311754	0.356311	0.631356	intron (NM_001289528, intron 4 of 18)	intron (NM_001289528, intron 4 of 18)	33315	NM_001289529	70797	Mm.130148	NM_001003909	ENSMUSG00000040351	Ankib1	2310061P20Rik|4631416I11Rik|AW494740|C80642|mKIAA1386	ankyrin repeat and IBR domain containing 1	protein-coding
chr2	3740077	3740596	520	*	37.54	26.66	35.89	25.37	35.26	43.6	5.08972	5.0601	5.11875	-0.288409	0.37231	0.644054	intron (NM_025626, intron 1 of 3)	intron (NM_025626, intron 1 of 3)	26879	NM_025626	66540	Mm.277864	NM_025626	ENSMUSG00000026655	Fam107b	3110001A13Rik|AA589595|AA959793|AI132312	family with sequence similarity 107, member B	protein-coding
chr10	3740171	3741465	1295	*	139.04	98.75	132.93	129.94	180.57	223.29	7.23606	6.94923	7.4752	0.177669	0.496667	0.733227	intron (NM_001159942, intron 1 of 16)	CpG	441	NM_001159942	213783	Mm.150831	NM_001033253	ENSMUSG00000040624	Plekhg1	D10Ertd733e|Gm521|mKIAA1209	pleckstrin homology domain containing, family G (with RhoGef domain) member 1	protein-coding
chr13	3742567	3743268	702	*	38.2	27.13	36.52	48.5	67.39	83.33	5.649	5.08545	6.05322	0.617995	0.0382415	0.23878	Intergenic	Intergenic	61400	NM_027416	70405	Mm.20079	NM_027416	ENSMUSG00000063130	Calml3	2310068O22Rik|AI326174	calmodulin-like 3	protein-coding
chr2	3743384	3743664	281	*	14.48	10.29	13.85	18.44	25.62	31.68	4.25246	3.68632	4.65799	0.619186	0.0931618	0.353871	intron (NM_025626, intron 1 of 3)	intron (NM_025626, intron 1 of 3)	30066	NM_025626	66540	Mm.277864	NM_025626	ENSMUSG00000026655	Fam107b	3110001A13Rik|AA589595|AA959793|AI132312	family with sequence similarity 107, member B	protein-coding
chr13	3743494	3743690	197	*	6.72	4.78	6.43	9.13	12.69	15.69	3.20788	2.5791	3.64434	0.706578	0.164431	0.449665	Intergenic	Intergenic	60726	NM_027416	70405	Mm.20079	NM_027416	ENSMUSG00000063130	Calml3	2310068O22Rik|AI326174	calmodulin-like 3	protein-coding
chr13	3743818	3744605	788	*	122.98	87.35	117.58	122.32	169.97	210.18	7.11267	6.77222	7.38792	0.26728	0.306114	0.588735	Intergenic	Intergenic	60106	NM_027416	70405	Mm.20079	NM_027416	ENSMUSG00000063130	Calml3	2310068O22Rik|AI326174	calmodulin-like 3	protein-coding
chr16	3743379	3744660	1282	*	325.66	231.29	311.36	333.8	463.84	573.58	8.54401	8.1771	8.83627	0.310906	0.218192	0.508018	promoter-TSS (NM_148924)	promoter-TSS (NM_148924)	-79	NM_148924	74120	Mm.29081	NM_148924	ENSMUSG00000022529	Zfp263	1200014J04Rik|AI326880|AU020888|NT2|mFPM315	zinc finger protein 263	protein-coding
chr19	3743941	3744772	832	*	78.5	55.76	75.05	70.51	97.97	121.15	6.37778	6.12455	6.59313	0.120237	0.651175	0.829946	Intergenic	L1M4c|LINE|L1	-23064	NM_001167887	225888	Mm.278578	NM_144871	ENSMUSG00000045098	Kmt5b	AA117471|C630029K18Rik|Suv4-20h1|Suv420h1	lysine methyltransferase 5B	protein-coding
chr12	3745866	3746023	158	*	8.2	5.82	7.84	5.08	7.06	8.73	2.83189	2.86467	2.79835	-0.407364	0.487512	0.727103	intron (NM_001162465, intron 12 of 17)	intron (NM_001162465, intron 12 of 17)	-61035	NM_007872	13435	Mm.5001	NM_007872	ENSMUSG00000020661	Dnmt3a	MmuIIIA	DNA methyltransferase 3A	protein-coding
chr2	3746035	3746553	519	*	42.01	29.83	40.16	50.89	70.72	87.45	5.74178	5.22245	6.12285	0.550915	0.0602115	0.292948	intron (NM_025626, intron 1 of 3)	intron (NM_025626, intron 1 of 3)	32836	NM_025626	66540	Mm.277864	NM_025626	ENSMUSG00000026655	Fam107b	3110001A13Rik|AA589595|AA959793|AI132312	family with sequence similarity 107, member B	protein-coding
chr12	3749068	3749611	544	*	23.74	16.86	22.7	16.91	23.49	29.05	4.46751	4.39905	4.53287	-0.213141	0.544424	0.763345	intron (NM_001162465, intron 13 of 17)	intron (NM_001162465, intron 13 of 17)	-57640	NM_007872	13435	Mm.5001	NM_007872	ENSMUSG00000020661	Dnmt3a	MmuIIIA	DNA methyltransferase 3A	protein-coding
chr2	3748289	3749669	1381	*	162.74	115.58	155.59	216.1	300.29	371.34	7.78316	7.17629	8.20902	0.68416	0.0093581	0.122684	intron (NM_025626, intron 1 of 3)	intron (NM_025626, intron 1 of 3)	35521	NM_025626	66540	Mm.277864	NM_025626	ENSMUSG00000026655	Fam107b	3110001A13Rik|AA589595|AA959793|AI132312	family with sequence similarity 107, member B	protein-coding
chr12	3749619	3749769	151	*	5.86	4.16	5.6	1.21	1.69	2.08	1.77975	2.38029	0.731968	-1.90988	0.051281	0.272207	intron (NM_001162465, intron 14 of 17)	intron (NM_001162465, intron 14 of 17)	-57286	NM_007872	13435	Mm.5001	NM_007872	ENSMUSG00000020661	Dnmt3a	MmuIIIA	DNA methyltransferase 3A	protein-coding
chr13	3749680	3750169	490	*	27.14	19.28	25.95	42.07	58.45	72.28	5.35271	4.59244	5.84801	0.904272	0.00443115	0.0839742	Intergenic	Intergenic	54393	NM_027416	70405	Mm.20079	NM_027416	ENSMUSG00000063130	Calml3	2310068O22Rik|AI326174	calmodulin-like 3	protein-coding
chr13	3750608	3751169	562	*	40	28.41	38.24	59.51	82.7	102.26	5.87084	5.15167	6.34857	0.846756	0.00348163	0.0738494	Intergenic	MIRc|SINE|MIR	53429	NM_027416	70405	Mm.20079	NM_027416	ENSMUSG00000063130	Calml3	2310068O22Rik|AI326174	calmodulin-like 3	protein-coding
chr12	3750886	3751244	359	*	14.45	10.26	13.81	8.44	11.73	14.5	3.6087	3.6826	3.53081	-0.494896	0.240958	0.531271	intron (NM_001162465, intron 14 of 17)	intron (NM_001162465, intron 14 of 17)	-55915	NM_007872	13435	Mm.5001	NM_007872	ENSMUSG00000020661	Dnmt3a	MmuIIIA	DNA methyltransferase 3A	protein-coding
chr3	3751672	3751886	215	*	12.2	8.67	11.66	7.23	10.04	12.42	3.37434	3.43878	3.30689	-0.474351	0.301584	0.585113	Intergenic	Intergenic	243749	NM_013920	30942	Mm.330897	NM_013920	ENSMUSG00000017688	Hnf4g	NR2A2	hepatocyte nuclear factor 4, gamma	protein-coding
chr2	3752488	3752810	323	*	31.13	22.11	29.76	35.62	49.5	61.21	5.2564	4.79013	5.60821	0.468343	0.141644	0.421952	intron (NM_025626, intron 1 of 3)	intron (NM_025626, intron 1 of 3)	39191	NM_025626	66540	Mm.277864	NM_025626	ENSMUSG00000026655	Fam107b	3110001A13Rik|AA589595|AA959793|AI132312	family with sequence similarity 107, member B	protein-coding
chr19	3752680	3752899	220	*	10.64	7.55	10.17	5.14	7.15	8.84	3.04416	3.24075	2.81648	-0.760411	0.151408	0.434206	Intergenic	Intergenic	-14631	NM_001167887	225888	Mm.278578	NM_144871	ENSMUSG00000045098	Kmt5b	AA117471|C630029K18Rik|Suv4-20h1|Suv420h1	lysine methyltransferase 5B	protein-coding
chr11	3752584	3753459	876	*	52.18	37.06	49.89	56.8	78.93	97.6	5.95598	5.53526	6.2813	0.397066	0.157314	0.441364	intron (NM_152818, intron 2 of 13)	intron (NM_152818, intron 2 of 13)	21646	NM_001363164	74309	Mm.61022	NM_152818	ENSMUSG00000020435	Osbp2	1700095P05Rik|C630001G20Rik|Gm244|ORP-4|OSBPL1	oxysterol binding protein 2	protein-coding
chr2	3753445	3753660	216	*	16.88	11.99	16.14	20.35	28.28	34.97	4.42207	3.90746	4.80061	0.541574	0.130847	0.408758	intron (NM_025626, intron 1 of 3)	intron (NM_025626, intron 1 of 3)	40095	NM_025626	66540	Mm.277864	NM_025626	ENSMUSG00000026655	Fam107b	3110001A13Rik|AA589595|AA959793|AI132312	family with sequence similarity 107, member B	protein-coding
chr13	3753193	3753687	495	*	34.61	24.58	33.09	35.53	49.38	61.06	5.31135	4.94293	5.60457	0.312476	0.317543	0.598611	Intergenic	Intergenic	50878	NM_027416	70405	Mm.20079	NM_027416	ENSMUSG00000063130	Calml3	2310068O22Rik|AI326174	calmodulin-like 3	protein-coding
chr2	3753855	3754039	185	*	17.32	12.3	16.56	16.55	22.99	28.43	4.24973	3.94414	4.50178	0.208071	0.569111	0.779505	intron (NM_025626, intron 1 of 3)	intron (NM_025626, intron 1 of 3)	40489	NM_025626	66540	Mm.277864	NM_025626	ENSMUSG00000026655	Fam107b	3110001A13Rik|AA589595|AA959793|AI132312	family with sequence similarity 107, member B	protein-coding
chr11	3755493	3755715	223	*	16.81	11.94	16.07	10.14	14.09	17.42	3.84891	3.90097	3.7949	-0.450153	0.254229	0.543328	intron (NM_152818, intron 2 of 13)	intron (NM_152818, intron 2 of 13)	19064	NM_001363164	74309	Mm.61022	NM_152818	ENSMUSG00000020435	Osbp2	1700095P05Rik|C630001G20Rik|Gm244|ORP-4|OSBPL1	oxysterol binding protein 2	protein-coding
chr12	3756342	3756615	274	*	14.47	10.28	13.84	24.37	33.86	41.88	4.53086	3.68521	5.06047	1.02089	0.00472872	0.086747	intron (NR_027869, intron 16 of 20)	intron (NR_027869, intron 16 of 20)	-50501	NM_007872	13435	Mm.5001	NM_007872	ENSMUSG00000020661	Dnmt3a	MmuIIIA	DNA methyltransferase 3A	protein-coding
chr12	3757360	3757754	395	*	23.52	16.7	22.48	25.65	35.64	44.07	4.80797	4.38556	5.1343	0.398725	0.240215	0.530505	intron (NR_027869, intron 16 of 20)	MER21C|LTR|ERVL	-49423	NM_007872	13435	Mm.5001	NM_007872	ENSMUSG00000020661	Dnmt3a	MmuIIIA	DNA methyltransferase 3A	protein-coding
chr12	3757938	3758849	912	*	115.64	82.13	110.57	106.34	147.77	182.73	6.9565	6.68344	7.18601	0.154245	0.554213	0.769738	intron (NR_027869, intron 16 of 20)	intron (NR_027869, intron 16 of 20)	-48586	NM_007872	13435	Mm.5001	NM_007872	ENSMUSG00000020661	Dnmt3a	MmuIIIA	DNA methyltransferase 3A	protein-coding
chr12	3758942	3759226	285	*	8.75	6.21	8.37	8.46	11.75	14.54	3.27498	2.9591	3.53397	0.223509	0.645987	0.826893	intron (NR_027869, intron 16 of 20)	intron (NR_027869, intron 16 of 20)	-47896	NM_007872	13435	Mm.5001	NM_007872	ENSMUSG00000020661	Dnmt3a	MmuIIIA	DNA methyltransferase 3A	protein-coding
chr12	3759394	3759747	354	*	74.77	53.11	71.49	50.68	70.42	87.08	6.08583	6.05433	6.11666	-0.285307	0.296098	0.580769	intron (NR_027869, intron 16 of 20)	intron (NR_027869, intron 16 of 20)	-47409	NM_007872	13435	Mm.5001	NM_007872	ENSMUSG00000020661	Dnmt3a	MmuIIIA	DNA methyltransferase 3A	protein-coding
chr5	3759678	3759852	175	*	2.99	2.12	2.86	7.16	9.95	12.31	2.63942	1.40835	3.29386	1.49948	0.0335261	0.224983	intron (NM_001003909, intron 3 of 19)	intron (NM_001003909, intron 3 of 19)	13022	NM_001289529	70797	Mm.130148	NM_001003909	ENSMUSG00000040351	Ankib1	2310061P20Rik|4631416I11Rik|AW494740|C80642|mKIAA1386	ankyrin repeat and IBR domain containing 1	protein-coding
chr2	3759645	3761163	1519	*	178.42	126.72	170.58	209.21	290.72	359.51	7.79783	7.309	8.16229	0.50484	0.0541413	0.279345	intron (NM_025626, intron 1 of 3)	intron (NM_025626, intron 1 of 3)	46946	NM_025626	66540	Mm.277864	NM_025626	ENSMUSG00000026655	Fam107b	3110001A13Rik|AA589595|AA959793|AI132312	family with sequence similarity 107, member B	protein-coding
chr11	3761906	3762596	691	*	53.88	38.27	51.51	58	80.59	99.66	5.99213	5.58159	6.31135	0.380844	0.172227	0.45864	intron (NM_152818, intron 2 of 13)	CpG	12417	NM_001363164	74309	Mm.61022	NM_152818	ENSMUSG00000020435	Osbp2	1700095P05Rik|C630001G20Rik|Gm244|ORP-4|OSBPL1	oxysterol binding protein 2	protein-coding
chr6	3763258	3764163	906	*	70.61	50.15	67.51	80.99	112.54	139.17	6.44007	5.97161	6.79313	0.472656	0.0758905	0.323827	promoter-TSS (NM_001042725)	promoter-TSS (NM_001042725)	-88	NM_001042725	12311	Mm.4642	NM_007588	ENSMUSG00000023964	Calcr	Clr|Ct-r	calcitonin receptor	protein-coding
chr2	3764147	3764334	188	*	24.78	17.6	23.69	21.4	29.74	36.78	4.68171	4.46097	4.87312	0.0636916	0.852212	0.934529	intron (NM_025626, intron 1 of 3)	intron (NM_025626, intron 1 of 3)	50783	NM_025626	66540	Mm.277864	NM_025626	ENSMUSG00000026655	Fam107b	3110001A13Rik|AA589595|AA959793|AI132312	family with sequence similarity 107, member B	protein-coding
chr6	3764402	3764665	264	*	12.17	8.65	11.64	20.04	27.84	34.43	4.25772	3.43566	4.77814	0.987258	0.00874461	0.118514	promoter-TSS (NM_001042725)	promoter-TSS (NM_001042725)	179	NM_007588	12311	Mm.4642	NM_007588	ENSMUSG00000023964	Calcr	Clr|Ct-r	calcitonin receptor	protein-coding
chr11	3765009	3765496	488	*	30.44	21.62	29.1	36.67	50.95	63.01	5.27164	4.7576	5.64986	0.542234	0.0880987	0.345293	intron (NM_152818, intron 2 of 13)	intron (NM_152818, intron 2 of 13)	9415	NM_001363164	74309	Mm.61022	NM_152818	ENSMUSG00000020435	Osbp2	1700095P05Rik|C630001G20Rik|Gm244|ORP-4|OSBPL1	oxysterol binding protein 2	protein-coding
chr13	3765692	3766642	951	*	90	63.92	86.04	87.79	121.99	150.86	6.6453	6.32167	6.90947	0.239327	0.361136	0.635294	Intergenic	Intergenic	38151	NM_027416	70405	Mm.20079	NM_027416	ENSMUSG00000063130	Calml3	2310068O22Rik|AI326174	calmodulin-like 3	protein-coding
chr6	3766664	3767849	1186	*	134.73	95.69	128.82	165.49	229.96	284.37	7.43611	6.90384	7.82407	0.571631	0.0297163	0.212612	Intergenic	Intergenic	-2544	NM_001355192	12311	Mm.4642	NM_007588	ENSMUSG00000023964	Calcr	Clr|Ct-r	calcitonin receptor	protein-coding
chr19	3767316	3768566	1251	*	162.16	115.17	155.04	141.84	197.1	243.73	7.40238	7.1712	7.60158	0.0821511	0.753293	0.885064	intron (NM_144871, intron 1 of 11)	CpG	520	NM_001167885	225888	Mm.278578	NM_144871	ENSMUSG00000045098	Kmt5b	AA117471|C630029K18Rik|Suv4-20h1|Suv420h1	lysine methyltransferase 5B	protein-coding
chr12	3768272	3768860	589	*	65.23	46.33	62.36	59.14	82.18	101.63	6.11849	5.85728	6.33958	0.133919	0.623634	0.81364	intron (NR_027869, intron 16 of 20)	B4A|SINE|B4	-38414	NM_007872	13435	Mm.5001	NM_007872	ENSMUSG00000020661	Dnmt3a	MmuIIIA	DNA methyltransferase 3A	protein-coding
chr19	3768627	3769262	636	*	146.93	104.35	140.48	148.73	206.67	255.56	7.38473	7.02886	7.66996	0.292719	0.26354	0.551707	intron (NM_001167886, intron 2 of 10)	CpG-7172	1524	NM_001167885	225888	Mm.278578	NM_144871	ENSMUSG00000045098	Kmt5b	AA117471|C630029K18Rik|Suv4-20h1|Suv420h1	lysine methyltransferase 5B	protein-coding
chr2	3769335	3769592	258	*	51.39	36.5	49.13	38.9	54.05	66.84	5.62838	5.51326	5.73498	-0.126122	0.668285	0.838805	intron (NM_025626, intron 1 of 3)	intron (NM_025626, intron 1 of 3)	56006	NM_025626	66540	Mm.277864	NM_025626	ENSMUSG00000026655	Fam107b	3110001A13Rik|AA589595|AA959793|AI132312	family with sequence similarity 107, member B	protein-coding
chr13	3769650	3769818	169	*	8.21	5.83	7.85	10.25	14.25	17.62	3.41551	2.86788	3.81151	0.588296	0.207525	0.49711	Intergenic	Intergenic	34584	NM_027416	70405	Mm.20079	NM_027416	ENSMUSG00000063130	Calml3	2310068O22Rik|AI326174	calmodulin-like 3	protein-coding
chr13	33951300	33951625	326	*	1.87	1.33	1.79	12.68	17.62	21.79	3.25034	0.735398	4.11827	2.95401	1.79749e-06	0.000732156	intron (NR_040707, intron 1 of 4)	intron (NR_040707, intron 1 of 4)	-13196	NM_001163239	18105	Mm.264036	NM_020282	ENSMUSG00000046949	Nqo2	NMO2|Nmor2|Ox2	N-ribosyldihydronicotinamide quinone reductase 2	protein-coding
chr2	3769707	3770894	1188	*	339.89	241.4	324.96	335.48	466.17	576.47	8.57262	8.23881	8.84353	0.256474	0.308518	0.590731	intron (NM_025626, intron 1 of 3)	intron (NM_025626, intron 1 of 3)	56843	NM_025626	66540	Mm.277864	NM_025626	ENSMUSG00000026655	Fam107b	3110001A13Rik|AA589595|AA959793|AI132312	family with sequence similarity 107, member B	protein-coding
chr2	3771151	3771446	296	*	26.66	18.93	25.49	20.51	28.5	35.25	4.69431	4.56633	4.81186	-0.102165	0.764817	0.890726	intron (NM_025626, intron 1 of 3)	intron (NM_025626, intron 1 of 3)	57841	NM_025626	66540	Mm.277864	NM_025626	ENSMUSG00000026655	Fam107b	3110001A13Rik|AA589595|AA959793|AI132312	family with sequence similarity 107, member B	protein-coding
chr11	3771482	3771733	252	*	11.63	8.26	11.12	4.12	5.72	7.08	2.99808	3.36997	2.49571	-1.20215	0.0272987	0.204439	intron (NM_152818, intron 2 of 13)	intron (NM_152818, intron 2 of 13)	3060	NM_001363164	74309	Mm.61022	NM_152818	ENSMUSG00000020435	Osbp2	1700095P05Rik|C630001G20Rik|Gm244|ORP-4|OSBPL1	oxysterol binding protein 2	protein-coding
chr2	3771602	3772241	640	*	66.45	47.19	63.53	88.95	123.61	152.85	6.49874	5.88404	6.92842	0.695201	0.00925361	0.122025	intron (NM_025626, intron 1 of 3)	intron (NM_025626, intron 1 of 3)	58464	NM_025626	66540	Mm.277864	NM_025626	ENSMUSG00000026655	Fam107b	3110001A13Rik|AA589595|AA959793|AI132312	family with sequence similarity 107, member B	protein-coding
chr15	3772056	3772894	839	*	48.04	34.12	45.93	34.33	47.71	59	5.48725	5.41617	5.55498	-0.208783	0.487864	0.727402	Intergenic	Lx4B|LINE|L1	-189123	NM_001048178	14600	Mm.3986	NM_010284	ENSMUSG00000055737	Ghr	GHBP|GHR/BP	growth hormone receptor	protein-coding
chr15	3772898	3773153	256	*	5.21	3.7	4.98	1.71	2.38	2.94	1.80286	2.21199	1.22965	-1.28032	0.178213	0.465459	Intergenic	Intergenic	-189674	NM_001048178	14600	Mm.3986	NM_010284	ENSMUSG00000055737	Ghr	GHBP|GHR/BP	growth hormone receptor	protein-coding
chr5	3773152	3773678	527	*	17.24	12.24	16.48	18.65	25.91	32.04	4.3523	3.9372	4.67427	0.386459	0.284314	0.570481	promoter-TSS (NM_001289529)	promoter-TSS (NM_001289529)	-628	NM_001289529	70797	Mm.130148	NM_001003909	ENSMUSG00000040351	Ankib1	2310061P20Rik|4631416I11Rik|AW494740|C80642|mKIAA1386	ankyrin repeat and IBR domain containing 1	protein-coding
chr10	125146455	125146736	282	*	1.5	1.06	1.43	10.15	14.1	17.43	2.92827	0.413133	3.79622	2.93511	4.01086e-05	0.00562024	Intergenic	Intergenic	162220	NM_001358915	20503	Mm.29161	NM_011391	ENSMUSG00000020102	Slc16a7	4921534N07Rik|9030411M13Rik|D630004K10Rik|Mct2	solute carrier family 16 (monocarboxylic acid transporters), member 7	protein-coding
chr19	3774156	3774386	231	*	11.08	7.87	10.59	6.8	9.45	11.69	3.26012	3.29957	3.21957	-0.422025	0.382789	0.652109	intron (NM_001167884, intron 3 of 13)	intron (NM_001167884, intron 3 of 13)	6850	NM_001167885	225888	Mm.278578	NM_144871	ENSMUSG00000045098	Kmt5b	AA117471|C630029K18Rik|Suv4-20h1|Suv420h1	lysine methyltransferase 5B	protein-coding
chr11	3774377	3775229	853	*	36.6	25.99	34.99	28.62	39.78	49.19	5.16441	5.02365	5.29264	-0.0789656	0.804015	0.91088	promoter-TSS (NM_001363164)	promoter-TSS (NM_001363164)	-135	NM_001363164	74309	Mm.61022	NM_152818	ENSMUSG00000020435	Osbp2	1700095P05Rik|C630001G20Rik|Gm244|ORP-4|OSBPL1	oxysterol binding protein 2	protein-coding
chr13	3776457	3777175	719	*	88.17	62.62	84.3	105.92	147.18	182.01	6.8035	6.29214	7.18028	0.539344	0.0398556	0.243417	Intergenic	Intergenic	27502	NM_027416	70405	Mm.20079	NM_027416	ENSMUSG00000063130	Calml3	2310068O22Rik|AI326174	calmodulin-like 3	protein-coding
chr12	3777621	3778202	582	*	210.67	149.63	201.42	200.12	278.08	343.87	7.84945	7.54875	8.09815	0.201123	0.440859	0.695168	intron (NR_027869, intron 19 of 20)	MIR|SINE|MIR	-29068	NM_007872	13435	Mm.5001	NM_007872	ENSMUSG00000020661	Dnmt3a	MmuIIIA	DNA methyltransferase 3A	protein-coding
chr19	3778221	3778455	235	*	12.88	9.15	12.32	5.88	8.17	10.1	3.28507	3.51711	3.00843	-0.845759	0.0784071	0.328244	intron (NM_001167884, intron 4 of 13)	intron (NM_001167884, intron 4 of 13)	10917	NM_001167885	225888	Mm.278578	NM_144871	ENSMUSG00000045098	Kmt5b	AA117471|C630029K18Rik|Suv4-20h1|Suv420h1	lysine methyltransferase 5B	protein-coding
chr12	3778281	3778623	343	*	79.6	56.54	76.11	81.9	113.81	140.74	6.5149	6.14461	6.8093	0.316082	0.231676	0.521745	intron (NR_027869, intron 19 of 20)	intron (NR_027869, intron 19 of 20)	-28528	NM_007872	13435	Mm.5001	NM_007872	ENSMUSG00000020661	Dnmt3a	MmuIIIA	DNA methyltransferase 3A	protein-coding
chr13	3778477	3778709	233	*	22.26	15.81	21.28	24.67	34.28	42.4	4.74333	4.30628	5.0783	0.421857	0.218278	0.508114	Intergenic	Intergenic	25725	NM_027416	70405	Mm.20079	NM_027416	ENSMUSG00000063130	Calml3	2310068O22Rik|AI326174	calmodulin-like 3	protein-coding
chr5	3778875	3779238	364	*	10.58	7.51	10.11	12.93	17.97	22.22	3.76081	3.23301	4.1464	0.559714	0.177108	0.464249	intron (NM_001003909, intron 1 of 19)	B4A|SINE|B4	-6270	NM_001289529	70797	Mm.130148	NM_001003909	ENSMUSG00000040351	Ankib1	2310061P20Rik|4631416I11Rik|AW494740|C80642|mKIAA1386	ankyrin repeat and IBR domain containing 1	protein-coding
chr12	3780340	3781796	1457	*	376.72	267.56	360.18	499.09	693.52	857.61	8.99184	8.38725	9.4166	0.681014	0.005419	0.0928627	intron (NR_027869, intron 20 of 20)	intron (NR_027869, intron 20 of 20)	-25912	NM_007872	13435	Mm.5001	NM_007872	ENSMUSG00000020661	Dnmt3a	MmuIIIA	DNA methyltransferase 3A	protein-coding
chr2	3781672	3781822	151	*	1.92	1.37	1.84	5.85	8.13	10.06	2.28143	0.773102	3.00257	1.81424	0.0319516	0.219936	3' UTR (NM_025626, exon 4 of 4)	3' UTR (NM_025626, exon 4 of 4)	68289	NM_025626	66540	Mm.277864	NM_025626	ENSMUSG00000026655	Fam107b	3110001A13Rik|AA589595|AA959793|AI132312	family with sequence similarity 107, member B	protein-coding
chr4	3783965	3784341	377	*	22.36	15.88	21.38	14.86	20.64	25.53	4.32976	4.31289	4.34644	-0.312639	0.38192	0.651441	intron (NM_001111096, intron 12 of 12)	intron (NM_001111096, intron 12 of 12)	51502	NM_026147	67427	Mm.21938	NM_026147	ENSMUSG00000028234	Rps20	4632426K06Rik|Dsk4	ribosomal protein S20	protein-coding
chr11	3784525	3784849	325	*	14.67	10.42	14.03	9.82	13.65	16.88	3.7274	3.70475	3.74971	-0.30056	0.457826	0.707166	intron (NM_152818, intron 2 of 13)	intron (NM_152818, intron 2 of 13)	-10019	NM_001363164	74309	Mm.61022	NM_152818	ENSMUSG00000020435	Osbp2	1700095P05Rik|C630001G20Rik|Gm244|ORP-4|OSBPL1	oxysterol binding protein 2	protein-coding
chr5	3784878	3785483	606	*	30.74	21.83	29.39	32.57	45.26	55.97	5.1683	4.77186	5.47895	0.357671	0.265277	0.553131	intron (NM_001003909, intron 1 of 19)	intron (NM_001003909, intron 1 of 19)	-12394	NM_001289529	70797	Mm.130148	NM_001003909	ENSMUSG00000040351	Ankib1	2310061P20Rik|4631416I11Rik|AW494740|C80642|mKIAA1386	ankyrin repeat and IBR domain containing 1	protein-coding
chr11	3786691	3786898	208	*	35.22	25.01	33.67	22.45	31.2	38.59	4.95538	4.96824	4.94241	-0.372527	0.256374	0.545276	intron (NM_152818, intron 2 of 13)	intron (NM_152818, intron 2 of 13)	-12127	NM_001363164	74309	Mm.61022	NM_152818	ENSMUSG00000020435	Osbp2	1700095P05Rik|C630001G20Rik|Gm244|ORP-4|OSBPL1	oxysterol binding protein 2	protein-coding
chr12	3786911	3787202	292	*	40.16	28.52	38.39	27.15	37.73	46.66	5.18726	5.15744	5.21648	-0.288164	0.363975	0.637741	Intergenic	Intergenic	-19923	NM_007872	13435	Mm.5001	NM_007872	ENSMUSG00000020661	Dnmt3a	MmuIIIA	DNA methyltransferase 3A	protein-coding
chr13	3787047	3787853	807	*	28.45	20.21	27.2	37.25	51.77	64.02	5.25356	4.66018	5.67279	0.662101	0.0385002	0.239411	Intergenic	MLT1F|LTR|ERVL-MaLR	16868	NM_027416	70405	Mm.20079	NM_027416	ENSMUSG00000063130	Calml3	2310068O22Rik|AI326174	calmodulin-like 3	protein-coding
chr5	3787453	3788156	704	*	63.42	45.05	60.64	64.68	89.87	111.14	6.17922	5.81686	6.4686	0.303037	0.265559	0.553332	intron (NM_001003909, intron 1 of 19)	MER68-int|LTR|ERVL	-15018	NM_001289529	70797	Mm.130148	NM_001003909	ENSMUSG00000040351	Ankib1	2310061P20Rik|4631416I11Rik|AW494740|C80642|mKIAA1386	ankyrin repeat and IBR domain containing 1	protein-coding
chr10	3788405	3788587	183	*	7.17	5.1	6.86	6.37	8.85	10.94	2.91617	2.67276	3.12438	0.102216	0.859703	0.938077	intron (NM_001159942, intron 1 of 16)	intron (NM_001159942, intron 1 of 16)	48119	NM_001159942	213783	Mm.150831	NM_001033253	ENSMUSG00000040624	Plekhg1	D10Ertd733e|Gm521|mKIAA1209	pleckstrin homology domain containing, family G (with RhoGef domain) member 1	protein-coding
chr16	3788446	3788623	178	*	5.89	4.18	5.63	3.67	5.1	6.31	2.35911	2.38749	2.33015	-0.395499	0.5902	0.792853	Intergenic	RLTR19B|LTR|ERVK	44436	NM_148924	74120	Mm.29081	NM_148924	ENSMUSG00000022529	Zfp263	1200014J04Rik|AI326880|AU020888|NT2|mFPM315	zinc finger protein 263	protein-coding
chr12	3788842	3789047	206	*	25.95	18.43	24.81	12.07	16.77	20.73	4.30697	4.5277	4.04626	-0.824215	0.0226138	0.187544	Intergenic	Intergenic	-18035	NM_007872	13435	Mm.5001	NM_007872	ENSMUSG00000020661	Dnmt3a	MmuIIIA	DNA methyltransferase 3A	protein-coding
chr13	3789291	3789495	205	*	6.85	4.86	6.55	7.93	11.01	13.62	3.08235	2.60559	3.44009	0.478608	0.37092	0.642968	Intergenic	MLT1A|LTR|ERVL-MaLR	14925	NM_027416	70405	Mm.20079	NM_027416	ENSMUSG00000063130	Calml3	2310068O22Rik|AI326174	calmodulin-like 3	protein-coding
chr2	3790652	3790867	216	*	5.18	3.68	4.96	7.37	10.24	12.66	2.87768	2.20403	3.33509	0.768793	0.194937	0.483838	Intergenic	Intergenic	77302	NM_025626	66540	Mm.277864	NM_025626	ENSMUSG00000026655	Fam107b	3110001A13Rik|AA589595|AA959793|AI132312	family with sequence similarity 107, member B	protein-coding
chr5	3790953	3791184	232	*	18.97	13.47	18.13	19.13	26.58	32.87	4.42796	4.0753	4.71112	0.285992	0.421033	0.680438	intron (NM_001003909, intron 1 of 19)	L2a|LINE|L2	12055	NM_001003909	70797	Mm.130148	NM_001003909	ENSMUSG00000040351	Ankib1	2310061P20Rik|4631416I11Rik|AW494740|C80642|mKIAA1386	ankyrin repeat and IBR domain containing 1	protein-coding
chr11	3789742	3791316	1575	*	374.66	266.1	358.21	328.98	457.14	565.3	8.61372	8.37934	8.81529	0.0877565	0.726174	0.870364	intron (NM_152818, intron 2 of 13)	intron (NM_152818, intron 2 of 13)	-15861	NM_001363164	74309	Mm.61022	NM_152818	ENSMUSG00000020435	Osbp2	1700095P05Rik|C630001G20Rik|Gm244|ORP-4|OSBPL1	oxysterol binding protein 2	protein-coding
chr12	3791738	3792214	477	*	135.4	96.17	129.45	128.49	178.54	220.79	7.21081	6.91096	7.45893	0.199637	0.444677	0.697773	Intergenic	Intergenic	-15004	NM_007872	13435	Mm.5001	NM_007872	ENSMUSG00000020661	Dnmt3a	MmuIIIA	DNA methyltransferase 3A	protein-coding
chr12	3792380	3792530	151	*	5.7	4.05	5.45	3.54	4.92	6.08	2.30908	2.34008	2.27739	-0.401611	0.594269	0.795489	Intergenic	Intergenic	-14525	NM_007872	13435	Mm.5001	NM_007872	ENSMUSG00000020661	Dnmt3a	MmuIIIA	DNA methyltransferase 3A	protein-coding
chr17	3792626	3792886	261	*	7.09	5.04	6.78	8.6	11.96	14.79	3.17655	2.65555	3.55851	0.547063	0.288305	0.57401	Intergenic	Intergenic	-96495	NM_198958	224480	Mm.328756	NM_198958	ENSMUSG00000023802	Nox3	GP91-3|het|nmf250	NADPH oxidase 3	protein-coding
chr5	3795054	3795337	284	*	31.46	22.34	30.07	21.4	29.74	36.78	4.83955	4.80517	4.87313	-0.279085	0.40287	0.667353	intron (NM_001003909, intron 1 of 19)	intron (NM_001003909, intron 1 of 19)	7928	NM_001003909	70797	Mm.130148	NM_001003909	ENSMUSG00000040351	Ankib1	2310061P20Rik|4631416I11Rik|AW494740|C80642|mKIAA1386	ankyrin repeat and IBR domain containing 1	protein-coding
chr5	3797033	3797412	380	*	32.85	23.33	31.41	36.97	51.38	63.53	5.31871	4.86765	5.66183	0.444542	0.156386	0.440183	intron (NM_001003909, intron 1 of 19)	ORR1A1-int|LTR|ERVL-MaLR	5901	NM_001003909	70797	Mm.130148	NM_001003909	ENSMUSG00000040351	Ankib1	2310061P20Rik|4631416I11Rik|AW494740|C80642|mKIAA1386	ankyrin repeat and IBR domain containing 1	protein-coding
chr4	3797822	3798040	219	*	10.04	7.13	9.6	8.63	11.99	14.83	3.37392	3.15707	3.5624	0.0567204	0.903258	0.958979	Intergenic	Intergenic	37724	NM_026147	67427	Mm.21938	NM_026147	ENSMUSG00000028234	Rps20	4632426K06Rik|Dsk4	ribosomal protein S20	protein-coding
chr19	3798269	3798424	156	*	6.67	4.74	6.38	3.87	5.37	6.64	2.48887	2.56852	2.40455	-0.50094	0.468274	0.714069	intron (NM_001167884, intron 9 of 13)	intron (NM_001167884, intron 9 of 13)	30926	NM_001167885	225888	Mm.278578	NM_144871	ENSMUSG00000045098	Kmt5b	AA117471|C630029K18Rik|Suv4-20h1|Suv420h1	lysine methyltransferase 5B	protein-coding
chr4	3798474	3798864	391	*	14.82	10.53	14.17	7.03	9.76	12.07	3.51071	3.71969	3.26625	-0.792749	0.0701752	0.313281	Intergenic	Intergenic	36986	NM_026147	67427	Mm.21938	NM_026147	ENSMUSG00000028234	Rps20	4632426K06Rik|Dsk4	ribosomal protein S20	protein-coding
chr5	3798680	3799040	361	*	56.57	40.18	54.08	63.79	88.64	109.61	6.10457	5.65179	6.44867	0.447864	0.103824	0.37066	intron (NM_001003909, intron 1 of 19)	ORR1A1|LTR|ERVL-MaLR	4264	NM_001003909	70797	Mm.130148	NM_001003909	ENSMUSG00000040351	Ankib1	2310061P20Rik|4631416I11Rik|AW494740|C80642|mKIAA1386	ankyrin repeat and IBR domain containing 1	protein-coding
chr2	3799720	3800525	806	*	55.44	39.37	53	56.72	78.82	97.47	5.98801	5.62265	6.2793	0.307886	0.270881	0.557995	Intergenic	Intergenic	86665	NM_025626	66540	Mm.277864	NM_025626	ENSMUSG00000026655	Fam107b	3110001A13Rik|AA589595|AA959793|AI132312	family with sequence similarity 107, member B	protein-coding
chr11	3801922	3802777	856	*	97.39	69.17	93.11	103.29	143.53	177.48	6.83281	6.43556	7.14396	0.359847	0.169282	0.455419	intron (NM_152818, intron 2 of 13)	intron (NM_152818, intron 2 of 13)	-27682	NM_001363164	74309	Mm.61022	NM_152818	ENSMUSG00000020435	Osbp2	1700095P05Rik|C630001G20Rik|Gm244|ORP-4|OSBPL1	oxysterol binding protein 2	protein-coding
chr5	3801355	3803959	2605	*	388.28	275.77	371.23	436.66	606.77	750.33	8.88113	8.43085	9.2238	0.444664	0.0709419	0.314664	promoter-TSS (NM_001170552)	promoter-TSS (NM_001170552)	467	NM_001003909	70797	Mm.130148	NM_001003909	ENSMUSG00000040351	Ankib1	2310061P20Rik|4631416I11Rik|AW494740|C80642|mKIAA1386	ankyrin repeat and IBR domain containing 1	protein-coding
chr13	3804913	3805607	695	*	25.27	17.95	24.16	28.43	39.51	48.85	4.93996	4.4893	5.28285	0.443514	0.18346	0.471471	promoter-TSS (NM_027416)	promoter-TSS (NM_027416)	-942	NM_027416	70405	Mm.20079	NM_027416	ENSMUSG00000063130	Calml3	2310068O22Rik|AI326174	calmodulin-like 3	protein-coding
chr11	3805429	3805650	222	*	26.16	18.58	25.01	18.29	25.41	31.42	4.59373	4.53938	4.64611	-0.240182	0.485394	0.725689	intron (NM_152818, intron 2 of 13)	intron (NM_152818, intron 2 of 13)	-30872	NM_001363164	74309	Mm.61022	NM_152818	ENSMUSG00000020435	Osbp2	1700095P05Rik|C630001G20Rik|Gm244|ORP-4|OSBPL1	oxysterol binding protein 2	protein-coding
chr10	3805186	3805872	687	*	41.48	29.46	39.66	43.95	61.07	75.52	5.60054	5.20419	5.91113	0.357833	0.230781	0.520904	intron (NM_001159942, intron 2 of 16)	intron (NM_001159942, intron 2 of 16)	65152	NM_001159942	213783	Mm.150831	NM_001033253	ENSMUSG00000040624	Plekhg1	D10Ertd733e|Gm521|mKIAA1209	pleckstrin homology domain containing, family G (with RhoGef domain) member 1	protein-coding
chr12	3806213	3807218	1006	*	329.21	233.82	314.76	303.2	421.32	521.01	8.46714	8.19277	8.69758	0.156593	0.536728	0.758684	promoter-TSS (NM_007872)	promoter-TSS (NM_007872)	-264	NM_007872	13435	Mm.5001	NM_007872	ENSMUSG00000020661	Dnmt3a	MmuIIIA	DNA methyltransferase 3A	protein-coding
chr13	3806949	3807634	686	*	20.28	14.4	19.39	22.7	31.55	39.01	4.61795	4.17173	4.95827	0.435937	0.209447	0.499151	Intergenic	Intergenic	-2974	NM_027416	70405	Mm.20079	NM_027416	ENSMUSG00000063130	Calml3	2310068O22Rik|AI326174	calmodulin-like 3	protein-coding
chr18	3806306	3807770	1465	*	145.01	102.99	138.64	131.94	183.34	226.72	7.27401	7.00987	7.49719	0.139048	0.594385	0.795548	Intergenic	Intergenic	299081	NM_026505	68010	Mm.284863	NM_026505	ENSMUSG00000024232	Bambi	2610003H06Rik	BMP and activin membrane-bound inhibitor	protein-coding
chr11	3808195	3808621	427	*	64.54	45.84	61.7	38.98	54.17	66.98	5.79099	5.84198	5.73814	-0.450994	0.114481	0.387063	intron (NM_152818, intron 2 of 13)	intron (NM_152818, intron 2 of 13)	-33740	NM_001363164	74309	Mm.61022	NM_152818	ENSMUSG00000020435	Osbp2	1700095P05Rik|C630001G20Rik|Gm244|ORP-4|OSBPL1	oxysterol binding protein 2	protein-coding
chr5	3808566	3808942	377	*	19.2	13.63	18.35	13.72	19.06	23.58	4.1638	4.09263	4.23162	-0.207822	0.572073	0.781357	intron (NR_033173, intron 3 of 17)	intron (NR_033173, intron 3 of 17)	5573	NR_033173	79264	Mm.32368	NM_030675	ENSMUSG00000000600	Krit1	2010007K12Rik|A630036P20Rik|AA432855|AI450393|AI643869|BB155247|BB235701|Ccm1	KRIT1, ankyrin repeat containing	protein-coding
chr12	3807342	3809012	1671	*	417.12	296.26	398.81	452.75	629.13	777.98	8.95228	8.53422	9.27601	0.39353	0.107429	0.376707	intron (NM_001271753, intron 1 of 22)	intron (NM_001271753, intron 1 of 22)	1017	NM_001271753	13435	Mm.5001	NM_007872	ENSMUSG00000020661	Dnmt3a	MmuIIIA	DNA methyltransferase 3A	protein-coding
chr4	3810299	3810543	245	*	20.04	14.23	19.16	15.5	21.54	26.63	4.28666	4.15458	4.40765	-0.0944569	0.792968	0.9053	Intergenic	Intergenic	25234	NM_026147	67427	Mm.21938	NM_026147	ENSMUSG00000028234	Rps20	4632426K06Rik|Dsk4	ribosomal protein S20	protein-coding
chr10	3810901	3811297	397	*	18.34	13.02	17.53	18.23	25.33	31.32	4.36666	4.02665	4.64162	0.265176	0.46002	0.708499	intron (NM_001159942, intron 2 of 16)	intron (NM_001159942, intron 2 of 16)	-61568	NM_001033253	213783	Mm.150831	NM_001033253	ENSMUSG00000040624	Plekhg1	D10Ertd733e|Gm521|mKIAA1209	pleckstrin homology domain containing, family G (with RhoGef domain) member 1	protein-coding
chr11	3812354	3812948	595	*	81.25	57.71	77.68	63.56	88.32	109.21	6.31509	6.17421	6.44342	-0.0788243	0.767601	0.892178	intron (NM_152818, intron 2 of 13)	intron (NM_152818, intron 2 of 13)	-37983	NM_001363164	74309	Mm.61022	NM_152818	ENSMUSG00000020435	Osbp2	1700095P05Rik|C630001G20Rik|Gm244|ORP-4|OSBPL1	oxysterol binding protein 2	protein-coding
chr11	3813148	3813994	847	*	206.23	146.47	197.17	197.4	274.31	339.21	7.82527	7.518	8.07844	0.212162	0.416567	0.677062	intron (NM_152818, intron 2 of 13)	ERVB5_2-LTR_MM|LTR|ERVK	-38903	NM_001363164	74309	Mm.61022	NM_152818	ENSMUSG00000020435	Osbp2	1700095P05Rik|C630001G20Rik|Gm244|ORP-4|OSBPL1	oxysterol binding protein 2	protein-coding
chr19	3814459	3815235	777	*	40.06	28.45	38.3	42.01	58.38	72.19	5.54112	5.15388	5.84611	0.343142	0.255177	0.544182	exon (NM_001167887, exon 12 of 12)	exon (NM_001167887, exon 12 of 12)	35969	NR_162795	114482860		NR_162795		Mir12192	mmu-mir-12192	microRNA mir-12192	ncRNA
chr11	3815943	3816315	373	*	89.31	63.43	85.39	51.26	71.23	88.09	6.22468	6.31066	6.13326	-0.524673	0.0511463	0.271939	intron (NM_152818, intron 2 of 13)	intron (NM_152818, intron 2 of 13)	-41461	NM_001363164	74309	Mm.61022	NM_152818	ENSMUSG00000020435	Osbp2	1700095P05Rik|C630001G20Rik|Gm244|ORP-4|OSBPL1	oxysterol binding protein 2	protein-coding
chr12	3817452	3817903	452	*	35.53	25.23	33.97	40.56	56.36	69.69	5.44476	4.98075	5.7953	0.465011	0.13001	0.407698	intron (NM_001271753, intron 1 of 22)	intron (NM_001271753, intron 1 of 22)	10518	NM_001271753	13435	Mm.5001	NM_007872	ENSMUSG00000020661	Dnmt3a	MmuIIIA	DNA methyltransferase 3A	protein-coding
chr4	3817870	3818045	176	*	12.49	8.87	11.94	6.53	9.08	11.23	3.32522	3.47219	3.16156	-0.650789	0.166957	0.452428	Intergenic	Intergenic	17697	NM_026147	67427	Mm.21938	NM_026147	ENSMUSG00000028234	Rps20	4632426K06Rik|Dsk4	ribosomal protein S20	protein-coding
chr11	3818336	3818493	158	*	24.06	17.09	23.01	12.8	17.79	22	4.2824	4.41857	4.13202	-0.630517	0.0805532	0.332096	intron (NM_152818, intron 2 of 13)	intron (NM_152818, intron 2 of 13)	-43747	NM_001363164	74309	Mm.61022	NM_152818	ENSMUSG00000020435	Osbp2	1700095P05Rik|C630001G20Rik|Gm244|ORP-4|OSBPL1	oxysterol binding protein 2	protein-coding
chr10	3819050	3819877	828	*	44.26	31.44	42.32	58.66	81.52	100.8	5.90287	5.29792	6.3278	0.68023	0.017475	0.165413	intron (NM_001159942, intron 2 of 16)	intron (NM_001159942, intron 2 of 16)	-53203	NM_001033253	213783	Mm.150831	NM_001033253	ENSMUSG00000040624	Plekhg1	D10Ertd733e|Gm521|mKIAA1209	pleckstrin homology domain containing, family G (with RhoGef domain) member 1	protein-coding
chr19	3819791	3820594	804	*	32	22.72	30.59	33.29	46.27	57.21	5.21	4.82972	5.51067	0.331619	0.297769	0.582005	Intergenic	Intergenic	30623	NR_162795	114482860		NR_162795		Mir12192	mmu-mir-12192	microRNA mir-12192	ncRNA
chr12	3820790	3821744	955	*	82.79	58.8	79.15	68.65	95.39	117.96	6.38869	6.20122	6.55458	0.00520239	0.984422	0.993746	intron (NM_001271753, intron 1 of 22)	intron (NM_001271753, intron 1 of 22)	14107	NM_001271753	13435	Mm.5001	NM_007872	ENSMUSG00000020661	Dnmt3a	MmuIIIA	DNA methyltransferase 3A	protein-coding
chr18	3821849	3822195	347	*	11.32	8.04	10.82	10.53	14.63	18.1	3.61373	3.33089	3.85011	0.169488	0.693262	0.852777	Intergenic	LTR50|LTR|ERVL	314065	NM_026505	68010	Mm.284863	NM_026505	ENSMUSG00000024232	Bambi	2610003H06Rik	BMP and activin membrane-bound inhibitor	protein-coding
chr13	3822222	3822540	319	*	11.01	7.82	10.53	13.95	19.38	23.97	3.85207	3.29047	4.25528	0.610847	0.131232	0.409229	Intergenic	Intergenic	-15376	NM_020036	80796	Mm.21075	NM_020036	ENSMUSG00000033765	Calm4	2310037J09Rik|AI649108|DD112|Scarf	calmodulin 4	protein-coding
chr11	3821826	3822979	1154	*	105	74.57	100.39	67.23	93.43	115.53	6.53435	6.54408	6.52456	-0.367178	0.162705	0.447777	intron (NM_152818, intron 1 of 13)	MTE2b-int|LTR|ERVL-MaLR	41500	NM_152818	74309	Mm.61022	NM_152818	ENSMUSG00000020435	Osbp2	1700095P05Rik|C630001G20Rik|Gm244|ORP-4|OSBPL1	oxysterol binding protein 2	protein-coding
chr11	3823021	3823268	248	*	13.09	9.3	12.52	10.08	14.01	17.32	3.66914	3.54067	3.7871	-0.100418	0.809745	0.913537	intron (NM_152818, intron 1 of 13)	MTE2b|LTR|ERVL-MaLR	40758	NM_152818	74309	Mm.61022	NM_152818	ENSMUSG00000020435	Osbp2	1700095P05Rik|C630001G20Rik|Gm244|ORP-4|OSBPL1	oxysterol binding protein 2	protein-coding
chr12	3824547	3824946	400	*	27.33	19.41	26.13	31.74	44.11	54.54	5.08235	4.60253	5.44179	0.489265	0.134552	0.413362	intron (NM_001271753, intron 1 of 22)	intron (NM_001271753, intron 1 of 22)	17587	NM_001271753	13435	Mm.5001	NM_007872	ENSMUSG00000020661	Dnmt3a	MmuIIIA	DNA methyltransferase 3A	protein-coding
chr12	3825202	3825375	174	*	13	9.23	12.43	11.2	15.56	19.24	3.74877	3.53012	3.93861	0.0602068	0.884027	0.949982	intron (NM_001271753, intron 1 of 22)	intron (NM_001271753, intron 1 of 22)	18129	NM_001271753	13435	Mm.5001	NM_007872	ENSMUSG00000020661	Dnmt3a	MmuIIIA	DNA methyltransferase 3A	protein-coding
chr4	3826383	3826808	426	*	12.81	9.1	12.25	11.77	16.36	20.23	3.78155	3.50915	4.0106	0.151751	0.707529	0.860265	Intergenic	Intergenic	9059	NM_026147	67427	Mm.21938	NM_026147	ENSMUSG00000028234	Rps20	4632426K06Rik|Dsk4	ribosomal protein S20	protein-coding
chr12	3827101	3827340	240	*	13.57	9.64	12.98	15.99	22.22	27.48	4.08564	3.59234	4.45257	0.508106	0.182116	0.469789	intron (NM_001271753, intron 1 of 22)	MLT1D|LTR|ERVL-MaLR	20061	NM_001271753	13435	Mm.5001	NM_007872	ENSMUSG00000020661	Dnmt3a	MmuIIIA	DNA methyltransferase 3A	protein-coding
chr11	3828474	3828624	151	*	2.95	2.1	2.82	3.52	4.89	6.04	1.89497	1.392	2.26719	0.507981	0.570201	0.780251	intron (NM_152818, intron 1 of 13)	RMER17A2|LTR|ERVK	35354	NM_152818	74309	Mm.61022	NM_152818	ENSMUSG00000020435	Osbp2	1700095P05Rik|C630001G20Rik|Gm244|ORP-4|OSBPL1	oxysterol binding protein 2	protein-coding
chr17	65947395	65947672	278	*	4.5	3.2	4.3	28.93	40.19	49.7	4.44648	1.99942	5.30773	2.92608	1.72201e-11	1.35579e-07	intron (NM_023053, intron 2 of 4)	intron (NM_023053, intron 2 of 4)	3653	NM_023053	65960	Mm.10153	NM_023053	ENSMUSG00000024098	Twsg1	1810013J15Rik|9030422N06Rik|AW552143|D17Ertd403e|Tsg|Twg	twisted gastrulation BMP signaling modulator 1	protein-coding
chr11	3828881	3829309	429	*	36.1	25.64	34.52	25.73	35.76	44.22	5.07307	5.00396	5.13903	-0.212352	0.510259	0.741957	intron (NM_152818, intron 1 of 13)	MTE-int|LTR|ERVL-MaLR	34808	NM_152818	74309	Mm.61022	NM_152818	ENSMUSG00000020435	Osbp2	1700095P05Rik|C630001G20Rik|Gm244|ORP-4|OSBPL1	oxysterol binding protein 2	protein-coding
chr12	3829777	3829973	197	*	9.32	6.62	8.91	12.96	18	22.26	3.70154	3.04958	4.14895	0.743399	0.079267	0.329803	intron (NM_001271753, intron 1 of 22)	L1MA5|LINE|L1	22715	NM_001271753	13435	Mm.5001	NM_007872	ENSMUSG00000020661	Dnmt3a	MmuIIIA	DNA methyltransferase 3A	protein-coding
chr17	34954892	34955356	465	*	10.19	7.24	9.74	63.65	88.44	109.37	5.58809	3.17911	6.44545	2.90295	2.97121e-16	6.2382e-12	Intergenic	Intergenic	-2653	NR_015536	68763	Mm.28895	NR_015536	ENSMUSG00000092203	1110038B12Rik	0610009C20Rik|0910001G04Rik	RIKEN cDNA 1110038B12 gene	ncRNA
chr19	3831597	3832250	654	*	100.12	71.11	95.72	117.52	163.31	201.95	6.96528	6.47549	7.33027	0.506087	0.0533976	0.277594	Intergenic	Intergenic	18892	NR_162795	114482860		NR_162795		Mir12192	mmu-mir-12192	microRNA mir-12192	ncRNA
chr10	3832029	3832272	244	*	10.18	7.23	9.73	7.32	10.17	12.57	3.25274	3.17706	3.32464	-0.198048	0.683905	0.847301	intron (NM_001159942, intron 2 of 16)	intron (NM_001159942, intron 2 of 16)	-40516	NM_001033253	213783	Mm.150831	NM_001033253	ENSMUSG00000040624	Plekhg1	D10Ertd733e|Gm521|mKIAA1209	pleckstrin homology domain containing, family G (with RhoGef domain) member 1	protein-coding
chr11	3832267	3832501	235	*	39.78	28.25	38.03	25.55	35.5	43.9	5.13627	5.14391	5.12859	-0.362194	0.256548	0.545343	intron (NM_152818, intron 1 of 13)	intron (NM_152818, intron 1 of 13)	31519	NM_152818	74309	Mm.61022	NM_152818	ENSMUSG00000020435	Osbp2	1700095P05Rik|C630001G20Rik|Gm244|ORP-4|OSBPL1	oxysterol binding protein 2	protein-coding
chr19	3832318	3832636	319	*	11.96	8.5	11.44	10.49	14.57	18.02	3.6434	3.41044	3.84392	0.0841518	0.840378	0.928813	Intergenic	B2_Mm1t|SINE|B2	18339	NR_162795	114482860		NR_162795		Mir12192	mmu-mir-12192	microRNA mir-12192	ncRNA
chr13	3832277	3832830	554	*	31.14	22.12	29.77	32.84	45.64	56.44	5.18285	4.79057	5.49095	0.350967	0.273958	0.561166	Intergenic	MTD|LTR|ERVL-MaLR	-5203	NM_020036	80796	Mm.21075	NM_020036	ENSMUSG00000033765	Calm4	2310037J09Rik|AI649108|DD112|Scarf	calmodulin 4	protein-coding
chr12	3832641	3833121	481	*	37.02	26.29	35.39	35.16	48.86	60.43	5.3408	5.04009	5.5895	0.200639	0.519649	0.747963	intron (NM_001271753, intron 1 of 22)	intron (NM_001271753, intron 1 of 22)	25721	NM_001271753	13435	Mm.5001	NM_007872	ENSMUSG00000020661	Dnmt3a	MmuIIIA	DNA methyltransferase 3A	protein-coding
chr1	3833064	3833643	580	*	28.69	20.38	27.43	13.32	18.51	22.89	4.4508	4.67246	4.1888	-0.827113	0.0188387	0.171608	Intergenic	Intergenic	-161856	NM_001011874	497097	Mm.454496	NM_001011874	ENSMUSG00000051951	Xkr4	AY534250|Gm210|XRG4|mKIAA1889	X-linked Kx blood group related 4	protein-coding
chr19	3832825	3834106	1282	*	206.15	146.42	197.1	212.51	295.3	365.17	7.88941	7.51744	8.18486	0.319088	0.221524	0.511664	Intergenic	Intergenic	17350	NR_162795	114482860		NR_162795		Mir12192	mmu-mir-12192	microRNA mir-12192	ncRNA
chr19	3834408	3834654	247	*	25.19	17.89	24.08	29.61	41.14	50.88	4.97564	4.48449	5.34138	0.506588	0.12798	0.405332	Intergenic	Intergenic	16285	NR_162795	114482860		NR_162795		Mir12192	mmu-mir-12192	microRNA mir-12192	ncRNA
chr11	3833889	3834766	878	*	154.72	109.89	147.93	122.35	170.02	210.24	7.25289	7.1034	7.38833	-0.0631736	0.808746	0.913146	intron (NM_152818, intron 1 of 13)	RMER1B|Other|Other	29575	NM_152818	74309	Mm.61022	NM_152818	ENSMUSG00000020435	Osbp2	1700095P05Rik|C630001G20Rik|Gm244|ORP-4|OSBPL1	oxysterol binding protein 2	protein-coding
chr12	3834690	3834840	151	*	9.38	6.66	8.97	5.77	8.02	9.92	3.02151	3.05904	2.98298	-0.418016	0.435925	0.691405	intron (NM_001271753, intron 1 of 22)	intron (NM_001271753, intron 1 of 22)	27479	NR_045884	100038522	Mm.417270	NR_045884	ENSMUSG00000073242	Dnmt3aos	Gm10485	DNA methyltransferase 3A, opposite strand	ncRNA
chr12	3834915	3835289	375	*	32.48	23.07	31.05	29.33	40.76	50.4	5.10915	4.85119	5.3279	0.128122	0.691978	0.851994	5' UTR (NM_007872, exon 2 of 23)	5' UTR (NM_007872, exon 2 of 23)	27142	NR_045884	100038522	Mm.417270	NR_045884	ENSMUSG00000073242	Dnmt3aos	Gm10485	DNA methyltransferase 3A, opposite strand	ncRNA
chr10	3835572	3835996	425	*	13.7	9.73	13.1	14.52	20.17	24.94	4.00241	3.6062	4.31293	0.35539	0.355054	0.630427	intron (NM_001159942, intron 2 of 16)	intron (NM_001159942, intron 2 of 16)	-36883	NM_001033253	213783	Mm.150831	NM_001033253	ENSMUSG00000040624	Plekhg1	D10Ertd733e|Gm521|mKIAA1209	pleckstrin homology domain containing, family G (with RhoGef domain) member 1	protein-coding
chr4	3834943	3836113	1171	*	243.14	172.68	232.46	227.17	315.67	390.36	8.0421	7.75552	8.28109	0.177323	0.494145	0.731567	5' UTR (NM_026147, exon 1 of 4)	5' UTR (NM_026147, exon 1 of 4)	127	NM_026147	67427	Mm.21938	NM_026147	ENSMUSG00000028234	Rps20	4632426K06Rik|Dsk4	ribosomal protein S20	protein-coding
chr15	3836250	3837010	761	*	37.7	26.78	36.05	27.36	38.02	47.02	5.14922	5.0664	5.22754	-0.186404	0.559019	0.773114	Intergenic	RLTR13A3|LTR|ERVK	142943	NM_134099	106052	Mm.234191	NM_134099	ENSMUSG00000022184	Fbxo4	1700096C12Rik|AI851261|AW494535|Fbx4	F-box protein 4	protein-coding
chr16	3839583	3840022	440	*	25.07	17.8	23.96	18.13	25.19	31.15	4.55775	4.47751	4.63375	-0.190875	0.581288	0.787067	exon (NM_008762, exon 1 of 1)	exon (NM_008762, exon 1 of 1)	828	NM_008762	18312	Mm.377102	NM_008762	ENSMUSG00000059043	Olfr15	MOR256-17|OR3	olfactory receptor 15	protein-coding
chr19	3841313	3841678	366	*	18.36	13.04	17.55	23.98	33.33	41.21	4.6193	4.02803	5.03748	0.65773	0.0614853	0.29556	Intergenic	Intergenic	9320	NR_162795	114482860		NR_162795		Mir12192	mmu-mir-12192	microRNA mir-12192	ncRNA
chr12	3840960	3841706	747	*	148.81	105.69	142.28	161.97	225.07	278.32	7.4678	7.04725	7.79303	0.397335	0.130092	0.407809	intron (NM_001271753, intron 2 of 22)	MamSINE1|SINE|tRNA	20911	NR_045884	100038522	Mm.417270	NR_045884	ENSMUSG00000073242	Dnmt3aos	Gm10485	DNA methyltransferase 3A, opposite strand	ncRNA
chr1	10310378	10310554	177	*	1.13	0.8	1.08	7.27	10.1	12.49	2.4543	0.00792541	3.31549	2.82866	0.000981092	0.0366196	Intergenic	B3|SINE|B2	-77796	NM_001102430	211673	Mm.229141	NM_001102430	ENSMUSG00000067851	Arfgef1	ARFGEP1|BIG1|D130059B05Rik|D730028O18Rik|P200	ADP-ribosylation factor guanine nucleotide-exchange factor 1(brefeldin A-inhibited)	protein-coding
chr12	3844388	3844611	224	*	27.4	19.46	26.2	23.47	32.61	40.33	4.81989	4.60596	5.00615	0.0518276	0.877478	0.946675	intron (NM_001271753, intron 2 of 22)	intron (NM_001271753, intron 2 of 22)	17744	NR_045884	100038522	Mm.417270	NR_045884	ENSMUSG00000073242	Dnmt3aos	Gm10485	DNA methyltransferase 3A, opposite strand	ncRNA
chr10	3844523	3844771	249	*	11.35	8.06	10.86	3.87	5.37	6.64	2.94357	3.33514	2.40444	-1.25711	0.0260654	0.20002	intron (NM_001159942, intron 2 of 16)	intron (NM_001159942, intron 2 of 16)	-28020	NM_001033253	213783	Mm.150831	NM_001033253	ENSMUSG00000040624	Plekhg1	D10Ertd733e|Gm521|mKIAA1209	pleckstrin homology domain containing, family G (with RhoGef domain) member 1	protein-coding
chr16	3846653	3847606	954	*	380.57	270.29	363.86	342.94	476.55	589.3	8.65791	8.40189	8.87527	0.125178	0.616409	0.808898	promoter-TSS (NM_001081217)	promoter-TSS (NM_001081217)	-93	NM_001081217	385674	Mm.244261	NM_001081217	ENSMUSG00000054939	Zfp174	Gm1754	zinc finger protein 174	protein-coding
chr19	3848409	3848893	485	*	110.72	78.64	105.86	109.44	152.07	188.05	6.9557	6.62065	7.22741	0.258326	0.322097	0.60246	Intergenic	MTD|LTR|ERVL-MaLR	2165	NR_162795	114482860		NR_162795		Mir12192	mmu-mir-12192	microRNA mir-12192	ncRNA
chr14	34454942	34455092	151	*	1.15	0.81	1.1	7.26	10.09	12.47	2.454	0.0271551	3.31319	2.80839	0.00154627	0.047867	intron (NM_009758, intron 2 of 12)	L2|LINE|L2	47529	NM_009758	12166	Mm.237825	NM_009758	ENSMUSG00000021796	Bmpr1a	1110037I22Rik|ALK-3|ALK3|AU045487|BMPR-1A|BMPR-IA|Bmpr|SKR5	bone morphogenetic protein receptor, type 1A	protein-coding
chr12	3850765	3851037	273	*	11.1	7.88	10.61	12.74	17.71	21.89	3.77136	3.302	4.12493	0.470377	0.250867	0.540122	intron (NM_001271753, intron 3 of 22)	intron (NM_001271753, intron 3 of 22)	11343	NR_045884	100038522	Mm.417270	NR_045884	ENSMUSG00000073242	Dnmt3aos	Gm10485	DNA methyltransferase 3A, opposite strand	ncRNA
chr19	3850822	3852570	1749	*	443.52	315.01	424.05	480.33	667.45	825.37	9.03879	8.62276	9.36132	0.390305	0.107486	0.376758	promoter-TSS (NM_013490)	promoter-TSS (NM_013490)	-77	NM_001271496	12660	Mm.225505	NM_013490	ENSMUSG00000024843	Chka	CK|CK/EK-alpha|Chetk-alpha|Chk|ChoK|EK|EtnK-alpha	choline kinase alpha	protein-coding
chr10	3853680	3853835	156	*	6.99	4.97	6.69	2.17	3.01	3.73	2.19935	2.63573	1.57075	-1.37286	0.0913755	0.350695	intron (NM_001159942, intron 2 of 16)	intron (NM_001159942, intron 2 of 16)	-18909	NM_001033253	213783	Mm.150831	NM_001033253	ENSMUSG00000040624	Plekhg1	D10Ertd733e|Gm521|mKIAA1209	pleckstrin homology domain containing, family G (with RhoGef domain) member 1	protein-coding
chr16	3854648	3855127	480	*	20.02	14.22	19.14	8.96	12.45	15.4	3.90989	4.15315	3.61713	-0.876418	0.0248073	0.195389	3' UTR (NM_001081217, exon 3 of 3)	3' UTR (NM_001081217, exon 3 of 3)	7665	NM_001081217	385674	Mm.244261	NM_001081217	ENSMUSG00000054939	Zfp174	Gm1754	zinc finger protein 174	protein-coding
chr19	3855264	3855432	169	*	35.54	25.24	33.97	39.03	54.24	67.07	5.40995	4.98107	5.74012	0.409648	0.184316	0.472396	intron (NR_073190, intron 1 of 12)	intron (NR_073190, intron 1 of 12)	3575	NM_013490	12660	Mm.225505	NM_013490	ENSMUSG00000024843	Chka	CK|CK/EK-alpha|Chetk-alpha|Chk|ChoK|EK|EtnK-alpha	choline kinase alpha	protein-coding
chr12	3855731	3856736	1006	*	230.16	163.47	220.05	307.32	427.05	528.09	8.28859	7.67639	8.71705	0.692208	0.0073861	0.108888	intron (NM_001271753, intron 3 of 22)	intron (NM_001271753, intron 3 of 22)	6010	NR_045884	100038522	Mm.417270	NR_045884	ENSMUSG00000073242	Dnmt3aos	Gm10485	DNA methyltransferase 3A, opposite strand	ncRNA
chr3	149239787	149239944	158	*	1.13	0.8	1.08	7.13	9.9	12.24	2.42738	0.00114805	3.28651	2.80726	0.00145665	0.0461265	Intergenic	Intergenic	-34871	NR_040591	381482	Mm.393866	NR_040591		Gm1653	-	predicted gene 1653	ncRNA
chr12	3859516	3860007	492	*	105.49	74.92	100.85	139.71	194.14	240.07	7.1551	6.55078	7.57972	0.680145	0.00973983	0.125035	non-coding (NR_045884, exon 4 of 4)	non-coding (NR_045884, exon 4 of 4)	2482	NR_045884	100038522	Mm.417270	NR_045884	ENSMUSG00000073242	Dnmt3aos	Gm10485	DNA methyltransferase 3A, opposite strand	ncRNA
chr12	3860787	3860978	192	*	28.88	20.51	27.61	36.02	50.05	61.89	5.22863	4.68203	5.6241	0.59183	0.0654482	0.303549	intron (NR_045884, intron 3 of 3)	intron (NR_045884, intron 3 of 3)	1361	NR_045884	100038522	Mm.417270	NR_045884	ENSMUSG00000073242	Dnmt3aos	Gm10485	DNA methyltransferase 3A, opposite strand	ncRNA
chr19	3860841	3861168	328	*	17.37	12.33	16.6	11.26	15.64	19.34	3.9471	3.9482	3.946	-0.347264	0.367021	0.640017	intron (NR_073190, intron 1 of 12)	intron (NR_073190, intron 1 of 12)	9232	NM_013490	12660	Mm.225505	NM_013490	ENSMUSG00000024843	Chka	CK|CK/EK-alpha|Chetk-alpha|Chk|ChoK|EK|EtnK-alpha	choline kinase alpha	protein-coding
chr12	3861693	3861971	279	*	34.05	24.19	32.56	33.38	46.39	57.36	5.24749	4.91961	5.51448	0.245837	0.43738	0.692661	non-coding (NR_045884, exon 2 of 4)	non-coding (NR_045884, exon 2 of 4)	412	NR_045884	100038522	Mm.417270	NR_045884	ENSMUSG00000073242	Dnmt3aos	Gm10485	DNA methyltransferase 3A, opposite strand	ncRNA
chr13	3862402	3862728	327	*	26.43	18.77	25.27	28.77	39.98	49.44	4.97464	4.55395	5.29995	0.396162	0.232661	0.522928	Intergenic	Intergenic	8392	NM_001008706	494124	Mm.483992	NM_001008706	ENSMUSG00000099269	Calm5	AY314008|Scarf2	calmodulin 5	protein-coding
chr11	3863457	3864596	1140	*	216.28	153.61	206.78	226.06	314.12	388.44	7.97086	7.58663	8.27398	0.339022	0.192932	0.481814	promoter-TSS (NM_001363163)	promoter-TSS (NM_001363163)	-124	NM_001363163	74309	Mm.61022	NM_152818	ENSMUSG00000020435	Osbp2	1700095P05Rik|C630001G20Rik|Gm244|ORP-4|OSBPL1	oxysterol binding protein 2	protein-coding
chr11	3864691	3864857	167	*	11.59	8.23	11.08	10.55	14.66	18.13	3.62926	3.36458	3.85283	0.138779	0.74409	0.879986	promoter-TSS (NM_001363163)	promoter-TSS (NM_001363163)	-871	NM_001363163	74309	Mm.61022	NM_152818	ENSMUSG00000020435	Osbp2	1700095P05Rik|C630001G20Rik|Gm244|ORP-4|OSBPL1	oxysterol binding protein 2	protein-coding
chr16	3864413	3864972	560	*	19.25	13.67	18.41	10.64	14.78	18.28	3.98544	4.09697	3.86455	-0.576038	0.12988	0.407551	3' UTR (NM_001033159, exon 3 of 3)	3' UTR (NM_001033159, exon 3 of 3)	7681	NM_001033159	71063	Mm.379190	NM_001033159	ENSMUSG00000039789	Zfp597	4933407K12Rik|AI462383|AI666357	zinc finger protein 597	protein-coding
chr19	3864597	3864982	386	*	18.72	13.3	17.9	14.85	20.64	25.52	4.20839	4.05647	4.34583	-0.0584742	0.872861	0.94453	intron (NM_013490, intron 2 of 10)	intron (NM_013490, intron 2 of 10)	13017	NM_013490	12660	Mm.225505	NM_013490	ENSMUSG00000024843	Chka	CK|CK/EK-alpha|Chetk-alpha|Chk|ChoK|EK|EtnK-alpha	choline kinase alpha	protein-coding
chr11	3865810	3866168	359	*	55.73	39.58	53.28	42.65	59.27	73.29	5.75402	5.63029	5.86798	-0.110244	0.701823	0.857407	Intergenic	ERVB7_4-LTR_MM|LTR|ERVK	-2086	NM_001363163	74309	Mm.61022	NM_152818	ENSMUSG00000020435	Osbp2	1700095P05Rik|C630001G20Rik|Gm244|ORP-4|OSBPL1	oxysterol binding protein 2	protein-coding
chr13	3865528	3866346	819	*	103.14	73.25	98.61	115.61	160.64	198.65	6.96558	6.51829	7.30652	0.439619	0.0930273	0.353576	Intergenic	Intergenic	11764	NM_001008706	494124	Mm.483992	NM_001008706	ENSMUSG00000099269	Calm5	AY314008|Scarf2	calmodulin 5	protein-coding
chr9	113947248	113947494	247	*	1.53	1.09	1.47	8.81	12.24	15.14	2.74708	0.447017	3.59263	2.70053	0.000435734	0.0228712	intron (NM_013699, intron 3 of 15)	intron (NM_013699, intron 3 of 15)	16437	NM_001083319	22221	Mm.28052	NM_013699	ENSMUSG00000009741	Ubp1	Cp2b|LBP-1a|LBP-1b|NF2d9	upstream binding protein 1	protein-coding
chr12	3868271	3868458	188	*	14.42	10.24	13.79	20.22	28.1	34.74	4.34007	3.68019	4.79115	0.757753	0.0381087	0.238412	intron (NM_001271753, intron 4 of 22)	intron (NM_001271753, intron 4 of 22)	-6121	NR_045884	100038522	Mm.417270	NR_045884	ENSMUSG00000073242	Dnmt3aos	Gm10485	DNA methyltransferase 3A, opposite strand	ncRNA
chr12	3868582	3868897	316	*	43.46	30.86	41.55	36.76	51.08	63.17	5.47508	5.27139	5.65353	0.0339056	0.910785	0.962236	intron (NM_001271753, intron 4 of 22)	intron (NM_001271753, intron 4 of 22)	-6496	NR_045884	100038522	Mm.417270	NR_045884	ENSMUSG00000073242	Dnmt3aos	Gm10485	DNA methyltransferase 3A, opposite strand	ncRNA
chr12	3869143	3869582	440	*	68.42	48.59	65.42	63.3	87.95	108.76	6.20439	5.92623	6.43749	0.162822	0.547547	0.765348	intron (NM_001271753, intron 4 of 22)	intron (NM_001271753, intron 4 of 22)	-7119	NR_045884	100038522	Mm.417270	NR_045884	ENSMUSG00000073242	Dnmt3aos	Gm10485	DNA methyltransferase 3A, opposite strand	ncRNA
chr4	3870817	3870980	164	*	6.81	4.84	6.51	8.28	11.51	14.23	3.12059	2.59743	3.5037	0.54966	0.298211	0.582241	exon (NM_020021, exon 1 of 1)	exon (NM_020021, exon 1 of 1)	1206	NM_020021	17451	Mm.459300	NM_020021	ENSMUSG00000078365	Mos	c-mos	Moloney sarcoma oncogene	protein-coding
chr10	3870790	3871201	412	*	23.73	16.85	22.69	11.72	16.28	20.14	4.21477	4.39845	4.00423	-0.737352	0.0438715	0.254818	intron (NM_001159942, intron 2 of 16)	intron (NM_001159942, intron 2 of 16)	-1671	NM_001033253	213783	Mm.150831	NM_001033253	ENSMUSG00000040624	Plekhg1	D10Ertd733e|Gm521|mKIAA1209	pleckstrin homology domain containing, family G (with RhoGef domain) member 1	protein-coding
chr4	3871341	3871668	328	*	10.18	7.23	9.73	11.64	16.17	20	3.64309	3.17785	3.99432	0.463423	0.278899	0.565533	exon (NM_020021, exon 1 of 1)	exon (NM_020021, exon 1 of 1)	600	NM_020021	17451	Mm.459300	NM_020021	ENSMUSG00000078365	Mos	c-mos	Moloney sarcoma oncogene	protein-coding
chr19	3871469	3871701	233	*	9.69	6.88	9.27	16.22	22.54	27.87	3.94593	3.10658	4.47311	1.00918	0.0123304	0.140116	intron (NR_073190, intron 3 of 12)	intron (NR_073190, intron 3 of 12)	19812	NM_013490	12660	Mm.225505	NM_013490	ENSMUSG00000024843	Chka	CK|CK/EK-alpha|Chetk-alpha|Chk|ChoK|EK|EtnK-alpha	choline kinase alpha	protein-coding
chr12	3871692	3872053	362	*	54.72	38.86	52.32	40.03	55.62	68.78	5.69274	5.60389	5.77642	-0.175212	0.546945	0.764884	intron (NM_001271753, intron 4 of 22)	intron (NM_001271753, intron 4 of 22)	-9629	NR_045884	100038522	Mm.417270	NR_045884	ENSMUSG00000073242	Dnmt3aos	Gm10485	DNA methyltransferase 3A, opposite strand	ncRNA
chr19	3872302	3872709	408	*	40.7	28.91	38.91	44.61	61.99	76.65	5.60373	5.17686	5.93271	0.40664	0.173272	0.45987	intron (NR_073190, intron 3 of 12)	intron (NR_073190, intron 3 of 12)	20733	NM_013490	12660	Mm.225505	NM_013490	ENSMUSG00000024843	Chka	CK|CK/EK-alpha|Chetk-alpha|Chk|ChoK|EK|EtnK-alpha	choline kinase alpha	protein-coding
chr12	3872222	3872812	591	*	74.86	53.17	71.57	89.12	123.84	153.14	6.55891	6.05597	6.93112	0.526257	0.0467922	0.262004	intron (NM_001271753, intron 4 of 22)	intron (NM_001271753, intron 4 of 22)	-10273	NR_045884	100038522	Mm.417270	NR_045884	ENSMUSG00000073242	Dnmt3aos	Gm10485	DNA methyltransferase 3A, opposite strand	ncRNA
chr16	3871880	3872988	1109	*	183	129.97	174.96	188.45	261.87	323.83	7.71663	7.34558	8.0115	0.317574	0.225529	0.515421	promoter-TSS (NM_001033159)	promoter-TSS (NM_001033159)	-60	NM_001033159	71063	Mm.379190	NM_001033159	ENSMUSG00000039789	Zfp597	4933407K12Rik|AI462383|AI666357	zinc finger protein 597	protein-coding
chr19	3875110	3875439	330	*	29.72	21.11	28.42	39.04	54.24	67.08	5.31956	4.72342	5.74015	0.666378	0.0355037	0.231221	intron (NR_073190, intron 3 of 12)	intron (NR_073190, intron 3 of 12)	23502	NM_013490	12660	Mm.225505	NM_013490	ENSMUSG00000024843	Chka	CK|CK/EK-alpha|Chetk-alpha|Chk|ChoK|EK|EtnK-alpha	choline kinase alpha	protein-coding
chr4	3874742	3875477	736	*	62.4	44.32	59.66	55.07	76.53	94.63	6.03198	5.7933	6.23671	0.0950701	0.730842	0.872791	Intergenic	CpG	-3005	NM_020021	17451	Mm.459300	NM_020021	ENSMUSG00000078365	Mos	c-mos	Moloney sarcoma oncogene	protein-coding
chr16	3877618	3877865	248	*	6.39	4.54	6.11	5.44	7.55	9.34	2.71428	2.50648	2.89588	0.0405596	0.94869	0.979364	Intergenic	B4|SINE|B4	-5368	NM_001033159	71063	Mm.379190	NM_001033159	ENSMUSG00000039789	Zfp597	4933407K12Rik|AI462383|AI666357	zinc finger protein 597	protein-coding
chr13	3878429	3878612	184	*	6.31	4.48	6.03	4.34	6.03	7.46	2.53029	2.48776	2.5716	-0.258796	0.702731	0.857915	Intergenic	(CA)n|Simple_repeat|Simple_repeat	15060	NM_001047159	56349	Mm.22261	NM_019671	ENSMUSG00000021215	Net1	Net1a|mNET1	neuroepithelial cell transforming gene 1	protein-coding
chr12	3878383	3878907	525	*	20.89	14.84	19.97	28.61	39.75	49.16	4.85152	4.21474	5.29179	0.725498	0.0336174	0.225236	intron (NM_001271753, intron 6 of 22)	intron (NM_001271753, intron 6 of 22)	-13099	NM_153743	13435	Mm.5001	NM_007872	ENSMUSG00000020661	Dnmt3a	MmuIIIA	DNA methyltransferase 3A	protein-coding
chr11	3878628	3879068	441	*	21.47	15.25	20.53	14.88	20.67	25.56	4.30214	4.25441	4.34834	-0.25283	0.480623	0.72282	Intergenic	Intergenic	-14945	NM_001363163	74309	Mm.61022	NM_152818	ENSMUSG00000020435	Osbp2	1700095P05Rik|C630001G20Rik|Gm244|ORP-4|OSBPL1	oxysterol binding protein 2	protein-coding
chr19	3878795	3879275	481	*	41.22	29.28	39.41	35.76	49.69	61.45	5.41953	5.19515	5.61367	0.0701497	0.817922	0.917516	intron (NR_073190, intron 4 of 12)	B2_Mm2|SINE|B2	26195	NM_016921	27060	Mm.271689	NM_016921	ENSMUSG00000001750	Tcirg1	ATP6N1C|ATP6a3|Atp6i|OC-116|OPTB1|Stv1|TIRC7|Vph1|oc	T cell, immune regulator 1, ATPase, H+ transporting, lysosomal V0 protein A3	protein-coding
chr13	3879302	3879525	224	*	4.09	2.9	3.91	7.98	11.09	13.72	2.86419	1.86118	3.45015	1.21611	0.0474917	0.263751	Intergenic	RSINE1|SINE|B4	14167	NM_001047159	56349	Mm.22261	NM_019671	ENSMUSG00000021215	Net1	Net1a|mNET1	neuroepithelial cell transforming gene 1	protein-coding
chr11	3879766	3880171	406	*	45.99	32.66	43.97	28.89	40.15	49.65	5.32973	5.35305	5.30603	-0.393911	0.203442	0.492848	Intergenic	Intergenic	15157	NM_026150	67430	Mm.347950	NM_026150	ENSMUSG00000020434	4921536K21Rik	AV043724	RIKEN cDNA 4921536K21 gene	protein-coding
chr19	3880075	3880454	380	*	16	11.36	15.29	16.89	23.47	29.02	4.22284	3.82955	4.53156	0.351464	0.339235	0.617103	intron (NR_073190, intron 4 of 12)	Lx8|LINE|L1	24965	NM_016921	27060	Mm.271689	NM_016921	ENSMUSG00000001750	Tcirg1	ATP6N1C|ATP6a3|Atp6i|OC-116|OPTB1|Stv1|TIRC7|Vph1|oc	T cell, immune regulator 1, ATPase, H+ transporting, lysosomal V0 protein A3	protein-coding
chr19	3880553	3880769	217	*	8.52	6.05	8.15	2.69	3.74	4.62	2.4931	2.92139	1.88127	-1.35549	0.0562547	0.284475	intron (NR_073190, intron 4 of 12)	intron (NR_073190, intron 4 of 12)	24569	NM_016921	27060	Mm.271689	NM_016921	ENSMUSG00000001750	Tcirg1	ATP6N1C|ATP6a3|Atp6i|OC-116|OPTB1|Stv1|TIRC7|Vph1|oc	T cell, immune regulator 1, ATPase, H+ transporting, lysosomal V0 protein A3	protein-coding
chr13	3880710	3880872	163	*	10.1	7.18	9.66	7.55	10.49	12.98	3.27203	3.16675	3.37016	-0.1429	0.766821	0.891807	Intergenic	RSINE1|SINE|B4	12790	NM_001047159	56349	Mm.22261	NM_019671	ENSMUSG00000021215	Net1	Net1a|mNET1	neuroepithelial cell transforming gene 1	protein-coding
chr19	3884366	3884565	200	*	5.17	3.67	4.94	6.75	9.39	11.61	2.79098	2.19924	3.20939	0.649721	0.290961	0.576273	intron (NR_073190, intron 4 of 12)	intron (NR_073190, intron 4 of 12)	20764	NM_016921	27060	Mm.271689	NM_016921	ENSMUSG00000001750	Tcirg1	ATP6N1C|ATP6a3|Atp6i|OC-116|OPTB1|Stv1|TIRC7|Vph1|oc	T cell, immune regulator 1, ATPase, H+ transporting, lysosomal V0 protein A3	protein-coding
chr16	3884114	3885048	935	*	331.28	235.28	316.73	319.78	444.36	549.5	8.51632	8.20177	8.7744	0.22439	0.374617	0.645559	promoter-TSS (NM_029090)	promoter-TSS (NM_029090)	-38	NM_001290689	74763	Mm.28403	NM_029090	ENSMUSG00000005982	Naa60	1200013P24Rik|AI315146|HAT4|Nat15|NatF	N(alpha)-acetyltransferase 60, NatF catalytic subunit	protein-coding
chr10	3885048	3885650	603	*	28.7	20.38	27.44	26.65	37.03	45.8	4.95416	4.67268	5.18959	0.16807	0.611488	0.806118	intron (NM_001033253, intron 2 of 15)	intron (NM_001033253, intron 2 of 15)	12682	NM_001033253	213783	Mm.150831	NM_001033253	ENSMUSG00000040624	Plekhg1	D10Ertd733e|Gm521|mKIAA1209	pleckstrin homology domain containing, family G (with RhoGef domain) member 1	protein-coding
chr19	3886160	3886996	837	*	32.5	23.08	31.07	26.41	36.7	45.38	5.02353	4.85233	5.17655	-0.0238801	0.941678	0.976229	intron (NR_073190, intron 7 of 12)	intron (NR_073190, intron 7 of 12)	18652	NM_016921	27060	Mm.271689	NM_016921	ENSMUSG00000001750	Tcirg1	ATP6N1C|ATP6a3|Atp6i|OC-116|OPTB1|Stv1|TIRC7|Vph1|oc	T cell, immune regulator 1, ATPase, H+ transporting, lysosomal V0 protein A3	protein-coding
chr12	3887398	3888012	615	*	45.42	32.26	43.42	66.5	92.41	114.27	6.03809	5.33501	6.50875	0.823884	0.00350584	0.07413	intron (NM_001271753, intron 6 of 22)	intron (NM_001271753, intron 6 of 22)	-4039	NM_153743	13435	Mm.5001	NM_007872	ENSMUSG00000020661	Dnmt3a	MmuIIIA	DNA methyltransferase 3A	protein-coding
chr2	3887760	3888114	355	*	16.27	11.56	15.56	16.94	23.53	29.1	4.2348	3.85442	4.53552	0.330832	0.367511	0.640445	Intergenic	Intergenic	-129746	NM_001347086	209630	Mm.37932	NM_172475	ENSMUSG00000026657	Frmd4a	2700017I06Rik|5330420J21|AI594879|C230040M21Rik|Frmd4|Gm13190|mKIAA1294	FERM domain containing 4A	protein-coding
chr13	3889130	3889442	313	*	71.81	51	68.65	90.3	125.48	155.17	6.5505	5.99597	6.95009	0.605105	0.0226812	0.187826	intron (NM_019671, intron 3 of 11)	intron (NM_019671, intron 3 of 11)	4295	NM_001047159	56349	Mm.22261	NM_019671	ENSMUSG00000021215	Net1	Net1a|mNET1	neuroepithelial cell transforming gene 1	protein-coding
chr13	3889958	3890224	267	*	43.66	31.01	41.74	57.41	79.78	98.65	5.87553	5.27821	6.2967	0.668833	0.0199119	0.176333	intron (NM_019671, intron 3 of 11)	intron (NM_019671, intron 3 of 11)	3490	NM_001047159	56349	Mm.22261	NM_019671	ENSMUSG00000021215	Net1	Net1a|mNET1	neuroepithelial cell transforming gene 1	protein-coding
chr19	3890274	3890466	193	*	9.39	6.67	8.98	11.13	15.47	19.12	3.55978	3.06096	3.92974	0.515025	0.244166	0.534104	intron (NR_073190, intron 10 of 12)	intron (NR_073190, intron 10 of 12)	14860	NM_016921	27060	Mm.271689	NM_016921	ENSMUSG00000001750	Tcirg1	ATP6N1C|ATP6a3|Atp6i|OC-116|OPTB1|Stv1|TIRC7|Vph1|oc	T cell, immune regulator 1, ATPase, H+ transporting, lysosomal V0 protein A3	protein-coding
chr13	3891472	3892219	748	*	182.98	129.96	174.95	224.34	311.74	385.49	7.87596	7.34543	8.26299	0.569079	0.0298837	0.212974	intron (NM_019671, intron 3 of 11)	intron (NM_019671, intron 3 of 11)	1735	NM_001047159	56349	Mm.22261	NM_019671	ENSMUSG00000021215	Net1	Net1a|mNET1	neuroepithelial cell transforming gene 1	protein-coding
chr12	3891998	3892956	959	*	101.11	71.81	96.67	112.63	156.51	193.54	6.9313	6.48968	7.26894	0.430639	0.100211	0.365014	intron (NM_153743, intron 1 of 17)	intron (NM_153743, intron 1 of 17)	733	NM_153743	13435	Mm.5001	NM_007872	ENSMUSG00000020661	Dnmt3a	MmuIIIA	DNA methyltransferase 3A	protein-coding
chr13	3893216	3893803	588	*	232.04	164.8	221.85	206.08	286.37	354.13	7.932	7.68813	8.14054	0.104197	0.688884	0.850155	promoter-TSS (NM_001047159)	promoter-TSS (NM_001047159)	71	NM_001047159	56349	Mm.22261	NM_019671	ENSMUSG00000021215	Net1	Net1a|mNET1	neuroepithelial cell transforming gene 1	protein-coding
chr5	3893821	3894236	416	*	6.99	4.96	6.68	12.26	17.04	21.07	3.52345	2.63472	4.06933	1.07328	0.0192523	0.173294	promoter-TSS (NM_001013023)	promoter-TSS (NM_001013023)	-96	NM_172135	545725	Mm.99593	NM_172135	ENSMUSG00000040429	Mterf1a	4931431L11Rik|9230106K09Rik|Mterf|Mterf1|mTERF1b	mitochondrial transcription termination factor 1a	protein-coding
chr18	3893406	3894285	880	*	122.14	86.75	116.78	90.75	126.11	155.95	6.86312	6.7623	6.95735	-0.152953	0.557449	0.771954	Intergenic	Intergenic	-271986	NM_026092	67328	Mm.158148	NM_026092	ENSMUSG00000024233	Lyzl1	1700038F02Rik|Lyc2|Lyzd1	lysozyme-like 1	protein-coding
chr13	3894177	3894379	203	*	25.2	17.9	24.09	37.52	52.14	64.48	5.20506	4.48511	5.68313	0.846671	0.00924219	0.121936	promoter-TSS (NM_001047159)	promoter-TSS (NM_001047159)	-697	NM_001047159	56349	Mm.22261	NM_019671	ENSMUSG00000021215	Net1	Net1a|mNET1	neuroepithelial cell transforming gene 1	protein-coding
chr19	3894968	3895571	604	*	25.17	17.88	24.07	24.07	33.45	41.36	4.79002	4.48354	5.04266	0.21003	0.535008	0.757587	TTS (NM_001136091)	TTS (NM_001136091)	9960	NM_016921	27060	Mm.271689	NM_016921	ENSMUSG00000001750	Tcirg1	ATP6N1C|ATP6a3|Atp6i|OC-116|OPTB1|Stv1|TIRC7|Vph1|oc	T cell, immune regulator 1, ATPase, H+ transporting, lysosomal V0 protein A3	protein-coding
chr16	3895529	3895699	171	*	8.46	6.01	8.09	6.05	8.41	10.4	2.98281	2.91066	3.05153	-0.203321	0.71052	0.861699	intron (NR_153801, intron 3 of 3)	ORR1E|LTR|ERVL-MaLR	10995	NM_029090	74763	Mm.28403	NM_029090	ENSMUSG00000005982	Naa60	1200013P24Rik|AI315146|HAT4|Nat15|NatF	N(alpha)-acetyltransferase 60, NatF catalytic subunit	protein-coding
chr13	3895442	3895825	384	*	65.53	46.54	62.65	65.61	91.18	112.75	6.21028	5.86387	6.4894	0.276872	0.306677	0.589173	intron (NM_019671, intron 3 of 11)	intron (NM_019671, intron 3 of 11)	-2053	NM_001047159	56349	Mm.22261	NM_019671	ENSMUSG00000021215	Net1	Net1a|mNET1	neuroepithelial cell transforming gene 1	protein-coding
chr11	3894611	3895924	1314	*	177.25	125.89	169.47	199.96	277.86	343.6	7.7527	7.29955	8.09703	0.449042	0.0868273	0.343085	promoter-TSS (NM_026150)	promoter-TSS (NM_026150)	28	NM_173745	75219	Mm.32588	NM_173745	ENSMUSG00000047205	Dusp18	4930527G07Rik|AI430870|BB028064|DSP18|DUSP20|LMWDSP20	dual specificity phosphatase 18	protein-coding
chr4	119254190	119254550	361	*	1.49	1.06	1.43	8.55	11.88	14.69	2.70459	0.409437	3.54958	2.6957	0.000723532	0.0306991	Intergenic	Intergenic	-1071	NM_153105	242653	Mm.130701	NM_153105	ENSMUSG00000066058	Cldn19	-	claudin 19	protein-coding
chr13	3897005	3897161	157	*	33.47	23.77	32	28.82	40.04	49.52	5.11285	4.89471	5.30229	0.0592517	0.854126	0.935448	intron (NM_019671, intron 3 of 11)	intron (NM_019671, intron 3 of 11)	-3502	NM_001047159	56349	Mm.22261	NM_019671	ENSMUSG00000021215	Net1	Net1a|mNET1	neuroepithelial cell transforming gene 1	protein-coding
chr19	3900802	3900963	162	*	5.96	4.24	5.7	8.76	12.17	15.05	3.11247	2.40635	3.58447	0.817186	0.127973	0.405328	intron (NM_016921, intron 10 of 19)	intron (NM_016921, intron 10 of 19)	4347	NM_016921	27060	Mm.271689	NM_016921	ENSMUSG00000001750	Tcirg1	ATP6N1C|ATP6a3|Atp6i|OC-116|OPTB1|Stv1|TIRC7|Vph1|oc	T cell, immune regulator 1, ATPase, H+ transporting, lysosomal V0 protein A3	protein-coding
chr11	3902847	3903629	783	*	208.52	148.1	199.36	248.26	344.97	426.59	8.03691	7.53394	8.40914	0.526777	0.0432946	0.253432	Intergenic	Intergenic	7998	NM_173745	75219	Mm.32588	NM_173745	ENSMUSG00000047205	Dusp18	4930527G07Rik|AI430870|BB028064|DSP18|DUSP20|LMWDSP20	dual specificity phosphatase 18	protein-coding
chr7	3903806	3904018	213	*	11.99	8.52	11.47	6.85	9.51	11.76	3.32419	3.41392	3.22852	-0.526423	0.265269	0.553131	Intergenic	Intergenic	-5762	NM_001289428	18729	Mm.326531	NM_008848		Pira6	12M1|Pira10|p91B	paired-Ig-like receptor A6	protein-coding
chr19	3906416	3907737	1322	*	227.99	161.93	217.98	290.88	404.2	499.83	8.23105	7.66271	8.63771	0.626568	0.0154425	0.156571	promoter-TSS (NM_001136091)	promoter-TSS (NM_001136091)	56	NM_001136091	27060	Mm.271689	NM_016921	ENSMUSG00000001750	Tcirg1	ATP6N1C|ATP6a3|Atp6i|OC-116|OPTB1|Stv1|TIRC7|Vph1|oc	T cell, immune regulator 1, ATPase, H+ transporting, lysosomal V0 protein A3	protein-coding
chr2	3908330	3908557	228	*	0.76	0.54	0.73	5.03	6.99	8.64	1.91793	0	2.78308	2.81372	0.0128451	0.143097	Intergenic	Intergenic	-109239	NM_001347086	209630	Mm.37932	NM_172475	ENSMUSG00000026657	Frmd4a	2700017I06Rik|5330420J21|AI594879|C230040M21Rik|Frmd4|Gm13190|mKIAA1294	FERM domain containing 4A	protein-coding
chr16	3908393	3909391	999	*	302.68	214.98	289.39	283.54	394	487.22	8.36034	8.07155	8.60085	0.181071	0.478115	0.721175	promoter-TSS (NM_029738)	promoter-TSS (NM_029738)	-117	NM_029738	76779	Mm.458921	NM_029738	ENSMUSG00000014232	Cluap1	2310030D15Rik|2610111M03Rik	clusterin associated protein 1	protein-coding
chr11	3911047	3911252	206	*	48.07	34.14	45.96	41.34	57.44	71.04	5.63419	5.41704	5.82289	0.0575215	0.845201	0.931127	intron (NM_153142, intron 1 of 1)	intron (NM_153142, intron 1 of 1)	3514	NM_153142	103710	Mm.171514	NM_153142	ENSMUSG00000048807	Slc35e4	A330108F03Rik|AI414849|AI536442	solute carrier family 35, member E4	protein-coding
chr6	3911368	3911633	266	*	20.36	14.46	19.46	9.69	13.47	16.65	3.97087	4.17721	3.73002	-0.788934	0.0393061	0.241706	Intergenic	Intergenic	56874	NM_009364	21789	Mm.25612	NM_009364	ENSMUSG00000029664	Tfpi2	AV000670|PP5/TFPI-2	tissue factor pathway inhibitor 2	protein-coding
chr19	3912379	3913673	1295	*	306.06	217.37	292.62	298.11	414.25	512.26	8.40986	8.08755	8.67316	0.237357	0.351355	0.627501	promoter-TSS (NM_144870)	promoter-TSS (NM_144870)	-252	NM_001271444	225887	Mm.44227	NM_144870	ENSMUSG00000059734	Ndufs8	BC021616|CI-23kD|TYKY	NADH:ubiquinone oxidoreductase core subunit S8	protein-coding
chr11	3912863	3914838	1976	*	418.31	297.1	399.94	446.27	620.12	766.85	8.94085	8.53832	9.25522	0.36864	0.131769	0.409921	5' UTR (NM_153142, exon 1 of 2)	5' UTR (NM_153142, exon 1 of 2)	813	NM_153142	103710	Mm.171514	NM_153142	ENSMUSG00000048807	Slc35e4	A330108F03Rik|AI414849|AI536442	solute carrier family 35, member E4	protein-coding
chr12	3915864	3916173	310	*	14.33	10.18	13.7	16.77	23.3	28.82	4.15777	3.67065	4.52128	0.498841	0.184549	0.472544	Intergenic	Intergenic	24275	NM_153743	13435	Mm.5001	NM_007872	ENSMUSG00000020661	Dnmt3a	MmuIIIA	DNA methyltransferase 3A	protein-coding
chr4	3916509	3916746	238	*	11.51	8.17	11	14.11	19.61	24.25	3.88502	3.35412	4.27225	0.565145	0.157963	0.442145	intron (NM_019969, intron 1 of 5)	intron (NM_019969, intron 1 of 5)	21777	NM_019969	56711	Mm.331467	NM_019969	ENSMUSG00000003282	Plag1	-	pleiomorphic adenoma gene 1	protein-coding
chr13	3917532	3918720	1189	*	127.82	90.78	122.2	145.77	202.57	250.49	7.291	6.82783	7.64105	0.464673	0.0767695	0.325069	promoter-TSS (NM_019671)	promoter-TSS (NM_019671)	94	NM_019671	56349	Mm.22261	NM_019671	ENSMUSG00000021215	Net1	Net1a|mNET1	neuroepithelial cell transforming gene 1	protein-coding
chr12	3919274	3919930	657	*	45.94	32.63	43.92	44.76	62.2	76.92	5.67419	5.35153	5.93772	0.237433	0.418004	0.678206	Intergenic	RSINE1|SINE|B4	27858	NM_153743	13435	Mm.5001	NM_007872	ENSMUSG00000020661	Dnmt3a	MmuIIIA	DNA methyltransferase 3A	protein-coding
chr10	3920021	3921044	1024	*	45.88	32.59	43.87	38.43	53.4	66.04	5.5454	5.34972	5.71768	0.019831	0.947701	0.979081	intron (NM_001033253, intron 4 of 15)	intron (NM_001033253, intron 4 of 15)	47866	NM_001033253	213783	Mm.150831	NM_001033253	ENSMUSG00000040624	Plekhg1	D10Ertd733e|Gm521|mKIAA1209	pleckstrin homology domain containing, family G (with RhoGef domain) member 1	protein-coding
chr11	3921565	3922495	931	*	62.59	44.45	59.84	62.33	86.61	107.1	6.1393	5.79773	6.41529	0.268921	0.324619	0.604608	exon (NM_001130459, exon 8 of 10)	exon (NM_001130459, exon 8 of 10)	-7366	NM_153142	103710	Mm.171514	NM_153142	ENSMUSG00000048807	Slc35e4	A330108F03Rik|AI414849|AI536442	solute carrier family 35, member E4	protein-coding
chr4	3924453	3924677	225	*	16.43	11.67	15.71	9.47	13.16	16.28	3.78515	3.86801	3.69723	-0.514526	0.19782	0.486899	intron (NM_019969, intron 1 of 5)	intron (NM_019969, intron 1 of 5)	13840	NM_019969	56711	Mm.331467	NM_019969	ENSMUSG00000003282	Plag1	-	pleiomorphic adenoma gene 1	protein-coding
chr13	3925701	3925872	172	*	5.95	4.23	5.69	4.65	6.46	7.99	2.543	2.40323	2.67041	-0.0782123	0.908021	0.961094	intron (NM_001033879, intron 1 of 3)	intron (NM_001033879, intron 1 of 3)	1092	NM_001033879	238463	Mm.313659	NM_001033879	ENSMUSG00000021216	Tubal3	-	tubulin, alpha-like 3	protein-coding
chr13	3926045	3926399	355	*	14.93	10.61	14.28	7.6	10.56	13.05	3.56526	3.73046	3.37867	-0.692457	0.107467	0.376722	intron (NM_001033879, intron 1 of 3)	intron (NM_001033879, intron 1 of 3)	1527	NM_001033879	238463	Mm.313659	NM_001033879	ENSMUSG00000021216	Tubal3	-	tubulin, alpha-like 3	protein-coding
chr12	3926200	3926550	351	*	25.06	17.8	23.96	12.61	17.52	21.66	4.30511	4.47727	4.10957	-0.711272	0.0475917	0.264015	Intergenic	Intergenic	-28570	NM_001278584	18976	Mm.277996	NM_008895	ENSMUSG00000020660	Pomc	ACTH|BE|Beta-LPH|Clip|Gamma-LPH|Npp|Pomc-1|Pomc1|alpha-MSH|alphaMSH|beta-MSH|gamma-MSH	pro-opiomelanocortin-alpha	protein-coding
chr5	3927787	3929044	1258	*	234.91	166.84	224.59	262.05	364.14	450.3	8.14876	7.70582	8.48717	0.432984	0.0945991	0.355995	5' UTR (NM_194462, exon 1 of 48)	5' UTR (NM_194462, exon 1 of 48)	230	NM_194462	100986	Mm.46044	NM_194462	ENSMUSG00000040407	Akap9	5730481H23Rik|AKAP-9|AKAP450|AW545847|C79026|G1-448-15|PRKA9|mKIAA0803|mei2-5|repro12	A kinase (PRKA) anchor protein (yotiao) 9	protein-coding
chr4	3929428	3930109	682	*	94.26	66.95	90.12	63.57	88.33	109.23	6.41629	6.38844	6.44362	-0.292547	0.269009	0.556429	intron (NM_019969, intron 1 of 5)	intron (NM_019969, intron 1 of 5)	8636	NM_019969	56711	Mm.331467	NM_019969	ENSMUSG00000003282	Plag1	-	pleiomorphic adenoma gene 1	protein-coding
chr19	3929046	3930132	1087	*	217.49	154.47	207.94	222.39	309.03	382.15	7.95948	7.59467	8.25041	0.307423	0.237813	0.528247	intron (NM_026316, intron 1 of 9)	intron (NM_026316, intron 1 of 9)	189	NM_026316	67689	Mm.109341	NM_026316	ENSMUSG00000024885	Aldh3b1	1700001N19Rik|ALDH4|ALDH7	aldehyde dehydrogenase 3 family, member B1	protein-coding
chr11	3929990	3930318	329	*	62.39	44.31	59.65	79.76	110.84	137.06	6.36342	5.79302	6.77112	0.628925	0.019558	0.174551	intron (NM_015749, intron 2 of 9)	intron (NM_015749, intron 2 of 9)	1807	NM_001130459	21452	Mm.20948	NM_015749	ENSMUSG00000020432	Tcn2	AW208754|Tcn-2	transcobalamin 2	protein-coding
chr11	3930958	3932435	1478	*	286.8	203.69	274.2	307.36	427.1	528.15	8.40039	7.99378	8.71723	0.375148	0.141446	0.421728	intron (NM_001130458, intron 1 of 9)	intron (NM_001130458, intron 1 of 9)	264	NM_001130459	21452	Mm.20948	NM_015749	ENSMUSG00000020432	Tcn2	AW208754|Tcn-2	transcobalamin 2	protein-coding
chr16	3933857	3934602	746	*	50.76	36.05	48.53	31.12	43.25	53.48	5.45504	5.49548	5.41343	-0.428993	0.156011	0.439793	intron (NM_029738, intron 10 of 11)	intron (NM_029738, intron 10 of 11)	25221	NM_029738	76779	Mm.458921	NM_029738	ENSMUSG00000014232	Cluap1	2310030D15Rik|2610111M03Rik	clusterin associated protein 1	protein-coding
chr10	3934838	3935078	241	*	11.57	8.21	11.06	4.32	6	7.42	3.01731	3.36166	2.56412	-1.12757	0.0371932	0.235681	intron (NM_001033253, intron 6 of 15)	intron (NM_001033253, intron 6 of 15)	-38117	NM_001170786	270685	Mm.184752	NM_172308	ENSMUSG00000040675	Mthfd1l	2410004L15Rik|AI647056|Fthfsdc1	methylenetetrahydrofolate dehydrogenase (NADP+ dependent) 1-like	protein-coding
chr11	3935062	3935426	365	*	74.09	52.62	70.83	92	127.84	158.09	6.58362	6.04104	6.97699	0.586988	0.02672	0.20232	Intergenic	Intergenic	-3166	NM_001130458	21452	Mm.20948	NM_015749	ENSMUSG00000020432	Tcn2	AW208754|Tcn-2	transcobalamin 2	protein-coding
chr5	3935842	3936060	219	*	12.82	9.11	12.26	13.83	19.21	23.76	3.92272	3.5107	4.24284	0.38115	0.332653	0.611354	intron (NM_194462, intron 1 of 47)	intron (NM_194462, intron 1 of 47)	7765	NM_194462	100986	Mm.46044	NM_194462	ENSMUSG00000040407	Akap9	5730481H23Rik|AKAP-9|AKAP450|AW545847|C79026|G1-448-15|PRKA9|mKIAA0803|mei2-5|repro12	A kinase (PRKA) anchor protein (yotiao) 9	protein-coding
chr15	3936131	3936366	236	*	11.84	8.41	11.32	8.89	12.35	15.28	3.5045	3.39566	3.6057	-0.136614	0.755423	0.886107	Intergenic	Intergenic	43324	NM_134099	106052	Mm.234191	NM_134099	ENSMUSG00000022184	Fbxo4	1700096C12Rik|AI851261|AW494535|Fbx4	F-box protein 4	protein-coding
chr5	3936239	3936428	190	*	5.73	4.07	5.47	5.16	7.16	8.86	2.60267	2.34749	2.81943	0.121039	0.855713	0.936304	intron (NM_194462, intron 1 of 47)	intron (NM_194462, intron 1 of 47)	8148	NM_194462	100986	Mm.46044	NM_194462	ENSMUSG00000040407	Akap9	5730481H23Rik|AKAP-9|AKAP450|AW545847|C79026|G1-448-15|PRKA9|mKIAA0803|mei2-5|repro12	A kinase (PRKA) anchor protein (yotiao) 9	protein-coding
chr19	3935027	3936477	1451	*	135.13	95.98	129.2	163.44	227.11	280.85	7.42586	6.90813	7.80607	0.549366	0.0366776	0.234287	intron (NM_001161428, intron 1 of 9)	intron (NM_001161428, intron 1 of 9)	566	NM_001161428	54445	Mm.262094	NM_019449	ENSMUSG00000036908	Unc93b1	Unc-93B1|Unc93b	unc-93 homolog B1, TLR signaling regulator	protein-coding
chr5	149616233	149616527	295	*	3.38	2.4	3.24	18.61	25.86	31.98	3.83238	1.58871	4.67142	2.69044	3.336e-08	4.37756e-05	TTS (NM_001347534)	TTS (NM_001347534)	19935	NM_013559	15505	Mm.270681	NM_013559	ENSMUSG00000029657	Hsph1	105kDa|AI790491|Hsp105|Hsp110|hsp-E7I|hsp110/105	heat shock 105kDa/110kDa protein 1	protein-coding
chr5	3936569	3936828	260	*	20.69	14.7	19.78	10.12	14.07	17.4	4.01139	4.20092	3.79315	-0.749918	0.0491035	0.267421	intron (NM_194462, intron 1 of 47)	intron (NM_194462, intron 1 of 47)	8513	NM_194462	100986	Mm.46044	NM_194462	ENSMUSG00000040407	Akap9	5730481H23Rik|AKAP-9|AKAP450|AW545847|C79026|G1-448-15|PRKA9|mKIAA0803|mei2-5|repro12	A kinase (PRKA) anchor protein (yotiao) 9	protein-coding
chr11	3937156	3938205	1050	*	361.89	257.03	346	353.66	491.44	607.71	8.65447	8.3293	8.91966	0.242126	0.333176	0.611914	Intergenic	Intergenic	-5603	NM_001130458	21452	Mm.20948	NM_015749	ENSMUSG00000020432	Tcn2	AW208754|Tcn-2	transcobalamin 2	protein-coding
chr15	3938217	3938367	151	*	9.77	6.94	9.34	6.84	9.5	11.75	3.17334	3.1177	3.22692	-0.235668	0.639317	0.822976	Intergenic	RMER30|DNA|hAT-Charlie	41281	NM_134099	106052	Mm.234191	NM_134099	ENSMUSG00000022184	Fbxo4	1700096C12Rik|AI851261|AW494535|Fbx4	F-box protein 4	protein-coding
chr4	3938289	3939525	1237	*	441.94	313.88	422.54	408.96	568.28	702.74	8.896	8.61761	9.12927	0.163455	0.504639	0.738252	promoter-TSS (NR_104354)	promoter-TSS (NR_104354)	19	NM_181391	66433	Mm.27406	NM_181391	ENSMUSG00000042198	Chchd7	1810049H20Rik	coiled-coil-helix-coiled-coil-helix domain containing 7	protein-coding
chr5	3938660	3939642	983	*	109.39	77.69	104.58	120.58	167.56	207.21	7.03528	6.60319	7.36735	0.415589	0.112057	0.383413	intron (NM_194462, intron 1 of 47)	intron (NM_194462, intron 1 of 47)	10965	NM_194462	100986	Mm.46044	NM_194462	ENSMUSG00000040407	Akap9	5730481H23Rik|AKAP-9|AKAP450|AW545847|C79026|G1-448-15|PRKA9|mKIAA0803|mei2-5|repro12	A kinase (PRKA) anchor protein (yotiao) 9	protein-coding
chr4	3940014	3940217	204	*	28.26	20.07	27.02	31.33	43.53	53.83	5.0877	4.65061	5.4227	0.4223	0.19443	0.483496	intron (NR_104355, intron 2 of 8)	intron (NR_104355, intron 2 of 8)	692	NR_104356	66433	Mm.27406	NM_181391	ENSMUSG00000042198	Chchd7	1810049H20Rik	coiled-coil-helix-coiled-coil-helix domain containing 7	protein-coding
chr11	3941436	3941620	185	*	29.3	20.81	28.01	27.45	38.15	47.17	4.9916	4.7026	5.23225	0.180737	0.581623	0.787249	Intergenic	RLTR16|LTR|ERVK	-9450	NM_001130458	21452	Mm.20948	NM_015749	ENSMUSG00000020432	Tcn2	AW208754|Tcn-2	transcobalamin 2	protein-coding
chr10	3941455	3941675	221	*	3.84	2.73	3.67	6.4	8.89	10.99	2.60517	1.77058	3.13049	0.989036	0.1626	0.447692	intron (NM_001033253, intron 10 of 15)	intron (NM_001033253, intron 10 of 15)	-31510	NM_001170786	270685	Mm.184752	NM_172308	ENSMUSG00000040675	Mthfd1l	2410004L15Rik|AI647056|Fthfsdc1	methylenetetrahydrofolate dehydrogenase (NADP+ dependent) 1-like	protein-coding
chr5	3943274	3943511	238	*	18.91	13.43	18.08	14.73	20.47	25.32	4.20868	4.07072	4.33458	-0.0836352	0.818678	0.917987	intron (NM_194462, intron 1 of 47)	RLTR9D|LTR|ERVK	15207	NM_194462	100986	Mm.46044	NM_194462	ENSMUSG00000040407	Akap9	5730481H23Rik|AKAP-9|AKAP450|AW545847|C79026|G1-448-15|PRKA9|mKIAA0803|mei2-5|repro12	A kinase (PRKA) anchor protein (yotiao) 9	protein-coding
chr19	3943398	3943558	161	*	19.28	13.7	18.44	20.45	28.42	35.15	4.4966	4.09924	4.80781	0.358437	0.309938	0.591878	intron (NM_001161428, intron 7 of 9)	intron (NM_001161428, intron 7 of 9)	8292	NM_001161428	54445	Mm.262094	NM_019449	ENSMUSG00000036908	Unc93b1	Unc-93B1|Unc93b	unc-93 homolog B1, TLR signaling regulator	protein-coding
chr10	3943956	3944207	252	*	22.42	15.92	21.43	14.42	20.03	24.77	4.30975	4.31651	4.30295	-0.359427	0.31649	0.597765	intron (NM_001033253, intron 10 of 15)	intron (NM_001033253, intron 10 of 15)	-28993	NM_001170786	270685	Mm.184752	NM_172308	ENSMUSG00000040675	Mthfd1l	2410004L15Rik|AI647056|Fthfsdc1	methylenetetrahydrofolate dehydrogenase (NADP+ dependent) 1-like	protein-coding
chr13	3944492	3945556	1065	*	39.38	27.97	37.65	36.26	50.38	62.3	5.40342	5.12941	5.63361	0.155617	0.613526	0.807255	5' UTR (NM_031250, exon 1 of 2)	5' UTR (NM_031250, exon 1 of 2)	325	NM_031250	83428	Mm.313662	NM_031250	ENSMUSG00000044988	Ucn3	ucn III	urocortin 3	protein-coding
chr11	3945331	3946281	951	*	57.28	40.68	54.76	54.77	76.11	94.12	5.97623	5.66974	6.22889	0.210531	0.450281	0.701658	Intergenic	RLTR9F|LTR|ERVK	-13728	NM_001130458	21452	Mm.20948	NM_015749	ENSMUSG00000020432	Tcn2	AW208754|Tcn-2	transcobalamin 2	protein-coding
chr19	3945872	3946509	638	*	90.86	64.54	86.87	111.06	154.33	190.84	6.86316	6.33554	7.24865	0.564311	0.0315727	0.218654	intron (NM_019449, intron 9 of 10)	intron (NM_019449, intron 9 of 10)	11005	NM_001161428	54445	Mm.262094	NM_019449	ENSMUSG00000036908	Unc93b1	Unc-93B1|Unc93b	unc-93 homolog B1, TLR signaling regulator	protein-coding
chr11	3946334	3946705	372	*	7.53	5.35	7.2	8.16	11.34	14.02	3.15924	2.74229	3.48231	0.386063	0.451999	0.702846	Intergenic	MMERVK9C_I-int|LTR|ERVK	-14442	NM_001130458	21452	Mm.20948	NM_015749	ENSMUSG00000020432	Tcn2	AW208754|Tcn-2	transcobalamin 2	protein-coding
chr19	3946758	3947046	289	*	102.74	72.97	98.23	64.97	90.28	111.64	6.49401	6.5127	6.47508	-0.385253	0.143445	0.42432	intron (NM_019449, intron 9 of 10)	intron (NM_019449, intron 9 of 10)	11716	NM_001161428	54445	Mm.262094	NM_019449	ENSMUSG00000036908	Unc93b1	Unc-93B1|Unc93b	unc-93 homolog B1, TLR signaling regulator	protein-coding
chr11	3946803	3947127	325	*	17.36	12.33	16.6	14.16	19.67	24.33	4.12171	3.94763	4.27702	-0.0188454	0.959914	0.98406	Intergenic	MMERVK9C_I-int|LTR|ERVK	-14887	NM_001130458	21452	Mm.20948	NM_015749	ENSMUSG00000020432	Tcn2	AW208754|Tcn-2	transcobalamin 2	protein-coding
chr19	3947785	3948132	348	*	65.29	46.37	62.42	67.66	94.01	116.26	6.23521	5.85862	6.53358	0.326254	0.227473	0.51736	intron (NM_001161428, intron 9 of 9)	intron (NM_001161428, intron 9 of 9)	-10849	NM_028545	73458	Mm.482922	NM_028545	ENSMUSG00000037263	Aldh3b3	1700055N04Rik	aldehyde dehydrogenase 3 family, member B3	protein-coding
chr19	3948515	3948955	441	*	88.96	63.18	85.05	103.54	143.88	177.92	6.78688	6.30494	7.14751	0.493821	0.0596893	0.291998	exon (NM_019449, exon 11 of 11)	exon (NM_019449, exon 11 of 11)	-10073	NM_028545	73458	Mm.482922	NM_028545	ENSMUSG00000037263	Aldh3b3	1700055N04Rik	aldehyde dehydrogenase 3 family, member B3	protein-coding
chr19	3950038	3950785	748	*	183.06	130.01	175.02	135.23	187.91	232.37	7.44238	7.34603	7.53269	-0.161388	0.536928	0.758832	Intergenic	B1F|SINE|Alu	-8396	NM_028545	73458	Mm.482922	NM_028545	ENSMUSG00000037263	Aldh3b3	1700055N04Rik	aldehyde dehydrogenase 3 family, member B3	protein-coding
chr5	3954052	3954260	209	*	3.05	2.17	2.92	2.45	3.4	4.21	1.60046	1.43933	1.74539	-0.0408612	0.968502	0.987452	intron (NM_194462, intron 3 of 47)	B4A|SINE|B4	25970	NM_194462	100986	Mm.46044	NM_194462	ENSMUSG00000040407	Akap9	5730481H23Rik|AKAP-9|AKAP450|AW545847|C79026|G1-448-15|PRKA9|mKIAA0803|mei2-5|repro12	A kinase (PRKA) anchor protein (yotiao) 9	protein-coding
chr5	3954385	3955048	664	*	44.69	31.74	42.73	36.37	50.54	62.5	5.48419	5.31186	5.63811	-0.021852	0.942256	0.976471	intron (NM_194462, intron 3 of 47)	intron (NM_194462, intron 3 of 47)	26531	NM_194462	100986	Mm.46044	NM_194462	ENSMUSG00000040407	Akap9	5730481H23Rik|AKAP-9|AKAP450|AW545847|C79026|G1-448-15|PRKA9|mKIAA0803|mei2-5|repro12	A kinase (PRKA) anchor protein (yotiao) 9	protein-coding
chr19	3955891	3956083	193	*	18.34	13.02	17.53	13.94	19.37	23.95	4.14513	4.02668	4.25459	-0.119463	0.746241	0.881306	Intergenic	Intergenic	-2821	NM_028545	73458	Mm.482922	NM_028545	ENSMUSG00000037263	Aldh3b3	1700055N04Rik	aldehyde dehydrogenase 3 family, member B3	protein-coding
chr8	3956104	3956338	235	*	18.62	13.22	17.8	12.06	16.75	20.72	4.04689	4.04867	4.04512	-0.348946	0.356547	0.631433	Intergenic	Intergenic	-9358	NM_130903	170776	Mm.215729	NM_130903	ENSMUSG00000040165	Cd209c	SIGNR2|mSIGNR2	CD209c antigen	protein-coding
chr19	3957243	3958259	1017	*	93.5	66.4	89.39	57.61	80.05	98.99	6.33967	6.37673	6.30162	-0.422626	0.111822	0.383057	Intergenic	Intergenic	-1057	NM_028545	73458	Mm.482922	NM_028545	ENSMUSG00000037263	Aldh3b3	1700055N04Rik	aldehyde dehydrogenase 3 family, member B3	protein-coding
chr15	3958062	3958300	239	*	17.86	12.69	17.08	15.05	20.91	25.86	4.18892	3.98859	4.3648	0.0279817	0.939608	0.975206	Intergenic	Intergenic	21392	NM_134099	106052	Mm.234191	NM_134099	ENSMUSG00000022184	Fbxo4	1700096C12Rik|AI851261|AW494535|Fbx4	F-box protein 4	protein-coding
chr2	3958141	3958312	172	*	6.77	4.81	6.48	5.82	8.09	10	2.80647	2.58962	2.99494	0.0566273	0.926063	0.969083	Intergenic	ERVB7_2-LTR_MM|LTR|ERVK	-59456	NM_001347086	209630	Mm.37932	NM_172475	ENSMUSG00000026657	Frmd4a	2700017I06Rik|5330420J21|AI594879|C230040M21Rik|Frmd4|Gm13190|mKIAA1294	FERM domain containing 4A	protein-coding
chr19	3958516	3958976	461	*	25.66	18.23	24.54	22.14	30.77	38.05	4.73144	4.51154	4.9222	0.0622376	0.855047	0.93589	promoter-TSS (NM_028545)	promoter-TSS (NM_028545)	-62	NM_028545	73458	Mm.482922	NM_028545	ENSMUSG00000037263	Aldh3b3	1700055N04Rik	aldehyde dehydrogenase 3 family, member B3	protein-coding
chr19	3959071	3959430	360	*	16.04	11.39	15.34	19.45	27.03	33.43	4.35392	3.83371	4.73546	0.550157	0.130325	0.408105	intron (NM_028545, intron 1 of 9)	intron (NM_028545, intron 1 of 9)	443	NM_028545	73458	Mm.482922	NM_028545	ENSMUSG00000037263	Aldh3b3	1700055N04Rik	aldehyde dehydrogenase 3 family, member B3	protein-coding
chr12	3959718	3960518	801	*	66.86	47.48	63.92	40.97	56.93	70.4	5.85203	5.89289	5.80997	-0.430143	0.128468	0.405871	exon (NM_001278582, exon 4 of 4)	exon (NM_001278582, exon 4 of 4)	5173	NM_001278583	18976	Mm.277996	NM_008895	ENSMUSG00000020660	Pomc	ACTH|BE|Beta-LPH|Clip|Gamma-LPH|Npp|Pomc-1|Pomc1|alpha-MSH|alphaMSH|beta-MSH|gamma-MSH	pro-opiomelanocortin-alpha	protein-coding
chr15	3961977	3962947	971	*	62.65	44.5	59.9	66.24	92.04	113.82	6.19364	5.79923	6.50304	0.355046	0.192588	0.481545	Intergenic	RMER19B|LTR|ERVK	17111	NM_134099	106052	Mm.234191	NM_134099	ENSMUSG00000022184	Fbxo4	1700096C12Rik|AI851261|AW494535|Fbx4	F-box protein 4	protein-coding
chr11	3963228	3964550	1323	*	94.59	67.18	90.44	98.14	136.37	168.63	6.77117	6.39358	7.07015	0.328032	0.209525	0.499159	promoter-TSS (NM_022889)	promoter-TSS (NM_022889)	-86	NM_022889	64934	Mm.28659	NM_022889	ENSMUSG00000020430	Pes1	-	pescadillo ribosomal biogenesis factor 1	protein-coding
chr16	3965171	3965353	183	*	5.66	4.02	5.41	3.32	4.62	5.71	2.25972	2.33011	2.18571	-0.480701	0.53241	0.755906	exon (NM_001081280, exon 3 of 18)	exon (NM_001081280, exon 3 of 18)	11370	NM_001081280	268857	Mm.215994	NM_175547	ENSMUSG00000049871	Nlrc3	CLR16.2|D230007K08Rik|mFLJ00348	NLR family, CARD domain containing 3	protein-coding
chr16	3965474	3965806	333	*	8.1	5.75	7.74	6.73	9.36	11.57	3.03696	2.84702	3.20477	0.00892949	0.986016	0.994345	intron (NM_001081280, intron 1 of 17)	intron (NM_001081280, intron 1 of 17)	10992	NM_001081280	268857	Mm.215994	NM_175547	ENSMUSG00000049871	Nlrc3	CLR16.2|D230007K08Rik|mFLJ00348	NLR family, CARD domain containing 3	protein-coding
chr4	3967575	3967986	412	*	41.49	29.47	39.67	32.87	45.68	56.49	5.35553	5.2045	5.49223	-0.0602567	0.845629	0.931403	Intergenic	Intergenic	28357	NR_104356	66433	Mm.27406	NM_181391	ENSMUSG00000042198	Chchd7	1810049H20Rik	coiled-coil-helix-coiled-coil-helix domain containing 7	protein-coding
chr10	3968998	3969346	349	*	41.86	29.73	40.02	37.4	51.97	64.26	5.46614	5.21723	5.67836	0.112655	0.7096	0.861261	Intergenic	Intergenic	-3903	NM_001170786	270685	Mm.184752	NM_172308	ENSMUSG00000040675	Mthfd1l	2410004L15Rik|AI647056|Fthfsdc1	methylenetetrahydrofolate dehydrogenase (NADP+ dependent) 1-like	protein-coding
chr11	3969877	3970171	295	*	30.69	21.8	29.34	24	33.35	41.24	4.91021	4.76964	5.0383	-0.079214	0.811628	0.914388	intron (NM_022889, intron 3 of 14)	intron (NM_022889, intron 3 of 14)	6049	NM_022889	64934	Mm.28659	NM_022889	ENSMUSG00000020430	Pes1	-	pescadillo ribosomal biogenesis factor 1	protein-coding
chr19	3970675	3970825	151	*	3.7	2.63	3.53	2.13	2.96	3.67	1.63396	1.7163	1.54663	-0.498402	0.616351	0.80888	TTS (NM_028545)	TTS (NM_028545)	-1578	NM_001177438	621603	Mm.34137	NM_001177438	ENSMUSG00000075296	Aldh3b2	AI848594|C130048D07Rik	aldehyde dehydrogenase 3 family, member B2	protein-coding
chr19	3970868	3971024	157	*	7.85	5.57	7.5	2.15	2.99	3.7	2.31026	2.80172	1.5591	-1.54714	0.0441003	0.255333	TTS (NM_028545)	TTS (NM_028545)	-1382	NM_001177438	621603	Mm.34137	NM_001177438	ENSMUSG00000075296	Aldh3b2	AI848594|C130048D07Rik	aldehyde dehydrogenase 3 family, member B2	protein-coding
chr16	17828903	17829127	225	*	1.9	1.35	1.82	10.66	14.81	18.31	3.02533	0.759596	3.86695	2.68138	6.85829e-05	0.00770018	Intergenic	Intergenic	-4104	NR_027959	433004	Mm.310200	NM_001002790		B830017H08Rik	-	RIKEN cDNA B830017H08 gene	ncRNA
chr10	3972838	3974091	1254	*	300.67	213.55	287.47	318.08	441.99	546.57	8.45692	8.06195	8.76668	0.356441	0.160869	0.445636	exon (NM_001170785, exon 1 of 28)	exon (NM_001170785, exon 1 of 28)	390	NM_001170785	270685	Mm.184752	NM_172308	ENSMUSG00000040675	Mthfd1l	2410004L15Rik|AI647056|Fthfsdc1	methylenetetrahydrofolate dehydrogenase (NADP+ dependent) 1-like	protein-coding
chr4	3975069	3975300	232	*	16.99	12.07	16.24	10	13.89	17.18	3.84727	3.91632	3.77475	-0.485627	0.215787	0.505372	Intergenic	Intergenic	35761	NR_104356	66433	Mm.27406	NM_181391	ENSMUSG00000042198	Chchd7	1810049H20Rik	coiled-coil-helix-coiled-coil-helix domain containing 7	protein-coding
chr16	3976193	3977105	913	*	27.88	19.8	26.65	25.29	35.15	43.47	4.89269	4.63086	5.11422	0.134751	0.686648	0.848919	promoter-TSS (NM_175547)	promoter-TSS (NM_175547)	-17	NM_175547	268857	Mm.215994	NM_175547	ENSMUSG00000049871	Nlrc3	CLR16.2|D230007K08Rik|mFLJ00348	NLR family, CARD domain containing 3	protein-coding
chr16	3977186	3977687	502	*	15.54	11.04	14.86	12.11	16.83	20.81	3.92585	3.78778	4.05185	-0.0832057	0.829668	0.923596	promoter-TSS (NM_175547)	promoter-TSS (NM_175547)	-805	NM_175547	268857	Mm.215994	NM_175547	ENSMUSG00000049871	Nlrc3	CLR16.2|D230007K08Rik|mFLJ00348	NLR family, CARD domain containing 3	protein-coding
chr11	3978118	3978982	865	*	91.95	65.3	87.91	95.07	132.11	163.36	6.72723	6.35262	7.02435	0.323173	0.217894	0.507737	intron (NM_022889, intron 14 of 14)	intron (NM_022889, intron 14 of 14)	-5086	NM_001177703	53897	Mm.103414	NM_016922	ENSMUSG00000049721	Gal3st1	Cst|Gcst	galactose-3-O-sulfotransferase 1	protein-coding
chr10	3978305	3979357	1053	*	187.44	133.12	179.21	167.07	232.16	287.09	7.62703	7.38015	7.83777	0.109386	0.675947	0.843214	intron (NM_172308, intron 2 of 27)	B1_Mus2|SINE|Alu	5756	NM_001170785	270685	Mm.184752	NM_172308	ENSMUSG00000040675	Mthfd1l	2410004L15Rik|AI647056|Fthfsdc1	methylenetetrahydrofolate dehydrogenase (NADP+ dependent) 1-like	protein-coding
chr15	3978952	3980097	1146	*	208.13	147.82	198.99	215.76	299.82	370.76	7.90818	7.53124	8.20675	0.327181	0.209864	0.49956	promoter-TSS (NM_134099)	promoter-TSS (NM_134099)	48	NM_134099	106052	Mm.234191	NM_134099	ENSMUSG00000022184	Fbxo4	1700096C12Rik|AI851261|AW494535|Fbx4	F-box protein 4	protein-coding
chr19	3980204	3980689	486	*	127.58	90.61	121.97	86.89	120.74	149.3	6.86022	6.82511	6.89451	-0.278459	0.285208	0.571322	intron (NM_001177438, intron 8 of 9)	intron (NM_001177438, intron 8 of 9)	-6123	NM_001302482	71670	Mm.29735	NM_027857	ENSMUSG00000024866	Acy3	0610006H10Rik|AA3|AAIII|AW107362|Acy-3|HCBP1	aspartoacylase (aminoacylase) 3	protein-coding
chr12	3981276	3982269	994	*	62.87	44.66	60.11	61.14	84.96	105.06	6.12514	5.80428	6.38747	0.234628	0.390396	0.657886	exon (NM_001082483, exon 10 of 23)	exon (NM_001082483, exon 10 of 23)	26828	NM_001278583	18976	Mm.277996	NM_008895	ENSMUSG00000020660	Pomc	ACTH|BE|Beta-LPH|Clip|Gamma-LPH|Npp|Pomc-1|Pomc1|alpha-MSH|alphaMSH|beta-MSH|gamma-MSH	pro-opiomelanocortin-alpha	protein-coding
chr12	3982377	3982527	151	*	5.9	4.19	5.64	2.68	3.72	4.6	2.15627	2.39139	1.87522	-0.840157	0.297631	0.581932	intron (NM_001082483, intron 8 of 22)	intron (NM_001082483, intron 8 of 22)	27507	NM_001278583	18976	Mm.277996	NM_008895	ENSMUSG00000020660	Pomc	ACTH|BE|Beta-LPH|Clip|Gamma-LPH|Npp|Pomc-1|Pomc1|alpha-MSH|alphaMSH|beta-MSH|gamma-MSH	pro-opiomelanocortin-alpha	protein-coding
chr18	3982321	3982576	256	*	13.36	9.49	12.77	4.76	6.62	8.18	3.20089	3.56925	2.70497	-1.19547	0.0164273	0.160358	Intergenic	Intergenic	-183383	NM_026092	67328	Mm.158148	NM_026092	ENSMUSG00000024233	Lyzl1	1700038F02Rik|Lyc2|Lyzd1	lysozyme-like 1	protein-coding
chr4	136357039	136357386	348	*	1.48	1.05	1.41	8.26	11.48	14.2	2.65839	0.390844	3.50022	2.66531	0.00100141	0.0370051	Intergenic	Intergenic	45615	NM_001355182	74326	Mm.31051	NM_028871	ENSMUSG00000066037	Hnrnpr	2610003J05Rik|2610528B01Rik|Hnrpr	heterogeneous nuclear ribonucleoprotein R	protein-coding
chr12	3983818	3984044	227	*	17.99	12.77	17.2	8.95	12.44	15.38	3.81994	3.99877	3.61576	-0.72432	0.0686613	0.310238	intron (NM_001082483, intron 6 of 22)	intron (NM_001082483, intron 6 of 22)	28986	NM_001278583	18976	Mm.277996	NM_008895	ENSMUSG00000020660	Pomc	ACTH|BE|Beta-LPH|Clip|Gamma-LPH|Npp|Pomc-1|Pomc1|alpha-MSH|alphaMSH|beta-MSH|gamma-MSH	pro-opiomelanocortin-alpha	protein-coding
chr11	3983219	3984659	1441	*	252	178.98	240.93	286.82	398.56	492.86	8.26847	7.80716	8.61747	0.461951	0.0728893	0.318446	intron (NM_001177703, intron 1 of 2)	intron (NM_001177703, intron 1 of 2)	303	NM_016922	53897	Mm.103414	NM_016922	ENSMUSG00000049721	Gal3st1	Cst|Gcst	galactose-3-O-sulfotransferase 1	protein-coding
chr19	3985138	3986757	1620	*	501.93	356.49	479.89	561.33	780.02	964.57	9.24644	8.80123	9.58617	0.436683	0.0663383	0.305362	promoter-TSS (NM_001302482)	promoter-TSS (NM_001302482)	-622	NM_001302482	71670	Mm.29735	NM_027857	ENSMUSG00000024866	Acy3	0610006H10Rik|AA3|AAIII|AW107362|Acy-3|HCBP1	aspartoacylase (aminoacylase) 3	protein-coding
chr6	3988093	3988243	151	*	8.7	6.18	8.32	8.31	11.55	14.28	3.25629	2.95102	3.50811	0.205837	0.673257	0.841695	intron (NR_138566, intron 1 of 4)	B1_Mur4|SINE|Alu	690	NR_138566	21789	Mm.25612	NM_009364	ENSMUSG00000029664	Tfpi2	AV000670|PP5/TFPI-2	tissue factor pathway inhibitor 2	protein-coding
chr15	3988091	3988250	160	*	8.92	6.33	8.52	5.81	8.08	9.99	2.98962	2.98612	2.9931	-0.335851	0.537345	0.759046	intron (NM_145930, intron 5 of 5)	B3A|SINE|B2	7575	NM_145930	106064	Mm.21299	NM_145930	ENSMUSG00000041935	AW549877	AI195826	expressed sequence AW549877	protein-coding
chr6	3988443	3989331	889	*	133.44	94.77	127.58	132.69	184.39	228.01	7.23025	6.88994	7.50541	0.267078	0.306953	0.589397	promoter-TSS (NR_138566)	promoter-TSS (NR_138566)	-29	NR_138566	21789	Mm.25612	NM_009364	ENSMUSG00000029664	Tfpi2	AV000670|PP5/TFPI-2	tissue factor pathway inhibitor 2	protein-coding
chr11	3989835	3990134	300	*	2.31	1.64	2.21	8.62	11.98	14.82	2.79287	1.03578	3.56193	2.11905	0.00321014	0.0708362	promoter-TSS (NM_001177691)	promoter-TSS (NM_001177691)	52	NM_001177691	53897	Mm.103414	NM_016922	ENSMUSG00000049721	Gal3st1	Cst|Gcst	galactose-3-O-sulfotransferase 1	protein-coding
chr5	3990528	3990809	282	*	17.79	12.63	17	8.74	12.14	15.01	3.79542	3.98249	3.58042	-0.74311	0.0641	0.300978	intron (NM_194462, intron 14 of 47)	intron (NM_194462, intron 14 of 47)	62483	NM_194462	100986	Mm.46044	NM_194462	ENSMUSG00000040407	Akap9	5730481H23Rik|AKAP-9|AKAP450|AW545847|C79026|G1-448-15|PRKA9|mKIAA0803|mei2-5|repro12	A kinase (PRKA) anchor protein (yotiao) 9	protein-coding
chr16	24077258	24077427	170	*	1.5	1.06	1.43	8.27	11.49	14.21	2.66156	0.412564	3.50122	2.64383	0.000674449	0.029265	non-coding (NR_155457, exon 2 of 2)	non-coding (NR_155457, exon 2 of 2)	5347	NR_155457	108168278	Mm.417246	NR_155457		Gm46545	-	predicted gene, 46545	ncRNA
chr19	3994945	3995370	426	*	86.91	61.73	83.09	50.46	70.11	86.7	6.19311	6.27134	6.1104	-0.508221	0.0597935	0.292157	intron (NM_001001320, intron 1 of 7)	MTD|LTR|ERVL-MaLR	2406	NM_001001320	109575	Mm.246555	NM_011533	ENSMUSG00000037477	Tbx10	Dc|Tbx13|Tbx7	T-box 10	protein-coding
chr15	3995368	3996521	1154	*	404.05	286.97	386.31	428.93	596.03	737.05	8.88637	8.48828	9.19804	0.361498	0.141353	0.421628	promoter-TSS (NR_045740)	promoter-TSS (NR_045740)	-94	NR_045740	328489	Mm.447020	NR_045740	ENSMUSG00000097662	Gm2093	100039196|A630020A06	predicted gene 2093	ncRNA
chr10	3996514	3996792	279	*	29.81	21.17	28.5	19.3	26.81	33.16	4.72561	4.72755	4.72366	-0.350333	0.301655	0.58517	intron (NM_172308, intron 7 of 27)	intron (NM_172308, intron 7 of 27)	23578	NM_001170785	270685	Mm.184752	NM_172308	ENSMUSG00000040675	Mthfd1l	2410004L15Rik|AI647056|Fthfsdc1	methylenetetrahydrofolate dehydrogenase (NADP+ dependent) 1-like	protein-coding
chr19	3996788	3997440	653	*	90.03	63.95	86.08	94.99	132	163.23	6.7149	6.32229	7.02321	0.352316	0.179126	0.466343	intron (NM_001001320, intron 3 of 7)	intron (NM_001001320, intron 3 of 7)	-3466	NM_025529	66387	Mm.259222	NM_025529	ENSMUSG00000110949	Nudt8	2310039H17Rik	nudix (nucleoside diphosphate linked moiety X)-type motif 8	protein-coding
chr11	3997995	3998167	173	*	2.69	1.91	2.57	2.9	4.03	4.98	1.66887	1.25874	1.98784	0.366923	0.721748	0.867824	exon (NM_001177703, exon 3 of 3)	exon (NM_001177703, exon 3 of 3)	8148	NM_001177691	53897	Mm.103414	NM_016922	ENSMUSG00000049721	Gal3st1	Cst|Gcst	galactose-3-O-sulfotransferase 1	protein-coding
chr11	3998396	3998840	445	*	18.35	13.03	17.55	17.44	24.24	29.98	4.32905	4.0278	4.57813	0.201007	0.578274	0.785116	exon (NM_001177703, exon 3 of 3)	exon (NM_001177703, exon 3 of 3)	8685	NM_001177691	53897	Mm.103414	NM_016922	ENSMUSG00000049721	Gal3st1	Cst|Gcst	galactose-3-O-sulfotransferase 1	protein-coding
chr19	3999725	4000904	1180	*	433.5	307.89	414.47	437.17	607.49	751.22	8.94238	8.58978	9.22551	0.287491	0.239289	0.529556	promoter-TSS (NM_025529)	promoter-TSS (NM_025529)	-265	NM_025529	66387	Mm.259222	NM_025529	ENSMUSG00000110949	Nudt8	2310039H17Rik	nudix (nucleoside diphosphate linked moiety X)-type motif 8	protein-coding
chr19	4001201	4001499	299	*	44.39	31.53	42.44	66.44	92.33	114.17	6.02714	5.30198	6.50747	0.855549	0.00246384	0.0614608	intron (NM_025529, intron 2 of 3)	intron (NM_025529, intron 2 of 3)	770	NM_025529	66387	Mm.259222	NM_025529	ENSMUSG00000110949	Nudt8	2310039H17Rik	nudix (nucleoside diphosphate linked moiety X)-type motif 8	protein-coding
chr6	4001447	4001633	187	*	13.19	9.37	12.61	11.95	16.6	20.53	3.81167	3.55153	4.03199	0.130935	0.743619	0.879698	Intergenic	B4A|SINE|B4	-2447	NM_025331	66066	Mm.25547	NM_025331	ENSMUSG00000032766	Gng11	0610037B21Rik	guanine nucleotide binding protein (G protein), gamma 11	protein-coding
chr11	4001605	4002013	409	*	38.19	27.12	36.51	20.73	28.81	35.62	4.96174	5.08491	4.82706	-0.603524	0.0669003	0.306493	Intergenic	Intergenic	11876	NM_001177691	53897	Mm.103414	NM_016922	ENSMUSG00000049721	Gal3st1	Cst|Gcst	galactose-3-O-sulfotransferase 1	protein-coding
chr13	4001747	4002227	481	*	43.89	31.18	41.97	24.79	34.45	42.6	5.18905	5.28584	5.0853	-0.546842	0.0844568	0.338986	Intergenic	Intergenic	-56638	NM_031250	83428	Mm.313662	NM_031250	ENSMUSG00000044988	Ucn3	ucn III	urocortin 3	protein-coding
chr19	4002590	4002827	238	*	55.41	39.36	52.98	46.68	64.87	80.22	5.82241	5.62202	5.99833	0.0280715	0.921346	0.967021	promoter-TSS (NM_021791)	promoter-TSS (NM_021791)	-676	NM_021791	60425	Mm.266972	NM_021791	ENSMUSG00000024871	Doc2g	D830013O18Rik	double C2, gamma	protein-coding
chr15	4002158	4003147	990	*	50.32	35.74	48.11	41.62	57.84	71.53	5.66852	5.48309	5.83281	0.00152144	0.995747	0.998363	intron (NR_045740, intron 2 of 2)	intron (NR_045740, intron 2 of 2)	6614	NR_045740	328489	Mm.447020	NR_045740	ENSMUSG00000097662	Gm2093	100039196|A630020A06	predicted gene 2093	ncRNA
chr18	4002661	4003281	621	*	64.02	45.47	61.2	44.34	61.61	76.19	5.87786	5.83024	5.92395	-0.253896	0.367855	0.640708	Intergenic	Intergenic	-162861	NM_026092	67328	Mm.158148	NM_026092	ENSMUSG00000024233	Lyzl1	1700038F02Rik|Lyc2|Lyzd1	lysozyme-like 1	protein-coding
chr16	4003203	4004518	1316	*	275.72	195.83	263.61	257.51	357.84	442.5	8.22321	7.93696	8.46196	0.176767	0.491928	0.729974	Intergenic	CpG	-2183	NM_177472	52864	Mm.29935	NM_177472	ENSMUSG00000039738	Slx4	AI256635|AI426760|Btbd12|D16Bwg1016e	SLX4 structure-specific endonuclease subunit homolog (S. cerevisiae)	protein-coding
chr6	4003552	4004614	1063	*	133.2	94.6	127.35	112.96	156.96	194.1	7.09306	6.88734	7.27307	0.0375389	0.885502	0.950683	promoter-TSS (NM_025331)	promoter-TSS (NM_025331)	96	NM_025331	66066	Mm.25547	NM_025331	ENSMUSG00000032766	Gng11	0610037B21Rik	guanine nucleotide binding protein (G protein), gamma 11	protein-coding
chr5	4007545	4008031	487	*	20.2	14.35	19.32	16.54	22.99	28.43	4.34386	4.16652	4.50176	-0.0129004	0.971333	0.988618	intron (NM_194462, intron 19 of 47)	intron (NM_194462, intron 19 of 47)	79602	NM_194462	100986	Mm.46044	NM_194462	ENSMUSG00000040407	Akap9	5730481H23Rik|AKAP-9|AKAP450|AW545847|C79026|G1-448-15|PRKA9|mKIAA0803|mei2-5|repro12	A kinase (PRKA) anchor protein (yotiao) 9	protein-coding
chr12	4008888	4009074	187	*	9.26	6.58	8.86	8.45	11.75	14.53	3.30819	3.04168	3.53306	0.141782	0.7677	0.892232	intron (NM_001082483, intron 1 of 22)	intron (NM_001082483, intron 1 of 22)	29934	NM_001082483	668212	Mm.210266	NM_001082483	ENSMUSG00000020658	Efr3b	AI852640|C030014M07Rik|mKIAA0953	EFR3 homolog B	protein-coding
chr6	4009591	4009847	257	*	10.29	7.31	9.84	5.35	7.43	9.19	3.04201	3.19349	2.87274	-0.658666	0.213909	0.503613	Intergenic	Intergenic	5732	NM_025331	66066	Mm.25547	NM_025331	ENSMUSG00000032766	Gng11	0610037B21Rik	guanine nucleotide binding protein (G protein), gamma 11	protein-coding
chr13	4010786	4011285	500	*	19.24	13.67	18.4	14.39	19.99	24.72	4.20173	4.09622	4.30005	-0.14346	0.693322	0.852809	Intergenic	Lx6|LINE|L1	-48555	NM_134072	105387	Mm.26838	NM_134072	ENSMUSG00000033715	Akr1c14	9030611N15Rik|AW557061	aldo-keto reductase family 1, member C14	protein-coding
chr13	4011292	4011442	151	*	4.06	2.88	3.88	2	2.78	3.44	1.66531	1.85012	1.45329	-0.715095	0.471153	0.715995	Intergenic	RSINE1|SINE|B4	-48224	NM_134072	105387	Mm.26838	NM_134072	ENSMUSG00000033715	Akr1c14	9030611N15Rik|AW557061	aldo-keto reductase family 1, member C14	protein-coding
chr19	4012340	4013324	985	*	315.63	224.17	301.77	282.87	393.08	486.08	8.38341	8.13196	8.59746	0.117297	0.645198	0.82652	promoter-TSS (NM_133666)	promoter-TSS (NM_133666)	-77	NM_133666	17995	Mm.29842	NM_133666	ENSMUSG00000037916	Ndufv1	CI-51kD	NADH:ubiquinone oxidoreductase core subunit V1	protein-coding
chr16	4012757	4013493	737	*	37.56	26.68	35.91	41.13	57.15	70.67	5.48703	5.06094	5.81555	0.405297	0.182722	0.470549	Intergenic	Intergenic	-11447	NM_177472	52864	Mm.29935	NM_177472	ENSMUSG00000039738	Slx4	AI256635|AI426760|Btbd12|D16Bwg1016e	SLX4 structure-specific endonuclease subunit homolog (S. cerevisiae)	protein-coding
chr16	4013855	4014798	944	*	82.44	58.55	78.82	65.94	91.62	113.3	6.35364	6.19511	6.49647	-0.0467398	0.860427	0.938447	Intergenic	MTD|LTR|ERVL-MaLR	-12649	NM_177472	52864	Mm.29935	NM_177472	ENSMUSG00000039738	Slx4	AI256635|AI426760|Btbd12|D16Bwg1016e	SLX4 structure-specific endonuclease subunit homolog (S. cerevisiae)	protein-coding
chr2	4018408	4018659	252	*	4.13	2.94	3.95	7.07	9.83	12.16	2.74003	1.87756	3.27607	1.02873	0.115561	0.388555	5' UTR (NM_001347086, exon 2 of 25)	5' UTR (NM_001347086, exon 2 of 25)	851	NM_001347086	209630	Mm.37932	NM_172475	ENSMUSG00000026657	Frmd4a	2700017I06Rik|5330420J21|AI594879|C230040M21Rik|Frmd4|Gm13190|mKIAA1294	FERM domain containing 4A	protein-coding
chr19	4018561	4019645	1085	*	186.52	132.48	178.33	160.1	222.47	275.11	7.58873	7.3731	7.77627	0.0549736	0.833636	0.925535	Intergenic	URR1A|DNA|hAT-Charlie	-6348	NM_133666	17995	Mm.29842	NM_133666	ENSMUSG00000037916	Ndufv1	CI-51kD	NADH:ubiquinone oxidoreductase core subunit V1	protein-coding
chr15	4019799	4019954	156	*	9.67	6.87	9.25	6.52	9.06	11.2	3.13108	3.10366	3.15799	-0.289759	0.570041	0.780168	TTS (NR_028266)	TTS (NR_028266)	-6551	NM_024188	67041	Mm.13445	NM_024188	ENSMUSG00000022186	Oxct1	2610008O03Rik|Oxct|Oxct2a|Scot-s	3-oxoacid CoA transferase 1	protein-coding
chr5	4019203	4020281	1079	*	210.44	149.46	201.2	212.51	295.3	365.17	7.90097	7.54718	8.18486	0.28937	0.267084	0.554648	intron (NM_194462, intron 21 of 47)	intron (NM_194462, intron 21 of 47)	84955	NM_020010	13121	Mm.140158	NM_020010	ENSMUSG00000001467	Cyp51	AI426508|CYPLI|Cyp51a1|Ldm|P450-14DM|P450LI	cytochrome P450, family 51	protein-coding
chr16	4021340	4021657	318	*	10.65	7.56	10.18	10.48	14.56	18.01	3.57392	3.24277	3.84307	0.249546	0.562947	0.775531	Intergenic	Lx5c|LINE|L1	-15537	NM_001357143	13419	Mm.291048	NM_010061	ENSMUSG00000005980	Dnase1	AI788650|DNaseI|Dnl1	deoxyribonuclease I	protein-coding
chr6	4022706	4023081	376	*	13.61	9.67	13.01	5.27	7.32	9.05	3.27092	3.59637	2.84998	-1.07916	0.0259243	0.19947	Intergenic	Intergenic	18907	NM_025331	66066	Mm.25547	NM_025331	ENSMUSG00000032766	Gng11	0610037B21Rik	guanine nucleotide binding protein (G protein), gamma 11	protein-coding
chr2	23015526	23015777	252	*	1.48	1.05	1.41	7.98	11.09	13.72	2.61423	0.394938	3.45036	2.61114	0.0010081	0.0371288	intron (NM_001077192, intron 1 of 8)	RMER17B|LTR|ERVK	24589	NM_001077193	11308	Mm.205647	NM_007380	ENSMUSG00000058835	Abi1	E3B1|NAP1|Ssh3bp1|abi-1	abl-interactor 1	protein-coding
chr5	4024737	4025085	349	*	12.59	8.94	12.04	18.25	25.36	31.35	4.17698	3.48424	4.64303	0.804602	0.0329159	0.223099	intron (NM_194462, intron 21 of 47)	intron (NM_194462, intron 21 of 47)	79786	NM_020010	13121	Mm.140158	NM_020010	ENSMUSG00000001467	Cyp51	AI426508|CYPLI|Cyp51a1|Ldm|P450-14DM|P450LI	cytochrome P450, family 51	protein-coding
chr19	4024220	4025182	963	*	43.8	31.1	41.87	64.48	89.6	110.8	5.99117	5.28258	6.46426	0.831728	0.00337113	0.0725811	Intergenic	B1_Mur2|SINE|Alu	-11946	NM_133666	17995	Mm.29842	NM_133666	ENSMUSG00000037916	Ndufv1	CI-51kD	NADH:ubiquinone oxidoreductase core subunit V1	protein-coding
chr19	4025286	4025436	151	*	1.14	0.81	1.09	2.01	2.8	3.46	0.91572	0.0206487	1.46394	1.01781	0.444761	0.697843	Intergenic	MER34|LTR|ERV1	12551	NM_013541	14870	Mm.299292	NM_013541	ENSMUSG00000060803	Gstp1	GstpiB	glutathione S-transferase, pi 1	protein-coding
chr19	4025483	4025633	151	*	4.85	3.45	4.64	2.52	3.5	4.33	1.95767	2.10932	1.78818	-0.649857	0.456274	0.705964	Intergenic	Intergenic	12354	NM_013541	14870	Mm.299292	NM_013541	ENSMUSG00000060803	Gstp1	GstpiB	glutathione S-transferase, pi 1	protein-coding
chr16	4026595	4026947	353	*	57.65	40.94	55.11	76.8	106.73	131.98	6.28912	5.67903	6.71656	0.688188	0.0112759	0.13421	Intergenic	L1MEc|LINE|L1	-10265	NM_001357143	13419	Mm.291048	NM_010061	ENSMUSG00000005980	Dnase1	AI788650|DNaseI|Dnl1	deoxyribonuclease I	protein-coding
chr7	4026910	4027105	196	*	12.7	9.02	12.15	4.62	6.42	7.94	3.13881	3.49706	2.66114	-1.16651	0.0231361	0.189661	intron (NM_001302676, intron 1 of 5)	intron (NM_001302676, intron 1 of 5)	36196	NM_001302681	52855	Mm.290880	NM_178611	ENSMUSG00000055541	Lair1	5133400O11Rik|BB115266|D7Bwg0421e|Lair-1	leukocyte-associated Ig-like receptor 1	protein-coding
chr15	4026007	4027585	1579	*	538.56	382.5	514.91	516.13	717.2	886.89	9.21116	8.90284	9.46504	0.213991	0.368435	0.641141	exon (NM_024188, exon 1 of 17)	exon (NM_024188, exon 1 of 17)	368	NM_024188	67041	Mm.13445	NM_024188	ENSMUSG00000022186	Oxct1	2610008O03Rik|Oxct|Oxct2a|Scot-s	3-oxoacid CoA transferase 1	protein-coding
chr16	4027116	4027657	542	*	152.03	107.98	145.35	127.22	176.79	218.61	7.27298	7.07808	7.44467	0.018413	0.943775	0.977097	Intergenic	Intergenic	-9649	NM_001357143	13419	Mm.291048	NM_010061	ENSMUSG00000005980	Dnase1	AI788650|DNaseI|Dnl1	deoxyribonuclease I	protein-coding
chr15	4027999	4028614	616	*	139.2	98.87	133.09	134.5	186.89	231.11	7.26627	6.95094	7.52488	0.225593	0.388187	0.656131	promoter-TSS (NR_028266)	promoter-TSS (NR_028266)	-901	NR_028266	414066	Mm.394461	NR_028266		BC037032	-	cDNA Sequence BC037032	ncRNA
chr16	4029142	4029955	814	*	405.72	288.15	387.9	436.84	607.02	750.64	8.90502	8.49422	9.2244	0.381915	0.119772	0.393982	Intergenic	Intergenic	-7487	NM_001357143	13419	Mm.291048	NM_010061	ENSMUSG00000005980	Dnase1	AI788650|DNaseI|Dnl1	deoxyribonuclease I	protein-coding
chr19	47934613	47934892	280	*	1.52	1.08	1.45	8.14	11.31	13.99	2.64311	0.429477	3.47856	2.60483	0.000910566	0.0349665	Intergenic	IAP1-MM_LTR|LTR|ERVK	-2959	NM_001163267	381229	Mm.300553	NM_001163267	ENSMUSG00000046585	Cfap58	Ccdc147|Gm969	cilia and flagella associated protein 58	protein-coding
chr16	4031415	4031771	357	*	117.18	83.23	112.04	125.53	174.43	215.7	7.10872	6.70252	7.42532	0.374286	0.152509	0.435544	Intergenic	ID4_|SINE|ID	-5443	NM_001357143	13419	Mm.291048	NM_010061	ENSMUSG00000005980	Dnase1	AI788650|DNaseI|Dnl1	deoxyribonuclease I	protein-coding
chr5	4031915	4032126	212	*	5.62	3.99	5.38	8.04	11.17	13.82	3.00083	2.32143	3.46086	0.778113	0.168195	0.453987	intron (NM_194462, intron 23 of 47)	intron (NM_194462, intron 23 of 47)	72676	NM_020010	13121	Mm.140158	NM_020010	ENSMUSG00000001467	Cyp51	AI426508|CYPLI|Cyp51a1|Ldm|P450-14DM|P450LI	cytochrome P450, family 51	protein-coding
chr13	4032644	4032839	196	*	11.07	7.86	10.58	4.74	6.58	8.14	3.02897	3.29855	2.69717	-0.934124	0.0821986	0.334896	Intergenic	Intergenic	-26849	NM_134072	105387	Mm.26838	NM_134072	ENSMUSG00000033715	Akr1c14	9030611N15Rik|AW557061	aldo-keto reductase family 1, member C14	protein-coding
chr15	4032664	4032934	271	*	13.48	9.58	12.89	21.95	30.5	37.72	4.39363	3.58306	4.90949	0.971847	0.00848118	0.116625	intron (NM_024188, intron 1 of 16)	intron (NM_024188, intron 1 of 16)	-5393	NR_028266	414066	Mm.394461	NR_028266		BC037032	-	cDNA Sequence BC037032	ncRNA
chr15	4033142	4033714	573	*	25.73	18.27	24.6	33.01	45.87	56.72	5.08877	4.51503	5.49816	0.632486	0.0538713	0.27886	intron (NM_024188, intron 1 of 16)	intron (NM_024188, intron 1 of 16)	-6022	NR_028266	414066	Mm.394461	NR_028266		BC037032	-	cDNA Sequence BC037032	ncRNA
chr19	4033194	4033900	707	*	104.8	74.43	100.2	100.55	139.73	172.79	6.8507	6.54136	7.10528	0.215532	0.408759	0.671509	Intergenic	B1_Mus2|SINE|Alu	4365	NM_013541	14870	Mm.299292	NM_013541	ENSMUSG00000060803	Gstp1	GstpiB	glutathione S-transferase, pi 1	protein-coding
chr13	4035024	4035432	409	*	28.98	20.58	27.71	14.91	20.72	25.62	4.52907	4.68702	4.35167	-0.679867	0.0501038	0.269649	Intergenic	Intergenic	-24363	NM_134072	105387	Mm.26838	NM_134072	ENSMUSG00000033715	Akr1c14	9030611N15Rik|AW557061	aldo-keto reductase family 1, member C14	protein-coding
chr16	4035592	4035888	297	*	67.3	47.8	64.35	69.89	97.12	120.1	6.28098	5.90252	6.58051	0.329281	0.220677	0.510863	Intergenic	Intergenic	-1296	NM_001357143	13419	Mm.291048	NM_010061	ENSMUSG00000005980	Dnase1	AI788650|DNaseI|Dnl1	deoxyribonuclease I	protein-coding
chr11	4035328	4035941	614	*	33.64	23.9	32.17	35.95	49.95	61.77	5.3061	4.90217	5.62132	0.369807	0.238705	0.529055	intron (NM_146013, intron 2 of 11)	RMER10A|LTR|ERVL	3853	NM_146013	103655	Mm.337476	NM_146013	ENSMUSG00000019368	Sec14l4	AI256582|AW536553|SPF|TAP	SEC14-like lipid binding 4	protein-coding
chr10	4036701	4037042	342	*	4.98	3.54	4.76	6.78	9.42	11.65	2.77754	2.14692	3.21487	0.705049	0.256529	0.54532	intron (NM_172308, intron 16 of 27)	intron (NM_172308, intron 16 of 27)	63797	NM_001170785	270685	Mm.184752	NM_172308	ENSMUSG00000040675	Mthfd1l	2410004L15Rik|AI647056|Fthfsdc1	methylenetetrahydrofolate dehydrogenase (NADP+ dependent) 1-like	protein-coding
chr16	4036741	4037218	478	*	113.63	80.7	108.64	132.53	184.16	227.74	7.14193	6.65805	7.50364	0.496971	0.0578625	0.2878	promoter-TSS (NM_010061)	promoter-TSS (NM_010061)	-56	NM_001357143	13419	Mm.291048	NM_010061	ENSMUSG00000005980	Dnase1	AI788650|DNaseI|Dnl1	deoxyribonuclease I	protein-coding
chr10	4037190	4037400	211	*	6.81	4.83	6.51	6.51	9.04	11.18	2.90314	2.59684	3.15566	0.206908	0.718897	0.866373	intron (NM_172308, intron 16 of 27)	intron (NM_172308, intron 16 of 27)	64220	NM_001170785	270685	Mm.184752	NM_172308	ENSMUSG00000040675	Mthfd1l	2410004L15Rik|AI647056|Fthfsdc1	methylenetetrahydrofolate dehydrogenase (NADP+ dependent) 1-like	protein-coding
chr16	4037311	4038184	874	*	181.96	129.23	173.97	172.96	240.34	297.21	7.63864	7.33733	7.88776	0.202143	0.440169	0.694608	intron (NM_001357143, intron 3 of 9)	intron (NM_001357143, intron 3 of 9)	603	NM_010061	13419	Mm.291048	NM_010061	ENSMUSG00000005980	Dnase1	AI788650|DNaseI|Dnl1	deoxyribonuclease I	protein-coding
chr19	4037533	4038288	756	*	141.26	100.33	135.05	161.2	224	277	7.4358	6.97206	7.78617	0.465598	0.0761926	0.324176	promoter-TSS (NM_013541)	promoter-TSS (NM_013541)	1	NM_013541	14870	Mm.299292	NM_013541	ENSMUSG00000060803	Gstp1	GstpiB	glutathione S-transferase, pi 1	protein-coding
chr12	4038225	4039380	1156	*	101.33	71.97	96.88	105.17	146.14	180.72	6.87082	6.49287	7.17003	0.32863	0.209328	0.499037	5' UTR (NM_001082483, exon 1 of 23)	5' UTR (NM_001082483, exon 1 of 23)	112	NM_001082483	668212	Mm.210266	NM_001082483	ENSMUSG00000020658	Efr3b	AI852640|C030014M07Rik|mKIAA0953	EFR3 homolog B	protein-coding
chr5	4040447	4040799	353	*	12.75	9.06	12.19	7.03	9.76	12.07	3.38928	3.5028	3.26605	-0.577592	0.209352	0.499038	intron (NM_194462, intron 27 of 47)	B3A|SINE|B2	64074	NM_020010	13121	Mm.140158	NM_020010	ENSMUSG00000001467	Cyp51	AI426508|CYPLI|Cyp51a1|Ldm|P450-14DM|P450LI	cytochrome P450, family 51	protein-coding
chr16	4041515	4042017	503	*	107.81	76.57	103.08	97.61	135.64	167.73	6.84224	6.58229	7.06243	0.131848	0.613489	0.807241	intron (NM_026508, intron 16 of 17)	intron (NM_026508, intron 16 of 17)	4621	NM_010061	13419	Mm.291048	NM_010061	ENSMUSG00000005980	Dnase1	AI788650|DNaseI|Dnl1	deoxyribonuclease I	protein-coding
chr10	4041559	4042163	605	*	61.06	43.36	58.38	42.22	58.67	72.55	5.80836	5.76197	5.85331	-0.256259	0.369217	0.641811	intron (NM_172308, intron 17 of 27)	intron (NM_172308, intron 17 of 27)	68786	NM_001170785	270685	Mm.184752	NM_172308	ENSMUSG00000040675	Mthfd1l	2410004L15Rik|AI647056|Fthfsdc1	methylenetetrahydrofolate dehydrogenase (NADP+ dependent) 1-like	protein-coding
chr19	4042287	4042470	184	*	14.82	10.52	14.16	7.9	10.98	13.58	3.58444	3.71892	3.43612	-0.624512	0.142106	0.422607	promoter-TSS (NM_181796)	promoter-TSS (NM_181796)	-158	NM_181796	14869	Mm.441542	NM_181796	ENSMUSG00000038155	Gstp2	GSTpiA|Gst-3|Gst3	glutathione S-transferase, pi 2	protein-coding
chr15	4042905	4043453	549	*	26.37	18.73	25.21	19.17	26.64	32.94	4.63482	4.55083	4.71419	-0.18381	0.59287	0.79455	intron (NM_024188, intron 3 of 16)	intron (NM_024188, intron 3 of 16)	-15773	NR_028266	414066	Mm.394461	NR_028266		BC037032	-	cDNA Sequence BC037032	ncRNA
chr16	4044164	4044438	275	*	35.61	25.29	34.05	27.66	38.44	47.53	5.11948	4.98413	5.24322	-0.0886965	0.782581	0.900002	intron (NR_152409, intron 15 of 17)	intron (NR_152409, intron 15 of 17)	7156	NM_010061	13419	Mm.291048	NM_010061	ENSMUSG00000005980	Dnase1	AI788650|DNaseI|Dnl1	deoxyribonuclease I	protein-coding
chr19	4045703	4046467	765	*	67.86	48.2	64.88	50.92	70.75	87.49	6.02279	5.91446	6.12354	-0.138805	0.614534	0.807834	Intergenic	Intergenic	-3864	NM_181796	14869	Mm.441542	NM_181796	ENSMUSG00000038155	Gstp2	GSTpiA|Gst-3|Gst3	glutathione S-transferase, pi 2	protein-coding
chr10	4046527	4047085	559	*	30.84	21.91	29.49	36.89	51.26	63.39	5.284	4.77672	5.65857	0.531859	0.0931968	0.353923	intron (NM_172308, intron 17 of 27)	intron (NM_172308, intron 17 of 27)	73731	NM_001170785	270685	Mm.184752	NM_172308	ENSMUSG00000040675	Mthfd1l	2410004L15Rik|AI647056|Fthfsdc1	methylenetetrahydrofolate dehydrogenase (NADP+ dependent) 1-like	protein-coding
chr19	4047931	4048167	237	*	22.86	16.24	21.86	12	16.67	20.62	4.19962	4.3447	4.0383	-0.650011	0.0751274	0.322292	Intergenic	Intergenic	-5828	NM_181796	14869	Mm.441542	NM_181796	ENSMUSG00000038155	Gstp2	GSTpiA|Gst-3|Gst3	glutathione S-transferase, pi 2	protein-coding
chr13	4048303	4048585	283	*	7.81	5.55	7.47	4.59	6.38	7.89	2.72526	2.79491	2.65208	-0.481881	0.434867	0.690648	Intergenic	Intergenic	-11147	NM_134072	105387	Mm.26838	NM_134072	ENSMUSG00000033715	Akr1c14	9030611N15Rik|AW557061	aldo-keto reductase family 1, member C14	protein-coding
chr13	4048637	4049550	914	*	69.01	49.01	65.98	51.52	71.59	88.53	6.04304	5.93856	6.14046	-0.145987	0.595166	0.796061	Intergenic	Intergenic	-10497	NM_134072	105387	Mm.26838	NM_134072	ENSMUSG00000033715	Akr1c14	9030611N15Rik|AW557061	aldo-keto reductase family 1, member C14	protein-coding
chr19	4052065	4052233	169	*	41.1	29.19	39.29	26.52	36.85	45.57	5.18662	5.19093	5.1823	-0.355611	0.260906	0.549187	Intergenic	Intergenic	7298	NM_144869	225884	Mm.440201	NM_144869	ENSMUSG00000058216	Gstp3	-	glutathione S-transferase pi 3	protein-coding
chr10	4053044	4053194	151	*	7.57	5.38	7.24	5.5	7.64	9.44	2.83317	2.75001	2.9118	-0.183591	0.755563	0.886166	intron (NM_172308, intron 19 of 27)	(CA)n|Simple_repeat|Simple_repeat	80044	NM_001170785	270685	Mm.184752	NM_172308	ENSMUSG00000040675	Mthfd1l	2410004L15Rik|AI647056|Fthfsdc1	methylenetetrahydrofolate dehydrogenase (NADP+ dependent) 1-like	protein-coding
chr16	4052534	4053436	903	*	69.03	49.03	66	55.03	76.47	94.56	6.09495	5.93904	6.23564	-0.0514453	0.85118	0.93403	intron (NR_152409, intron 10 of 17)	intron (NR_152409, intron 10 of 17)	15840	NM_010061	13419	Mm.291048	NM_010061	ENSMUSG00000005980	Dnase1	AI788650|DNaseI|Dnl1	deoxyribonuclease I	protein-coding
chr11	4053491	4054053	563	*	27.93	19.84	26.71	31.75	44.12	54.56	5.09392	4.63378	5.44224	0.458565	0.159806	0.444387	Intergenic	Intergenic	-11081	NM_001029937	380683	Mm.296806	NM_001029937	ENSMUSG00000054986	Sec14l3	1110069O07Rik	SEC14-like lipid binding 3	protein-coding
chr14	60754608	60755003	396	*	3	2.13	2.87	15.57	21.63	26.75	3.58403	1.4153	4.41396	2.60164	6.63366e-07	0.000369762	intron (NM_001033272, intron 10 of 12)	intron (NM_001033272, intron 10 of 12)	-13328	NM_183175	239126	Mm.319636	NM_183175	ENSMUSG00000071347	C1qtnf9	9130217G22Rik|Adif1|CTRP9|Ciqtnf9	C1q and tumor necrosis factor related protein 9	protein-coding
chr10	4054293	4054534	242	*	7.08	5.03	6.77	6.75	9.38	11.59	2.95679	2.65282	3.20772	0.20387	0.717934	0.865821	intron (NM_172308, intron 19 of 27)	MTD|LTR|ERVL-MaLR	81339	NM_001170785	270685	Mm.184752	NM_172308	ENSMUSG00000040675	Mthfd1l	2410004L15Rik|AI647056|Fthfsdc1	methylenetetrahydrofolate dehydrogenase (NADP+ dependent) 1-like	protein-coding
chr15	4056680	4056893	214	*	7.73	5.49	7.39	10.28	14.28	17.66	3.38875	2.78112	3.81498	0.677414	0.152121	0.435012	intron (NM_024188, intron 5 of 16)	intron (NM_024188, intron 5 of 16)	-29381	NR_028266	414066	Mm.394461	NR_028266		BC037032	-	cDNA Sequence BC037032	ncRNA
chr19	4055264	4057217	1954	*	321.85	228.59	307.72	401.21	557.51	689.42	8.70639	8.16014	9.10167	0.593175	0.0178876	0.167451	Intergenic	Intergenic	3206	NM_144869	225884	Mm.440201	NM_144869	ENSMUSG00000058216	Gstp3	-	glutathione S-transferase pi 3	protein-coding
chr17	4059229	4059523	295	*	15.2	10.79	14.53	12.72	17.68	21.86	3.95085	3.75555	4.12284	0.0189704	0.96066	0.984413	intron (NR_045764, intron 3 of 3)	Lx7|LINE|L1	23619	NR_045764	75815	Mm.183387	NR_045764	ENSMUSG00000116975	4930470H14Rik	-	RIKEN cDNA 4930470H14 gene	ncRNA
chr13	4059662	4059924	263	*	11.69	8.3	11.18	5.51	7.66	9.48	3.16513	3.37708	2.91659	-0.796561	0.113614	0.385964	intron (NM_134072, intron 1 of 8)	intron (NM_134072, intron 1 of 8)	202	NM_134072	105387	Mm.26838	NM_134072	ENSMUSG00000033715	Akr1c14	9030611N15Rik|AW557061	aldo-keto reductase family 1, member C14	protein-coding
chr13	4060361	4060612	252	*	11.63	8.26	11.12	4.21	5.86	7.24	3.00989	3.37017	2.52858	-1.16999	0.0324553	0.221557	intron (NM_134072, intron 1 of 8)	intron (NM_134072, intron 1 of 8)	896	NM_134072	105387	Mm.26838	NM_134072	ENSMUSG00000033715	Akr1c14	9030611N15Rik|AW557061	aldo-keto reductase family 1, member C14	protein-coding
chr17	4059814	4060766	953	*	147.15	104.51	140.69	88.5	122.97	152.07	6.97706	7.03101	6.92101	-0.457707	0.0796923	0.330501	intron (NR_045764, intron 3 of 3)	L1_Mus1|LINE|L1	22705	NR_045764	75815	Mm.183387	NR_045764	ENSMUSG00000116975	4930470H14Rik	-	RIKEN cDNA 4930470H14 gene	ncRNA
chr16	4062071	4062921	851	*	37.68	26.76	36.02	36.75	51.07	63.16	5.38912	5.06551	5.65328	0.23887	0.437674	0.692902	intron (NR_152409, intron 4 of 17)	intron (NR_152409, intron 4 of 17)	15314	NM_026508	68015	Mm.123366	NM_026508	ENSMUSG00000005981	Trap1	2410002K23Rik|HSP75	TNF receptor-associated protein 1	protein-coding
chr16	4068523	4069059	537	*	33.66	23.91	32.18	21.94	30.48	37.69	4.90577	4.90291	4.90862	-0.341032	0.302485	0.585906	intron (NR_152409, intron 2 of 17)	intron (NR_152409, intron 2 of 17)	9019	NM_026508	68015	Mm.123366	NM_026508	ENSMUSG00000005981	Trap1	2410002K23Rik|HSP75	TNF receptor-associated protein 1	protein-coding
chr19	4068287	4069252	966	*	131.93	93.7	126.14	107.25	149.04	184.3	7.04505	6.87353	7.19833	-0.0233459	0.928514	0.970268	Intergenic	MYSERV6-int|LTR|ERVK	-9323	NM_001362043	225884	Mm.440201	NM_144869	ENSMUSG00000058216	Gstp3	-	glutathione S-transferase pi 3	protein-coding
chr6	4069582	4070067	486	*	32.54	23.11	31.11	19.03	26.44	32.7	4.78062	4.85385	4.70348	-0.496234	0.141112	0.42136	Intergenic	Intergenic	17105	NM_009748	12068	Mm.286457	NM_009748	ENSMUSG00000032757	Bet1	AW555236|Bet-1	Bet1 golgi vesicular membrane trafficking protein	protein-coding
chr2	4070981	4071493	513	*	29.2	20.74	27.92	33.02	45.88	56.74	5.15308	4.69776	5.49865	0.45107	0.162723	0.447777	intron (NM_001347086, intron 2 of 24)	intron (NM_001347086, intron 2 of 24)	53554	NM_001347086	209630	Mm.37932	NM_172475	ENSMUSG00000026657	Frmd4a	2700017I06Rik|5330420J21|AI594879|C230040M21Rik|Frmd4|Gm13190|mKIAA1294	FERM domain containing 4A	protein-coding
chr2	4071635	4072157	523	*	17.21	12.22	16.46	17.33	24.08	29.77	4.28622	3.93521	4.56832	0.28312	0.436265	0.6917	intron (NM_001347086, intron 2 of 24)	intron (NM_001347086, intron 2 of 24)	54213	NM_001347086	209630	Mm.37932	NM_172475	ENSMUSG00000026657	Frmd4a	2700017I06Rik|5330420J21|AI594879|C230040M21Rik|Frmd4|Gm13190|mKIAA1294	FERM domain containing 4A	protein-coding
chr15	4073687	4073837	151	*	5.39	3.83	5.16	1.95	2.7	3.34	1.8986	2.26085	1.41376	-1.1537	0.200078	0.48916	intron (NM_024188, intron 7 of 16)	MTB|LTR|ERVL-MaLR	-46356	NR_028266	414066	Mm.394461	NR_028266		BC037032	-	cDNA Sequence BC037032	ncRNA
chr19	4072745	4074149	1405	*	245.37	174.27	234.6	246.77	342.91	424.04	8.11891	7.76872	8.40048	0.283465	0.273461	0.560653	Intergenic	RLTR22_Mur|LTR|ERVK	-9041	NM_001160253	29866	Mm.46268	NM_013878	ENSMUSG00000024857	Cabp2	-	calcium binding protein 2	protein-coding
chr16	4075404	4075554	151	*	20.66	14.67	19.75	11.14	15.48	19.15	4.07118	4.19845	3.9316	-0.610227	0.103343	0.370052	intron (NR_152409, intron 1 of 17)	intron (NR_152409, intron 1 of 17)	2331	NM_026508	68015	Mm.123366	NM_026508	ENSMUSG00000005981	Trap1	2410002K23Rik|HSP75	TNF receptor-associated protein 1	protein-coding
chr19	4075503	4075981	479	*	61.69	43.81	58.98	56.51	78.52	97.1	6.0466	5.77683	6.27378	0.148497	0.589837	0.792588	Intergenic	B4|SINE|B4	-6746	NM_001160253	29866	Mm.46268	NM_013878	ENSMUSG00000024857	Cabp2	-	calcium binding protein 2	protein-coding
chr11	4076788	4076938	151	*	8.94	6.35	8.55	5.09	7.07	8.74	2.89848	2.9901	2.80064	-0.527893	0.35636	0.631372	3' UTR (NM_001029937, exon 12 of 12)	3' UTR (NM_001029937, exon 12 of 12)	12010	NM_001029937	380683	Mm.296806	NM_001029937	ENSMUSG00000054986	Sec14l3	1110069O07Rik	SEC14-like lipid binding 3	protein-coding
chr13	4078101	4078251	151	*	2.94	2.09	2.81	3.59	4.99	6.17	1.91275	1.38485	2.29839	0.545755	0.541785	0.761705	intron (NM_134072, intron 4 of 8)	intron (NM_134072, intron 4 of 8)	18585	NM_134072	105387	Mm.26838	NM_134072	ENSMUSG00000033715	Akr1c14	9030611N15Rik|AW557061	aldo-keto reductase family 1, member C14	protein-coding
chr16	4077328	4078255	928	*	184.82	131.27	176.7	199.91	277.79	343.51	7.77479	7.35986	8.09665	0.388396	0.138077	0.417533	promoter-TSS (NM_026508)	promoter-TSS (NM_026508)	18	NM_026508	68015	Mm.123366	NM_026508	ENSMUSG00000005981	Trap1	2410002K23Rik|HSP75	TNF receptor-associated protein 1	protein-coding
chr19	4079729	4079897	169	*	7.12	5.06	6.81	9.77	13.58	16.79	3.30079	2.66165	3.74216	0.722163	0.139701	0.419384	Intergenic	Intergenic	-2675	NM_001160253	29866	Mm.46268	NM_013878	ENSMUSG00000024857	Cabp2	-	calcium binding protein 2	protein-coding
chr10	4079880	4080186	307	*	11.25	7.99	10.76	8.4	11.67	14.43	3.42619	3.32218	3.5232	-0.144977	0.749825	0.883294	intron (NM_172308, intron 20 of 27)	intron (NM_172308, intron 20 of 27)	106958	NM_001170785	270685	Mm.184752	NM_172308	ENSMUSG00000040675	Mthfd1l	2410004L15Rik|AI647056|Fthfsdc1	methylenetetrahydrofolate dehydrogenase (NADP+ dependent) 1-like	protein-coding
chr11	4080286	4080565	280	*	29.14	20.69	27.86	19.42	26.98	33.36	4.71375	4.69467	4.73259	-0.308747	0.363101	0.636838	Intergenic	B3A|SINE|B2	15005	NM_026443	67900	Mm.41719	NM_026443	ENSMUSG00000004748	Mtfp1	1700020C11Rik|2610507A21Rik|AV005788|Mtp18	mitochondrial fission process 1	protein-coding
chr12	4080396	4080614	219	*	23.13	16.43	22.11	13.56	18.84	23.3	4.28994	4.36149	4.21467	-0.491852	0.17135	0.45765	Intergenic	Intergenic	-2069	NM_153082	217378	Mm.271656	NM_153082	ENSMUSG00000020657	Dnajc27	AI639580|C330021A05Rik|Rabj|Rbj	DnaJ heat shock protein family (Hsp40) member C27	protein-coding
chr19	4080459	4081069	611	*	50.37	35.77	48.16	46.19	64.18	79.37	5.75508	5.48436	5.98294	0.150064	0.603831	0.801408	Intergenic	Intergenic	-1724	NM_001160253	29866	Mm.46268	NM_013878	ENSMUSG00000024857	Cabp2	-	calcium binding protein 2	protein-coding
chr5	4080790	4081382	593	*	55.78	39.61	53.33	54.99	76.42	94.49	5.96431	5.63144	6.23459	0.254463	0.36181	0.635867	TTS (NM_194462)	TTS (NM_194462)	23611	NM_020010	13121	Mm.140158	NM_020010	ENSMUSG00000001467	Cyp51	AI426508|CYPLI|Cyp51a1|Ldm|P450-14DM|P450LI	cytochrome P450, family 51	protein-coding
chr19	4081296	4081735	440	*	18.49	13.14	17.68	18.88	26.24	32.45	4.40243	4.03889	4.69255	0.303521	0.394785	0.6615	promoter-TSS (NM_001160253)	promoter-TSS (NM_001160253)	-972	NM_001160253	29866	Mm.46268	NM_013878	ENSMUSG00000024857	Cabp2	-	calcium binding protein 2	protein-coding
chr7	4081799	4082072	274	*	9.54	6.77	9.12	6.09	8.47	10.47	3.07213	3.08327	3.06091	-0.364887	0.484894	0.725397	intron (NR_033568, intron 6 of 8)	intron (NR_033568, intron 6 of 8)	-18732	NM_178611	52855	Mm.290880	NM_178611	ENSMUSG00000055541	Lair1	5133400O11Rik|BB115266|D7Bwg0421e|Lair-1	leukocyte-associated Ig-like receptor 1	protein-coding
chr7	4082132	4082440	309	*	6.97	4.95	6.66	5.51	7.66	9.47	2.78016	2.63073	2.91556	-0.0614499	0.918289	0.965719	intron (NR_033568, intron 6 of 8)	intron (NR_033568, intron 6 of 8)	-19082	NM_178611	52855	Mm.290880	NM_178611	ENSMUSG00000055541	Lair1	5133400O11Rik|BB115266|D7Bwg0421e|Lair-1	leukocyte-associated Ig-like receptor 1	protein-coding
chr12	4082169	4083092	924	*	158.99	112.92	152.01	150.01	208.46	257.78	7.43765	7.14272	7.68241	0.191394	0.464606	0.711801	promoter-TSS (NM_153082)	promoter-TSS (NM_153082)	57	NM_153082	217378	Mm.271656	NM_153082	ENSMUSG00000020657	Dnajc27	AI639580|C330021A05Rik|Rabj|Rbj	DnaJ heat shock protein family (Hsp40) member C27	protein-coding
chr11	4083377	4083835	459	*	22.99	16.33	21.98	20.61	28.63	35.41	4.60438	4.353	4.81839	0.116625	0.73569	0.875575	Intergenic	Intergenic	11825	NM_026443	67900	Mm.41719	NM_026443	ENSMUSG00000004748	Mtfp1	1700020C11Rik|2610507A21Rik|AV005788|Mtp18	mitochondrial fission process 1	protein-coding
chr5	4083350	4084282	933	*	109.57	77.82	104.76	159.41	221.51	273.92	7.30225	6.6056	7.77004	0.815578	0.00201135	0.0550329	intron (NM_020010, intron 9 of 9)	intron (NM_020010, intron 9 of 9)	20881	NM_020010	13121	Mm.140158	NM_020010	ENSMUSG00000001467	Cyp51	AI426508|CYPLI|Cyp51a1|Ldm|P450-14DM|P450LI	cytochrome P450, family 51	protein-coding
chr19	4084708	4085325	618	*	96.27	68.37	92.04	71.83	99.81	123.43	6.52294	6.41888	6.61999	-0.146847	0.577011	0.784399	intron (NM_001160253, intron 2 of 5)	intron (NM_001160253, intron 2 of 5)	1498	NM_001160252	29866	Mm.46268	NM_013878	ENSMUSG00000024857	Cabp2	-	calcium binding protein 2	protein-coding
chr2	60384650	60385143	494	*	10.11	7.18	9.67	50.64	70.37	87.02	5.29147	3.16771	6.11567	2.58515	1.29619e-12	1.63285e-08	Intergenic	Intergenic	-1624	NM_013825	17076	Mm.2074	NM_013825	ENSMUSG00000026980	Ly75	CD205|DEC-205|DEC205	lymphocyte antigen 75	protein-coding
chr15	4086087	4086329	243	*	17.96	12.76	17.17	8.64	12.01	14.85	3.79712	3.9969	3.56516	-0.772568	0.0534574	0.277742	intron (NM_024188, intron 7 of 16)	intron (NM_024188, intron 7 of 16)	-58802	NR_028266	414066	Mm.394461	NR_028266		BC037032	-	cDNA Sequence BC037032	ncRNA
chr5	4086293	4086832	540	*	105.69	75.07	101.05	119.67	166.29	205.64	7.01015	6.55365	7.3564	0.45414	0.0824598	0.335423	exon (NM_020010, exon 9 of 10)	exon (NM_020010, exon 9 of 10)	18134	NM_020010	13121	Mm.140158	NM_020010	ENSMUSG00000001467	Cyp51	AI426508|CYPLI|Cyp51a1|Ldm|P450-14DM|P450LI	cytochrome P450, family 51	protein-coding
chr6	4086495	4087390	896	*	163.5	116.12	156.32	139.7	194.12	240.05	7.39488	7.18301	7.57959	0.0483751	0.853239	0.935075	promoter-TSS (NM_009748)	promoter-TSS (NM_009748)	-13	NM_009748	12068	Mm.286457	NM_009748	ENSMUSG00000032757	Bet1	AW555236|Bet-1	Bet1 golgi vesicular membrane trafficking protein	protein-coding
chr18	4088069	4088629	561	*	3.75	2.67	3.59	10.07	13.99	17.3	3.0978	1.7382	3.78514	1.66749	0.00496952	0.0888988	Intergenic	Intergenic	-77483	NM_026092	67328	Mm.158148	NM_026092	ENSMUSG00000024233	Lyzl1	1700038F02Rik|Lyc2|Lyzd1	lysozyme-like 1	protein-coding
chr19	4089135	4089305	171	*	13.44	9.55	12.85	4.25	5.91	7.31	3.15165	3.5787	2.54235	-1.36278	0.00829669	0.115449	Intergenic	Intergenic	5701	NM_001160252	29866	Mm.46268	NM_013878	ENSMUSG00000024857	Cabp2	-	calcium binding protein 2	protein-coding
chr11	4094266	4096085	1820	*	298.1	211.72	285.01	313.24	435.28	538.26	8.43853	8.04955	8.74459	0.346749	0.172954	0.459532	intron (NM_026443, intron 1 of 3)	intron (NM_026443, intron 1 of 3)	255	NM_026443	67900	Mm.41719	NM_026443	ENSMUSG00000004748	Mtfp1	1700020C11Rik|2610507A21Rik|AV005788|Mtp18	mitochondrial fission process 1	protein-coding
chr11	4096296	4096977	682	*	274.45	194.92	262.4	221.18	307.35	380.07	8.09485	7.93029	8.24255	-0.0358884	0.889608	0.952634	TTS (NM_144520)	TTS (NM_144520)	-1206	NM_026443	67900	Mm.41719	NM_026443	ENSMUSG00000004748	Mtfp1	1700020C11Rik|2610507A21Rik|AV005788|Mtp18	mitochondrial fission process 1	protein-coding
chr19	4096670	4097816	1147	*	446.75	317.3	427.14	470.42	653.68	808.34	9.02405	8.63323	9.33125	0.349777	0.149437	0.431539	promoter-TSS (NM_026373)	promoter-TSS (NM_026373)	-108	NM_026373	52004	Mm.29609	NM_026373	ENSMUSG00000024856	Cdk2ap2	5830466O21Rik|D19Ertd144e|Doc-1r	CDK2-associated protein 2	protein-coding
chr13	4098301	4098488	188	*	11.83	8.4	11.31	2.64	3.66	4.53	2.8203	3.3947	1.85154	-1.85219	0.00264468	0.0638557	Intergenic	RLTR14_RN|LTR|ERV1	38804	NM_134072	105387	Mm.26838	NM_134072	ENSMUSG00000033715	Akr1c14	9030611N15Rik|AW557061	aldo-keto reductase family 1, member C14	protein-coding
chr19	4099077	4099555	479	*	160.19	113.77	153.15	130.3	181.07	223.91	7.32551	7.15351	7.47918	-0.0224778	0.93143	0.971388	promoter-TSS (NR_075078)	promoter-TSS (NR_075078)	-682	NR_075078	18739	Mm.1860	NM_008851	ENSMUSG00000024851	Pitpnm1	DRES9|Mpt-1|Nir-2|PITPnm 1|Pitpnm|R75447|Rd9|RdgB|RdgB1	phosphatidylinositol transfer protein, membrane-associated 1	protein-coding
chr12	40117116	40117361	246	*	1.89	1.34	1.8	9.71	13.49	16.68	2.90358	0.745233	3.7322	2.56208	0.000242859	0.0164166	intron (NM_009132, intron 3 of 13)	intron (NM_009132, intron 3 of 13)	16989	NM_001146196	20259	Mm.2416	NM_009132	ENSMUSG00000002565	Scin	AW545522|adseverin	scinderin	protein-coding
chr18	4100095	4100445	351	*	15.55	11.04	14.87	9.76	13.56	16.77	3.76476	3.78852	3.74059	-0.392792	0.330104	0.609034	Intergenic	Intergenic	-65562	NM_026092	67328	Mm.158148	NM_026092	ENSMUSG00000024233	Lyzl1	1700038F02Rik|Lyc2|Lyzd1	lysozyme-like 1	protein-coding
chr17	4101617	4101767	151	*	6.37	4.53	6.09	1.68	2.34	2.89	1.99391	2.50191	1.20283	-1.59052	0.0732264	0.318907	Intergenic	Intergenic	-18697	NR_045764	75815	Mm.183387	NR_045764	ENSMUSG00000116975	4930470H14Rik	-	RIKEN cDNA 4930470H14 gene	ncRNA
chr15	73114631	73115033	403	*	11.98	8.51	11.45	57.79	80.31	99.31	5.48832	3.4122	6.30623	2.5336	4.51908e-13	7.11603e-09	intron (NM_153178, intron 14 of 18)	MT2A|LTR|ERVL	24420	NM_053068	93696	Mm.23095	NM_053068	ENSMUSG00000068391	Chrac1	2410152E03Rik|2810406L04Rik|YCL1	chromatin accessibility complex 1	protein-coding
chr13	4102854	4103088	235	*	14.44	10.25	13.8	5.08	7.05	8.72	3.30621	3.68171	2.79721	-1.21545	0.0119134	0.13809	Intergenic	Intergenic	43380	NM_134072	105387	Mm.26838	NM_134072	ENSMUSG00000033715	Akr1c14	9030611N15Rik|AW557061	aldo-keto reductase family 1, member C14	protein-coding
chr7	4103501	4103661	161	*	9.68	6.87	9.25	6.56	9.12	11.27	3.13635	3.10472	3.1673	-0.281534	0.580571	0.786682	intron (NR_033568, intron 3 of 8)	intron (NR_033568, intron 3 of 8)	-15949	NM_021324	57776	Mm.29729	NM_021324	ENSMUSG00000030428	Ttyh1	4930459B04Rik|6330408P11Rik|TTY1|mTTY1|tty	tweety family member 1	protein-coding
chr19	4104416	4104665	250	*	31.81	22.59	30.41	15.39	21.39	26.45	4.62502	4.82138	4.39765	-0.767971	0.025783	0.198932	intron (NR_075078, intron 5 of 23)	intron (NR_075078, intron 5 of 23)	3919	NM_008851	18739	Mm.1860	NM_008851	ENSMUSG00000024851	Pitpnm1	DRES9|Mpt-1|Nir-2|PITPnm 1|Pitpnm|R75447|Rd9|RdgB|RdgB1	phosphatidylinositol transfer protein, membrane-associated 1	protein-coding
chr5	4103799	4105099	1301	*	360.95	256.36	345.1	311.62	433.03	535.48	8.54595	8.32554	8.73711	0.063389	0.801303	0.909496	5' UTR (NM_020010, exon 1 of 10)	5' UTR (NM_020010, exon 1 of 10)	248	NM_020010	13121	Mm.140158	NM_020010	ENSMUSG00000001467	Cyp51	AI426508|CYPLI|Cyp51a1|Ldm|P450-14DM|P450LI	cytochrome P450, family 51	protein-coding
chr10	4105673	4106373	701	*	24.58	17.46	23.5	27.9	38.77	47.94	4.90798	4.4491	5.2556	0.456275	0.173761	0.460359	intron (NM_172308, intron 25 of 27)	intron (NM_172308, intron 25 of 27)	107097	NR_152620	102632515	Mm.416995	NR_152620	ENSMUSG00000111266	Gm30570	-	predicted gene, 30570	ncRNA
chr19	4106575	4107080	506	*	54.86	38.96	52.45	40.6	56.42	69.77	5.70534	5.60761	5.79686	-0.158532	0.585214	0.789578	exon (NM_008851, exon 9 of 23)	exon (NM_008851, exon 9 of 23)	6206	NM_008851	18739	Mm.1860	NM_008851	ENSMUSG00000024851	Pitpnm1	DRES9|Mpt-1|Nir-2|PITPnm 1|Pitpnm|R75447|Rd9|RdgB|RdgB1	phosphatidylinositol transfer protein, membrane-associated 1	protein-coding
chr3	4107490	4107725	236	*	12.94	9.19	12.37	4.35	6.04	7.47	3.12548	3.52362	2.57374	-1.2783	0.0134283	0.146019	Intergenic	Intergenic	599578	NM_013920	30942	Mm.330897	NM_013920	ENSMUSG00000017688	Hnf4g	NR2A2	hepatocyte nuclear factor 4, gamma	protein-coding
chr12	4107445	4107814	370	*	16.31	11.59	15.6	9.06	12.58	15.56	3.7496	3.85798	3.63241	-0.568037	0.162002	0.447022	3' UTR (NM_153082, exon 7 of 7)	3' UTR (NM_153082, exon 7 of 7)	25056	NM_153082	217378	Mm.271656	NM_153082	ENSMUSG00000020657	Dnajc27	AI639580|C330021A05Rik|Rabj|Rbj	DnaJ heat shock protein family (Hsp40) member C27	protein-coding
chr10	4107598	4108022	425	*	27.55	19.56	26.34	15.37	21.36	26.41	4.50874	4.61361	4.39564	-0.562998	0.107046	0.376045	intron (NM_172308, intron 26 of 27)	intron (NM_172308, intron 26 of 27)	105310	NR_152620	102632515	Mm.416995	NR_152620	ENSMUSG00000111266	Gm30570	-	predicted gene, 30570	ncRNA
chr15	4108674	4108835	162	*	7.47	5.31	7.15	2.22	3.09	3.82	2.27564	2.73175	1.60484	-1.43282	0.062755	0.298487	intron (NM_024188, intron 13 of 16)	ORR1A1-int|LTR|ERVL-MaLR	-81349	NR_028266	414066	Mm.394461	NR_028266		BC037032	-	cDNA Sequence BC037032	ncRNA
chr13	4110429	4111040	612	*	55.63	39.51	53.19	36.62	50.88	62.92	5.63783	5.62777	5.64782	-0.327311	0.265058	0.552926	Intergenic	Intergenic	39911	NM_001346535	105349	Mm.41337	NM_134066	ENSMUSG00000021214	Akr1c18	AW146047	aldo-keto reductase family 1, member C18	protein-coding
chr10	4111044	4111915	872	*	30.58	21.72	29.23	42.86	59.55	73.64	5.4239	4.7642	5.8749	0.76013	0.0147861	0.153191	intron (NM_172308, intron 26 of 27)	intron (NM_172308, intron 26 of 27)	101640	NR_152620	102632515	Mm.416995	NR_152620	ENSMUSG00000111266	Gm30570	-	predicted gene, 30570	ncRNA
chr19	4112932	4114392	1461	*	306.89	217.96	293.41	324.28	450.62	557.23	8.48543	8.09146	8.79456	0.354807	0.162043	0.447044	TTS (NM_001276284)	TTS (NM_001276284)	7913	NM_001276284	11632	Mm.10433	NM_016666	ENSMUSG00000024847	Aip	AA408703|AW476050|Ara9|D19Bwg1412e|Fkbp16|Xap2	aryl-hydrocarbon receptor-interacting protein	protein-coding
chr11	4118091	4119193	1103	*	121.25	86.12	115.93	138.81	192.89	238.52	7.2184	6.75178	7.57042	0.470069	0.073055	0.318654	promoter-TSS (NM_144520)	promoter-TSS (NM_144520)	87	NM_144520	67815	Mm.253922	NM_144520	ENSMUSG00000003585	Sec14l2	1300013M05Rik|Spf|TAP	SEC14-like lipid binding 2	protein-coding
chr18	4120085	4120235	151	*	1.91	1.35	1.82	3.06	4.25	5.25	1.55527	0.760617	2.06473	0.914133	0.410342	0.672696	Intergenic	Intergenic	-45672	NM_026092	67328	Mm.158148	NM_026092	ENSMUSG00000024233	Lyzl1	1700038F02Rik|Lyc2|Lyzd1	lysozyme-like 1	protein-coding
chr10	4120819	4121038	220	*	12.28	8.72	11.74	7.07	9.82	12.15	3.36417	3.44814	3.275	-0.514509	0.267658	0.55505	intron (NM_172308, intron 26 of 27)	intron (NM_172308, intron 26 of 27)	92191	NR_152620	102632515	Mm.416995	NR_152620	ENSMUSG00000111266	Gm30570	-	predicted gene, 30570	ncRNA
chr19	4120988	4121795	808	*	236.48	167.95	226.09	240.98	334.86	414.08	8.07721	7.71545	8.36621	0.302455	0.243474	0.533467	exon (NM_001276284, exon 1 of 6)	exon (NM_001276284, exon 1 of 6)	183	NM_001276284	11632	Mm.10433	NM_016666	ENSMUSG00000024847	Aip	AA408703|AW476050|Ara9|D19Bwg1412e|Fkbp16|Xap2	aryl-hydrocarbon receptor-interacting protein	protein-coding
chr16	4122322	4122571	250	*	10.51	7.47	10.05	9.71	13.49	16.68	3.50054	3.22393	3.73255	0.158634	0.720801	0.867246	intron (NM_001025432, intron 11 of 30)	ORR1A1-int|LTR|ERVL-MaLR	-44637	NR_152409	68015	Mm.123366	NM_026508	ENSMUSG00000005981	Trap1	2410002K23Rik|HSP75	TNF receptor-associated protein 1	protein-coding
chr16	4122660	4123352	693	*	38.42	27.29	36.73	37.78	52.5	64.92	5.42422	5.09357	5.69304	0.250489	0.414333	0.675687	intron (NM_001025432, intron 11 of 30)	ORR1A1-int|LTR|ERVL-MaLR	-45196	NR_152409	68015	Mm.123366	NM_026508	ENSMUSG00000005981	Trap1	2410002K23Rik|HSP75	TNF receptor-associated protein 1	protein-coding
chr10	4123347	4123958	612	*	47.61	33.82	45.52	69.22	96.18	118.94	6.09908	5.40322	6.56653	0.813549	0.00356713	0.0746697	intron (NM_172308, intron 26 of 27)	RLTR13C2|LTR|ERVK	89467	NR_152620	102632515	Mm.416995	NR_152620	ENSMUSG00000111266	Gm30570	-	predicted gene, 30570	ncRNA
chr11	4123998	4124280	283	*	21.83	15.51	20.87	15.05	20.92	25.87	4.32251	4.27826	4.36545	-0.25939	0.467255	0.71337	Intergenic	Intergenic	-5410	NM_144520	67815	Mm.253922	NM_144520	ENSMUSG00000003585	Sec14l2	1300013M05Rik|Spf|TAP	SEC14-like lipid binding 2	protein-coding
chr19	4125516	4126313	798	*	280.96	199.55	268.63	273.97	380.7	470.77	8.28739	7.96413	8.55132	0.238932	0.351748	0.627858	promoter-TSS (NM_016666)	promoter-TSS (NM_016666)	-45	NM_001078649	66990	Mm.276255	NM_025889		Tmem134	2410001H17Rik|AI463452	transmembrane protein 134	protein-coding
chr18	4128141	4128442	302	*	17.89	12.71	17.11	12.91	17.94	22.18	4.06947	3.99113	4.14378	-0.194025	0.604384	0.801745	Intergenic	Intergenic	-37540	NM_026092	67328	Mm.158148	NM_026092	ENSMUSG00000024233	Lyzl1	1700038F02Rik|Lyc2|Lyzd1	lysozyme-like 1	protein-coding
chr10	4128203	4129211	1009	*	51.96	36.9	49.67	50.74	70.5	87.19	5.85366	5.5291	6.11845	0.240675	0.398244	0.66387	intron (NM_172308, intron 26 of 27)	intron (NM_172308, intron 26 of 27)	84413	NR_152620	102632515	Mm.416995	NR_152620	ENSMUSG00000111266	Gm30570	-	predicted gene, 30570	ncRNA
chr13	4129183	4129439	257	*	23.25	16.51	22.23	14.25	19.81	24.49	4.3284	4.36893	4.2867	-0.427725	0.230469	0.520582	Intergenic	Intergenic	21335	NM_001346535	105349	Mm.41337	NM_134066	ENSMUSG00000021214	Akr1c18	AW146047	aldo-keto reductase family 1, member C18	protein-coding
chr4	4131089	4131321	233	*	11.67	8.29	11.16	8.53	11.85	14.65	3.46281	3.37503	3.54555	-0.175693	0.694492	0.853307	Intergenic	Intergenic	7240	NM_001002927	18619	Mm.475097	NM_001002927	ENSMUSG00000045573	Penk	AI326464|ENK|PPA|Penk1	preproenkephalin	protein-coding
chr7	4131225	4131492	268	*	23.35	16.59	22.33	16.65	23.14	28.62	4.44492	4.37538	4.51125	-0.211209	0.54813	0.765704	exon (NM_001305822, exon 10 of 14)	exon (NM_001305822, exon 10 of 14)	5567	NR_033548	100037396	Mm.447887	NR_033548	ENSMUSG00000085886	D030047H15Rik	Gm15924	RIKEN cDNA D030047H15 gene	ncRNA
chr19	4131863	4132085	223	*	11.2	7.95	10.71	8.39	11.66	14.42	3.42241	3.31537	3.52206	-0.139672	0.758281	0.887669	3' UTR (NM_001078649, exon 8 of 8)	3' UTR (NM_001078649, exon 8 of 8)	6014	NM_025889	66990	Mm.276255	NM_025889		Tmem134	2410001H17Rik|AI463452	transmembrane protein 134	protein-coding
chr13	4133234	4133384	151	*	8.85	6.29	8.46	3.88	5.39	6.67	2.7206	2.97592	2.41018	-0.896346	0.147739	0.429307	intron (NM_001346535, intron 7 of 7)	RSINE1|SINE|B4	17337	NM_001346535	105349	Mm.41337	NM_134066	ENSMUSG00000021214	Akr1c18	AW146047	aldo-keto reductase family 1, member C18	protein-coding
chr12	4133256	4133549	294	*	11.44	8.12	10.93	9.67	13.44	16.62	3.54878	3.34545	3.72696	0.0333269	0.939523	0.97519	promoter-TSS (NM_001159536)	promoter-TSS (NM_001159536)	6	NM_001159537	104111	Mm.489807	NM_138305	ENSMUSG00000020654	Adcy3	AC3|ACIII|mKIAA0511	adenylate cyclase 3	protein-coding
chr11	4134813	4135900	1088	*	231.08	164.12	220.93	219.42	304.9	377.05	7.98251	7.68211	8.23102	0.200644	0.440303	0.694695	exon (NM_001363143, exon 1 of 7)	exon (NM_001363143, exon 1 of 7)	197	NM_001363143	71673	Mm.240586	NM_027859	ENSMUSG00000003581	Rnf215	0610009J22Rik|AW557025|C77903	ring finger protein 215	protein-coding
chr19	4135892	4136353	462	*	20.24	14.37	19.35	18.62	25.88	32	4.44238	4.16869	4.67233	0.15455	0.662186	0.835747	exon (NM_144532, exon 5 of 6)	exon (NM_144532, exon 5 of 6)	3486	NM_144532	73660	Mm.379226	NM_144532	ENSMUSG00000024842	Cabp4	2410038D05Rik	calcium binding protein 4	protein-coding
chr7	4136391	4137683	1293	*	334.01	237.22	319.34	332.75	462.38	571.78	8.55554	8.21363	8.83175	0.269867	0.284652	0.570768	promoter-TSS (NR_033548)	promoter-TSS (NR_033548)	-19	NM_172736	232798	Mm.22831	NM_172736	ENSMUSG00000035545	Leng8	AW049671	leukocyte receptor cluster (LRC) member 8	protein-coding
chr4	4138676	4138950	275	*	15.54	11.04	14.86	8.41	11.68	14.45	3.66266	3.78826	3.52506	-0.605265	0.147528	0.429058	promoter-TSS (NM_001348209)	promoter-TSS (NM_001348209)	2	NM_001348209	18619	Mm.475097	NM_001002927	ENSMUSG00000045573	Penk	AI326464|ENK|PPA|Penk1	preproenkephalin	protein-coding
chr16	4138426	4138953	528	*	54.73	38.87	52.33	50.92	70.76	87.5	5.88717	5.60416	6.12367	0.170994	0.5448	0.763601	intron (NM_001025432, intron 4 of 30)	intron (NM_001025432, intron 4 of 30)	-60880	NR_152409	68015	Mm.123366	NM_026508	ENSMUSG00000005981	Trap1	2410002K23Rik|HSP75	TNF receptor-associated protein 1	protein-coding
chr16	4139245	4139484	240	*	7.81	5.55	7.47	7.39	10.28	12.71	3.09328	2.79559	3.33993	0.193221	0.712065	0.862542	intron (NM_001025432, intron 3 of 30)	MADE2|DNA|TcMar-Mariner	-61555	NR_152409	68015	Mm.123366	NM_026508	ENSMUSG00000005981	Trap1	2410002K23Rik|HSP75	TNF receptor-associated protein 1	protein-coding
chr4	4140144	4140411	268	*	32.52	23.1	31.09	17.74	24.65	30.48	4.73312	4.85324	4.60207	-0.596465	0.0797036	0.330519	Intergenic	Intergenic	-1463	NM_001348209	18619	Mm.475097	NM_001002927	ENSMUSG00000045573	Penk	AI326464|ENK|PPA|Penk1	preproenkephalin	protein-coding
chr8	4140087	4140528	442	*	38.14	27.09	36.47	25.66	35.66	44.09	5.1093	5.08318	5.13495	-0.295323	0.357455	0.632253	Intergenic	Intergenic	5572	NM_027343	70192	Mm.390006	NM_027343	ENSMUSG00000079168	Cd209g	2310066I10Rik|AI481039|SIGNR7	CD209g antigen	protein-coding
chr17	4140394	4140697	304	*	11.49	8.16	10.98	7.97	11.07	13.69	3.40057	3.35213	3.44744	-0.249506	0.585086	0.78954	Intergenic	MLT1B|LTR|ERVL-MaLR	-18444	NR_045462	78043	Mm.398313	NR_045462	ENSMUSG00000116615	4930548J01Rik	1700113K09Rik	RIKEN cDNA 4930548J01 gene	ncRNA
chr11	4142510	4142671	162	*	10.2	7.25	9.76	2.68	3.72	4.6	2.671	3.18101	1.87499	-1.61756	0.0133845	0.14578	3' UTR (NM_001164620, exon 12 of 12)	3' UTR (NM_001164620, exon 12 of 12)	3227	NR_037220	100526466		NR_037220	ENSMUSG00000093080	Mir3060	mir-3060|mmu-mir-3060	microRNA 3060	ncRNA
chr16	4144205	4144368	164	*	5.26	3.73	5.03	6	8.33	10.31	2.68764	2.22417	3.03787	0.456159	0.477504	0.720736	intron (NM_001025432, intron 3 of 30)	Lx8|LINE|L1	-66477	NR_152409	68015	Mm.123366	NM_026508	ENSMUSG00000005981	Trap1	2410002K23Rik|HSP75	TNF receptor-associated protein 1	protein-coding
chr16	4144533	4144856	324	*	6.02	4.27	5.75	7.96	11.07	13.68	3.0225	2.41861	3.44692	0.6693	0.230184	0.52036	intron (NM_001025432, intron 3 of 30)	intron (NM_001025432, intron 3 of 30)	-66885	NR_152409	68015	Mm.123366	NM_026508	ENSMUSG00000005981	Trap1	2410002K23Rik|HSP75	TNF receptor-associated protein 1	protein-coding
chr7	4145870	4146102	233	*	54.59	38.77	52.19	39.63	55.07	68.1	5.68347	5.60043	5.762	-0.18617	0.522623	0.74976	3' UTR (NM_172736, exon 15 of 15)	3' UTR (NM_172736, exon 15 of 15)	3886	NM_175529	243813	Mm.347643	NM_175529	ENSMUSG00000043432	Leng9	9530024C23Rik|F630035L11Rik	leukocyte receptor cluster (LRC) member 9	protein-coding
chr10	4146997	4147305	309	*	12.32	8.75	11.78	10.54	14.65	18.12	3.66603	3.45307	3.85155	0.049748	0.904946	0.959731	intron (NM_172308, intron 26 of 27)	intron (NM_172308, intron 26 of 27)	65969	NR_152620	102632515	Mm.416995	NR_152620	ENSMUSG00000111266	Gm30570	-	predicted gene, 30570	ncRNA
chr10	4147507	4147674	168	*	3.37	2.4	3.23	4.69	6.52	8.06	2.23588	1.58442	2.68304	0.730538	0.373294	0.644695	intron (NM_172308, intron 26 of 27)	intron (NM_172308, intron 26 of 27)	65529	NR_152620	102632515	Mm.416995	NR_152620	ENSMUSG00000111266	Gm30570	-	predicted gene, 30570	ncRNA
chr11	4148191	4148495	305	*	16.53	11.74	15.8	9.57	13.3	16.44	3.79652	3.87648	3.71186	-0.50789	0.20617	0.49575	intron (NM_177616, intron 6 of 12)	intron (NM_177616, intron 6 of 12)	8979	NR_037220	100526466		NR_037220	ENSMUSG00000093080	Mir3060	mir-3060|mmu-mir-3060	microRNA 3060	ncRNA
chr19	4148214	4149597	1384	*	215.33	152.94	205.88	215	298.76	369.45	7.92418	7.58031	8.20165	0.273039	0.29483	0.579526	intron (NM_011778, intron 1 of 10)	intron (NM_011778, intron 1 of 10)	252	NM_011778	23789	Mm.276859	NM_011778	ENSMUSG00000024835	Coro1b	-	coronin, actin binding protein 1B	protein-coding
chr7	4148910	4150592	1683	*	288.62	204.99	275.94	299.8	416.59	515.16	8.38161	8.00291	8.6813	0.330104	0.196165	0.485029	5' UTR (NM_175529, exon 1 of 1)	5' UTR (NM_175529, exon 1 of 1)	121	NM_175529	243813	Mm.347643	NM_175529	ENSMUSG00000043432	Leng9	9530024C23Rik|F630035L11Rik	leukocyte receptor cluster (LRC) member 9	protein-coding
chr13	4150581	4150813	233	*	13.92	9.89	13.31	6.49	9.01	11.14	3.40964	3.62913	3.15066	-0.816477	0.0743816	0.32091	promoter-TSS (NM_134066)	promoter-TSS (NM_134066)	-51	NM_134066	105349	Mm.41337	NM_134066	ENSMUSG00000021214	Akr1c18	AW146047	aldo-keto reductase family 1, member C18	protein-coding
chr7	4150703	4151561	859	*	140.2	99.57	134.04	184.13	255.86	316.4	7.5574	6.96118	7.97803	0.668214	0.0112502	0.134159	TTS (NM_021454)	TTS (NM_021454)	-1260	NM_175529	243813	Mm.347643	NM_175529	ENSMUSG00000043432	Leng9	9530024C23Rik|F630035L11Rik	leukocyte receptor cluster (LRC) member 9	protein-coding
chr16	4152817	4152967	151	*	4.11	2.92	3.93	3.17	4.4	5.45	1.99929	1.87022	2.11776	-0.0975198	0.910556	0.962109	intron (NM_001025432, intron 3 of 30)	intron (NM_001025432, intron 3 of 30)	60512	NM_001025432	12914	Mm.132238	NM_001025432	ENSMUSG00000022521	Crebbp	AW558298|CBP|CBP/p300|KAT3A|p300/CBP	CREB binding protein	protein-coding
chr2	4153074	4153224	151	*	1.87	1.33	1.79	2.88	4	4.94	1.48641	0.735358	1.97784	0.855498	0.452764	0.703442	intron (NM_172475, intron 1 of 22)	intron (NM_172475, intron 1 of 22)	286	NM_172475	209630	Mm.37932	NM_172475	ENSMUSG00000026657	Frmd4a	2700017I06Rik|5330420J21|AI594879|C230040M21Rik|Frmd4|Gm13190|mKIAA1294	FERM domain containing 4A	protein-coding
chr16	4153061	4153579	519	*	64.23	45.62	61.41	52.96	73.6	91.01	6.01798	5.83499	6.18035	-0.00279593	0.991926	0.9968	intron (NM_001025432, intron 3 of 30)	intron (NM_001025432, intron 3 of 30)	60084	NM_001025432	12914	Mm.132238	NM_001025432	ENSMUSG00000022521	Crebbp	AW558298|CBP|CBP/p300|KAT3A|p300/CBP	CREB binding protein	protein-coding
chr16	4153631	4153843	213	*	7.05	5.01	6.74	6.88	9.56	11.82	2.97103	2.64727	3.23529	0.236289	0.671904	0.840868	intron (NM_001025432, intron 3 of 30)	intron (NM_001025432, intron 3 of 30)	59667	NM_001025432	12914	Mm.132238	NM_001025432	ENSMUSG00000022521	Crebbp	AW558298|CBP|CBP/p300|KAT3A|p300/CBP	CREB binding protein	protein-coding
chr10	4154072	4154313	242	*	12.74	9.05	12.18	14.6	20.29	25.09	3.96903	3.50125	4.3217	0.468326	0.228798	0.518668	intron (NM_001170785, intron 27 of 27)	intron (NM_001170785, intron 27 of 27)	58927	NR_152620	102632515	Mm.416995	NR_152620	ENSMUSG00000111266	Gm30570	-	predicted gene, 30570	ncRNA
chr19	4154908	4155058	151	*	6.65	4.72	6.36	3.41	4.74	5.87	2.40423	2.56375	2.22485	-0.671632	0.358573	0.63302	TTS (NM_011778)	TTS (NM_011778)	337	NM_016933	19265	Mm.271937	NM_016933	ENSMUSG00000045826	Ptprcap	AI605264|CD-45-AP|LPAP|LSM-1	protein tyrosine phosphatase, receptor type, C polypeptide-associated protein	protein-coding
chr19	4155734	4155924	191	*	9.68	6.88	9.26	3.81	5.29	6.54	2.78819	3.10503	2.3816	-1.05063	0.0834283	0.337016	TTS (NR_153661)	TTS (NR_153661)	1183	NM_016933	19265	Mm.271937	NM_016933	ENSMUSG00000045826	Ptprcap	AI605264|CD-45-AP|LPAP|LSM-1	protein tyrosine phosphatase, receptor type, C polypeptide-associated protein	protein-coding
chr19	4156673	4156984	312	*	17.04	12.1	16.29	13.89	19.3	23.87	4.09433	3.9205	4.24944	-0.0191047	0.95912	0.98371	TTS (NR_153661)	TTS (NR_153661)	2183	NM_016933	19265	Mm.271937	NM_016933	ENSMUSG00000045826	Ptprcap	AI605264|CD-45-AP|LPAP|LSM-1	protein tyrosine phosphatase, receptor type, C polypeptide-associated protein	protein-coding
chr11	4158799	4159023	225	*	26.15	18.57	25	14.96	20.78	25.7	4.45024	4.53847	4.35626	-0.527351	0.13274	0.411164	intron (NM_177616, intron 1 of 12)	ORR1A3-int|LTR|ERVL-MaLR	1382	NM_001164620	216516	Mm.386854	NM_177616	ENSMUSG00000051427	Ccdc157	4930562D19Rik|mKIAA1656	coiled-coil domain containing 157	protein-coding
chr10	4158441	4159138	698	*	89.95	63.88	86	95.78	133.09	164.58	6.72174	6.32088	7.0351	0.36561	0.163266	0.4483	intron (NM_001170785, intron 27 of 27)	intron (NM_001170785, intron 27 of 27)	54330	NR_152620	102632515	Mm.416995	NR_152620	ENSMUSG00000111266	Gm30570	-	predicted gene, 30570	ncRNA
chr16	4160553	4161006	454	*	47.37	33.65	45.29	33.95	47.18	58.34	5.46921	5.39594	5.53893	-0.204637	0.498483	0.734352	intron (NM_001025432, intron 2 of 30)	intron (NM_001025432, intron 2 of 30)	52624	NM_001025432	12914	Mm.132238	NM_001025432	ENSMUSG00000022521	Crebbp	AW558298|CBP|CBP/p300|KAT3A|p300/CBP	CREB binding protein	protein-coding
chr11	4160003	4161019	1017	*	138.87	98.63	132.77	177.51	246.66	305.02	7.5176	6.94744	7.92517	0.629117	0.0169371	0.162797	promoter-TSS (NM_001164620)	promoter-TSS (NM_001164620)	157	NM_026175	67465	Mm.156914	NM_026175	ENSMUSG00000002129	Sf3a1	1200014H24Rik|5930416L09Rik|AI159724	splicing factor 3a, subunit 1	protein-coding
chr10	4162997	4163184	188	*	14.65	10.4	14.01	13.37	18.58	22.97	3.9693	3.70265	4.19426	0.142392	0.712787	0.862977	intron (NM_001170785, intron 27 of 27)	intron (NM_001170785, intron 27 of 27)	50029	NR_152620	102632515	Mm.416995	NR_152620	ENSMUSG00000111266	Gm30570	-	predicted gene, 30570	ncRNA
chr16	4163156	4163406	251	*	7.52	5.34	7.19	10.88	15.12	18.69	3.43159	2.74044	3.89693	0.798331	0.0898416	0.348171	intron (NM_001025432, intron 2 of 30)	MTA_Mm-int|LTR|ERVL-MaLR	50123	NM_001025432	12914	Mm.132238	NM_001025432	ENSMUSG00000022521	Crebbp	AW558298|CBP|CBP/p300|KAT3A|p300/CBP	CREB binding protein	protein-coding
chr19	4162859	4163808	950	*	114.04	81	109.03	105.79	147	181.78	6.94375	6.6633	7.17846	0.166834	0.522661	0.74978	promoter-TSS (NR_153661)	promoter-TSS (NR_153661)	49	NR_153659	58988	Mm.271937	NM_021485	ENSMUSG00000024830	Rps6kb2	S6K-beta-2|S6K2	ribosomal protein S6 kinase, polypeptide 2	protein-coding
chr7	4163640	4164016	377	*	17.59	12.49	16.82	23.01	31.98	39.54	4.55897	3.96659	4.97771	0.659192	0.0623733	0.297526	intron (NM_021454, intron 2 of 2)	intron (NM_021454, intron 2 of 2)	877	NM_021454	58804	Mm.34268	NM_021454	ENSMUSG00000063838	Cdc42ep5	1700027J19Rik|2010007O02Rik|Borg3|C85526|CEP5	CDC42 effector protein (Rho GTPase binding) 5	protein-coding
chr7	4164138	4165795	1658	*	121.8	86.51	116.45	151.75	210.86	260.75	7.30397	6.75827	7.69897	0.592052	0.0243559	0.193798	promoter-TSS (NM_021454)	promoter-TSS (NM_021454)	-262	NM_021454	58804	Mm.34268	NM_021454	ENSMUSG00000063838	Cdc42ep5	1700027J19Rik|2010007O02Rik|Borg3|C85526|CEP5	CDC42 effector protein (Rho GTPase binding) 5	protein-coding
chr8	4165699	4166795	1097	*	636.56	452.11	608.61	584.17	811.76	1003.82	9.4154	9.14404	9.6437	0.15147	0.515536	0.745305	promoter-TSS (NM_001346730)	promoter-TSS (NM_001346730)	-320	NM_001346730	213027	Mm.437106	NM_153536	ENSMUSG00000011832	Evi5l	1700084G18Rik|2310039H16Rik|3110007G05Rik|B130050I23Rik	ecotropic viral integration site 5 like	protein-coding
chr11	4166598	4167112	515	*	25.41	18.05	24.29	11.94	16.59	20.52	4.28302	4.4972	4.03139	-0.808611	0.0251481	0.196593	intron (NM_026175, intron 3 of 15)	intron (NM_026175, intron 3 of 15)	6501	NM_026175	67465	Mm.156914	NM_026175	ENSMUSG00000002129	Sf3a1	1200014H24Rik|5930416L09Rik|AI159724	splicing factor 3a, subunit 1	protein-coding
chr16	4168577	4168803	227	*	15.7	11.15	15.01	10.4	14.45	17.87	3.8172	3.80224	3.832	-0.315644	0.426891	0.684889	intron (NM_001025432, intron 2 of 30)	B3A|SINE|B2	44714	NM_001025432	12914	Mm.132238	NM_001025432	ENSMUSG00000022521	Crebbp	AW558298|CBP|CBP/p300|KAT3A|p300/CBP	CREB binding protein	protein-coding
chr10	4168325	4169064	740	*	18.42	13.08	17.61	26.99	37.5	46.37	4.73673	4.03296	5.20769	0.822285	0.0183023	0.169561	Intergenic	Intergenic	44425	NR_152620	102632515	Mm.416995	NR_152620	ENSMUSG00000111266	Gm30570	-	predicted gene, 30570	ncRNA
chr19	4169316	4170191	876	*	390.07	277.04	372.94	333.96	464.06	573.86	8.65101	8.43747	8.83698	0.051327	0.837243	0.927312	exon (NM_134148, exon 9 of 10)	exon (NM_134148, exon 9 of 10)	5725	NM_134148	107239	Mm.482310	NM_134148	ENSMUSG00000075289	Carns1	AI790298|Atpgd1|mKIAA1394	carnosine synthase 1	protein-coding
chr19	4175346	4175906	561	*	17.89	12.71	17.11	16.34	22.7	28.07	4.25814	3.99111	4.48338	0.143349	0.694906	0.853493	promoter-TSS (NM_134148)	promoter-TSS (NM_134148)	-147	NM_134148	107239	Mm.482310	NM_134148	ENSMUSG00000075289	Carns1	AI790298|Atpgd1|mKIAA1394	carnosine synthase 1	protein-coding
chr17	4177505	4177816	312	*	18.04	12.81	17.25	8.69	12.08	14.94	3.80415	4.003	3.57345	-0.770367	0.05412	0.279298	Intergenic	Intergenic	-55559	NR_045462	78043	Mm.398313	NR_045462	ENSMUSG00000116615	4930548J01Rik	1700113K09Rik	RIKEN cDNA 4930548J01 gene	ncRNA
chr11	4177880	4178110	231	*	3.35	2.38	3.2	5.48	7.62	9.42	2.38984	1.57401	2.90779	0.959485	0.199289	0.488344	intron (NM_026175, intron 12 of 15)	intron (NM_026175, intron 12 of 15)	-8838	NM_134023	103724	Mm.28140	NM_134023	ENSMUSG00000034412	Tbc1d10a	AI447804|EPI64|Tbc1d10|mFLJ00288	TBC1 domain family, member 10a	protein-coding
chr4	4180682	4181209	528	*	40.81	28.98	39.02	18.77	26.08	32.25	4.95353	5.18064	4.68387	-0.841424	0.0109487	0.132327	Intergenic	Intergenic	-42131	NM_001348209	18619	Mm.475097	NM_001002927	ENSMUSG00000045573	Penk	AI326464|ENK|PPA|Penk1	preproenkephalin	protein-coding
chr16	4181730	4181912	183	*	6.35	4.51	6.07	8.2	11.39	14.08	3.07586	2.49621	3.48824	0.633896	0.240061	0.530314	intron (NM_001025432, intron 1 of 30)	intron (NM_001025432, intron 1 of 30)	31583	NM_001025432	12914	Mm.132238	NM_001025432	ENSMUSG00000022521	Crebbp	AW558298|CBP|CBP/p300|KAT3A|p300/CBP	CREB binding protein	protein-coding
chr13	42989281	42989918	638	*	9.06	6.44	8.67	43.75	60.8	75.18	5.08671	3.00989	5.90472	2.53038	1.97673e-11	1.46479e-07	intron (NM_001005740, intron 2 of 12)	intron (NM_001005740, intron 2 of 12)	123353	NM_001302636	218194	Mm.160124	NM_198419	ENSMUSG00000054728	Phactr1	9630030F18Rik|Rpel1	phosphatase and actin regulator 1	protein-coding
chr16	77387510	77387792	283	*	2.22	1.58	2.12	10.88	15.12	18.7	3.07655	0.979176	3.89729	2.50603	7.43607e-05	0.00810332	intron (NR_015543, intron 2 of 4)	intron (NR_015543, intron 2 of 4)	58323	NR_015543	77994	Mm.394688	NR_015543	ENSMUSG00000090386	Mir99ahg	2810055G20Rik|D730043B02Rik	Mir99a and Mirlet7c-1 host gene (non-protein coding)	ncRNA
chr11	4186447	4187221	775	*	312.87	222.21	299.13	294.84	409.71	506.64	8.41321	8.11931	8.65725	0.18971	0.455769	0.705639	promoter-TSS (NM_134023)	promoter-TSS (NM_134023)	1	NM_134023	103724	Mm.28140	NM_134023	ENSMUSG00000034412	Tbc1d10a	AI447804|EPI64|Tbc1d10|mFLJ00288	TBC1 domain family, member 10a	protein-coding
chr13	4188265	4188472	208	*	10.44	7.41	9.98	9.5	13.19	16.32	3.4776	3.21365	3.70066	0.137368	0.75885	0.887909	Intergenic	B3|SINE|B2	-2818	NM_013778	27384	Mm.27447	NM_013778	ENSMUSG00000021213	Akr1c13	mKIAA4014	aldo-keto reductase family 1, member C13	protein-coding
chr12	4188397	4188587	191	*	6.99	4.96	6.68	5.82	8.08	10	2.82528	2.6346	2.99367	0.0114967	0.985631	0.994142	intron (NM_001159537, intron 3 of 21)	intron (NM_001159537, intron 3 of 21)	45473	NM_134046	52504	Mm.70546	NM_134046	ENSMUSG00000020652	Cenpo	2810429O05Rik|8430427C03Rik|D12Ertd482e	centromere protein O	protein-coding
chr11	4188944	4189610	667	*	161.77	114.9	154.67	171.5	238.31	294.7	7.56459	7.16771	7.87551	0.359399	0.170329	0.456473	intron (NM_134023, intron 1 of 8)	intron (NM_134023, intron 1 of 8)	2444	NM_134023	103724	Mm.28140	NM_134023	ENSMUSG00000034412	Tbc1d10a	AI447804|EPI64|Tbc1d10|mFLJ00288	TBC1 domain family, member 10a	protein-coding
chr11	4190055	4190310	256	*	57.95	41.16	55.4	65.36	90.82	112.31	6.13957	5.68658	6.48381	0.448258	0.101789	0.367389	intron (NM_134023, intron 1 of 8)	intron (NM_134023, intron 1 of 8)	3350	NM_134023	103724	Mm.28140	NM_134023	ENSMUSG00000034412	Tbc1d10a	AI447804|EPI64|Tbc1d10|mFLJ00288	TBC1 domain family, member 10a	protein-coding
chr11	4190901	4191060	160	*	25.28	17.95	24.17	35.13	48.81	60.36	5.14094	4.48968	5.58801	0.747234	0.0222905	0.18631	intron (NM_134023, intron 1 of 8)	intron (NM_134023, intron 1 of 8)	4148	NM_134023	103724	Mm.28140	NM_134023	ENSMUSG00000034412	Tbc1d10a	AI447804|EPI64|Tbc1d10|mFLJ00288	TBC1 domain family, member 10a	protein-coding
chr13	4190895	4191412	518	*	23.53	16.71	22.5	20.82	28.93	35.77	4.62701	4.38642	4.83315	0.0980038	0.775837	0.896471	promoter-TSS (NM_013778)	promoter-TSS (NM_013778)	-33	NM_013778	27384	Mm.27447	NM_013778	ENSMUSG00000021213	Akr1c13	mKIAA4014	aldo-keto reductase family 1, member C13	protein-coding
chr11	4191993	4192207	215	*	62.21	44.18	59.48	48.9	67.95	84.03	5.93364	5.78889	6.06518	-0.0717319	0.797297	0.907339	intron (NM_134023, intron 1 of 8)	intron (NM_134023, intron 1 of 8)	5267	NM_134023	103724	Mm.28140	NM_134023	ENSMUSG00000034412	Tbc1d10a	AI447804|EPI64|Tbc1d10|mFLJ00288	TBC1 domain family, member 10a	protein-coding
chr5	4192371	4192521	151	*	0	0	0	1.6	2.22	2.75	0.129932	0	1.12993	4.05395	0.0384145	0.239177	promoter-TSS (NM_001042670)	promoter-TSS (NM_001042670)	79	NM_001042670	208595	Mm.129815	NM_001042670	ENSMUSG00000053178	Mterf1b	Gm9897	mitochondrial transcription termination factor 1b	protein-coding
chr19	4191587	4192663	1077	*	306.17	217.45	292.72	289.06	401.67	496.7	8.38354	8.08807	8.62866	0.192358	0.450536	0.701862	promoter-TSS (NM_031868)	promoter-TSS (NM_031868)	-49	NM_031868	19045	Mm.1970	NM_031868	ENSMUSG00000040385	Ppp1ca	Ppp1c|dism2	protein phosphatase 1 catalytic subunit alpha	protein-coding
chr12	4192479	4192760	282	*	3.4	2.42	3.25	5.15	7.16	8.85	2.33294	1.59731	2.8178	0.850175	0.287787	0.573772	intron (NM_001159537, intron 3 of 21)	intron (NM_001159537, intron 3 of 21)	41345	NM_134046	52504	Mm.70546	NM_134046	ENSMUSG00000020652	Cenpo	2810429O05Rik|8430427C03Rik|D12Ertd482e	centromere protein O	protein-coding
chr5	4192888	4193178	291	*	10.04	7.13	9.6	7.65	10.63	13.15	3.27805	3.15723	3.38952	-0.114501	0.811342	0.914325	intron (NM_001042670, intron 1 of 1)	intron (NM_001042670, intron 1 of 1)	666	NM_001042670	208595	Mm.129815	NM_001042670	ENSMUSG00000053178	Mterf1b	Gm9897	mitochondrial transcription termination factor 1b	protein-coding
chr8	4193000	4193988	989	*	107.28	76.19	102.57	106.34	147.77	182.73	6.91267	6.57513	7.18602	0.262458	0.314984	0.596406	intron (NM_001368794, intron 10 of 18)	intron (NM_001368794, intron 10 of 18)	23818	NM_207203	73072	Mm.477379	NM_207203	ENSMUSG00000064125	Prr36	-	proline rich 36	protein-coding
chr17	4196873	4197196	324	*	10.08	7.16	9.64	13.78	19.14	23.67	3.79812	3.16303	4.23758	0.719463	0.0810508	0.333012	Intergenic	Intergenic	-74933	NR_045462	78043	Mm.398313	NR_045462	ENSMUSG00000116615	4930548J01Rik	1700113K09Rik	RIKEN cDNA 4930548J01 gene	ncRNA
chr19	4197949	4198144	196	*	19.67	13.97	18.81	19.51	27.11	33.53	4.466	4.12807	4.73961	0.261967	0.459461	0.708202	intron (NM_011237, intron 5 of 10)	intron (NM_011237, intron 5 of 10)	3556	NM_011237	19367	Mm.277629	NM_011237	ENSMUSG00000024824	Rad9a	Rad9	RAD9 checkpoint clamp component A	protein-coding
chr11	4196579	4198226	1648	*	426.1	302.63	407.39	524.91	729.4	901.98	9.09996	8.56493	9.48937	0.576137	0.0172288	0.164413	intron (NM_134023, intron 1 of 8)	intron (NM_134023, intron 1 of 8)	10570	NM_134023	103724	Mm.28140	NM_134023	ENSMUSG00000034412	Tbc1d10a	AI447804|EPI64|Tbc1d10|mFLJ00288	TBC1 domain family, member 10a	protein-coding
chr16	4199676	4199911	236	*	10.68	7.58	10.21	6.26	8.7	10.75	3.17483	3.24657	3.09932	-0.488674	0.326768	0.606202	intron (NM_001025432, intron 1 of 30)	intron (NM_001025432, intron 1 of 30)	13610	NM_001025432	12914	Mm.132238	NM_001025432	ENSMUSG00000022521	Crebbp	AW558298|CBP|CBP/p300|KAT3A|p300/CBP	CREB binding protein	protein-coding
chr16	4200104	4200323	220	*	7.87	5.59	7.52	5.73	7.97	9.85	2.8917	2.80536	2.97317	-0.17704	0.757881	0.887464	intron (NM_001025432, intron 1 of 30)	RSINE1|SINE|B4	13190	NM_001025432	12914	Mm.132238	NM_001025432	ENSMUSG00000022521	Crebbp	AW558298|CBP|CBP/p300|KAT3A|p300/CBP	CREB binding protein	protein-coding
chr5	4201481	4201631	151	*	8.16	5.79	7.8	6.27	8.71	10.77	2.98485	2.85791	3.10152	-0.10293	0.850639	0.933763	Intergenic	B2_Mm2|SINE|B2	9189	NM_001042670	208595	Mm.129815	NM_001042670	ENSMUSG00000053178	Mterf1b	Gm9897	mitochondrial transcription termination factor 1b	protein-coding
chr19	4200972	4202017	1046	*	90.82	64.5	86.83	108.8	151.18	186.95	6.84356	6.33478	7.21894	0.535388	0.0412153	0.247545	exon (NM_011237, exon 1 of 11)	exon (NM_011237, exon 1 of 11)	108	NM_011237	19367	Mm.277629	NM_011237	ENSMUSG00000024824	Rad9a	Rad9	RAD9 checkpoint clamp component A	protein-coding
chr11	4203631	4204098	468	*	89.06	63.25	85.15	112.06	155.72	192.56	6.8617	6.30653	7.2616	0.60622	0.0209813	0.180758	intron (NM_134023, intron 1 of 8)	intron (NM_134023, intron 1 of 8)	-14360	NM_028022	71962	Mm.7852	NM_028022	ENSMUSG00000020424	Castor1	2410008K03Rik|Gatsl3	cytosolic arginine sensor for mTORC1 subunit 1	protein-coding
chr16	4205008	4205158	151	*	6.97	4.95	6.66	6.42	8.92	11.03	2.90575	2.63107	3.13641	0.154655	0.785766	0.901735	intron (NM_001025432, intron 1 of 30)	intron (NM_001025432, intron 1 of 30)	8321	NM_001025432	12914	Mm.132238	NM_001025432	ENSMUSG00000022521	Crebbp	AW558298|CBP|CBP/p300|KAT3A|p300/CBP	CREB binding protein	protein-coding
chr11	4205072	4205523	452	*	31.67	22.49	30.28	43.55	60.51	74.83	5.45582	4.81498	5.898	0.732554	0.0180647	0.168356	intron (NM_134023, intron 1 of 8)	L2c|LINE|L2	-12927	NM_028022	71962	Mm.7852	NM_028022	ENSMUSG00000020424	Castor1	2410008K03Rik|Gatsl3	cytosolic arginine sensor for mTORC1 subunit 1	protein-coding
chr4	141411726	141411876	151	*	1.87	1.33	1.79	9.18	12.75	15.77	2.83075	0.732267	3.65164	2.49488	0.000413818	0.0221198	exon (NM_019701, exon 6 of 20)	exon (NM_019701, exon 6 of 20)	4187	NM_019701	56365	Mm.24882	NM_019701	ENSMUSG00000006216	Clcnkb	CLCKB|Clc-Ka|Clck2|Clcnk1l|Clcnk2	chloride channel, voltage-sensitive Kb	protein-coding
chr16	4206673	4206945	273	*	11.15	7.92	10.66	13.61	18.91	23.38	3.8351	3.30886	4.21986	0.558016	0.169944	0.455996	intron (NM_001025432, intron 1 of 30)	intron (NM_001025432, intron 1 of 30)	6595	NM_001025432	12914	Mm.132238	NM_001025432	ENSMUSG00000022521	Crebbp	AW558298|CBP|CBP/p300|KAT3A|p300/CBP	CREB binding protein	protein-coding
chr19	4206856	4207346	491	*	59.75	42.44	57.13	46.37	64.44	79.69	5.8655	5.73079	5.9887	-0.0900227	0.750419	0.883647	Intergenic	Intergenic	-5498	NM_011237	19367	Mm.277629	NM_011237	ENSMUSG00000024824	Rad9a	Rad9	RAD9 checkpoint clamp component A	protein-coding
chr19	4207450	4207600	151	*	1.23	0.88	1.18	1.99	2.77	3.42	0.935182	0.130938	1.44851	0.896805	0.498493	0.734352	Intergenic	MIR|SINE|MIR	-5922	NM_011237	19367	Mm.277629	NM_011237	ENSMUSG00000024824	Rad9a	Rad9	RAD9 checkpoint clamp component A	protein-coding
chr12	4208880	4209093	214	*	11.66	8.28	11.15	6.27	8.72	10.78	3.24436	3.3731	3.103	-0.609733	0.212046	0.501767	intron (NM_001159537, intron 16 of 21)	intron (NM_001159537, intron 16 of 21)	24978	NM_134046	52504	Mm.70546	NM_134046	ENSMUSG00000020652	Cenpo	2810429O05Rik|8430427C03Rik|D12Ertd482e	centromere protein O	protein-coding
chr16	4210433	4210616	184	*	26.71	18.97	25.53	24.21	33.64	41.6	4.83007	4.56906	5.05101	0.133176	0.692429	0.852236	intron (NM_001025432, intron 1 of 30)	intron (NM_001025432, intron 1 of 30)	2879	NM_001025432	12914	Mm.132238	NM_001025432	ENSMUSG00000022521	Crebbp	AW558298|CBP|CBP/p300|KAT3A|p300/CBP	CREB binding protein	protein-coding
chr8	4210697	4210938	242	*	10.72	7.61	10.25	12.36	17.17	21.24	3.72529	3.25209	4.08102	0.476496	0.254507	0.543582	exon (NM_207203, exon 7 of 7)	exon (NM_207203, exon 7 of 7)	6494	NM_207203	73072	Mm.477379	NM_207203	ENSMUSG00000064125	Prr36	-	proline rich 36	protein-coding
chr11	4210607	4211290	684	*	115.7	82.17	110.62	166.28	231.06	285.72	7.36859	6.68415	7.8309	0.797944	0.00252865	0.0622031	intron (NM_134023, intron 3 of 8)	intron (NM_134023, intron 3 of 8)	-7276	NM_028022	71962	Mm.7852	NM_028022	ENSMUSG00000020424	Castor1	2410008K03Rik|Gatsl3	cytosolic arginine sensor for mTORC1 subunit 1	protein-coding
chr12	4211280	4211474	195	*	5.57	3.96	5.33	1.49	2.07	2.56	1.8054	2.30807	1.02737	-1.56352	0.103936	0.370849	intron (NM_001159537, intron 19 of 21)	intron (NM_001159537, intron 19 of 21)	22588	NM_134046	52504	Mm.70546	NM_134046	ENSMUSG00000020652	Cenpo	2810429O05Rik|8430427C03Rik|D12Ertd482e	centromere protein O	protein-coding
chr8	4212778	4213184	407	*	19.41	13.78	18.56	18.28	25.4	31.41	4.40194	4.10851	4.64565	0.187876	0.597982	0.797747	exon (NM_207203, exon 6 of 7)	exon (NM_207203, exon 6 of 7)	4331	NM_207203	73072	Mm.477379	NM_207203	ENSMUSG00000064125	Prr36	-	proline rich 36	protein-coding
chr12	4213001	4213265	265	*	16.15	11.47	15.44	12.83	17.83	22.04	3.99629	3.84326	4.13464	-0.0562645	0.882842	0.949421	TTS (NM_001361641)	TTS (NM_001361641)	20832	NM_134046	52504	Mm.70546	NM_134046	ENSMUSG00000020652	Cenpo	2810429O05Rik|8430427C03Rik|D12Ertd482e	centromere protein O	protein-coding
chr11	4213122	4213315	194	*	23.34	16.58	22.31	36.22	50.33	62.24	5.13629	4.37457	5.6322	0.905921	0.00597161	0.0974701	intron (NM_134023, intron 6 of 8)	intron (NM_134023, intron 6 of 8)	-5006	NM_028022	71962	Mm.7852	NM_028022	ENSMUSG00000020424	Castor1	2410008K03Rik|Gatsl3	cytosolic arginine sensor for mTORC1 subunit 1	protein-coding
chr16	4212898	4213625	728	*	90.49	64.27	86.52	96.37	133.92	165.6	6.73057	6.32962	7.04398	0.365753	0.162722	0.447777	5' UTR (NM_001025432, exon 1 of 31)	5' UTR (NM_001025432, exon 1 of 31)	142	NM_001025432	12914	Mm.132238	NM_001025432	ENSMUSG00000022521	Crebbp	AW558298|CBP|CBP/p300|KAT3A|p300/CBP	CREB binding protein	protein-coding
chr16	4213687	4214511	825	*	181.55	128.94	173.58	157.78	219.24	271.12	7.55996	7.33411	7.7552	0.0728793	0.780552	0.898798	promoter-TSS (NM_001025432)	promoter-TSS (NM_001025432)	-695	NM_001025432	12914	Mm.132238	NM_001025432	ENSMUSG00000022521	Crebbp	AW558298|CBP|CBP/p300|KAT3A|p300/CBP	CREB binding protein	protein-coding
chr8	4213284	4214746	1463	*	68.79	48.86	65.77	95.22	132.31	163.62	6.58136	5.93406	7.02659	0.743318	0.00523685	0.0911614	exon (NM_207203, exon 6 of 7)	exon (NM_207203, exon 6 of 7)	3297	NM_207203	73072	Mm.477379	NM_207203	ENSMUSG00000064125	Prr36	-	proline rich 36	protein-coding
chr1	152132632	152133040	409	*	4.12	2.93	3.94	19.43	27	33.38	3.9196	1.87313	4.73347	2.47705	9.32048e-08	9.07932e-05	Intergenic	Intergenic	-42516	NM_197990	69399	Mm.278031	NM_197990	ENSMUSG00000032666	1700025G04Rik	2610510E02Rik|2900042O04Rik	RIKEN cDNA 1700025G04 gene	protein-coding
chr19	4216399	4216637	239	*	44.43	31.55	42.48	46.59	64.74	80.06	5.69046	5.30326	5.99543	0.343186	0.242818	0.532982	intron (NM_001310038, intron 2 of 3)	intron (NM_001310038, intron 2 of 3)	2129	NM_001310039	56708	Mm.347919	NM_019952	ENSMUSG00000040663	Clcf1	BSF-3|Bsf3|CLC|NNT-1	cardiotrophin-like cytokine factor 1	protein-coding
chr11	4215914	4216682	769	*	138.77	98.56	132.67	140.15	194.75	240.83	7.30033	6.9464	7.58432	0.289516	0.268746	0.556089	TTS (NM_134023)	TTS (NM_134023)	-1927	NM_028022	71962	Mm.7852	NM_028022	ENSMUSG00000020424	Castor1	2410008K03Rik|Gatsl3	cytosolic arginine sensor for mTORC1 subunit 1	protein-coding
chr11	4217808	4218695	888	*	266.18	189.05	254.49	264.24	367.19	454.06	8.22498	7.88616	8.49917	0.26473	0.30371	0.586843	promoter-TSS (NM_028022)	promoter-TSS (NM_028022)	27	NM_028022	71962	Mm.7852	NM_028022	ENSMUSG00000020424	Castor1	2410008K03Rik|Gatsl3	cytosolic arginine sensor for mTORC1 subunit 1	protein-coding
chr11	4219348	4219790	443	*	104.89	74.5	100.28	90.92	126.35	156.24	6.76637	6.54261	6.96004	0.0691891	0.790991	0.904476	intron (NM_028022, intron 2 of 8)	intron (NM_028022, intron 2 of 8)	1344	NM_028022	71962	Mm.7852	NM_028022	ENSMUSG00000020424	Castor1	2410008K03Rik|Gatsl3	cytosolic arginine sensor for mTORC1 subunit 1	protein-coding
chr11	4220525	4220750	226	*	57.89	41.12	55.35	37.32	51.86	64.13	5.68032	5.68524	5.6754	-0.35712	0.220425	0.510565	intron (NM_028022, intron 4 of 8)	intron (NM_028022, intron 4 of 8)	2413	NM_028022	71962	Mm.7852	NM_028022	ENSMUSG00000020424	Castor1	2410008K03Rik|Gatsl3	cytosolic arginine sensor for mTORC1 subunit 1	protein-coding
chr19	4221051	4221259	209	*	9.33	6.63	8.92	10.23	14.21	17.58	3.47912	3.05225	3.8081	0.403285	0.373541	0.644846	intron (NR_132308, intron 2 of 3)	intron (NR_132308, intron 2 of 3)	6766	NM_001310039	56708	Mm.347919	NM_019952	ENSMUSG00000040663	Clcf1	BSF-3|Bsf3|CLC|NNT-1	cardiotrophin-like cytokine factor 1	protein-coding
chr19	4222191	4222754	564	*	25.64	18.21	24.51	22.15	30.78	38.07	4.73125	4.51023	4.92287	0.0642397	0.851192	0.934035	exon (NM_019952, exon 3 of 3)	exon (NM_019952, exon 3 of 3)	8084	NM_001310039	56708	Mm.347919	NM_019952	ENSMUSG00000040663	Clcf1	BSF-3|Bsf3|CLC|NNT-1	cardiotrophin-like cytokine factor 1	protein-coding
chr16	4223600	4223918	319	*	15.69	11.15	15	14.22	19.76	24.44	4.06264	3.802	4.28332	0.132331	0.726962	0.870711	intron (NR_040571, intron 1 of 2)	intron (NR_040571, intron 1 of 2)	4299	NR_040572	76397	Mm.243719	NM_183117		4930455F16Rik	1700013J11Rik	RIKEN cDNA 4930455F16 gene	ncRNA
chr8	4226491	4226641	151	*	1.5	1.07	1.43	2.15	2.99	3.7	1.09797	0.415586	1.55935	0.75082	0.553057	0.768919	promoter-TSS (NM_028175)	promoter-TSS (NM_028175)	-261	NM_028175	72267	Mm.25479	NM_028175	ENSMUSG00000046589	Lrrc8e	1810049O03Rik|C87354	leucine rich repeat containing 8 family, member E	protein-coding
chr8	4226643	4227236	594	*	24.49	17.4	23.42	19.91	27.67	34.22	4.61571	4.44418	4.76899	-0.0231591	0.946346	0.978376	5' UTR (NM_028175, exon 1 of 3)	5' UTR (NM_028175, exon 1 of 3)	113	NM_028175	72267	Mm.25479	NM_028175	ENSMUSG00000046589	Lrrc8e	1810049O03Rik|C87354	leucine rich repeat containing 8 family, member E	protein-coding
chr17	4227216	4228574	1359	*	257.04	182.56	245.75	225.31	313.08	387.16	8.06868	7.83571	8.2692	0.0852902	0.741866	0.878895	Intergenic	Intergenic	-105793	NR_045462	78043	Mm.398313	NR_045462	ENSMUSG00000116615	4930548J01Rik	1700113K09Rik	RIKEN cDNA 4930548J01 gene	ncRNA
chr19	4228382	4228654	273	*	50.51	35.87	48.29	42.45	58.99	72.95	5.68677	5.4883	5.86121	0.0247317	0.932538	0.971901	intron (NR_132308, intron 2 of 3)	intron (NR_132308, intron 2 of 3)	-3375	NM_027196	69745	Mm.32518	NM_027196	ENSMUSG00000024854	Pold4	2410012M21Rik|AI463381|AW060307|Polds|p12	polymerase (DNA-directed), delta 4	protein-coding
chr19	4231317	4232540	1224	*	232.43	165.08	222.23	253.92	352.84	436.33	8.11447	7.69057	8.44169	0.402778	0.120196	0.394635	promoter-TSS (NM_027196)	promoter-TSS (NM_027196)	36	NM_027196	69745	Mm.32518	NM_027196	ENSMUSG00000024854	Pold4	2410012M21Rik|AI463381|AW060307|Polds|p12	polymerase (DNA-directed), delta 4	protein-coding
chr10	4233144	4233542	399	*	12.27	8.71	11.73	16.22	22.54	27.87	4.04942	3.44666	4.47328	0.67317	0.0814421	0.33374	Intergenic	Intergenic	-20223	NR_152620	102632515	Mm.416995	NR_152620	ENSMUSG00000111266	Gm30570	-	predicted gene, 30570	ncRNA
chr13	4233139	4234203	1065	*	124.9	88.71	119.41	108.67	151	186.73	7.02128	6.79449	7.21722	0.0744999	0.774998	0.895899	promoter-TSS (NM_001013785)	promoter-TSS (NM_001013785)	-69	NM_001013785	432720	Mm.22832	NM_001013785	ENSMUSG00000071551	Akr1c19	1810010N06Rik	aldo-keto reductase family 1, member C19	protein-coding
chr18	4236356	4236561	206	*	11.45	8.13	10.95	6.08	8.45	10.45	3.21015	3.34746	3.05839	-0.628566	0.201392	0.490698	Intergenic	Intergenic	70627	NM_026092	67328	Mm.158148	NM_026092	ENSMUSG00000024233	Lyzl1	1700038F02Rik|Lyc2|Lyzd1	lysozyme-like 1	protein-coding
chr8	4237918	4239633	1716	*	396.58	281.67	379.17	401.56	558	690.02	8.81751	8.46136	9.10291	0.293314	0.235077	0.525467	promoter-TSS (NM_001291777)	promoter-TSS (NM_001291777)	36	NM_001291777	26400	Mm.3906	NM_011944	ENSMUSG00000002948	Map2k7	5930412N11Rik|JNKK 2|Jnkk2|MAPKK 7|MEK 7|Mapkk7|Mek7|Mkk7|Prkmk7|sek2	mitogen-activated protein kinase kinase 7	protein-coding
chr4	4242279	4242785	507	*	36.29	25.77	34.69	25.46	35.37	43.74	5.06844	5.01131	5.1234	-0.235213	0.466061	0.712676	Intergenic	RLTR9D|LTR|ERVK	-103717	NM_001348209	18619	Mm.475097	NM_001002927	ENSMUSG00000045573	Penk	AI326464|ENK|PPA|Penk1	preproenkephalin	protein-coding
chr13	4244952	4245737	786	*	109.78	77.97	104.95	115.05	159.87	197.69	6.99493	6.6083	7.29954	0.342744	0.18963	0.478643	intron (NM_001013785, intron 7 of 8)	ERVB7_2-LTR_MM|LTR|ERVK	-3390	NR_028405	111002	Mm.482672	NR_028405		Marcksl1-ps4	Gm16264|Mlp-rs4|Mrp-rs4	MARCKS-like 1, pseudogene 4	pseudo
chr4	4246883	4247109	227	*	5.56	3.95	5.32	8.71	12.1	14.96	3.07598	2.30491	3.57578	0.907999	0.0974315	0.360685	Intergenic	RLTR28|LTR|ERVL	-108181	NM_001348209	18619	Mm.475097	NM_001002927	ENSMUSG00000045573	Penk	AI326464|ENK|PPA|Penk1	preproenkephalin	protein-coding
chr19	4248414	4249418	1005	*	48.81	34.67	46.67	41.24	57.31	70.87	5.64173	5.43899	5.81946	0.0322342	0.912668	0.962994	Intergenic	B2_Mm1a|SINE|B2	14962	NR_105951	102465595		NR_105951	ENSMUSG00000099290	Mir6985	Gm27719|mmu-mir-6985	microRNA 6985	ncRNA
chr8	4250543	4250901	359	*	72.18	51.27	69.01	73.32	101.88	125.99	6.36239	6.00348	6.64957	0.297474	0.266185	0.553942	intron (NM_001195258, intron 5 of 6)	intron (NM_001195258, intron 5 of 6)	-2380	NM_133968	102209	Mm.28452	NM_133968	ENSMUSG00000011837	Snapc2	0610007H10Rik|AU015675	small nuclear RNA activating complex, polypeptide 2	protein-coding
chr17	4250359	4250932	574	*	54.24	38.52	51.86	30.81	42.82	52.95	5.49822	5.59112	5.39893	-0.538848	0.0727481	0.31822	Intergenic	Intergenic	-128544	NR_045462	78043	Mm.398313	NR_045462	ENSMUSG00000116615	4930548J01Rik	1700113K09Rik	RIKEN cDNA 4930548J01 gene	ncRNA
chr8	4252909	4253904	996	*	200.44	142.36	191.64	176.44	245.18	303.18	7.71337	7.47692	7.91648	0.0913448	0.726834	0.870654	intron (NM_133968, intron 1 of 4)	CpG	305	NM_133968	102209	Mm.28452	NM_133968	ENSMUSG00000011837	Snapc2	0610007H10Rik|AU015675	small nuclear RNA activating complex, polypeptide 2	protein-coding
chr8	4254041	4254380	340	*	76.66	54.45	73.29	61.76	85.82	106.12	6.25455	6.09026	6.40203	-0.0363451	0.892355	0.953928	intron (NM_133968, intron 1 of 4)	intron (NM_133968, intron 1 of 4)	1109	NM_133968	102209	Mm.28452	NM_133968	ENSMUSG00000011837	Snapc2	0610007H10Rik|AU015675	small nuclear RNA activating complex, polypeptide 2	protein-coding
chr17	4255051	4255634	584	*	34.65	24.61	33.13	33.78	46.95	58.05	5.26784	4.94459	5.53175	0.238254	0.4506	0.701917	Intergenic	RMER20B|LTR|ERVK	-133241	NR_045462	78043	Mm.398313	NR_045462	ENSMUSG00000116615	4930548J01Rik	1700113K09Rik	RIKEN cDNA 4930548J01 gene	ncRNA
chr5	4257151	4257301	151	*	4.59	3.26	4.39	5.87	8.16	10.09	2.59998	2.02968	3.00763	0.616418	0.370126	0.642337	Intergenic	Intergenic	64859	NM_001042670	208595	Mm.129815	NM_001042670	ENSMUSG00000053178	Mterf1b	Gm9897	mitochondrial transcription termination factor 1b	protein-coding
chr11	4256843	4258254	1412	*	206.62	146.75	197.55	240.97	334.85	414.07	8.00451	7.52073	8.36616	0.497021	0.056632	0.285303	promoter-TSS (NM_008501)	promoter-TSS (NM_008501)	-19	NM_008501	16878	Mm.4964	NM_008501	ENSMUSG00000034394	Lif	-	leukemia inhibitory factor	protein-coding
chr19	4257177	4258456	1280	*	293.69	208.59	280.79	283.21	393.55	486.66	8.3417	8.02803	8.5992	0.222918	0.383267	0.65253	Intergenic	Intergenic	6061	NR_105951	102465595		NR_105951	ENSMUSG00000099290	Mir6985	Gm27719|mmu-mir-6985	microRNA 6985	ncRNA
chr8	4258351	4258521	171	*	19.14	13.6	18.3	16.24	22.56	27.9	4.29451	4.08873	4.47457	0.0375814	0.917279	0.965218	exon (NM_183315, exon 2 of 2)	exon (NM_183315, exon 2 of 2)	838	NM_183315	330695	Mm.34210	NM_183315	ENSMUSG00000048644	Ctxn1	BC028881|Ctxn	cortexin 1	protein-coding
chr11	4258631	4259092	462	*	123.72	87.87	118.29	92.11	127.99	158.28	6.88316	6.78081	6.97872	-0.150086	0.564499	0.776506	intron (NM_008501, intron 1 of 3)	intron (NM_008501, intron 1 of 3)	1294	NM_008501	16878	Mm.4964	NM_008501	ENSMUSG00000034394	Lif	-	leukemia inhibitory factor	protein-coding
chr8	4258740	4259692	953	*	168.55	119.71	161.15	166.4	231.22	285.93	7.56094	7.22695	7.83195	0.256667	0.32774	0.60701	promoter-TSS (NM_183315)	promoter-TSS (NM_183315)	58	NM_183315	330695	Mm.34210	NM_183315	ENSMUSG00000048644	Ctxn1	BC028881|Ctxn	cortexin 1	protein-coding
chr11	4262996	4263699	704	*	83.34	59.19	79.68	116	161.19	199.32	6.86359	6.21078	7.31139	0.751588	0.00433074	0.082933	intron (NM_008501, intron 1 of 3)	intron (NM_008501, intron 1 of 3)	-3448	NM_001039537	16878	Mm.4964	NM_008501	ENSMUSG00000034394	Lif	-	leukemia inhibitory factor	protein-coding
chr5	4263845	4264090	246	*	16.76	11.9	16.03	11.24	15.62	19.32	3.92071	3.89694	3.94409	-0.298635	0.442195	0.69609	Intergenic	Intergenic	71601	NM_001042670	208595	Mm.129815	NM_001042670	ENSMUSG00000053178	Mterf1b	Gm9897	mitochondrial transcription termination factor 1b	protein-coding
chr13	4264707	4265843	1137	*	54.12	38.44	51.75	49.81	69.22	85.6	5.86188	5.58807	6.09192	0.155337	0.583783	0.788787	Intergenic	Intergenic	14124	NM_013777	622402	Mm.27447	NM_013777	ENSMUSG00000021211	Akr1c12	AI266976|Akra	aldo-keto reductase family 1, member C12	protein-coding
chr10	4266436	4266852	417	*	15.23	10.82	14.56	14.47	20.11	24.87	4.05983	3.75896	4.30864	0.200302	0.598564	0.798227	exon (NM_031185, exon 1 of 4)	exon (NM_031185, exon 1 of 4)	315	NM_031185	83397	Mm.27481	NM_031185	ENSMUSG00000038587	Akap12	AI317366|SSeCKS|Srcs5|Tsga12	A kinase (PRKA) anchor protein (gravin) 12	protein-coding
chr11	4266428	4267128	701	*	145.24	103.15	138.86	158.94	220.86	273.12	7.43764	7.01216	7.7658	0.405177	0.122713	0.397984	promoter-TSS (NM_001039537)	promoter-TSS (NM_001039537)	-18	NM_001039537	16878	Mm.4964	NM_008501	ENSMUSG00000034394	Lif	-	leukemia inhibitory factor	protein-coding
chr10	4267010	4267207	198	*	2.94	2.09	2.82	3.68	5.11	6.32	1.93678	1.38813	2.33331	0.577717	0.523984	0.750777	intron (NM_031185, intron 1 of 3)	intron (NM_031185, intron 1 of 3)	780	NM_031185	83397	Mm.27481	NM_031185	ENSMUSG00000038587	Akap12	AI317366|SSeCKS|Srcs5|Tsga12	A kinase (PRKA) anchor protein (gravin) 12	protein-coding
chr8	4267695	4267990	296	*	20.34	14.44	19.44	16.46	22.87	28.29	4.34388	4.17579	4.4944	-0.0292539	0.934547	0.97285	intron (NM_011592, intron 5 of 12)	intron (NM_011592, intron 5 of 12)	8062	NM_011592	21856	Mm.195249	NM_011592	ENSMUSG00000002949	Timm44	0710005E20Rik|D8Ertd118e|Mimt44|Tim44	translocase of inner mitochondrial membrane 44	protein-coding
chr16	4267715	4268573	859	*	124.9	88.71	119.41	117.87	163.79	202.54	7.08962	6.79451	7.33449	0.191644	0.463052	0.710534	Intergenic	CpG	38915	NR_003628	436332	Mm.478141	NM_001013830	ENSMUSG00000089645	Gm5766	EG436332	ribosomal protein L7a pseudogene	pseudo
chr19	4268336	4269486	1151	*	254.71	180.9	243.52	262.76	365.13	451.52	8.1952	7.8226	8.49106	0.320161	0.214667	0.504212	intron (NM_198113, intron 1 of 13)	intron (NM_198113, intron 1 of 13)	322	NM_198113	245857	Mm.248388	NM_198113	ENSMUSG00000034616	Ssh3	SSH-3|SSH-3L	slingshot protein phosphatase 3	protein-coding
chr17	4268063	4269498	1436	*	193.11	137.16	184.63	194.92	270.86	334.95	7.77659	7.4232	8.06022	0.288695	0.269773	0.557163	Intergenic	Intergenic	-146679	NR_045462	78043	Mm.398313	NR_045462	ENSMUSG00000116615	4930548J01Rik	1700113K09Rik	RIKEN cDNA 4930548J01 gene	ncRNA
chr3	4271208	4272095	888	*	62.53	44.41	59.78	56.92	79.1	97.81	6.06088	5.79626	6.2844	0.139724	0.612656	0.806847	Intergenic	Lx2B2|LINE|L1	-527056	NR_045272	100503859	Mm.75172	NR_045272	ENSMUSG00000098659	1110015O18Rik	-	RIKEN cDNA 1110015O18 gene	ncRNA
chr17	4272652	4272802	151	*	17.78	12.63	17	10.17	14.13	17.47	3.89361	3.98194	3.79951	-0.526267	0.177356	0.464511	Intergenic	RMER19B|LTR|ERVK	-150625	NR_045462	78043	Mm.398313	NR_045462	ENSMUSG00000116615	4930548J01Rik	1700113K09Rik	RIKEN cDNA 4930548J01 gene	ncRNA
chr5	4273031	4273429	399	*	15.21	10.8	14.54	8.22	11.42	14.12	3.63066	3.75704	3.49213	-0.606581	0.149656	0.431726	Intergenic	Intergenic	80863	NM_001042670	208595	Mm.129815	NM_001042670	ENSMUSG00000053178	Mterf1b	Gm9897	mitochondrial transcription termination factor 1b	protein-coding
chr7	4273938	4274098	161	*	6.92	4.92	6.62	1.73	2.41	2.98	2.09151	2.62122	1.24562	-1.66606	0.0541437	0.279345	promoter-TSS (NM_011093)	promoter-TSS (NM_011093)	-125	NM_011093	18729	Mm.326531	NM_008848		Pira6	12M1|Pira10|p91B	paired-Ig-like receptor A6	protein-coding
chr16	4273845	4274453	609	*	36.72	26.08	35.1	21.07	29.28	36.21	4.9422	5.02819	4.85077	-0.523432	0.113009	0.384905	Intergenic	Intergenic	44920	NR_003628	436332	Mm.478141	NM_001013830	ENSMUSG00000089645	Gm5766	EG436332	ribosomal protein L7a pseudogene	pseudo
chr8	4275478	4276474	997	*	120.54	85.61	115.25	116.41	161.76	200.03	7.05819	6.7433	7.3165	0.224823	0.388552	0.656426	promoter-TSS (NM_011592)	promoter-TSS (NM_011592)	-71	NM_011592	21856	Mm.195249	NM_011592	ENSMUSG00000002949	Timm44	0710005E20Rik|D8Ertd118e|Mimt44|Tim44	translocase of inner mitochondrial membrane 44	protein-coding
chr5	4278665	4278823	159	*	4.14	2.94	3.96	3.81	5.29	6.55	2.15283	1.87897	2.38291	0.152096	0.854453	0.935619	Intergenic	Intergenic	86377	NM_001042670	208595	Mm.129815	NM_001042670	ENSMUSG00000053178	Mterf1b	Gm9897	mitochondrial transcription termination factor 1b	protein-coding
chr5	4279002	4279183	182	*	3.83	2.72	3.66	4.49	6.24	7.71	2.25497	1.7659	2.61956	0.49112	0.532358	0.755857	Intergenic	B3|SINE|B2	86726	NM_001042670	208595	Mm.129815	NM_001042670	ENSMUSG00000053178	Mterf1b	Gm9897	mitochondrial transcription termination factor 1b	protein-coding
chr13	4279168	4279687	520	*	23.21	16.48	22.19	24.82	34.49	42.65	4.7712	4.36657	5.08685	0.370344	0.277235	0.564163	promoter-TSS (NM_013777)	promoter-TSS (NM_013777)	-29	NM_013777	622402	Mm.27447	NM_013777	ENSMUSG00000021211	Akr1c12	AI266976|Akra	aldo-keto reductase family 1, member C12	protein-coding
chr13	4281532	4282009	478	*	32	22.73	30.6	22.45	31.2	38.58	4.88729	4.83005	4.94235	-0.234882	0.478238	0.721229	Intergenic	Lx5|LINE|L1	-2372	NM_013777	622402	Mm.27447	NM_013777	ENSMUSG00000021211	Akr1c12	AI266976|Akra	aldo-keto reductase family 1, member C12	protein-coding
chr19	4282685	4283561	877	*	118.57	84.21	113.36	139.26	193.51	239.3	7.20979	6.71947	7.57508	0.507003	0.0529893	0.276464	promoter-TSS (NM_026720)	promoter-TSS (NM_026720)	14	NM_026720	68423	Mm.23642	NM_026720	ENSMUSG00000005986	Ankrd13d	0710001P18Rik|AI430801	ankyrin repeat domain 13 family, member D	protein-coding
chr11	4283669	4284101	433	*	13.09	9.3	12.52	19.92	27.68	34.23	4.2821	3.54044	4.76954	0.874677	0.0187817	0.171424	Intergenic	Intergenic	17089	NM_001039537	16878	Mm.4964	NM_008501	ENSMUSG00000034394	Lif	-	leukemia inhibitory factor	protein-coding
chr16	4285248	4285821	574	*	30.59	21.72	29.24	18.76	26.07	32.24	4.72446	4.76478	4.68298	-0.427885	0.208537	0.498265	3' UTR (NM_001291910, exon 12 of 12)	3' UTR (NM_001291910, exon 12 of 12)	56306	NR_003628	436332	Mm.478141	NM_001013830	ENSMUSG00000089645	Gm5766	EG436332	ribosomal protein L7a pseudogene	pseudo
chr11	4285362	4285955	594	*	25.69	18.25	24.56	37.45	52.04	64.36	5.21173	4.51302	5.68044	0.816288	0.0119534	0.138342	Intergenic	Intergenic	18863	NM_001039537	16878	Mm.4964	NM_008501	ENSMUSG00000034394	Lif	-	leukemia inhibitory factor	protein-coding
chr12	4285947	4286555	609	*	27.05	19.21	25.86	17.99	25	30.92	4.60516	4.58741	4.62269	-0.311372	0.366075	0.639237	intron (NM_010881, intron 13 of 22)	intron (NM_010881, intron 13 of 22)	52238	NM_001204912	69709	Mm.250552	NM_001204912	ENSMUSG00000096199	Ptrhd1	2410017P09Rik	peptidyl-tRNA hydrolase domain containing 1	protein-coding
chr5	4288376	4288529	154	*	4.78	3.39	4.57	5.67	7.88	9.74	2.58565	2.08573	2.95621	0.511359	0.445814	0.698533	Intergenic	MTD|LTR|ERVL-MaLR	96086	NM_001042670	208595	Mm.129815	NM_001042670	ENSMUSG00000053178	Mterf1b	Gm9897	mitochondrial transcription termination factor 1b	protein-coding
chr8	4288030	4289075	1046	*	53.39	37.92	51.05	28.38	39.44	48.77	5.43166	5.56849	5.28047	-0.634357	0.0374256	0.236259	3' UTR (NM_010485, exon 6 of 6)	3' UTR (NM_010485, exon 6 of 6)	-12648	NM_011592	21856	Mm.195249	NM_011592	ENSMUSG00000002949	Timm44	0710005E20Rik|D8Ertd118e|Mimt44|Tim44	translocase of inner mitochondrial membrane 44	protein-coding
chr13	4289421	4289856	436	*	21.42	15.21	20.48	14.57	20.25	25.04	4.28498	4.25054	4.31863	-0.278243	0.438719	0.693603	Intergenic	RLTR13D3|LTR|ERVK	-10240	NM_013777	622402	Mm.27447	NM_013777	ENSMUSG00000021211	Akr1c12	AI266976|Akra	aldo-keto reductase family 1, member C12	protein-coding
chr17	4291502	4291778	277	*	12.32	8.75	11.78	6.68	9.28	11.47	3.32836	3.45233	3.19272	-0.60002	0.201855	0.491151	Intergenic	Lx8|LINE|L1	-169538	NR_045462	78043	Mm.398313	NR_045462	ENSMUSG00000116615	4930548J01Rik	1700113K09Rik	RIKEN cDNA 4930548J01 gene	ncRNA
chr11	4292686	4292890	205	*	12.49	8.87	11.94	19.72	27.41	33.89	4.25208	3.47249	4.75539	0.927843	0.0137765	0.148026	Intergenic	Intergenic	25992	NM_001039537	16878	Mm.4964	NM_008501	ENSMUSG00000034394	Lif	-	leukemia inhibitory factor	protein-coding
chr16	4292849	4293104	256	*	11.62	8.25	11.11	7.59	10.55	13.04	3.37311	3.3684	3.3778	-0.33468	0.468624	0.714212	intron (NM_009624, intron 10 of 10)	ID_B1|SINE|B4	63748	NR_003628	436332	Mm.478141	NM_001013830	ENSMUSG00000089645	Gm5766	EG436332	ribosomal protein L7a pseudogene	pseudo
chr8	4292819	4293156	338	*	13.34	9.47	12.75	9.62	13.37	16.53	3.64553	3.56747	3.71958	-0.193898	0.643274	0.825272	intron (NM_010485, intron 5 of 5)	B2_Mm2|SINE|B2	-17083	NM_011592	21856	Mm.195249	NM_011592	ENSMUSG00000002949	Timm44	0710005E20Rik|D8Ertd118e|Mimt44|Tim44	translocase of inner mitochondrial membrane 44	protein-coding
chr19	4294425	4294886	462	*	23.59	16.76	22.56	10.11	14.04	17.36	4.12118	4.39006	3.79045	-0.940672	0.0118539	0.137666	intron (NM_130863, intron 3 of 21)	intron (NM_130863, intron 3 of 21)	-11519	NM_026720	68423	Mm.23642	NM_026720	ENSMUSG00000005986	Ankrd13d	0710001P18Rik|AI430801	ankyrin repeat domain 13 family, member D	protein-coding
chr11	4294511	4295603	1093	*	149.14	105.93	142.6	216.81	301.28	372.56	7.74632	7.05046	8.21377	0.81463	0.00206072	0.055803	Intergenic	Intergenic	28261	NM_001039537	16878	Mm.4964	NM_008501	ENSMUSG00000034394	Lif	-	leukemia inhibitory factor	protein-coding
chr19	4297101	4297347	247	*	8.66	6.15	8.28	8.9	12.37	15.3	3.31338	2.94354	3.6075	0.311891	0.517397	0.746616	intron (NM_001290818, intron 1 of 20)	intron (NM_001290818, intron 1 of 20)	8998	NM_001290818	110355	Mm.254144	NM_130863	ENSMUSG00000024858	Grk2	Adrbk-1|Adrbk1|Bark-1|beta ARK|betaARK1	G protein-coupled receptor kinase 2	protein-coding
chr7	4297270	4297542	273	*	14.43	10.25	13.79	9.87	13.71	16.96	3.71898	3.68057	3.75639	-0.269781	0.508323	0.740513	Intergenic	Intergenic	23217	NM_008848	18729	Mm.326531	NM_008848		Pira6	12M1|Pira10|p91B	paired-Ig-like receptor A6	protein-coding
chr11	4298790	4298940	151	*	9.29	6.6	8.89	15.53	21.58	26.68	3.88381	3.04615	4.41032	1.00665	0.0143218	0.150888	Intergenic	Intergenic	32069	NM_001039537	16878	Mm.4964	NM_008501	ENSMUSG00000034394	Lif	-	leukemia inhibitory factor	protein-coding
chr4	4299730	4299889	160	*	7.5	5.33	7.17	7.77	10.8	13.35	3.11344	2.73748	3.4114	0.320985	0.539936	0.760538	Intergenic	Intergenic	-160995	NM_001348209	18619	Mm.475097	NM_001002927	ENSMUSG00000045573	Penk	AI326464|ENK|PPA|Penk1	preproenkephalin	protein-coding
chr13	4304680	4305905	1226	*	120.24	85.4	114.96	97.61	135.63	167.72	6.91	6.73963	7.06236	-0.0253956	0.922351	0.967543	Intergenic	RLTR14-int|LTR|ERV1	-25894	NM_013777	622402	Mm.27447	NM_013777	ENSMUSG00000021211	Akr1c12	AI266976|Akra	aldo-keto reductase family 1, member C12	protein-coding
chr19	4305444	4306646	1203	*	248.23	176.31	237.33	205.7	285.83	353.46	7.97236	7.78545	8.13782	0.00420031	0.987096	0.994806	5' UTR (NM_001290818, exon 1 of 21)	5' UTR (NM_001290818, exon 1 of 21)	177	NM_001290818	110355	Mm.254144	NM_130863	ENSMUSG00000024858	Grk2	Adrbk-1|Adrbk1|Bark-1|beta ARK|betaARK1	G protein-coupled receptor kinase 2	protein-coding
chr19	4309884	4310176	293	*	44.62	31.69	42.66	41.17	57.21	70.74	5.58546	5.30963	5.81693	0.158725	0.593902	0.795259	Intergenic	Intergenic	-3808	NM_130863	110355	Mm.254144	NM_130863	ENSMUSG00000024858	Grk2	Adrbk-1|Adrbk1|Bark-1|beta ARK|betaARK1	G protein-coupled receptor kinase 2	protein-coding
chr9	4309129	4310308	1180	*	576.41	409.38	551.09	567.64	788.78	975.4	9.33267	9.00083	9.60228	0.253238	0.281657	0.568135	promoter-TSS (NM_001326359)	promoter-TSS (NM_001326359)	-24	NM_001164574	69149	Mm.25946	NM_026962	ENSMUSG00000025893	Kbtbd3	2200003A07Rik|Bklhd3	kelch repeat and BTB (POZ) domain containing 3	protein-coding
chr13	4311720	4311925	206	*	11.67	8.29	11.15	14.93	20.75	25.66	3.9457	3.37426	4.35392	0.626026	0.112835	0.384595	Intergenic	LTRIS_Mm|LTR|ERV1	-32424	NM_013777	622402	Mm.27447	NM_013777	ENSMUSG00000021211	Akr1c12	AI266976|Akra	aldo-keto reductase family 1, member C12	protein-coding
[truncated: 124,699 more rows]
