# Supplementary material for: Signaling mechanisms in renal compensatory hypertrophy revealed by multi-omics
Source: Nat Commun. 2023 Jun 16;14:3481. doi: 10.1038/s41467-023-38958-9 (PMC10276015; doi:10.1038/s41467-023-38958-9)
Supplement: Supplementary file 10 — Supplementary Data 7 [file 41467_2023_38958_MOESM10_ESM.xlsx]

## Sheet: README
This table shows targetted gene sets for transcription factors listed in Table 1.
Method:Target genes for transcription factors including SREBF1, SREBF2, CREM, SMAD4, NR1H3, JUN, JUND ,STAT1, STAT3, STAT6, E2F4 and NR3C1 were curated from either mammalian ChIP-seq datasets (ENCODE Transcription Factor Targets dataset (15499007, 21526222) or CHEA Transcription factor targets dataset (20709693). Other curated genes lists included PPARα (20936127, 24243840, 15608231), HNF4α (3276…
Contact: Hiroaki Kikuchi at NIH at hiroaki.kikuchi@nih.gov or Mark Knepper at knep@helix.nih.gov

## Sheet: Curated TF Targets
TFs in hypothesis	NR1H4	HNF4A	PPARA	NR1H2	NR1H3	SREBF2	JUND	SMAD4	NR3C1	STAT6	STAT1	JUN	CREM	STAT3	E2F4	SREBF1
					CHEA	ENCODE	ENCODE	CHEA	ENCODE	CHEA	ENCODE	ENCODE	CHEA	ENCODE	ENCODE	ENCODE
Refs	12520026	32764140	24243840	12520026	20709693	15499007	15499007	20709693	15499007	20709693	15499007	15499007	20709693	15499007	15499007	15499007
	16381825		15608231	16381825		21526222	21526222		21526222		21526222	21526222		21526222	21526222	21526222
			20936127
Target Gene List	Ftcd	Fbp1	Abca1	Actl10	Rin2	Tpst1	Scamp4	Ppp4r1	Adra1b	Lama2	Dpp8	Nolc1	Haus4	Pgk1	Thbs1	Atg101
	Thnsl2	Slc22a6	Abcb4	Alkbh7	Cks2	Hspa14	Linc00469	Pqlc2l	Mlkl	Wdfy2	Sptlc3	Txnrd3nb	Cnbd2	Spp2	Hdlbp	Mgea5
	Oxa1l	Slc34a1	Acadm	Tbccd1	Irs2	Tmem199	Gpr139	Srsf4	Mylip	Dpp4	Rnu12	Rab7a	Bspry	Dhx34	Asgr1	Hexim1
	Hmg20a	Slc27a2	Acox1	Apol2	C1qb	Ccdc146	Foxb2	Pcsk2	Odf3l2	Bscl2	Pim2	Ptp4a1	Zdhhc6	Timmdc1	Cwc22	Ypel4
	Vcpkmt	Clrn3	Acsl1	Dnajb12	Tmem37	Bbx	Atg4c	Iqsec1	Yod1	Leprotl1	Bri3	Entpd5	Kbtbd11	Flt3	Flywch1	Vipas39
	Plxna2	Slc22a2	Agt	Cfap74	Pja2	Ralgapb	Ghdc	Lace1	Loc145837	Asun	Leng1	Tmem222	Soat1	Loc100507462	Sfxn3	Ankrd13b
	Prss12	Pck1	Alas1	Sag	Cemip	Rmrp	Unc45a	Aaa1	Loc100132146	Pitpnb	Sell	Dgat2	Yipf6	Irak4	Dstyk	Abcb8
	Atp1b1	Slc22a13	Angptl4	Pdk4	Znf579	Top3b	Egln2	Cacna2d3	Sharpin	Dach1	Itpr2	Lins	Nhp2	Linc00167	Donson	Mrps27
	Hes1	Dao	Ankrd1	Nit1	Mybpc3	Dpm3	Kdelr2	Hecw2	Dnajc25-gng10	Maml2	Pitpnb	Xrcc1	Acbd3	Mir98	C21orf59	Ypel2
	Zkscan5	Slc7a13	Apoa1	Nipal3	Col4a2	Loc100288069	Timmdc1	Zswim8	Metrn	Wwc3	Slc25a23	Bms1p4	Insig1	Zc3h13	Slc35f5	Tekt1
	Stac2	Pipox	Apoa2	Cacnb1	Mrpl2	Rabep1	Cxorf40a	Gdap1	Usp11	Ctnnd1	Dync1h1	Arl15	Wibg	Bbs4	Fam86dp	Sc5d
	Jmjd1c	Gatm	Apoa5	Dram1	Wdr27	Bms1	Slc36a1	Hcfc1r1	Dctn1	Tbc1d4	Trmt61a	Ids	Hltf	Hdlbp	Rps6ka3	Arsd
	Slc4a11	Ihh	Arntl	Oip5	Kifc1	Kif22	Loc100505666	Slc41a1	Loc729970	Plekhb2	Gsdmc	Rnu5f-1	Ranbp2	Pagr1	Il17rc	Znf286a
	Kctd15	Serpinf2	Carm1	Luc7l3	Fuom	Tacc3	Fzd7	Zc3h13	Ing5	Slfn12l	Nipbl	Nat10	Sp5	Gltscr1	Kiaa1147	Pomt2
	Akna	Xpnpep2	Ccnc	Ctcf	Tmem243	Stx4	Ssuh2	Rplp2	Myadm	Tango6	Kiaa0753	C10orf91	Usp16	Dleu1	Arl2	Thap10
	Ipo7	Susd2	Cd36	Gpatch1	Wdsub1	Eif2b1	St7-as1	Map3k8	Sumo2	Smpd3	Epb41l5	Ankrd22	Dap	Kcnj2	Sh2d3c	Rbm15b
	Penk	Ttr	Cdk19	Bcas4	Lpin1	Lrrc47	S100a1	Sh3bp5	Vps28	Sytl3	Soat1	Ap5s1	Wtap	Prkar2b	Fam103a1	Cenpq
	Or4d5	Pklr	Cdk8	Mphosph9	Arpc4	Dcun1d5	Tcf7l1	Slc4a4	Kdf1	Kif13b	Snord78	Bloc1s3	Slc12a6	Dgka	Pgbd1	Fchsd2
	Prss36	Aspa	Chd9	Camlg	Lair2	Adgrf3	Bckdha	Ogdhl	Ceacam1	Sgsh	Eaf2	C1orf226	Man1a2	Pcna	Mall	Prepl
	Itih2	Cideb	Clock	C4bpb	Iqsec1	Romo1	Acvr2b	Cpeb1	Cnksr3	Ceacam21	Znf274	Ggt1	Fam204a	Naf1	Znf281	Prickle4
	Hes7	Slc22a8	Cpt1a	Hs3st5	Fbp1	Pla2g6	Ppp2r1a	Mical2	Dcst1	Cd109	Mir4692	Nup160	Slc38a2	Alx1	Mllt11	Syvn1
	Rab5c	Slc6a13	Cpt2	Fam90a1	Mfsd7	Naa20	Tbc1d3c	Myo6	Gnmt	Itk	Liph	Gpatch2l	Kif14	Trim72	Son	Cyb5b
	Otx2	Susd3	Crebbp	Tmem8c	Olig2	Cyb5d2	Eif3e	Myt1l	Stat1	Actn1	Fam47e	Znf319	Znf208	Mrpl53	Rcbtb2	Mex3a
	Polr3gl	Cckar	Ctgf	C1orf226	Atic	Pole	Mgc16025	Rsu1	Ppil4	Tprg1	C7orf55	Cartpt	Whsc1l1	Elmo3	Ppib	Ranbp1
	Glyr1	Tgm1	Cyp1a1	Rnf207	C19orf24	Brd9	Gnal	Mcam	Stk35	Fcer2	Hspa8	Ssr3	Kiaa1549l	Fam26e	Arfgap2	Pmvk
	Pagr1	Ace	Cyp4a11	Colgalt1	Acp2	Mcm7	Cep295	Got1	Neurl4	Pgm1	Hnrnpab	Pik3cg	Aaed1	Galr2	Cpne4	Tti1
	Mpp2	Anks4b	Cyp7a1	S1pr2	Spint2	Ric8a	Zbtb1	Fam196b	Bmpr1b	Il2ra	Llgl1	Hook3	Slc26a2	Fbxl18	Tbcd	Larp4
	Cks1b	Kcnj15	Ep300	Tnfrsf4	Dbi	Mvk	Tead3	C12orf75	Lats2	Tox3	Prmt5	Srp9	Trpc1	Rps13	Znf3	Ipo13
	Naa38	Alpl	Esrra	Rspo4	Pld1	Dnajc24	Pdgfra	Cpeb2	Mfge8	Fyn	Znf441	Bsn	Zeb1	Gdf15	Cherp	Snx27
	Znf70	Pdzd3	Fabp1	C1galt1c1	Ttc5	Ube2i	Mir4271	Cpeb3	Pp7080	Sh3kbp1	Iffo1	Ca5bp1	Gbas	Tagap	Slc25a23	Snip1
	Il11ra	Them7	Fads1	Tomm20l	Katnb1	Ighmbp2	Naa60	Liph	C7orf73	Dnah9	Mir7-3hg	Prdm4	Rbm27	Usp33	Hacd3	Atg7
	Cyb5d1	Glyctk	Fdft1	Nfe2	Abcd3	C7orf55	Cntnap2	Scara3	Mthfd1l	Ccdc64	Snrpd2	Atp2a3	Chmp2a	Il21r	Hnrnpul2-bscl2	Acp6
	Fhl3	Cfb	Fhl2	Taf1d	D2hgdh	Slc35c2	Hexim1	Kcng4	Slc37a4	Hccat5	Mlst8	Pkm	Irx2	Ice2	C1orf159	Gfer
	C6orf62	Pcx	G0S2	Serpinc1	Cebpg	Prr11	Pkn2	Lrp2	Clhc1	Cald1	Limd1	Tmem198b	C5orf42	Thumpd2	Znf335	Sart1
	Slc6a6	Slc2a5	Glipr1	Tmem11	Pim1	Epn1	Hmbox1	C14orf93	Cotl1	Ptprn2	Bcr	Cpa5	Xpc	Tufm	Mir4687	Snap25
	Ifrd2	Dmgdh	Grhl1	Mrpl27	Tk1	Nthl1	Mospd3	Ccrl2	Spata32	Ppp4r1	Dhrs7	Hykk	Mcm6	C17orf62	Snora64	Tmem206
	Meis1	Cyp4a31	Hdac3	Mrps14	Nde1	Ppp2r5e	Hip1r	Prickle1	Mir1914	Asb7	Xxylt1	Crnde	H3f3b	Sntg1	Rad9b	Tprkb
	Zic4	Myo7b	Helz2	Cdk5r1	Gper1	Tssc4	Ston1	Rgs1	Cyld	Traf1	Mtf1	Efhd1	Zcchc7	Slc25a1	Pyroxd1	Gde1
	Klf9	Pdzk1	Hmgcr	Ccdc170	Def6	Fkbp1a	Mir4653	Lats2	Trim49d2p	Lysmd2	Stra13	Plbd2	Fbxo31	Mr1	Fnbp4	Ppp1r12b
	Map4k4	Cela1	Hmgcs1	Pramef20	Ccl3l1	Klkp1	Rrp9	Basp1	Catsperg	C14orf119	Naa25	Scand1	Rxfp2	St8sia6	Bloc1s5	Fam114a2
	Dmd	Qprt	Hmgcs2	Shroom1	Fig4	Lrp8	Foxd4l3	Shank1	Gadd45a	Ppp3cc	Mir4453	Defb4a	Bag5	C5orf63	Pitpnb	Ap2s1
	Bcl9	Lrp2	Me1	Dph3p1	Tmed4	Gtf2h3	Rab35	Dlx6	Slc22a18as	Kiaa0922	Nnmt	Rnf103	Fam174a	Rps15ap10	Hyal3	Celsr3
	Smad1	Gcnt1	Med1	Yif1b	Tnfrsf21	Vtrna2-1	Wdr33	Crybg3	Loc284344	Rassf5	Aven	Cercam	Znf821	Spata13	Rps18	Znf274
	Cnih2	Proc	Med10	Spryd4	Irf2bp1	Pdss1	Pacsin2	Batf3	Top3b	Cish	Tmed2	Rny4	Lrrc1	Snora30	Wdr63	Hif1a
	Sytl2	Sod3	Med11	Znf789	Zfand3	Dhcr7	Optn	Bbs5	Odf3b	Ankrd44	Sost	Ift80	Minos1	Lrrc46	Cebpa	Rpl36al
	Shc1	Nr1h4	Med12	Ap1m1	Nup210	Luc7l2	Zfand2b	Linc01588	Dpep1	Macf1	Hpx	Tef	C20orf27	Znf581	Setd1a	Tmem198
	Mical2	Thnsl2	Med13	Fgl1	Ccdc53	Rfng	Pla2g12b	Zdhhc17	Nup107	Tlcd1	Anapc11	Znf143	Manbal	Gsta3	Rtbdn	Poll
	Gsx1	Xylb	Med13l	Nlrp12	Slc6a12	Polr3e	Snord114-31	Snx27	Tmcc2	Cdcp1	C17orf89	Znf280c	Dkkl1	Kiaa1328	Vps54	Rtel1
	Prss35	Asb9	Med14	Erp29	Rilpl1	Exoc3-as1	Ubr5	Foxn4	Nudt15	Igh	Cyp20a1	Bcl3	Sp2	Rbm5-as1	Arhgef10	C2orf47
	Itpr1	Calml4	Med15	Arl10	Irf2bpl	Znf251	Cxadr	Fgfr1op	Bcap29	Rab8b	Cacybp	Ptprb	Shq1	Sco1	Oxld1	Zdhhc5
	Stc2	Ass1	Med16	Plcg2	Hebp2	Zdhhc16	Rrp8	Mbnl2	Chmp1b	Susd6	Guk1	Kiaa1217	Lamc3	Sbno2	Cyp3a43	Ahi1
	Lrch1	Pter	Med17	Sord	C1qc	Rpl29	Eif4g1	Vangl1	Mab21l3	Ssbp2	Fam207a	Rpl39l	Cdc5l	Hnmt	Znf837	Srebf2
	Klhl11	Aadat	Med18	Txndc15	Tkt	Tyk2	Usp11	Snx13	Tsen15	Nosip	Adal	Lypla1	Sun1	Pias3	Acsl4	Znf446
	Npas2	Hmox1	Med19	Hmg20b	Jag1	Ift20	Erap2	Efna1	Fam63b	Myo10	Aldh9a1	Cep95	Pdia4	Ubac2	Lrrtm3	Clcn7
	Tal1	Tst	Med20	C4orf47	Ier3	Smu1	Cst3	Atp6v1d	Uchl5	N4bp2	Gcsam	Tmf1	Swsap1	Igip	Cdc45	Junb
	Eya1	Slc52a3	Med21	Gh1	Eepd1	Emd	Mir3648-1	Fam43a	Btd	Glb1l	Nup85	Dpp4	Otub2	Znf501	Cdc37l1	Brat1
	Lhx1	Cryl1	Med22	Sox30	Il1rn	Glrx5	Axin1	Dnah17	Ltbp2	Mad1l1	Mid1ip1	Tmed4	Sh3gl1	Plekhf2	Snai1	Habp4
	Med12	Slc2a2	Med23	Asf1b	Tubb4b	Mir760	Tfcp2	C2orf54	Znf394	Polr1a	Ap2a1	Spata24	Spata6	Tmem221	Loc100379224	44810
	Cpsf7	Fads3	Med24	Mcm6	Ubp1	Dus1l	Dnase1l2	Pglyrp4	Ppp2r2a	Tnrc6b	Rpf1	Gpr183	Fbxo24	F5	Tcta	Usp48
	Efemp2	Acy3	Med25	Opn1mw	L2hgdh	Yrdc	Ccnk	Zswim5	Ahrr	Akap13	Fam49a	Hsd17b4	Herc2	Fam120a	Mir182	Agpat5
	Eml3	Gipc2	Med26	Rpl9	Eprs	Hspb6	Ifna4	Six6	Arl5a	Stradb	Loc646999	Mir1304	Aprt	Mir9-2	Xiap	Arl4a
	Nr0b2	4931406C07Rik	Med27	Fam53c	Sgip1	Dpp9	Melk	Tmem215	Slc22a23	Copb1	Wibg	Brpf3	Cyyr1	Psmb10	Il15	Rnasek
	Egr2	Slc5a8	Med29	Svip	Gmeb2	Exoc3	Lrfn4	Slc2a12	Dnajb12	Adhfe1	Sumf2	Linc01546	Mael	Lce2a	Pdgfb	Surf1
	Nbr2	Aldob	Med30	Znf814	Cdc42se1	Mir4646	Zufsp	Vtcn1	Stk40	Kcna3	Mrps36	Pisd	Tp53inp1	Scai	C4orf29	Usp15
	Akirin2	Ehhadh	Med31	Znf556	Pnpla6	C6orf223	N4bp1	Irx3	Map1lc3b	Crem	Ipo7	Znf75a	Znf91	Atf2	Pcid2	Neurl2
	Ccdc151	Napsa	Med4	Znf184	Adora3	Tti1	Arl8a	Nrn1	Cnpy2	Ptgir	Odf3b	Cltc	Ubac1	Extl3	Snord49a	Mir4461
	Nol4l	Gas2	Med6	Trpm1	Ctsg	Wbp4	Hibadh	Unc5d	Hist2h2ba	Prmt7	Mars	Rprd1b	Erc1	Cdk9	Kctd16	Cul2
	Wfikkn2	Sord	Med7	Myl6b	St3gal4	Cct5	Ocln	Sumf1	Prr34	Atp11a	Fam72b	Nfe2l1	Aurka	Bmi1	Clptm1l	Rnf121
	Fezf2	Slc44a4	Med8	Mdfic	Ptpn1	Hspa6	Tmc6	Ptn	Acd	Cdh13	Ccdc150	Morc2	Ctu2	Pet100	Fam13c	Prim1
	Stoml2	Cldn2	Med9	Ndufc1	Sgsm2	Snhg10	Ptrf	Tgfb3	Mthfs	Bcl2	Haus1	Znf43	Znf384	Kin	Osgin1	Ctdp1
	Ccdc23	Pyroxd2	Ncoa1	Kcnip1	Cd82	Tmem256-plscr3	Nrxn3	Ccdc92	Erlin2	Slc38a1	Plekhf1	Adprh	Nmt2	Ik	Aup1	Fasn
	G6pc	Slc6a18	Ncoa2	Dpy19l4	Ccdc106	Hmgn4	Rad54l	Phldb2	Gramd1a	Lef1	Spry4	Gsto2	Tmem88	Smc4	S100a8	Ptov1
	Vpreb3	Ush1c	Ncoa3	Camk2b	Mapk13	Glo1	Mrpl23-as1	Cep164	Angptl4	Bcl6	Fam71e1	Pnpla4	Rhob	Mthfr	Lcor	Etnk1
	Brinp3	Rab11fip3	Ncoa6	Pik3c2b	Coa6	Fbxo43	Nipal1	Zscan5b	Kdsr	C9orf156	Laptm4a	Il4r	Rabep1	Bub3	Bcan	Gripap1
	Jade2	Fut9	Ncor1	Tmem134	Bmp2k	Map3k10	Ankrd30bl	Mgst2	Ldlr	Stard4	Ankrd40	Znf562	Kiaa1033	Rhot2	Prdm1	Cars
	Sod3	Ttyh2	Ncor2	Nol12	Bcl2l1	Znf333	Snar-a13	Brd9	Fndc8	Pde9a	Tmem9	Cdkl3	Actr10	Thap6	Epb41l2	Pcyt2
	Map1a	Msra	Nfya	P2ry8	Scap	Zbed9	Nlrc4	Kctd4	Lmnb1	Socs3	Ap5m1	Cd22	Hsdl1	Mir29b2	Ppp1r12c	St3gal2
	Fut8	Me1	Nfyb	C15orf57	Gdpd5	Ept1	Unk	Gpd2	Mlph	Ubac2	Uhrf1	Ier5l	Dctn3	Tmem80	Ric1	Hsph1
	Ndn	Acot7	Nfyc	Clec4e	Fbxo6	Apold1	Abi2	Ldlrad3	Riiad1	Ncr3lg1	Hgs	Mir3191	Nampt	Pdk2	Phyh	Pank1
	Atrnl1	Amacr	Npas2	Baiap2l1	Ahi1	Loc652276	Hmx1	Abca10	Hoxc4	Nfatc3	Ppp6c	Ska1	Patl1	Gucy1b2	Bin1	Fam24a
	Atad5	Cndp2	Nr1D1	Tbl2	Mcm6	Vps53	Hist2h3c	Dscr10	Ugt1a5	Vmp1	Cep170	Cenpq	Setd2	Vdac2	C6orf223	Cby1
	Lmo3	Slc4a4	Nr1H4	Rps3	Stra13	Pdcd6	Bbip1	Map2k6	Lyrm7	Selplg	Nup88	Haghl	Rasd2	C6orf106	Tpr	Loc100133315
	Sdhaf2	Galnt11	Nrf1	Ubxn2b	Ankrd39	Noxa1	Ttc13	Kiaa0226	Exoc8	Tmco6	Mvk	Ppcs	Nucks1	Eml3	Ctsl	Atg4c
	Nrip3	Slc19a1	Pex11a	Nlrp14	Arhgef3	Mrps34	Fam117a	Mapk13	Ccdc144b	Rab35	Mfsd5	Kiaa0391	Rfx5	Ica1l	Zxdc	Cyb5r4
	Lrrtm3	Slc9a3r1	Plin2	Ccar1	Il7r	Kctd5	Ehhadh	Rnf5p1	Rarb	Grap2	Herc3	Zpbp	C9orf156	Havcr2	Kdm7a	Zfp14
	Pnkd	Slc47a1	Ppara	Zc3h14	Arhgap4	Insig1	Jrkl	Plcg2	Spred1	Mat2b	Dtnbp1	Mir4461	Lclat1	Snord113-6	Lyrm5	Znf586
	Nyx	Ggt1	Pparg	Serping1	Fkbp5	Mrpl43	Znf791	Mettl2a	Fto	Med12l	Mcm10	Slc25a15	Nfyb	Aaa1	Pard3b	Fdft1
	Lmo4	Dgat2	Ppargc1a	Efemp2	Rusc1	Rac1	Pcsk7	Snord81	Meis1	Auts2	Znf880	Ankrd54	Jak2	Gjc2	Snapc2	Wasf2
	Hexim1	Dab2	Ppargc1b	Tmem184a	Ncf4	Rpph1	Mir4727	Dedd	Ndufa7	Loc728445	Mir3190	Plin3	Arhgap19	Nfkb2	Xpo7	Dmwd
	Nptx2	Gpx3	Rgl1	Dnajc30	Dad1	Mpdu1	Dkk3	Serpind1	Prkcsh	Sub1	Nploc4	Agrn	Sh2b1	Slc12a6	Helb	Atg4a
	Mdp1	Aqp1	Rora	Card14	Mrps25	Rbm4b	Rbm28	Gsc	Usf2	Nup210	Znf273	Cstb	Id1	Or10a2	Rab15	Prdm10
	C22orf31	Tcn2	Rxra	Hla-dmb	Mt1f	Bms1p4	Pde8a	Arhgef26	Ubap2l	Znf790	Hscb	Casp3	Rtfdc1	Safb2	Papola	Rita1
	Trib1	Ndrg1	Sin3a	Aif1l	Afap1l1	Kbtbd4	Klhdc8b	Hexa	G3bp1	Slc35g6	Coq3	Lmcd1	Cltb	Msc	Iqgap2	Bhlhe40
	Bnc2	Slc22a12	Sin3b	C1orf111	Rap1gap	Wdr89	Znf417	Tanc2	Srrm2	Snx10	Kiaa0895l	Loh12cr2	Snapc5	Raet1g	Ggnbp2	Qprt
	Dnajc28	Serpina10	Slc27a1	Ulk4	Cd74	Mvd	Sesn1	Insr	Mettl5	Izumo4	Zmat5	Spink4	Raver1	Papola	Mrpl2	Hmgcs1
	Atad2	Acot4	Smarcd3	Prr19	Midn	Agbl5	Pdxdc2p	Pdzd8	Trnp1	Igf1r	Ust	Irf9	Khdrbs1	Mrps14	Cyld	Rps9
	Btf3p11	Slc16a4	Sp1	Nps	Mcu	Ska2	Adcyap1	Tbx19	Ikbip	Ago2	Cbx8	Pla2g12a	Polh	Mrpl41	Fbxo48	Znf814
	Hoxc13	Slc7a7	Srebf1	Samd14	Creld2	Ftsj2	Opa3	Mxd4	Hspb2-c11orf52	Eps15l1	Actr1b	Numbl	Cuta	Pde4b	Lmo4	Mroh8
	Ibsp	Slc5a1	Srebf2	Apaf1	Fgd3	Hmgcs1	Ahdc1	C9	Sh3tc1	Adar	Vim	Smap1	Slc7a6os	Timm8b	Rab11fip2	Tp53bp1
	Nfatc1	Slc13a1	Sult2a1	Kcnh4	Atp5g3	Trim7	Igfl1	Gclm	Hist2h2be	Psmd7	Fam107a	Pex7	Kiaa0430	Nptx2	Rttn	Npc1l1
	Supt16h	D630023F18Rik	Tbl1x	Tnpo2	Ifi30	Rsl1d1	Mrps30	Gnpnat1	Mfsd3	Ypel5	Cars	Tbc1d2	Tra2b	Znf593	Agpat6	Nr3c2
	Prss50	Idh1	Tbl1xr1	Gtsf1l	Plcd1	Znf286a	Gstcd	Tmem155	Cxcl8	Cmtm4	Dcaf16	Gga3	Tspyl1	Vit	Fam47e-stbd1	Dhcr24
	Ssbp3	Ranbp3l	Tead1	Ano9	Acox2	C10orf2	Zc2hc1a	Trem1	Ankrd18a	Me2	Thyn1	Akirin1	Nup54	Traf3ip2	Cbfa2t3	Lamp1
	Rreb1	Acaa1b	Tead2	Fbxl18	Plaur	Trappc6a	Ptpn13	Edil3	Pcdhgc3	Rab22a	Prpf4	Snord114-31	Rbl1	Mir5047	Kctd20	Pemt
	Nlgn3	Slc25a10	Tead3	Ypel1	Hyi	Ticrr	Cygb	Bach2	Ubald2	Hmga1	Stil	Mir4659b	Zrsr1	Btf3p11	Mars	Ndst2
	Exosc9	Gjb2	Tead4	C2orf68	Cpd	Arfip2	Fkbpl	Pa2g4p4	Socs2	Il7r	N4bp2l2	Srebf1	Ipo7	Loc646903	Hnrnpa2b1	Rbbp6
	Six1	Grtp1	Tgs1	Ccdc157	Hla-dmb	Fdft1	Crbn	Vegfa	Ammecr1l	Nsmce1	Bbc3	Mto1	Tmem194a	Mir1304	Alkbh1	Nsdhl
	Tmem263	Slc13a3	Tiam2	Sycp2	Hnmt	Fasn	Sgol2	Clptm1	Arid2	Mprip	Klf13	Prss41	Wdr90	Map3k14	Znf347	Znf200
	Plat	Chrna4	Tnfrsf21	Doc2a	Tuba1a	Phb2	Hp1bp3	Ucp1	Pin4	Mboat4	Il6r	Rybp	Rftn1	Kctd16	C3orf58	Park2
	Gata4	Pls1	Trib3	Galk1	Rfx2	Slc39a13	Ankrd31	Pnliprp2	Emc4	Plekha4	Eml4	Tm9sf2	Arpc3	Atp5f1	Sntb1	Rnft1
	Znf513	Tmem174	Txnrd1	Tmem17	Stard10	Myeov2	Znf517	Dap	Sart1	Cela3a	Rnf130	Lin28a	Dpp8	Cd58	Timm21	Pin1
	Chst10	Sucnr1	Ugt1a9	Fam178b	Grb2	Jmjd8	Ero1l	Cbln1	Itgb1	Prkch	Lamtor5	Rnf219	Cdv3	Clic3	Vezt	Myl12b
	Hcn1	Acsm1	Wwtr1	Map1lc3c	Ociad2	Exosc3	Ndufab1	Stk33	Ppp1cc	Ttc39c	Mospd2	Slc7a6	Dph6	Fbxl8	Plin3	Phlpp1
	Drg1	Sypl2	Yap1	Impdh2	Mrpl12	Ppp2r1a	Snord25	Rnf130	Pard6a	Saraf	C10orf35	Atp5o	E2f5	Far1	Hells	Clpb
	Has2	Ankrd33b	Adipor2	Slc26a10	Gtpbp2	Gin1	Tcp11	Tmx4	Zbtb45	Hnrnpf	Usp7	Znf575	Pnmal2	Ccdc151	Ncbp2	Lrrc29
	Homez	BC026585	Cd36	Bcas2	Cdk5rap2	Ciao1	Morf4l2	Msantd3	Anxa2	Nudcd2	Fbn1	Trpv3	Taf11	Lta4h	Gan	Gabpa
	Zdhhc7	Tmem19	Lepr	Tpd52	Mrpl20	Prrg2	Llph	Lnx1	Arsd	Anxa11	Mterf3	Fgfr1op2	Gal3st3	Marcks	C4orf36	Acly
	Csrnp3	Tysnd1	Slc27a1	Gsdmd	Cd151	Linc00324	Pcdhb6	Btbd8	Psme3	Tbc1d23	Tp63	Ccz1b	Nhp2l1	Tex38	Dok7	Ttc41p
	Cyth3	Unc5cl	Slc27a2	Adam20	Popdc3	Sf3a2	Ndnl2	Smad7	Nfyb	Rnf168	Egr2	Tut1	Setd6	Znf880	Dfnb59	Nat6
	Ugp2	Upb1	Slc27a4	Fam183a	Klhdc8b	Loc643770	Mir548d2	C9orf131	Anpep	Dlgap5	Tp53rk	Acbd5	Plbd1	C9orf172	Cfap43	Atp8a1
	Tmem125	Dnajc6	Acot1	Flnb	Pnoc	Nat6	Flj30679	Mterf1	Gyltl1b	Faslg	C8orf44	Pdik1l	Lamp1	Dlg5	Ahsa2	Pla2g6
	Ubxn10	Ttc7	Acot7	Xpo1	Mgrn1	Snar-g2	Loc100272217	Ubn2	Cbx3	Tra	Ubap2	Frrs1l	Trhde	Zfand5	Znf599	Msmo1
	Map4k3	Bphl	Acot12	Cnr2	Utp6	Wapal	Vhl	Cpz	Pilrb	Loc100128059	Gpc2	Tesk1	Anp32b	Kif5b	Glipr1	Gnptg
	Mos	Tmem82	Acsl1	Nup153	Oxld1	Eif3g	Rpl37a	Tspyl1	Hacd1	Hk1	Cklf-cmtm1	Atp6v0e1	Hhip	Cenpc	Cpne7	Cyc1
	Swap70	Acy1	Acsl3	Mat2b	Slc25a10	Smarcc2	Tbc1d4	Sult1c3	Lrrc37a3	Phf12	Cdc25a	Blzf1	Rpl29	Tmem52	Nadk2	Ptp4a2
	Nr5a2	Sema4a	Acsl4	Tmem30a	Sertad2	Wdr37	Lin28b	Ammecr1	Snhg11	Camk2d	Asl	Srcin1	Tm9sf1	Or2f2	Srr	Polg
	Rnf145	C130074G19Rik	Acsl5	Nhp2l1	Slc38a2	Ankrd32	Pfdn4	Sae1	Ulk3	Amica1	Rhobtb3	Mir3656	Fam60a	Hist2h2bf	Rimklb	Ino80e
	Ddx17	Lgals12	Acsm3	Fam122b	Pttg1	Olmalinc	Nod2	Kctd6	Fbxl22	P2ry11	Clec11a	Alg10	Mtfp1	Linc00619	Mt2a	Dad1
	Htn1	Podn	Acss2	Cluap1	Ube2j1	Slc35e2b	Dmbt1	Grid1	Hilpda	C12orf65	Lyrm5	Rac3	Ccbl2	Znf646	Nme7	Eed
	Ramp2	Hmgcs2	Fabp1	Coq6	Lrrc25	Rps7	Zcchc9	Tspan18	Loc100131564	Chn1	Scai	Coro1c	Scube1	Eif5b	Bcl10	Cfap53
	Fbxo9	Slc23a1	Fabp3	Foxo4	Lair1	Rrs1	Oca2	Chaf1b	Mir99b	Ino80	Rpl27a	Tmem14c	Cnksr3	Tmem109	C1orf122	Hsd17b7
	Tbcc	Tmem150a	Fabp4	Cd300lf	Fcrla	Poldip2	Mir4646	Ect2l	Acbd6	St6gal1	Dancr	Slc22a11	Tdrd9	Slc17a5	Ppp4r2	Wdr59
	Emid1	Cib1	Fabp5	Gcdh	Mbp	Tufm	Rpp14	Hist2h2aa3	Maml3	C1orf112	Nutf2	Snx19	Rab1a	Uba6	Larp1b	Scrib
	Dnajc5b	0610005C13Rik	Acaa2	Xirp1	Lysmd2	Nudt16	Msl2	Foxd2	Elk4	Rfx3	Dusp7	Znf652	Pcdhga12	Etfdh	Sgcb	C16orf86
	Prkcsh	Scg5	Acadl	Pced1b	Pfkfb3	Hsd17b12	Atp5g3	Sema3a	Slc7a5p1	Il1rl2	Rnaseh2c	Dnaaf3	Shisa6	Mir141	Nxn	Uqcrh
	Nlk	Sgk2	Acadm	Dolpp1	Sult1c2	C14orf80	Muc17	Dnajc27	Snrnp70	Habp4	Gng5	Mcts1	Ppfia1	Vwde	Prkcsh	Usp5
	Cdk2ap1	Sardh	Acads	Med18	Pofut2	Mrps15	Trim25	Proser1	Aasdh	Ehd1	Myo7a	Dapk1	Nav2	Ccl1	Wdr44	Sgk2
	Ndrg2	Fggy	Acadvl	C7	Shoc2	Pnpla3	Dph7	Hrk	Lpp-as2	Hipk2	C10orf95	Evl	Gtf2f2	Gusb	Adam22	Timm17b
	Fgf11	Entpd5	Cpt1a	Mllt1	Slc4a7	Hsd17b7	Wipf1	Slc25a4	Cdk5rap3	Prss2	Nfe2l3	Qtrt1	Ebna1bp2	Or11l1	Adam15	Tecr
	Lmod3	Slc5a9	Acad8	Atp8a2	Ebpl	Tmem55b	Syt9	Atg5	Elfn2	Tmem71	Slc1a4	Jpx	Rpl18a	Prnp	Pea15	Efcab12
	Prrx1	Tfec	Acad9	Atp6v0e1	Ndufs8	Rab5b	Ufsp2	Ttc37	Chmp4b	Crygn	Taf13	Slc10a5	Exoc6b	Mir4253	Agps	Fbxo48
	Pik3cg	Ctsh	Acad10	C5	Tnpo3	Mir4521	Ddx17	Lix1	Ercc6l2	Rapgef1	Arl6ip4	Atp8b3	Tmem161b	Krt6b	Itgbl1	Tardbp
	Rps6ka5	L3hypdh	Acot2	Znf701	Thbd	Timm10b	Col5a3	Dusp22	Rlf	Senp7	Slc35a1	Rad1	Pcgf3	Hist1h2bm	Casc1	Ints9
	Ntrk3	Snx8	Acot9	Acot6	Tnfaip8l3	Tmem129	Pcyt2	Scube1	Acvr1	Arhgef15	Tpbg	Gmnn	Prpf40b	Edem2	Gstp1	Fosl1
	Gtpbp1	Hsd17b2	Acot10	Gjd3	Col6a3	Isy1	Susd6	Trappc6b	Olmalinc	Arsj	U2af2	Ifnlr1	Laptm4a	Nudt7	Mtch2	Snrpf
	Edc4	Aqp11	Cpt1b	Mcm8	Scd	Isy1-rab43	Lzts2	44631	Kctd18	Tnfaip8	Ddx5	Dusp3	Gab2	Rpl31	Slc11a2	Rfx2
	Kif3b	Acot1	Cpt2	Eif4g3	Mafb	Alg10	Apool	Astn1	Stx1a	Npas2	Khsrp	Rph3a	Hmgxb3	Pecam1	Ldlrad1	Rps20
	Wnk4	Mogat2	Crat	Nelfcd	Eef1a2	Ldlr	Zbtb37	Tmem2	Fam122a	Zadh2	Gorasp1	Znf25	Ahi1	Il2rb	Atraid	Wdr74
	Tnfsf15	Cndp1	Dci	Vsig10	Cd79b	Tmem127	C19orf40	Il18r1	Lrsam1	Hemk1	Stau1	Lrig1	Ssr4	Stk17b	Copz1	Dcaf10
	Il21	Scrn2	Decr1	Znf138	Aldh18a1	Dicer1-as1	Art4	Lrrc30	Thrap3	Patl2	Nup37	Bfsp1	Ankrd12	Sptbn2	Pcdhgc3	Znf335
	Adam15	Tmem8	Etfa	Kif22	Pdcd4	Mir4638	Bbs12	Nck2	Srek1	Gpr183	Foxred2	Mul1	Colgalt1	Smpdl3b	Orc4	Ccdc150
	Spock2	Pdxk	Etfb	Yipf2	Dusp1	Scd	Znf180	Mageb18	Ten1-cdk3	Gzmk	Plcg1	Fam86ep	Prrc2c	Ttc21b	Mgme1	Pi4k2a
	Nr2c2	Iyd	Etfdh	Mtl5	Cst7	Alkbh3	Brsk2	Mpped1	Fzd6	Dact1	C9orf9	Tob2	Tmem240	Mfap3l	Htra1	Ccnd3
	Aff4	Aifm3	Hadha	Rnf219	Znf503	Hist1h4h	Fhit	Clic4	Mfap4	Bach2	Hddc3	Hist3h2bb	Wbp2nl	H2afv	Rab24	Adck1
	Etv5	Paqr9	Hadhb	Flywch1	Pcnx	Linc00167	Nxt1	Pcsk5	Flrt2	Socs1	Cdkn1b	Tbc1d22a	Vps54	Ankrd49	C20orf24	Rtfdc1
	Ccdc141	Pkig	Hadh	Kank4	Zdhhc16	Lrrc29	Lmod1	Frat1	Znf76	Myo3b	Gpx1	Nxt2	Appbp2	Spata33	Smc1b	Arv1
	Mrps18b	Hpn	Hadh2	Slc28a3	Capza2	Pank3	Snord114-20	Ppapdc3	Cav2	Mapkapk3	Terf1	Siae	Camk1d	Sh3kbp1	Colgalt1	Kiaa0825
	Arl4a	Zdhhc9	Hibch	Tars2	Tuba1c	Znf513	St3gal2	Abcg1	Rpap1	Sorl1	Gk5	Eme1	Dscr3	Stx12	Polr3g	Pkia
	Ammecr1l	Sfxn1	Slc25a20	Btbd6	Tomm40	Jrk	C11orf24	Zc3hav1	C5orf15	Wnt3	Slc22a5	Cd84	Zhx1	Mmachc	Gas1	Neu1
	Fes	Galnt6	Slc22a5	Znf382	Sirt7	Acsl3	Ing4	Ppa2	Plin2	Loc399715	Hadha	Mir27a	Pou2f1	Fabp12	Coro7-pam16	Eme2
	Ado	Tmem45b	Txnip	Dtnb	Basp1	Med23	Luzp2	Mds2	Pon2	Lrrc2	Znf529	Rictor	Nptn	Vwa1	Cd74	Chp1
	Sln	Guca2b	Ucp2	Dazap2	Pcgf2	C12orf10	Znf429	Klf10	Mir591	Uhrf1bp1l	Icam5	Zscan21	Arih2	Uqcr11	Etv4	Pafah2
	Akap3	Nceh1	Ucp3	Pik3ip1	Tspan10	Rabgef1	Scn3b	Linc01121	Xrn1	Dhrs7b	Psph	Ddx55	Ddx56	Ostf1	Hspa12a	Ndufb2
	Cluh	Sirt5	Acat1	Cyp2f1	Apoc1	Ddx55	Rxra	Zic2	Atpaf2	Man1c1	Clk1	Mtf1	Eif1	Cast	Itm2b	Tulp3
	Angpt2	9030617O03Rik	Bdh	Sun1	Psme3	Eif3k	Mir376a2	Fam71c	Rph3al	Furin	Ak2	Lrrc37a3	Kbtbd2	Hephl1	Klhdc8b	Ebp
	Il2rg	2310007B03Rik	Fgf21	Mpo	Wdr45b	Rdh11	Mks1	Cbr4	Ube2v2	Arid5a	Ubxn7	St3gal4	Ccdc134	Map3k7cl	Foxj2	Hdac1
	Socs2	Dcxr	Hmgcl	Mms22l	Cd300a	Mettl6	Cuzd1	Slc26a4	Ube2r2	Adgrv1	C10orf32	Pomt1	Egf	Rpl21p44	Cenpo	Setmar
	Manf	Prkcz	Hmgcs2	Tab1	Map3k1	Ppp6r3	Cd24	Kiaa0825	Ptprj	Lins	Znf384	Ndufb11	Apoo	Kiaa0922	Znf14	Cxadr
	C1qtnf7	Slc5a12	Abcd2	Bcl7b	Cripak	Fdps	Atf2	Sdccag8	Cox5a	Tbx21	Casc10	Fcrla	Oscp1	Cyp2c8	Snca	Mlst8
	Tmem257	Sp5	Abcd3	Rplp0	Icam2	Pin1	Scn8a	Fcrl5	Cyp2b7p	Spint2	Tcf3	Mmp10	Hdac2	Cnot6	Saxo2	Sp4
	Fbrs	Ppt2	Acaa1a	Tmc7	Tbc1d8	Sqle	Mrs2	Dock7	Rasgrp2	Cldn1	Bicd1	Ndufb2	Thoc1	Kpna6	Dfnb31	Znf837
	Smad6	Rab17	Acaa1b	Gucy2d	Gca	Dhcr24	Toe1	Wars	Rrn3p1	Cluhp3	Aff1	Fxyd3	Dmrta2	Loc283335	Esyt2	Syt5
	Hpn	Kap	Acot3	Psmd8	Cdh23	Acat2	Fbxo33	Suds3	C6orf89	Znf569	Zbtb48	Rusc1-as1	Cdc42bpa	Etf1	Poc1b-galnt4	Tmem115
	Satb1	Fbp2	Acot4	Dcakd	Aldoc	Ggct	Rps8	Slc39a10	Zbtb7a	Ddx26b	Ydjc	Fgf2	Hadha	Gpx4	Dtymk	Vps9d1
	Slc32a1	Nlrp6	Acot5	Cshl1	Pik3cd	C8orf37	Acd	Ubr3	Rmnd5a	Acoxl	Ndufs3	Mir4273	Homer1	Hist1h4k	Daam2	Rttn
	App	2610528J11Rik	Acot8	Dhx34	Echdc2	Znf3	Camkk2	Slc22a3	Cep120	Ctif	Ccdc77	Tmem217	Sdhaf2	Ifi27	Tfam	Loc391322
	C10orf11	Stard5	Acox1	Hsf1	Gdf15	Pold2	Cbln1	Ampd3	Itgb5	Ccl2	Rps6	Slc6a20	Rab22a	Prr15	Trim15	Phf23
	Nr2f1	Mpv17l	Ehhadh	Kiaa1107	Lime1	Lcmt2	Sacs	Apoh	Ankrd20a2	Tle4	Pex16	Atp6v0d1	Gmcl1	Tlr4	Trpm6	Slc25a3
	Bmi1	Glis1	Crot	C20orf144	Abca1	Tomm22	Lyar	Ppp1r14c	Rad51d	Fli1	Dpyd	Ltbp1	Ntn5	Gnl2	Cfap52	Actr3c
	Ikzf2	Slc22a1	Decr2	Rps6kb2	Ctps1	Mid1ip1	Mrfap1	Mkks	Srgn	Pvt1	Cbfb	Btk	Usp33	Snord59a	Efnb2	Zgpat
	Itih3	Acot3	Ech1	Znf207	Ccl3l3	Nudt1	Grik2	Lingo1	Ints1	Cd14	Me2	Mir550b1	Hipk2	Tmppe	Ppap2c	Lcorl
	Serpinc1	Pdk4	Pex11a	Folr3	Col7a1	Prdm10	Hsd11b2	Unq6494	Linc00271	Zcchc6	Txndc15	Tpcn2	Rab33b	Fli1	Uxs1	Fads2
	Aamp	Plk3	Hacl1	Ldhc	Slc12a9	Cycs	St3gal4	Hoxa2	Ppp6r1	Rgs12	Pank3	Tdp1	Wbp2	Xist	Icmt	Ptpn1
	Fkbp2	Tpmt	Hsd17b4	Mavs	Mlph	Eaf1	Fzd6	Zic1	Trappc6a	Loc100131289	Tmem238	Zmiz1	Polr1c	Ttyh3	Stxbp5	Fam207a
	Nr2e1	Gm2a	Aldh3a1	Hars	Dennd3	Mmab	Ccdc64	Sorbs1	Sun2	Linc01554	Actr8	Rab4b-egln2	Ccdc177	Snora12	Fam201a	Birc5
	Rom1	Arhgap22	Aldh3a2	C19orf45	Cdca7l	Rnf185	Actr3c	Veph1	Chst14	Cd69	Rab26	Fam49a	Znhit2	Khk	Tmem39b	Noc4l
	Ccdc24	Cacna1a	Aldh9a1	Nploc4	Arrb1	Rab5c	Gemin6	St8sia1	Mis18bp1	Hrh2	Saal1	Gla	Osbpl11	Golga5	Mlf2	Nol8
	Gap43	Elovl2	Cyp4a1	Pnkp	Ppm1h	Adipor2	Hibch	Coa6	Adnp	Stat4	Top2b	Tti2	Mprip	Smdt1	Fgfbp3	Nfatc2ip
	Pkp3	Adhfe1	Cyp4a3	Tsga10ip	Cited2	Psca	Klhl6	Hs6st2	Txnl1	Klhdc2	Cyb5b	Osgin1	Slc11a2	Rmi1	Commd8	Eif2ak3
	Cnih3	Slc16a6	Cyp4a10	Auh	Csnk2a2	Eif6	Ndst2	Pls1	Dennd3	Fcmr	Smarcad1	Arhgdia	Arhgef11	Ankrd37	Polr2j4	Barhl1
	Hbe1	Pctp	Cyp4a12a	Tbx6	Tspan17	Wipi1	Crb3	Fry	Atp6v0a2	Hes1	Mir632	Pyy	Arhgap28	Rpl7	Ube2v2	Dbp
	Cdk13	Adap1	Cyp4a14	Lman1l	Aurkaip1	Cdnf	Fancg	Ncr1	Ing4	Rad51b	Klhl9	Pfkfb2	Sult2b1	Tcirg1	Numbl	Mterf3
	Abcg4	Aoc1	Cyp4f15	Clasrp	Kctd3	Ovca2	Anks4b	Ubr4	Phlda1	Sptbn1	Cog8	Dclre1a	Snai1	Tmc6	Hif1a-as2	Lss
	Lin54	Entpd8	Cyp4x1	Myoz1	Tmem123	Klf6	Sstr1	Rab20	Znf580	Ddb2	Fbxo33	C9orf170	Triap1	Ccne2	Mpp2	Mus81
	Gphn	Echdc3	Acaca	Hipk4	Zcchc14	Gatad1	Mir600	Gemin8	Chchd7	Cuta	Srsf11	Tmbim4	Cbx8	Btbd1	Polr1a	Klf6
	Asb4	Insc	Acacb	Zfp82	Neurl2	Mrps31	Psmc5	Thap2	Lamp1	Setbp1	Crh	Plek	Sh3bp5	Tgfb3	Hdhd3	Wdr87
	Pura	Npl	Agpat2	Zmynd10	Mllt11	Rps21	Ggt1	Lrrtm4	Agap11	Cd2	Dpp3	Spc24	Tnrc6a	Rab34	Alad	Fam185a
	Pcdh7	Apln	Agpat3	Samhd1	Pls1	Snip1	Zmym2	Synm	Rps14	Rrs1	Lmnb2	Pcgf6	Pik3r3	Mir3913-2	Rfx1	Foxa1
	Nxph3	Rab38	Agpat5	Mgarp	Znf653	Tia1	Ino80b	Smap1	Strn	Ly86	Mir4322	Mir554	B3gntl1	Sntb1	Alg2	Lrguk
	Nudcd1	Gpr137b	Agpat6	Pdcl3	Mospd3	Morn1	Tprn	Rnf19a	Mir4737	Akap2	Tmem237	Loc100130417	Ercc6l2	Cisd1	Comt	Fahd2a
	Aldoa	Rbpms2	Dgat1	Ndufa12	Tuba1b	Tmem259	Pde4dip	St3gal1	Lasp1	Mast3	Gpbp1	E2f2	Nrm	Rps6kc1	Tnc	Rmnd5a
	Kcnmb2	Slc13a2	Elovl5	Fzd9	Slc7a10	Tnfaip1	Mgc45922	Saxo2	Comt	Ggact	Bin3	Cyp39a1	Eif4g1	Ttc25	Cit	Acot1
	Ndnl2	Ptk2b	Elovl6	Vps33b	Srf	Bet1l	Polr1c	Mettl15	Lcn9	Clec16a	Zdhhc4	Vat1l	Zbtb1	Pitpnc1	Linc00426	Tbx6
	Hebp1	Arsi	Elovl7	Exoc7	Pfkfb4	Pigg	Clec3a	Chst3	Metap1	Mphosph9	Lipa	Pcgf5	Dnttip2	Calr	Rpl21	Rbbp7
	Bhlhe22	Rtn4ip1	Fads1	Slc25a26	Papd5	C1orf122	Rfc3	Sgk3	Agr3	Arid1a	Nme2	Slfn12	Frat1	Akap9	Znf627	Rhpn1-as1
	Bmp5	Sh3tc2	Fads2	Or7d2	Pla2g7	Rtel1	Mcm3	Osbpl2	Ccdc85b	Loc100131310	Ttc30a	Mrps34	Cks2	Arfgef3	Wdr54	Cfap36
	Rundc3a	Slc6a4	Fasn	Ccdc176	Ncoa5	Znf653	Rfx7	Nos1ap	Sap18	Fam96a	Psmg2	Apoh	Nppc	Sdhaf3	Stx7	Atp5o
	Tut1	Fitm1	Gpam	Tmem8b	Srebf1	Vps9d1	Mir601	Sorcs2	Wdr60	Acin1	Pou6f1	Snord114-23	Sephs1	Chd4	Znf711	Cetn2
	Atoh7	Slc52a2	Hsd17b12	Cog1	Tnfaip3	Sharpin	H3f3ap4	Fam118a	Irgq	Slfn5	Cidecp	Dgcr2	Rbm14	Clspn	Nsl1	Ctf1
	Cables1	Hdhd3	Lpin2	Socs2	Psmc4	Aga	Hnf4a	Srebf1	Nufip2	Pllp	Cblb	Efcab11	Kcnc3	Tspan16	Dnajb11	Zfand3
	Tug1	AI854703	Mlycd	Areg	Calr	Psmg3	Parg	Atp10b	Arl8b	Tnk1	Loc644656	Kif5b	Ccnyl1	Ecm1	Slc7a1	Ppp2r5b
	Meis2	Gm10451	Scd2	Mettl1	Fasn	Adprhl2	Nog	Foxp2	Mir373	Hecw2	Rpl3	Ppwd1	Psma5	Jmjd4	Akr1b15	Nicn1
	Fgf14	Hsd11b1	Mogat1	Trappc9	Fn3krp	Kiaa0825	Kiaa1033	Ccdc13	Wnt9a	Gpr65	Swi5	Ston2	Usp19	Adamts5	Specc1l	Ralb
	Ntm	Slc25a21	Mod1	Fsd1	Dnajb11	Mterf4	Tmem125	Ebf3	Cflar	Nell2	C19orf43	Loc100507501	Epb41l4a	Mir100hg	Top2b	Rbm39
	Dars	Cyp2d26	Scd1	Ptprb	Lyl1	Znf416	Zmat3	Ror2	Cd63	Myh9	St6galnac6	Gpr63	C11orf96	Mmrn2	Pradc1	Hes4
	Arntl	Cda	Slc25a10	Ptpra	Mylip	Pdpk1	Tmem11	Zc3h12a	Mettl3	Lrrc28	Irak3	Fam81a	Pfn2	Mrpl33	Slc25a35	Prpf40a
	Ube4b	Mep1b	Srebf1	Rpl19	Serpine2	Yipf4	Nipal4	Pdlim5	Epn1	Cd44	Pxn	Mir4522	Nap1l1	Tab1	Map3k12	Nagpa
	Vamp2	Lpar3	Adfp	Sgsm3	Vdac3	Phf14	Dlx6	Piwil2	Tex10	Egr2	Nf1	Ccdc149	Nmnat3	Txnrd1	Ttc21a	Hdac2
	Taok3	Abcd4	Ces1	Arg2	Ackr3	Cd46	Cmip	Rab40al	Hmha1	Chd3	Prmt1	Ubap1	Rab18	Swsap1	Pthlh	Camkmt
	Lmo1	Ube2l6	Lipa	Hvcn1	Pced1b	Hcg11	Mir3918	Rab3gap2	Yaf2	Stag2	St3gal5	Zswim1	C19orf25	Glrx5	Znf383	C11orf31
	Bambi	1110008P14Rik	Ces3	Fam124b	Entpd1	Rprd1b	Ercc1	Sel1l	Pikfyve	Znf518a	Zranb2-as1	Mapk6	Cdk9	Tmem106a	Arhgef16	Mau2
	Bhlhe40	Slc16a9	Cidea	Spata24	Mnt	Vtrna1-2	Nme1-nme2	Fam109a	Trafd1	Wbp1l	Iqub	Ubr4	Bclaf1	Mir450a1	Neo1	Cpne9
	Il1rapl1	2300009A05Rik	Cidec	Idh1	Acpp	Loc100507564	Hal	Parm1	Mfi2	Klf12	Ssr4p1	Il12b	Nfrkb	Hdac7	Twf1	Ccrn4l
	Copg2	Pllp	Gos2	Zbtb12	Rilpl2	Ilf2	Col18a1	Pip4k2b	Fam76b	Cep85l	Gsdmd	Ucp2	Park7	Hdhd2	C7orf13	E4f1
	Brca1	Slc6a15	Plin1	Ehd2	Npl	Snord54	Dlec1	C4orf26	Pcsk1	Snph	Smad2	Card11	Cep41	Atg4c	Fam122a	Phb
	Nrp1	Trim7	Lipe	Btrc	Ap1b1	Atxn2	Efr3b	Foxq1	Ddit3	Gnpda1	Prpf8	Styxl1	Ambra1	Wdr4	Tvp23b	Mir4754
	Grin2b	Pm20d1	Mgll	Rai1	Wdr82	Plekhg2	Tbc1d22b	Psd3	Crispld1	Tspan31	Tpp1	Hist1h2aj	Hsf5	Atp6v1d	Tmem134	Mir210hg
	Kif5a	Siah2	Oxpat/Lsdp5	Tbc1d7	Kiaa1522	Adal	Rdh16	Limk2	Flj42351	Adtrp	Letmd1	Rspo2	Eif1ad	Gulp1	Arsj	Arfip1
	Psme1	Cisd3	Pnpla2	Hdc	Cdr2l	Psma6	Dda1	Sim1	Suclg1	Loc440149	Pet117	Ube2q2p1	Pou4f1	Fzd4	Vps4a	Slc25a6
	Rarg	Tbxas1	S3-12	Psmd9	Wdr77	Gps1	Gpalpp1	Lvrn	Cks1b	Tmem43	Kcmf1	Acy1	Chgb	Slc15a1	Prpf38a	Nop16
	Arhgap15	D630024D03Rik	Angptl4	Ide	Tpst2	Magoh	Erich1	Ttn	Znf491	Bcl11a	Itsn1	Ncapd3	Bbip1	Mslnl	Kcnj5	Miip
	Slc18a2	Ccdc122	Apoa1	Alg3	Kcnmb1	Rpl8	Tdrd12	Cyp2c9	Cntd1	Slc39a8	Pxt1	Snapc2	Fkbp8	Pla2g4e	Dhx30	Csnk2a1
	Chst11	Cth	Apoa2	Ctnnd1	Slc29a3	Trim16	Klrb1	C11orf1	Micall2	Atad2	Gm2a	Fbxo3	Rad51c	Morc4	Znf215	Alg10
	Vis1	Kynu	Apoa5	Rnf216	Smpd2	Tfip11	Ddr1	Luc7l2	Snap25	Wasf2	Nat9	Cep68	Spag6	Tmem259	Hnrnpul2	Tf
	Syngr1	Dfna5	Apociii	Acaca	Tmem135	Mrpl20	Zcchc3	Malat1	Slpi	Cdc42	Ddx3x	Mrfap1	Rbx1	Qsox1	Efcab7	Thap11
	Hoxc6	Pxmp2	Lipc	Ints4	Melk	Lasp1	Lyrm9	Cpsf2	Bcl3	Tiam1	Rassf2	Linc01600	Psen1	St7l	Tmem33	Znf774
	Cdk15	Arrdc4	Lipg	Gstk1	Stt3a	Mir4461	Pex10	Eri3	Cntln	Ppp1ca	Mir155hg	Alkbh3	Rprd2	Serbp1	Uqcr11	Epha10
	Fstl1	Nox4	Lpl	Ccl15	Sgcg	Stpg1	Kcnt1	Znf516	Hspb3	Rmi2	Gpr89b	Hoxb8	Ltbp4	Mir20a	C1orf123	Lsm7
	Krt25	Prap1	Lrp4	Cep83	Slc22a5	Znf276	Shq1	Tnfsf18	Klf16	Arhgap25	Usp33	Rapgef6	Mtcl1	Morn2	Coa3	Pask
	Sema4a	C1ql3	Pctp	Lpo	Agpat9	Dmtf1	Sar1a	Sgk1	Acsl3	Gmeb2	Slc1a1	Ppap2a	Fam228b	Ranbp2	Mrpl55	Leng1
	Aldh1a2	Nptx2	Pltp	Csf3	Dusp7	Gps2	Efcab7	Erg	Nrsn2	Cdkn2c	Klf16	C17orf64	Mdc1	Usp49	Sec63	Csrnp2
	Gucy2f	Fcgr2b	Mttp	Afap1l1	Helz2	Mrpl21	Tma16	Tcerg1l	Psmd13	Fam45b	Gna15	Rhno1	Ptrh1	Ercc6	Synj2bp-cox16	Mir210
	Cntf	Ropn1l	Vldlr	Ezr	Helz	Tmem97	Mir1289-2	Slc22a23	Znf33a	Tcf3	Ndufa3	Commd9	Gfer	Znf782	Dusp22	Ralgapa2
	Plcd4	Cftr	Abca1	Ppp1r12b	Odc1	Csad	Nprl2	Csnk1e	Spen	Sla	Cdipt	Inca1	Casp9	Snn	Med26	Hsd17b7p2
	Neurod1	Pex11g	Abcb4	Tlk1	Slc2a4rg	Acly	Rdh12	Tspan15	Scgb2a1	Arl6ip5	Linc00092	Dapk2	Spink4	Elovl4	Tmem117	Ctu1
	Srsf6		Cyp7a1	Tmem126a	Sytl3	Cyb5b	Piga	Pabpc1	Zbed1	Klhl6	Gstk1	Gtpbp3	Ice2	Cyb561d1	Cchcr1	Romo1
	Itsn2		Abcb11	Stra6	Rasl10a	Atg2a	Wdr19	Csrnp1	Loh12cr2	Isy1	Znf524	Ca2	Rfwd3	Bace2	Drg2	Mthfr
	Scrn1		Abcg5	Noto	Fance	Lta4h	Hnrnpul2	Slc26a8	Mrpl40	Atg14	Pi4ka	Plaa	Idh3b	Snord121a	Dut	Csnk1g2
	Myh13		Abcg8	Arpc3	Tmem173	Ints1	Hspa4	Fbxw2	Comtd1	Cd6	Sde2	Tatdn1	Loc100505478	Ss18l1	Hmbox1	Csnk1g1
	Chd2		Cav1	Tceal4	Fes	Nom1	Med26	Dock10	C1rl-as1	Sec14l1	Ppp2r5c	Hcar3	Klhdc2	Prss53	Il33	Ddx23
	Dlgap4		Npc1	Defb129	Pank4	Tmem256	Rpl29	Agfg2	Thbs2	Znf570	Snrpf	Rpl6	Grin1	Atrip	Cog2	Pknox1
	Xylt1		Cyp8b1	Cep57l1	Tmem181	Zzef1	Me2	Serp1	Fam131c	Fam69a	Dcaf4	Marcks	Cdk5	Mir3926-2	Grpel1	Tm7sf2
	Slc38a6		Cyp27a1	Znf692	Rab3ip	Ankrd11	Mir4262	Cpa4	Pcbp1-as1	Ppp4r1l	Mark2	Defb118	Med26	Znf79	Tapbpl	Arid5a
	Mllt6		Fxr	Cd48	Clptm1l	Loc339874	Stk11	Ppp2ca	Kpna2	Sdk1	Loc100507053	Pcca	Mmachc	Mir3682	Rps6	Scaf1
	C8a		Lxr	Defb123	Glmp	Mynn	Ptgs1	Ssbp3	Ulk2	Armc2	Nlgn3	Enkd1	Crk	Rnf216	Rfwd2	Tceb1
	Rnf133		Rab9	Fam71e2	Tmco3	Aqr	Snord89	Opn4	Cmip	Foxp1	Arl2-snx15	Ugt2a3	Dscam	Slc1a5	Armc5	Znf84
	Fra10ac1		Scarb2	Papolg	Smarce1	Rps20	Mgst1	Ramp3	Loc643441	Il24	Celf6	Ak5	Barhl2	Tpk1	Bmp6	Mrps34
	Cabp1		Slc10a1	Fbxw8	Dhrs3	Dcdc1	Naga	Kdm4c	Fau	Hapln3	Spire2	Zbtb7b	Elovl5	Gbf1	Atp13a3	Znf497
	Il10		Slc10a2	Ufsp2	Xab2	Fbxw8	Gyltl1b	C9orf43	Btbd19	Capzb	Git2	Mir4472-1	Tmed2	Rbm41	Ginm1	Myo9b
	Csde1		Aqp3	Fut2	Dusp23	Rps29	Mpi	Zfas1	Nucks1	Pard3b	Bcrp2	Nat14	Zmpste24	Slk	Gtf2f2	Saxo2
	Sp6		Aqp7	Gch1	Mt1a	Slc33a1	Pex13	Thbs1	Nr1d1	Sorbs3	Mgme1	She	Oser1	Adgra3	Mrps12	Sppl2b
	Rnf212		Aqp9	C22orf31	Ogfrl1	Rars	Kiaa1671	Rims1	Kiaa0825	Lyzl6	Ube2l3	Dctd	Dapk3	Chd9	Snord75	Akirin1
	Msx2		Fbp2	Mcm5	Tgm2	Foxk2	L3hypdh	Tomm20	Loc613038	Atxn1	C16orf58	Flj13224	Agpat2	Brd8	Mesdc1	Gspt1
	Cdk2		G6Pc	Rln1	Podxl2	Sirt6	Ptpn23	Pprc1	Nup210	Tbc1d2b	Snai1	Prdm15	Cacna1a	Dct	Eppin	Pgp
	Trmt10a		Gpd1	Klk15	Avpi1	Prmt5	Pde10a	Bahcc1	Tmem204	Agap2	Ltn1	Utp15	Stk17b	Sox12	Ms4a15	Frmd6-as1
	Amy2b		Gpd2	Cdk11a	Abcg1	Kcnq1ot1	Sertad4-as1	Muc3a	Tmem60	Kiaa1462	Fbxo48	Dcaf8	Ggps1	Lss	Mir548a1	Snord54
	Zdhhc21		Gyk	Ipo11	Clic6	Gmeb2	Tpra1	Schip1	Myeov2	Fam102b	Cetn2	Fras1	Jmjd4	Net1	Parpbp	Vti1b
	Micall2		Gys-2	Sh2b1	Ifi6	Snrpe	Atp2a2	Pkp4	Pms2p2	Trak2	Sap30	Ssrp1	44626	Rnf217-as1	Plekhm3	Sesn1
	Klf7		Ldha	Tgif1	Mcemp1	Trim41	C1orf216	Ash1l	Krt18	Ppp1r14a	Smg7-as1	Pofut1	Tpr	Als2	Mnt	Arl6ip6
	Pitx2		Pcx	Aurkaip1	Pak1ip1	Srebf2	Mbd3	Mtmr2	Smg7-as1	Fam172bp	Mir4750	Gtsf1l	Setbp1	Fam225b	Adam10	C11orf58
	Fgr		Pck1	Col14a1	Rhbdf1	Ykt6	Icoslg	Rnase10	Dhx8	Hdac4	Ahcyl1	Nek10	Kctd2	C10orf25	Mgst2	Armc9
	Nufip2		Pdk1	Spag5	Spp1	Vtrna1-3	Bst2	Galnt15	Mex3b	Mgat5	Ap1g1	Znf431	Gcc1	Mtr	Nom1	Mief1
	Ctgf		Pdk4	Psmf1	Pxk	Maf1	Hspe1	Nlgn1	Rbms1	Shbg	Ppa1	Far1	Nr1d1	Stxbp4	Loc400927	Sympk
	Pygl		Akr1b10	Derl3	Zadh2	Linc01547	Map3k13	Frrs1l	Mir3153	Plec	Mars2	Ticam2	Kdm4d	Dut	Trim36	Mmachc
	Nrxn3		Akr1C3	Zdhhc9	Phf1	Hsd17b7p2	Ager	Setmar	Tp53tg3	Rap1a	Lgi4	Adora2b	Get4	Cstf1	Lgals8	Lancl2
	Mitf		Cyp1a2	Poldip3	Acadvl	C2orf42	Klhl1	Lca5l	Rsf1	Lcp2	Snora37	Spr	Bambi	Lztfl1	Lin37	Ints1
	Ocln		Cyp2a5	Eif2b4	Nenf	Edc4	Tgif2lx	Atf7ip	Pax8	Cnot3	Mppe1	Tnfaip6	Ep400	Exosc1	Lace1	Fancm
	Hoxa10		Cyp2b6	Kiaa1033	Gatm	Rhot2	Urb1	Alox5ap	Linc01547	Insr	Insl6	Abhd11	Rps5	Eri1	Arhgef25	Ahsa1
	Plekha1		Cyp2c8	Med11	Cmtm6	Polr2i	Arg1	Nfia	Eno3	Jund	Cog2	Rnf224	Pcnt	Parl	Hoxd12	Znf133
	Grik3		Cyp2c9	Ager	Safb	Loc100129518	Scara5	Hdac9	Smad2	Loc344967	Tlr1	Clint1	Btbd10	Plekhg3	Loc148413	Ndufb7
	Mbnl2		Cyp2c11	Mapre3	Igfbp4	Tmem208	Mrpl55	Chn2	Ube2h	Apol6	Rapgef3	Kdelc1	Elac2	Snora26	Dek	Gatad2a
	Ptprc		Cyp2c12	Nlrp9	Agpat5	Tmem230	Accsl	Tlr4	Echs1	Lpin1	Parp1	Ikbkg	Tac4	Osr1	Foxo3	Ccdc146
	Macf1		Cyp2c29	Glod5	Pgm2	Plekhj1	Efcab1	Tank	Rab11fip3	Zhx2	Ankrd27	Plod3	Scara5	Cd151	Ifit5	Thrap3
	Sat1		Cyp2j2	Akap3	Tgfbi	Uhrf1	Hnrnpk	Stx16	Bsdc1	Il1rap	Creb3l2	Egln3	Ubqln1	Ccdc6	Snord49b	Fam173b
	Ovol1		Cyp3a5	Fbxo43	Ubqln4	Exosc4	Ahr	Tcea1	44806	Zmynd15	Anxa7	Eri1	Ikbkb	Foxn1	Mir15b	Gpr88
	Il11		Cyp3a7	Satb2	Qars	Loc100270746	Cdk8	Ehbp1	Herc4	Rac2	Aplf	Tfg	Tmem107	Gspt1	Mir4792	Frat2
	Creb5		Cyp3a11	Znf12	Agt	Mettl17	Mir3973	Ubac2	Plxnb2	Dusp2	Tmem259	Zscan31	Ttc34	44814	Stk40	Mir92b
	Ptchd4		Cyp3a43	Tmigd2	Ptk7	Med16	Foxd4l4	Kmo	Bicd1	Slc26a11	Zbtb21	Ccdc138	Pxn	Crtc2	Mybpc2	Hspb6
	Usp3		Ephx2	Snx29	Pea15	Dnah6	Creg2	Runx1t1	Ptgr1	Il6r	Psap	Ssuh2	Slc35f5	Rtn2	Snar-i	Snora16a
	Ctrc		Gsta3	Rwdd2b	Hcls1	Emg1	Kif13b	Slc44a1	S100a10	Itpr1	Dap3	Kcna7	Xpnpep3	Mertk	Thsd1p1	Cog5
	Impg1		Mgst3	Dag1	Dennd2d	Ipo4	Pikfyve	Csf1	Cxxc4	Slc39a11	St6gal1	Rpl26	Grb2	Arpc2	Prr5l	Ddias
	Ap1g2		Ugt1a9	Smg9	Pbx4	Exd3	Tatdn2	Nyap2	Znf696	Ikzf1	Atp5e	Snora18	Srsf11	Timm44	Fap	Rab11fip2
	Plcg2		Abat	Ubr5	Fam89a	Fkbp1a-sdcbp2	Creld2	Fam86c1	Apip	Hivep2	Ing3	Dis3l	Golph3	Lysmd1	Ehmt2	Tmed10
	Zic1		Agxt2	Smyd5	Atp8b4	G3bp1	Adamts9	Hypm	Rundc3a	Sfmbt2	Suz12p1	Ap3m2	Emc2	Smg1	Agap1	Psmb1
	Otp		Acmsd	Arf1	Itpr3	Ndufs3	Ppp1r37	Artn	Fam102b	Tuba4b	Ssr1	Nek3	Rimbp2	Rdh16	Znf816	Scnm1
	Atxn1		Arg1	Ldhd	Slc43a3	Idi1	Wwc1	Smg7	Mir4478	Cyfip2	Ptpn6	Ctdspl	Sec61g	Flj26245	Ccnb1ip1	Slc25a33
	Gnb2		Asl	Atp5b	Mt1x	Jund	Tcam1p	Lrrc8a	Ctcf	Tiaf1	Lclat1	Loc643923	Mfsd5	Ube2s	Scn2b	Gpatch2
	Dhrs3		Ass1	Prkcz	Coro7	Ndufs7	Prame	Ptprd	Mir193b	Chst11	N6amt2	C17orf75	Ubxn4	Tmtc1	Dsc1	H1fx-as1
	Fam50a		Cbs	Tnfaip8l2	Nfix	Eme2	Corin	Coa1	Snar-e	Tnfrsf14	Gca	Csrp1	Abce1	Elavl3	Fcgr2a	Trmt2a
	Cyp26a1		Cps-1	Exosc4	Tmem144	Ech1	Pstpip2	Gcc1	Tpi1p2	Atp10a	Eomes	Nacad	Mllt4	Hras	Psme2	Pygo2
	Hoxd9		Cth	Riok3	Jam2	Asb6	Apba2	Reep3	Setd8	Mpzl3	Nphp3-as1	Gnl2	Tbc1d12	Cxcr2	Ly9	Hyal2
	Hoxd3		Got1	Znf474	Acsl3	Cgb2	Gpam	Cela3b	Pik3r2	Ppp1r15a	Phka2	Plau	Klhl28	Noc4l	Sema5b	Ptcd3
	Tns1		Got2	Morn3	Golph3l	Dusp19	Zfpm2	C17orf53	Krt17	Mir17hg	Chd9	Alpl	Mpc1	Taok2	Fam78b	Snap29
	Cacnb3		Gls	Serf2	Mcm4	Brwd3	Sumo1p1	Pnpla2	Zcchc8	Stat3	Uba6	Hla-dqb1	Fbxo47	Cdk11a	Rptor	Zdhhc16
	Arhgap18		Gls2	Galnt8	Slc46a3	Ncoa7	Acad9	Hnf4g	Mir3978	Erg	Tmem110	Eif4b	Zbtb48	Erf	Tbc1d10a	Atg16l2
	Wdr20		Gpt	Znf468	Ostf1	Dda1	Tk1	Exph5	Mir4429	Vipr2	Ntpcr	Mir4716	Fam53a	Tmem140	Grhpr	Tsnare1
	Gsk3b		Hal	A4galt	C1orf54	Lhx2	Adamts10	Rpgr	Hist1h4b	Tshz1	Hmbox1	Cbr1	Bbs5	Snord116-26	Dnajc5b	Smcr8
	R3hdm1		Hpd	Ly96	Fam46a	Fam207a	Tpi1p2	Rassf5	Paxbp1-as1	Aes	Wdr90	Slc46a3	Zfand4	Tmprss15	Rbmx2	Cct5
	Gdi1		Oat	Prok1	Pcnxl3	Prpf6	Kif17	Ca10	Bdkrb2	Foxf1	Agtrap	Khsrp	Vamp3	Rpsa	Antxr1	Znf45
	Foxd3		Odc1	Sik2	Dnajb9	Ensa	Gapvd1	Ric1	Decr1	Gna15	Slc2a3	Rtel1-tnfrsf6b	Mgea5	Men1	Ets1	Nedd8
	Gria3		Otc	Fam217b	Ppp1r27	Taf1c	Grb2	Rnmtl1	Pip4k2b	Znf616	Prpf31	Dnajc27	Apitd1	Snord109a	Unc45a	Ctns
	Atp5c1		Pah	Smn2	Epn1	Mthfr	Mfap3	Hand1	Psmb5	Rasgrp3	Taf8	Arhgef17	Helq	Snora71e	Abl1	Morn2
	Vegfa		Psat1	Piwil3	Sipa1l2	Abcb10	Haus4	Lrrc75a-as1	Linc00240	Snx9	Hsf4	Fbxo4	Ctdspl2	Znf557	Acat2	Ptdss2
	Smad3		Tat	Cct3	Ccl5	Sc5d	Gzmb	Pax2	Prcd	Rab11fip4	Acbd6	Rltpr	Terf1	Znf524	Srpr	Atp5j
	Wdr81		Apcs	Plaur	Gng7	Fbxl6	Coq2	Exoc4	Abca1	Nek8	Endog	Zbtb38	Cbr4	Mzb1	Rpsap52	Dph2
	Znf532		Birc3	Otof	Znf618	Mastl	Hbegf	Apip	Oxnad1	Hmmr	Loc100652770	Tmem62	Lrp12	Fbxl19	Sh3bp5l	Cdc45
	Cdh10		Cebpb	Slc25a25	Tmem237	Zmynd8	Mogat1	Tyr	Fam20b	Irf4	Fam3c	Kiaa1683	Ehd4	Eme1	Fem1a	Ctif
	Lin28a		Emr1	Zbtb40	Herc1	Shf	Rassf1	Parn	Pcbp2	Stk4	Slc6a9	Exosc5	Ube2d2	Mepe	Fam199x	Cenpi
	Hspb2		Cd68	C17orf97	Mmp7	Trip13	Bik	Jmjd1c	Znf624	Mob3a	Crebzf	Top3a	Neurl1	Myo19	Rnf130	Cnot6
	Il20rb		Crp	Stx12	Adgre2	Rnu6atac	Naa30	Rsbn1l	Bloc1s3	Trim16	C8orf37	Zfp62	Gspt1	Nr5a2	Poc1a	Fam213a
	Sp8		Cxcl10/Ip10	Timp1	Ctsk	Parp2	Itprip	Zc3h12d	Mir4519	Tuba4a	Lsm12	Rab1a	Myh10	C5orf28	Arhgef2	Noxa1
	Dip2b		Fgb	Ppp1r27	Top2a	Mir663a	Lamtor4	Scaf11	Tmtc4	N6amt1	Hnrnpu	B3galnt2	Socs7	Ptprh	Pdzk1ip1	Iqcc
	Klf14		Icam-1	Efcab5	Mrps33	Neu1	Zranb2	Vps72	Ube2g1	Dennd5a	Ube2t	Desi2	Btaf1	Usp22	Eid1	Slc20a1
	Klk13		Ifi47	Hnrnpul1	Mt1m	Zbtb5	Loc100379224	Egfr	Mir663b	C16orf62	Znf574	Cdca4	Itgb3bp	Stxbp2	Ube2e2	Zbtb7a
	Etv4		Igtp	Phb2	Mxd4	Lztfl1	Umps	Cdc42bpb	Mapk6	Evl	Sec14l1	Tprg1l	En2	Ppil4	Taf2	Fgf14-it1
	Mir22hg		Nfkbia	Pde6a	Ssbp3	Vtrna1-1	Ntan1	Pou4f3	Epb41	Syndig1	Baiap3	Syt15	Hic2	Adpgk	Plxdc1	Dnaaf3
	Ffar4		Il-1b	Wrb	Gbp1	Stard4	Six4	Ust	Fam53b	Kdm6b	Srsf2	Fank1	Med13l	Llph	Ptcd3	Eif5b
	Ttyh1		Il-1r1	Tpst2	Acp5	Polr2c	Hjurp	Tp53inp1	Supt5h	Rasa2	Znf800	Kiaa1324	Ntmt1	Slc30a6	Znf721	Znf219
	Abcc4		Il1rn	Adcy10	Ust	Casc5	Snord114-11	Iyd	Cidecp	Park2	Mageh1	Per3	Mcm2	Mdh2	Tmem161a	Slbp
	Map2k5		Il1rap	Csh1	Mesdc1	Znf740	Stox2	Gypc	Kdm1a	Ikzf3	Ccdc122	Pcbp1-as1	Erf	Fnip1	Pccb	Fam229b
	Rwdd3		Il-6	Rer1	Cd300lf	Msmo1	Smr3a	Rgmb	Tnfrsf10b	Nrcam	Tmem30a	Spg7	Prmt9	Tmem184c	Iffo2	Insig2
	Tob2		Il-6ra	Ago1	Calm3	Hyal3	Slc7a5p1	Nipbl	Linc00474	Slc3a2	Ccdc109b	Pcna-as1	Sephs2	Sirt4	Myl12b	Tmem11
	Ormdl3		Mt2	Klk6	Col9a2	Efemp2	Arfgap3	Tmprss6	Sncg	Tg	Nae1	Golga2	Atp6v1d	Fuca1	Mrpl27	Pck1
	Ca14		Il18	Rps25	Fam20c	Wdr24	Dut	Dock11	Tff3	Tmem243	Ruvbl1	Hnrnpa1l2	Tpst2	Tagln2	Gtpbp2	Cluh
	Fabp6		Lcn2	Rad54b	Sorl1	Rtel1-tnfrsf6b	Fyttd1	Eif5	Gjb3	C15orf52	Zak	Dleu7	Rrm1	Bcap29	Linc00235	Tasp1
	Nrg1		Lifr	Apoc1	Gbp2	Mir3928	Akirin1	Xxylt1	Mtg1	Has3	Psca	Gas2l1	Fam124b	Prg2	Znf813	Znf552
	Bdnf		Ccl2	H1fnt	N6amt2	Oip5-as1	Loc440300	Sertm1	Cpsf3	Gng3	Cdc20	Lrp8	Ap2b1	Pradc1	Ddx46	Znf3
	Prkaca		Ccl3	Sac3d1	Ube2m	Brwd1	Tmem154	Ddit4	Scarna16	Rin3	Gan	Znf430	Wbscr16	Chrna6	S100a12	Trpc4ap
	Cacna1g		Mt1	Ttyh3	Ubap2l	Rab11a	Croccp3	Pcbd2	Cds1	Rab7a	Cacfd1	Mdc1	Abhd11	Linc00254	Tm4sf19	Zfp36l2
	Ubl3		Saa4	Ccdc43	Abca4	Mir3188	Gpkow	Ccdc80	Prr12	Magix	Ankrd46	Sdc4	Dlk1	Plcg1	Ptpn22	Abcf2
	Znf768		Orm2	Elac2	Serpinb8	Znf70	Sytl3	Glt1d1	Tmem59l	Arrb1	Spin4	Ptcd3	Chrna1	Mir4748	Cdk5r1	Ahcyl2
	Kin		Orm3	Ankrd52	Camk1	Mcm3ap-as1	Or9q1	Ly6g5c	Tmbim4	Ca5a	Hcls1	Pigh	Ddx28	Hdac6	Dclre1b	Prdx2
			Nfkb1	Uqcc2	Dock2	Calm3	Neurl4	Tusc3	Msi2	Nup35	Rab7a	Slc9a8	Znrf4	Csf1r	Edrf1	Churc1
			Pla1a	Napsa	Tle3	Dicer1	Casc1	Loxl4	Rpgrip1l	Ski	Btbd7	Lrrn3	Glcci1	Gba	Abi2	Ccdc163p
			Saa2	Pla2g2a	Prkca	Aloxe3	Gopc	Nenf	Wwc3	Ikbke	Gimap8	Miat	Pgrmc2	Snord45a	Homez	Cmc2
			Tnfα	Znf69	H1fx	Tbcb	Ube2k	Tcf7l1	Atf4	Ggtlc1	Mef2bnb	Ep400nl	Cnot6	Prdm15	Sucla2	Cep104
			Stat1	Abcg1	Cryz	Psmb3	Mir4753	Sh3tc1	Golph3	Tnfaip3	Camk4	Csnk1d	Kctd6	Phyh	Pm20d2	Lamtor4
			Stat2	Smn1	Sepn1	C16orf13	Pde3b	Sdcbp	Znf598	Myom2	Wdr78	Flj42969	Ttpal	Osgep	Slc46a3	Chchd4
			Stat3	Pdcl2	Rsph3	C19orf52	Loc646862	Xkr4	Tmem129	Loc284648	Pdxk	Tsfm	Atp1a3	Uaca	Ubald2	Sod2
			Steap4	Slc7a13	Zbtb21	Fam173b	Atad5	Krt17	Elavl3	Rab27b	Invs	Kdm4d	Pom121l2	Glycam1	Osbpl11	Traf7
			Stress Induced Protein	Il27	Parp1	Enpp4	Ccdc116	Cbx7	Nme6	Runx1-it1	Ern1	Hectd1	Psmd1	Stab2	Aaas	Adam22
			Traf2	Lrp4	Canx	Ube2g2	Cope	Kctd1	Ube2q2p1	Prrg2	Map3k7	Stk40	Znf263	Napsb	Lysmd4	Lcmt1
			Vcam-1	B3gnt4	Ly6e	Top2a	Six1	Znf638	Kiaa2026	Mir371a	Zc3h10	Snord12b	C16orf46	Mrto4	Msh2	Syne4
				Gimap8	Rnase4	Slc52a2	Cldn25	Cmip	C1orf43	Cd247	Tmem263	Vtrna1-2	B3galt6	Bcor	Wnt2b	Polk
				Sds	Mt1g	Exosc1	Fam19a4	Npm3	Nol11	Hes7	Fcf1	Znf83	Fnbp1l	Snora49	Loxl3	Nme3
				Ces4a	Dnah1	Hes7	Loc284412	Adck4	Helz2	Six3	Sepsecs	Prkab1	Wsb1	Mocs1	Dmrta1	Cdca3
				Rhbdf2	Tmem63a	Znf485	Bicc1	Rab6a	Fra10ac1	Arrdc2	Gdi1	Id3	Cnot1	Snord18a	Psmc3ip	Lin54
				Slc9a1	Notch1	Zer1	Lrrc47	Rusc2	Nr2c1	Cdc14a	Mboat1	Hgsnat	Lmtk3	Oc90	Snf8	Scap
				Gmps	Hla-dma	Ccdc107	Mlxipl	Snx9	Sp110	Ca6	Gpatch4	Sys1	Zdhhc7	Pigy	Trappc11	Gsk3a
				Tyrobp	Henmt1	Proser3	Slc25a14	Cobll1	C1d	Hnrnpc	C3orf38	C17orf58	Celsr3	Or2l8	Lipt2	Glra1
				Tradd	Ucn2	Mlec	Mcm5	Kcnf1	C8orf82	Rgcc	Utp20	Mapre3	Nfkbib	Sema4f	Usp22	Ndufb1
				Mgea5	Ccl20	Adsl	C20orf141	Rab11fip4	Ube2q1	Lime1	Zdhhc12	Repin1	Brdt	Eif3e	Snora21	Loc100130451
				Fam83a	Sec61g	Map4k1	Smn2	Fut8	Cldn7	Hadh	Ipo8	Sephs2	Rufy3	Acvrl1	Drap1	Arrdc4
				Rpn1	Fbxo31	Rer1	Lpcat3	Fam91a1	Suds3	Med15	Elac1	Heatr5b	Pdlim1	Psmb6	Tmem185b	Ankhd1
				Il31ra	Mertk	Npc1l1	Slc38a10	Leprotl1	Abhd3	Lrrc16a	Gps1	Gatm	Fopnl	Rnf219	Bicd2	Snord42b
				Cdk11b	Rwdd2a	Fdxr	Plk2	Taf1a	Rtn4	Lpal2	Znf497	Rin3	Epc2	Nbas	Iba57	Lipa
				C1qa	Gldn	Tmem14c	Mfsd2a	Dytn	Ctu2	Tes	Usp5	Zcchc17	Pvrl2	Slc25a4	Adh7	Znf815p
				Rpa2	Mapk6	Aurkaip1	C9orf40	Tomm40	Srrm3	Rab11fip1	Mcm6	Klf11	Rnu7-1	Hla-e	Nr5a2	Ndufaf5
				Slc30a6	Rab31	Acss2	Znf502	Pisd	Mir1470	Runx1	Loc652276	Fbxl19-as1	Smarcd1	Agpat5	Msh3	Rpl19
				Ube2d4	Glo1	Psmd11	Kiaa0232	Fam179a	Itfg3	Bcl11b	Psme2	Stil	Ssfa2	Meiob	Nr1d2	Fgfr1
				Slc25a22	Phgdh	Pcsk9	44809	Gars	Ldha	Batf	Znf547	C14orf1	Cfap20	Mrps30	Il20ra	Olmalinc
				Elmo1	Ebi3	Dph7	Trabd2a	Rere	Ulk4p1	C14orf177	Top1	Psmd2	Plxnb2	Tubg1	Mir19a	Iqce
				Dagla	Stk4	Znf785	Cpeb2	Kiaa0319l	Stim1	Glg1	Rbbp5	Mboat2	Pigq	Ralgapb	Nop9	Znf764
				Fam43a	Hm13	Ccdc71	Mfhas1	Taf8	S100a2	Flj21408	Tiparp	Eef2k	Tank	Hexa-as1	Sema3c	Tmem260
				Rnf138	Pdgfrb	Znf721	Gatc	Adgra3	Eva1c	Lpin2	Fbxo31	Usp28	Kiaa0895	Has1	Xpa	Cenpn
				Trpv1	Ripk2	Mbtps2	Tsen15	Glrx5	Cnep1r1	C10orf91	Tp53i13	Brwd1-it2	Stk11	Smyd4	Disp1	Wipi1
				Ska3	Kynu	Scarna13	Gldn	Crhr2	Tiparp-as1	Rassf3	Rprd1b	Tnnc1	Mef2d	Mir30c2	Foxn2	Mrpl44
				Bcor	Dusp14	Gsta4	Minpp1	Dnajc10	Skil	Mgat1	Loc100505795	Dlg1	Sik2	Telo2	Polr3f	Zc3h7a
				Lysmd1	Pigs	Nosip	Ficd	Smyd2	Aars2	Epas1	Mks1	Setd1b	Papola	Znf354b	Tnks	Mat2a
				Nolc1	Thoc5	Sacm1l	Brms1l	Ccdc24	Mir3687-1	Chd7	Foxd2	Rnf41	Ankrd13c	Znf414	Zfand6	Snora44
				Setx	Map1lc3b	Tsc2	Tial1	Bet1	Kctd20	Stk17b	Otop2	Anpep	Arhgef7	Scgn	Linc00574	Mvk
				Pxk	Chsy1	Yme1l1	Trak2	Klf2	Ap3s1	Fam9c	Tmem39a	Med18	Ssrp1	Ddx50	Coa7	Lrrc73
				Rad9a	Zfand2a	Cars	Skida1	Zc3h12b	Gabarapl1	Edar	Cnot11	Fuk	Znf511	Nars	Mtrr	Acsl3
				Mlkl	Tctex1d1	Ythdf1	Ssc5d	Col3a1	Htra2	Megf8	Znf154	Kif13b	Eif4ebp2	Pm20d2	Atg4d	Sirt4
				Aimp2	Tnfrsf14	Ssr3	Cib1	Dmrt2	Upp1	Fgfr1op2	Ppm1k	Ier5	Hist3h2bb	Loc100129316	Znf227	Znf655
				Srsf3	Gna15	Polg	Invs	Ptp4a1	Eif3k	Bcor	Kiaa0319l	Anapc15	Nufip2	Krt83	Nufip1	Neurod4
				Nr1d2	Zmat3	Lss	Smarcal1	Dhx15	Nhej1	Zbp1	Cwc15	Slc6a4	Usp42	Adgrb2	Dclk2	Polr1a
				Stpg1	Clstn2	Nr1h2	Mapk8	Zbtb20	Fosl2	Dynlt1	Sec14l5	Klkp1	Tbl2	Scamp4	Maneal	Znf37bp
				Acyp2	Slc6a6	C1orf159	Or14a16	Prpf18	Has2	Tespa1	Sys1	Linc01559	Stk38l	Srcap	Ctxn3	Flvcr1
				Stx19	Vat1	Rbm42	Entpd7	Dhrs2	Hist1h2ab	Nck2	Brcc3	Gimap7	Ell	Pifo	Numa1	Vrk1
				Lxn	Tnfrsf12a	Patl1	Rassf6	Mgat5	Clpsl1	Cubn	Sub1	Tsr2	Fgfr1	Cdipt	Pomt2	Loc642852
				Csnk1e	Vldlr	Csnk1g2	Spdye5	Rgs2	Enah	Ptpre	Iqcc	Slc7a5p2	Hectd2	Rnf14	C10orf54	Exosc4
				Sycp3	Tm9sf3	Hmgcr	Abca5	Kcnh7	Ier3	Trib1	Gramd1c	Tfb2m	Snapc1	Pole3	Por	Ccdc71
				Gpr160	Tigd5	Znf7	Znf611	Zim2	Rictor	Map3k14	Fabp5p3	Dennd6b	Mpp5	Depdc5	Slc15a2	Aldh4a1
				Tnfaip8l2-scnm1	Sesn1	Tprkb	Exosc3	Gucy1a3	Stkld1	Vezf1	St7	Dtl	Tfg	Tbck	Klf8	Loc100630918
				Znf573	Fam217b	B3gnt1	Spock2	Trip12	Wwox	Tex26	Adam9	Tob2p1	Ccdc85c	Neto2	Hmmr	Thyn1
				Thtpa	Hibch	Slc25a3	Dcp1b	Znrf4	Purb	Msi2	Cmas	Gdi2	Cep70	Dirc1	44621	C8orf44-sgk3
				Tmem216	Ppil1	Samd10	Cfap57	Efcab7	Loc286190	Ldlrad4	Ewsr1	Mid1ip1	Ywhah	Clrn1	Mrps9	Clpp
				Sec14l3	Tbc1d13	Bloc1s3	Lamc1	Cd247	Mir18a	St18	Ate1	Fam72d	Tigar	Smad5	Tbl1xr1	Ss18
				Idh2	Sdad1	Klhdc4	Rbm23	Tmem135	Meiob	Chsy1	Xpa	Ppp2r3c	Taf13	Nxt2	Mir4774	Loc100507250
				Dnajb1	Cited4	Nme3	Tfdp2	Frrs1	Ccdc103	Znf267	Vcan	Osbpl7	Ghitm	Rlbp1	Ptprk	Serbp1
				Lilra4	Rnf19b	Mul1	Mtfr2	Ehhadh	Setd5	Pced1b	C19orf48	Fgf21	Lias	Oplah	Eno3	Loc100506469
				Gspt1	Unc93b1	Nfs1	Wdr74	Tmem163	Dusp5	Flcn	Leng9	Kcnj4	Api5	Iars2	Mmp16	Psma6
				Atp8b3	Smpdl3a	Ankrd24	Loc654342	Cachd1	Fancd2	Syngap1	Kdm4c	Garem	Lyrm7	Agpat1	Kera	Usp9x
				Itgal	Dtna	Ap4m1	Lap3	Htr7	Ankub1	Dars	Pbld	Athl1	Spcs3	Nol10	Kif20a	Mir663a
				Vav1	Tmem87b	Nubp1	Cdkl1	Slc16a4	P3h2	Znrf1	P2ry11	Bage3	Pdia6	Slc6a17	Nfxl1	Epb41l4a-as1
				Rinl	Fgd5	Clcn6	Ptgds	H2bfxp	Ccne1	Cflar	Edf1	Snora71d	Peli1	Mir586	Als2cr12	Dbf4
				Rpl11	Slc2a1	Rpf1	Ralgapa2	Ralgps1	Hist4h4	Cabin1	Eno3	Atf3	Leng8	Snord100	Dyrk3	Rangap1
				C5orf45	S100a9	Cyp51a1	Psmc3	Fgfr4	Phyhd1	Gpr171	Mplkip	Tctn3	Lgr6	Ipo4	Wdr3	Klhl28
				Opn1mw2	Rhog	Yipf2	B4galt5	Eftud1	Crip2	Prtfdc1	Nipsnap3a	Hmox2	Ccnd3	Slc13a3	Ppp1r14b	Alkbh4
				Arhgef15	Pecr	Pxmp2	Tlx1	Map2k1	Sssca1	Stk16	Ptov1	Oxtr	Pex10	Tmcc2	Mir4540	Specc1
				Bcas1	Dusp28		Otos	Kcns3	Nle1	Gpr17	Rnpepl1	Fbxo28	Zmat2	Kpna5	Tnfsf18	Loc100379224
				Med15	Rgs16		Itpripl1	Znfx1	Hexim1	Loc100130476	Dennd1a	Loc400548	Cdc37	Rundc1	Zak	Ctu2
				Slc2a5	Rxrb		Ipmk	Ccr4	Bcat2	Argfxp2	Gnai2	Hmgn1	Rpe	Prep	Duox1	Znf420
				Trim59	Nrip1		Sdhaf4	She	Fam13b	Itpkb	B4galt2	Loc100134868	Gstcd	Wdr47	Gng12	Parpbp
				C19orf33	Hamp		Znf695	Krt73	Aaas	Itgb2	Abhd14a	Chac1	Atxn2l	Thap4	Casp3	Rprd1b
				Snrpe	Cacnb3		Cfap221	Fmod	Meis2	Rora	Ppp1r8	Elp4	Cic	Ggt6	Pla2g2e	Fgfr4
				Klhdc2	Angel1		Tubb4b	Nsun2	Fam118a	Ptpn22	Loc145783	Aga	Hdgfrp2	Ggn	Fam168b	Znf765
				Slc4a4	Spryd3		Galnt5	Samd11	Npy4r	Stat5a	C21orf91-ot1	Pkp4	Ankzf1	Tbc1d22a	Mir2052	Rab3a
				Sec14l1	Eef2k		Loc100128593	Ddx42	Sdpr	Pptc7	Atp6ap2	Ilf3	Dusp10	Nfe2l3	Vapa	Ttll5
				Lingo3	Ndfip2		Saa2-saa4	Dlc1	Mybpc2	Fhit	Tmem14a	Zfp91	Cops4	Pdhx	Itga3	Tmem55b
				Acy1	Abcd1		Slc25a20	Vps54	Dsn1	Heg1	Zscan31	Fam189a2	Atxn10	Col16a1	Api5	Kbtbd7
				Camk2n2	Ndufb6		Mum1	Nek7	Cnot6	Prdm1	Ezr	Kif20a	Ilkap	Trim9	Gtf3c1	Rras
				Bbx	Pdxk		Rab4b	Tnrc6b	Nr1d2	Entpd4	Cdr2	C11orf16	Fbxl13	Rprd1b	Prkacb	Fam189b
				Bdkrb1	Olfml2b		Mccc1	Fbp1	Adgrl1	Znf704	Rbpj	Zmat2	Crebbp	Fam66b	Csnk1a1	Pfdn4
				Htr1f	Cnpy3		Ctage9	Epb41l4b	Tmem86b	Pde4b	Ctf1	Pms2p1	Igsf3	Sox13	Snhg20	Nedd8-mdp1
				Chid1	Slc35f2		Cys1	Hexb	Raph1	Pln	Gmps	Rnf44	Madd	Kctd12	Nt5c	Mir339
				Cfap36	Slamf8		Exosc1	Blmh	Pacrg	Nog	C19orf53	Stard10	Tex10	Mir4435-2	Bola3	C20orf27
				Cblc	Arv1		Hist2h2bc	Trim32	Gabpb2	Lrrfip1	Ttbk2	Ccni	Mtfr1l	Chd7	Grk6	Trappc2l
				Hsd17b14	Milr1		Lama5	Or6s1	Ints2	Ndufa2	G6pc3	Tmem128	Rnf114	Tmed7-ticam2	Dsel	Crtc2
				Upf3b	Mad2l2		Cilp	Cpvl	Mir4645	Rbms1	Pde4a	Csrnp2	Snx11	Snord114-20	Fam114a1	Skap2
				Efcab3	Ecm1		Loc389906	Pde1a	Psmd1	Dip2b	Mdh1	Mtss1	Ttc21b	Or5ak4p	Galnt1	Golga3
				Cetp	Pias4		Anapc15	Rbms1	Dhx36	Vav3	Dusp14	Ica1l	Ube2g2	Mir4468	Tamm41	Ibtk
				Stk16	Mcm2		Zfp90	Abcb4	Mir4435-1	C3orf18	Kiaa0355	Ccrn4l	Plekhm1	Znf738	Ccdc85b	Klhl26
				Cbx5	Gusb		Tmem161b	Pitpnm2	Fbxo22	Hipk1	Morn1	Mir181c	Pank2	Twist2	Abcd3	Rfng
				Phkg1	Tfdp1		Tns1	Tox3	Loc440028	Snx1	Zhx1	Arrb2	Fam135a	Cmklr1	Plcd3	Mdh1
				Dnah10	Nras		Cplx3	Fhl1	Phka1	Zfr2	Znf169	Gid8	Wbscr28	C11orf30	H2afy	Spata2l
				Cnnm1	Tspan33		Men1	Lrpprc	Ubl4a	Nsun7	Ttc37	Fam73b	Parp2	Ccdc59	Mast2	Lrpap1
				Il2ra	Ly86		Coq9	Cldn1	Lamtor1	Pde3b	Gid8	Tead4	Adap1	Or5j2	Arl17a	Ppp1r7
				Tiam2	Igfbp6		Zscan23	Srgap1	Tas1r1	Malat1	Per1	Xrn1	Smad5	Zbed3	Kcnc3	Agpat6
				Tmem205	Fgl2		Nutf2	Fam180a	C8g	S100a11	Dock8	Nek8	Eif2a	Ufc1	Mllt3	Cep290
				Oit3	Nr1h3		Papl	Gabrb3	Hoxb6	Glb1	Fam149b1	Notch2nl	Klf4	Kbtbd7	Timm9	Tssc4
				Enox1	Tfcp2		Trpt1	Znf184	Rybp	Pik3r5	Dhx9	Arc	Onecut3	Ccr5	Mroh2b	Fbxo18
				Atic	Ssh2		Fam26f	Cldn23	Atxn1l	Nabp1	Mynn	Srebf2	Drg1	Prpsap2	Lsm1	Lrrc37a3
				Manbal	Pten		Pea15	Ece1	Spry2	Ralbp1	Vtrna1-1	Rraga	Baiap2	Mrvi1-as1	Rhot1	Jarid2
				Pxmp2	Pgd		Hist2h2be	Mark3	Inpp1	Traf3ip3	Mettl2b	Mapk14	Gnao1	Pts	C20orf196	Lrrc49
				Mdm2	Tiparp		Stau2	Ctnna2	Slc17a1	Cd8b	Fgl1	Gtf3c2	Trim26	Aldh3a2	Zc2hc1c	Kdelc1
				Gspt2	Sc5d		Stk35	Tnfrsf8	Traf4		Prkaca	Ccdc87	Osbp	Scfd2	Lhx1	Pank4
				Slc9c1	Acaca		Hcg25	Stk17a	Tulp4		Znf557	Ldhb	Ulk4	Il3ra	Htt	Hsp90b1
				Prss57	Brd3		Loc728175	Mnx1	Prmt3		Ifit5	Edem1	Asf1a	Cd37	Ublcp1	Chchd3
				Cyb561a3	C17orf49		Mt1h	Rnase11	Upk3b		Hla-l	Nme6	Wdr5	Hbg2	Hes4	Ccdc132
				Evpll	Stag3l4		Adgrg2	Arrdc3	Txn		Dera	Hat1	Inpp5a	Pfkp	Tfpi2	Desi2
				Zan	Arid5b		Nol11	Znf32	Klf10		Cebpg	Tsnaxip1	Efcab14	Psmd5	Mir100hg	Pgd
				Znf320	Ptprf		Ctc1	Bcr	Stx18		Rnf213	Klhl24	Mkrn2	Tmem194b	Strip2	Trip13
				Fermt3	Cbx4		Arvcf	Lemd3	Selplg		Ttc23l	Ccdc78	Fam208a	Snora76a	Mir142	Znf276
				Eng	Actb		Pcmtd2	Fgd6	Ctr9		Ggn	Tmem233	Stpg2	Spsb2	Nron	Cdt1
				Krt24	Ddx46		Ccdc50	Chrm3	Tpte		Suv420h1	Vps26b	Wdr37	Znf142	Glb1l	Banf1
				Grb2	Ubald1		Spic	Gpd1l	Lzic		Cnot10	Slc2a9	Kcmf1	Ankrd34a	Loc286190	Mrps22
				Scimp	Pou4f1		Mir1229	Vstm2l	Pmepa1		Bbs1	Smim8	Ipp	Mmadhc	Chmp7	Asb8
				Kiaa1328	Ogg1		Cpsf4	Rybp	Loc100287036		Clock	Atp6v1f	Zcchc14	Cisd2	Mir135b	Ca11
				Tbc1d12	Osgep		Wdr11	Trub2	Leng8		Psmb5	Nop14	Zdhhc4	Atp1a1-as1	Jagn1	Trim16
				Rdh13	Pafah2		Slc39a8	Cdh8	Ptpn14		Nucks1	Ddx5	Cdadc1	Bop1	Znf398	Tfeb
				Eif3cl	Xrcc5		Nhlrc4	Hspa8	Tctex1d4		Coro7	Ttc31	Akt2	Stath	Kcne1	Rab28
				Spdye6	Snx2		Dbndd1	Myoz2	Tnfrsf4		Yif1b	Tmx1	44627	Atad3a	Atp5j	Rpia
				St6galnac6	Rab32		Dhx16	Qrfpr	Abtb2		Cav2	Sprtn	Pex7	Rad23a	Cenpi	Cep112
				Dpp8	Fkbp11		Tspy1	Spag17	Mir1208		Rfesd	Scgb1c1	Pds5a	Smyd5	Tbc1d8b	Cant1
				Tyms	Yars		Rps2	Snip1	Cbwd1		Mcm5	Wdr24	Nkain1	Ankrd46	Ahi1	Slc38a9
				Ipo5	Cox14		Or1j1	Mllt10	Tfap4		Znf689	Rnf146	Rgmb	Trmt1l	Mir384	C19orf73
				Fasn	Hspbap1		Mafk	Trip10	Kdm3b		Eftud1	Rnps1	Taok1	Mir27a	Flj21408	Nt5c3a
				Sytl2	Pex19		Tatdn1	Pfn2	Tsc22d2		Pkd2l2	Snhg12	Heatr3	Mfsd12	Trim65	Pex26
				Vkorc1l1	Prmt6		St6galnac1	Krt75	Sbf2		St3gal2	Fdxacb1	Rhbdd1	Mdfi	Mief2	Flvcr1-as1
				Echdc3	Exosc2		Ssb	Mtus1	Msln		Arhgap42	Tmem189-ube2v1	Magi1	Creb3l2	C11orf65	Adgb
				Ppm1m	Clip4		Paep	Rspo2	Tmem37		Sbf1	Ep400	U2af1l4	Arhgdia	Erbb2	Map3k10
				Eif3c	Znf148		Triml1	Npy6r	Parp10		Znf230	Mir4282	Hnrnpf	Plek2	Ubash3b	Bccip
				Ltn1	Spty2d1		Tab1	Pygo1	Ube2q2p2		Cst3	Kif5c	Ccdc158	Mir1276	Ptpmt1	Pepd
				Sntb2	Tex2		C19orf43	Bst2	Cntnap3b		Ccnd3	Sarnp	Anln	Zfyve28	Txk	C4orf46
				Gle1	Sort1		Plagl1	Lgalsl	Hist1h2ai		Cwf19l2	Oosp1	Btbd7	Steap1b	Flj30679	Atl3
					Rara		C2cd4d	Ano6	Krt8		C18orf32	Gtsf1	Ttll11	Loc730101	Prkx	Nek9
					Tmed5		Dio3	Gli3	Tgm3		Ears2	Chst4	Dazl	Tpra1	Sod1	Commd6
					Cd93		Mettl6	Rev3l	Espn		Arhgef16	Ppan-p2ry11	Mrgbp	Adal	Ccdc83	Dph7
					Atp6v1a		C4orf32	Kat6b	S100pbp		Kremen1	Plaur	Ss18l1	Sgpl1	Ap2b1	Mir3656
					Cbs		Casp3	Nck1	Suclg2		Mafa	Pcbp1	Cdh2	Znf74	Pmm1	Ap1s1
					Bmp2		Tpd52l2	Gpc6	Wdr92		Tmem201	Tex264	Nvl	Sfxn5	Fam218a	Snord65
					Myo5a		Skap2	Grpr	Arhgef17		Loc100289230	Ythdf3	Cyb5b	Ndufa4	Bloc1s1	Asah1
					Tubb		Efcab11	Serpine1	Hist1h4c		Macrod1	Zdhhc4	Angel1	Tigd5	Ccdc77	Cwc27
					Tmc6		Mrps6	Scmh1	Ap5s1		Adam19	Sik1	Lap3	Mir4636	Ap4e1	Slc25a19
					Upp1		Slc16a1	Synpo	Ice1		Snord105	Pla2g2e	Brd2	Tbc1d15	Ptpn7	Prosc
					Nup37		Bmi1	Cisd1	Foxa2		Snord36b	Impdh2	Fbxw4	Chchd7	Pir	Rad9a
					Igfbp2		Linc01550	Slc25a31	Parp2		Pex2	Nvl	Taf15	Plekha1	Ctbp1	Supt4h1
					Gfpt1		Anxa1	Tnik	Rab3il1		Exoc3-as1	Loc100630918	Atrip	Arl6ip1	Znf766	Bms1p4
					Cxxc5		Eif4a2	Bex1	Per1		Ube3b	Sfxn4	Eed	Aif1l	Tspan4	Phrf1
					Flvcr2		Xpr1	Barx2	Map1b		Epg5	Rgcc	Snrpd3	Mir3671	Wash2p	Tmem60
					Fxyd5		Cdc42ep1	Znf630	Rab34		Dlg4	Rapgef1	Rpf2	Dph2	Rabgap1	Arrdc1-as1
					Igf2bp2		Herpud2	Atpaf1	Igfbp4		Zcchc9	Slamf6	Ccser2	Plaur	Dleu2l	Znf343
					Smg5		Loc100507424	Dlgap4	Skp1		Zc3h12a	C8orf86	Mkl2	Cuta	Aebp1	Klf7
					Fam81a		Diexf	Rnf217	Guca1a		Map3k5	Or4c45	Srrm1	Or52w1	Nck1	Psmd10
					Pycr2		Stag2	Znf716	Ctdsp1		Il23a	Acap2	C2cd4b	Cyp26c1	Mt1b	Als2
					Dynlt1		Mir1180	Ptch2	Vps33a		Fbxo16	Dennd3	Arl4a	44626	Bcas3	Fbxl19-as1
					Epsti1		C19orf80	Adam28	Bap1		Pacs1	Ccnd2	Sh3bgrl2	C12orf29	Rrn3	Il17b
					Col4a1		Mettl16	Nt5m	Htr1d		Gyg1	Mapkapk3	Fam71e2	Degs1	Myo5a	Smarcd2
					Stk32c		St20	Slc22a12	Napg		Chd3	Fanci	Nhlrc1	Psen1	Ccdc177	H1fx
					Pacsin1		Brap	Chn1	Rps3a		Gsta4	Clptm1l	Saysd1	Linc00235	Kcmf1	Commd9
					Mrps6		Ly75-cd302	Calcrl	Csnk1a1l		Atxn7l3b	Sirt3	Vps37c	Cln5	Dus4l	Clns1a
					C6orf89		Wapal	Myo18b	Foxj3		Cpeb3	C4orf17	Ctps1	Loc644961	Ripk2	Dhx33
					Irak2		Siva1	Metap1	Nipal3		Fam204a	Rela	Clk1	Mdm1	Kmt2b	Cryzl1
					Crbn		Kiaa0319l	Fam229b	Slc25a45		Plekhj1	Tbc1d30	Gpr180	Clock	Relb	Pdp2
					C11orf45		Yipf6	Grhl2	Tmem256		Zdhhc14	Tiprl	Syndig1	Eci1	Znf623	Pafah1b3
					Dusp2		Extl1	Lgals2	Ndufc2		Ncstn	Ccrl2	Spice1	Znf513	Abca3	Kif3c
					Swap70		Znf518b	Kif2b	Rpph1		Trim65	Smim19	Msrb3	Ms4a14	Insrr	Flj42351
					Pwp1		Tcfl5	Tbc1d22b	Rbms2		Maml3	Kiaa0922	Syt14	Snap29	Prrt2	Slc37a3
					Lonp1		Map3k12	Aplp2	Spanxa2-ot1		Pwp1	Gps2	Nap1l4	Pot1	Ube2g2	Ncdn
					Elovl5		Dhrs4l1	Pag1	Oca2		Nrxn3	Rdh10	Wwtr1	Tns1	Gid4	Banp
					Cox19		Oser1	Vwa3b	Arhgap1		Slc23a1	Map3k8	Coq2	Aprt	Erap1	Plekha1
					Actr3		Hspa7	Arel1	Plk2		Pygb	Ap3d1	Kif27	Cops2	S100a6	Stk11
					Rac3		Loc644145	Acss3	Usp5		Fra10ac1	Cxadr	Htt	Ajap1	Dlg5	Itsn1
					Hk3		Lpa	Iqgap2	Ell2		B4galt7	Pdcd6	Ndrg4	Mdm2	Mcee	Eif1ad
					Anpep		Idh2	F2rl1	Mtmr8		Cyfip2	Uqcr11	Map3k1	Lmbr1	Timm10	Mettl17
					Bcl3		Tnks1bp1	Igfbp3	Hist1h4e		Cenpc	Arih1	Dolpp1	C1orf100	Slc6a15	Mocs3
					Slc1a5		Plekhg6	Wdr31	Fam27c		Mtif3	C5orf46	Dgat1	C1orf74	Cth	Dus1l
					Phlda1		Plcb3	Tet2	Loc389765		Spag5-as1	Fra10ac1	Vezf1	Tas2r7	Emd	Zer1
					Slco4a1		Rpl36a	Cdk6	Rcc2		Rab3b	Mcee	Ccnb2	Fam150b	Fbxo30	Phtf2
					Alox5ap		Ppp2r3c	Ccdc3	Adig		Tti2	Il10	Camsap1	Cryga	Rab28	Prkdc
					Tomm34		Abt1	Nampt	Ipo4		Rfx1	Zmat5	Usp38	Soat1	Loc100294362	Fam117a
					Trib3		Spdyc	Srd5a2	Atp2a2		Mcu	Ing4	Kiaa0922	Yars2	Mir4705	Mapre3
					Sec62		Ccdc43	Elmod1	Mir663a		Tbc1d10c	Ankrd13a	Gabarapl1	Tmem138	Kdm5a	Dap3
					Flj46906		Mllt11	Zbed5	Mir4523		Sumo3	Xpnpep3	Med19	Mgc45922	Def6	Gps2
					S100a8		Etv2	Abhd17c	Mettl23		Casp8ap2	Sft2d2	Bcar1	Ttc36	Ash1l	Tigd4
					Mt2a		Pik3cd	Irf2bp2	Dusp16		Klhl22	Dcxr	Bet1	Cox18	Rnps1	Mfsd11
					Rgs19		Ca12	Tmem108	Fchsd2		Fam131a	Ankrd11	Nsun3	Smap1	Rdh14	Rab40c
					Oxct2		Hist1h2ai	Areg	Birc5		Kiaa0754	F12	Kctd5	Brs3	Slc12a2	Peg3
					Vav3		S100a14	Prr15	Gadd45b		Cct7	Ankrd1	Trmt5	Gpr20	Mrpl13	Kctd5
					Pdia3p1		Tfap2d	Prox1	Synj1		Oxr1	Usp45	Sp3	Lzic	Cxxc4	Cdk9
					Cuedc1		Neurl1	Zfc3h1	Ptprs		Trmt61b	Tsta3	Ankrd11	Itsn2	Rdh12	Cnih4
					Mpc1		Tbc1d19	Atp5j	Wdr20		Mir4767	Snora43	Kif2c	Fgf9	Jmy	Aspscr1
					Vars2		Nomo3	Cubn	Tpm2		Il17d	Evi2b	Ubxn8	Hes1	Fam110c	Tmem101
					Phactr2		Adra1d	Actb	Linc00111		Shq1	Sptssa	Ppp3cb	Ripk2	Hhatl	Nckap1
					Cblb		Mrps33	Spink5	Rps6kb2		Rala	Apoc4-apoc2	Bcap31	Mir4521	Hic1	Znf669
					Mical1		Itgb3bp	Nrg1	Znf426		Plk2	Tubb3	Il1rapl1	Gnb1	Alg6	Dnajc14
					Ap3m2		Ric8a	Rdh12	Rfc3		C9orf156	Kiaa1324l	Ptma	Akap10	Klhdc9	Uimc1
					Ninj2		Bivm	Abhd2	Rbms3		Atp13a2	Ostc	Optn	Wipf3	Loc100133091	Foxa3
					Spidr		Mutyh	Ralb	Tceb1		Galnt5	Adgrl1	Tmco1	Mthfd2	Ssbp1	Phf14
					Rai14		Cybrd1	Vgll3	Mrps12		Znf205	Pcmt1	Tmem167b	Gaa	Tcp11l2	Haus8
					S100a4		Espnp	Nubpl	Msantd3		Gns	Snhg11	Mpp6	Plekhg1	Tesk1	Pgrmc1
					Pltp		C1orf159	Agr3	Atf1		Dynlrb1	Csmd2	Hdlbp	Rnf25	Sh3gl3	Znf596
					Bard1		Klhdc9	Arl15	Hist2h3d		Rnf216	Ncbp1	Nudt2	Tmem241	C1qtnf2	Stmn1
					Abhd10		Cpsf3	C3orf67	Id2		Rrs1	Mir3684	Clns1a	Hist1h2bb	Ist1	Mgrn1
					Ptk2		Ankrd20a9p	Irf2bp1	Magi1		Eogt	Nr4a3	Epha4	Nudt15	Galnt18	C1orf159
					Lonrf1		Tm9sf2	Fksg49	Pdia5		Hadh	Csnk1e	Pds5b	Il12b	Ppp1ca	Wdpcp
					Me1		Efcab13	Dgkb	Pogk		Pole3	Pcdhga10	Znf689	Ly96	Bmp5	Mir4651
					Ybx1		Ttc23	Ephx2	Zfand6		Znf514	Snord38b	Fos	Uba3	Znf695	Mir3615
					Exosc8		C16orf72	Ptgs2	Rarg		Tbc1d20	Mef2a	Letm2	C1orf27	Tns2	Oxr1
					Ldha		Cyb5rl	Etfb	Ube2w		Mrm1	Cd68	Mbip	Fjx1	Kcnb1	C16orf93
					Erh		Tmem130	Tp63	Rusc2		Anapc4	Recql5	Snap29	Aff4	Xpot	Znf500
					Gatad1		Bace2	P2ry10	Irs2		Snord31	Loc730668	Mtx1	Serinc4	Rab11fip3	Mir1292
					Olig1		Loc145783	Frmd3	Klf15		Kat6b	Sdr39u1	Rps6kb1	Rnf222	Znf708	Cnot2
					Susd3		Atp5f1	Mmgt1	Morf4l1		Mut	B3galtl	Surf4	Kdm1b	Chn2	Gpr18
					Tie1		Pomt1	Pitpnc1	Znf57		Osgin2	Znf417	Slc16a3	Rrn3	Ptbp2	Esd
					Glipr1		Mdc1	Phactr2	Mir4764		Trim11	Snx14	Phyhipl	Ammecr1	Cers5	Rnasek-c17orf49
					Ccl3		Pih1d2	Ptgfr	B3galnt2		C14orf93	Echdc3	Cyp51a1	E2f8	Hinfp	Loc143666
					Irf8		Ergic3	Sphkap	Ros1		Trmt2a	Vps29	Topors	Srrt	C8g	Mir4738
					Ntpcr		Gins4	Ints9	Fam86b1		Slc39a10	Fam196b	Kat6a	Tbx19	Gjd3	Fam53c
					Xxylt1		Psg3	Adora3	Tigd2		Cdr1	Map7d1	Tc2n	Mir30b	Commd3	Park7
					Acsl1		Magea12	Prdx6	Taf5l		Klhdc10	Amtn	Immp2l	Mllt6	Lrrc49	Slc25a36
					Arhgap15		C4orf26	C15orf57	Rel		Etaa1	Cyb561d1	Chn1	Mok	Nras	C17orf89
					Scrn1		Antxr1	Bmper	Ccdc144cp		Chchd6	Rfx3	Srd5a1	Cd244	Cs	Timmdc1
					Lemd2		Znf572	Slc12a8	Atad3a		Sord	Mcm7	Fabp12	Mapre3	Tsnax-disc1	Tvp23b
					Txnrd1		Rabgap1	Gnao1	Me2		Polr1d	Exd2	Syt11	Axin2	Vrk3	Dhcr7
					Cndp2		Mlkl	Ppef2	Pdcd2l		Hmgcr	Ppp1r3e	Ckb	Lman2l	Tpst2	Ube4b
					Slc2a3		Fam109a	Raly	Pfn2		Atad2b	Rnft2	Lin7c	Cdk5rap3	Unc5c	Znf740
					Tmem158		Bnc2	Slc7a11	Usp3		Eif1ad	Sgsm2	Wnt5b	Dusp14	Farp1	Casc2
					Cdc42ep4		Loc653486	Dnali1	Terf2		Znf438	Pus10	Lrrc10b	Ngef	Rnf135	Mrpl54
					Rgcc		Prkcz	Vav3	Basp1		Fam63b	Mir663a	Supt6h	Enah	Cage1	Nphp4
					Jun		Snord76	Ap3m2	Mir31hg		Hmgb3	Snora72	Cisd2	Tmem167a	Ccnc	Bivm
					Mcm3		P2rx1	Gpc4	Snx17		Vps11	Zbtb40	Zbtb2	Adgrg5	Krtap20-2	Paf1
					Mrpl36		Mir4295	Calm1	Foxo3		Hmgb3p1	Snord55	Slc38a9	Snord117	Prmt3	C19orf44
					Wsb1		Fam24b	Tespa1	Map3k8		Grpel2	Morn1	Tnpo2	Flvcr2	Adi1	C19orf80
					Pnpla7		Ybx3	C16orf82	Fam201a		Mga	Dhrs3	Nsl1	Mospd2	Nup37	Prcp
					Paqr7		Dhrs7	Sertad2	Ldah		Jmjd6	Trappc3	Calu	Mrpl24	Lyn	Gstz1
					Bnip3		C1qtnf9b-as1	Sesn3	Rwdd1		Pard6b	Tprkb	Dzank1	Pgm2l1	Rnase4	C6orf226
					Usp3		Apex1	Lrp1	Zc3h10		Ksr1	Actr8	Alg13	Prkaca	Tgfb1	Smarcb1
					Optn		Cep170	Foxp4	R3hcc1		Mrpl34	Hist1h1c	Dnajb12	Map3k7	Rsf1	Abi2
					Abcc10		Gsto2	Mafk	Brwd1		Iffo2	Itgb3	C12orf66	Atad5	Fam177b	Tmem127
					Slco2b1		Slc5a5	Sdsl	Errfi1		Ndc1	Rbbp8nl	Nt5dc1	Pkp3	Tmem106b	Eri3
					Slc45a4		Rnaseh2a	Tshz1	Ddx28		Tmem52	Loc100129917	Snx3	Syne2	Dbi	Gpt2
					Cdrt4		Gata3	Ddx10	Pdpk1		Sec13	Dph1	Mta3	Wdr78	Golga8b	Pop1
					Sash1		Marcksl1	Madd	C14orf159		Loc100132891	Dusp22	Mapre1	Mir4258	Loc284023	Map3k3
					Chst13		Rnf8	Abca5	Snord75		Rest	Rcl1	Arhgdia	Tdrd1	Kiaa0226l	Mrpl53
					Capns1		Mvd	Cntn3	Mettl4		Armc6	Ltk	Ube2v2	Mtnr1b	Sel1l2	Smpd3
					Cldn23		Ssr3	Pou3f3	Apoh		C18orf21	Sigmar1	Senp8	Rcc1	Znf507	Xrcc3
					Pacsin3		Mettl9	Mmd	Zak		Banp	Galnt4	Pdia3	Irf3	Zbed6	Arpc4-ttll3
					Sox13		Ppih	Cdk8	Mfsd12		Trim8	Slc35b4	Dgcr14	Slc10a6	Ldha	Ankrd12
					Znf787		Zbtb24	Reln	Fam174b		Snx25	Cpsf7	C2orf81	Mir644a	Zfand2b	Lbr
					Mov10		Becn1	Rnase12	Flj33534		Zbtb7a	Sdccag8	Calr3	Neil3	Znf749	Ubr2
					Rfng		Kcmf1	Bhlhe40	Slc25a3		Myo5b	Xrra1	Rps6ka1	Zdhhc20	Fbxo28	Tor3a
					Myd88		Znf681	Saxo1	C19orf47		Tmtc1	Itgb1bp1	Cby1	Vps72	Ndrg1	Trim11
					Emilin2		Nedd4	Adora1	Rab17		Smim3	Znf786	Mapk14	Zmym6nb	Lamp2	Ewsr1
					Dll1		Btf3l4	Lefty1	Hadha		Ogfod1	Ccl5	Mxi1	Snord103b	Ext1	Tmem147
							Syt3	Srsf8	Tbcb		Snx3	Rabggtb	Suv39h2	Tmem81	Mir3613	Slc4a2
							Znf814	Rad51b	Mterf4		C6orf203	Sacm1l	Celf3	Loc728084	Znf548	Ruvbl1
							Haus6	Igfbp7	Arhgef26-as1		Nono	Wdr75	Pan3	Cldn12	Gatb	Sgsm2
							Slc35e2b	Rbp5	Slx4ip		Dlg1	Fam69b	Cotl1	Nbpf1	Ilf3	Dynlrb2
							Znf451	Unc5c	Scamp1		Fgf8	Hmgn4	Ubald1	Gyltl1b	Linc00271	Znf549
							Larp6	Etv7	Mir222		Eif2ak1	Otp	Gfpt1	C1orf226	Trpv6	Dcaf15
							Ugt1a3	Arhgef10l	Rpl37		Marcks	Sp2	Gle1	Evc	Ssr1	Lhpp
							Lysmd4	Myt1	Tnfrsf6b		Ccdc97	Aspm	Ccdc166	Slc43a3	Znf77	Slc16a13
							Pcna	Ror1	C19orf35		C1orf198	Paip2	Sdha	Tpd52l1	Psmd11	Slc35b4
							Znf354b	Dcaf12l2	Cd55		Msl2	Vps26a	Atf1	Sptbn5	Mapk11	Tmem256-plscr3
							Mdh1	Rmdn2	Cfap20		Serac1	Cldn16	Znf638	Apool	Samd1	Dis3l2
							Slc1a5	Nbeal2	Tmem39a		Pnpla2	Dtwd2	Ccnt1	Mboat1	Sowaha	Nr1d1
							Sntb2	Arid1b	Rrad		Corin	Npm3	Fat1	Eefsec	Rab3d	Mir639
							Fam138a	Ndrg1	Ctdnep1		Rab29	Egln1	Dnlz	Fam19a3	Acot7	Cyth2
							Gltp	Gpr161	Cdk5rap2		C9orf78	Rfwd3	Txnrd1	Rfc3	Mir92a1	Fam222a
							Mir19a	Acoxl	Dbf4		Purb	Rpl35a	Acbd4	P4ha1	Gxylt2	Gtpbp2
							Mir591	Gon4l	Sepp1		Tceb3b	Ptpn14	Cops5	Znf431	Srp54	Pold2
							Npr3	Fam183b	Bola2b		Pilra	Ccdc34	Siah2	Nrcam	Eps15	Cep41
							Tbl1x	Ppm1k	Mirlet7b		Poc5	Psmb2	Pikfyve	Nxf3	Cybrd1	Znf268
							Pasd1	Nbpf12	Slc25a6		Calm1	Ndnl2	Gpx4	Samd13	Sertad3	Rabgap1l
							Ltb4r2	Or6v1	Rgs10		Sap130	Znf625	Slc22a15	Hspb2	Tmem184a	Lipg
							Rftn2	Sema6a	Gnpda1		Cnot6	Rangap1	Alkbh3	Tom1l1	Etv6	Ppib
							Plxdc2	Gpr37	Krt36		Cd79a	Il27	Pkp4	Med17	Ccdc57	Rpl8
							Mycl	Ppp1cb	Mir3649		Rnf103	Pim1	Sepsecs	Arhgef17	Ankrd37	Ptp4a1
							Dpy19l2p2	Rpia	Grk5		Sap30l	Rgs6	Ppp6r3	Atp1a1	C1qtnf6	Arfip2
							Capn8	Nrk	Zmiz1		Hspa14	Rasl11a	Thap7	Magi1	Rilpl1	Smarcal1
							Slc25a5-as1	F5	Smpdl3b		Tmem164	Cep135	Ing1	Nmb	Rbm45	Egr1
							Emp1	Tmem114	Mir4651		Cbx6	Rbm24	Boll	Mir1539	Hspg2	Mrpl40
							Enah	Mettl13	Fam21c		Llph	Znf300	Gins4	Or2a5	Snord68	Tdrkh
							Eno2	Atp8a2	C19orf48		P4ha1	Kbtbd7	Mapk10	Pacrgl	Loc100130417	Dcaf11
							Mybl2	Mapkap1	Npr3		Rogdi	Med17	Hmgb1	Crim1	Epm2aip1	Exd1
							Papola	Kalrn	Phpt1		Fam45a	Rps15a	Clpp	Otud6b	Nudc	Enthd2
							Ccl25	Tram2	Kdr		Trpc3	Mllt1	Tulp3	Znf579	Rhpn1	Pnpla6
							Treml2	Hook3	Bag5		Smad7	Dtx4	Katnal2	Hoxb6	Oas3	Orai3
							Igsf9b	Magi1	Zbtb37		Dars2	Parm1	Fam133b	Mat1a	Gpatch4	Loc100506713
							Blid	Scoc	Hs1bp3		Tecr	Arhgap10	Syce3	Hadhb	Poln	Nhp2
							Atf6b	Rgpd4	Zc3h11a		Pms1	Pms2p4	L3mbtl3	Pnpla2	Ccdc136	Jmjd4
							Ciart	Cntnap4	Fam96b		Hpn	Rrn3p3	Agap3	Pde7a	Pde4dip	Aamp
							Morc4	Kansl2	Myl2		Scnn1g	Cry2	Edf1	Rpl14	Ccnb2	Lrrc75a-as1
							Abl1	Olfm3	Mrpl11		Cdkn2b-as1	Mir4257	Ndufa5	Pif1	Sertad1	Rpl29
							Oma1	Pdhx	Pa2g4p4		Fam83g	Spsb3	Tom1	Prps1	Syt14	Znf74
							Psph	Uts2	C11orf68		Atg4b	Cdc40	Psmd8	C14orf177	Abhd17a	Rnf5p1
							Eif4g2	Hnf4a	Rab30		Cd68	Pced1b	Exosc9	Rdh10	Gstm2p1	Pa2g4
							Hsd17b11	Lbh	Pcnxl4		Apbb2	C11orf24	Ddx39b	Foxj3	Usf2	Dohh
							Efna1	Pms2p3	Nup43		Klhl21	Ube2b	Asns	Mir3074	Lnp1	Psca
							Fam24b-cuzd1	Naa11	Phf5a		Dhx36	Hsbp1	Sgpp2	Ptk7	Cnot4	Afg3l2
							Myo15b	Cdh23	Taok1		Plk1	Diras3	Naa60	Ints2	Mthfs	Crebrf
							Rab21	Nodal	Nsfl1c		Gpn3	Pebp1	Lrif1	Cep104	Znf264	Znf331
							Loc439994	Akirin1	Mynn		Cab39l	Dusp2	Mettl23	Opn3	Ifnar2	Timm10b
							Tut1	Lin7a	Pole4		Cenpb	Clptm1	Pvt1	Psmb5	Fam43a	Las1l
							G0s2	Znf831	Znf335		Cish	Rcvrn	Skap2	Fgd4	Ctsz	Foxj1
							Znf235	Kiaa1324l	Cenpl		Hhat	Traf4	Nras	Or2d3	Htatsf1	Mbnl1
							Lyz	Igf1r	Lamb2		Mylk4	Tmem221	Znf711	Dusp21	Pigz	Clcn6
							Adam3a	Parva	C15orf62		Flj36777	Znf436	Gtf2e2	Txnrd3nb	Rundc3a	Morn4
							Eef2	Rin3	Wwc2-as2		Pdcd10	Man2c1	Timm9	Mir4510	Clip1	Mrpl19
							Mrps10	Grm3	Arl14		Armc1	Hbg1	Svop	Oas1	Dusp3	Mpc2
							Myl9	Clip2	Prrg4		Cox7a2l	Fbxo21	Rpl21	Polrmt	Lypd1	Akt2
							Psmd1	Lrp1b	Gosr2		Nek2	Ucp3	Pc	Adck3	Rrp7bp	Tmx4
							Maz	Sall4	Dkfzp434k028		Cenpi	Tsnare1	Kif21a	Snora63	Ncr2	Utp18
							Prx	Slc26a11	Rer1		Amer1	Pgm3	Cebpb	Cacybp	Cramp1l	Nampt
							F2r	Psen2	Actb		Dnah14	Znf827	Gstz1	Tnfrsf10d	Cps1	Sf3a3
							Ogg1	Actn1	Psmd14		Znf563	Gba	Gab1	Cacul1	Mir4442	Rqcd1
							Tsnax-disc1	Kiaa1407	Gbf1		Wdr43	Mzt2a	Cenpf	Man2a1	Raly	Apoa2
							Hcg11	Elavl4	Dnhd1		Cdc42	Atp2a2	Matr3	Dleu2	Spin3	Ift20
							Acbd7	Triobp	Gemin5		Abr	Pacsin1	Sorcs3	Pcdh1	Prdm5	Invs
							Itfg1	Papd7	Tax1bp3		Fam43a	Ccdc171	Bre	Tmem69	Efhd1	Thoc6
							Reck	Rhobtb3	Aprt		Fam161a	Csf2ra	Osgin2	Ndufa3	Ip6k2	Acsl4
							Wdr54	Mylk4	Asic4		Kiaa2022	Gfi1b	Tbc1d13	Lhfpl5	Tnfrsf10a	Tmem135
							Plec	Thsd4	Prex1		Wdr76	Klhl17	Dnajc14	Fbxl17	Ypel3	Ubac1
							Nsmce1	Diexf	Hspbp1		Dync1li2	Znf263	Nadsyn1	Grpel1	Cyp2j2	Znf300
							Mir4451	Rpl21	Mylk-as1		Insm2	Wt1	C6orf106	Dtwd1	Peli3	Cacul1
							Fbxo16	C9orf41	Mrpl38		Slc35b4	Golph3	Xpo1	Ankrd13d	Srcap	Arpc4
							Loc285696	Chgb	Por		Rab3gap1	Oca2	Bcs1l	Epha10	Glis3	Pcsk9
							Trnt1	Soga1	Kcmf1		Rps6ka4	Alkbh4	D2hgdh	Wasf1	Spata2l	Ranbp10
							Cdan1	Cyb5d1	Emc6		Ier5	Samd13	Mfsd12	Loc100131347	Acsl5	Sipa1l3
							Amigo3	G0s2	Ssbp2		Calb2	Znf627	Ufm1	Ccdc43	Tex30	Rnf166
							Tusc1	Robo1	Tbl1x		Arpc4	Ift52	Trpm4	Nod2	Znf814	Znf526
							Ssbp4	Armc3	Rars		Lmo2	Nipa2	Fgd6	Pcyt1a	Trappc4	Myo18a
							Klhl42	Vrtn	Eno1-as1		Mc5r	Usp53	Bcl3	Mgat5	Tlr5	Sec1p
							Foxl1	Iws1	Acadvl		Slc35e1	Rsrp1	Ell2	Loc389765	Fam195a	Lsg1
							Hla-e	Znf536	Alg10		Rrm2	Gstp1	St6galnac2	Il13ra2	Art5	Ttc33
							Snord88b	Agpat9	Rad51l3-rffl		Tnfrsf10d	Las1l	Tmem55b	Bcl2l1	Isg20	Slc25a1
							Tmem253	Pde10a	Il27		Znf143	Cwc15	Cdc6	Tigit	Kif27	Tsr3
							Wt1-as	Rc3h1	Mir4669		Lrp10	Tjap1	Polr2b	Gmfb	Nicn1	Cdk16
							Smim8	Ildr1	Vrk2		Dnajc27-as1	Slc30a9	Zic5	Arsi	Loc648987	C10orf32
							Lamp2	Tdgf1p3	Kazald1		Ccdc51	Cyp11a1	Arhgef33	Slc35a5	Dus3l	Ube2g2
							Fam105a	Ap2b1	Cblc		Ctps1	Slc52a3	Lrrc20	Kbtbd2	Znf41	Znf606
							Tsen2	Ppp4r2	C9orf69		C9orf172	Dis3l2	Tjp2	Mir23c	Cox14	Lmtk3
							Lrrc23	Sik3	Pcsk5		Zc2hc1a	Letmd1	Ndufa7	Man1a1	C10orf2	Nop56
							Tbc1d24	Nrxn1	Cxcl5		Nsmf	Rnf26	Uhrf2	Tsen2	Esam	Trit1
							Nr2f1	Anxa1	Numbl		Rab8a	Mir4714	Cdk13	Mtm1	Fzd9	Cfl1
							Rangrf	Arl14	Gtf2ird2b		Rpl17-c18orf32	Haus7	Coprs	Fam98b	Strada	Psmg3
							Loc100130298	Huwe1	Polr2j		Znf165	Bbs2	Ldha	Cfap57	Col4a2	Stx18
							Sh3yl1	Vmp1	Matn3		St7l	Dnajc28	Ppme1	Loc100272217	Brk1	Wdr35
							Sdhaf2	Rassf2	Gabpb1		Ttc25	Znf512	C10orf88	C17orf59	Rnf8	Ubald1
							Lrrc20	Zcchc7	Luc7l3		Eapp	Tamm41	Atp5g2	Axdnd1	S100pbp	Snord60
							Zc3h8	Uchl1	Chd8		Haus4	Use1	Armc8	Mmp28	Polr1d	Sepw1
							Mark3	St6galnac5	Stxbp3		Dse	Mfsd8	Fam207a	Shbg	Plekha1	Foxj3
							Znf546	Rab11fip5	C12orf10		Fras1	U2af1l4	Cops8	Dnajc27-as1	Vtrna1-2	Tmem9b
							C2orf73	Cpne4	Atf7		Fam65c	Cnn1	Tmem219	Or2t8	Mir644a	Rhbdd3
							Tert	Galntl6	Mllt6		44813	Or6c2	Slc25a3	Lyrm5	Fgl1	C14orf1
							C9orf47	Ddx47	Urb2		Snord18a	Nudcd1	Tpm4	Haus4	Vcp	Rtn4
							44624	Pex13	Mir3148		Pbx2	C10orf82	Uba5	Kcnd2	Smim4	Scrt1
							Pigv	Rad21l1	Rabl2b		Rbsn	Tmem105	Exosc5	Loc90784	Epm2a	Ube2b
							Anks1a	Ephb2	Cst3		Chst10	Cbr4	Dis3l2	Lace1	Dusp2	Wasl
							Wdr89	Wls	Mir376b		Cnn2	Tmod3	Pogk	C15orf32	Tenm2	Loc100288846
							Slc2a12	Phf20	Dnajc11		Znf701	Slc30a10	Actr5	Cox4i1	Purg	Nat9
							Col4a6	Ttyh3	Atg13		Dnase1l3	Slc37a2	Tmem191c	Adam28	Flj10038	Notch1
							Spin3	Slc37a3	Adamts8		C16orf93	Pcdhb1	Donson	Nes	Mpv17	Ddost
							Athl1	Mocs3	Tas1r3		Abhd5	Pdia3	Adc	Cycsp52	Spock3	Mir3652
							Mst1l	Akr1c8p	Tmem185b		Mc1r	Pcdhb6	Ndufv1	Eif4h	Uba5	Dda1
							Kiaa1467	Sprr2f	C20orf195		Hist1h1c	Cda	Atg10	Rorc	Dnm1	C8orf44
							Arglu1	Bmp7	Ubqln4		Sh3bgrl3	Adssl1	Twf1	Hrasls	Tgds	Taf15
							Ncoa3	Unc79	Ralgds		Hsp90b1	Nfrkb	Slco6a1	Hsd3b7	Dhx38	Mir7-3hg
							Smim10l2a	Flnb	Med13l		Pdk3	Ccna2	Slc16a5	Stk31	Clasrp	Tbc1d17
							Kiaa1522	Mapk8	Jph2		Irgm	Irf1	Gas2l1	Gipr	Loc100289495	Sqle
							Mfsd6	Alpk2	Zadh2		Pqlc3	Cds1	Ptgdr2	Chsy1	Sh3rf3	Chpf
							Ghitm	Adk	Usp1		Rnf8	Gpbp1l1	Dnajc21	Vps13c	Rasgef1c	Loc100128398
							Usmg5	Parp1	Malat1		Lrrc16b	Loc100131496	Slc25a26	Linc00301	Ftsj1	Ept1
							Lactb2	Osr1	Ahi1		Or5j2	Rnf40	Dlst	Or9g4	Zc3h18	Dpep2
							Psrc1	Arhgef2	Fitm2		Cdk19	Per2	Nr1d2	Dhdh	Psmc4	Magix
							Mir4263	Mfsd1	Ivns1abp		Lman2l	Mir320b2	Atp6v0e1	Klhl26	Unc13a	Bloc1s3
							Gnai1	Aqp9	Frat1		Znf28	Itfg2	Klf6	Spa17	Khsrp	Srsf2
							Or4f3	Efcab1	Bcap31		Haus2	Myf6	Smad4	Usp15	Kif5b	Uba1
							Wdsub1	Mtnr1a	Ndufb7		C14orf142	Etv4	Gjd3	Rbm33	Cenpu	Eef1d
							Ccnjl	Ccny	Klrc2		Ccdc9	Calr3	Rfx7	Phf10	Vegfa	Capn15
							Gemin7	Qsox1	Linc00476		Loc100131347	Ttll12	Nfia	Lce1c	Ube2s	Lars
							C5orf45	Atp8b1	Tra2b		Rufy2	Trappc2l	Sympk	Cfhr3	Fam24b	Cdon
							Gareml	Homer1	Mir1908		Igsf8	Mir4276	Trpm7	Ubl5	Znf826p	Adipor2
							Cep290	Kiaa0754	Snx27		Cxorf57	Cox14	Cerk	Dph1	C12orf29	Rfx1
							Slc6a9	Rdh13	Med11		Crkl	Trmu	Dad1	Mettl7a	Znf606	Sp2
							Hkdc1	Cyfip2	Tymp		Cep72	Rnf157	Glul	Smim21	Fuca1	Ppan-p2ry11
							Adsl	Znf624	Usp39		Dnajc1	Vim	Bcl2l1	Pih1d3	Fam196b	Znf436-as1
							Gorasp2	Ehd3	Mir4479		Far1	Ctsa	Saxo2	Kctd6	Pdcd5	Zfyve28
							Emc2	Soga3	Itgb2		Mastl	Ankmy2	Tigd5	Rpl10	Mir4738	Pcyox1l
							Exosc10	Ddah1	C5orf64		Pip5k1a	Ube2z	Coq10b	Ska2	Coro2a	Pnpla3
							Lyrm5	Osbp	Pgd		C11orf49	Crem	Asf1b	Rnase4	Tnfaip2	Rhpn1
							Mir3909	Gpr101	Man2c1		Slc2a13	Ifi44	Hras	Galnt4	Cryba2	Ttll1
							Psma3	Loc284441	Mb		Exosc9	Kpnb1	Chchd6	Mt1x	Sema3a	Maoa
							Asb13	Zdhhc11	Rad9a		Igsf9b	Pstk	Scaf11	Rmdn1	Tnfrsf21	Pigu
							Catsper2p1	Gas7	Apom		Cdc34	Slc39a13	Siva1	Lnx2	Zfc3h1	Alkbh1
							Exoc8	Prr16	Znf484		Hspb11	Inppl1	Trim11	Mbnl3	Grpr	Gid4
							Ipo13	Furin	Dus2		Whsc1	Tmppe	Piga	Dlg1	Entpd6	Hnrnpc
							Man1a1	Bcl9	H1fx		Pnpla8	Map3k13	Foxo6	Nek2	Rpl5	Hmha1
							Nelfa	Abi3bp	Scand1		Cdadc1	Fam24b	Sppl3	Ndufaf2	Dcaf13	Smim11
							Trim46	Adm	Mgme1		Rhebl1	Cdk5	Nprl2	Inhbe	Pfkp	Ppia
							Ring1	Prom1	Rac1		Acsf3	Zc3h14	Fasn	Gsk3b	Prnd	C2orf44
							Cklf	Inpp4a	Mir4756		Rnf123	Eppk1	Psd	Loc100130451	Slc35g1	Rpl18a
							Naa35	Nfe2l2	Wdr24		Mir564	Dcun1d4	Ctsl	Med30	Adprh	Nr6a1
							Sec14l4	Slc35a4	Eva1a		Rps10-nudt3	Pink1	Cpeb2	Mfi2-as1	Abhd5	Rpgrip1l
							Nelfcd	Zfp36l2	Kptn		Daglb	Gpr174	Arfgef2	Gh1	Jade2	Socs5
							Clta	Apba2	Stx6		Ptdss1	C7orf25	Traf3ip1	Htr2a	Depdc4	Med15
							Pex2	Fkbp9	Rab2a		Ppcdc	Smim11	St7l	Ndufs5	Slc35b1	Fis1
							Sdsl	Mtmr12	Gbe1		Slc11a2	Traf1	Osgep	Gfm2	Mob1b	Fads1
							C14orf119	Cd200r1l	Akr1b1		Cdk5	Fbxw11	Zdhhc5	Loc100507391	Parp14	Dnm1l
							Crym	Bhmt2	G6pc3		Srebf1	Csnk1g1	Gpalpp1	Lsm11	Rab5b	Snora61
							Znf844	Penk	Src		Osbpl11	Apom	Klhl24	Unc45a	Bcap29	Dgat1
							Tnfrsf14	Glra2	Exosc6		Apom	Top3b	Sod2	Clcn7	Spata7	Znf302
							Asic1	Nova1	Tnfrsf1a		Slc7a5	Cdkn2b-as1	Apbb2	Traf7	Galnt7	Galns
							Fam138b	Trim33	Casc4		Znf443	Abca17p	Acss2	Syt7	Ep400nl	Apba3
							Vps4a	Degs2	Eps8		Itfg1	Rabif	Mpv17l2	Hist1h3a	Nkx2-1	B3galnt2
							Cfap46	Pgbd3	Khk		Drg1	Parp8	Spop	Acap2	Arpc3	Rab4b-egln2
							Gnptab	Ntm	Casp9		Pdcd2	Linc00652	Mtbp	Rfx8	Ano8	Ndufb10
							Gmppb	Slc30a5	Dgkh		Snx5	Paqr3	Rasgef1b	Mboat2	Rgl1	Dnajc11
							Gja1	Rtn4rl1	Kgflp1		Pafah2	Gpatch1	Tex30	Tpmt	P4htm	Tmem33
							Parvg	Spsb4	Hist1h2ak		Cuta	Sncg	Rnf34	Mir107	C21orf58	Anapc2
							Tyw5	Dab2ip	Smc4		Arl5b	Gmds	Aatf	Tmem60	Itfg3	Tmem41b
							Pdf	Etv5	Ptk2		Mir1253	Arntl2	Rbsn	Zranb3	Rpl31	Cstb
							Reep5	Fras1	Rev3l		Trabd	Diexf	Msl1	Rnf165	Prr5-arhgap8	Dazap1
							Trip6	Sh2d2a	Mir210hg		Znf416	Lsm4	Zfyve27	Cecr2	C11orf80	Trip10
							Znf467	Garnl3	Ppig		Irgq	Stk32a	Fbxl5	Mpp6	Gpc3	Dync2h1
							Pou3f4	Pbk	Elane		Snord43	Phf14	Mrpl14	Ermp1	Mrfap1	Dstyk
							Cybb	Cbwd1	Setbp1		Ccdc153	Ivns1abp	Atad1	Qser1	Cideb	Wdr60
							Riok1	Fam120a	Cyp4f11		Stag3	Znf207	Mgme1	Fam73a	Psma4	Itch
							Sh3d21	Eif3l	Acmsd		Fam76a	Tapbp	Atp6v1b2	Tbx21	Nfic	Arhgap21
							Pitpnm3	Pmch	Sp3		Sf1	Tmem183b	Pi4k2b	Gid8	Med27	Mbtd1
							B3gnt2	Plcb1	Nr2c2		Sgpl1	Oaz2	Creld1	Ndufa13	Psmg3	Mad2l1bp
							Kcns3	Lbr	Gusbp4		Ly9	Fam206a	Kiaa0825	Naa30	Ticam2	Wdtc1
							Col11a1	Lgi2	Cluh		Efcab2	Banp	Pla2g10	Itpka	S1pr5	Stk11ip
							Ybx2	Il15	Kgflp2		Fam174b	Gadd45g	Prpf8	Engase	Tigd2	Pak4
							44813	Nmnat3	Syt7		Tmtc3	Amd1	Dsp	Xkr6	Fam114a2	Baz1b
							Tcn1	Magi3	Filip1		Rad52	Casq1	Wdr43	Cald1	Csta	Ticrr
							Arid5a	Adtrp	Cep55		Ccrn4l	Atp6ap2	Hla-g	Itgb1	Fbxo46	Znf461
							Dhcr24	C1d	Adora2b		Kif1c	Rab2a	Itsn2	Tulp3	Adgrg1	Zfyve1
							Chchd10	Lamc3	Tnks1bp1		Rock2	Clrn1	Elavl2	Ap1m1	Ralgps2	Jrk
							Mark1	Fgf12	Alcam		Gemin5	Kdm2b	Mtpn	Amz2	Mpzl3	Gga2
							Zbed4	Med27	Sma5		Cyld	Kiaa0368	Foxj1	Ndufa10	Prph	Ankrd16
							Mir146b	Tspan7	Hcar1		Fam222b	Gdpgp1	Map2k3	St13	C5orf28	Ugdh
							Kidins220	Nfib	Hoxc6		Ube2d2	Znf446	Znf219	C1qtnf1	Mirlet7d	Exosc1
							Cnppd1	Adam23	Etnk2		Ptbp3	Otos	Isy1	Trappc4	Map3k5	Rpn2
							Znf264	Inadl	Camkk1		Xpo7	Apbb2	Ctnnb1	Abcd3	Nfkbid	L1cam
							Hbd	Rgs17	Linc00482		Map3k11	Snord35b	Tgfbrap1	Aph1b	Rpl21p28	Dcun1d3
							Brd4	Fam19a2	Dnajb2		Gdpgp1	Ralgds	Zfhx2	Pigc	Aldh18a1	Mrpl23-as1
							Daw1	Rpl7	Tmem167b		Twsg1	Best1	Sstr2	Htatip2	Mepce	Snrpd3
							Tbc1d20	Sfswap	Sos2		Znf22	Ctsl	Inpp5b	Nfam1	Pygo2	Ndc1
							Sqrdl	Hydin	Dyrk1a		Supt16h	Card16	Ddx55	Nmrk1	Ccdc113	Mir4781
							Sqle	Abcd4	Zmym2		Linc00115	Gars	C4orf19	Wdr60	Mir4479	Znf561
							Spsb4	Snord77	Pgbd4		Mtrf1l	Rad23b	Idi1	Dnajc5	Ctnna1	Prmt5
							Leprotl1	Far2	Gli4		Pomt2	Cacnb3	Rbbp4	Mir1229	Atxn7	Bax
							Mir766	Lama3	Nup54		Safb2	Rft1	Slc25a35	Psmd9	Chsy1	Grk4
							Lamb1	Gpn3	Mta3		Znf544	St3gal2	Mgat1	Tmem209	Sars2	Bzw1
							Dpysl4	Smox	C4orf36		Il4r	U2surp	Fam98c	Map1lc3b2	Sf3b1	Rpl22
							Vps39	Dusp1	Csf3		Alas1	44628	Tpk1	Tgm5	Or9q1	Myl12a
							Gusb	Slc5a3	Srsf9		Nkd1	Park2	Armc12	Entpd4	Mafb	Trmt1l
							Mir611	Kiaa1804	Tsc22d1		Lrrc8b	Fam227b	Swt1	Znf680	Ptrf	Tmem9
							Pabpc1	Dynlrb2	Rps27l		Pld3	Sema4d	Rfwd2	Cox7b	Gga3	Ech1
							Esco2	Tnfrsf21	Slc16a1		Cttnbp2nl	Cd40	Rhobtb3	Ddi2	Cnot2	Atp5d
							Sco2	Mgat4c	Phf19		Slc10a3	Draxin	Btbd1	Sos2	Cltb	Prkaca
							Cfap70	Cpne8	Abhd8		Tsc22d1	Ndufs5	Hint3	Rars	Eps8	Klhdc3
							Serpine1	C5orf28	C1orf168		Zkscan3	Rbms1	Gdf15	Marveld2	Odf2l	Slc19a2
							Rnase11	Klhdc7a	Znf579		Mtmr2	N6amt1	Ostc	Nr4a2	Ugcg	Unk
							Spata2	Grsf1	B3gntl1		Ap1g2	Mapkapk5	Mef2a	Ripk3	Acss2	Stat3
							Fgfr3	Tp73-as1	Tyw3		Actl6a	Zswim5	Ppm1n	Aim2	Cops4	Hrsp12
							Ulk3	Lpar1	Ypel3		Gbp4	Hcrt	Srrt	Proser3	Dera	Strip2
							Snord34	Znf148	Pcid2		Slc18b1	Prpf38b	Spire2	Mirlet7a1	Atg2a	Scd
							Ube2q2	Adam22	Dcst2		Ppp3r1	Snord2	B3gnt9	Slc35e3	Dagla	Ndufaf6
							Sytl2	Gpatch8	Tpt1		Lrrc23	Spsb4	Gprc5b	Cttn	Tspan14	Zc3hc1
							Wasf2	Smagp	Stk11		Dynlt3	Nes	Jak1	Usp7	Cetn4p	Ube2o
							Kcnf1	Armc2	Sdsl		Mtg2	Fpgt	Ptcd1	Galnt18	Hmgxb3	Atg9a
							Pip4k2b	Cwc15	Mir4435-2		Smad3	Slpi	Ttll5	Mars2	Sufu	Prrt1
							Agpat9	Smco4	Dtymk		Fbxw5	Il22ra2	Srsf6	Cpt1a	Ndrg3	Mfn2
							Opn3	Kcnmb1	Inf2		Zmym1	Atp13a3	Tia1	Acot7	Pir-figf	Edc4
							Ccdc169	Pdlim1	Znf518a		Znf57	Lonp1	Dok5	Dync1i2	Ube2e3	Dpcd
							Sox15	Zcchc14	Ap4e1		Vamp2	Stambp	Hsp90aa1	Sh3bp1	Tmcc2	Ttc23l
							Mrpl38	Pmfbp1	Bms1p5		Usp42	Arhgap1	Gclm	Linc00173	Ccne2	Cdipt
							Hes4	Cd59	Nampt		Ppp1r3b	Slc2a11	Rpl14	Slc17a6	Eif4a1	Rab34
							C4orf48	Hadh	Oas3		Micu1	Ccl2	Caly	Rsbn1	Mmaa	Kif22
							Adgre1	Tmprss12	Srfbp1		Irs2	Lrrc8e	Tmc7	Med29	Ikzf3	Mpv17l2
							Asap2	Eci2	Sec62		Hk2	Ankrd16	Rpl34	Ercc5	Prpf19	Fam179b
							Cysrt1	Tomm34	Vezf1		Stx11	Arhgap15	Nxf2	Necab3	Cxorf23	Aanat
							Rhov	Tnfsf8	Pqlc2l		Msl3	Ulk3	Cadm4	Mfsd1	Linc00284	Yipf2
							H2afv	C22orf31	Memo1		Wdtc1	Svil	Cep120	Mir4657	Srsf5	Iffo1
							Ahnak	Frem2	Cradd		Rpp25	St8sia6	Sypl1	Fbxo8	Gdf9	Rragc
							Lcmt1	Cabin1	Spryd3		Tor2a	C17orf100	Nans	Zbtb2	Hist1h4a	Gps1
							Tmub1	Nuak2	Adrb1		Tmco1	Smg8	Ciart	Ssx2ip	Fam207a	Rab36
							Ext1	Lrch1	Snora71e		Acp1	Hpgds	Il3ra	Il17f	Ntmt1	Etfdh
							Metap1	Atpaf2	Tisp43		Irak4	Otud6b	Pkn2	Zfand3	Tsc2	Fkbp3
							Trmt13	Zadh2	Nbea		Dscr3	Kpna5	Rtn4	Casc5	Mir375	Tmem208
							Mgarp	Ak3	Myh3		Acap3	Irx6	Myo6	Cgrrf1	Kbtbd4	Znf749
							Lsmem1	Krcc1	Adipor2		Bcl11a	Mir3609	Dnajc11	Loc389641	Vstm2l	Foxn2
							Ndufa10	Slc39a11	Szrd1		Snord44	Slc39a6	Snap91	Ptprn	Znf560	Rfx7
							Fam173a	Atp1a1	Hist2h3c		Rab5b	Sox15	Ppwd1	Mir133a1	Lacc1	Tmem14c
							Lonp2	Sec22b	Atp4a		Zswim8	L3mbtl3	Fam179a	Mcm7	Cdc25a	Kat6a
							Tspyl2	Ccdc97	Atp5j2-ptcd1		Fpgs	Dsc2	Prkx	Znf619	Ipo8	Mpc1
							Pold2	Mtap	Reep4		Znf337	Ppfia3	Acer2	Asah2	Ckap4	Atf7
							St7-as2	Tomm7	Ska3		Agap11	Zfand6	Higd2a	C15orf52	Anks3	Zim2
							C9orf85	Akr1c4	Trim41		Rnu11	Nrip2	Ppil4	Rassf4	Or51a4	Mir3188
							Rufy3	C4orf50	Dnmt3b		Slc27a3	Znf419	Srebf1	Cep63	Tm9sf2	Irf2bp1
							Znf396	Cyp27a1	Invs		Hist1h2bn	Rpp40	Rpl13a	Loc100128682	Mtrf1l	Cdca8
							Ccr10	Bmpr2	Cspp1		Vdr	Cdc34	Vcl	Gpkow	Znf473	Ccdc96
							Wee1	Gpatch11	Frs2		Zfp14	Myh7b	Tmed5	Sel1l3	Zfyve19	Slc25a40
							Znf83	Cfap45	Znf408		Armcx5-gprasp2	B4galt7	Daxx	Mlf2	Nrap	Cd164
							Ube2d4	Kifc3	Sfxn3		Cpox	Cdh17	Cse1l	Cenpu	Hprt1	Ankzf1
							Elmo1	Chrm2	Ttc7a		Ormdl3	Sipa1l3	Sgk3	Tlr1	Ppat	Mblac1
							Col1a1	Gimap2	Lgi4		Zdbf2	Egr2	Ncapd2	Slc11a2	Znf843	Znf551
							Brinp1	Xylt2	Dpy19l4		Cflar	Asap3	Emilin2	Crybb2	Timp3	Frat1
							Art1	Dpt	Agpat9		C19orf60	Retsat	Slc25a41	Zbtb7b	Kbtbd11	Atp5h
							Ech1	Rab3ip	Chd6		Pum2	Ywhag	Srp19	Ercc3	Ptcd2	Mir4479
							Linc00483	Ckm	Uhrf1bp1l		Plekha3	Commd3	Usp6nl	Myom1	Snrpd2	Mfap3
							Klf2	Gria1	Prr20e		Rbm27	Or2at4	Paip1	Abhd11-as1	Tor1aip2	Clp1
							Rps6	Ccdc185	Zbtb2		Ugp2	Smarcad1	Rbm15b	Hspe1	Loc729970	Sdcbp
							Cenpe	Slco2a1	Nbl1		Kiaa0141	Nob1	Esco1	Zscan23	Mef2d	Fam210a
							Loc646999	Mmp12	Krt5		Dyx1c1-ccpg1	Hist1h4c	Ttbk2	Msi2	C17orf51	Mid1ip1
							Gprasp2	Ncbp2	C3orf38		Rbm11	Mir3926-1	Prosc	Oaf	C1orf112	Triap1
							Trpm3	Srrm4	Erf		Dcun1d1	Loc100506801	Akap3	Cemp1	Mtss1l	Ccp110
							Mroh1	Cadps	C6orf52		Hcst	Znf7	Yipf5	Ifi44l	Slc4a2	Anapc13
							Dux4l2	Unc80	Ccm2		Frs3	Zbtb4	Amd1	Babam1	Rpl37	Ptcd2
							Cox6b1	Cd109	Rfxank		Fn3krp	Fam212a	Kdm2b	Nheg1	Smndc1	Znf224
							Tmem80	St3gal3	Pappa		Loc100507462	Znf204p	Amfr	Nt5dc2	Ndufs2	Polr2a
							Spag9	Scn4b	Mettl7b		Ppp1r35	Capn11	Gna11	Phf8	Snord26	Exo1
							Cox17	Cdca7l	Dot1l		Stap2	Clk1	Fam167a	Mettl5	Tubgcp5	Scand2p
							Acoxl	Tnr	Rin2		Apc	Lsg1	Six5	Loc729739	Rhod	Dnmt1
							Tomm40l	Stox2	Hspe1		Slc25a3	Vezf1	C17orf70	Mettl23	Rpp25l	Mir636
							Yy1	Kcnq1dn	Scaf1		Gga3	Il15	Hs6st3	Golph3	Tomm40	Acss2
							Ogdh	Trhr	Eif4g1		Rab27a	Loc100507634	Plekhh2	Smtn	Csrp2	Znf76
							Rusc2	Dcun1d1	Cda		Arpc3	Arrdc1-as1	Dnajc3	Clpx	Ppie	Pgm2l1
							Tnfsf10	Kif5c	Ppif		Plrg1	Rragc	Srsf4	Arv1	Cntn1	Yy1ap1
							Tle1	Slc5a12	Znf860		Tsr1	Tefm	Pgd	Phf20l1	Rgs17	Mrps11
							Cct6p1	Zbtb16	Reep5		Znf395	Col16a1	Adrm1	C2orf42	Vtrna1-1	Ensa
							C19orf57	Cldn18	Gbap1		Wrap73	Eif2s3	Dmap1	Dnajc9	Parva	Trappc6a
							Nkapp1	Nfix	Lnx1		Glipr1l1	Znf883	C14orf80	Ccdc92	Ppt1	Cenpe
							Zdhhc11	Pef1	Bbc3		Cd58	Egln2	Gltscr2	Angel1	Gpnmb	Map1lc3b
							Zfp82	Tbc1d4	44626		Fdft1	Rcc1	Plekhm2	Hint1	Cep57	Bag2
							Rpp38	Defb134	Trappc2l		Rhoh	Dffb	Olfm2	Ppm1l	Has3	Zbtb40
							Grm2	Scml2	Snx33		Ppp1ca	Iars	Slc38a10	Ext1	Arl6ip5	Mgat2
							Prr11	Tmc2	Cgrrf1		Nadk	Flj37453	Tmem165	Map2k3	Lonp2	Vprbp
							Dkk1	Mmp15	Tns2		Thnsl1	Pigz	Nrbp1	Dcaf7	R3hdm1	Ykt6
							Sf3b3	Cd276	Xpo1		Slc30a7	Trim8	Sec24d	Vps28	Znf75a	Slc33a1
							Nxph1	Tmem160	Mir1185-1		Rcc1	Rbmx2	Dmxl2	Sepsecs	Rars2	Terf2
							Snn	Apbb2	Slc19a2		Rab39a	Ntn4	Abcg2	Kdsr	Ccdc42	Wrnip1
							Triap1	Mast2	Birc3		Pola1	Luc7l2	Ankrd10	Adam1a	Pla2g4c	Acad8
							Mir1205	C6orf223	Cd38		Neu3	Uaca	Pgls	Sirt1	Chac2	Stra13
							Ints8	Magi2	Hrasls2		Sema6c	Sap30bp	Slc25a53	Ccdc108	Exosc8	Sirt2
							Tceal8	Sstr1	Cycsp52		Baiap2l1	Cisd3	Tmem57	Loc100507501	Ppan	Znf155
							Col24a1	Top1	Usp31		Rps15a	Slc38a9	Agtpbp1	Mastl	Cdc26	C8orf76
							Psmd8	Slc2a9	Vamp5		Mapk9	C6orf136	Ctr9	Surf4	Hspb1	Linc01547
							Krt13	Lrig3	Chka		Snord49a	Hsp90b1	Znrf2	Cflar-as1	Tmx3	Wbp2
							Psmb5	Slc2a10	Mir4530		Smim20	Esco2	Lcmt2	Prrg4	Plcl2	Znf775
							Pvr	Fancc	Hnrnph3		Gas5	Mon1a	Cpsf3l	Shroom1	Tk2	Phf13
							Arpc4-ttll3	Tbpl1	Hspa8		Atp6v1g1	Bcat2	Slc35c1	Tpte2	Eif4ebp3	Sst
							Nudcd3	Grin3a	Gcn1l1		Treml2	Golim4	Pex13	Adam7	Tgfa	Mrpl24
							Loc100190940	Myom1	Stam2		Rrm2b	Klf7	Loxl3	Coprs	Cmc1	Cdk11a
							Ttc28	Isca1p1	Hist2h2bf		Map3k4	Knstrn	Atp6v0c	Ost4	Hes6	Bola1
							Dph6	Sgms2	Zdhhc4		Pla2g3	Clcf1	C17orf74	Cox6a2	Zdhhc23	Pde6d
							Sult4a1	Tpm1	Ddx42		Rgl2	Ccdc90b	Pik3cg	C2cd2	Gtf2b	Polr2l
							Dlk2	Efna5	Klhdc7a		Tab2	Kctd5	Ptp4a1	Snora74a	Mbd2	Ptdss1
							Znf140	Bbc3	Vasp		Shprh	Pltp	Ypel1	Mllt4-as1	Adssl1	Flcn
							Mtrnr2l8	Uimc1	Zscan9		Pyroxd1	Cdh2	Hic1	Sirt7	C1orf127	Blzf1
							Slc25a25	Slc1a3	Mink1		Npc1	Dazap2	Zyg11b	Yipf5	Vash1	Hsd11b1l
							Cdk2	Zap70	Abcb6		Iqsec1	Loc646999	Wdr91	Ahctf1	Ubr1	Enkd1
							Tmem106a	Rltpr	H3f3ap4		Znf76	Ankrd40	Exosc3	Akirin2	Sf3a1	Tacc3
							Anxa9	Sez6	Rai14		Bckdhb	Tmem50b	Scp2d1	Gk	Lef1	C10orf2
							Tmem37	Brca1	Rps11		Muc1	Snord18b	Mmel1	Uhrf2	Matn4	Eif2s2
							Zbtb39	Tmem45b	Lrrc29		Abcc4	Klhl6	Tbc1d22a	Clasrp	Fem1b	Macrod1
							Ift140	Gmfb	Nop9		Gpr19	Fam135a	Pick1	Fam126a	Znf805	Sik3
							Cox18	Mterf3	Hist1h2aj		Cct5	Cdc42bpg	Adnp2	Dnah11	Entpd7	Tmem214
							Gtf2ird1	Btg2	Fbxl19		Tmub2	Rpl12	Snrpb	Pcdhga9	Gtpbp3	Nucb1
							Ndfip1	Flrt2	Znf565		Wbp4	Jmjd8	Kif3a	Bahcc1	Tgif2	Cyb561d2
							Tbx3	Pik3r6	C1orf226		Rnf38	Mau2	Psmb2	Pold4	Dcxr	Tmem256
							Mafa	Aven	Eno4		Erlec1	Fut1	Chst12	Rfx7	Inpp1	Tmem198b
							Thsd7a	Sox17	Etv5		Tbc1d30	Mrpl22	Tle2	Slc44a5	Mettl3	Bod1
							Hspa8	Satb2	Mir3613		Atic	Fgl1	Dennd5b	Mrpl13	Epyc	Cndp2
							Ubtd2	Btbd11	Pkd1p1		Tmem134	Snord114-30	Actb	Mal	B3gnt9	Mea1
							Naaa	Picalm	Pdcd7		Actn4	Snx18	Zmiz1	Actbl2	Tp53bp1	Nelfb
							L3mbtl1	Erc2	Hsd17b4		Derl2	Brix1	Baz1b	Cyp27b1	Calcrl	Raver1
							Iqcf1	Slc40a1	Prdx6		Phb2	Hsdl1	Rpl13	Adam12	Dzank1	Prr29
							Znf274	Tmem51	Crkl		Ndufaf3	Krt18	Irgc	Fkbp14	C1orf210	Swt1
							Tceanc	Tusc1	Wfdc2		Myl12b	Dcaf13	Malt1	Loc283194	Slc16a9	Hus1
							Foxo4	Cask	Usp30		Zscan22	St8sia4	Tbl3	Nln	Xkr9	Stk25
							Rmdn3	Pycr2	Idh1		Spsb2	Exoc6b	Urm1	Dmxl2	Esrra	Znf234
							Prdx1	Esco2	Keap1		Tex19	Atp6v0c	C12orf56	Snord114-11	Mir3655	Luc7l2
							Rfx2	Acsm4	Kat6a		C16orf52	Mrpl17	Zbtb46	Clec9a	Sfta1p	Calr3
							Epdr1	Bhlhe23	Fam223b		Snord4b	Mtx1	Atf7ip	Loc441242	Trappc1	C2orf76
							Cd79a	Tpte	Magoh		Fam78a	Flad1	Aldh7a1	Dstyk	Snx16	Dhx57
							Baiap2	Kcnq3	Pyy		Rplp2	Eml5	Spcs1	Tmem212	Tshr	Trappc4
							C5orf28	Zc3h4	Huwe1		Cyb5d1	Man1b1	Actn4	Orc2	Tm4sf19-tctex1d2	Prcc
							B3galt4	Prok2	Nup214		Cdca7	Dpagt1	Slc9a8	Slc35a1	Ift74	Palb2
							Arfgap1	Grik1	Dpy19l3		Cd99p1	Slc25a24	Gpr176	Ndufv2	Pgm1	Ap2m1
							Mansc1	Lsamp	Gpn1		Rnu86	Srsf6	Chd3	Hoxa2	Lrrc8e	C6orf62
							Mafb	Minpp1	Atp1b3		Smyd2	Pnmt	Xpa	Glt8d2	Linc00652	Ndufv1
							Lin54	Rhob	Znf800		Znf484	Tff1	Celf6	Rdm1	Trim9	Slc35e2
							Il17rd	Jarid2	Uckl1-as1		Artn	Flj36000	Os9	Ncapg	Ddx60	Rtel1-tnfrsf6b
							Pxn	Emp2	Plekhh3		44806	Nim1k	Med22	Timm17b	Tmem87a	Linc00235
							Or10a6	Pebp4	Tmem242		Mir141	Hmsd	Znf518a	Ino80	Slc22a4	Shmt2
							Hmgn3	Tmem168	Mapkapk5-as1		Wdr31	Slc27a4	Kptn	Nt5dc1	Dicer1	Nup37
							Vrk3	Ppm1l	Kansl1l		Znf425	Zeb2	Tmem131	Ccdc109b	Znf414	Cdk5
							Erbb4	Lrp6	Alpp		Park2	Lrrc26	Osbpl2	Pip4k2b	Mitf	Aagab
							Lhx9	Sgk223	Rbm45		Tmem150a	Taf5l	Taf9	Rnf31	Tm4sf1	Eftud1
							Spats2l	Emx2	Tmed2		Wnt11	B3gat3	Gstt2	Pla2g16	Ppy	Rmnd5b
							Tiparp-as1	Krt19	Znf595		Srsf5	Hnrnph3	Nudt6	Tmprss3	Triml2	Hira
							Gk5	Fmnl3	Fbxl16		Elp2	Aldh1a1	Srxn1	Znf559-znf177	Vwc2l	Ktn1-as1
							Exosc9	Papss1	Fkbp5		Rgs3	Znf84	Stmn1	Add1	Tgif2-c20orf24	Sowahc
							Tec	Fam9b	Pabpn1		Znf688	Ptrhd1	Apba1	Srsf10	C10orf32-asmt	Uqcrq
							Dennd4b	Ylpm1	Loc100630923		Plekhb2	Cenpt	Tusc3	Mir668	Mt1f	Dhx30
							Rspo3	Abca12	Pten		Pde6d	Tmem258	Aacs	Mir378d2	Dnm3	Kcnab2
							Dus2	Src	Linc01559		Akt1	Psmb10	G2e3	Lmf2	Foxk1	Cnot10
							H6pd	Hspa12a	Begain		Mir9-2	Creb5	Iqcf1	Tab2	Pcp4l1	Lrrc45
							Kpna1	Ccdc125	Pafah1b3		Tmub1	Smim7	Ado	Snora27	Ufc1	Arfrp1
							Mta3	Cdc42ep3	Grn		C4bpb	Mroh8	Klhdc10	Gnb4	Slitrk1	Gnb2
							Dnajc12	Rgs13	Ankrd40		Nr2c2	Tjp2	Usp1	Xpot	Hadhb	Rdh11
							Etv4	Slc44a3	Agmo		Znf211	Cdv3	Pcnp	Prmt6	Lman1	C1orf228
							Abcd1	Dennd1a	Bpifa4p		Snord55	Nme1	Phip	Mir4480	Or2a12	Gatc
							Ehd2	Csnk1g3	Osbpl3		Cenpu	Ebna1bp2	Acad10	Nek6	Ccdc122	Znf569
							Hint2	Pja1	Crebrf		Dscr9	Snord114-16	B3gnt6	Fbxo45	Proser2	Get4
							Xkr6	Lrrn3	Ctrb2		Klhdc1	Hbegf	Cdc7	Akr1b1	Bloc1s1-rdh5	Znf17
							Kif5c	Slc9a2	Loc400548		Ift122	Shc1	Rnf214	Nfe2	Fam177a1	Sox9
							Mir126	Rfwd2	Gnb2		Fam109a	Tlr4	Pttg1ip	Atg16l2	Fggy	Znf691
							Pvrig	G3bp2	Kcnq1ot1		Flj37453	Mir4784	Ppp1r3f	Tnfaip8l2-scnm1	Taar9	Nfkbib
							Cyp2s1	Dlg2	Tbpl1		Tiprl	Vdac1	Arl3	Hspa4	Znf567	Per2
							Arfrp1	Arpp21	Ythdf2		Klhl15	Arrdc2	Tubb2a	Znf768	Etfb	Exd3
							Idua	Pvt1	Xpo6		Higd2b	Acap3	Lsm2	Lonrf3	Mir1468	Loc100630923
							Eno4	Cmc1	Stx16		Pcdhgb7	Arrdc3	Atg4c	Parvb	Slu7	Cxorf56
							Ap5z1	Nbea	Art4		Plcb3	Enc1	Arfgap2	Zswim7	Zbed3	Pnn
							Or4k17	Vwde	Dclre1b		Mir1538	Slc20a2	Timm21	Akr1c6p	Dmwd	Cycs
							Krt77	Adgrb3	Slmap		Adc	Efna1	Nipbl	Atp6v1e1	44627	Ei24
							Tubgcp4	Commd9	Ddx41		Trip12	Snora8	Ptpmt1	Zscan9	Tmem167a	Anks3
							Znhit2	Sigirr	Frat2		Yipf3	Myl12b	Faf2	Ten1-cdk3	Snora17	Map3k11
							Atp2a3	Fbxo21	Srebf2		Paxip1	Rhobtb3	Shb	Xrcc4	Hymai	Znf416
							Sowahd	Ltbp2	Mpv17		Gatm	Dysf	Arl2	Loc400794	Tbc1d5	Napb
							Snord52	Fbxw11	Lrfn4		Slc39a6	Osgin2	Taf4	Sprr3	Ncoa3	Arl16
							Mylk4	Col25a1	Ddx59		Amacr	Exoc5	Tcea2	Rpl22	Dnaja1	Tbp
							Ovca2	Usp24	Hoga1		Ccdc130	Eaf1	Myl6	Kdm2b	Znfx1	Gpr108
							Fndc3a	Hnf1b	Tmem135		Elp5	Hemgn	Srsf9	Trappc5	Atp5g3	Hyal3
							Znf816	Akip1	Arid1b		Ehmt1	Sytl2	Gapvd1	Sfi1	Fig4	Hnrnpa1l2
							Map3k7cl	Meis1	Ppia		Vps53	Rlim	Spata33	Malat1	Nfat5	Pcsk4
							Grhl3	Glrx3	Ttc32		Hnrnpa1l2	Mir4437	Timm44	Dpm3	Psca	Stau1
							Ca3	Xcl2	Sfswap		Ptk2	Gps1	Ppp1r37	Mir603	Igf2	Fam110a
							Krt42p	Thrap3	Gtf2h2c		Spert	Fam208a	Prkag2	Loc100506071	Spop	Dlat
							Tigd1	Il19	Osbpl11		Sdhaf4	Znf420	Shc1	Naa50	Rpl17	Snap47
							Nrcam	Spanxn3	Gtpbp3		Tcn2	Znf521	Plcg1	C17orf70	Strip1	Tada2b
							Abtb1	Mrps18a	Zbtb25		Ddx17	Pou3f1	Hiatl1	Spin1	Ghitm	Cpsf2
							Wfikkn1	Postn	Tor1a		E4f1	Or10ag1	Sike1	Map2k7	Znf521	Cfap61
							Mrpl22	Cish	Exosc8		Ythdf3	Col20a1	Reps1	Srsf8	Ift88	Lrif1
							Slc23a2	Fermt1	Hnrnpul1		Nicn1	Apmap	Trmt2a	Plekha5	Znf575	Rps5
							Vdac3	Rsrp1	Gats		Dact1	Agpat6	Mov10	Knop1	Gabpb1	Mlxipl
							Prpf8	Rdh10	Heg1		Oscp1	Slc43a1	Smdt1	Mir4435-1	Snx14	Dus4l
							Rhbdl1	Tjp2	Uggt2		Hdhd2	Pmf1	Parpbp	Pcna-as1	Sprr1a	Rsph1
							Dgkz	Gmnn	Tmem184a		Znf670-znf695	Plat	Erh	Mthfd2l	Arhgef11	Tsr1
							Chd1l	H2bfm	Cltc		Rplp0	Scpep1	Rogdi	C19orf33	Nans	Loc285074
							Mc3r	Cacna1d	Fer1l6-as1		Znf789	Phc1	Rnf168	Fat2	Nacc2	Znf37a
							Nosip	Phf21b	Ccdc86		Slc2a6	Ubr2	Hp1bp3	Wnt5b	Yipf1	Ttc13
							C14orf37	Etv3l	Cks2		Pfkfb3	Ppp2r2d	Slc25a46	Loc727896	Fancl	Ift122
							Wwp2	Matn2	Scaf11		Usp40	Proser2	Plekhj1	Vmo1	Rprd1a	Znf77
							Krtcap2	Gcn1l1	Loc100507557		Spin2b	Smim13	Kiaa0232	Cst6	Rnasel	Npc1
							Map2k6	Oat	Hpd		Slc26a6	Ociad2	Slc25a40	Snord114-22	Ugp2	Tufm
							Bmp6	Adam19	Hist1h1d		Zkscan1	C11orf68	Ube2t	Ears2	Ift57	Tymsos
							Bcar3	St8sia2	Api5		Rnf11	C14orf178	Oaz1	Hkr1	Hist1h4b	Raet1k
							Tmem88	Lyg2	Eepd1		Ttc16	Hes6	Tnrc6c	Ccdc146	Caprin2	Znf160
							Prdx4	Yaf2	Igsf9		Aebp2	Abca3	Rnf216	Cebpg	Nol3	Znf26
							Znf843	Abcb11	Mir376c		Polr3e	Apc	Jph1	Pan3-as1	Leap2	Trip12
							Mrpl16	Tnk2	Srpk2		Kctd9	Ddx42	Banp	Mylk-as1	Tmem249	Fam83h
							Ptgdr2	Brd7	Pld6		Tmem106b	Mcm8	Ppp1r3d	Lyrm1	Arid2	Tmem97
							Dlx4	Plxna1	Spns1		Tmem169	Cox5a	Peg3	Loc730668	Cdc42	Cd3eap
							Cntd2	Flt1	Tab1		Ube2q1	Agap3	Peli2	Tom1l2	Phax	Nudcd1
							Slc2a10	Heatr6	Vps9d1		Brd9	Cpeb4	Vps4b	Atxn3l	Or10a5	Taf8
							Phtf2	Arhgap6	Eif4b		Commd2	Lime1	Ripk4	H1fx	Bbx	Tp53inp2
							Mir3150b	Dgkh	Csk		Tmem86a	Ranbp6	Myo1d	Cd68	Linc01550	Idh1
							Cyp3a5	Nadsyn1	Gtf2h3		Loc100506023	Celf1	Ap5z1	Myof	Jrk	Znf225
							Atr	Wfdc1	Ccdc107		Pih1d3	Calhm3	Rps16	Mir200c	Lyrm4	Tceanc2
							Pcdh8	Arhgap26	Tsn		Mrps26	Snord18a	Khsrp	Usp6nl	Pafah2	Setd5
							Rprd1a	Ccz1b	Mfap3		Ccdc66	Fetub	Ticrr	Gabarapl2	Pdia4	Dpp9
							Rps13	B3gnt5	Nhs		Msh3	Rbl2	Cfdp1	Tlr7	Deaf1	Dock4
							Kcng1	Tmem74	Lcor		Npepps	Rbm10	Ywhaq	Fbxo11	Aspm	Proser3
							Pigs	Otol1	Trip4		Upk2	Wars2	Eif3h	Fmnl2	Prr13	Znf33a
							Sh3gl2	Ak5	Znf397		Cd244	R3hcc1	C17orf49	Ezr	Dhx40	Tp53
							Nceh1	Tbx3	Flj10038		Znf106	Snrpg	Rpl22l1	B4galt3	Cldnd1	Fdps
							Dtd1	Dbt	Linc00525		Kiaa0101	Kif1c	Hnrnpul1	Terf1	Nsun2	Lins
							Ipo5	Tbca	Mrpl50		Dusp15	Adss	Mthfr	Dlx2	Slc26a11	Cd46
							Dnah14	Rpl10l	Kifc3		Fbxw11	Coa4	Fgfrl1	Lipt1	Nmnat1	Cenpp
							Kiaa0825	Adcy2	Ywhag		Tlcd1	Srsf2	Eftud2	Znf283	Aimp2	Mrpl43
							Ppp4r1	Pirt	Fbxo7		Znf398	Dph2	Afap1l1	Rnf17	Madd	Rfc5
							Tkfc	Sfn	Loc220729		Bbx	Mrpl23	Cog8	Tinf2	Npas4	Scarna13
							Ssh2	Tmem132b	Ankhd1-eif4ebp3		Dynll2	Fggy	Akap13	Mt2a	Znf324b	Sel1l
							Linc00518	Lgr6	Hdac7		Rps26	Eif4e3	Psen2	Acbd7	Manbal	Fus
							Ccdc12	Serpinb2	Mir3180-2		Itpa	Snord38a	Fbxo34	Slc7a14	C17orf80	Acat2
							Setd5	Large	Eif4h		Fam13a	Loc100505549	Gk	Sh2d4b	Zdhhc18	Tfap4
							Zim2	Znf596	Cdip1		Plekhg1	Btbd11	Stk31	Mir4669	Tmem257	Lrpprc
							Kcnd1	Cul4a	Slc39a11		Ptrhd1	Pvr	Dnajc9	Ccdc102b	Hspa14	C21orf91
							Tbc1d2b	Cysltr1	St6galnac2		Myo3b	Fam3a	Dennd4c	Zdhhc12	Rpl6	Ell
							Chn1	Clstn2	Onecut2		Arap1	Ern1	Avl9	Kif14	Sik1	Kif24
							Mrps28	Asap2	Bcl2l11		Snhg3	Sage1	Uqcrfs1	Snora81	Luzp6	Fbf1
							Frrs1	Mdm1	Znf219		Dnajb2	Dusp16	Ncstn	Nsun4	Isl2	Wdr54
							Ppan-p2ry11	Triqk	Xkr9		Prkra	Mir4787	Slc35e1	St3gal6	Sympk	Mir4674
							Card9	Hmgb3	Ltbp3		Slx4	Tmem68	Stac2	Gsg2	Pcdh7	Ptrh2
							Insig1	Cox18	Sik3		Pgpep1	Arhgef38	Aunip	Gnpda2	Pxmp2	Gtf2e2
							Znf554	Hmgxb4	C9orf72		Ndufb8	Dab2	Ltn1	Snord114-31	Glt8d2	Npas4
							Hspb8	Sarnp	Abhd15		Htatsf1	Batf3	Snrpd2	Cbwd5	Bbs9	Scly
							C8orf48	Caln1	F5		Gstt1	Mcf2l	Hhipl1	Ppp6r2	Iqce	Iqch
							Znf37bp	Adgrl3	Ptbp3		Arfgef2	Cdkl1	Dek	Or11g2	Trmt12	Tor2a
							Clgn	Parp8	Kntc1		Serpinb8	Ulk2	Gp5	Eri3	Tmem181	Ift46
							Cenpc	Mgst3	Jph4		Rasgrp1	Lrrc41	Pgp	Papolg	Spire2	Stk35
							Adss	Igf2bp1	Znf594		Tprg1l	Amotl2	Paxip1	Sf3a2	Twist1	Cep57l1
							Fblim1	Chi3l2	Ppl		Dcun1d2	Fam136a	Pdpr	Arnt	Ddhd1	Tmem43
							Cpsf3l	Yae1d1	C9orf173		Pfkfb2	Wibg	Kdm2a	Mir3198-2	Znf300	Brd9
							Mzf1	Wdr36	Mkln1		Irx5	C3orf38	Epha2	Bckdha	Esf1	Erlec1
							Nt5c3b	Kcnip4	Gal3st3		Mnt	Zdhhc13	Mib2	Ganc	Tmem54	Atp5l2
							Csrp1	Kdm6a	Med29		Nudcd2	Znf225	S1pr4	Chchd4	Mir675	Fbxo31
							Pcbp4	Igsf21	Igf2r		Gopc	Setd4	St6galnac6	Tp53i13	Pitrm1	Rab5b
							Dnaja4	Adamts18	Gpr157		Atf7	Hand1	Slc30a9	Atp6v1c1	Dyrk1a	Snora13
							L3mbtl2	Wscd1	Fkbp9		Anxa3	Slc43a2	Ate1	Il17a	Scaf11	Atp6ap1
							Kiaa0226	Gucy1a2	Slc2a4		Usf2	Lats2	Zzz3	Parp11	Nup155	Dbi
							Slc16a11	Ccdc64	Hectd3		Polr2h	Kiaa0195	Copb1	Krt40	Rnf216	Raly
							Agfg1	Plp1	Mbnl2		Dcun1d5	Sh3bgr	Cct7	Hmbs	Hsd11b1l	Osbp
							Meis2	Ubap2	Atxn7l3		Il7	Ppargc1a	Fbxo33	Hcar3	Chi3l1	C1orf109
							Psmd14	Chd9	Ino80d		Hcfc2	Apol3	Cops3	Mir208b	Papd4	Srek1ip1
							Or4m2	G3bp1	Rc3h2		Ehhadh	Pdgfra	Cenpi	Sfxn4	Fbxl4	Podnl1
							Chek2	Rasl11b	Dok7		Gprc5c	Sec23b	Tmf1	Or2a25	Mir4470	Gmeb2
							Fbxo11	Nkain1	Wsb1		Mlec	Plcb3	Elp5	Atp1a2	Ngrn	Lrrc61
							Or4f21	Plscr2	Linc00273		Ktn1-as1	Birc5	Diaph1	Myo1c	Ift52	Insig1
							Ap3s2	Supt7l	Znf341		Ino80b	Lrrc34	Glyr1	Itga10	Myeov2	Klf11
							Strn	Myo7b	Ube2z		Mettl6	Mir3688-2	Wdr45b	Scgb1d2	Tnfsf9	Calm3
							Mir3605	Eri1	Aurkaip1		Setbp1	Mxd1	Papd7	Zdhhc13	Med10	Fbxl14
							Wwp1	Tesc	Scel		Cdc42se2	Fam169a	Tomm6	Tmem203	Kctd21	Zswim1
							Fzr1	Atg10	Trim52		Atf5	Sertad3	Impdh2	C5orf56	Reep4	Kctd2
							Ifrd1	St3gal2	C3		Ankrd24	Taf10	Kiaa1468	Gon4l	Ctnnb1	Homez
							Fbxw8	Gyg1	Sema3c		Zdhhc8	Znf425	Ggnbp2	Zbp1	Cox5b	Slc9a3r1
							Ube2g2	Plcb4	Efemp2		Ctxn2	Kif11	Ak8	Mcam	Ormdl3	Cyb5a
							Snora80b	Kif9	Gsto1		Grwd1	Dennd5a	Slc25a33	Chmp4a	Zzz3	Ppil2
							Spag1	Mn1	Mycbp2		Znf251	Phf21a	Slc36a4	Btbd3	Manf	Slco4c1
							Ubd	Cbx1	Ormdl3		Ftl	Mif4gd	Tmem42	Ankh	Fam208b	Churc1-fntb
							Kif24	Homer2	Rnf167		Nrxn2	Samm50	Sod1	Klhl33	Fam188a	Nol7
							Slc45a2	Nlrc4	Srsf6		Mir942	Ldoc1l	Cacnb1	Loxl4	Cask	Mut
							Avpr1b	Fgf1	Mir1915		Mrps25	Cxorf40b	Prss12	Plekhg7	Cpne5	Cpeb3
							Slc25a39	Irs1	Prx		Cptp	Casp6	Ccna1	Fam184a	Tnfrsf14	Por
							Lonrf1	Zmynd8	Hspa5		Pin1	Zbtb5	Pde10a	Loc100289561	Snord58c	Dctn5
							Nutm2g	Cxcr4	Prr15l		Nipsnap1	N4bp3	Rpl31	Saraf	Rap2c	Lsr
							Taf1a	Cpne2	Serpina3		Fabp5	Tcfl5	Prpf4b	Cmtm6	Pias2	Dnaja2
							Zscan12	Npvf	Ergic2		Med18	Fpr3	Lpcat4	C1orf50	Slc35g2	Vcpip1
							Prss36	Lypd6b	Plat		Cdk1	Cmip	Dph3	Pbld	Zbtb37	Krit1
							Fcgr2a	Tmem43	Tsku		Helq	Sik3	Nell2	Ruvbl2	Ano6	Lrwd1
							Rarres3	Zbbx	Stxbp4		Gle1	Tars2	Sap30	Chst3	Ddx27	Med23
							Dscam	Gimap8	Zbed6		Tsc22d4	Nupl1	Mob2	Slc29a1	Tp53i3	Fbxo46
							Fcf1	Brinp1	Utp14a		Znf638	Atad2	Gar1	C1orf106	Fra10ac1	Lyrm1
							Nfyc	Hmp19	Rpl9		Stx1a	C8g	Rrp1b	Mrpl12	Gle1	Syngap1
							Bex2	Ythdc1	Pdzk1ip1		Wdr36	Rnf170	Psmg4	Mapk1ip1l	Mir7-3	Rab1a
							Fuca1	Dcaf6	Jrk		Fam53c	Trmt2a	Hspa4	Atp5j2-ptcd1	Eif1	Loc729970
							Myh2	Pcbd1	Rmrp		Lamtor1	Zkscan4	Ep300	Mir542	Loc399715	Ntan1
							Tm2d2	Xpo7	Edn2		Pde4dip	Prkci	Gsc2	Skap2	44621	Cep63
							Bcl2	Lgals3bp	Mir3180-1		Polr2g	Usp35	Zbtb7c	Ct62	Serpine3	Tbcd
							Eif4a3	Tnfaip8	Osbpl10		C11orf48	Odam	Calr	Rnase7	Hoxa2	Letm1
							Lmnb2	Il23a	Eif3cl		Fcmr	Rab40c	Ttc4	Hnrnpul2	Rgs16	Mcm3ap-as1
							Skp1	Pxt1	B3galtl		Epc1	H3f3ap4	Xpo7	Cps1-it1	C2orf69	Zhx1
							Spag8	Met	Ube2e2		Mief1	Rac2	Tnp2	Lonrf1	Zbtb26	Fam161a
							Kat8	Dock2	Ccdc159		B4galt5	Armc5	Klhdc1	Gss	Hes3	Fbxl12
							Iqsec3	Tdgf1	Gcc2		Unc5c	Tfap2a	Ccm2	Syn1	Mir4665	Tigd5
							Hs3st3b1	Uba1	Nutf2		Ginm1	Llgl2	Klhdc9	Map4k4	Ppp1r27	Sf3b2
							Slc25a11	Prtfdc1	Znf425		Fam57b	Mir1282	Rnf130	Adm	Arntl	Hmgn2
							Taf9b	Alcam	Polr3c		Kbtbd8	Rgs13	Coq10a	Il20rb	Lnx2	Paics
							Snora71b	Mlana	Jade2		Polr3a	Nme2	Acap3	Sertad3	Mfge8	Mir4664
							Tcirg1	Pappa2	Aup1		Polr1e	Sash1	Xpr1	Ppp1cb	Zkscan1	Rab11b
							Zswim3	Mid1ip1	Rnf11		Calr	Ctdnep1	Sc5d	Sass6	Epha4	Max
							Rbp5	Ap2m1	Dus1l		Znf75d	Loc100507250	Tlk1	Zscan25	Mgp	C7orf55
							Rbsn	Ctla4	Linc00473		Smpd2	Mir1915	Znf707	Rrp15	Fam122b	Phf12
							Cbwd2	Nrip1	Loc100630918		Fam96b	Rnh1	Cdkn2a	Akr1c3	Tbc1d9	Mir3960
							Gemin8p4	H2afy2	Bag3		C4orf36	Pkd2l2	Riok2	Myl6b	Dusp9	Cnot4
							Unc13a	Gna13	Tmpo		Scrn1	Mgc12916	Bag1	Znf559	H2afj	Tmem59
							Skor1	Timm22	Loc648987		Otud7b	Vps37c	Acsl3	Loc283070	Slx4	Ldlr
							Fkbp9	Socs5	Itgb8		Gtf2h5	Ythdf2	Wdr20	Eno1	Mafk	Slc12a4
							Ano2	Elovl2	Nelfa		Adcy4	Ptgr1	Sumo1	Akr7a2	Triobp	Traf3ip1
							Vtrna1-1	Mtif2	Odf3		Mir10a	Tmem106a	Map6	Wdr63	Hist3h2bb	C9orf171
							Scap	Otx2	Loc283335		Exo1	Eva1c	Hacd2	Jmjd6	Scfd1	Bzw2
							Atp8b3	Ppip5k2	Aen		Mri1	Il4i1	Tpcn1	Mrpl55	Trib1	Slco3a1
							Larp1b	Ugt1a3	Ccl2		Slc35a3	Znf394	Arrb2	Bend3	Camp	Lonrf1
							Sgcd	Lce2d	Cmtm3		Sik3	Hist1h4a	C18orf8	Steap4	Tnks1bp1	Hirip3
							Cd160	Snrpe	Ercc1		Hes1	Ttll1	C6orf62	Tpgs2	Snhg15	Psmd2
							Magoh	Megf9	Srebf1		Dedd2	Nudt2	Ccdc88c	Elane	Rac3	Ift52
							Tfam	Vash1	Ppp1r3c		Foxo1	Dck	Zranb3	Bin2	Ei24	Fam78a
							Nudcd1	Hlf	Rgs9bp		Snord35b	Loc285847	Mex3c	Sema6a	Plk2	Chchd6
							Mir9-3	Olfml1	Mir573		Rabgef1	Arih2os	Wbp11	Kiaa1456	Wdr46	Tmem53
							Tbc1d13	Dbndd2	Dstn		Tma16	Heatr3	Pole4	Apba1	Hpcal4	Tlcd1
							Krba1	Hiat1	Hist1h3b		Gstp1	Dido1	Sclt1	Npc1	Rassf3	Prkci
							Mir1184-3	Fam161a	Sqle		Rasal3	Znf696	Rfk	Clrn1-as1	Il6st	Dcaf6
							Slc7a8	Foxp1	Klf5		Ube2l6	Rbms3	Arf5	Dpy19l2p3	Mir4263	Ccar2
							Tmem196	Or6y1	Lrp12		Qser1	Slc25a39	Tdrd3	Fa2h	Tmem8b	Dync1i2
							Mprip	Znf354b	Ltbr		Unc50	Capza2	Nkx6-2	Npepl1	Mir3193	Lman2
							Nop14	Pmf1	Cyb5d2		Nkain2	Naa38	Bco1	Prmt5	L3mbtl2	Zfyve21
							Pvrl2	Cmpk1	Mir4700		Fgd6	Zdhhc5	Ccnt2	Cdkn2aipnl	Znf846	Pdia6
							S100a10	Fh	Polr3f		C1rl-as1	Rpa2	Snrpb2	Gpr39	Senp3	Grpel1
							Fam58a	Arl9	Erbb2ip		Hist1h3h	Ctnnal1	Fdft1	Elp5	Tldc1	Rnf41
							Fut11	Mars	Oraov1		Serpine1	Hist3h2a	Lrrfip2	Avpi1	Vegfb	Hspb9
							Pqlc3	Rxra	Zfp1		Gpr155	Emc3	Hgs	Rcsd1	Dctn4	Syn1
							Hulc	Fa2h	Tuba1c		Rpl22l1	Snord43	Usp7	Mtf1	Tubgcp2	Znf324b
							Gpatch1	Arap2	Tm4sf19-tctex1d2		Osbpl3	Mir3189	Mast2	Mt1a	Fam86c1	Snord105
							B3gat1	Ndnf	Fam65c		Gnpda2	Scp2d1	Usp12	Lrrn4cl	C19orf68	Uqcrc2
							Klf15	Srek1	Ovca2		Fbxl19-as1	Rpsa	Kcnn2	Msantd4	Igfbp4	Ppih
							Elk4	Nfasc	Fam155b		Mir3167	Slc35f5	Tmed8	Fgfr1op	Hspb3	Ppat
							Loc100129034	Dennd2c	Loc100289230		Dpp4	Gga1	Atp5o	Tcof1	Fjx1	Eml6
							Birc7	Fam45a	Crem		Cyp46a1	Nr0b2	Errfi1	44818	Crtc1	Tyw5
							Pde6d	Ralbp1	Tmsb10		Tmem55a	Magt1	Pelo	Kiaa0355	Znf850	Fosl2
							Rps3	Stam2	Slc4a8		Nxph3	Pp7080	Upf2	Med10	Mzt2a	Mettl7a
							Rpusd3	Crct1	Tsc1		Ctsa	Osbpl2	Tomm34	Supt7l	Rab23	Kctd21
							Neil2	Itga6	Tpk1		Dph5	Vasp	Ring1	Tlcd1	Cat	Loc100289561
							Gpr88	Vipr2	C16orf62		Idh3b	Galnt1	Zfr	Zscan22	Mst1	Znf227
							Ccdc88c	Crb1	Sat1		Tsen2	Plagl2	Rufy2	Npffr2	Tulp2	Uckl1
							Rps24	Gen1	Znf436		Vamp8	Kiss1r	Cfl2	Kcnh4	C1ql4	Mrpl10
							Pop5	Aasdh	Itpkc		Heatr6	Trap1	Slc45a1	C3ar1	Apopt1	Htr5a
							Mipol1	Pacsin2	Traf3ip2-as1		Vps26b	Stmn3	Hnrnpa3	Hacd3	Mir577	Ulk4
							Rprd1b	Slc7a1	Spink13		Orc3	Rbak-rbakdn	Fam71e1	C7orf61	Pear1	Wapal
							Dynll2	Ankrd44	Ints6		Neil2	Znf776	Vps36	Mtmr6	Mast4	Agpat1
							Fn1	Bcat1	Rasal2		Klrc4	Rel	Naa30	Znf800	Aco1	Rnf40
							Vsnl1	Cdk15	Fam72d		Cwc25	Nrbf2	Commd3	Tceal5	Snord111b	Ctsa
							Serpina3	Gpr143	Cfl1		Plcl1	Snora52	Acot7	Tmem79	Pou2f2	Nek10
							Spin4	Slc28a2	Loc285696		Tada1	Nr2c2ap	Xrcc6	Grpel2	Foxa2	Rps21
							Taf13	Jkamp	Setd2		Gpr142	Atpaf2	Sdf2l1	Rhod	Usp11	Pofut2
							Asb1	Kcnip1	Cecr5-as1		Polr3f	Eif4a3	Bahd1	Dnajc1	Olfml3	P2rx6p
							Lrrn4	Pcca	Hes1		Tbc1d19	Hivep1	Mthfd2	Nprl2	Ccdc114	Ehmt1
							Pltp	Rasgrp1	Actn4		Nras	C18orf63	Smn1	Dph3	Zfp90	Mrpl46
							Polr2k	Ifit1b	Oxct2		Slc9a3r1	Por	Trim62	Sae1	Cdr2l	Asb7
							Scrn2	Kctd16	Cs		Ccnt2	Mtfr1	Pla2g12a	Eif2s3	Trim4	Knop1
							Sec14l5	Kank1	Ca12		Mrpl14	Mir3198-2	Zfx	C6orf203	Rpl36a-hnrnph2	C19orf52
							Capn12	Msr1	Loc648691		Mrps2	Ifi16	Pik3r2	Lrrc47	Zcchc2	Traf2
							Mir4732	Dsel	Nr6a1		Ap3s2	Mylk-as1	Ap1m1	Eif4g1	Taok2	Atp5i
							Supt20h	Kiaa1551	Cpne1		Srcin1	Armt1	Ssb	Adgrg3	Cldn20	Nprl2
							Ldhb	Eml4	Asap2		Hist1h2ah	S100a2	Tmem214	Fgf1	Pus7l	Ddx11l2
							Chrnd	Slc6a11	Kiaa0141		Eif3k	Rai2	Pex12	Srsf5	Dpp9	Dnaaf1
							Gorab	Thoc7	Suv420h1		Btg1	Kdsr	Idnk	Znf781	Btrc	Arhgap44
							Jak2	Gatm	Maff		Axin1	Unc13d	Rimklb	Sh2b3	Cdk9	Adc
							Maml1	Sfrp2	Lpar1		Pibf1	Frg1	Tspan5	Kif3a	Or2a14	Dvl2
							Cep83	Wwc2-as2	Srsf10		Nkg7	Mef2d	Sil1	Snord114-7	Loc100507577	Cplx2
							Rhbdl3	Kif26b	Mir100hg		C19orf54	Linc00612	Pim3	Mir564	Hspa5	Znf140
							Snapc5	Slc6a17	Banf1		Phf7	C12orf73	Sult4a1	Pdxp	Ndufv2	Znf513
							Nek4	Ppm1d	Mir3689e		Mrfap1l1	S1pr1	Grik3	Trip12	Pptc7	Gucd1
							Notch3	Gab2	Dfna5		Map1s	Gon4l	Chchd1	M6pr	Znf563	Arfgap2
							Ifitm2	Tbc1d7	Nptn		Birc6	Prickle4	Arf6	Gda	Pde6d	Fos
							Ep400nl	Syn3	Ccnd1		Zc3h12c	Acadl	Rnf24	Megf8	Kat6b	Snapc3
							Cystm1	Znf157	Ttc19		Ccdc83	Sult1a2	Fosl1	Caprin2	Loc152225	Marcks
							Col20a1	Cmtm3	Flj37453		Nt5dc3	Smarca5	U2af2	Nop10	Tsta3	Suco
							Npas3	Camk1d	Scfd1		Mrpl39	Tssk3	Supv3l1	Epc1	Scg2	Lpcat3
							Nemf	Cbln4	Mir4492		Cltb	Paqr4	Sox2	Bcl11b	Gli3	C10orf95
							Snora10	Irf2	Pygo1		Tank	Usp11	Cdkn3	Fktn	Dhcr24	Spata17
							Prdx2	Morn2	Fam72b		Chaf1a	C22orf34	Ino80	Tesk1	Polr2m	Pdxdc1
							Tars	Actg2	Linc00511		C1orf122	Ruvbl2	Gtf2e1	Dleu2l	Adgrf4	Cpsf1
							Clcn6	Gbp4	Cic		Plekhg2	Agtpbp1	Hn1l	Lmnb2	Hrsp12	Pnkd
							Tpgs1	Fign	Thbd		Snora26	Ndrg1	Yeats4	Mir920	Dnase1l1	Tmem219
							St8sia5	Pdcd1lg2	Zmynd8		Ip6k1	Tubal3	Pdlim3	Farp2	Rhpn1-as1	Ifrd2
							Eif2s3	Adam29	Gga1		H2afx	Maml2	Rnpepl1	Agap3	Rbm27	Jam3
							Snrpf	Slc25a46	Pef1		Kif2c	Phc2	Bdh1	Abcd4	Tmbim6	Rundc1
							Mir4657	44809	Rbfox2		Lypd3	Ints4	Cdc20	Ldb1	Crtap	Diaph1
							Mrps35	Svop	Kif21a		Bcat1	Gspt1	C2orf68	Prkar2a	Pqlc2	Zdhhc2
							Ndel1	Bmp5	Adgrg6		Hist1h4d	C16orf62	Magi3	Serpinb2	Sort1	Cdca7l
							Cenpm	Grin2b	Eif4e		Snap23	Trim2	Aebp2	Coa1	Mcm3ap	Slc35e2b
							Plekha3	Palb2	Tmem217		Rae1	Bag2	Mapre2	S100a12	Hpgd	Naa20
							Pkp3	Timp3	Txndc15		Isca2	Tbc1d31	Atr	Ccdc91	Dpy19l2p2	Mamstr
							Loc646762	Shh	Iqch		Abca12	Txnl4b	Znf839	Scaf8	Trmt44	Znf230
							Slc25a5	Fhod3	Krt23		Cdc20b	Pilrb	Becn1	Loc100506083	Kbtbd3	Hsd17b12
							Snar-h	Fshb	B3galt5-as1		Eif3e	Pacs2	Tada1	Cenpj	Mboat7	Akap8l
							Znf93	Plekhg6	Stra6		Erich1	Nbpf15	Plk4	Mad2l2	Tmem251	Mmab
							Snta1	C10orf76	Taf9		Trim5	Setx	Plcxd1	Eml2	Kcnh1	Linc00167
							Iffo2	Utp20	Nipbl		Znf133	Trim44	Csnk1g2	Cuedc2	Camk2d	Ube2a
							Clec1a	Cyp39a1	Jmjd8		Actg1	Slc25a38	Brpf1	Abca11p	Psmc5	Chmp3
							Rpl13	Nr6a1	Chrfam7a		Snord59b	Ccnd1	Scamp2	Stoml2	Map1a	Mir3917
							Ptbp2	Dnajc1	Ak8		Psmd6	Stx1a	Rbfa	Nubp1	C9orf171	Pprc1
							Znf707	Abhd12	Csad		Mast2	Snord81	Ntn3	Tiparp	Kpna2	Usp32
							Lrrc73	Cebpb	Fam160b1		Phb	Pald1	Aars	Nr1i3	Loc728084	Rpl23a
							Sertad1	Hhat	Spag5-as1		Tbc1d14	Klf13	Timm17b	Sln	Dclre1c	Suds3
							Puf60	Slc26a7	Tead1		Rfng	Tkfc	Tnks1bp1	Rab39b	Glyr1	Kmt2d
							Ccng1	Pcsk1	Hes4		Fam66c	Mob4	Med9	Tlr3	Spp1	Snord110
							Mrpl39	Ypel2	Ctnna1		Gpr132	Spx	Ubqln4	Pip5k1c	Kiaa1875	Cldnd1
							Naa11	Top2b	Loc100133091		Pan3	Htatip2	Atxn7l3	Znf815p	Fbxo44	Tada3
							Dhrs7b	Nsun3	Ankrd27		Pdhb	Snord114-5	Clip2	Ecm2	Idnk	Pfkfb2
							Gabarap	Srp9	Mrpl20		Znf584	Trpm4	Pcnxl3	Cacna1i	Scaf8	Acap2
							Fstl1	Leutx	Tmem208		Anxa4	Ccar2	Ccdc37	Mir193b	Alkbh7	Mtfr2
							Gpr176	Shcbp1	Foxk2		Eya3	Ap4m1	Allc	Sdr16c5	Osgepl1	Cnn3
							Polr2e	Mns1	Ogfod3		Prkrir	Zmat3	Rundc3b	Snx19	Atp6ap1	Glo1
							Nek10	Grb14	Dst		Nr1h2	Mpv17l	Xirp1	St3gal4	Fbxl7	Rabac1
							Rbbp9	C5orf38	Ccdc124		Nans	Hnrnpab	Ptpn13	Napg	Tex12	Kat2a
							Etnk2	C2cd4b	Cyp4f12		Znf567	Tigar	Mdm2	U2af1	Psmd9	Linc00271
							Mpp6	Chl1	Gabarap		Ddx21	Ttll5	Prok2	Ifi44	Trim39	Hes6
							Ndufaf1	Rgs10	Nosip		C10orf32-asmt	Sall4	Rraga	Trim23	Cecr5-as1	Clec16a
							Gpn1	Xkr5	Pgam5		Mrpl42	Fbxo6	Narf	Cluhp3	C19orf54	Tsc2
							Loc100289230	Spry2	Lactb2		Snip1	Ccr5	Dynll1	Ghrl	Mrpl45p2	Rbl2
							Dspp	Tmem200c	Crym-as1		Chuk	Mir9-3	Sh3d21	Itpr1	Mycn	Fbxo33
							Ugt1a8	Inf2	Cav1		Hnrnpul1	Tnk2	Ndufb6	B4galt6	Kiaa1257	Hexim2
							Tsg1	Manea	Pepd		Mtbp	Dnajc2	Lmbrd1	Znf226	Sdhaf2	Asna1
							Acsm2a	Rock2	Tpra1		Rpl36a-hnrnph2	St7	Mrps36	Dnajc17	Mir933	Lysmd1
							Naglu	Rnase9	Aamdc		Zcchc24	Srrt	Pum1	Crat	Tbxas1	Znf570
							Ly6d	Ralgps2	Slc39a13		Slc26a11	Rtn4r	Sp8	Has2	Wscd1	Eif3b
							Kiaa0319	Scube3	St6galnac1		Pth2r	Rpl21p28	Znf106	Mir4797	Tnpo3	Jund
							Srsf1	Cad	Atp5d		Coil	Mir615	Brd9	Btn3a2	Mapkapk3	Pqbp1
							Znf585a	Ccdc88a	Ube2b		Hint1	Fut8	Arpc1a	Map3k1	Flywch2	44815
							Mir21	Arglu1	Ubfd1		Ufsp2	Mybbp1a	Arhgap33	Id2	Nhej1	Aarsd1
							Mir208b	Rab33b	Dedd		Poc1a	C5orf45	Stxbp3	Btn3a1	Tst	Sharpin
							Gstt2	Rnf112	Tubb4b		Ptdss2	Wdr61	Brwd1	Ndufs1	Cse1l	Znf444
							Mrpl33	Ldhal6a	Arhgap5		Batf	Ulk1	Clk3	Znf121	Ppm1b	Uros
							Tspyl1	Prpf40b	Herc2		Atf7ip2	Rpa1	Txndc16	Atp5d	Znf221	Prr19
							Dvl2	Laptm4b	Or8b2		Atp5g3	44623	Hlf	Loc100129931	Zswim5	Znf121
							Colec12	Vps13c	Pan3-as1		Pip4k2b	Yars2	Nup133	Bex4	Tada2a	Fam120b
							Mpp2	Cd82	Fam227b		Pcdhgc3	Ahnak2	Znf664	C14orf166	Hcar2	Cdk11b
							Klhl8	Arhgap15	Asxl1		Fancl	Arhgef16	Stox2	Cbx3	C8orf48	Efhc1
							Rfx8	Col27a1	Clec16a		Fam65b	Fam111a	Pip4k2b	Slc12a8	C9orf40	Snx17
							44622	Pak1	Slc39a14		Prdm2	Ankk1	Ndufaf4	Purg	Pstk	Nup107
							Dock8	Col21a1	Mepce		Ca11	Apoc1p1	Got1	Snx5	Pcdh19	Col4a3bp
							Amph	Ccdc150	Il22ra1		Dnajb13	Tada1	Lekr1	Gpr88	Sp4	Kiaa0319l
							Gdf5	Foxa2	Loc100286922		Ttf2	Ctu1	Camta2	Hipk1	Fbxo36	Fbxo36
							Znrf2p2	Armc7	Tamm41		Lats1	Chtop	Incenp	Ano10	Ctns	Znf587
							Mdh1b	Fam178b	Xpnpep3		Mef2a	Linc00222	Fbxw11	Zbtb8os	Lgals1	Rpp40
							Ecsit	Mrgprx1	Ulk1		Znf234	Ppp2r1b	Tmem14c	Spg20-as1	Znf697	Znf485
							Loc100131496	Ccdc112	Fam207a		Tfap4	Cpd	Syt17	Lemd2	Prmt5	Rbm6
							Aff4	Snrnp48	Kdm2a		Hif1a	C4orf33	Suclg1	Oaz1	Pkn1	Pik3r3
							Nek2	Nrp2	Efcab7		Ptrh1	Hnrnpa3	Rela	Atg101	Sars	Smyd5
							Krit1	Hivep2	Polr2j2		Ube2d3	C2cd5	Tardbp	Actr8	Map3k11	Adgrf3
							Aga	Sox6	Mir4462		Smek1	Il32	Spata2l	C2cd4c	Idh3b	Fam183a
							Nufip1	Agmat	Ccnh		Zdhhc7	Ccdc84	Mrfap1	C9orf72	Zbbx	Ube2q1
							Ankrd39	Acot9	Spag9		C10orf76	Lancl1	Chek1	Mir3169	Syt8	Eif2b4
							Serbp1	Nlrp12	Ctgf		Tmem189	Sdad1	Ano10	Adnp	Pom121	Ankib1
							Slc25a44	Ppp1r3b	Alox5ap		Dnajc15	Wdr82	Ptpra	Pcdhga2	Furin	Ttc30a
							Cacna1g	Lrrc43	Nr4a2		Minpp1	Esyt3	Paqr9	Sestd1	Obfc1	Tmem170b
							Glrx5	Stam	Lrrc24		Rpusd2	Linc01011	Tcf25	Ndufs4	Hcst	Mok
							Pigk	Ccdc25	Anxa11		Gmpr	Pgap1	Inpp1	Twistnb	Uqcrb	Mrps15
							Kdm5d	Pllp	Smek2		Pllp	Klhl5	Nup50	Arpc1a	Wdr55	Cuta
							Mir181a2hg	Ttll7	Sync		Fiz1	Mir4505	H1f0	Cdc6	Adck2	Uchl3
							Pdss2	Znf740	Mst1p2		Rassf3	Ap3b2	Dis3	Echdc2	Gatsl3	Ccser2
							Irs1	Dip2b	Rapgef1		Rnf44	Hnrnph2	Sec62	Mir4666a	Spast	G3bp1
							Ankrd13a	Lrtomt	Eps8l1		Dut	Gtdc1	Farsb	Gtf2e2	Kmt2d	Aplf
							Podxl	Kcnv2	Smap1		Meis2	Neurl2	Klf5	Slc18a1	Myo19	Gstcd
							Phf6	Lmna	Rpl26		B3gnt7	Saxo2	Dcaf12	Znf488	Bdkrb1	Polr2e
							Rbm8a	Coq4	Mir3175		Ak8	Mblac2	Nagk	Eno4	C16orf46	Pdcd6
							Loc100505715	Iqcf3	Uckl1		Mprip	Tril	Gga3	Rtkn	Fam102a	Pld6
							Cntnap5	Spaca3	Arhgap11a		Tet2	Unk	Gtf3c2	Mylk4	Cep76	Rab33a
							Ext2	Insl6	Ip6k3		Cs	Kif24	Tfam	Skil	Dnajc28	Znf419
							Cgb7	Bin2	Snord1c		Mavs	Tmem99	Pnpla2	Eif4ebp2	Wwp1	Ankmy2
							Dhx9	Vash2	Pigl		Znf485	Mir1224	Eif4a1	Chek1	Il23a	Mars
							Lamtor2	Fgf10	Prkab2		Med11	Arhgap29	Birc2	Inip	Cyth2	Znf211
							Tnfaip1	Aff3	Gpx4		Ephx2	Linc00173	Srsf3	Ampd1	Plxnb2	Znf169
							Pdlim2	E2f7	Loc642361		Arfgef1	Mettl18	C12orf49	Txnl4a	Pdcd6ip	Cdk8
							Prex1	Tmem173	Msl2		Tmem258	Dhtkd1	Egln2	Fam49a	Dpy19l2p1	Ablim2
							Gtf2h1	Foxo3	Mir300		Abcb10	Bphl	Golga3	Snora71b	Zmynd10	Tube1
							Il23a	Dmbx1	Trerf1		Mis18bp1	Tox4	Wdr41	Slc38a6	C1orf220	Fto
							Mir30b	Il37	Magohb		Apbb1ip	Sppl2a	Mcoln1	Calcb	Vhl	Jmjd8
							Chst14	Cckbr	Champ1		Dram2	Dlk2	Fbxo11	Eif3b	Vcan	Ssr3
							Tmem129	Zc3h14	Haus6		Zbtb3	Plekhf2	Nudt15	Kazn	Hbegf	Ucp2
							Adamtsl4	Gab3	Ankrd20a1		Zcchc7	Cdc14b	Wrb	C20orf27	Opa3	Top3a
							Exoc6	Per2	Armc5		Hebp1	Mpp4	Fcho2	Obfc1	Tbk1	Rsph14
							Hspa14	Abcc3	Plekha7		Sclt1	E2f8	Ubap2l	Irf7	Tagln2	Psip1
							Cfap45	Pde4b	Atxn7l1		Depdc5	Ubxn1	Sec63	Tspan13	Rab13	Fanci
							Mars	C5orf34	Stx16-npepl1		Cdkl4	Aanat	Slc5a3	Mir645	Gabpb2	Ccdc101
							Znf132	Bbs9	Vasn		Tmem8b	Prrg2	Sec24b	Hilpda	C21orf33	Nkiras1
							Cpeb4	Znf568	Notch2nl		Prlr	Aasdhppt	Sertad1	Fhdc1	Sh3gl2	Pim2
							Col15a1	Nutf2	Vim		Brms1	Ecm1	Pafah2	Hdac5	Rhbdd3	Sap130
							Jmjd6	Fam134b	Pard3		Gna13	Sec22b	Eef1d	Peak1	Six4	Dffa
							Ifit3	Brs3	Rfesd		Arf3	Eif3b	Usp47	Srp9	Spg7	Surf2
							Mir3912	Mmaa	Dck		Bloc1s1	Cnot1	Vash1	Mir4642	Dpf2	Isg20
							Linc00461	Cd302	Arhgef12		Mir132	Supt6h	Uck2	Ibtk	Atxn1	Ppan
							Galnt10	Itgb1	Adprh		Edem3	Slc35e2b	Evl	Map4	Ap3m2	Amdhd2
							Abracl	Klhdc10	Usp47		Kif3b	Dhrs11	Jmjd1c	Dnajc19	Hs6st3	Slirp
							Rrn3p2	Hdgfl1	Sbk3		Hspb9	Chad	Stag3	Znf649	Denr	Znf567
							Ap4b1	Sacm1l	Park2		Pag1	Alg1l2	Elavl4	Iqck	Ak3	Hsdl1
							Cldn15	Tmem158	Ankh		B3galtl	Atp8b2	Vps4a	Linc00184	Slc25a42	Rps25
							Fundc1	Filip1	Eml6		Hltf	Znf787	Cep295	Uqcrq	Irx5	Mir7-3
							Ddost	Kcnma1	Mir662		Tmem185a	Kif4a	Crebzf	Zfp36l2	Gna11	Atp6v1g1
							C4orf36	Tldc1	Rhof		Ostc	Rufy3	Odf2	P3h3	Fbxl20	Mtmr14
							Senp3	Rbl1	Phf21a		Fbl	Wdsub1	Galnt7	Ppap2c	F11r	Gapvd1
							Calm3	Glipr2	Scarna27		Bop1	Tusc1	Rpl22	Ndfip1	C2cd3	Snx33
							Cstb	Rprm	Cct4		Acrc	Unc119b	Trnau1ap	Plekha8p1	Ppapdc1b	Wrap53
							Snx6	Ptcd2	Rap1a		Mir4734	Nsun2	Nup153	Tns4	Pck2	Znf571
							Colca1	Fam168b	Usp9x		Ndc80	Cul1	Rock1	Mir7-3hg	Vps35	Sigmar1
							Fam138e	Barhl1	Nktr		Lepr	Loc100133091	Rbm18	Ppfia1	Zkscan4	Mapk6
							Slc17a5	Lelp1	Casc10		Ppp1r15b	Ubqln3	Zfp69	Dhrs4-as1	Clk1	Mtrf1
							Ewsr1	Kcnc3	Appl2		Fyn	Tmem64	Mre11a	Cd3g	St8sia4	Kiaa1191
							Evi2b	Enah	Sult1c2		Nfya	Kat8	Gca	Fem1c	Or52n5	Atp11a
							Ncr1	Pdzrn4	Sdhaf3		Tmem131	Ephb3	Sema3b	Mir128-1	Snhg1	Pcbp2
							Hrasls5	Rras2	Slc44a2		Gtf3c6	Mrpl44	Hadh	Nsun3	Loc283177	Ovca2
							Psmd12	Gabrr2	Znf3		Sema4c	Sarm1	Rpl27a	Evi2a	Ift20	Ppp1r13l
							Psmd13	Gpr87	Ces2		Mecr	Loc100129046	Rictor	Hsf2	Scamp2	Bub3
							Cldn11	Lta4h	Senp1		Bmp8a	Mrpl45	Chd5	Kcnh1	Mkrn1	Nme7
							Tep1	Cpa6	Cyhr1		Ulbp1	C19orf54	Anapc5	Znf780b	Cdkn2d	Hiat1
							Hpca	Or51g2	Znf251		Selm	Actbl2	Mphosph6	Tmco4	Lyrm1	Fastkd1
							Itih4	Slc36a2	Fam86dp		Ece2	Ctxn1	Fgfr1op2	Tex264	Ranbp1	Strn
							Ripk4	Zbtb1	Ranbp1		Slc25a4	Rnu4atac	Troap	Zbtb41	Tor1aip1	Cfap221
							Drosha	Grap2	Ice2		Rbm12b-as1	Derl3	Ddx50	Stx10	Rbm11	Ssna1
							Mis18bp1	Hist2h2be	Trim13		Ptpn22	Gtf2e2	Tgif2	Bax	P3h3	Sp5
							Kansl1l	Tmem9b	Idh3b		Exoc3l1	Tom1	Mllt3	Adh1b	C14orf166	Nrsn2
							C2orf61	Upb1	Rbm7		Rltpr	Chac2	Rerg	Loc100288069	Ddx19a	Znf554
							Akr1c1	Agtr1	Sdccag3		Il24	R3hcc1l	Golga7	Wwp1	Agrn	Ints12
							Casp6	Gng4	Ube2j2		Snora7a	Gpatch8	Znf546	C11orf58	Krtap19-3	Pi4ka
							Pipox	Dnm2	Erp44		Mmab	Sdhb	Ppm1e	Zmiz1	Npm3	Hsbp1
							St8sia3	Slc9a3r1	Emg1		Tll2	Ubxn8	Sec24c	Galnt2	Inha	Trak2
							Tnpo1	Trim34	Crim1		Ppfia1	Fas-as1	Rnf157	Ino80b	Snora13	Fabp1
							Acss3	Zfhx3	Chst7		Hmgn1	C2orf49	Mphosph8	Mlkl	Nim1k	Polr1b
							Klhl20	Pdzk1ip1	Ing2		Usp13	Tox3	Klf17	Entpd3-as1	Fam198b	Ubqln1
							Elp4	Ccl2	Nol7		Znf708	Slc26a8	Gipc2	Gatad2a	Myadm	Wdyhv1
							Znf746	Fam53c	Cd300c		C3orf18	Rfxap	Dhx15	Zbtb25	Sema6a	Gcn1l1
							Snora70g	Fam60a	Sfrp4		Sftpa2	Adra1d	Klhl9	Dcakd	Ttc41p	Pacrg
							Rph3al	Rassf3	Rnf213		Tmem256	Ube4a	Gclc	Mir1182	Suv39h2	Zfyve19
							Wrb	Epha5	Znf292		Gtf2a2	Calm2	Churc1	Cpxm1	C16orf62	Gfm1
							Znf280a	Snai2	Gatsl3		Fam66b	Tbc1d23	Denr	Slc4a7	Anp32b	Dpm3
							Vsig10	Znf800	Rheb		Gba2	Sh3gl1	Manf	Adh5	Sema3d	Smc3
							Nfkb1	Ppp6r3	Cyth3		Mzt2b	Sgk1	Klhl22	Dalrd3	Npas3	Znf789
							Lpxn	Helz	Slc20a1		Lrrc42	Frs2	N4bp2l2	Dph5	Khdrbs1	Snhg12
							Gemin4	Tada2a	Loc100506688		Arv1	Ss18l1	Smyd2	Sf3b4	Kiaa0141	Bicd2
							Cpt2	B4galnt3	Tjp3		Arhgap17	Cand1	Cluap1	Fbxo3	Tomm20	Chmp4b
							B3galtl	Jakmip3	Arhgap9		Mylip	Nphp4	Zbtb18	Mir4289	Mir1253	Rnf103-chmp3
							Rrm2b	Snupn	Epha2		Fam156a	Arhgef28	Cabin1	Suz12	Dnajc8	C10orf32-asmt
							Loc153684	Colec11	Inpp5a		Rpl23ap53	Chst2	Eif1ax	Cd40lg	Pex2	C11orf73
							Crygc	Foxl2nb	Hoxc5		Klhl18	Rtbdn	Ppp1r15a	Srfbp1	Sepw1	Znf417
							Fas-as1	Gldc	Znf628		Nfx1	Znf442	Ubb	Stx5	C9orf72	Gm2a
							Fam89b	C15orf27	Strip1		Tsr2	Ddx27	Etaa1	Krt7	Zbtb16	Tmem129
							Isg20	Tln2	Hist2h2ac		Ndufc2-kctd14	Smc4	Mlxip	Ints8	Tmem168	Loc100129917
							Ankrd16	Lhfpl3	Snora71d		Linc01600	Gnb1l	Dnajb5	Znf302	Lrat	Chd4
							Fsip1	Hrh2	Crk		Ccdc163p	Gpr153	Csde1	Foxd1	Ptp4a1	Aurkaip1
							Cdkl2	Srl	Mdh2		Zmym3	Krt36	Sys1	Mir4471	Pex7	Xkr7
							Pan2	Igbp1	Cidec		Nkiras2	Hrsp12	Rab43	Kcnv1	Pttg1ip	Vps37c
							Tmem186	Atf6	Rmi1		Sdhb	Kirrel2	Tmem123	Pcgf3	Mir203b	Fgf11
							Hist1h1c	Plcxd3	Dr1		Zhx1-c8orf76	Ints1	Mrps17	Fbxo27	Cep97	Embp1
							Ctcf	Fbxw4	Mical1		Cd74	Sh3tc2	Papd4	Aebp2	Tpx2	Pcnxl3
							Mir561	Fndc7	Ep300		Otud1	Tmem200b	Uqcrq	Caap1	Vit	Ciao1
							Alad	Bnc1	Kiaa0895		Cep44	Cdkal1	Tomm20	Dnajc12	Defb124	Smg7
							Arel1	Gprin3	Tbc1d5		Tmem38a	Nrbp1	Ccdc124	Wdr89	Efcab1	Ncoa5
							Pdzk1ip1	Rps6ka2	Ddx5		Snx13	Psd4	Mcts2p	Smad3	Ankrd27	Zbtb4
							Loc100289473	Scgb1a1	Hsd3b7		Csnk2a1	Ube2e3	Zfp91	Tnks1bp1	Atp8b3	Eif2d
							Cdadc1	Rims2	Psca		Gdap2	Hla-e	Pacs1	Paip1	Ice2	Nthl1
							Akr1d1	Kcnj13	L3hypdh		Plcxd1	Siah2	Cdyl	Loc100132735	Araf	Capn10
							Slc7a7	Myh7b	Zc3h15		Znf821	Stk33	Dnajc25	Smndc1	Arid1a	Nfxl1
							Loc283922	St6galnac3	Celsr3		Nudt13	Xrn2	Tuba8	Mir205	Nrbf2	Nop14
							Slco5a1	Or5d13	Tmem151b		Mir3158-2	Mir3917	Dedd	Sh2d5	Nono	Slc25a44
							Sharpin	C12orf43	Tomm6		Flj20021	Pacrgl	Edem3	Usp37	Rock1p1	Tcp11l2
							Ndufa5	Cacnb2	Slc25a1		Sirt2	Myh13	Evi5	Kcnh2	Myh7b	Linc00115
							Wipf3	Znf114	Cracr2b		Arfip2	Usp40	Zbtb34	Rsbn1l	C9orf172	Usp37
							Arcn1	Cacng7	Cct8		Decr1	Kctd10	Uso1	Mir4472-2	Setd3	Sesn2
							C15orf53	Siah2	Asb7		Socs5	Spop	Tmem222	Atp5j	C19orf33	Dnajc17
							Pomt2	Gabra1	Aff4		Zbtb8a	Sumf1	Gldn	Prpf4	Mir661	Bms1
							Acsm1	Myo16	Mthfr		Ngly1	Tsc2	Cyr61	Scg3	Gdi2	Nudt2
							Ap3m1	C6orf203	Commd2		Cd27	Lhx1	Atp8a1	Zmym5	Mir769	Zkscan5
							Tmem248	Lyzl1	Abca3		Dhrs4-as1	Lamb2	Paxbp1	Cd274	Kctd11	Fam156a
							Galm	Pbx1	H2afy		Lamp1	Ndufa10	Crem	Sin3a	Tmem184c	Usp35
							Mir4458	Ascc3	Blcap		Fgf9	Znf687	Pdcd7	Nme1	Shc4	Mrps28
							Cep95	Fnbp4	Rnf138p1		Rap2c	Amotl1	Lcmt1	Trpc7	Fam221a	Loc100129518
							Cxcl3	Diaph3	Fam83a		Gltpd2	Tmem51	C7orf26	Thbs1	Nfkbiz	Tspan4
							Setbp1	Cfap58	Eef1a1		Polr1c	Tank	Purb	Krtap5-1	Uhmk1	Gmpr2
							Igfbp5	Atxn7l2	Ca9		Mir4665	Wipi1	Ten1	Fpgs	Fam167a	Kat7
							Fnbp1l	Spink7	Pld1		Marveld1	Oxnad1	Znfx1	Cmc2	Mir1282	Lztfl1
							Kbtbd11	Fkbp5	Ptpn4		Chordc1	Cfh	Bbs2	Ufl1	Rab31	Lrrc46
							Kcnc2	Or9g1	Stard7		Plaur	Eci1	Polb	Grem2	Cpsf3	Snord49a
							Wdr12	Tvp23c	Ppp3cb		Znf827	Crtam	Exd1	Tbl3	Hnrnpl	Ralbp1
							Rala	Il10ra	Abcd1		Srsf8	Sugt1p3	C4orf36	Sfmbt2	Tpi1	Tmem41a
							Ppp3r1	Csrp2bp	Fem1b		Srgn	Dpm3	Ormdl3	C18orf25	C11orf74	Bbs1
							Dnali1	Serpina10	Ppa2		Dcaf8	Pax6	C7orf55	Pcdhgc3	Cdkn2b-as1	Reep6
							Cited2	Adarb2-as1	Igfbp1		Hadhb	Nanos2	Smarce1	Atxn7l3	Slc34a2	Hmbox1
							Copb1	Ddx26b	Spin1		Dlg2	Herpud1	Fam160b1	Znf444	Atf5	Kat8
							Bet1l	Atg4c	Ccnl1		Mir762	Mrpl57	Tmbim6	Gatsl3	Pms1	Kcnq1ot1
							Cdpf1	Utp18	Gale		Mogs	Tp53i3	Srpk1	Npff	Bend3	Ormdl3
							Myef2	Rreb1	Igfbp6		Kif24	Snord113-6	Impad1	Thoc1	Bahd1	Foxk2
							Sfmbt1	Rapgef2	C11orf86		Hyi	Vmp1	Fam117b	Mob1b	Nphp3-as1	Uvrag
							Loc100287036	Rab33a	Ccdc47		Ermn	Tmem185b	Aff1	44813	Capn10	Tpgs1
							Vps11	Or10j5	Dars		Flj22447	Gns	Ccdc88a	Ripk4	Kifc2	Fam21a
							Cyp51a1	Wdr54	Plce1		Zc3h13	Myo18b	Wdr5b	Mir4476	Lpp	Znf354a
							Tmem55a	Il12b	Eif2s3		Dnmbp	Mdn1	Scaf8	Pttg1ip	Exoc8	Bub1b
							Mir670	Btbd19	Ulk4p2		Runx1	Dsp	Begain	C19orf54	Zfand1	Mcm4
							Mir142	Myo1a	Prame		Sin3b	Chtf8	Srgap1	Snord66	Arpc1b	Zbbx
							Dnajc28	Tmem39a	Loc100129617		Ift74	Nfkbid	Pnpo	Fbxl15	Clca4	Clptm1l
							Fam96b	Ttbk2	Gpcpd1		Psen2	Pla2g4f	Rp2	Mir4742	C6orf165	Spag16
							Eda2r	Or1g1	Lnpep		Rab9a	Magea12	Tmem8b	Ahsg	Ufsp2	Mvd
							Rhoa	Prkch	Atg4b		Adss	Mtor	Psmc3ip	Pcdh17	Fam53b	C16orf46
							Loc285847	Rab11fip2	Atg14		Pvrl2	Papd7	Sash1	Ccdc88a	Gltscr1	Map1lc3b2
							Guca1a	Sdr16c5	Gtf3c2		Glyctk	Mgc27382	C12orf73	Rpl23a	Casp6	Nanp
							Atp2c2	Hs3st3b1	Tbc1d17		Tagap	Gcc1	Clptm1l	Apoa1	Dgat1	Sik1
							Mir3975	Lmf1	Avpi1		Thg1l	Clcn5	Kdm1a	C1orf35	Neurod4	Pcsk1n
							Cnnm2	Slc20a2	Etnk1		Hcfc1	C20orf85	Lactb2	Urb2	Tlr1	Eny2
							Derl2	Csde1	Trmt44		Hmces	Meiob	Rap1b	Mars	Pam16	Elp6
							Apc2	Prph2	Mir4714		C17orf100	Sin3a	Fam72a	Rad17	Rs1	Frs3
							Smpd2	Tmco5a	Dnm1p41		Ankrd32	Rbm41	Apmap	Cks2	Mir3660	Mafa
							Cbx6	Ebf2	S100a1		Mpp6	Clgn	Ddias	Mir4519	Blm	Nutf2
							Ppp4r2	C7orf33	Znf410		Loc256880	Sh3bgrl3	Nasp	Arhgap19-slit1	Wbp1	E2f3
							Usp51	Htr1a	Jkamp		Mapre2	Znf500	Fam63b	Tacc2	Phf5a	Znf628
							Loc157273	Elovl5	Mir4505		Mir3178	Sag	Rgs19	Ttc28-as1	Dnajc1	Pank3
							Cp	Rgs8	Krtap2-2		Mir4530	Slc35c2	Qtrtd1	Mettl1	Shpk	Tp53inp1
							Ndufa11	Mast4	Rad21		Kdm1a	Sav1	Cyb561	Sys1	Mir1182	Ccdc85c
							Urod	Pip4k2a	Tmed7		Cpsf4	Mir4472-2	Fam103a1	Sema6c	Dhrs13	Ppp1r12c
							Cdk7	Pitx2	Smarca1		Entpd3-as1	Chmp1b	Cab39	Herc1	Tpp2	Ankrd32
							Tjp3	Gabra3	Mir4734		Rspry1	Tle4	Twistnb	Gsdma	Cd2ap	Derl1
							Znf850	Bage	Kctd21		Pcna	Tm2d2	Cpsf1	Clcn4	Krtap5-5	Mimt1
							Galp	Hnrnpm	Rps10		C22orf29	Snora70	Foxc1	Tspan4	Nol10	Rab1b
							Suclg2	Scd5	Sh2d7		Gch1	Mir502	Gtf3c4	Ubac1	Trap1	Atpaf2
							Fzd1	Scel	Gtf2h1		Atp5o	Zyg11b	Vwa3a	Fbxl20	C1orf216	Tmtc3
							Rfpl3	Hsd17b12	Rgs19		Sf3a1	Znf695	Yy2	Dnmbp	Mmp28	Fem1a
							Znf254	Ryr3	Znf503		Arhgef40	Snap29	Tnip2	Nebl	Orc3	Sugp1
							Alox5	Slc25a19	Rad54l		Dock6	Arv1	Tmem184b	Ly86	Rasa1	Anxa7
							Doc2b	Znf595	Pmf1		Rhpn1-as1	Rasal1	Tsen54	Tmc7	Rnf13	Shpk
							Hck	Rims4	Rragc		Samm50	Ctbp1	Kmt2c	Cep350	Rbbp6	Polrmt
							Mturn	Oprk1	Etfdh		Thop1	Mtg2	Klhl25	C10orf54	Wdr93	Rpl35
							Nme4	Ddr2	Hgh1		Sestd1	Cbwd5	Parp12	Snord114-9	Casp4	Vmp1
							Dnah8	Mfsd6	Tdgf1		Znf436	Ddah2	Tmem70	Steap2	Kmt2c	Nfs1
							Foxd1	Fam169b	C17orf85		Pacrgl	Mok	Fancc	Msl2	Anp32a	Mir4646
							Glod5	Itga2	Znf271p		Naalad2	Abcc4	Acad9	Dr1	Wdr47	Madd
							Idh3a	Magef1	Cgn		Tnip1	Tceal8	Bbs7	Stam	Plekha5	Ptchd2
							Fam64a	Ddx20	Braf		Lzic	Khdrbs3	Stx18	Cenpn	Eif4e	Ufsp2
							Gmip	Dlx1	Ankrd11		Kcnn4	Orc4	Wdr53	Pla2r1	Msl3p1	Hcfc1r1
							Bmpr1a	Kcnk10	S100a13		Rfc4	Ndel1	Zfp36l2	Ate1	Brd1	Hdac8
							Manba	Tfb1m	Ankrd13b		Nfatc2ip	Btbd6	Hspa1l	Nnmt	Tmem141	Znf556
							Kirrel2	Trerf1	Tagln2		Emc1	Tmem159	Rfxap	Hist1h4j	Tm2d1	Ppfia3
							Tfrc	Prame	Grb14		Tesk1	C6orf48	Ybx1	Krt34	Acad11	Mbd4
							Snora71d	Emc2	Oma1		Btbd19	Mir4426	Cep55	Rabac1	Ppil2	Rnmt
							Exoc3l1	Col8a1	Loc100499194		Mir4756	Tifab	Cacng4	Elmo2	P2rx4	Glrx5
							Ugt1a10	Slc16a9	Pafah2		Mgc16275	Thap2	Fbxw9	Znf248	Echdc1	Nr2c1
							Dtnb	Znf648	Zdhhc9		Lig3	Smarcal1	Tmem5	Tceal8	Cd9	Tsta3
							Gal3st1	C9orf16	Kiaa1429		Mir148a	Ddhd2	Lsg1	Hist1h4d	G0s2	Smg7-as1
							Pik3c2g	Fam127c	Mir4500hg		Serpini1	Or13c2	Mtmr12	Disc2	Mir374c	Ash1l
							Smap2	Chsy3	Ube2e3		Txn	Smek2	Smarca5	Plin1	Mir3662	Hspa13
							Tmem189-ube2v1	Olig2	Prc1		Lrpap1	Loc153684	Pccb	Vps11	Cdca4	Cystm1
							Arl10	Clk2	Scnn1a		Lcmt1	Abhd17b	Tbc1d1	Ccdc24	Galnt6	Actb
							Zer1	Zscan22	Dgcr8		Pih1d1	Nrip3	Hif3a	Tctex1d4	Kdm1b	Pms2p3
							Ccdc93	Smad6	Ust		Hacl1	F2rl3	Slc39a7	Nmral1	Gtf2h1	Map7d1
							Rpl10a	Trpc7	Fzd7		Fbxo45	Alyref	Calm3	Znf200	Sema6c	Ufd1l
							Mir4796	Znf281	Ints10		Pbk	Blmh	Gys1	Loc100506178	Tcaf1	Ankhd1-eif4ebp3
							Cep44	Tmem92	C14orf166		Loc646903	Trmt44	Plekho1	Loc100289673	Hs2st1	Abl1
							Limch1	Svil	Mtl5		Spats2l	Dynll2	Sugct	Snd1-it1	Tgs1	Stx4
							Sorcs2	Nos2	Grhl2		Rbm12b	Mlx	Vwc2l	Ewsr1	Scml1	Lig1
							Engase	Spef2	Wisp2		Stat5b	Psma7	Eif5	Birc2	Fas	C19orf70
							Hdac10	Sri	Golga6a		Fcho2	Nlrp4	Tbc1d7	Pbdc1	Ptpn14	Atp6v0c
							Atp6v0c	Znf81	Chst11		Ap4b1	Stoml1	Rpn1	Magi3	Cyth3	Esf1
							Eif4g3	Fam189b	Repin1		Rmi2	Tmem168	Arhgef10	Rhbdl1	Slc31a2	Stard4
							Dtl	Cdyl2	Kpna7		Taldo1	Cnot6l	Ywhae	Selenbp1	Emc6	Mir2861
							Znf740	Mettl11b	Tmem183a		Fam110a	Gap43	Golga8a	Mir423	Dpy19l4	Znf773
							Scarna16	Ryk	Neu4		Fam50b	Lyrm1	Rbmxl2	Tsta3	Cbr3	Atp6v0b
							Enpp7	Atp6v1e1	Tnnc1		Phyh	Rexo2	Brms1l	Znf233	Spata18	Wtap
							Cwf19l2	Znf292	Irf2		Tcerg1	Kif2c	Dld	Brix1	Dna2	Mrps24
							Pak2	Sytl2	Jdp2		Ica1l	Wdr87	Zc3h3	Dennd1a	Dmxl2	Higd2a
							Arhgap28	Nkx2-3	Gabra5		Mir3651	Rps3a	Rtn4rl1	Thbd	Npnt	Dgat2
							Dpysl2	Rbm41	Mir554		Epb41l2	Mrpl47	Mpdu1	Slc22a18as	Gtf2e2	Rab5c
							Nlrx1	Rad18	Neat1		Rab4b	Znf217	Zbtb24	Ier5	Cxcl16	Tsnaxip1
							Cep164	Cct6b	Fgl1		Kiaa0907	Mrpl21	Atp6ap1l	Gipc1	Kcnn4	Akt1s1
							Linc00336	Afg3l1p	Pcnxl3		Ssbp4	Tfpt	Hipk1	Atmin	Rpl39	Rab4b
							Rnf146	Dgat2	Pnrc1		Linc00167	Orc1	Afg3l2	Krt8	Znf282	Tkt
							Itga6	Cdk3	Atg12		Mir155	Ano8	Ccdc9	Cemip	Ralgapa2	B4galt7
							Gpc5	Loxl1	Rabep1		Il10ra	Atg4b	Ube2z	Gtf3c2	Ahcyl1	Znf605
							Rictor	Chchd3	Nebl		Mzt2a	Mir22	Rnf7	Apex1	Rp2	Calcoco1
							Mir3689d1	Ugt1a4	Tbx3		Mir4469	Tom1l2	Rplp0	Stim2	Bzrap1	Znf32
							Fam21c	Znf645	Prss27		Icoslg	Eif4g2	Mboat7	Tmem102	Spata24	Rexo2
							Pdha1	Fam9c	Phf10		Wrb	Itpkc	Ncapg	Mrpl2	Isl1	Dyrk1a
							Bri3bp	Slc6a1	Emp1		Runx3	Tsku	Tmem106c	Ttc41p	Kiaa1468	U2af2
							Pask	Wdr6	Arhgef26		Dnajc22	Mcrs1	Tssc1	Nav2	Zranb3	Zscan22
							C12orf57	Ndfip1	Mir3689b		Ahr	C11orf1	Dhx37	Notch2	Znf565	Tnfaip1
							Elmo3	Il20ra	Aar2		Pfas	Hmcn1	Btbd6	Dnaaf2	Rbak	Pabpc1
							Znf470	Gata6	Hist2h2aa4		Tuba1a	Mllt10	Tsn	Gapt	Higd2a	Pdxdc2p
							Il17b	Tnfrsf9	Tm9sf3		Fntb	Mir548ad	Ubxn1	Mir3692	Arl6ip4	Snord49b
							Trim23	Znf462	Hps3		Hus1	Mterf2	Slc9a3r1	Stat4	Dhrs7	Dync2li1
							Gpr146	Morn5	B3gnt6		Akr7a2	C16orf93	Polg	Ormdl1	Psmb8	Kiaa1161
							Utp14a	Kif6	Degs1		Znf548	Rbsn	Ercc2	Zar1	Krtap12-3	Tyms
							Kcnk6	Nhej1	Txnrd1		Pca3	Tlcd1	Gatad2a	Gpx8	Poll	Ddx51
							Mir642b	Hpdl	Vtrna1-2		Etv3	Slc38a7	Arl4d	Dvl2	Cldn6	Tmem102
							Clec3b	Dicer1	Aass		Znf236	Blk	Psip1	Aim1l	Ankrd44	Dlst
							Acsm3	Ksr1	Tmed7-ticam2		Arhgdib	Gdap2	Nol7	Asb15	Large	Cops7b
							Snx12	Cbx4	Kiaa0368		Fam214a	Znf669	Nek1	Lcp2	Bloc1s6	Rpl15
							Slc30a3	Or10v1	Tmem79		Jtb	Dlx4	Map2k7	Vamp4	Mir153-1	C1orf106
							Ddx39b	Suv39h1	Ap1g1		Sptb	Mapk7	Ddx27	Ppa1	Mir4279	Mir4309
							Dhodh	Myo1d	Ehd1		Loc728752	Spns1	Ift43	Pros1	Shkbp1	Ktn1
							Pabpc4l	Atad2	Gpr39		Pknox1	Txn	Eif4a2	Mrpl57	Ccdc127	Erp44
							Hhatl	Rsph1	Caprin1		Mlh1	Dctpp1	Sec14l1	Zg16b	Rgl2	Dut
							Bmp4	Gpr12	Srxn1		Cd81	Chp1	Baz2a	Lrrc1	Ehbp1l1	Cyp4f2
							Cep72	C3orf58	Ugt2b11		Caprin2	Loc648691	Fech	Chuk	Hint3	Mto1
							Nfat5	Cdk14	Pfn1		Znf235	Mlec	Iqcc	Rnf34	Sf3a2	Paxip1
							Tchhl1	Trip13	Atp2b4		Cfp	Samd9l	Bcl10	Rasl12	Mfsd10	Mir1908
							Ints10	Kcnj10	Igf1r		Hnrnpa2b1	Tpm4	Ect2	Rps29	Kcng1	Parl
							Ccbl1	Wipf1	Trim54		Eif2b4	Trak2	Gem	Rfesd	Ddx59	Insm2
							Dhx40	Or10p1	Fam84b		Kiaa0368	Loc646626	C1galt1	Fbln2	Mcm2	Tmem104
							Slfnl1	Eda2r	Znf576		Col22a1	Nol11	Pgbd5	Mir933	B3gnt1	Oip5-as1
							Kcnk12	Bcam	Sptbn5		Cisd1	Tnfsf9	Dgcr8	Stx1a	Anln	Mtch1
							Diras2	Snrpf	Coro1c		Snrpa	Dtd2	Ica1l	Rnf4	Ppp6c	Cabin1
							C5orf24	Ugt1a9	Cebpd		Dalrd3	Bcl2	Slc18a2	Bace1	Mrps22	Hmgcr
							Xpo7	Galnt13	Ubc		Ndufs1	Tdp2	Rasl11b	Mir3651	Col23a1	Cfap43
							Znf845	Pex10	Lrrc41		Kctd13	Gxylt1	Chrna5	Cwc27	Gng11	Top3b
							Pak7	Xpo6	Slc6a19		Grhl1	Rab3c	Ascc3	Ubqln2	Tubgcp4	Mapk8ip2
							Dpcd	Vat1l	Rad17		Loc154761	Cnpy3	Znf236	Ctdsp2	Tsc1	Nsfl1c
							Mettl15	Krt33a	Letmd1		Herc1	Pls1	Ube3a	Tmem249	Psmb7	Uck1
							Cntln	Shfm1	Rab7a		Zer1	Triap1	Wipi1	Rnft1	Rassf4	Iqck
							Kpna7	Tex38	Dnm1l		Znf223	Rps3	Ppia	Golt1a	Ccdc12	44814
							Myh7b	Kcnd2	Exd3		Dr1	Ndufc2-kctd14	Fam84a	Dusp16	Psmc3	Csad
							Rnf149	Tle2	Lcnl1		Fem1c	Flj42351	Ttc32	Spo11	Fam127c	Zhx1-c8orf76
							Serf1b	Irx6	Srsf11		Mob3c	Rps21	Micu3	Linc00615	Snord96a	Mrpl20
							Xpo4	C21orf2	Crebl2		Pdcd4	Pou3f3	Cbfa2t3	Fgfbp1	Psmd13	Araf
							Alox12	Edn1	Txlna		Snord124	Nr2e1	Slc6a17	Tlr10	Spata6l	C18orf8
							Gpr158	Mtdh	Pbk		Letm2	P4ha1	Kank1	Ifngr1	Ptbp3	Loc93622
							Mir4462	Ifit3	Tiparp		Slc39a13	Il31ra	Tarbp2	Mrps12	Setd7	Gatb
							Pno1	Nckap1	Tpcn1		Rpusd4	Rab5c	She	Fam151b	Fam72a	Tnfrsf10b
							Snhg15	Smpx	Col6a4p1		Fxyd5	Fam177a1	Gpatch8	Snord32b	Nipsnap1	Hmg20b
							Srrm3	Mina	Ksr1		Tprn	Fbxl6	Sdk2	C6orf118	Gpkow	Aldoa
							Tle2	Ablim2	Lyrm4		Sfxn3	Psmc4	C17orf96	Scn3a	Il13ra1	Znf436
							Rad9b	Irs2	Etaa1		Ift43	Ryr2	Ing2	Ccdc149	Aldh3a2	Ilf3
							Ube2v1	Tiparp	Zranb2		Dlx1	C9orf156	Ankrd28	Dusp19	Gnmt	Xpot
							Tigd5	Ifnar1	Coa6		Slc2a8	Tbl1y	Primpol	Rps15a	Dcaf17	44628
							Sepsecs	Ttc39c	Pipsl		Chst2	Znf653	Ddx6	Prdm5	Znf611	Pabpn1
							Adarb2	Exo1	Ncrupar		Znf764	Kctd21	Usp25	Pex2	Mir3651	Ddx54
							Rspo1	Atp12a	Cpsf1		Orc4	Sprr3	Dhx9	Tonsl	Pus10	Cox7c
							Tlx1nb	Tcf4	Dnajc22		Fdxr	C18orf21	Arl13b	Myl5	Slc35a5	Tpbg
							Sgcb	Itga11	Rnf115		Pcsk4	Gnaq	Ift172	Rela	Ppp1r12b	Dpm1
							Herpud1	Jakmip1	Oaz3		Atp6v1c1	Birc6	Wdr70	Ankrd36	Srxn1	Pip4k2b
							Fpgt-tnni3k	Bcl11a	Thoc6		Ifit1	Ndufv1	R3hcc1l	Ccnk	Wdr36	Dffb
							Rtn4rl1	Wdr43	Ak7		Abca3	Mir3687-1	Rab11b	Chd3	Xab2	Smad2
							Pglyrp1	Cacul1	Elmsan1		Stx4	Gpn3	Rab6a	C1qtnf7	Prdx3	Luc7l
							Phyh	Habp2	Cggbp1		Ndufb4	Eogt	Hist1h2ba	Mir4464	Cacfd1	Mgst1
							Rps6ka4	Lamc2	Krtap2-1		C6orf226	Supt16h	Sall2	Xkr8	Unc79	Psmd11
							Mfn2	Hs2st1	Setd1b		Lamb3	Rnf123	Qars	Slc44a1	Atp5j2-ptcd1	Bcl6
							Cryz	Snx10	Gtf2ird2		Lasp1	Rfx6	Mitd1	Bhlhe41	Guk1	Lrp8
							Ciz1	Phkb	Traf3ip2		Canx	Or51q1	Rnf138	C10orf107	Sgce	Ankrd13a
							Espnl	Nog	Trpm7		Lck	C9orf69	Rnf14	Smim15	Rplp0	Slc38a7
							C1orf140	Tmem144	Ccdc71l		Tspan15	Mir181d	Mcm5	Znf586	Znf93	Dot1l
							Nes	Tmem185a	Notch2		Ube2d4	Rpl29	Rpl24	G3bp1	Lclat1	Srxn1
							Lrrc45	Dtnb	Stk32b		Exosc6	Col14a1	Pmm1	Dctn5	Tmem86a	Znf277
							C1orf94	Csad	Slc30a1		Cyb5r4	Chrac1	Camk2n2	Wwc1	Zc3h13	Btrc
							Cxcl8	Wdr1	Rab1b		Snord99	Sigirr	Pfdn2	Ufm1	Hist1h2ac	Pdik1l
							Rnase12	Ddx28	Fmn1		Mknk1	Znf576	Slc39a3	Ccdc71l	Ncapg	Asb3
							Ift74	Sox21	C14orf80		Loc100507373	Ppp1r14a	Znf23	Mir4322	Iqcc	Phka2
							Fbxo40	Mlycd	Birc2		Cc2d1a	Zbtb37	Arl6	Ahcyl1	Mir4727	Rab40b
							Fam65b	C20orf194	Fam114a2		Rap2b	Gpr162	Hist1h4h	Morf4l1	Snord54	Pif1
							Znf594	Zfhx4	B3gat3		Smad4	Prkx	Galntl5	Sema4a	Immt	Cyp51a1
							Plekha2	Cpeb4	Scamp5		Ddx39a	C9orf72	Cc2d1b	Znf330	Uros	Lamtor1
							Wash5p	Krt71	Ikzf5		C22orf23	Trmt6	Ufd1l	Magix	Mir1181	Men1
							Oxct1	Arhgap31	Zcchc6		Ttc33	Clspn	Slmap	Wdr92	Pmm2	Cenpt
							Ep300	Ttc29	Ddx1		Gpr84	C14orf105	Ppp2r5a	Pcdha10	Stag3	Rbm42
							Cpped1	Or2a12	Slc35e2		Chrd	Hmmr	Cnpy3	Rac1	Arhgap20	Prmt1
							Mirlet7e	Idnk	Snrpa1		Cox20	Gprin2	Sema4g	Psmd14	Flt3lg	44625
							Stard5	Slc6a15	Dusp1		Pgd	Fyco1	Eif3a	Pomk	Fbxo9	Ywhaq
							B3galt5-as1	Arx	Lrrfip2		Cyth2	Cript	Tmem192	Appl1	Nktr	Dnajc28
							Uvssa	Synpo2l	Pde8a		Xrcc6bp1	Gmppb	Ribc1	Ncor1	Selo	Hgs
							Cops7a	Slc6a2	Smox		Tnfsf13	Noc3l	Znf207	Or5au1	Asf1b	C16orf71
							Mir34b	Gjb3	Map4k1		Arl5a	Ptpdc1	Rnf220	Adprm	Tmem109	Med29
							Adamtsl3	Kcnk9	Gps2		Ccdc114	Mir4796	Tbcel	Rab4b-egln2	Prkch	Ap5z1
							Pdzk1	Krt7	Rce1		Fam45b	Nrg4	Pofut2	Smad4	Hist1h2ai	Snhg10
							Hrsp12	Stk35	Mllt10		S100a14	Nudt1	Lzts3	Flg	Tubb3	Cops5
							Mir3190	Trpm3	Tnfrsf12a		Epn1	C17orf62	Csnk1g1	Crtap	Tnni3k	Maf1
							Dlx3	Ect2	Rbbp5		Smc3	Ypel1	Dot1l	Znf280c	Spo11	C5orf51
							Atf7	Sfrp5	Aagab		Ogfod2	Rpl18	Prkcz	Hnrnpa0	Arid4b	Idi1
							Leng8	Glis3	Vdac3		Nek11	Gls2	Nol4l	Tm7sf3	Alox12p2	Nol12
							Opa1	Cd55	Nup153		Apob	Klc4	Fkbp3	Nudt2	Nubpl	Txndc9
							D2hgdh	Smim12	Frk		Inpp5k	Cops5	Plod3	Eif3l	P2ry1	Rpl23ap53
							Snap23	Arhgap32	Rassf9		Tax1bp1	Card9	Rmnd1	Dmtf1	Actr1b	Itpr1
							Agap3	Gfpt2	Cul4a		Eif4e	Fam149b1	Naa25	Fbxo21	Fopnl	Pikfyve
							C14orf169	Trafd1	Entpd2		Ddx28	St20-as1	Oxr1	Tdg	Fdx1l	Kbtbd6
							Soat1	Arl4a	Tmem68		Znf561	Igfn1	Atl2	Cep97	Tcf7l1	Lmbrd1
							Rtbdn	Nup210l	Ppp1r9a		Dctn5	Hagh	Muc1	Trim11	Tmtc4	Lrrc41
							Fam200a	Fbxo34	Loc100505716		Dcun1d3	Map3k6	Cftr	Wdr70	Snora16a	Znf337
							Ccl7	C15orf39	Muc2		Depdc7	Kiaa0100	Abi2	Aldh7a1	Tmem234	Tmem160
							Kat2a	Smad3	Mir548w		Med29	Pgap2	Gabpb2	Mettl13	Anxa6	Kdm6b
							Hoxa4	Man2a1	Cdc42se1		Pisd	Mief1	Fam78a	Zyx	Ikbip	Eif3m
							Nudt16l1	Osbp2	Fcgbp		Htt-as	Prame	Per2	Wdr62	Rac1	Gtf2i
							Nbpf10	Rfx3	Stmn1		Ercc4	Maoa	Nup93	Becn1	Oxct1	Gpr107
							C12orf73	Dars2	Timm8a		Phlpp1	Trub1	Kif18a	Adnp2	Ttc30a	Armc5
							Shoc2	Tnni3k	Nthl1		Sdhc	Vipas39	Tubb4b	Prnd	Iqgap1	Stradb
							Efhb	Decr1	Synrg		Cdc40	Tyw1	Fkbp7	Zkscan1	Loc389765
							Dnajb2	Foxl2	C1orf229		Srrd	Tp53tg3	Hapln2	Rpgrip1l	Pfkm
							Rpl14	Ccng1	Snrpb2		Kpnb1	Vwa5a	Stk35	Mir548h4	Klc3
							Cactin	Fem1b	Nt5c2		Ly6e	Fam186a	Angel2	C8orf59	Ervk13-1
							Myof	Cdh22	Loc100128714		Rpp30	Loc100133315	Ccdc89	Loc374443	Ppp3r1
							Slc13a3	Cxcl2	C1orf174		Ttc39c	Tgoln2	Ncbp1	Wdr87	Cops8
							Msh5	Hist1h1t	Kctd3		Ppp1r3e	Znf618	Gnb1	Ambra1	Mir3189
							Krtap5-4	Mapkapk2	Timm22		Naf1	Thbs2	Dvl1	Znf462	Ulbp2
							Fstl5	Ern2	Fanci		Kiaa1468	Col4a3bp	Mreg	Prss41	Thoc5
							Or4d6	Ptpru	Serpina4		Traf2	Tmem43	Ppp2ca	Rbm17	Snord65
							Azi2	Aknad1	Dusp23		Dgat2	Loc644961	Eif4b	Krt17	Dlx2
							Acbd4	Fam131c	Vps37d		Kiaa1429	Flj33534	Ttll7	Malsu1	Hcrt
							Sec14l2	Shroom3	Stag2		Enoph1	Pbxip1	Prickle1	Nfya	Znf518a
							Fam220a	Reps2	Ascc2		Mir589	Ngdn	Cactin	Szrd1	C8orf74
							Snora9	Ppp1r2p9	Clcn7		Fez2	Ndst2	Ssx2ip	Mir660	Sult2b1
							Slc4a1ap	Tmc1	Proc		Gspt1	Zbed3	Nck1	Snord86	Gadd45gip1
							Gabpa	Nckap5	Ifrd1		Erc1	Atp4a	Micu2	Snord42b	Ttc1
							Pmaip1	Ugt1a6	Ywhah		Coro1c	Pkig	Gfra4	Nron	Slc22a18
							Ptch2	Zar1	Dpf1		Pip4k2c	S1pr2	Eif3j	Tiam2	Tbc1d31
							Hoxd8	Pitpnm3	Capns1		Bag4	Eif4ebp3	Tubb6	Mgst3	Anks6
							Sh3bp5l	Agpat3	Vcl		Nop2	Ddo	Dmxl1	Hadh	Sptlc3
							Wnt2b	Rnf7	Znf512b		Lrrc8d	Ccdc124	Lman2l	Foxk1	Znf584
							Anxa6	Atp6ap1l	Alyref		Dfnb59	Hsdl2	Dynll2	Dram1	Smarcb1
							Hfe	Ccm2	Rhoq		Nup54	Znhit1	C2orf76	Klf13	Rrp1
							Cldn9	Glis3-as1	Ino80c		Kif2a	Slc46a1	Spata3	Ftx	Scamp4
							Nkx6-1	Mettl2b	Fam149b1		Zfx	Frg1b	Cacul1	Ctif	Pak1
							Deptor	Tdrd3	Wash7p		Rbm14-rbm4	Aff3	Dopey2	Prmt7	Plekhg3
							Sergef	Slc1a1	Mirlet7bhg		Rela	Foxd2	Rnmtl1	Pik3c3	Pclo
							Cbx4	Hsd11b1	C1orf216		Smg1	Hivep3	Spty2d1	Linc01121	Smc3
							Kcnk13	Mbnl1	Znf287		Zranb3	Inpp5j	Rps18	Crym-as1	Loc100507634
							Loc100129083	Bckdhb	Lancl2		C1orf220	E2f1	Rsf1	Gtf2a2	Tob2
							Ccdc174	Nkx2-1	Map2k2		Cdc7	Thoc1	Abcf1	Pemt	Kif18a
							Enpp3	Elmo1	Zfand5		Ppm1d	Loc283335	Arhgap29	Oser1	Slc35f3
							Vdac1	Tex13a	Hspa9		Stat6	Mcm3	Zbtb40	Atp11a	Loc643770
							Acad11	Rasal2	Cops7b		Lurap1	Arfgap1	Rnf20	Atxn7l1	Dnajb9
							Nit2	Pbx2	Znf787		Nsd1	Tmem101	Nomo1	Adgrl1	Tmem120a
							Rhof	Ky	Ier5		Loc643542	Med16	Ppp4c	Reps2	Kif18b
							C9orf66	Dcaf8l1	Mir647		St3gal6	Mettl8	Alg8	Znf467	Rreb1
							Tbx15	Epsti1	Traf2		Fmnl3	Lat2	Nkiras1	Sugt1p3	Cobll1
							Ppp1r13l	Fam83f	Oprl1		Birc5	Grik2	Adnp	C22orf23	Znf761
							Plekhb1	Tdrd10	Bloc1s5-txndc5		Znf816-znf321p	Adcy2	Ccdc113	Dsel	Cpt1a
							Otud5	Slc3a2	Hinfp		Fam174a	Kiaa1045	Rrn3	Bcl2l2-pabpn1	Cd83
							Ebag9	Cwf19l2	Polr2e		Loc730668	Parl	Csnk1a1	Rad51ap2	Snord114-31
							Loc286238	Vti1a	Creb1		Fbxo7	Gdf3	Dhx36	Rccd1	Tmem183b
							Zwint	Fgf7	Ctnnd1		Nuf2	Hist1h2bo	Artn	Pgcp1	Ptprj
							Fgfbp3	Extl2	Eml2		Appbp2	Gtpbp4	Elovl6	Zkscan4	Ptpn11
							Minos1-nbl1	C8orf34	Atp1a1		Hsp90ab1	Met	Copz2	Sqrdl	Utp18
							Vamp5	Nid2	Slc51b		St14	Dhrs13	Abcf2	Nup214	Tnfrsf1b
							Leo1	Akr1c2	C8orf86		Etfdh	Dap	Slc7a1	Hirip3	Trmt6
							Rab26	Trpa1	Cd14		Vav2	Gats	Eif3c	Bmp2k	Ccs
							Mad2l2	H2afy	Pigp		Rab35	Tfpi	Ncapg2	Srm	Ppp2r3b
							Ngfrap1	Baiap2l1	Frmd3		Mir3665	Zxdb	Mapk6	Elmsan1	Bloc1s3
							Galns	Fstl1	Mir3689d2		Srbd1	C15orf40	Ube2q1	Defb4b	Chac1
							Cdc26	Ptrhd1	Denr		Hexa-as1	C6orf89	Tube1	G6pd	Armcx5-gprasp2
							Gas2l1	Pmaip1	Mettl10		Nek5	Cox20	Supt4h1	Cped1	Ppp2r5d
							Bcl9l	Lrch3	Spsb2		Mrps35	Phf10	Cyth2	Prop1	Tuba4b
							Mboat4	Tacstd2	Loc100130417		Loc100133091	Tmem120b	Ube2j1	Syt1	Loc284632
							Gfpt2	Nfatc1	Loc646903		Clcc1	Ptx3	Snhg9	Gle1	Bcap31
							Mkx	Sptbn5	Nek6		Elovl6	Usp12	C14orf28	Znf823	Kiaa0754
							Kiaa1715	Odf1	Ahnak2		Ada	Ube3c	Prpf39	Tssk6	Tbx10
							Dct	Myc	Maf1		Stxbp3	Arl6ip5	Hnrnpa2b1	Mbd5	Snord58a
							Bora	Tanc1	Ube2l6		Clk2	Susd1	Fam178a	Arih1	Aars
							Loc440910	Pcdh7	Cdc27		Fen1	Dopey1	Tyw5	Ascl2	Gtf3c6
							Ggt7	Pik3cg	Smek1		Ankrd13d	Pcsk7	Ankef1	C1galt1	Tomm6
							Fam155b	Tmed3	Cd82		Malt1	Smug1	Atp2c1	Snord80	Htr5a
							Slc25a46	Potea	Ankhd1		Snord15a	Ccnh	Brca1	Mefv	Mbnl2
							Or1f1	Rap1gap	Nupl2		Trip6	Dync1h1	Tapt1	Ube2e1	Adgrg4
							Tmem51	Cetn1	Klhl4		Angptl6	Sestd1	Ccdc150	Myo9b	Rbm42
							Sptbn5	Itga4	Gtdc1		Dennd2d	Ubr7	Clstn1	Dpysl5	Rfc4
							Mir125b1	Sergef	Rgpd5		Dkfzp779m0652	Cstf3	Psmd13	Fam160a1	Polr2l
							Pdss1	Cep152	C6orf132		Nr4a1	Casp10	Cd300lf	Leng9	Mrrf
							Nudt15	Acot8	Eef2		Ugcg	Isca2	Snx8	Abcb4	Atf4
							Drd2	Sp3	Hmox1		Rnf166	Twsg1	Tctn3	Nr1h3	Kiaa1217
							Sestd1	Commd2	Fzd1		Mtmr14	Dhx33	Kdm5a	Gpr132	Mthfd1
							Rb1	Adamdec1	C4orf27		Gatb	Gucy1a2	Nsmce1	C3orf36	Mttp
							Col4a5	Pde2a	Stt3a		Cd302	Dkkl1	Usp8	Loc648987	Arap2
							Moxd1	Or52a4p	Jmjd6		Foxj2	H2afj	Dcp2	Lrrn4	Sdr42e1
							Cat	Ptgfrn	Spop		Nudcd1	Fosl1	Nbea	Rps12	Kiss1r
							Fkrp	Linc00303	C5orf51		Fam86ep	Fbxl4	Cbx1	Paxbp1-as1	Zfp14
							St5	Ccdc93	Slc7a7		Ndufb10	C1orf106	Enpp5	Snora2b	Prpf40a
							Id2	Eno1	Mtf2		Usp35	Trappc9	Gng4	P4ha3	Otud1
							Rgpd4	Kiaa1324	Gapdhs		Tkt	Pdlim5	Scrt1	Tmem230	Kiaa0195
							Cfap69	Fgfr1	Nol9		Ptprg	Ift81	Atp13a3	Triml2	Pcyt2
							Vps52	Znf774	Limd1		B4galt1	Otud7b	Mlh1	C1orf198	Snord124
							Znf804b	Plac1	Hoxa4		Znf664-fam101a	Sh2d3c	Cry2	Mir3200	Mmp13
							Kiaa0556	Ube2d4	Dhrs12		Yy1	Atg10	H1fnt	Tmco5a	Map2k2
							Ncf4	Psma6	Scn9a		Josd1	Mir3691	Rfx8	Hist4h4	Adc
							Znf385d	Sin3a	Mad1l1		Prkx	Kdelr3	Cox11	Ano2	Ankrd28
							Vav2	Tmprss4	Lmntd1		Kcnj16	Sdsl	Brat1	Fyco1	Nxnl2
							Yif1b	Dock5	Polr1d		Rnf5p1	Sfxn3	Zak	Mrpl36	Kcnj6
							Mad2l1bp	Amer3	Epb41l4a-as1		Mir4513	Ttc14	Fam20b	Tnfsf10	Ywhae
							C4orf22	Paqr3	Gcfc2		Ildr1	Galns	Dnm1	Hmgcs1	Fhit
							Atf4	Znf507	Kbtbd2		Dnmt1	Map4k4	Morn3	Slitrk5	Prkcd
							Tmem67	Ddx56	Npm1		Rpl37a	Gimap8	Mrps6	Loc100133315	Klhl33
							Slc30a7	Wdr70	Mir3179-1		Hras	Hsfy1p1	Tdrd5	Fhod1	Dennd6b
							Nrbp1	Fam134a	Mir4279		Ifnar2	Gpx8	Ugdh	Mettl10	Heatr3
							Psme4	Snora37	Prr20d		Cryz	Gan	Ablim3	Bcas3	Suco
							Fam127a	Magea4	Ncoa3		Luzp6	Pold3	Ap2a1	Gfpt1	Btbd10
							Loc645434	Wt1	Met		Zdhhc5	Vapb	C2orf57	Ubtf	Trim2
							Linc01465	Ctxn3	Dcaf17		Tmem41a	Fth1	Harbi1	Pabpc1	Pfdn5
							Loc606724	Lrrk1	Trim6		Ppp3ca	Tcf15	Copz1	Cep192	Dazap2
							Klhl29	Slc16a6	Wash5p		Ppp1r37	Trim45	Map3k10	Crkl	Ccdc155
							Cenpk	Thnsl1	Kmt2d		Syde2	Znf664	Bud31	Akap8	Kiaa0513
							Ccdc8	Tspan5	Rhobtb2		Snora64	Edn1	Lpp	Spag5	Lyg2
							Znf521	Ext2	Tmem187		C16orf95	Ago4	Vamp4	Fgf14-it1	Patl1
							C19orf73	Ptchd1	Agrp		Doc2gp	Gtf2h4	Pigs	Nat2	Brwd1
							Anxa4	Kcnk1	Tor3a		Bbs9	Skap2	Dbnl	Dcbld2	Rmi2
							Znf708	Lypd1	Ccdc148		Spag5	Prrg4	Kif5c	Man2b1	Klhl18
							Adamts20	Celf4	Atp5g3		Zbtb11	Fads3	Rnf139	Fbxo34	Bet1
							Dhrs13	Enc1	Pop4		Loc389641	Islr2	Trim27	Il26	Tnk2
							S100a8	Ppp2r5a	Rfx5		Ric8a	Slc9b2	Cnnm3	Golt1b	Loc100131655
							Trim28	Chchd6	Linc00346		Mbd4	Timm50	Atxn1l	Fam129c	Fgf5
							Cdk14	Fhit	Ogfod2		Cbx3	Nudt3	Tmem263	Ppp3cc	Cr2
							Pip4k2a	Fam177a1	Sirt3		Gtf2h2c	Nog	Tex35	Ube2l3	Krtap21-3
							Znf160	Rasd1	Mpp5		Fam188a	Znf391	Junb	Znf282	Snrpg
							Efna5	Ahcyl1	Ptov1		Tmem260	Sprr2d	Atp1a1	Phkg2	Tusc1
							Ino80d	Fzd1	Mir203a		Gats	Pcsk5	Mospd3	Wdr12	Klhl32
							C1qc	Slc10a7	Uchl1		Wasl	Slc43a3	Pfn3	Rae1	Linc01011
							Tbc1d2	Rcan2	Cep85l		Klhdc4	Zfyve27	Slc25a51	Pigo	Ttc30b
							Alox15b	Hao1	Dazap1		Znf675	Mrpl33	Flnb	Slc17a4	Ccdc149
							Btbd1	Gnaq	Vimp		Kdm5b	Sharpin	Ropn1	Ints10	Ccndbp1
							Myl6	St8sia3	C9orf43		Apba3	C2orf42	Sptlc2	Nenf	Cnot10
							Orc2	Slc24a5	Kif27		Vrk3	C14orf142	Fut11	Kiaa1107	Spag8
							Raet1l	Smoc2	Socs3		Acss1	Mrpl18	Baz1a	Kiaa1211l	Sirpa
							Mtus1	C10orf62	Zkscan2		Brd3	Smim3	Ccdc64	Ubr5	P4ha3
							Psmb10	Itgb5	Fkbp1b		Znf599	Mia	Simc1	Mrps9	Melk
							Znf444	Pipox	Rad1		Mat2b	Mdm1	Gng7	Arhgef19	Esm1
							Gfra3	Ptges	Tob2		Tmem106a	Shcbp1	Adam15	Tuba4b	Tnfrsf11a
							Neto2	Nov	Dpp7		Tuba1b	Znf878	Pkd2	Cnrip1	Kiaa1958
							Cry1	Slc6a20	Casc3		Mrpl11	Linc00200	Ctdsp2	Psma3	Urm1
							F8	Vax1	Plag1		Nup133	Lrrc27	Znf318	Tceb1	Mfsd2a
							Mfsd11	Cdc27	Cux1		Taok1	Mrgprg-as1	Entpd5	Mir4437	Znf670
							Trmt61a	Fhl3	Tinagl1		Cdc25b	Mbd5	Cenpj	Mir4707	Rps29
							Arhgap11a	Kiaa0895	Fiz1		Tmem198b	Rps27	Mcm7	Ercc4	Emp2
							Pttg2	Syne3	Hmgxb3		Fem1a	Coq10b	Pld3	Ddx39b	Tmem64
							Tax1bp1	Nrd1	Tubgcp5		Saxo2	Trappc6a	Mrpl55	Crip3	Pabpc1l
							Cgrrf1	Or5h1	Adra1d		Snora76c	Srd5a3	Rhobtb1	Znf571	Ggn
							Snord85	44624	Trmt1l		Tmem63b	Znf711	Cep126	Linc00229	Znf552
							Gucy2d	Tbck	C11orf71		Samd10	Dnajc25	Sh3yl1	Foxn3	Oaz2
							Zcchc7	Blcap	Tmem100		Dph7	Dcps	Arl8a	Exd1	Fibcd1
							Acot8	Ube2g1	Oxtr		Qdpr	Ppp2r1a	Hectd1	Znf335	Abca2
							Rab30	Gpr78	Dkk1		Snhg15	Elk3	Tbc1d10a	N4bp2l2	Mir4669
							Mapk8ip2	Kcnk3	Marcksl1		Mtrnr2l1	Map3k12	Zhx3	Mir4674	Linc00307
							Ccpg1	Lin28b	Tjp1		Itga1	Loc93622	Ogdh	Fnta	Zfyve9
							Col6a4p1	Tmx2	Celf1		Loc100130093	Fut5	Aaas	Fdcsp	Ubn1
							Napb	Pls3	Cep95		Igdcc4	Msantd4	Alkbh2	Med23	Tmcc3
							Dnmbp-as1	Oxct1	Anapc2		Galnt2	Ttbk2	Rab23	Luzp2	Diaph3
							Sp9	Mmp13	Poglut1		Hey2	Tex14	Ppox	Ppp4r1l	Col4a5
							Loc286359	Kif20b	Hnrnpk		Snw1	Rnf38	Pkig	Ap4b1	C18orf42
							Luc7l3	Trpc4	Gprc5a		Dcaf17	Linc00111	Dedd2	Trub2	Aanat
							Mettl14	Fam133a	Srm		Unk	Spef2	Hoxc10	Txnrd2	Adamts3
							Ppp2r5b	Pcnx	Stip1		Wsb1	Slc9a5	Odf2l	Snord105b	Anapc1
							Rp9	Itgbl1	Pde7a		Lrrc48	Hdac10	Vps18	Tm4sf19-tctex1d2	Uqcrh
							Ccno	Ldah	Brap		Tmem11	Hadh	Rps14	Dynlrb1	Ftsj3
							Safb	Cystm1	Pnpla2		Rpl24	Epm2aip1	Ccdc96	Loc100288181	Tmem45a
							Tmed4	Alk	Scarna2		Atxn2l	Hist1h2ag	Plxnd1	Smc3	Gclc
							Plxnd1	Znf460	Glod4		Dennd5b	Arvcf	Cbwd1	Mir4273	Csk
							Xk	Matn1	Ube2a		Bdnf-as	Rab11a	Arhgap17	Trmt12	Snord73a
							Bsn-as2	Pip5k1b	Stom		Metrn	Tatdn3	Ppp1r12a	Tnni3	Spcs3
							Stx7	Cdk5rap3	Anapc4		Wdsub1	Trib2	C11orf84	Znf100	Arih2
							Rfxap	Ache	Cbx4		Rgs9	Prcd	Ap5m1	Prdm1	Zc3h7a
							Ddx26b	Or51m1	Drg2		Acot4	Msl1	Dhx33	S1pr1	Gcdh
							Slc7a6	Smndc1	Slc38a11		Arhgap26	Mir9-2	Capn10	Mael	Garem
							Loc100132352	Vopp1	Drg1		Timm21	Babam1	Ier5	Znf221	Fbxo27
							Ankrd6	Gpr39	Scgb1c1		Znf14	Or10a6	Amz2	Smim20	Snord104
							Txnl4a	Tgfbi	Znf780a		Uprt	Ier2	Fam136a	Klhl25	Loc100288637
							Flj42627	Plagl1	Rnaseh1		Dnaaf1	Mir4423	Smim19	Rnf138p1	Ppp5c
							Topbp1	Prickle2	Pprc1		Mir3688-2	Igf1	Znf217	Gpbp1l1	Hist1h3b
							C18orf8	Celf2	Tp53i3		Rbms3	Mir4733	Poln	C11orf63	Rorc
							Znf569	S100pbp	Clcf1		Znf330	Loc440600	Tmem59l	Ldhb	Slc35e3
							Rnf166	Prex1	Serpinf2		Psip1	Ube2s	Sf3b5	Mrpl1	Ivns1abp
							Parm1	Stx17	Ccdc97		Tmem120a	Lrfn2	Kctd10	Usp34	Arl4a
							Elk3	Kcnn2	Linc00336		Clstn1	Fbl	Apba2	Piezo1	Pip5k1a
							Tmc4	Arid3b	Gaa		Ripk3	Mesdc2	Mpzl1	Cry2	Spry4
							Cdh5	Ppp1r3a	Hhipl2		Samd4a	Ppp2r4	Ythdc1	Cbfa2t2	Kcnk10
							Ldlrap1	Bmp4	Mettl7a		Eif2ak2	C6orf7	Gtf2h5	Kras	Chdh
							Ehd3	Epb41l4a	Il24		Mir1204	Serinc5	Nat10	Pdp1	Loc344967
							Mir219b	Bdnf	Ptpn11		Pdzd11	Zkscan2	Gnl1	Rtp4	Lamb3
							Derl3	Gtf3c6	C7orf25		Bzw1	Clcc1	Gcn1l1	Znf620	Taf4
							Spink1	Lmo3	Hmgcs1		Znf570	Dmrtb1	Cdh13	Slc39a6	Mavs
							Znf76	Ano10	Dnajc27		Cep131	Helz2	Pkdrej	Pibf1	Ubl7
							Plglb2	Dym	Ano8		Slc35a5	Fkbpl	Ugcg	Mrpl54	N4bp2l2
							Mapk11	Cadm3	Mapk8ip3		Fam86dp	Nav3	Ociad1	Cdt1	Limd1
							Ccdc90b	Muc13	Slc43a3		Rnf34	Pnpo	Senp2	Plscr1	Rpph1
							Loc728730	Mark1	Loc100132352		Aaed1	Mir4645	Nek2	Pop5	Tspo2
							Cecr5-as1	Ccser1	Hltf		Mpg	Scoc	Hist1h4a	Adgrg1	Fam213a
							Ltn1	Crim1	Glis3		Znf774	Mir4434	Pphln1	Tra2a	Vash2
							Slco3a1	Gabra2	Sik2		Cdkn1c	Prcp	Hirip3	Mcee	Micu2
							Btg4	Fggy	Dnajc27-as1		Nrp1	Pced1a	Tjp1	Mlxip	Spats2
							Grm8	Csnk1g1	Anapc13		Klhdc9	Peli2	Cntrob	Znf585a	Itgb4
							Synpr	Hacd2	Itgbl1		Flj30679	Znf551	Ltv1	Morc2	Ccdc96
							Pet100	Kdm7a	C1qtnf8		Mrpl9	Ccdc82	C17orf104	Tmem156	Sltm
							Ssbp1	Msh6	Steap1b		C7orf25	Sdk1	Supt5h	Sike1	Abcb8
							Kctd11	Mrps25	Tsnax		Ccdc13	Linc00161	Nup210l	Anxa6	Eif2b5
							Nrp1	Pxdnl	Pex11g		Linc00265	Ahnak	Map3k2	Odam	Ick
							Csnk2a3	Gfra1	Loc100130880		Mapk1ip1l	Atp6v0b	Sort1	Kiaa1683	Tmem95
							Lcn15	Atrnl1	Hnrnpd		C14orf169	Pgm2l1	Mgll	Prpf6	Gcn1l1
							Lima1	Nup210	Ranbp17		C19orf40	Lrpprc	Slc4a7	Cd22	Socs2
							Plek2	Znf792	Slx1a-sult1a3		Tmem5	Terc	Snx16	Shisa7	Brca2
							Sdhc	Tex36	Brd7		Stk3	Mms19	Cecr2	Zc3h7a	Tuba4a
							Mir376c	Ier3	Col12a1		Prmt7	Srpk1	Pdcd4	Esd	Gdpd5
							Hectd2	Znf496	Rapgef3		Slc4a8	Mir377	Bcl7a	Acad9	Znf503
							Pcdha4	Golga7b	Cers6		Nfe2l1	Ptn	Ezh1	Lztr1	Sipa1l3
							Loc145474	Hint3	Zcchc3		Rac3	Lurap1l	Ehd1	Acsm3	Nelfb
							Ubxn6	Gria3	Mesp2		Apol6	Cdh24	Dicer1	Grb10	Cul1
							Aldoc	Tmeff2	Wdr38		Srebf2	C2orf74	C3orf14	Myo16	Mrps21
							Pex1	Slc35a3	Stag3l3		Abcc5	Coq7	Csrnp2	C15orf39	Ssbp2
							Lrrc26	Itln2	Tcf12		Stmn1	Mir144	Med25	Or7g3	Commd10
							Sdhaf1	Tbcel	Ptges2		Ubxn6	Nfatc2ip	Pard6a	Mir3201	Brd4
							Zbtb14	Ptpdc1	Rasgef1b		Iars	Znf324	Kif1b	Bnip3	Znf286b
							Hoxb4	Zfp36	Hcfc1		Tmf1	Axdnd1	Rcor3	Gpx1	Rplp2
							Hoxb5	Trim43b	Ctdsp2		Cd8a	Fancm	Arcn1	Mir1260a	Snora57
							Fabp1	Intu	Tmem245		Lrig2	Rnf141	Rnf115	Paics	Ppm1g
							Znf688	Trim29	Psmd5		Atf1	Mdh2	Vdr	Lce1b	Rpl9
							Thap9	Slc25a36	Tnrc6a		Alkbh1	Errfi1	Slc41a3	Snord35a	Tpcn2
							Lypd4	Clic5	Cecr7		Src	Pogz	Rgs2	Dnaaf3	Ift22
							Ldlr	Rnft2	Znf398		Arhgap15	Amigo2	C11orf24	Or8h2	Ap5z1
							Pcgf3	Milr1	Arhgdib		Osbpl8	Mir1307	Plrg1	Slc9c2	Irf7
							Rrn3	Sh2d4a	Kat7		Dyrk2	Mblac1	Fhdc1	Psmc3	Sh3kbp1
							Slc35e4	Naca2	Scaf8		Rbmxl1	Slc22a24	Sdk1	Fbxo5	Ifi16
							Afp	Ankrd55	Samd4b		Mre11a	Pard6a	Aspscr1	Cdkl4	Mir551b
							Foxd2	Prnd	Aurka		Nme1-nme2	Smg6	Arhgap12	C15orf54	Kiaa1524
							Zbtb41	Dtwd2	Hfe		Dusp18	Scarna16	Rps20	Ephb6	Nup62cl
							Kmt2a	Myrip	Cst6		Rhoq	Rif1	Mtmr6	Dtnb	Rhobtb3
							Immp2l	Bloc1s6	Lrrc40		Rsph4a	Susd6	Cyp24a1	Chst7	Cndp2
							Caskin1	Tmem150c	Scrib		Dot1l	Ccdc71l	Ctnnd2	Cenpk	C18orf21
							Mrpl48	Dntt	Fam133b		Cpsf3	Rhbdf2	Cnn1	Ppp3r2	Xpnpep2
							C4orf27	Capn14	Rem1		Fkbpl	Herc1	Exo1	Arid5b	Mapkap1
							Tcerg1l	44814	Mpc2		Prkar1b	C8orf74	Ptpn4	Depdc1	Nup214
							Eif1ad	Lrrc37a	Fam86c2p		P2ry10	Ints10	Rrp7a	Ak8	Ankrd35
							Cd200	Wnk1	Triap1		Atox1	Uqcrq	Siae	Mtif2	Cdkn1b
							Plbd1	Guca2a	Tbcd		Ank2	Sema6b	Pcdhb12	Utp11l	Grwd1
							Arl8b	Lrfn5	Slc38a1		Abi2	Cenpm	Cry1	Map3k9	Exog
							Strap	Fam49b	Ankrd46		Rbck1	Elk4	Usp53	Avpr2	Rexo2
							Slc29a4	Sec61b	Tmem141		Nt5c	Vmac	Isyna1	Ube2o	Slc31a1
							Loc284837	Ppp1r17	Smg8		Cd83	Tmem69	Bcl6b	Cited2	Ppp1r26
							Trim65	Mnda	Hps4		Fer	Hsp90ab1	Mcph1	Mafk	Limk1
							Tubg1	Il17f	Phf20		Srsf3	Srp19	Yaf2	Trib1	Gltscr2
							Fgf10	Znf804a	Tfrc		Pml	Pcsk2	Ccdc115	Cdh2	Ttf2
							Psmc3ip	Tmem37	Usp54		Cage1	Snar-f	Tef	Ppp3ca	Psma3
							Flj42393	Tmem179	Elavl2		Prpf3	Loc100126784	Trap1	Matn1	Snhg4
							Nmt2	Spsb1	Nup205		Tgif2-c20orf24	Clec9a	Asrgl1	Slc37a3	Maf1
							C12orf65	Fnbp1l	Slc18b1		Crip1	Prex1	Arpp19	Stxbp5	Cbx7
							Nfib	Rxrg	Sephs1		Znf420	Cldn1	Klhl17	Xrcc3	Ddit3
							C17orf105	Fsip1	Igf2bp2		Grhpr	Oc90	Ankhd1	Npas4	Rnf138p1
							Mir4780	Setd7	Mir4665		Brix1	Chi3l2	Tmem87b	Ryr3	Klhl23
							Kif6	Slc10a4	Srcap		Xab2	Synj2	Brd7	Slc27a3	Cdc20b
							Cecr3	Fbxw8	Lmna		Ptges3	Dnajc14	Bloc1s6	Gapdhs	Rapgefl1
							Mir2117	Edaradd	Sec22c		Vav1	Atg4c	Zc3h6	Pcdhb2	Ssr3
							Sub1	Slc22a16	Trim34		Lage3	Fgfbp3	Tmem74b	Eaf2	Mrpl51
							Tm4sf5	Agr2	Art1		Ddx55	Qrsl1	Rnf10	Mirlet7bhg	Invs
							Nptn	Ubl4b	Pvrl2		Mir3688-1	Ndufs7	Kpna2	Znf263	C12orf75
							Crtc3	Baalc	Mbd6		Ankrd30bl	Wasf2	Serinc1	Mir302d	Ly86
							Dcaf5	Fbxl17	Mir4747		Fn1	Stag3l4	Zswim4	Btd	Abt1
							Tmem110-mustn1	Noc2l	Phb2		Nfkbil1	Tyw3	Morf4l1	Apobec4	Wbscr22
							Mrpl10	Mospd2	Polr3g		Dgcr8	Zscan30	Id2	Sez6	Ldoc1l
							Dnajc2	Slamf8	Cryab		Mki67	Loc100128288	Dennd3	Znf24	Mrps18c
							Nudt9	Lrfn2	Pogz		Aimp1	Ly75-cd302	Nat6	Inf2	Sacm1l
							Cryzl1	Prph	Ino80b		Psmf1	Cep63	Mdh1	Dusp10	Timeless
							Manea	Znf14	Mir583		Pear1	Mrpl51	Lbr	Chka	Nol6
							Efnb3	Cmklr1	Bdp1		Fignl1	Cpne2	Itpkb	Wfdc9	Kirrel
							Mroh9	Dhx9	Hist1h4d		Btaf1	Fxyd5	Dnajb2	Il20	Snupn
							Gnrh1	Enox1	Bnc2		Hspa5	Flcn	Xpo6	Znf391	Ifne
							Orm1	P2ry1	Dab2		Cxxc4	Dcun1d5	Crip2	Krt15	Foxk2
							Linc00173	Snord97	Phf7		Elf5	Rps27l	Cyb5d2	Snord1b	Znf138
							Hebp1	C1orf110	Pak4		Cep135	Mars2	Mepce	Psmc5	C9orf85
							Adck4	St7	Plcb4		C2orf68	C16orf13	Ehmt2	Cul3	Hax1
							Sv2c	Atp2a2	Phax		Uqcrc2	Exo1	Cdca4	Mettl8	Cnnm3
							Fcho1	Trrap	Inpp5f		Mrpl50	Sdhaf1	Brf1	Slpi	Tfeb
							Ftl	Spint2	Cxorf40b		Pcnxl4	Mir4659a	Per1	Loc100268168	Bcar3
							Mir4787	Dmtn	Ift80		Loc440700	Mfi2-as1	Cul5	Plxnb1	Mfap3l
							Hook2	Scn9a	Setd3		Garem	Klhl12	Haus2	Lipg	Mospd2
							Ccm2	Snord78	Als2cl		Hmg20a	Yeats2	Lipg	Pask	Glb1l2
							Hfm1	Pax3	Ugp2		Uchl3	Runx1	Cbln1	Snapc4	C2cd4d
							Chaf1b	Hsd17b4	Tmtc2		Mbd2	Znf821	Sp1	Loc148709	Tefm
							Gusbp2	Dpp6	Klln		Rell1	Apob	Sumo3	Capn10	Itga2
							Znf766	Prlr	Arhgef39		Kdm5a	44811	Atp6v0a1	G0s2	Ttc28
							Osbpl9	Tmem132d	Ccdc80		Thap7	Timm8a	Laptm4b	Hps3	Ankrd54
							C16orf46	Dcbld2	Tp53bp2		Cd276	Dnaaf2	Pak2	Zbed1	Ccdc151
							Rnaseh1	Prss12	Fga		Mir4523	Rrbp1	Zfand2a	Best3	Irx4
							Acer2	Xdh	Ccdc6		Epm2a	Diras1	Nhlrc2	Txndc15	Setd4
							Zbtb25	Gmcl1	Calm1		Entpd7	Ccdc130	Snrpg	Muc7	Ubn2
							Mrpl45p2	Tfdp3	Mir3917		Ccdc42	Mir4795	Kiz	C2orf49	Fam13a
							Crlf3	Znf683	Ndufb9		Gcat	Wdr73	Pik3c2a	Sra1	Magef1
							Slc7a1	Elk1	Shc2		Clint1	Ap3s1	Chmp1b	Kdelc1	Mrps18a
							Wsb2	Pola1	Scarna12		Manba	Lats1	Faf1	Triqk	Ccdc144b
							Knstrn	Calm3	Mef2a		Smarca2	Eftud2	Sptbn4	Loc728743	Prkci
							Mir4435-2	Ica1l	Trim56		Gen1	Large	Bach1	Flj20021	Khdrbs3
							Mimt1	Fam129a	Csnk1d		Dph6	Hoxa10	Eps8	Fam127b	Hmgcs1
							Ablim1	Lacc1	Linc00094		Derl1	Cldn7	Dcun1d3	Znf205	Raet1l
							Bsdc1	Cog2	Arhgef19		Nasp	Ppig	Cask	Supt4h1	Esco2
							Phospho2	C8b	Timm8b		Rsl1d1	Fndc4	Tmem127	Mir4698	Baz1a
							Klk6	Shisa3	Akt1s1		Haus5	Znf397	Lrriq3	Snord105	Iqsec3
							Apoc1p1	Eya2	Sav1		Ddx19a	Ylpm1	Pitx2	Csrp2	Cish
							Kdelc1	Snord28	Phactr4		Utp23	Gngt2	Micu1	Loc647323	Fnip2
							Hmgcl	Sdc1	Prdx4		Rdh10	Pglyrp1	Napg	Snord114-17	Mrps6
							Eftud2	Rpa3	B3galt4		Sptbn5	Ap5z1	B3galt5	Nrap	Rassf2
							Slc31a1	Bcl9l	Loc440300		Mir27a	Tm7sf3	Cables1	Psmb2	Slc23a2
							Lsm6	Slc35f5	Pelp1		Uqcc2	Hla-drb5	C20orf194	Arl13b	Trip4
							Socs2	Slc35f3	Ripk4		Pdpk1	Txnrd2	Atg9b	Ctage7p	Slc44a3
							Pramef11	Hist2h3ps2	Gadd45gip1		Mir30e	Syngr3	Irs2	Bloc1s5-txndc5	Foxa3
							Atp5j2-ptcd1	Znf18	Gpatch4		Pop1	Cdc26	Rnf169	Mettl9	Sdc3
							Kctd14	Slc2a8	Krtap2-4		Mypop	Casz1	Fkbp2	Mkln1	Mnd1
							C5orf56	Cacna2d4	Gatsl2		Ap3m2	Fam96a	Znf787	Rnf217	Dyrk2
							Slc38a6	Adrb2	Pde4d		Cyth1	Srrd	Gabarap	Fam98a	Tpbg
							Tpp2	Il9	Mir3180-3		Rps6kb1	Ccdc126	Hps5	Tspan9	Raph1
							Dhtkd1	Saraf	Mir4440		Rassf5	Emc10	Il17d	Tmem27	Chn1
							Nfatc1	Rbm15	Loc100133286		Mir1229	Xpo5	Mlf2	Setdb2	Cd81
							Mmachc	Fam53b	Hars2		Ctbp1	Mir935	Mecr	Mcm2	Kctd8
							C1orf112	Stt3b	Mcm7		Tra2a	Tcerg1l	Lrig1	Fam177b	Btbd3
							Mir4687	Inpp5a	Znf23		Hist1h2bk	Ppm1d	Hnrnpm	Fam175b	Has2
							Srsf2	Cntn5	Alkbh2		Naa50	Dpp3	Usp22	Cep70	Znf585b
							Msto2p	Urgcp	Prr26		Slc25a32	Pum1	Qsox2	Larp4	C1orf35
							Phb	C3orf56	Prr20b		Tollip	Rtf1	Gpn3	Azin1	Ticam1
							Gmnn	Tbx15	Rnf139		Tigd5	Tln1	Apbb3	Hmgb3p1	Axdnd1
							Sdhap3	Palld	Znf282		Znf554	Rgl2	Fcf1	Aars	Napa
							Znf584	Lca10	Ncoa6		Snord77	Catsper2p1	Grhl1	Agpat4	Ube4b
							Linc00473	Pik3c3	Slbp		44810	Pdzd8	Cdkn1a	Fign	Linc00114
							Kctd9	Gemin7	Zc3h6		Nol11	Mir183	Dnal4	Emg1	Ccdc58
							F12	Xkr6	Fam129b		Sfxn2	Drp2	Wiz	Pgap3	Npbwr1
							Ucp3	Pced1b	Rfk		Vipas39	Rbck1	Fscn1	Dusp13	Loc100289561
							Rps10p7	Atp6v1b2	Cep350		Foxj3	Tmem60	Fam184a	Pepd	Gucy2c
							Sit1	Agtr2	Mir4725		Crot	Capn10	Gale	Dppa4	Ccnd2
							Nfia	Col24a1	Cyp2a6		Timm50	Atraid	Znf451	Ankrd30bl	Znf616
							Wasf3	Ovol2	Pdlim2		Slc3a2	Mrps24	Zbtb21	Alg10	Dab2
							Fastk	C7orf66	Psmd8		Acsl5	E2f3	Hnrnpul2	Actr6	Kiaa1644
							Ptprcap	Znf106	Znf22		Col14a1	Dennd5b	Fus	Fntb	Tbc1d15
							Syn1	Abtb2	Ift46		Alg8	Gpr78	Rab42	Rita1	Spats2l
							Hic1	Hoxd13	Camkmt		Mcm8	Chit1	Clk2	Kmt2c	Sec61a1
							Shf	Sytl3	Acbd5		Mir4285	Mir4462	Lztfl1	Tie1	Mvk
							C6orf223	Arsb	Msantd2		Rab2a	Mir4322	Ran	Kiaa0430	Gid8
							Wdfy2	Rab37	Dhx9		Smpd3	Eif4ebp2	Shisa3	Eapp	Zbtb25
							Ppib	Ankfy1	Kcnf1		Ciita	C2orf47	Zc2hc1a	Mir302b	Itga11
							Hnrnph1	Fam71a	Slc25a40		Spaca5	Pddc1	Gskip	Mcts2p	Rnf114
							Rnu6atac	Nrsn1	Tmem248		Gpatch1	Megf8	Ola1	Slc25a44	Bcl9l
							Wnt9b	Pck2	Loc100507634		Rtbdn	Sort1	Hey1	Fam160b1	C9orf91
							Calcoco2	Clec4a	Flj44511		Trim16	Lgals8-as1	Ndufs3	Mageb2	Usp9x
							Rnf39	Stard13	Rnf19a		Rasa2	Spag4	Nfic	Fth1	Cpsf1
							Paqr4	Epas1	Pdha1		Znf487	Rps6ka4	Fkbp15	Impdh1	Moap1
							Loc100190986	C1qtnf4	Ttc3		Cebpb	Stk3	Lig3	Linc01551	Iars
							Fam21a	Linc00479	Zc3h4		Znf621	Hyou1	Tbc1d32	Pdgfra	Gas6
							Plgla	Rfx7	Znf503-as2		Otulin	Rdh12	Nln	Sh3tc1	Nrgn
							Znf300	Klf3	Il17rc		Rbak	Sct	Txnrd3	Mir577	Creld2
							Ffar1	Nkx6-1	C10orf99		Iah1	Mir153-1	Stub1	Ell	Vps26a
							Rrp15	Laptm5	Ahdc1		Mir101-1	Dusp14	Rnf38	Zc3h12c	Mgrn1
							Klrg2	Prkrip1	Sgsm2		Nol8	Tepp	Cep57	Rasip1	Rtn4ip1
							Cercam	Rnf144b	Hdgf		Dhps	Cops8	Tuba4a	Scgb1c1	Ddx60l
							Boll	Foxi1	Med30		Flna	C21orf2	Tor1aip2	Etv5	Arglu1
							Znf702p	Sh3tc2	Birc6		Lpp	Pex19	Tmem198	Pak7	Fbxl14
							C3orf80	Fbn1	Eid3		Rps27a	Izumo1	Pot1	Cdk15	Eif3h
							C8orf33	C9orf66	Mdm4		Coro7-pam16	Cic	Atxn7l3b	Igsf3	Mir647
							Slc43a1	Tnrc6c	Supt20hl2		Jmy	Mir936	Coq7	Sipa1l1	C5orf63
							Gsx1	Lifr	Tsc2		Tsen34	Mir18a	Rnf141	Pip5k1b	Snord24
							Champ1	Brwd1	Snx16		Cox4i1	Wbp5	Prr7	Arap2	Tars2
							Cd109	Sntb1	Srrd		Rqcd1	Zswim7	Hoxa11-as	Or5m1	Tbx2
							Abcb10	Nt5dc3	Cyp24a1		Slc26a2	Mgat4b	Ddx4	Dnal4	Ing3
							Sec22a	Gad2	Tbc1d3c		Cmtm6	Etfdh	Kif21b	Znf674	Thop1
							Crtam	Tgm2	Ubqln1		Pms2p1	Slc8a1	Fbxo8	Mir500b	Bmf
							Ska3	Raet1g	Krt80		Bzw2	Anks1a	Txnl4b	Gprc5a	Wdr77
							Klhl33	St3gal5	Erc1		Nsmce2	Dennd4b	Znf362	Ginm1	Tor4a
							Nup210	Snora59b	Ctnnb1		Cdkn2aip	Tmco1	Nbn	Ccnb1ip1	Rit1
							Gdap1l1	Kif13a	Slc47a2		Mst1r	Acp2	Oaz2	Ilk	Umodl1
							Rgpd5	Pdgfra	Tbx6		Maml2	Cep120	Cpsf2	Myot	44806
							Dqx1	Msx2	Picalm		Plau	Tcte3	Nr2f2	Arl4a	Sarnp
							Hist1h2ad	Rac2	C4orf51		Bud13	Snx6	Csrp2bp	Wbp1	Adss
							C19orf52	Tmem25	Mvp		Cd300lg	Aco2	Stat3	Mgst1	Serpinb6
							Ace2	Kng1	Nnmt		Reep5	Saysd1	Osr1	Snora67	Coq10a
							Ptgr1	Tm4sf18	Zcwpw1		Miip	Mir451b	Ankrd54	Plxdc2	Psme4
							Esam	Eif2s2	Ablim1		Igf1	Snora71a	Ppm1d	Maz	Tlr4
							Zic4	Anks1b	Btbd10		Pdap1	Mdfi	Gmds	Hook3	Map3k4
							Pdcd10	Pts	Rabl6		Crebl2	Linc00235	Mnt	Znf260	Avpr2
							Fads3	St8sia4	Slitrk5		Etv6	Klhl15	Hspa9	Lamtor3	Uqcrfs1
							Otol1	Fubp3	Cdh5		Bsnd	Gmeb1	Nars2	Vamp2	Snrnp70
							Xpnpep3	Mroh9	Vwa9		Psmb8	Mir4633	Slc25a28	Gypc	Gosr1
							Tnfrsf11a	Fgf13	Lnx2		Prr18	Ccl22	Ppp5c	Rnf20	Scrib
							Tmx4	Npy	Hectd4		Gusbp1	Sel1l3	Psmg1	Rab32	Gnat1
							Kcnj11	Mfap3l	Acox2		Mir3622b	Plxdc1	Pdpk1	Eppk1	Eid2b
							Znf619	Kiaa1217	Arfgap2		Exoc7	Atp5g3	Pcnx	Mdh1b	Ptpn21
							Usp42	Prex2	Wash2p		Btn3a1	Klln	Srsf5	Numa1	Wdfy3-as2
							Znf205	Tcp11l1	Zc2hc1c		Dnajc9	Mtmr9	Mier3	Sbk3	Dcun1d2
							Coa7	Ell2	Clip1		Irak1bp1	Ctsd	Nusap1	Znf608	Dhx37
							E2f1	Ablim1	Nuak1		Znf778	Oxt	Ppp2cb	Mir155	Tmeff2
							Snord114-15	Trpv3	Notch3		Trap1	Bex2	C1orf74	Il11ra	Zdhhc16
							Ccdc38	Csnk1a1l	Lrrc27		Pelo	Lnx2	Kti12	Bud31	Hat1
							Dcaf7	Kif21a	Unc5a		Znf324b	Rrm2	Pcgf5	Mcat	Rps27l
							Gcsh	Myo10	Znf706		Ugt1a5	Rad51	C10orf11	Map3k13	Pcnxl2
							Magi2-as3	Fam222a	Prdm1		Prkcsh	Lemd2	Sppl2b	Afap1l1	Usp7
							Phka2	Cmya5	Prpf18		Mpp5	Sidt2	Dcun1d1	Actl8	Ybx1
							Lrat	Agbl4	Arhgap11b		Fam178a	Tor1aip1	Slc39a8	Pgs1	Ttll11
							Tsen54	Eef1a1	Zbtb17		Psd	Snord93	Armc2	Zfand1	C8orf37
							Gprin2	Ccnl1	Znf783		Alkbh5	Blnk	Cct6b	Blvrb	Pcdh1
							Phex	C12orf49	Azi2		Loc100505622	Prkrip1	Tomm70a	Crcp	Znf20
							Dusp9	Ptger3	Mrps2		Znf837	Zranb2-as1	Selk	Mir320b1	Gucd1
							Or8b8	Kcnj3	Mprip		Fam86hp	Tbcc	Fbxo18	Tug1	Faah2
							Rab29	Gata4	Ugt2a3		Snrk	Nckipsd	Nfatc1	Ublcp1	Znf583
							Pnrc1	Sugct	Fam46b		Trappc6a	Casp9	Appl1	Gstk1	Wapal
							Zpbp	Traf3ip3	Slc25a4		Fank1	Gins1	Dgkd	Stk24	Ankrd52
							Dhx38	Mtx3	Tinag		Sfpq	Vps25	Pmm2	Snord28	Nlrp14
							Dnm2	Fam19a1	Cdkl3		Spag16	Mgat4a	Pcmtd1	Ar	Lamb1
							Loc154761	Ptprj	Mir376a2		Klf9	Znf844	Atp6v0b	Znf276	Otub2
[truncated: 15,136 more rows]
