# Supplementary material for: Signaling mechanisms in renal compensatory hypertrophy revealed by multi-omics
Source: Nat Commun. 2023 Jun 16;14:3481. doi: 10.1038/s41467-023-38958-9 (PMC10276015; doi:10.1038/s41467-023-38958-9)
Supplement: Supplementary file 11 — Supplementary Data 8 [file 41467_2023_38958_MOESM11_ESM.xlsx]

## Sheet: Readme
This table estimates the transcripional activities of TFs listed in Table 1 from log2 ratios (UNx/Sham) for target gene sets
Method:The log2 ratios (UNx/Sham) of peak concentrations for ATAC-seq and TPM values for RNA-seq (24h and 72h) for TF-target gene sets were integrated for the estimation of TF activity.
Statistics: Statistical significance was evaluated using an un-paired, two-tailed Student’s t-test. Control = log2 ratios from all peaks (ATAC-seq) or all TPMs (RNA-seq).
Contact: Hiroaki Kikuchi at NIH at hiroaki.kikuchi@nih.gov or Mark Knepper at knep@helix.nih.gov

## Sheet: Targetanalysis
24h PT ATAC-seq
	all	PPARA	HNF4A	YAP1	STAT3	SREBF1	SREBF2	CREM	SMAD4	NR1H4	NR1H2	NR1H3	JUND	STAT6	STAT1	JUN	E2F4	NR3C1
log 2 ratio of peak concentration (UNx/Sham)	0.248306	0.323734	0.306447	0.239157	0.266134	0.276953	0.264173	0.278875	0.235006	0.319108	0.248246	0.288033	0.261988	0.222979	0.269811	0.27098	0.272113	0.287594
sd	0.394288	0.408888	0.495227	0.383454	0.334331	0.23517	0.202041	0.264885	0.381001	0.339658	0.334911	0.302138	0.350543	0.431216	0.289532	0.310327	0.307175	0.325285
median	0.280801	0.336907	0.334596	0.264584	0.283434	0.276286	0.270237	0.282295	0.275014	0.338821	0.284535	0.292983	0.284529	0.278659	0.282693	0.285105	0.283446	0.290292
size	10370	188	188	1272	6276	837	209	3287	2275	216	219	353	7680	235	5807	5117	6686	2013
alpha	0.05	0.05	0.05	0.05	0.05	0.05	0.05	0.05	0.05	0.05	0.05	0.05	0.05	0.05	0.05	0.05	0.05	0.05
95%CI	0.00758878	0.0584485	0.0707902	0.0210726	0.00827148	0.0159319	0.0273915	0.00905534	0.0156561	0.0452964	0.0443563	0.0315186	0.00783987	0.0551326	0.00744679	0.00850275	0.00736293	0.0142099
t-test		0.00939462	0.0462222	0.433429	0.00279327	0.0382477	0.561762	3.23732e-05	0.142758	0.00883269	0.998237	0.0609054	0.0157371	0.33127	0.000270829	0.000319094	2.85754e-05	2.6686e-05
24h PT RNA-seq
Filter : Max TPM >1
	all	PPARA	HNF4A	YAP1	STAT3	SREBF1	SREBF2	CREM	SMAD4	NR1H4	NR1H2	NR1H3	JUND	STAT6	STAT1	JUN	E2F4	NR3C1
mean log2 ratio (UNx/Sham) from DEseq2	0.0104022	0.441437	0.396872	-0.0635085	0.00094493	0.00294775	0.0654856	-0.0563364	-0.0483873	-0.075539	0.0599978	0.0398717	0.00194224	-0.0997792	-0.00929338	-0.0098246	-0.012493	-0.00356283
sd	0.579676	1.6318	0.729577	0.490836	0.561663	0.410254	0.351823	0.386595	0.509631	0.435841	0.449696	0.467522	0.564822	0.44282	0.416426	0.436543	0.489753	0.754699
median	-0.0153418	0.20098	0.238424	-0.114876	-0.0178564	0.0209751	0.0853623	-0.0571054	-0.105963	-0.115276	0.0511665	0.0308993	-0.0182202	-0.170021	-0.0117438	-0.0171217	-0.0240329	-0.0375437
size	11819	239	227	1366	8049	1150	296	4415	2360	192	279	432	9209	257	7870	6340	8576	2616
alpha	0.05	0.05	0.05	0.05	0.05	0.05	0.05	0.05	0.05	0.05	0.05	1.05	0.05	0.05	0.05	0.05	0.05	0.05
95%CI	0.0104506	0.206879	0.0949087	0.0260291	0.0122702	0.0237111	0.0400799	0.0114035	0.0205612	0.061649	0.0527674	0.05	0.0115359	0.0541388	0.00920023	0.0107456	0.0103653	0.0289203
t-test		1.75478e-26	5.32086e-23	5.99188e-06	0.252976	0.0424506	0.103693	1.45835e-12	4.56435e-06	0.0408857	0.155918	0.296373	0.288333	0.00246765	0.00932023	0.0136941	0.00299372	0.293386
72h PT RNA-seq
Filter : Max TPM >1
	all	PPARA	HNF4A	YAP1	STAT3	SREBF1	SREBF2	CREM	SMAD4	NR1H4	NR1H2	NR1H3	JUND	STAT6	STAT1	JUN	E2F4	NR3C1
mean log2 ratio (UNx/Sham) from DEseq2	0.121273	0.163159	0.215535	0.0372274	0.10923	0.131336	0.160988	0.0844408	0.0539685	-0.00315345	0.120545	0.1214	0.102698	0.0548658	0.113179	0.118393	0.10239	0.0893271
sd	0.704191	0.587568	0.474166	0.845133	0.52683	0.440805	0.440853	0.447474	0.526853	0.453194	0.464094	0.623908	0.57768	0.655536	0.491693	0.504198	0.567724	0.473416
median	0.0223996	0.110109	0.20778	-0.0073134	0.0209622	0.0255211	0.053989	-0.000788335	-0.0107834	-0.0484036	0.0387363	0.0609168	0.0221342	-0.0369014	0.0236095	0.0222072	0.0226118	0.00292593
size	11068	205	180	1149	6675	926	245	3594	2006	155	235	389	7737	217	6495	5446	7090	2105
alpha	0.05	0.05	0.05	0.05	0.05	0.05	0.05	0.05	0.05	0.05	0.05	0.05	0.05	0.05	0.05	0.05	0.05	0.05
95%CI	0.0131191	0.0804321	0.0692696	0.0488667	0.0126384	0.0283916	0.0552025	0.0146294	0.0230554	0.0713455	0.0593362	0.0620003	0.0128721	0.0872198	0.0119578	0.0133909	0.0132149	0.0202239
t-test		0.397471	0.0735987	0.000161808	0.226993	0.668754	0.379449	0.00320059	4.55394e-05	0.0282978	0.987414	0.997204	0.0557111	0.168383	0.414018	0.787415	0.0578178	0.0458155
