# Supplementary material for: Signaling mechanisms in renal compensatory hypertrophy revealed by multi-omics
Source: Nat Commun. 2023 Jun 16;14:3481. doi: 10.1038/s41467-023-38958-9 (PMC10276015; doi:10.1038/s41467-023-38958-9)
Supplement: Supplementary file 12 — Supplementary Data 9 [file 41467_2023_38958_MOESM12_ESM.xlsx]

## Sheet: Read me
The data in this spreadsheet compares abundance of transcript in microdissected S1 proximal tubules form mice after left unilateral nephrectomy versus sham surgery at the 24h timepoint.
Differential expression was assessed using edgeR and DESeq2.
Reference: in preparation September, 2021
Contact: Hiroaki Kikuchi at NIH at hiroaki.kikuchi@nih.gov or Mark Knepper at knep@helix.nih.gov

## Sheet: DEseq2_24h_proximal tubule
Gene_symbol	raw_count_sham1	raw_count_sham2	raw_count_sham3	raw_count_unx1	raw_count_unx2	raw_count_unx3	raw_count_unx4	padj	log2FC_Deseq
Gnai3	8757.33	3930	3240.67	3083	3718	3179	3375	0.521252	-0.298421
Cdc45	41.6667	45.5	35.6667	37	72	130	39	NA	0.960323
Apoh	47.6667	21.5	91.6667	81.5	230	763.5	58	0.126014	2.5236
Narf	7429.67	3776.5	2760	2938	3234	2601.5	3207	0.582122	-0.265416
Cav2	125.667	42	130.333	41.5	77.5	143	77	0.959669	0.0488496
Klf6	1373	1315	1092.33	774.5	953	983	1048.67	0.759791	-0.136194
Scmh1	844	409.5	401.667	247	357.5	333.5	263	0.203621	-0.542647
Cox5a	12827.4	12506.2	15350.3	13822.3	15269.5	14091.1	15123.6	0.340092	0.377376
Tbx2	6375.67	4482.5	4109.67	2644.5	1712.5	1322	3097	0.120394	-0.82256
Wnt9a	57.6667	61	54.6667	37.5	28.5	90.5	33	NA	-0.0684101
Fer	487.667	294	241.333	275	313	307	227.333	0.94233	0.0404555
Xpo6	2349	1269.5	1086	816.5	1044	1222	639	0.295133	-0.438961
Tfe3	1150.67	906	766	520.5	692.5	725.5	583	0.426095	-0.286637
Brat1	1765	1010.5	860	522.5	682	818	690.333	0.194008	-0.511237
Gna12	24161.1	15451.2	12688.3	7918.01	2708.09	12895.1	10855.1	0.275813	-0.693675
Slc22a18	23014	24221	21038	22762.5	28219.5	22984.5	20915.3	0.37653	0.33078
Itgb2l	37.3333	15.5	21.6667	19	10	39	12.6667	NA	-0.00990684
Igsf5	2930.94	2924.01	2392.29	4135.54	4058.3	4081.77	3297.79	0.0117649	0.780369
Pih1d2	138.333	96	136.527	72.5	74.5	95	107.203	0.745502	-0.208948
Dlat	10234	6649.5	5691.67	5796	6130	4957.5	5409	0.826055	-0.100547
Sdhd	19217.7	21761.5	16255.3	21959	22172	19070	22943	0.259403	0.460172
Ccnd2	84.7167	60.895	149.973	43.27	97.42	136.14	58.4567	0.975528	-0.0303736
Gpr107	2193.67	1558	1418.24	1545	1666	1619	1101.33	0.851212	0.0832655
Gmpr	4653.25	4850.14	4010.39	4873.06	5583.3	5704.98	4714.68	0.153959	0.482081
Mid2	657.667	359	322	241	280	349	168	0.306345	-0.472129
Trim25	1592	1010	1246	861.5	782.5	1232.5	757	0.593766	-0.208153
Dgke	190.333	95	119	118.5	92	144.5	85.6667	0.973461	0.0243101
Scpep1	15930.6	16095.5	15130.3	21707	17464	15050.5	15991.7	0.278863	0.448738
Mnt	168.333	77.5	176.333	43.5	71.5	139	62.6667	0.41242	-0.566128
Itgb2	66.3333	31.5	31.3333	15	60.5	45.5	17	NA	-0.0264758
Hddc2	237.343	276	346.333	247.5	251	240	302.333	0.837446	0.128895
Tpd52l1	218.333	221	133	202	287.5	153	201.667	0.4232	0.447732
Pemt	45.3333	56.5	68.6667	66.5	71	97.5	60.3333	0.349071	0.613692
Cdh1	1196.67	568.5	716.333	1363.5	1124.5	2854	304.333	0.376121	1.03075
Cdh4	46.3333	73.5	91.6667	54	60	70.5	22	0.777622	-0.259793
Bcl6b	49.3333	9.5	31.3333	33	23.5	48	20.6667	NA	0.404192
NA.	3980.87	2106.07	1595.01	670.92	1267.88	764.91	1556.2	0.104483	-0.888647
Comt	20839	21555.2	17892.7	22122.9	25110.5	32409.2	23850.5	0.0502256	0.626676
Rtca	1160	1305	1071.33	1272.5	1301.5	1275.5	1190	0.348002	0.367673
Dbt	4401.67	1926	1898.33	1543	1591	1644	1391.67	0.249961	-0.471971
Dazap2	12105.7	14872	11489.7	12602	12592.5	10712.5	12656.3	0.668637	0.197353
Mcts1	725.333	690	679.667	749.5	773.5	730	808	0.281249	0.420024
Trappc10	1021	598	846.333	409	470.5	1218.5	392	0.817377	-0.156108
Ccm2	811.333	850.5	803.333	757.5	795	995.5	776.333	0.469724	0.279419
Tbrg4	254.333	249.5	337.667	208	247.5	374	165	0.939062	0.0518723
Tmprss2	8800.67	5525	4748.33	5680	6137	8757	3684.67	0.61416	0.222931
Ndufa9	10009	11885.5	9543.33	10822.5	11724	9678	11655.7	0.417295	0.343065
Cttnbp2	1929.55	927.36	814.687	489.275	763.135	566.67	485.423	0.0786967	-0.741914
Galnt1	11657	4619.5	5135.67	5986.5	5304	6043.5	3902.67	0.900952	-0.0704188
Mkrn2	1080.95	1013.88	937.61	739.125	833.815	882.61	787.85	0.935215	-0.0389689
Raf1	6626.84	2548.18	2780.29	2437.46	3118.99	3245.55	2172.11	0.701017	-0.186497
Septin1	34.6667	26.5	38	34	39	37	27	NA	0.331398
Pdgfb	601.667	351	314	237	370.5	440	363	0.923918	0.0558788
Acvrl1	110.667	35	138.667	32.5	86	149	58	0.9882	0.0155571
Tamalin	41.6667	27	38.6667	19.5	35.5	46.5	40	NA	0.263991
Acvr1b	144.333	133	168.667	111.5	116	154	98	0.937988	-0.0529931
Tom1l2	8636.17	4375	3425.03	2129.14	3197.5	3059.5	2319	0.0787687	-0.694641
Zfp385a	61.3333	46.5	30.3333	28	42	51	46.3333	NA	0.176004
Itga5	163.667	69	94.6667	92.5	97	132.5	58.6667	0.88497	0.110901
Wdr77	1636.58	1241.78	1108.52	945.195	1130.92	1485.38	1105.61	0.806239	0.10141
Atp5pb	19206.5	22531.3	15914.2	22753.9	25299.3	19599.8	24004.6	0.197553	0.536553
Hnrnpd	1228.87	1106.33	1003.44	744.5	597.89	1064.04	651.1	0.510328	-0.272768
Dynlt1c	29.6667	18.5	25.3333	14.5	26	26	24.3333	NA	0.182411
C1d	1725	1603.5	1452.67	1526	1854	1730.5	1818.67	0.259403	0.406886
Gm2a	26987.7	27585	23276.7	39406	30779.5	30614	25140.7	0.152671	0.561531
Krit1	1820.67	796	952.333	846.5	997	1183.5	692	0.95806	-0.0282431
Clcn4	5211.55	3906.37	4255.28	4523.65	4559.11	4671.84	3327.52	0.510755	0.227584
Myo18a	4515	3354.5	2898.33	1480	2046.5	3675.5	1021.67	0.275579	-0.559742
Haao	9489.33	8919	8860	10089.5	9574.5	8202	7647.67	0.522366	0.250958
Cd52	39.3333	17	46.3333	19	19.5	47	11.6667	NA	-0.230483
Abhd15	130.09	101.335	110.347	159.74	202.5	328.245	82.6	0.0800769	1.00228
Hoxb6	103	72.5	87.3333	85	114	163	80.6667	0.264825	0.608881
Loxl3	28.77	19.095	38.37	11.975	28.335	34.47	18.7167	NA	-0.0562898
Kat2b	838.333	456.5	464.667	382	402	467.5	341.333	0.556129	-0.235235
Rab5b	1125.33	684	632	425	520	721.5	426	0.394089	-0.336513
Icosl	25	20.5	33.3333	18	16.5	42.5	7.33333	NA	-0.116296
Spg7	4458.33	4049.5	3539.67	3817.5	4571.5	3592.5	3158.67	0.605061	0.19997
Rpl13	3179	2600	4356	2298	3093	4036	3170.33	0.766481	0.151463
Chmp1a	6738.67	5755	5318.67	4571	5196	6143.5	5153	0.765829	0.110735
Rpa1	1916	1003	956.333	1023	1089	981	832	0.911993	-0.0564216
Tubgcp3	1684.67	792.5	794.667	585	769.5	1011	558	0.565769	-0.256229
Polr3d	447.333	436	388	299	382	435.5	412.667	0.790913	0.12857
Tcf7	23.6667	17	16.6667	14	15	11.5	11	NA	-0.266123
Ddx3x	6639.33	2931	3070	2366.5	2647.5	2537	2125	0.258913	-0.448209
Usp32	644.333	319	468.333	334	402	529	253.333	0.947856	-0.037104
Car4	3654.67	1702	3165.67	5310	10212	9510.5	4266.67	4.97e-06	1.64272
Txnrd3	3058	1972	1031	1275.5	1101	1043	878	0.244513	-0.564
Zfp512b	1523.67	784	867.647	589	546	1040	370	0.366949	-0.442198
Dnajc5	4205.67	2153	2147.67	1421	1965	2888	1476.67	0.581664	-0.244091
Tpd52l2	2081.05	2019.5	1851.21	1527.5	1859	1617	1932	0.846069	0.093829
Fmr1	3402.33	1247	1249.67	804	996.5	1029.5	847.667	0.100708	-0.725961
Pxmp4	4805.67	4456.5	5016.67	8196	8045	10326.5	5989	0.000272049	1.02998
Dlg3	552	252	268.667	185.5	201.5	165	207.667	0.260117	-0.548096
Gnb1l	149.633	163.5	162.3	135.5	131.98	133	144.303	0.934989	0.0558166
Mmp11	41.7433	15.58	62.8967	23.54	23.55	37.17	27.4633	NA	-0.250809
Smarcb1	1228	1181.5	1121.67	1058.5	1035.5	1184.5	1089.67	0.664962	0.171073
Hip1r	1892.95	1138.06	1039.08	617.745	823.635	1100.53	614.44	0.212222	-0.483158
Nsun5	728.013	725.71	763.127	586.425	668.505	721.035	683.737	0.796326	0.11835
Top1mt	1449.32	1562.5	1300.67	1499.5	1419	1442.49	1164.66	0.597686	0.214046
Hoxa10	3089.67	1893.5	1743	1372	1686.5	1383	1681.33	0.604784	-0.214858
Hoxa4	23.5933	20.865	27.8833	19.485	16.73	44.705	26.63	NA	0.400031
Gm38393	40.6667	14.16	25.1333	19	15.5	33.755	10.7233	NA	-0.109057
Mmp14	46.3333	51	41.6667	20.5	27.5	52.5	17.3333	NA	-0.441446
Slc7a7	23341	24314.4	17372	12358.7	18543.3	9872.31	19447.9	0.700745	-0.218429
Oxa1l	1783.7	1678.06	1578.29	1447.35	1546.65	1622.69	1443.41	0.738992	0.130257
Heatr6	702	459	497.333	359.5	478.5	544	400.333	0.974723	-0.0156061
Ilf2	1030.79	1015.34	1001.24	797.97	898.905	985.615	884.073	0.85552	0.0841189
Chtop	2124.67	1131.5	1125.67	780.5	968.5	962.5	913.333	0.352361	-0.354382
Snapin	1171.55	1244.66	1006.43	1113.53	1080.6	1314.88	1102.59	0.455783	0.287169
S100a6	16.6667	8	14.3333	13.5	19	78	14.6667	NA	1.49899
Icam2	119.333	55	77	72	92.5	198	100.333	0.227853	0.755975
Mapk7	453	368	318	184	214.98	264.5	258.333	0.323201	-0.424339
Epn2	829	382	472.667	293.5	450.5	432	298.667	0.522366	-0.284262
B9d1	337	343	381.667	314	376.5	236.5	407	0.725872	0.205248
Sec24b	1603.67	817.5	750.667	584.5	656.5	700.5	464.667	0.22873	-0.483098
N4bp3	740	794	468.333	268.5	433	327.5	610.333	0.506304	-0.394613
Rmnd5b	1579	1597	1327	1291	1545	1622.5	1455.33	0.499504	0.252464
Nhp2	1664.67	1187.5	1776	1775	2681	2952	1504.67	0.038138	0.783579
Vps9d1	1271	939.5	991.333	845.5	906.5	1232	715.333	0.875018	0.0707255
Zfp276	1280.57	812.97	903.753	607.5	721.095	850.78	484.887	0.425246	-0.29471
Mfsd10	483.667	454.5	463	471	462	696.5	325.667	0.477991	0.314877
Luzp1	781	642	717.333	385.5	615	642.5	561.333	0.84309	-0.097273
Slc13a2	6915.24	6732.56	6754.48	12228.9	5221.76	9107.99	3649.06	0.480723	0.421339
Kctd10	1641	762.5	768.597	861.5	819.5	1058	660.667	0.967976	0.0222996
Poldip2	7491	7452.5	5965.67	5786	6619.5	5868	6729.67	0.759797	0.133302
Ift20	987	821	1098.33	737.5	909.5	1030	967	0.667271	0.186028
Col6a1	34.3333	13.5	20.6667	11	31	179	3.66667	NA	1.46668
Pcbp3	1280.67	991.5	1221.33	823	1080	1137.5	988	0.877498	0.0710732
Lgals9	162	61	98	94.5	108	198	117.667	0.318846	0.592144
Araf	4464.33	3974	3730.67	3791	3893	4394	3157.33	0.589256	0.185615
Cfp	17.3333	16	22.3333	10	7	28	4.66667	NA	-0.35266
Uxt	544.333	556.28	629.667	510.5	497	658	528.333	0.67589	0.187162
Cnnm3	2058.33	1043	1007.33	325.5	211	524	517	0.000770708	-1.44636
Lman2l	3435.33	2537.5	3106	3321	3412	2797	2854.33	0.37253	0.333641
Mcm3ap	1410.56	816.755	656.803	406.17	582.62	744.77	303.17	0.179919	-0.621308
Pcnt	1525.25	765	908	577.5	680.5	892.905	522.557	0.356015	-0.362309
Ftcd	438.667	265	425	393.5	182	362.5	230.333	0.926071	-0.0666209
Mxd1	2365.33	1009.5	736.667	505	838	590.5	601.667	0.135981	-0.739991
Gmcl1	2104	1162.5	1009.67	780.5	1018	881.5	894.667	0.41154	-0.332877
Snrnp27	840	789.5	1158.33	781	946.5	949.5	953.333	0.62075	0.229125
Oas1c	24	26.5	39.6667	20	13	50.5	17.6667	NA	-0.043115
Ocrl	792.667	400.5	362.333	244.5	320.5	301.5	189.333	0.137062	-0.645871
Calm1	5813.67	5132.5	7292.67	6098.5	6677	6908.5	6742	0.32449	0.390892
Agpat3	8793.33	6849.5	7275.67	7836	8817	12578	5818.67	0.22022	0.458247
Sema6b	14.3333	14	18.3333	6	17	31.5	9.33333	NA	0.258281
Uhrf1	31	28	29.3333	6.5	61	197	20.3333	NA	1.41824
Dpp9	2082.67	1039.5	1053.33	775.5	1047.5	1260.5	691.667	0.564073	-0.245412
Ramp2	390.373	376.045	299.647	262.5	347.935	412.21	425.56	0.506933	0.310906
Lsr	1980.94	2130.07	1712.07	2368.32	2193.03	2479.3	1874.99	0.202229	0.468554
Gramd1a	1127.27	857.995	722.333	489.495	750.5	761.83	501.187	0.533055	-0.244435
Hpn	16008.3	15478.5	14624.7	18263.5	18023.5	22563.5	12203	0.205146	0.46576
Ckb	81.6667	56.5	65	55.5	55	206.5	50.3333	0.40608	0.664469
Sp1	666	378.5	489	301	292	438	299	0.437984	-0.317916
Myg1	1182.31	1196.88	1131.69	1001.47	938.025	940.395	1060.87	0.943405	0.0370655
Rarg	26.3333	5.5	24	7.5	18.5	48	12.6667	NA	0.4729
Pfdn5	1672.03	1579.12	2366.31	1285.04	1551.47	1595.11	1599.46	0.929564	-0.0510234
Efnb2	137.667	81	124	49	57.5	201.5	35.6667	0.848675	-0.19269
Rrp15	341.333	329.5	297.333	259.5	343.5	327	297.333	0.642087	0.203949
Rnd2	262.117	239.5	344.333	267	249.38	529.805	271	0.38442	0.456905
Srr	9310.99	5530.88	4413.82	4453.44	5220.55	4542.69	4244.22	0.745676	-0.139723
Fndc5	59.3333	74.5	40.3333	42	69	27	65.3333	NA	0.116069
Acp5	3869.96	4368.98	3475.99	6333.49	4532.5	6805.99	3630.99	0.0875188	0.70262
Fbxo9	3421	2798.5	3020	2819.5	2689	2657.5	2424.33	0.866812	0.0742122
Vps50	2546	1073	938.333	1041	1233	1215	899	0.842662	-0.110333
Hars	1723.65	1660.28	1601.05	1458.7	1666.08	1604.64	1653.16	0.557413	0.223025
Zmat2	1120	1129.5	1514.67	966.5	1214.5	996.5	1164	0.920528	0.0579532
Smg5	1085.33	593	731.667	456.5	561	1045.5	328.333	0.790696	-0.159472
Cct3	5914.67	5902	5178.33	6436	7254	7566	6216.67	0.0828598	0.549461
Glmp	8803.52	8896.52	7644.88	10102.2	8838.85	9160.44	7969.82	0.311777	0.374829
Mef2d	1005.46	797.705	748.737	474.74	669.64	904.78	478.943	0.711946	-0.163844
Tmem79	107.813	123.475	69.12	207.26	67.15	133.555	79.85	0.437356	0.579099
Snd1	5230	2740	2780.33	2396	2784	3260	2077.67	0.760822	-0.126403
Col18a1	5377	3118.5	2513.67	2702.5	2716	3935.5	1546.33	0.818575	-0.126681
Slc19a1	12650.7	12942.5	11549.3	17798.5	12193	14054.5	10199	0.340654	0.409538
Kpnb1	1028.33	618	754	721	799	1113	550.333	0.496012	0.27679
Npepps	2088.33	1147	1324	1064	1101.5	1082.5	894	0.534567	-0.229303
Mrpl10	2865.9	2938.39	2430.98	2584.5	2867.93	2671.68	2684.33	0.497595	0.258258
Cyp51	3314.29	1342.93	1875.85	2508.24	4999.39	3489.78	1506.27	0.11201	0.834189
Tcf25	7846.67	6222	7166	5062	5988	6456.5	4632.67	0.839692	-0.0792368
Tubb6	310.667	191	232.333	419	239	428.5	299.333	0.0677732	0.811282
Def8	13281.7	5631	6442.33	6721.5	8023.5	10636.5	5390.67	0.684962	0.189998
Meox1	73	30.5	71	53.5	52	93	67	0.491821	0.495464
Itga3	575.333	440	450.667	453	448	657.5	315.333	0.633465	0.208981
Itfg2	627	495	479.667	378.5	398.5	597	300.667	0.872632	-0.0832345
Nrip2	27.8767	20.78	42	20	12.5	52	29.3333	NA	0.136226
Tulp3	430	297.5	687.667	281.5	257	352.5	206.333	0.325938	-0.533189
Gtf2h4	596	517	563.333	528	591.5	458.5	551	0.608217	0.224798
Tubb5	476.333	446.5	410.667	575	634	738	543.333	0.0157585	0.758103
Ell2	1898.01	961	985.667	607.5	855.5	940	731.333	0.331574	-0.382752
Jup	6228.33	5290.5	3503.67	2972.5	3171	4058	2342.67	0.30845	-0.392346
Fkbp10	43	17	26	13.5	14	52.96	11.6667	NA	-0.0354605
Nom1	1119.33	776.5	829	542.5	601.5	749.5	561.333	0.434181	-0.271044
Ergic1	4343	3089	2713	3317	3072	4172.5	2384.67	0.533283	0.230284
Tnk1	21.0133	11.35	6.05333	5.8	48.92	31.335	5.18	NA	1.12211
Acap1	31	11.5	27.3333	15	11.5	13.5	9.66667	NA	-0.554288
Tcea3	2708.67	2847	3837.33	2855	2373	2197.5	2186.33	0.836325	-0.114238
Ifrd1	413.667	271.94	307.723	345.705	360.245	628.17	360.637	0.115273	0.636504
Stk38l	1725.67	686	762.333	581	764.5	761	586	0.509622	-0.300677
Brpf1	1415.82	791.625	804.717	470.79	601.94	661.74	427.22	0.101481	-0.582365
Akr1b3	564	471.5	476	450	735.5	919.5	504.667	0.115273	0.628248
Hoxc8	23.6667	41	45	17	23	9	13	NA	-0.999446
Hoxc6	77.6667	64.5	89.3333	37	50	41.5	31	NA	-0.676805
Gstt1	3683.67	4307	3433	3527.5	3700	2608.5	4295	0.729156	0.184728
Gstt3	2395.33	2794.5	1833.25	2225	2513.64	1882.08	2542	0.584695	0.258234
Ddt	5436.67	4600	7037.58	4160.5	4847.25	4637.48	4919.33	0.971615	-0.0202762
Marveld3	500.333	459	455.667	564	605.5	873.5	495.333	0.0560492	0.685623
Ddx18	643.667	340.5	431.667	286	321.5	280.5	313.667	0.461214	-0.31849
Ubl3	11080.7	6297.5	5969.33	5124	4632	4984	6246.67	0.616444	-0.218236
Gramd3	2540.67	1437	1192.67	1300	1232	1249	1285.67	0.844735	-0.0969299
Eef1e1	654.667	584.5	388.333	590	587.5	644	659.333	0.222796	0.498315
Akt1	3116.33	2832.5	2495.67	1793	637	2860	2052	0.601584	-0.338215
Cldn15	120.667	68	121	49.5	105	229	102	0.517302	0.476523
Il16	142.547	74.875	97.2233	44.47	46.765	100.495	63.9833	0.521901	-0.420997
Tcirg1	624.667	698	640	518	512.5	519	387	0.704948	-0.174111
Naglu	3323	2877	2071.67	2339	2146.5	2543	1548.67	0.877524	-0.0764211
Coasy	6776.67	5618.5	6284.67	6776.5	7821.5	9482	4452.33	0.241878	0.451845
Smo	2715.33	1637	1399.33	1120	1321	1768	779.667	0.455783	-0.323905
Tspan33	5579.33	6074.5	5072.67	5853.5	4890	4763	4705.33	0.761182	0.139672
Crnkl1	1082	559	573	467	551	438.5	457	0.512015	-0.282318
Rin2	2176	1220	1192	793	948.5	1203	606.333	0.22054	-0.481631
Folh1	38237.7	16988.5	13904.7	15143.5	13476	10220.5	13949.3	0.410188	-0.413157
Chordc1	2036.33	1309.5	1752.33	1444.5	1635.5	1669.5	2095.33	0.437984	0.325383
Rtcb	6356.33	5024.5	4815	4796.5	5101	4979.5	4283.33	0.73152	0.123133
Pwp1	984	913	648.333	688	678.5	863	686.333	0.891904	0.0670462
Fbxo7	5566.31	4716.44	4839.43	4608.03	5452.43	4398.57	4327.14	0.612845	0.188045
Capns1	1239.67	1073.5	1987.67	1050.5	1549.5	1762.5	997.667	0.822996	0.131388
Lrp3	2021.99	1836.5	1222.66	574	174	905.5	792.333	0.0632893	-1.16954
Folr1	14845.7	16971	15622.7	19920	19239	17929	16385.3	0.210386	0.48306
Clpb	3766.67	3683.5	2986	3092.5	3675	2941	3198	0.660238	0.180301
Septin7	2721	1409.5	1452.06	1577.5	1791	2006.8	1624.33	0.515708	0.242401
Zdhhc4	1114.33	1046	946.333	1034.5	1050	1126.5	947	0.424221	0.285617
Rac1	7548.12	7319.83	5796.53	5742.36	6810.68	6507.39	6371.94	0.659129	0.169442
Nup214	1222.72	869.895	845.263	481.01	515.39	763.74	405.857	0.113748	-0.574549
Aif1l	11597.3	8733	5716.66	5367.98	6631.99	4031	6545.31	0.569743	-0.280908
Ltbp1	95	35	74.3333	35.5	40	108	25.6667	NA	-0.110351
Ugp2	11109.3	5863.5	5471.67	5449	5846	5502	5516	0.874377	-0.0768473
Trmt1	769	784.5	956.667	681.5	744.5	1033.5	582.333	0.846276	0.101008
Nacc1	479.667	356	319	190	250	472	165	0.635591	-0.263615
Nfix	194.647	302.49	206	46.5	37	86	101	0.0102194	-1.53991
Slc1a5	193	157.5	107	66	75	159	131	0.767389	-0.210443
Uba1	14320	7286.5	6054.33	5811	6336.5	5931.5	4759	0.397748	-0.344207
Siae	2403.63	1442.95	1313.54	1471.01	1653.51	1430.57	1184.62	0.893927	0.0641109
Esam	246.667	95.5	276.667	119.5	199.5	470.5	163	0.542283	0.444497
Spa17	106	99.5	130.667	55	96	84.5	90	0.76827	-0.201563
Fam50a	896.667	913.5	837.667	825.5	819	719	917	0.692683	0.184624
Emd	168.087	191.93	217.77	288.445	165.78	186.05	202.11	0.481529	0.407209
Taco1	469.73	439.5	409.17	440.44	442.2	401.885	457.837	0.513681	0.279638
Gria3	1153.67	546.5	680.333	882	702.5	805.5	432	0.76743	0.158772
Sipa1l2	673	556	236	213.5	295.5	266	154.333	0.145193	-0.77132
Ap4e1	671.333	332.5	278	270	309.5	287	184.333	0.461859	-0.361289
Blvra	3067.33	2672.5	3092.33	3916.5	2615	3861	2827.67	0.264825	0.44605
Idh3g	15398	18896.5	12378.7	14890	17114	12233	17890.7	0.553662	0.285172
Ssr4	2776	2694	3387.33	3270	3214	4007	3038	0.228855	0.454044
Bcap31	6467	6629.5	6345.67	10242.5	9323.5	9243	6691.67	0.038138	0.722011
Fam98a	1943	857.5	1004.33	594	893	802.5	806	0.396595	-0.366348
Kmt2a	550.333	286	583.333	331.5	294	548.5	213.333	0.761756	-0.185409
Ift46	627	630.5	583	514	563	476	597	0.853101	0.0986719
Tmem25	4815.33	3790.5	4033.67	3440	3390.5	4012.5	2512.33	0.895809	-0.0567827
Trappc6a	819	938	1235.33	740	919.5	1107	845	0.870672	0.093353
Supt6	2220.2	1228.97	1343.33	936.705	1123.37	1467.45	605.897	0.445432	-0.336447
Unc119	141	187	121	108.5	101	90	124	0.741099	-0.218919
Rab34	2889.67	3461	2812	2530.5	2777.5	2909	2811	0.801432	0.116794
Sdf2	1966.8	2065.53	2048.34	3298.3	3065.63	3005.55	2361.44	0.0171679	0.800245
Ccne1	11.3333	26	8.33333	18	36	21	18	NA	0.859217
Hsf2bp	157	41	191.333	118.5	306.5	341.5	95.6667	0.213274	0.978005
Bbc3	24.6667	13.5	25.6667	10.5	23.5	16.5	21	NA	0.0107264
Psmc3	5163.54	5554	5548.67	5668.51	5848.5	5758.01	5696	0.355062	0.353098
Acp2	2972.9	1876.23	1807.72	2095.23	1861.53	2095.47	1396.23	0.897543	0.0600282
Slc39a13	1100.46	1054	1134.99	975.99	865.5	1158.49	878.667	0.844627	0.0907099
Celf2	59.3333	36.5	74.3333	13	18.5	33.5	20	NA	-1.15068
Nr1h3	2725.33	2652.5	2743	2266.5	3214	3686.5	2682.33	0.291538	0.385316
Ddb2	247.1	256.27	239.95	214.27	216.97	198.03	173.437	0.95806	-0.030901
Spi1	31.3333	13	30.3333	21.5	20.5	38	7.33333	NA	0.0792346
Sf3a1	1472	972.5	771	668	820	809.5	691	0.605685	-0.202291
Stat6	6746	3495.5	3052.67	2347	2820	3685	2498	0.430058	-0.315202
Napsa	5196.49	1698.23	4360.12	6994.72	22083.1	23614.7	1137.66	0.199757	2.07896
Vrk3	2417.67	2397.5	2252.67	2062	2250.5	2134.5	2092.33	0.739386	0.136149
Smg9	583	593.5	518.667	428.5	409.5	557	385.667	0.874171	-0.0800582
Paxip1	2247	1267.5	987	742.5	806.5	966	714	0.138586	-0.563886
Rmnd5a	2170.33	1125	1135.67	809.5	844.5	906.5	653	0.128148	-0.548155
Mov10	1776.33	1191	1166	883	777.5	654.5	665	0.142461	-0.562157
Ppm1j	32.6667	17.5	35	31	101.5	113.5	19	NA	1.43232
Rhoc	1553.67	1443	1547	1195.5	1174.5	1762.5	1270	0.828923	0.0980996
Tead3	72	37	114.667	33	38	58.5	19.6667	NA	-0.766626
Ppard	19	13	29	11	23.5	22.5	15	NA	0.0736332
Peg3	115.667	59	119	39	76	295.5	44.6667	0.688057	0.407665
Metrn	665	720.5	795.333	398.5	626	404.5	695.333	0.777492	-0.171085
Lmf1	2155.67	2740	1966.67	3451	2572.5	2948.5	1889	0.26904	0.505634
Ciao3	2865.66	2977.86	2640.24	2037.93	2488.66	2318.68	2547.6	0.982643	0.0106576
Angptl4	1086	269.5	1017.33	5974.5	1870.5	4845	1325.67	0.0203631	2.468
Dbf4	101	59.5	93.6667	54	95.5	79	73	0.874428	0.121575
Daxx	824.333	469.5	529.333	275	331.5	432.5	434	0.358172	-0.400267
Cd320	1056.67	1167.5	1048.33	1493	1359.5	1555	1090.33	0.114141	0.593832
Ipo4	3750.52	1704.35	1481.78	1164.5	1364.61	1787.5	1088.67	0.317699	-0.43562
Tm9sf1	5427.21	4830.64	4145.57	5702.1	5799.68	5953.44	3815.91	0.235937	0.425473
Irf9	580.403	366.06	397.217	313.5	302.065	313.525	363.667	0.765615	-0.142581
Gmpr2	838.847	908.185	745.677	865.875	998.205	843.935	926.443	0.314238	0.408444
Mdp1	1533.67	1475.5	1489.67	1503.5	1598	1668.5	1543.33	0.33131	0.349695
Dhrs1	4390	4802	3818.33	4288	5245	4278	4429.33	0.373305	0.348417
Tmem161a	2466.67	1958	1934.33	2116.5	1925	2239.5	1645.33	0.582687	0.192705
Armc6	452.33	386.59	372.747	256.275	354.795	346.06	352.713	0.977914	-0.0148885
Borcs8	534	535	690.333	517	637.5	619	610	0.519217	0.286397
Slc25a42	6307.33	4484.5	4391.67	4338	4236.5	7093	3003.33	0.736522	0.154128
Snx9	9106.33	4695.5	4047.67	3665.5	3810.5	3870	2928.67	0.3146	-0.395466
Ranbp3	1677	1456	1399.33	1015	1277.5	1240.5	1366	0.982643	-0.0104881
Ndufa11	5567	5441.5	7861	5519	6123	6277	6615.67	0.615271	0.228078
Nr2f6	6470.97	5974.74	5382.96	3669.47	5206.81	6794.09	4958.06	0.900834	0.0593124
Use1	1132.33	1183.5	1530	980	1026.5	1100.5	1037.67	0.932615	-0.0476197
Ocel1	925.03	624.755	768.707	570.03	629.695	960.41	543.943	0.868509	0.0818615
Dyrk1b	347	292	274.333	227	261	239	246.667	0.960974	-0.0259974
Braf	1123.72	534.62	553.103	570.87	511.095	771.335	346.447	0.860198	-0.103608
Ndufb2	4862.77	4483.73	7011.56	4512.58	5219.4	5073.39	5477.55	0.74542	0.161576
Hltf	1452.33	662	712.333	688	735	838.5	467.333	0.788115	-0.135313
Prpf6	3516.33	2217.5	1909.67	1766.5	1735	1366.5	1607	0.448661	-0.314321
Rgs19	21.3333	28	18.6667	20.5	41	55	27	NA	0.883027
Abhd3	4692	4956.5	3991.33	7633.5	7798.5	6193	4930.33	0.0230643	0.821127
Snrpd1	420.667	381.5	490	344	496	550	410	0.461667	0.317571
Tchp	189.667	151.5	190	101	154	144	111	0.702944	-0.20468
Tsc2	4494.85	3044.09	2149.83	1434.93	2112.2	2297.96	1153.37	0.150861	-0.590861
Rpl3l	48.3333	12	57	83.5	62	160	27	0.136431	1.34374
Slc9a3r2	844	521	843	504.5	707.5	1240.5	645.667	0.504076	0.330486
Puf60	3911.67	4111	3693.67	2966.5	3448.5	3357	3618.67	0.91179	0.054657
Golga2	2184	1304	1076	768	922.5	879	605.667	0.0930888	-0.617949
Uck1	4112.33	4022.5	3368.33	3457.5	3839	4117	3748.67	0.458795	0.263248
Scin	40	5.5	9.66667	3.5	18.5	35.5	88	NA	1.44289
Ikzf4	88.6667	57.5	59.3333	12	29.5	25	35.3333	NA	-1.1133
Mien1	3107.53	2710.55	4254.79	2843.59	3559.66	3767.01	3168.27	0.565189	0.247542
Axl	232.333	71.5	115	51.5	106.5	172	33.3333	0.704948	-0.3314
Tgfb1	41.3333	24.5	45.3333	15	12.5	28	9	NA	-0.94191
Ccdc97	1121.67	837.5	777.333	539.5	701	728.5	626	0.59456	-0.195163
Zfp40	365.333	214	142.333	168	181.5	202	177.333	0.926979	-0.0601674
Akap8l	3025	1962.5	2613.33	1718.5	1816	2094	1326	0.475063	-0.256646
Shh	18.3333	25.5	8.97667	6	21.5	6.5	18	NA	-0.152385
Pdcd2l	1006.67	922.5	893.333	790.5	786	802	876.667	0.867016	0.0824068
Gtf2f1	910.333	988.5	1091.67	791	932.5	937.5	964	0.794081	0.1269
Clpp	3941.67	4184	4005.67	4102.5	3936	4577	4103.33	0.394827	0.316611
Alkbh7	826	871	977.333	695.5	740.5	739.5	836	0.957728	0.0293503
Dennd1c	187.667	113	91.3333	56	70	71	54	0.176477	-0.737834
Med6	297.667	334.5	278.667	231.5	301.5	327.5	348.667	0.582687	0.266609
Prkd1	35.3333	10.5	22.6667	10	19.5	17.5	8.66667	NA	-0.352652
Cse1l	3761	1563	1369	1338	1667	1258	1277.67	0.521511	-0.312944
Naa20	1387.67	1456	1161.67	1383	1451	1550.5	1573.67	0.247659	0.438502
Prkra	354.333	420	259.667	287	283.5	243	296.667	0.972284	-0.0235034
Fkbp7	30	18	29	20	22.5	45	17.6667	NA	0.290925
Plekha3	1409	914	1058.67	879.5	716	891.5	927.667	0.869859	-0.0815884
Ykt6	1538	1289.5	1261.67	957.5	1369	1717	1011.33	0.712853	0.152438
Baz1b	1628	1062.5	1253.67	733	859	1224.5	705.667	0.421435	-0.29709
Pex6	4544.33	2886.5	2821.33	1682	2217	2063.5	1679	0.0927697	-0.528548
Mrpl2	2654.67	2990.5	2638.67	2910	2595.5	3006	2701	0.461214	0.290508
Mea1	1914.97	2058.5	2282.85	2006.38	2277.34	2313.89	2300.69	0.371779	0.357203
Gnmt	729.667	770.5	852.333	456.5	678.5	884	532	0.909935	-0.0635404
Kdelr1	1187	1149	1100	1820	1332	1399	1013.67	0.186864	0.561196
Tmem143	506	443	425.667	284.5	315	449.5	250	0.578326	-0.235054
Ggct	446.667	246.5	429	481.5	790.5	760	280.667	0.0762338	0.890755
Jag2	24	7.5	37.6667	17.5	6	40	5.33333	NA	-0.220855
Btbd6	791.333	720	663.667	632.5	776.5	878	608.333	0.464729	0.2661
Nudt14	920.333	962.5	1082	908.5	1011.5	1014	842.333	0.644425	0.193829
Epdr1	106.333	70	53.3333	84	465.5	598	29.3333	0.194486	2.15491
Flii	5281.33	2879	2362.33	2140	2367	2274.5	1675.67	0.320885	-0.394303
Top3a	793.667	349	307.667	245	265	370	251	0.374442	-0.428139
Atg4d	2434.97	2064.11	2417.01	1995.78	2095.93	2677.63	2045.14	0.564017	0.206693
Qtrt1	202	211	194.333	153.5	157	202	211.667	0.84361	0.118677
Hdgfl2	1692	1437	1482	921	1142	1105.5	1075.33	0.49177	-0.248422
Chaf1a	289.887	239.685	186.6	155.95	200.04	277.315	176.623	0.946541	0.0389215
Adprh	563.333	587	532.667	430	507.5	550.5	565.667	0.753775	0.147158
Tmem39a	433.333	347	294.333	305.5	327.5	428.5	267.667	0.682957	0.176226
Timmdc1	214	168	189.333	184	208	186.5	154.333	0.621923	0.23116
Mcm2	1038.33	678	480.667	464.5	582	1165	370	0.899168	0.0877131
Tpra1	2141.33	2337	1740.33	2322.5	2207	2304	1889.33	0.369924	0.346886
Nab1	2834.33	1207.5	1309.67	1268.5	871.5	1459	1174.33	0.651491	-0.222432
Adgre5	193.493	54.48	144.933	56.99	309.185	509.3	76.99	0.457276	1.10219
Il17ra	3435.67	2024	1721.67	1356.5	1611.5	1609	1286	0.291134	-0.381893
Lamb1	5597	3447.5	2412.67	2018.5	2594.5	2664	1348.67	0.23821	-0.514478
Kcnn1	148	74	94.6667	98.5	81	86	93	0.891408	0.0995488
Arrdc2	234.667	232.5	215	200	190	185	183	0.97277	0.0213757
Cd36	2778.67	470.5	2479.33	5739.5	17882.5	25663	424.333	0.139225	2.93413
Map2k7	958.177	732.53	684.093	467.19	583.28	762.55	409.93	0.54664	-0.237322
Timm44	1852.67	1668	1774.67	1552.5	1751.5	1605	1422	0.764391	0.121101
Ap2a2	26372.4	12337.9	10624.6	8895.44	10541	11903.9	7915.95	0.332082	-0.402222
Pnkp	1305.67	1218	1163	1022	1096	1040.5	1018.67	0.915433	0.0495412
Med25	2500.33	2200	2187	1567.5	1606	1717	1606.67	0.549104	-0.212347
Bcam	154.667	108	165	92.5	160	343.5	143.333	0.343375	0.60371
Clptm1	11298	11297.5	9833	13118	12202	12488.5	8957	0.299332	0.385857
Relb	89.6667	81.5	99	111	84	96.5	71.6667	0.647189	0.283558
Tomm40	3133.65	3162.97	2731.8	2245.36	2702.47	3648.59	2568.14	0.713664	0.15021
Apoe	18036.7	26833.5	16082	9236.5	30050.5	12664.5	22710.3	0.864787	0.137509
Hbp1	9599.99	4356.27	4097.35	4035.84	4501.42	2988	3985.38	0.599585	-0.258303
Cdkn1b	105.333	48	135.667	40	46	107	74.6667	0.769932	-0.255362
Klf4	23.3333	8.5	26.6667	17.5	7	23	6.66667	NA	-0.214146
Ap1m1	3087.33	3420.5	2802.67	2635.5	2843	2658.5	2886.33	0.821722	0.106497
Rab8a	4686.67	4422.5	4048.33	3557	4101.5	3895	4130.33	0.761106	0.124876
Hmgn2	635	548.5	623.333	422.5	415	485.5	507	0.824557	-0.108462
Fam32a	3444.33	3737.5	2900	3170	3666	3437.5	3823	0.377342	0.349603
Elf3	409.28	480.975	373.253	328.99	430.47	405.455	713.66	0.428499	0.451066
Stard3nl	1149.67	1176	1106.33	1378.5	1450.5	2197	967.667	0.120915	0.627559
Stk11	363.29	325.45	630.293	380.8	323.975	539.825	206.623	0.942432	-0.0545815
Atp5d	22883.3	23670.5	25356.3	22026	24649.5	21660	24789.7	0.56765	0.234017
Ppp5c	2812.67	2733	2273.67	2265.5	2498	2916	2163.67	0.601122	0.188222
Cdk12	507.667	208.5	381.333	241	256	339	175.333	0.671212	-0.226792
Lipe	505.273	347.91	364.707	442.995	321.13	763.465	318.78	0.357292	0.455951
Pafah1b2	4496.67	2462	1960.33	1750.5	2331	2036.5	1979	0.622858	-0.211258
Tbc1d8	249.4	198.55	95.7233	85.405	132.325	107.13	82.01	0.365872	-0.53047
Cnot11	1161.33	728.5	589.333	573	682	661	729.333	0.980425	0.0133283
Foxj2	851.643	465.46	558.837	281.405	315.43	475.96	211.213	0.11075	-0.673233
Sri	5292.67	4251	3650	3798.5	4072	4264	4458.67	0.540965	0.221339
Dgcr2	7323.41	4511.38	3690.36	3739.53	4029.57	4712.65	2621.73	0.739952	-0.144733
Irf3	1514.33	1505	1580	1386	1578.5	1721	1310.33	0.538061	0.22886
Bcl2l12	100.94	91.08	117.543	75.755	88.91	103.43	76.0367	0.996508	-0.00255278
Zfp959	177.333	169.5	161.667	174.5	209.5	167.5	169.333	0.439487	0.36969
Mpnd	1758	1758.5	1489.67	893	1521.5	1174	1548.33	0.874171	-0.0917076
Sh3gl1	1397.33	1636	1439.67	1037	1324.5	1259	1311.33	0.9852	-0.00991617
Yju2	262.937	253.445	272.143	165.97	161.5	270.955	214.263	0.860807	-0.10601
Ranbp2	2842	1469	1488.67	1020.5	1124.5	1818.5	745.333	0.354185	-0.41651
Grk5	20.6667	17	14.3333	18.5	6	31.5	12	NA	0.238068
Dvl3	1350	920	795.333	494.5	588.5	669	529.333	0.11471	-0.534998
Abcf3	2325.33	1845	1606	1360.5	1561.5	1427.5	1518.67	0.844627	-0.0856739
Eif2b5	3088	2484.5	2443	2254.5	2445	2560.5	2210.67	0.745263	0.117069
Cyth2	1483.1	1439.87	1441.24	1223.49	1353.41	1211.44	1505.6	0.740303	0.15188
Car11	56.6667	41.5	67	41	35	12.5	38.6667	NA	-0.475238
Hck	28.3333	11	21.3333	15.5	17.5	23	3.66667	NA	-0.106551
Mrpl4	6177.33	6031	5744.33	5993.5	5891	6034	6147.67	0.429417	0.291143
Keap1	1727.93	1600.59	1472.71	1153.74	1442.65	1847.56	1323.23	0.779875	0.115193
Ap1m2	138.333	134	130	49	95	37.5	211.667	0.932417	-0.0999749
Glg1	9808.33	4269	4960.33	5417.5	5033.5	5307.5	3019.67	0.866552	-0.0948953
Btbd2	1486.67	1433	1302.33	850	958.5	1197.5	777	0.386461	-0.311565
Csnk1g2	3580.33	2740	2630.67	1873.5	1801.5	2954.5	2130.33	0.69037	-0.15988
Abhd17a	4257	4305	4405.67	4437.5	4524.5	5968	4049.67	0.272483	0.390371
Mob3a	237.333	211.5	158	142	197	200.5	182.667	0.823323	0.123879
Fkbp11	103.333	67.5	150.667	98.5	89	302	68	0.470675	0.573294
Ddx23	177.667	93.5	214.667	113	86.5	143.5	95.3333	0.651868	-0.286799
Pld3	3207.33	3565	2959.33	3606.5	3180.5	3333.5	2579.33	0.560434	0.237382
Grik5	20.3333	8.5	39.3333	12	5.5	27	7.33333	NA	-0.563519
Rabac1	4896.67	5269.5	6146.33	6719	5194.5	7782	4776.33	0.323546	0.417411
Etv3	812	408	409	230.5	309	373	254	0.165587	-0.574721
Prkcsh	4119	3629	4179.67	4644	4345	4656	3549.33	0.273472	0.387381
St8sia6	3600.67	1465.5	1830.33	2886	1921	2428.5	1118.33	0.727156	0.206935
Fcgrt	21978.3	25070.5	23046.7	34042	27250	23855	21669.3	0.284465	0.466379
Nosip	1201.33	1212.5	1129.33	966	994.5	906	1077.67	0.958312	0.0273197
Pih1d1	1479.69	1320.62	1607.92	1393.35	1413.02	1451.01	1389.38	0.573424	0.220122
Rps11	3378.32	3101	4191.63	3348.96	3682.5	4385.5	3590.29	0.384907	0.337393
Supt5	4243.83	2651.72	2359.8	1826.6	2194.66	2414.84	1791.36	0.429673	-0.272047
Paf1	1619	1340.5	1363.67	1234.5	1230.5	1111	1215.33	0.944011	0.0332363
Timm50	3448.33	3671	3112	4111	4235.5	4924	3385.33	0.110748	0.548745
Med29	495	484	641	410	504	524	580	0.741099	0.170386
Bicd1	893	381	395.667	276.5	407	355	364.333	0.522543	-0.310371
Ncstn	4523.87	3439.19	2556.4	3680.12	3163.67	3186.91	2314.66	0.786092	0.126333
Pex19	6124	6323.5	4930.33	5958	6323	5351.5	5153.67	0.510755	0.258771
Inmt	6355	4456	11329.3	8722.5	9876.5	9204.5	2898.33	0.685079	0.285017
Cyp4f18	21.6667	5.5	28.3333	17.5	14	34.5	4.66667	NA	0.173436
Impdh1	174	130	101	91.5	139.5	276.5	106	0.47381	0.441449
Dusp3	661.297	511.88	749.05	489.335	482.885	668.6	589.633	0.888463	0.0770238
Prodh	15635.3	14690.5	11764	8238	8422.5	7681.5	10291.3	0.341419	-0.391037
Ess2	704.333	629.5	599.333	456	469.5	450.5	533.667	0.773846	-0.135008
Slc25a1	7598.33	8952.5	6606.33	7120.5	7412	7256	7509	0.640572	0.198326
Dgcr6	4687	4772.5	5292	4129.5	4490.5	4681	5034.33	0.691826	0.17175
Ddr1	3490.67	3105	2219.33	2120.5	1961.5	2860	1577.33	0.65063	-0.189075
Ier3	60.3333	42.5	57.6667	32	49	106	47.6667	NA	0.384788
Klc4	7068	5490	5047.33	4331.5	5831.5	5062	5152.33	0.813554	0.0970488
Ercc1	285.917	337.39	291.843	301.4	286.19	246.68	306.163	0.736522	0.182072
As3mt	4328.67	4022	3605.67	3693.5	3803	3166	4018.67	0.675065	0.181095
Homer3	107.297	88.6	101.783	65.4	71.765	67	69.1	0.682957	-0.252358
Crtc1	277.333	245.5	270.333	146.5	193	238	163.667	0.585925	-0.2505
Rnf215	1006.33	1037.5	972	1269.5	1111	1159	845.333	0.328247	0.394641
Sec14l2	38.3333	41	36.6667	18	32.5	29	21.6667	NA	-0.358102
Aven	713.253	676.995	713.317	544.5	484.985	685.99	643.657	0.95806	0.0281777
Cp	124.673	34	45.3367	55	86.5	481.535	54.3333	NA	1.57841
Crot	12011	6358.5	5730.67	6839.5	12235.5	8168.99	6056	0.402669	0.377821
Rps6ka1	2102.21	2193.5	1255	1225	1230.5	598.5	1199.33	0.39438	-0.477708
Snrnp200	5569	2939	2800.67	2012.5	2347.5	3014	1107	0.252792	-0.528306
Ciao1	3151.33	2781.5	2297	2381	2541.5	2214	2355.33	0.839379	0.0905727
Taf6l	477.667	430.915	434	262	284	371.5	376.667	0.702861	-0.183627
Insig2	1753.67	1883.5	1762	1971.5	2054.5	1986.5	1678.33	0.338988	0.361832
Kpna6	1500.33	1081	906	726	1067	1242.5	708.667	0.952148	-0.0290455
Man1a	10216.7	5109.5	5577.97	6298.5	5603.5	6810	4072	0.943049	0.0364629
Itpkc	421.013	221.91	222.053	149.655	198.935	186.75	200.577	0.522298	-0.307843
Coq8b	943.527	937.915	860.43	669.865	835.955	718.63	781.61	0.999162	-0.000554331
Brd8	3052	1683	1922.67	1277	1508	1524.5	1169.67	0.263702	-0.378744
Kif20a	43.5567	23.405	19.9467	29.07	44.505	17.14	25.41	NA	0.349462
Farsa	1546	1364.5	1438	1263	1393	1507.5	1404	0.537135	0.223499
Gcdh	14958.3	14656.5	14186.3	12525	15078	14363	13264.7	0.59609	0.19309
Mast2	2311.33	1479	1381.33	1197.5	998	2737.5	743	0.976431	-0.0216515
Dnase2a	281.27	259.14	349.66	296.5	261.5	360.025	279.66	0.554155	0.277143
Rad23a	3095.91	2896.09	2692.3	2638.64	2862.03	2950.87	2549.5	0.556129	0.205278
Calr	23695	16249.5	28406.3	20787.5	21944	35622.5	18513.7	0.445432	0.339441
Syce2	151.667	93	90.6667	77.5	83	108.5	82.3333	0.95007	-0.0416328
Nfat5	720.333	371	520	348	395	588	206.667	0.716455	-0.201692
Nob1	916.333	758	852	660	760.5	796	778.333	0.784641	0.116749
Nqo1	1014.33	1101	768	2367.5	2592.5	4528.5	992	0.00017004	1.66347
Gys1	3450.69	2316.56	1403.87	1367.11	1785.49	1303.28	1228.19	0.351692	-0.418526
Ruvbl2	617.313	549.94	593.46	476.89	604.01	586.72	526.477	0.657444	0.179211
Bax	1464.22	1242.29	1694.57	1044.19	1410.37	2045.93	1507.66	0.513181	0.288905
Tfam	1646	1298.5	1155.33	1197.5	1414	1291	1058	0.677115	0.155378
Zfp81	219.667	114.5	130	139	138.5	148.5	125.333	0.775477	0.158712
Mmd	435.087	298.82	212.327	230.16	334.33	222.995	247.113	0.947982	0.0395547
Hlf	4444.33	2754.5	2711.33	2112	1792.5	2640.5	1667.33	0.289051	-0.37829
Fam162a	1476.86	1505.38	1644.87	1588.48	1708.39	2341.59	1678.44	0.178362	0.498914
Rpl8	3620.33	3049.5	5630.33	3010.5	3631	4185	3465	0.929564	0.0535101
Ssbp2	704.307	835.265	662.157	625.08	720.905	645.285	745.827	0.719515	0.17374
Fancl	325.603	266.035	231.313	190.56	279.97	280.3	250.327	0.741421	0.157231
Gstm5	6530.16	6828.42	8257.43	7651.95	6089.43	11368.8	7478.25	0.335242	0.422416
Gstm7	149.333	114.5	107.333	83	88	99.5	131.667	0.975295	0.0231731
Stat3	3543	2572	2228	1755.5	1807.5	1839	1942	0.439374	-0.281384
Stat5a	411.667	252.5	253	151.5	194	321.5	203.333	0.708501	-0.194771
Cavin1	73.6667	21.5	52	18.5	41	67.5	27	NA	-0.0683191
Map3k11	4093.31	2385.49	2115.06	1215.96	1793	2443.43	1512	0.306474	-0.414016
Akt2	2542	1831.5	1579.67	1355	1403	1682	1262	0.615886	-0.175327
Dnaja3	11092.3	7630	6388.69	6329	7486.5	6643.5	6561.33	0.982391	0.0104345
Hmox2	2635.38	2523.09	2380.99	2222.83	2226.2	2236.96	2669.19	0.655884	0.188316
Cdip1	4446.95	3408.91	3362.67	2745.17	3153.3	2886.04	2770.14	0.862803	-0.0721514
Map3k20	203	132.5	100.333	61	80.5	157.5	89.3333	0.654482	-0.288219
Cwc15	1483	1294.5	1452.33	1193.5	1370.5	1327	1496	0.579252	0.22254
Dnmt1	938.333	559	593	292	478	685.5	266.333	0.384759	-0.422675
Ppan	504.737	403.5	457.667	304	407.5	521.5	401.333	0.805824	0.116727
Angptl2	587.333	1053	294.333	157	331.5	223	254.667	0.057626	-1.16786
Trmt10a	211.253	104.53	148.877	88.705	160.64	112.8	97.7233	0.868778	-0.114347
Etv1	2500	1648	1561.67	1763.5	1556.5	809	1568.67	0.924798	-0.0648058
Kifc2	591.693	382.755	533.98	326.35	390.14	492.96	240.117	0.662124	-0.203286
Psap	33907.7	31657	28466.3	50733	31734.5	58744	20294.3	0.212984	0.620245
Ikbkg	2057.42	1162.84	893.753	772.04	959	1151.43	685.667	0.478333	-0.301246
Pax2	73.3333	53	59	35	38.5	52	52	NA	-0.180296
Wars2	682.667	471.5	445	339.5	452.5	360	420.333	0.799096	-0.122707
Atn1	154.333	103.04	204	74.35	102.065	190.5	86.97	0.777119	-0.205003
Phb2	7305.28	7432.44	6772.94	7185.98	7588.32	9150.89	7291.29	0.253651	0.388992
Ptpn6	1054.14	1061.98	1055.6	854.98	934.455	897.95	838.297	0.982643	0.0103777
Emg1	1440.69	1561.91	1677.08	1465.62	1784.7	1778.06	1691.57	0.351117	0.368288
Lpcat3	5976.64	6222.59	4935.59	8810.88	7435.8	8627.94	5433.77	0.0670113	0.676359
Atp6v1f	7555.33	8348.5	9192	6925.5	7219.5	6866	7913	0.910179	0.0604725
Clcn5	4501.67	2923	2823.67	2476	2796.5	3873.5	1547.33	0.891904	-0.0740165
Clcn3	10793.3	5182	5589.67	6653	5615.5	6590	3222.67	0.932257	-0.0515882
Utp20	572.333	340	478.333	446.5	854	2292.5	153.667	0.397667	1.20262
Cul3	8279.67	3566.5	3582.33	1253.5	954	2173	3054.33	0.0606279	-1.08409
Large1	176	119	155.333	211	149	226	109.333	0.350632	0.494868
Ddx56	1551.33	1599	1279	1339	1365	1468	1170	0.757068	0.12865
Tmed4	8558.33	6664	6902	10703.5	8344.5	8874.5	6880.67	0.136381	0.536972
Bid	6238.67	6161.9	4680.05	4076.48	4809.5	4503.26	5890	0.915392	0.0575628
Ralb	4967.33	5178.5	3678	3224	3931	3861	4474.67	0.94347	0.037666
Ppp1cc	1094.33	869	779.333	634	752.5	801	864	0.934133	0.0426942
Dnajb11	5539.33	3707	5594.67	6151	6224.5	8023.5	5680.33	0.0350172	0.678496
Tbccd1	1380	770.5	695	621.5	764	955	764.667	0.943008	0.0365974
Clec11a	69.3333	50.5	60	44.5	69	66.5	53.6667	NA	0.249448
Zfp324	426.333	278.5	170.333	150.5	243	278.5	209.667	0.893322	-0.0882982
Gab2	799	482.5	405	388	434	545.5	212.667	0.691527	-0.210863
Coro1c	8166.09	3656.79	3401.69	3451.95	3686.07	5271.86	2813.02	0.884784	-0.0816011
Tax1bp1	20531.7	12164.8	11171.6	11766.8	11677	10098.4	9261.56	0.790696	-0.116103
Ndrg2	462.333	233	312.667	253	626.5	1149.5	225.667	0.136431	0.983424
Mettl17	683.667	713	692.603	598	623	669.5	566.333	0.860198	0.0856028
Arhgef40	226.937	195.725	193.007	99.98	119.525	231.145	120.043	0.622505	-0.272161
Pnpla6	4490	2609	2598	2421	2992.5	3415.5	1679.33	0.999878	-3.35502e-05
Mcoln1	4668.67	4523	3714.67	4722	4263	4652	4004.33	0.374073	0.32026
Arhgef18	2056.33	1168.5	1075	578	827.5	997.5	499	0.0793452	-0.681197
Pkn2	2793.67	1283.5	1737.33	1174.5	1158.5	1323.5	889.333	0.246932	-0.443922
Etfb	20489.2	19529	29998.6	29857.2	27276.1	31189.6	25189.7	0.198338	0.53875
Stxbp2	5025.67	5446.5	4354	5256	4630	4749	4296.33	0.595303	0.215644
Sgce	16.6667	11	34	8	4.5	25.5	31.3333	NA	0.00754925
Chn2	1281.86	812.495	734	924.94	829.14	1054.96	776.547	0.51645	0.243643
Wwox	711.667	762	664	614	588	488.5	589.333	0.948146	-0.0358223
Slbp	761.373	707.49	711	643.5	764.1	665.5	823.333	0.499441	0.286669
Aqp1	7474	5270	6553.67	5690	6707.5	17794	3194	0.57788	0.586713
Arid3b	169.59	179.89	129.727	76.09	159	214.5	56.3333	0.882563	-0.127363
Cnn2	89	55.5	112	54.5	55.5	143	71	0.852234	0.163615
Polr2e	2750	2896	2951.33	2554.5	2800	3324.5	2637.33	0.523315	0.239778
Myo9b	443	364.5	385.333	222	201.5	475	132.333	0.503804	-0.391898
Adgre1	89.6667	22	95	28	51	57.5	15	NA	-0.591409
Mtfp1	1292.67	1401.5	1200	1235.5	1282	1332.5	1363.67	0.480515	0.28191
Rab23	584	365.5	393.667	354	422.5	518.5	281	0.828786	0.10415
Rab11a	5577	4738	3809.64	3691.43	4305.66	3996.03	4536	0.787354	0.116642
Eif2b2	1459.33	1515	1353.67	1239	1319	1294	1458	0.712993	0.162523
Dlst	22503	13958	11065.7	12158	13633	11038.5	10741.7	0.874171	-0.0784729
Ulk2	2541.67	1250.5	1161.67	930	1276.5	1419.5	801.333	0.559475	-0.254492
Dgkq	3566.62	2233.53	1756.09	1152.95	1350.41	2092.01	882.013	0.167973	-0.589117
Grap	58.6667	19.5	45.6667	46.5	69	100	43	NA	0.920678
Chmp2b	2722	2479	1925.33	1853	1966.5	1760.5	2196.33	0.975528	0.0162838
Plod3	1163.57	1006.16	962.163	1137.84	1074.47	1206.69	764.73	0.459573	0.280094
Ap1s1	2902.67	2904	2716.33	2896	3244.5	3334	3287.33	0.212251	0.444219
Mapk13	205.667	156	248.333	150.5	245.5	716.5	157.333	0.245011	0.828909
Srpk1	1839	1207	1918.33	1372.5	1875	2406.5	1245.33	0.456718	0.318266
Lbr	4652.08	1703.71	1813.73	2684.78	2174.77	2706.26	1171.88	0.954504	0.0387088
Nes	45.3333	6.5	38	11.5	19.5	48.5	10.3333	NA	-0.126637
Prcc	233	192.5	206.667	133.5	115	193	129.667	0.561062	-0.283881
Rrnad1	417.133	329.05	368.32	283.92	318.565	385.415	236.847	0.991245	-0.00534783
Hdgf	6428	6852	6295.33	5754.5	5178.5	6261.5	6405.67	0.769134	0.131759
Thop1	838.667	600	707.333	448	535	713	602.333	0.955975	-0.0274499
Apba3	3436.17	3502.5	3338.33	2820.5	3421.5	3867	3040.67	0.582122	0.202361
Pias4	810	874.5	798	719	775	780.5	803.667	0.701196	0.16954
Map2k1	4616.33	2831.5	2118	1881.5	2359.5	1815.5	2447	0.612058	-0.235132
Sgta	6031.33	6165	4960	4470.5	5189.5	5351	5517.67	0.77056	0.125319
Tmem242	1310	1345	1057.67	1183	1558	1381	1391.67	0.251851	0.434619
Dtx2	189.333	146.5	154	78	78	110.5	91.6667	0.243226	-0.575625
Hspb1	68.6667	17.5	117	33	55	196	120	0.419407	0.812663
Rasa4	174.667	227	132	93	152	77	74.3333	0.352361	-0.582772
Hnrnpa2b1	15081	12121	12513	9590	11624.5	9595.5	12705.7	0.962324	0.0236326
Fxyd4	158	170	184	103.5	123	102.5	201.667	0.936105	-0.0666805
Ccdc130	309.333	299.5	278.667	250.5	312	303.5	294	0.566973	0.24844
Mri1	1180.33	1161	1114.67	980.5	893	1102	891.333	0.968548	0.0194667
Prkacb	4792	1968.5	1617.33	1408	1655	1941	1296	0.314729	-0.467341
Sgsh	513.307	362.625	381.38	295.44	293.8	510.62	184.12	0.835612	-0.121788
Cstb	2716.33	2891	3106	3046	3094	4428	2965.33	0.218891	0.467598
Pex5	7014	4915	3941.67	3275	3843.5	3410.5	3209	0.391039	-0.305498
Jkamp	1134.33	1293.5	1164.33	1477	1422	1637.5	1150.33	0.187334	0.503514
Slc1a2	195.65	119	179.667	118.5	101.5	122	71.6433	0.479683	-0.382305
Eif2ak4	544.667	347.5	256.333	188.5	204	192	163.333	0.0947302	-0.709005
Wdr1	10832.1	8856.5	6344	6482.5	7666.5	6531	6676.67	0.943377	-0.0342699
Slc2a9	240	155	109	188	139	148.5	114.333	0.826055	0.14306
Ndrg1	106124	84930.5	86884.4	70362.7	74955.9	49195	103438	0.981018	0.0158655
X4930550C14Rik	48	35.5	38	23.5	9.5	4.5	16	NA	-1.23578
Man2b1	16480.7	9802	7970.67	8203	7578.5	7417	5973	0.430704	-0.311538
Klf5	52.6667	44.5	50	46.5	38	16	40.3333	NA	-0.160353
Wdr83	1167.94	1178.59	1085.71	1255.29	1283.69	1455.42	1219.73	0.191861	0.459349
Prdx2	7414.25	8775.45	8239.25	7207.44	8235.45	6420.42	9087.24	0.67589	0.204228
Polr2a	1012.33	632.5	668.667	528.5	488.5	719.5	329.333	0.507168	-0.288956
Shbg	10.3333	21.5	13.6667	14.5	29	13	15.6667	NA	0.463668
Senp3	383	263	339.667	193.5	260.5	420.5	213.667	0.984398	-0.0116998
Plekha8	2575.68	1546.28	1834.76	1751.6	1850.55	2393.36	1233.52	0.709354	0.155172
Spc25	3164.33	3879	3160	4927	3919.5	3056.5	3794	0.296405	0.489785
Ripk4	2953.33	1555	1142.67	804.5	1104.5	927.5	1051	0.1769	-0.597769
Ufd1	1468.33	1257	1288	1350.5	1323	1653.5	1259.67	0.310782	0.341212
Zfp287	33	5.5	22.6667	10	10.5	29.5	9	NA	-0.186921
Prlr	1626.73	2209.32	1431.67	1939	907.5	1113.35	1190	0.806969	-0.16159
Letm1	10617.3	8729	8039.33	8416.5	9333.5	8389	7622	0.601122	0.182142
Ubqln1	14976.3	6511.5	6008.33	5107	6268.5	5568	5717	0.459615	-0.326991
Fgfr4	3451	1972	1927	1958	1805.5	2013.5	1249.33	0.710012	-0.16005
Txn2	8442.33	8058	7911.67	8075	9800.5	11365	9844.67	0.107664	0.534446
Crbn	3805.43	2263.9	1982.6	2149.45	2036.39	1745.32	1945.38	0.83186	-0.102729
Il5ra	400.333	80.5	216.333	168.5	32	133.5	95.6667	0.403242	-0.713819
Msh6	1835.67	892.5	716.333	641.5	852	819.5	600.333	0.488244	-0.312433
Fbxo11	343	211	218.667	225.5	233	230.5	162.667	0.947138	0.0362455
Mlxipl	3250.33	2324	3707.73	2809.5	2498.5	4369.15	1762.4	0.809983	0.133524
Tbl2	1223	775.5	643.667	722.5	737	1001.5	440.333	0.978286	0.0156292
Bud23	1618.62	1382.55	1464.81	1413.2	1678.24	1704.1	1499.44	0.278863	0.360751
Nid1	414.667	118	315.32	118	209	525	111.667	0.9797	0.0257824
Mcm5	147.333	152	90.3333	84.5	254.5	688.5	128.333	0.284671	1.33242
Hmox1	804.667	739.5	631.333	575	1090	1843.5	1343.33	0.0309492	0.999677
Mprip	5326.92	3337.48	3529.54	2321.8	1718.97	3870.44	1290.6	0.258573	-0.547497
Cic	146.667	113.5	180	81	105.5	200.5	84.6667	0.91233	-0.0850291
Pafah1b3	274	261	283.333	278	291.5	376.5	314.667	0.250349	0.478684
Prkaca	1998	1862	1513	1229	1390	1962.5	1122	0.888463	-0.0673373
Asf1b	13.6667	8	12.6667	7.5	26.5	42.5	25	NA	1.37447
Ddx39a	1375.51	1079.02	1246.07	1397.01	1489.82	2352.7	1668.01	0.0201268	0.758195
Dnajb1	1754	1519.5	1486.67	1229.5	1265	1476	1479.67	0.879644	0.0709327
Usp40	2360.67	1166	1200.67	977.5	1154	1148.5	779.667	0.446036	-0.304304
Kbtbd4	1546.44	1057.79	860.417	959.06	1078.44	965.52	1063.97	0.74129	0.143201
Celf1	7601.33	3321	3306.33	2485	3122	3178	2349.67	0.302808	-0.421481
Ndufs3	4744	5335	4567.67	4877.5	5528	4575.5	5354	0.410752	0.336025
Por	22402	20467.5	20242	24139.5	21093.5	24789.5	14274.7	0.494851	0.271131
Igf1r	2357.67	1093	2467	1476.5	1214	1970	859.667	0.666539	-0.237659
Insr	1476.33	1140	1303.33	1472	1360.5	1683.5	953.333	0.367614	0.341255
Cyp2a5	1559.67	1083	1130.67	2287	2245	12728.5	474.333	0.236839	1.98511
Trim28	1011.33	820	1008	666.5	650.5	885	549	0.625754	-0.194015
Ube2m	3074	3038.5	3019	2427.5	2088	3516.5	2679	0.875018	0.0797756
Adcy9	174.333	104.5	235.667	175.5	139	203	81.6667	0.937408	0.065485
Mef2c	92	39	116.333	63.5	55.5	176.5	52	0.72744	0.314043
Ctr9	3493.67	1892.5	1941.33	1520.5	1665	1465	1426	0.352918	-0.34735
Eif4g2	43977.2	19774.5	18980.3	13627	16259	18891.7	11303	0.178362	-0.539449
Pcyt1a	7428.1	4272.16	3602.51	2873.66	3589.47	3732.49	3440.05	0.521901	-0.248221
Zfp592	1918.33	915	1040	621	695	1068	480.667	0.210149	-0.542883
Psmd4	3860.67	3896.5	4103.33	3754.5	3981	3984.5	3808	0.518012	0.245477
Snx6	8706.67	5595	6036	5239.5	6032	5095	5758.33	0.949195	0.0286635
Mthfd2	29	22	20	21	50	53	27	NA	0.938043
Kit	55.3333	22	21.6667	14.5	12	27	9	NA	-0.768761
Tomm40l	1777.3	1760.1	1415.32	1526.8	1964.17	2071.57	1453.98	0.324091	0.353543
Nr1i3	70.7033	74.905	65.3433	47.205	82.325	113.43	47.3567	0.715751	0.269713
Apoa2	249.333	301.5	200	189	314	174.5	230.333	0.839692	0.13388
Pan2	1448.67	792.5	752.667	552.5	676	857	462.333	0.40608	-0.339222
Cs	18376.7	13017	9721.67	11452.5	12625	10705	10827	0.901385	0.0591453
Ampd3	1196.75	671.875	464.793	217.41	499.48	198.395	569.54	0.30845	-0.686443
Bcas2	1997.33	1745	1546	1434	1682.5	1543.5	1567.33	0.779915	0.114109
Ctcf	986.053	682.125	986.287	643.685	581.095	722.98	584.03	0.637266	-0.194428
Pard6a	260	299	272	235.5	289.5	261	249.667	0.740007	0.168785
Ranbp1	1192	1076	1171.67	1056	1181.5	1425	1171.67	0.332036	0.34741
Rfx5	895.23	473.16	392.393	325.03	423.59	317.77	258.113	0.29038	-0.484868
Psmb4	3498	3568	3649.67	3465	4007.5	4797	3470.33	0.261311	0.395417
Slc30a4	902.333	467.5	489.667	458.5	445	634.5	253.333	0.75979	-0.165251
Sqor	7553.67	9102.5	6459.33	8368	8178.5	7540.5	7954.67	0.427175	0.332175
Bloc1s6	1359.67	1325	1132.33	992	1230.5	1226	1173.33	0.734049	0.140239
Metap1	2476.67	1245.5	1365.33	1200	1450.5	1339.5	1123.67	0.876305	-0.0742152
Gpr108	835	673	795	1628	635	684.5	607.333	0.391128	0.528007
Rsl1d1	1457.33	1501	1421.67	1231.5	1418.5	1495.5	1444.67	0.595303	0.209159
Apc	1411.67	731	833	658	604	1183	476.667	0.786092	-0.147755
Reep5	881	416	816.333	1064.5	1889.5	2705.5	330.333	0.244465	1.31866
Ergic3	6788	6779.5	6239.33	9036.5	7576.5	7434.5	6389.33	0.201634	0.485754
Uqcc1	3658	3812.5	3325.67	3618	3888.5	3760.5	3173.67	0.454016	0.275635
Ncoa2	1568.33	741	848.667	503.5	612.5	953	399	0.309223	-0.468525
Nr2c2	1335.84	607.545	582.653	454.61	415.285	569.57	395.253	0.217263	-0.531473
Nr2c1	445.333	241.5	213.667	178.5	165.5	178.5	224.333	0.516884	-0.333054
Smpd4	1649.33	914.5	847.333	644.5	731	814	589	0.299009	-0.386555
Pex1	2086.14	1223.12	1077.37	952.255	1081.96	1250.49	743.81	0.569743	-0.225182
Kctd20	4016.33	1619	1728	1286	1617.85	1796.5	1452	0.464958	-0.31944
Itgae	33	28.5	61.6667	34.5	31	44	31.3333	NA	0.0185113
Ctns	2544.33	1344	1081	979	1386.5	1280.5	1216.67	0.842631	-0.102558
P2rx5	51	56	71.3333	80	182	313	34.6667	0.0574351	1.52346
Shpk	1318.33	1268	973.667	886.5	1069.5	966.5	882	0.942469	-0.0351258
Tuft1	2221.33	1891	1527.33	1378	1289.5	811.5	1320.33	0.510093	-0.322142
Rcn1	361.333	363.5	249.333	264	203.5	197	118	0.407508	-0.446605
Dnase1	60255.5	61664	57543.5	59852.4	37687.1	33270.8	30990.3	0.59456	-0.272628
Trap1	9480.33	9417	8181.67	8633	9589.5	8324	7280.72	0.631667	0.183527
Naa60	3984.68	1885.23	1735.84	1577.01	1929.9	1864.64	1637.77	0.681524	-0.182662
X1700037C18Rik	440.997	359.3	560.75	301.775	349.08	307.905	365.46	0.745529	-0.172488
Tpr	2288.96	1761.49	2376.53	1890.61	1786.33	1826.48	1514.32	0.993043	-0.00410768
Odr4	1469.5	1139.01	1332.93	1617.3	1403.57	1539.97	1021.33	0.335446	0.371179
Dhx34	896.667	616	532.333	353.5	331.5	433	342	0.0998167	-0.589992
Kptn	706	773.5	756.667	655	686.5	750.5	588.667	0.824153	0.104858
Napa	6720.67	7490.5	6202.33	5305.5	6159.5	5413.5	6678.67	0.890688	0.0728177
Sra1	2642	2682.5	2733.33	2720	2802.5	2950.5	2618	0.385923	0.315737
Atp5g1	11502	12153	12719.7	13181.5	14294	12980	15468.3	0.224054	0.482821
Snf8	1334.33	1258	1640.33	899.5	1382	1656.5	1085.33	0.891904	0.0738809
Tbcb	3424.77	3840.82	3855.48	3772.97	3302.79	3478.15	3546.88	0.648247	0.19876
Inpp5k	2257	1941.5	1660.33	1486.5	1486	1775	1351	0.867016	-0.0716005
Crkl	1792.67	1054	1100	551.5	870	881	676.333	0.155753	-0.513475
Eps8l1	65.3333	47	76	44	32	47.5	65.3333	NA	-0.10497
Clint1	8369.67	3853.5	4161.67	3361.5	3943	2944	3032.33	0.386306	-0.362823
Cdkal1	2499.33	1432.5	1198	1195	1331	1538.5	1276.67	0.95806	-0.0257171
Htra1	10298.7	10844.5	9399.67	14724	8719.5	8955.5	8162.67	0.56459	0.285132
Zbtb17	848.333	637	842.333	454	727.5	760	591.667	0.968608	-0.0210751
Fam131c	25	16	21.3333	40.5	41	38.5	32.6667	NA	1.18163
Fblim1	19.6667	13.5	31.6667	21.5	15.5	94	14.6667	NA	0.914374
Ccdc159	78.47	78.5	53	57	62	84	61	0.780116	0.197383
Mob1b	1177	526	595	370.5	495.5	639	323.333	0.343249	-0.427948
Atp6v1b2	44921.7	24083	20945.7	16914.5	21190.5	12567	20037.3	0.403895	-0.396859
Eps15l1	790.667	453	506.333	338.5	326.5	462.5	246.333	0.248788	-0.465192
Tep1	445.51	243.57	355.777	204.715	278.225	427.64	139.85	0.821658	-0.145112
Ttc5	1054	1069	798.333	764	865	929	1006	0.727784	0.159416
Osgep	935.667	1086	929	816	890.5	906.5	942.333	0.799113	0.122826
Aamp	8627	9093	7849	9090	8804.5	8755.5	7661.33	0.448661	0.283557
Tmbim1	738.24	872.53	771.79	1038.98	876	1152.45	508.777	0.396108	0.41034
Arpc2	5048.67	5171	4719.33	4149	4766	4976	4432.67	0.699692	0.15003
Kmt2b	154.667	132.5	221	106.5	119.5	191.5	105	0.844586	-0.134715
Zbtb32	50.3333	33	32.6667	25.5	27	52	22.6667	NA	0.00439016
Tmem147	5726	5762.5	6044.33	7626.5	7219	8182	6650.67	0.0670113	0.611654
Rps9	3186.33	2800.5	4676	2410.5	3060.5	3347	2962.33	0.978079	-0.0158123
Tfpt	253.333	280.5	244	183	194	248	217.667	0.95693	-0.0318664
Susd2	9589	5240	5447	5845.5	7163.5	8897.5	5075.67	0.40608	0.304625
Ggt1	24607.3	18007	26008	43681.5	40165	49802	16044.7	0.0367414	0.964088
Crip2	255.667	127.5	257.333	187.5	247.5	526.5	248.333	0.1769	0.760637
Crip1	115.333	118	152.333	93	180	168	134.333	0.473664	0.40857
Cbfa2t3	39	12	35	5.75	4.5	37.5	11	NA	-0.710501
Fbln1	20.6667	31	18	13.5	18.5	12.5	20.3333	NA	-0.266675
Pgrmc1	7957	10851.5	6738.33	11635	9807.5	8024	8207.33	0.38364	0.418204
Gcat	6630.98	8203	5779.31	3893.45	4402.94	2793.41	5401.67	0.397263	-0.440169
Tek	947.333	270	984.333	270	629	1217	370.667	0.996406	0.00585273
Elovl1	5992.67	6529.5	4636.33	10323.5	6959	9745.5	6594.67	0.0276653	0.829524
Med8	1278	1230	1172.33	1165	1225.5	1407.5	1278.33	0.368363	0.326213
Hyi	1167.33	1075	1655	1155	1366.5	1621	817.333	0.747695	0.16691
Cdc20	59.6667	73.5	33.6667	59.5	53.5	56.5	123.667	0.377814	0.712613
Pfdn2	1489.91	1270.74	1562.13	1079.89	1371.59	1374.92	1364.29	0.770027	0.127279
Rnf114	2723.33	2560.5	2699.37	2031	2542.5	2713.03	2415.67	0.730721	0.137066
C330007P06Rik	2730	1049.5	1054.67	911	1047	829	946.667	0.401726	-0.405166
Srm	1104	1089	865.333	927	1224.5	1870	1089	0.143592	0.577507
Epha2	105.667	52	28	31.5	52.5	62.5	55.3333	NA	0.050288
Rbm14	1407.3	942.585	792.667	710	869.275	676	810.657	0.799346	-0.121122
Zdhhc24	796.667	623	518.667	587.5	551.5	584.5	467.667	0.893997	0.0640811
Bbs1	1035.67	614.5	487.667	302	340	392.5	280.667	0.0261571	-0.793424
Slc34a3	10299.3	10930.5	8336.67	7246	8342	1610.5	8056.67	0.821579	-0.312509
Ndor1	1175.36	694.285	802.717	516.93	542.615	681.82	384.93	0.231209	-0.446207
Nsmf	3678.33	2535	2552.67	1310	1937	2071.5	1425.33	0.118729	-0.504764
Pdk1	1341	907.5	597.667	1459	1669.5	1834	599.667	0.0966986	0.843936
Ptbp1	4262.35	2598.62	2080.23	1656.07	2365.38	1999.42	2093.71	0.595303	-0.222074
Mvd	2764.33	2598	2322.67	2225	2949	3448.5	2875	0.213274	0.437917
Cyba	22475	23903	30471.3	29553.5	25699	27826	22856	0.473891	0.306179
Stimate	573	400.5	342	366.5	432	570	287	0.65063	0.202162
Sfmbt1	748	514.455	570	478	492.5	555	469	0.985095	0.00859968
Itih1	105	136	39	71	101	56	63	0.942112	-0.0722551
Ihh	830.667	608	764	563.5	707.5	1039.5	938.333	0.321854	0.430539
Prkag3	509.667	288	369.667	134	264	216.5	486	0.857657	-0.149513
Atp7b	54.3333	34.5	32	26	37.5	46	20	NA	-0.0143928
Rundc3a	70.3333	45.5	137.667	78	132.5	199.5	49	0.437744	0.632308
Slc4a3	21	15.5	36.6667	4	5.5	16	5.33333	NA	-1.46509
Cdt1	229	206	234.333	137	165.5	324.5	286	0.6132	0.300285
Runx1t1	65.3333	35.5	57.6667	24.5	49.5	35.5	55	NA	-0.0457963
Snai3	20.3333	27	20.3333	20	32	52.5	40.3333	NA	0.93217
Aprt	2387.67	2141.5	2656.67	2050	2339.5	3321.5	2454.33	0.374681	0.343662
Gtf2h1	3484	1420	1378	1011	1369.5	1302	1407.33	0.463391	-0.347669
Hfe	742	911.5	574	821.5	771	1365.5	775.667	0.201634	0.574182
Abhd1	205.647	268.07	266	411.05	262.6	430.49	191.157	0.255009	0.626137
Slc5a6	2477.8	1826.53	1245.96	1975.51	1233.03	1282.12	1021.43	0.879961	-0.0949866
Aplp1	49.6667	36.5	36	25	74	38.5	25.6667	NA	0.281305
Qrich1	4916.64	2335	1962.49	1473.62	2013	1807.82	1797.92	0.315594	-0.435249
Usp19	6428.33	3525.5	3030.33	1916.5	2440	2708.5	1875	0.0722158	-0.62919
Pola1	232.333	73.5	78.3333	100	101.5	168.5	67.6667	0.884626	0.124243
Cdc42	11863	10160.5	8313.33	8748.5	10223.5	8872	10620.7	0.548006	0.233588
Pknox1	1836	640	656.333	548.5	672.5	761	535.333	0.465533	-0.363792
D130043K22Rik	113	66	89.3333	44.5	57.5	57.5	63.6667	0.568563	-0.361224
Gmnn	325.667	355	324.333	383.5	419	424.5	410.333	0.167681	0.560023
Acot13	5858.67	5705.5	6607.33	6174	5956	6841.5	6036.67	0.397606	0.314548
Zfp184	86	40	45.6667	44	55.5	32.5	47	NA	-0.00318015
Cyp27b1	1266.67	1051.5	1915	293.5	1754	213.5	6845	0.663318	1.06441
Cdk4	3274.83	3268.03	2778.78	2404.3	3084.14	3317.33	3325.29	0.537032	0.242695
B4galnt1	17.3333	26.33	23.1067	13	50.125	135.955	6.22667	NA	1.32993
Mettl1	683	571.5	996.667	561.5	562.5	911.5	583	0.94031	0.0472168
Tspan31	4693.51	5044.97	4252.22	7159.19	6553.36	6830.17	5296.05	0.025265	0.739927
Kif5b	3598.3	2433.5	2642.71	3114.45	3042.47	3864.31	2226.8	0.275995	0.371828
Saal1	388.667	358.5	318.667	293.5	265	298.5	253.333	0.893322	-0.0708358
Cnp	109.46	74.5	100.87	64.565	117.625	129.9	100.387	0.48664	0.402281
Odad4	36.6667	29.5	55.6667	33	32	26	27.6667	NA	-0.186352
Sulf2	91.3333	92.08	69.01	49.5	63.155	121.21	47.74	0.9861	-0.0147701
Sod2	17836.3	16120.5	13447	15540	17217	15204.5	17561.3	0.343226	0.351445
Tmco6	192.333	223	221.333	241.5	250	185	209.333	0.5185	0.335882
Stambp	900	859.5	802.333	744	740	730	773.333	0.842092	0.0942625
Ezh1	5791	2653.5	2398.33	1946.5	2325.5	2088	1794	0.254906	-0.470885
P3h4	22.6667	28.5	25.3333	26.5	59.5	120	20	NA	1.33146
Ctnnb1	24181.3	12834.9	9844.24	9754	11278.5	9049.97	9030.99	0.456718	-0.321424
Eif1b	1112	1090.5	1077.67	796.5	1019	1030	1166.33	0.736522	0.155353
Chrd	510.63	374	404.333	277.475	262.46	251	222.243	0.243588	-0.461982
Psmd2	14688	8738.5	7993.67	8637.5	9931	10111.5	6878.67	0.856159	0.0799305
Syngr3	37	24.5	17.6667	30	26.5	47	50	NA	0.866398
Vars	3370.33	1809	1515.33	1223	1486.5	1707.5	872.333	0.305302	-0.437319
Slc44a4	8330.67	7407	6747	10086	8532.5	7413.5	6250.33	0.322233	0.400574
Abhd16a	5243	6053.5	4831.33	5657	5284	5547	4783.33	0.524729	0.252522
Neu1	36062.7	27300.5	23633.3	26624.5	24896	26499.5	21896.3	0.821607	0.0902554
Ddah2	279.333	297.5	245.333	147	143.5	115	179	0.242868	-0.607938
Clic1	2723.33	3113	2684	2516	2920.5	2314	3043.67	0.654527	0.206755
Lsm2	333	307	309.667	225	296.5	407	327.333	0.581664	0.25341
Pole	19.3333	6	31	8.5	41.5	114	10.6667	NA	1.38775
Zfp775	300.62	334.71	225.433	208.785	292.37	249.585	292.217	0.800469	0.143846
Mrpl49	1916.33	2065.5	1691.33	1770	1941.5	1899.67	2057	0.454016	0.29957
Dennd2c	26	17.5	21	9	20	31.5	11.3333	NA	-0.0213089
Mark3	9384.67	4156.5	4210	3611.5	3729.5	4346	3530.67	0.487065	-0.284922
Gatad1	946.04	526.105	1028.2	544.675	883.98	1115.87	601.99	0.741188	0.177886
M6pr	7644.67	7016.5	6282.67	10050.5	9034	9911.5	5639	0.12224	0.583072
Lrrc8a	216.597	173.17	388.853	309.215	304.46	508.76	211.687	0.324532	0.581974
Ppp2r1a	6006.67	6480.5	4745.67	5120	6156.5	5405	5369.67	0.583519	0.218887
Fance	419.667	397	415.667	297.5	336	437	293	0.985828	-0.00941459
Tinf2	856.847	701.82	775.323	654.645	749.815	966.09	685.573	0.499796	0.246874
Dus3l	1118.33	995.5	1113	805.5	960.5	841.5	915.667	0.99457	-0.00323223
Gtpbp3	281	237.5	256.333	92	153	130.5	164	0.192391	-0.648436
Tgfbr1	2711.33	1536.5	1220.33	1058.5	1095	1447.5	647.667	0.294178	-0.467065
Homer1	677.333	278.5	301	234	268	278.5	199.333	0.368363	-0.425563
Rad51c	71	37.5	97	94.5	67.5	80	63	0.538308	0.439791
Cav1	70.3333	32.5	75.3333	27	32	113	43	NA	0.108013
Arpp19	5556.67	3127	4877.67	3362.5	3966	4255	3331.33	0.964761	0.0207308
Bcl2l1	6744	4752.5	4778.33	4469.5	3441	3929.5	3231.67	0.570818	-0.214434
Khsrp	1321	597	527.333	270.5	265	520.5	281.333	0.0319604	-0.956361
Ccdc124	1953.67	1745	2429.67	1916	1975	2201.5	2057	0.517842	0.266063
Cct4	6108.67	3762.5	3809.33	3323	3688.5	3532.5	3578	0.921264	-0.0441459
X0610009B22Rik	1177.33	1110	1024	972.5	1224.5	1057.5	1400	0.381413	0.370793
Zfp655	3979.33	1642.5	1507.33	1174.5	1820	1452	1786.67	0.660238	-0.232432
Rhoa	9029.9	6821.98	5870.56	5977.09	6999.03	6911.83	6170.83	0.665915	0.151125
Zmiz1	2206.19	1582.93	1551.95	853.42	895.455	1279.47	672.29	0.0427262	-0.665222
Ankrd26	325.333	267.5	374.333	300.5	289	379	229.667	0.758229	0.155079
Aldh16a1	4324.98	3677.88	3720.75	2470.66	3458.49	2946.49	2841.62	0.740007	-0.131213
Hnrnpa0	230	143.5	294.667	63.5	87	147.5	121.333	0.167197	-0.819874
Prrg2	742.333	690.5	846	840.5	788	1005.5	653	0.349071	0.372609
Hnrnph1	1995.67	1024.5	1163.33	1202.5	1405.5	1210.5	989.667	0.794898	0.116151
Ift43	412.667	463.5	424	417	470	470	392.333	0.518515	0.273429
Id3	1760	4333	1801.67	2469.5	389.5	730	1247.33	0.587584	-0.838118
Arid1a	715.333	501	640.333	414.5	436	555	305	0.524743	-0.258706
Ctsd	29707.3	34580	26010.6	36927.6	36122.5	36721.5	29401.3	0.211405	0.474722
Rplp1	1938	1530	3849.67	1542.5	1926	2235	1939.33	0.875018	-0.109071
Abhd8	715	709.5	640	443.5	496	607.5	616.333	0.896465	-0.0685304
Ift22	977.667	881.5	1013	604	715	590	888.333	0.764601	-0.156764
Fzd3	150.333	87.5	58	50.5	66	52.5	86.3333	0.71864	-0.274668
Mid1ip1	1246.84	1515.14	1207.49	1093.5	1148.98	758.525	1382.53	0.974441	0.0222633
Ap2s1	1777	1596.5	2300	1406.5	1663	1894.5	1749.33	0.862156	0.0912981
Fgfrl1	1651.67	2115	1330.33	1909	1125	1672	1068.67	0.96391	0.0291591
Fhl2	91.3333	74	59	83.5	74.5	64.5	90	0.544788	0.385122
Emc10	3382	2901	3437.33	3096.5	3165.5	3730.5	2162	0.677115	0.169233
Clstn3	39.6667	24.5	21.6667	25	35	29.5	33.3333	NA	0.425831
Fbxw9	950.333	1129	845.65	827	836	896.5	741.667	0.964326	0.0233898
Fnbp4	1224	500.5	873.333	623.5	650.5	865	344	0.752893	-0.177967
Cers4	23.3333	23.54	44.3333	21.5	29.5	56	14.3333	NA	0.198201
Scrn3	2397.3	1213.5	1220.67	1143	1604	1385	1154	0.925509	0.0480453
Phax	759.043	801.04	777.5	791.575	786.525	739.69	838.787	0.480706	0.29908
Tle1	566.333	280	274	224.5	254.5	179	260.667	0.515589	-0.338039
X1700109H08Rik	65.0567	21	35.0367	32.5	17.5	45.5	13	NA	-0.244611
Snrpb2	315.667	278	342	230.5	323.5	272	327.667	0.74542	0.170142
Ubc	3119.32	2547.74	2832.58	2359.05	2118.52	3195.87	2492.3	0.764391	0.123228
Prpf31	1238.81	1211.7	1117.6	994.35	1063.12	1126.68	1068.48	0.783376	0.116523
Sertad1	572.667	513.5	509	495	456	478	683	0.537382	0.295044
Carhsp1	3185.33	2105	1812.67	1279	1431	1670.5	1542.33	0.315949	-0.358906
Elk3	155.883	29.485	165.413	64	75.5	139.89	70.3333	0.905839	-0.122979
Herpud2	2115	1461.5	1068	1000	1105	1091.5	1003	0.543461	-0.238143
Rdh13	508.667	351.5	421.667	261	267.5	423.5	279	0.664962	-0.191574
Nutf2	271.667	191.5	187.333	206	212	333.5	270.333	0.226773	0.533494
Arpc5	7901	4859.5	4499.33	4143	4551.5	4435.5	5083	0.995788	-0.002452
Mgst1	943	1089.5	1397.33	3619	3570	16570	1792.67	0.0261571	2.61675
Nfib	1228	697.5	1262	857	890	1355	432.333	0.986373	-0.0114926
Rab25	32	37.5	48.6667	9.5	42.5	24	18.3333	NA	-0.531789
Ubqln4	2011.33	1309	1308.33	838	896	1163	621.667	0.139943	-0.518794
Rbfox1	70.6667	71	47	25.5	35.5	26.5	59.3333	NA	-0.457995
Rps18	1886.67	1623.5	3012.67	1438.5	1794	2446	1885	0.946047	0.0420443
Rpl10	2755.67	2193.76	3451.81	1817.5	2215.5	3052.5	2422.45	0.965938	0.0238641
Rps15a	548.667	413	858.667	367.5	497	652.5	476.667	0.954296	-0.0373814
Ncaph2	3719.49	3440.71	3750.58	3749.68	3967.16	5157.91	3085.38	0.27248	0.389668
Hipk1	1318.93	767	786.66	551	712.5	865.355	515	0.546787	-0.233728
Man1a2	1633.67	876	990	979	1017.5	1296.5	651	0.902625	0.0626775
Acyp1	393	270.5	347.667	334	349.5	428.5	358.667	0.278863	0.418613
Hdac5	1739.33	1025	1140	562.5	681	878	501.793	0.0339267	-0.693084
Rala	1528	1157.5	1475.33	1095	1251.5	1404	1134.33	0.815119	0.0971595
Vdac3	3064.33	3395.5	2634.33	3438.5	3511	3555	3552.67	0.191861	0.490236
Vps72	860.667	867	776.667	630.5	713.5	753	817	0.868778	0.0849647
Gabpa	2300.93	990.625	815.857	641.825	803.765	773.645	647.777	0.20877	-0.570462
Bmp7	3684.33	2392.5	1888.33	2047.5	2209.5	2943.5	1917	0.843095	0.0887555
Dynll1	1587.67	1660	1985.33	1647.5	2385.5	2249	2863.67	0.135729	0.660817
Pdcl	1967.33	919	783.667	696	863.5	725	801.333	0.521252	-0.3002
Tmem184b	978	651.5	622.667	424	574	677.5	508.333	0.690009	-0.16106
Nf2	4411.33	2088	1929.33	1618.5	1776	1820.5	1226.33	0.25771	-0.460981
Zmat5	659.187	601.065	734.417	565.06	542.63	584.47	616.69	0.884348	0.0779066
Ewsr1	7218.96	6402	5594.64	4291	5865.97	5131.98	5165.96	0.939039	-0.0362452
Ap1b1	13001	8428.5	5696.33	5276	6557	5664.5	5256	0.404364	-0.337116
Derl3	243.667	309.5	582.667	173.5	233.5	86.5	562.333	0.906242	-0.215677
Bcl2l13	3282.67	1902.6	1519.62	1402.02	1612.5	1753.24	1241.33	0.526612	-0.248174
Dqx1	361.667	269.5	192.667	148	179.5	176	133	0.278952	-0.483761
Lnpk	366.333	171.5	175.667	184	151.5	186	131.333	0.715203	-0.201703
Rarres2	362.17	395.92	319.27	719.615	742.62	1024.76	258.98	0.0203631	1.16283
Pttg1ip	16468.7	16854.5	14768	21367	20174	23472	15134	0.0892289	0.58539
Ube2g2	935.327	1010.49	982.21	760.5	1114.5	1339.5	1084.63	0.346242	0.391432
Met	6027.33	3061	2770	2765	3331	4206.5	1352	0.824901	-0.135739
Slc16a12	19950	8074	7465	7996.5	9340	8198.5	6290	0.67589	-0.206994
Syn2	187.667	119.5	93.6667	56.495	119	13.5	44.6667	0.340845	-0.852163
Elk1	257	138.5	114.667	87.5	103	150	94.6667	0.558787	-0.320776
Nav1	25.6667	17.5	50	5	2	55	3.66667	NA	-0.809394
Tnpo1	2807.33	1457	1427.33	966.5	1344.5	1723.5	943	0.474624	-0.298504
Rnmt	877	503.5	599.333	462.5	535.5	434.5	491.667	0.783215	-0.128224
Srp14	1528	1610	1687.33	1271.5	1617	1598.5	1613.67	0.655908	0.189701
Cdk9	1761.67	1641.5	1571.35	1200	1494.5	1431.5	1501.33	0.924335	0.0462165
Tor2a	2165	2361.48	2021.29	2759.5	2784.5	2713.49	2323.31	0.127537	0.547278
Fpgs	2235.33	1662	2038	1521.5	1819.5	2109.48	1777.33	0.681626	0.153868
Mrtfb	295.94	208	209.567	137	175.5	239.105	119.06	0.641911	-0.229275
Cbx5	1720	1191	1256	853.5	984	1332.5	824.667	0.597358	-0.191152
Apobec3	41.29	21	50.0033	14.5	19	58.465	16.2933	NA	-0.258606
Sardh	17874	15601.5	12081	13116.5	13575	12364.5	8675.67	0.902494	-0.0591119
Vav2	1473.33	1060	746	459	480.5	946	333.333	0.139943	-0.708614
Ppp2cb	752	733	701	477.5	131	711.5	524.667	0.587906	-0.386113
G0s2	2445.67	4036	3872.33	9199.5	5526.5	5057.5	4465.33	0.0363787	1.06268
Dmap1	588.333	696.5	647	505	548	514.5	624.667	0.944011	0.0403808
Pla2g12b	7	4	28	79	10	25	48	NA	1.93828
Mcu	1347.99	1083	770.317	968	907.5	972	893.667	0.787246	0.120848
Bcr	700.333	406	498	248.5	271	411.5	296.667	0.2166	-0.498902
Fxyd5	69	34.5	68	52	82.5	164.5	39	0.308241	0.798697
Tfcp2	3372	1673.5	1284.67	1137	1138.5	953.5	1063.33	0.173208	-0.606856
Pou6f1	901.333	501.5	557.333	409	421	390.5	261.667	0.222796	-0.499932
Ubp1	2453.18	1288.18	1288.9	976.855	1041.67	1203.25	955.45	0.340092	-0.351623
Nuak2	11649.3	8619.5	6584.33	2966	6266.5	4011.5	8196	0.492131	-0.400433
Cilk1	172	165.5	135.667	120.5	123	126	122	0.900952	-0.0770047
Sdhb	21767.3	24672.5	21103.7	21030.5	22575	20307	23327.3	0.579252	0.231077
Snap47	3966.33	3703	3267	2767	3869.5	2861.66	3712	0.741099	0.152001
Kdsr	1291.67	894	845.667	888	840	1029	628.667	0.93147	0.0415033
Vps4b	5253.67	2646	2309.33	1933	2305	1742.5	2054	0.356102	-0.40034
Rps25	2099.94	1877.26	2927.98	1656.64	2276.51	3006.17	1975.42	0.690207	0.193123
Taz	3052	2510	2513.67	2593	2546	2541	1958	0.741099	0.127795
Aldh3a2	16151	6772	6541.67	8217	9735.5	8942.5	6070.33	0.855452	0.10062
Zmynd10	1046	897.995	1160.95	593	710	780.985	763.99	0.522298	-0.264223
Tmem115	2086.67	1953.5	1810.67	2052.5	2140	2187	1641	0.369409	0.314615
Hyal2	3900	4427.5	3541.33	4415.5	3775.5	4596	3351	0.462269	0.292089
Ifrd2	1441.55	1230.9	1490.76	1041.95	1099.95	1770.89	898.667	0.938071	0.0421175
Hyal1	287.793	343.38	313.57	637.33	527.945	919.095	270.43	0.0211067	1.12098
Tusc2	3043.35	3436.26	3044.61	2812.74	3330.95	3460.25	3163.99	0.482824	0.270662
Nprl2	1468.33	1647.5	1374.33	1586.5	1511	1454.5	1582.33	0.448954	0.314015
Slc38a3	115.333	100	105	1856	1938	4872	77	0.00232329	4.53742
Rassf1	904.653	906.105	878.81	778.48	700.46	885.72	896.813	0.756824	0.142812
Slc3a2	29970.7	37207	24131.3	19764.5	26143.5	15124.5	26885.7	0.758664	-0.177915
Nxf1	4457.33	2684.5	3075	2341.5	2362.5	2374	1858	0.386179	-0.294751
Stx5a	2506.33	1987	2161.54	1676.5	1799.5	1934.87	2048	0.920617	0.0465891
Slc47a1	36127.7	26720	28577.7	43604	31323	24840	22188.7	0.510328	0.315057
Spire2	11.3333	6.5	24.3333	6.5	32.5	36	9.66667	NA	0.807513
Raver1	683.45	429.085	370.66	209.885	290.04	497.945	189.327	0.363737	-0.460971
X2610507B11Rik	11696.7	8892.5	6923.33	5846	6781	9346	3756.67	0.591573	-0.240194
AI597479	703	319	337.333	228.5	276.5	335	250	0.373305	-0.397504
Tmem86a	2518.67	2631	1672.33	2042.5	1938.5	1067	1649	0.832783	-0.130969
Ifi35	459.517	386	417.46	375.5	381	447.155	391.193	0.607685	0.206166
Rdm1	707	806.5	771.333	745.5	772	808	612.333	0.631667	0.204408
Nedd8	3350.31	3068.99	4451	3048.49	3432.98	3702.47	3592.98	0.668196	0.192248
Gosr1	4174.67	1850	1502.67	1243	1629	1339	1272.33	0.264825	-0.50608
Mrpl52	770	569	1153	548.5	684.5	873.5	681.667	0.997789	0.00144459
Kansl3	4882	2817.5	2600.67	1916.5	2000	2427.5	1317	0.150861	-0.5313
Faf1	3989.33	2280.5	2101.33	1872	2117.5	2157	1905.67	0.726288	-0.140005
Tsacc	60.6667	48.5	81.98	55.5	52	69.99	61	0.821579	0.180136
Mettl16	1492.67	799.5	871.667	664	849	855	713.333	0.753885	-0.130096
Pigyl	737.667	761	1078	725.5	866	1143	781.333	0.556129	0.270812
Rbm25	1973.23	1276.97	2262.23	1513.94	1711.48	1910.79	1089.54	0.960529	0.0272252
Psen2	538	556.5	504	588.5	643.5	672.5	477.667	0.26904	0.424438
Acaa1b	5613.71	4411.7	8460.13	12656.2	16700.4	30126	6537	0.000770708	1.61643
Plcd1	81	74.5	62.6667	58.5	46.5	77.5	48	0.939062	-0.0632681
Fads1	8898.67	5203.5	3520.67	3627.5	3753	3203.5	3229	0.339638	-0.415173
Lmbr1	702.667	432	400.667	407.5	404.5	392	335.333	0.860198	-0.0879182
Tnfrsf22	82.3333	42	67.6667	67.5	43.5	98	25.6667	0.872897	0.157355
Cars	983.333	635.5	655	609.5	697.5	680	579.667	0.874171	0.0708018
Phlda2	665.667	628.5	695.333	706	961.5	1449	725.333	0.0472266	0.771651
Apip	583	627	517.667	484.5	562	540	655.333	0.59456	0.243657
Pdhx	2199.33	2004.5	1807.67	1925.5	2099	1713.5	1933.33	0.552464	0.23241
Vac14	2558.33	1726.5	1569.33	1193.5	1321	1874	1235.33	0.637706	-0.175825
Slc5a1	233.333	15	241	548	4061.5	6565	31	0.0808959	4.30908
Akt1s1	1606.33	1355	1391.67	992.5	1304	1913	1358.34	0.613447	0.206608
Tbrg1	1965.03	1880.55	2149.46	1781.99	1680.49	1452.93	1716.04	0.975528	0.0167528
Brf1	1674.23	1200.48	1281.22	927.475	983.49	1303.96	912.947	0.712937	-0.136605
Odc1	52075.3	20442.5	26604.7	25277	44215.5	29626.5	19076.3	0.750313	0.175533
Thg1l	70.3333	60.5	54.6667	51	61	52.5	49.3333	NA	0.079664
Pabpc4	172	135	250.667	167	113	150	105.333	0.750536	-0.208048
Exoc3l2	692.667	214	578.667	77	58	479	225.667	0.514583	-0.965129
Plin5	447.667	526	459	888.5	547	786.5	482	0.0987941	0.761008
Sugp1	1537.33	1221.5	1211.67	838.5	828	934.5	894	0.390337	-0.301734
Dhdh	123.413	49.54	92.7267	53.66	66.535	141.095	43.78	0.947138	0.0596799
Zfp790	922.667	425.5	384	235	366.5	367	287.667	0.241762	-0.537728
Fuz	840.27	778.545	673.497	618.315	558.865	646.56	556.857	0.877709	-0.0739477
Pgam1	2381.33	2483.5	1907.67	2635	2753	2945	2551.33	0.114999	0.545392
Evi5	4284.75	4193.84	3881.48	3830.24	3895.19	4208.81	3622.71	0.59456	0.192575
Evi5l	1184.99	819.21	584.69	450.335	473.355	582.5	408.397	0.15609	-0.541035
Snapc2	720.667	696.5	715.667	504	625	693.5	715.667	0.820421	0.112277
Git1	1562	1269.5	1020.33	505.5	284	937.5	556	0.0762338	-0.890557
Gltp	1399.67	1502	1304.67	1779	2212.5	3188	1496.33	0.0165822	0.86368
Bnip2	850.97	475.495	491.313	490.475	451.5	574	392.32	0.959669	-0.0250545
Ccnt1	773.477	600.445	673.887	586.98	597.78	578.99	422.213	0.944011	-0.0341454
Brms1l	933	616.5	556.333	454	585.5	544	520.667	0.827458	-0.0988336
Med15	1909	1149	1081.33	742.5	859	950	729.333	0.203735	-0.434172
Dhdds	3285	2192.5	1887.33	1512	1987.5	1781	1648.67	0.616631	-0.186458
Crybg2	12.6667	12	9.33333	39	38.5	130.5	1	NA	2.37671
Ubxn11	95.0467	90.08	90.7467	36.5	27.015	31.525	49.53	NA	-1.04136
Mogat1	798.08	230.5	925.847	3451.22	5090.29	6668.58	476.13	0.0371339	2.82634
Tjap1	392	271	400.333	243.5	286.5	305.5	287.667	0.936105	-0.0456601
Rpl15	1299.45	941.1	1150.41	908.655	1018.83	1237.11	1100.03	0.578729	0.207004
Tmem167	1716.33	1149.19	1264.67	1362.5	1717.5	1858	1403.33	0.102487	0.498751
Mplkip	854.89	451.37	462.503	499.31	530.78	698.905	464.553	0.600173	0.215505
Kif11	40.3333	19.5	17.6667	21	16	17	17.3333	NA	-0.200117
Rpa3	185.333	181	198.667	202	196	239	181.333	0.397052	0.384795
Mlkl	18.6667	14	13	11	17	29.5	5.33333	NA	0.276184
Tnpo3	7241.32	3237.86	2923.71	2448.91	2986.91	2666.5	2656.21	0.394108	-0.368525
Ttll5	570.667	294.5	310	199.5	260.5	292	172.333	0.307285	-0.447499
Zfp715	617.667	288	258	196.5	213.5	296	247.667	0.473529	-0.354454
Rps5	2545.33	2538	3882.33	2112	2443.5	3304.5	2568	0.939062	0.0455194
Adgrl1	352.077	384.745	427.15	242.405	286.23	318.36	205.443	0.486491	-0.317606
Amotl1	56.6667	17	95.6667	20.5	44	89	26.3333	NA	-0.128405
Etv5	2333.33	1717.5	673.667	974	1180	746.5	834.667	0.473787	-0.409542
Gfod2	269.333	229	245.667	178.5	269.5	296.5	243.667	0.554812	0.266738
Enkd1	242.667	231	267	180	219	166.5	212.333	0.922353	-0.06233
Atp6v0d1	3261	3024.5	3471.33	2501	3037.5	3707	2568.67	0.776168	0.117824
Ptprs	126.333	84	121	36	78.5	61	28	0.191981	-0.859652
Slc41a1	878.333	739	516.333	429	504	451.5	255.667	0.252792	-0.507217
Igf2bp1	28.6667	1	46.3333	14.5	117.5	153.52	13	NA	1.75014
Zfp651	420.333	350.5	224	97	146.5	138.5	143	0.0147645	-1.0342
Nelfb	3263.33	3301	2900.33	2457	2666	2655	2475.67	0.960974	-0.0223886
Card14	845.693	486.875	303.62	164.56	335.2	206.38	286.88	0.147969	-0.782009
Tmem175	2454.72	2636.47	2343.24	3055.05	2763.59	2610.49	2077.99	0.378694	0.355272
Tango2	7539.67	7983.5	6367.33	6422.5	8661	6796.5	9053.33	0.38442	0.371469
Aldh1a2	25.6667	21.5	14.6667	17	57	18	27.3333	NA	0.801775
Ndufs2	17227.7	20023.5	16814.3	18316.5	21293.5	16252	18993.3	0.43293	0.329265
Snx31	158	66	195.333	143.5	526	218	56	0.47775	1.00219
Atraid	5312.53	5719.97	5701.37	7548.49	6623.48	7923.88	5300.57	0.135047	0.553375
Cad	306.667	258.5	196.667	115.5	132	335.5	63.6667	0.545252	-0.426343
Sh3bp5l	1755	1242	1237.67	757	883	987.5	854	0.227104	-0.396293
Atad1	4996	2565	2032.33	3217.5	2807.5	3335.5	2014.33	0.72744	0.171971
Pten	5328	3225.5	2743.33	2153.5	2735	3214.5	2381.67	0.581664	-0.206796
Pea15a	416	208.5	423.333	189.425	266	563	292.667	0.802022	0.17068
Timm23	921	809.5	732.667	968.5	905	1017.5	952	0.132392	0.518594
Trnt1	1743.57	877.6	826.737	782.055	763.11	832.18	758.95	0.631188	-0.204689
Ehmt2	2058.67	1260.5	1495.33	759	953.5	1265	730.333	0.147969	-0.504527
Elof1	1925.33	1661.5	2058.37	1482.5	1781.5	2137.5	2075	0.513181	0.266013
Med16	2314.67	2214.5	1565	1197.5	1398	1523	1261	0.396108	-0.312332
St3gal1	18.3333	5.5	22	11	26	31	19	NA	0.775193
Tmem259	839.027	746.03	1561.03	878.175	908.29	1246.86	582.02	0.991926	0.00690979
Rnf170	312.293	240.5	237	222.5	273	319.5	193	0.616796	0.216209
Dedd	728.773	603.52	605.337	500.4	635.935	731.335	714.457	0.471534	0.28664
Nit1	6852.23	5580.98	6010.33	5364.6	6827.56	6468.16	5467.88	0.439487	0.254904
Prdm15	376.667	170.5	192.333	138.5	139.5	166	74	0.25525	-0.60449
Rnf168	545	303	432.667	266.5	282.5	298.5	297.667	0.544732	-0.261573
Dynlt2b	439	392	373.667	318.5	328.5	295.5	391	0.953925	0.032706
Chp1	4833.33	2493.5	2755	3268.5	3176.5	4004	2354.33	0.521901	0.248241
Trpv4	9005.67	6589	5828	6350.5	6998	8093.5	5227.67	0.565769	0.193531
Klhl3	194.667	166.5	197	155.5	94.5	130	150.333	0.761756	-0.188688
Tvp23b	1453.67	1394.5	1089.67	1804	1550.5	1615	1305	0.141637	0.544291
Dnajc7	2285.24	2258.99	2110.1	1448.13	1874.69	2048.72	1714.08	0.899591	-0.0574974
Cacybp	1617	1672	1615.67	1726.5	2088.5	1897	2482.67	0.13302	0.609642
Cluap1	494.003	602.075	521.76	409.99	471.13	388.815	461.657	0.939062	-0.0461577
Zswim7	390	395	445.667	408.5	453	520.5	415.667	0.340092	0.390746
Pigl	425.333	352	344	514	444.5	579.5	323.667	0.130763	0.593689
Ndufa2	7020	6486	12470	6946	8216	8105	7874	0.874428	0.0981429
Pam16	557.453	411.915	732.517	610	522.5	847.265	463.657	0.457505	0.359782
Glis2	2821.21	2405.59	2859.48	2004.5	2052.5	2769.74	1731.01	0.876305	-0.0712506
Cox6c	17134.1	17299.2	21598.9	15830.8	19696.2	16258.3	19397.3	0.655884	0.201897
Bicc1	3108.33	2166.5	2428.81	1598.07	1714	2153.95	1632.29	0.461214	-0.240497
Ube2z	1389.67	1089	1090	736.5	876	1061.5	650.333	0.495471	-0.242356
Tmem87b	3297	2122	1948.67	2194	2544	2440	1398.67	0.820366	0.106868
Anapc1	3138	1890	1600	1140.5	1501	2110	667.667	0.39673	-0.424204
Mertk	2817.67	1643.5	1545.33	2099.5	1645	1933	898.667	0.958415	0.0316938
Tsg101	2011.33	2026	1676.33	1957	1959	1899	2203.33	0.356816	0.365028
Hps5	5705.67	2583	2516	2114.5	2838.5	2920	1571.67	0.538156	-0.278647
Map3k4	2296	1087.5	1409.67	757.5	1130	1387.5	657	0.35849	-0.401521
Piezo1	678.82	488.715	385.773	270.24	296.98	900.295	231.413	0.952087	-0.0482617
Rnf166	1153	1117.5	1082.33	841	847	1143	1049	0.888463	0.0708608
Ankrd28	1576.33	858.5	747.667	667	653.5	829.5	342.667	0.340845	-0.453753
Ankrd52	232.667	172.31	126.333	102.5	117	214.34	120	0.915433	-0.0723148
Pkd2l2	64.0167	31.25	51.6267	41.265	47.205	77.47	21.78	NA	0.202177
Srp19	990	950.5	1186.67	1072.5	1290	1680.5	1117	0.143592	0.555141
Wdfy2	1322.42	768.5	730.79	356.08	580	631.155	242.667	0.0927697	-0.768555
Rbsn	1769.33	896.5	842.333	556.5	763	819	556.333	0.238642	-0.469064
Mrps25	1506.16	1392.95	1497.68	1389.89	1416.21	1422.93	1528.08	0.509736	0.258883
Dguok	836.333	838.5	810.667	696	769.5	768	769	0.757863	0.135092
Camta1	183.667	117.5	157.667	160	172	192.5	151	0.340092	0.433629
Csf1	79.3333	28	61	15.5	20.5	65	30.6667	NA	-0.478295
Strip1	3493.33	2370	2032	1954.5	2133	2451.5	1496.67	0.834982	-0.0891854
Slc25a11	11276.4	12637.5	9435.42	12326.4	12246.9	11120.2	11028.3	0.374654	0.350008
Cmc2	593.333	568	773.667	533.5	640.5	607	644.333	0.715541	0.178886
Chfr	1149.17	543.045	535.09	427.335	470.845	456.395	445.363	0.387204	-0.370325
Tex261	2781.67	2533.5	2755.33	3307.5	3225	4277	2507	0.100207	0.566573
Fam120b	3955.89	2158.47	1899.12	1691.44	1984.45	1822.69	1774.6	0.599421	-0.2127
Tbp	661.77	530.565	519.407	457.455	515.385	425	481.563	0.964011	0.0230605
Psmb1	4530.33	4539.5	4804.67	4758	5014	5333.5	4653.67	0.309745	0.363047
Pdcd2	665.897	669.935	630.26	550.545	498.115	572.5	624.103	0.909072	0.0613744
Dll1	428	315.5	269	206.5	301	241.5	238.333	0.762978	-0.146596
Fhod1	25	8	58	44.5	22	47	19.6667	NA	0.379796
Elmo3	1522	1309.5	1272.33	1027	1075.5	1124.5	862.333	0.715764	-0.138573
Stc1	26.3333	8	32	13	19.5	37	7.66667	NA	0.0662809
X4931428F04Rik	23.08	18.34	15.38	21.34	25.655	32.265	12.7433	NA	0.573252
Msh3	2450.63	1070.63	941.313	728.045	891.45	860.265	754.337	0.236077	-0.519359
Tmem208	2219	2131	2596	3174.5	3072.5	3327	2486	0.0693523	0.643394
E2f4	967	943	735.667	548.5	720.5	911.5	612.667	0.882899	-0.0735267
Surf4	11671.7	10919.5	9184.21	14516.9	13700.4	16431	9448	0.0714482	0.621965
Surf2	971.733	928.225	732.21	725.865	819.265	1101.38	772.347	0.547662	0.231955
Dnajb9	957.667	475	523	728.5	563	866	479	0.445432	0.338879
Naf1	46.3333	21.5	61.3333	23.5	20	43.5	22	NA	-0.383024
Yes1	2069.39	812.27	830.933	660.87	733.175	978.68	548.677	0.374073	-0.414764
Ppp1cb	3682.33	2073.5	2187	1961.96	2013	2121.79	1800.33	0.812994	-0.0969388
Gorasp2	3657.52	3534.89	3160.09	3025.95	3573.09	3844.99	3637.01	0.387947	0.307073
Tsen15	376.667	422.5	334.667	407.5	365	479	390.667	0.362447	0.388177
Efr3a	7572	3529.5	3033.33	2965.5	3592	3384.5	2681.67	0.608217	-0.22635
Trappc2l	1623.33	1693	2016.67	1634.5	1770	2194	1719.33	0.463965	0.293838
Acsf3	1221.67	1085	1149.67	896.5	1021.5	1212	755.333	0.973696	0.0161917
Ddx19a	192.333	120	97.6667	63	74.5	108	62.6667	0.342305	-0.524913
Galns	3033.67	1772	2040.33	3576.5	3599.5	4771.5	1339.33	0.0966621	0.821006
Gata2	50.6667	15	61.3333	11	16	66	19.6667	NA	-0.352074
C8g	1079.67	1052.5	1011.67	1951.5	1820.5	1053	1098.67	0.0913652	0.790079
Entpd2	793	820	593.667	807.115	767	858	604.66	0.429311	0.319199
Rabl6	2278	1509.5	2170	1610.5	1819	2512.5	1075.67	0.882396	0.0815543
Ptgds	1612.67	1762.5	283.333	187	2236.5	659.5	749	0.975078	-0.0704671
Edf1	7277.67	7105.5	8743.67	7369	7128	7745	7451.67	0.596155	0.215775
Npdc1	1121.33	1114	951.667	872.885	1184.5	1061.5	922.34	0.609386	0.199912
Fbxw5	3964.67	3460	3229.67	2476	3094	4335	2155	0.972554	0.0180179
Slc25a13	7686	3537	3693.67	3818.5	4838	4230	3339	0.92464	0.0495496
Ube2i	1346.33	920	863.333	703.5	777.5	1057.5	692.667	0.870655	-0.0732436
Tsr3	654.623	751.495	688.86	601.5	642.49	726.455	632.667	0.724738	0.158876
Unkl	951.763	412.85	309.757	184.605	309.99	302.705	263.103	0.162768	-0.71395
Lrrk1	417	295.5	213	137	197	350.5	147.667	0.595677	-0.297443
Actn1	59.3333	91	61.3333	36	43.5	43	29	NA	-0.650007
Sirt2	2859.33	2990.5	2483.67	2389	2651	2760.5	2650.67	0.629433	0.187736
Hnrnpl	1216.33	999.5	1144	782.5	837.5	1404	683.333	0.968615	-0.0215343
Nolc1	1266	836.5	911	671	846	846.5	719	0.850183	-0.079517
Casd1	1821.33	773.5	684.667	858	875	921	584.667	0.896465	-0.0775621
Cnksr3	504.667	288	259.333	194	199	334	144.667	0.434723	-0.387358
Mtmr1	2562	1028.5	921.333	664	859.5	939	709.667	0.21954	-0.562177
Hmgb3	636	631	555.333	408	625.5	679	686.333	0.571843	0.256032
Cyp2j9	1168.67	521	650.333	757	399	505	279.333	0.564294	-0.336208
Abca1	947.667	719.5	565	92.5	255	308	187.667	0.00017004	-1.5504
Nipsnap3b	1169.33	1233.5	843	1230	1406.5	1011.5	1265.67	0.271055	0.477753
Lage3	762	705	852.667	737	840	1033.5	700.333	0.35786	0.354255
Ubl4a	2985.53	1910.16	2023.5	1566.5	1682.55	2282.56	1820	0.959263	-0.0225158
Gdi1	5589.67	4591.5	4618.67	4869	4630	5046.5	3779	0.607604	0.17914
Sash1	247.79	160.105	464.853	171.42	189.235	332.41	160.453	0.755073	-0.22521
Zdhhc12	603	666.5	649.663	894	858	1020.99	587	0.110505	0.641873
Endog	2674.03	2229.95	2985.07	1844.22	1994.22	2228.31	2600.29	0.98851	0.00736562
Cybb	145.333	72	127	44	80	93.5	22	0.361402	-0.678048
Golga7	1631.71	1692.69	1450.87	1277.17	1618.36	1481.65	1689.7	0.615918	0.21124
Pcolce2	21	21	20.6667	15	18.5	33.5	20.3333	NA	0.30027
Cd48	21.6667	11	16.6667	14.5	19	17	5.33333	NA	0.00808002
Clpx	8401	4507.5	4517	4346	5321.5	4272.5	4658	0.965938	0.0215601
Trabd	2973.72	2431	2500.35	2001	2332.5	3378.5	2410	0.559112	0.214613
Dennd6b	575.333	602.5	650.677	549	593.5	568	385	0.944011	0.0380671
Cd83	19	8	20	10.5	47	42.5	2.66667	NA	0.921933
Cltrn	83299.7	82851	73897	106100	87619.5	62698	90381.7	0.360811	0.420357
Ace2	4986.67	2885.5	2349.33	3039	2192	2008	1801.67	0.619563	-0.241414
Atf6b	1221.33	927	920.333	633	787.5	1196	591.667	0.866165	-0.0856056
Egfl8	17.8533	5.52	32.0167	24	13.525	28.14	11.6667	NA	0.324322
Notch4	107.333	58	133	55	62.5	140.5	50	0.88497	-0.133978
Ppt2	2680.8	2078.01	2829.5	2917.5	3185	4351	1499.45	0.309772	0.483321
Rnf5	4464.21	4885.19	4250.78	4049.45	5120.57	3973.81	5252.89	0.483597	0.303387
Fam163a	6259.67	3037.5	1936.67	1278	2099.5	1643	1961	0.137062	-0.730014
Cacfd1	2398.67	2284.5	1799	2031.5	2213.5	2232	1512	0.688739	0.161408
Hivep2	182	160.5	181	85	62	144	85.93	0.258913	-0.627118
Arnt	2209.67	1119.5	887.667	695	844.5	864.5	612.667	0.177692	-0.558892
Mocs2	4783	4111	4459.33	4622.5	4681.5	5092.5	4641	0.250628	0.380827
Nat9	626.667	669	750	581	623	618.5	503.667	0.95681	0.0287071
Lpl	6611.67	2460	5588.33	5468	16718	12025	1349.67	0.435123	1.11759
Atp6v0e	5437.67	5714.5	5295.33	8388.5	7287.5	8224	5938.33	0.0353275	0.710665
Zfp318	1611.67	890.5	910.333	759	456.5	835.5	591.667	0.30815	-0.454433
Ttbk1	32.6667	22	24	19	28.59	43	20.8433	NA	0.360655
Srf	496.333	353.5	388	252	365.5	434.5	332	0.951893	0.0308877
Lama5	1274.33	1283	1123.33	767	633	1290.5	480	0.419179	-0.393701
Steap1	913	1035.5	760	992.5	1056	682.5	1327.33	0.366949	0.472703
Steap2	16418	7673.5	7228.33	6988.5	7502	5973.5	6646	0.560434	-0.25781
Hspa8	28657.2	33653.6	25003.1	35636.2	23600.5	21849	31752.1	0.624346	0.254661
Serac1	389.65	197.5	151.667	109.98	163.5	143.86	70.6	0.221259	-0.687054
Pdzd11	1937.91	1940.45	1623.66	1891.49	2070.4	1776.37	2332.91	0.292941	0.432756
Psma2	4965	5375.5	4639.33	5780.5	6169.5	6519	5595	0.115735	0.536298
Mrpl32	1209.33	969	1090.67	1045	1100	1115	1187.33	0.379932	0.324663
Setdb1	1624	793	801.687	496	674.5	751.51	402	0.173346	-0.567132
Anxa9	46	51.5	61	43	60	27.505	43	NA	-0.0110396
Arnt2	813	436.985	360.667	282	342	813	191.963	0.873524	-0.127386
Prune1	581	307	325.667	237.5	321.5	414	191	0.734481	-0.175688
Cers2	17268	11293.5	10439.8	15600	14726.5	16640	10204	0.211483	0.443032
Capza2	8261.33	5207.5	4592.67	4865	4974.5	4558	4804.33	0.988624	0.0063382
Plekho1	31	17	38	30	19	69	16	NA	0.455243
Vps45	767	751.5	705.667	767.5	756	662.5	705.333	0.546781	0.249525
Prpf3	1001.33	784	509	430	420.5	461.5	412.333	0.20396	-0.513536
Anp32e	5141	2677.5	2669.33	2313	2753.5	1903	2491.67	0.649536	-0.208672
Aph1a	897.07	646.945	657.423	942.895	646.505	909.835	501.523	0.460076	0.327243
Tab2	741.667	382	664.333	330	504	539.5	401.333	0.795837	-0.132741
Ppil4	1131.67	714	682	560.5	633	711.5	510.333	0.647189	-0.172701
Cnih1	1816.63	1698.47	1609.97	2621.49	2550.97	2995.45	1941.66	0.00432879	0.833695
Eps8	11963.3	4643.5	5559	5535.5	5618.5	6366	4371.67	0.882563	-0.0803639
Med22	2498	1894	1602.33	1094.5	1324	1656.5	1115.67	0.328639	-0.334608
Surf1	1304.19	1477.79	1375.58	1460.26	1360.8	1520.15	1238.99	0.50017	0.271342
Med28	3946.33	3098	4134.67	3941.5	5275	5752	4074.67	0.0583929	0.619162
Qdpr	21521.1	24135.4	20254.1	17389.1	20584.5	15363.1	24662.3	0.830811	0.119541
Sqstm1	26846.5	30108.2	25716.3	22135.1	22684.5	22876.6	24472.5	0.974226	0.0170903
Nfe2l2	2142.67	2443.5	2341.67	2379	2159.5	1827.5	1868	0.83606	0.106998
Rxrg	41	73.5	10	5	61.5	23.5	35.6667	NA	-0.145676
Rxra	6857.33	4218	3081	1137.5	1084.5	2938.5	1847	0.0147685	-1.12392
Prpsap1	2278.67	2364	2103.67	1767.5	1957	2638.5	2050	0.685079	0.165338
Lcorl	1081.7	512.64	573.663	446.6	503.475	472.815	380.9	0.40608	-0.342493
Lta4h	2023.33	2037	1702	1606	1803.5	1299.5	1769.67	0.929362	0.0503467
Dstn	8388.67	5095	4679.67	4293	5515.5	5278	5309.33	0.86133	0.0795246
Macroh2a1	3599.69	3572.78	3794.12	3328.24	3559.55	3206.14	3187.89	0.746907	0.136741
Gtf2ird2	387.687	168	245	128	195	138.5	109.333	0.2554	-0.578309
Bola1	1346.67	1213.5	1880.33	1280.5	1184	1341.5	1241.33	0.947727	0.0361591
Castor2	5346	3032.5	3637.67	1639.5	2530	3357.5	1753.33	0.199678	-0.502963
Adss	5879.67	3172	2776.33	2929	3217	2919.5	2748.67	0.88497	-0.0723057
X1700016C15Rik	1533.67	1285.5	1748.67	1366.5	1418	1514.5	1648	0.552709	0.248755
Il17rb	355.17	212.76	230.113	306.775	173.875	247.905	162.223	0.921582	0.0657514
Cacna1d	129.913	35.085	183.887	49.98	51.23	55.87	39.03	0.230698	-0.957931
Chdh	10404.8	5443.41	4579.78	3641.02	3748.77	4936.13	2169.97	0.173904	-0.592151
Actr8	2354.16	2046.24	1827.22	1574.72	1812.12	1629.1	1706.44	0.983695	-0.00919987
Lrrc27	39	25	23	14.925	15	21	22.3333	NA	-0.348281
Fnta	2585	2676.5	2336	2597	2411	2558	2701	0.439729	0.303113
Mtrex	3809.01	1857.09	1937.23	1981.73	2445.69	2248.36	1326.72	0.979695	-0.0142173
Lbp	38.3333	18	44.6667	40	46.5	59	29.3333	NA	0.64077
Celsr1	127.667	118	113.333	79	74	127.5	49.6667	0.654248	-0.283393
Fli1	71.6667	31.5	77.3333	26	52.5	63.5	34.3333	NA	-0.186736
Stard13	73.6667	39.5	54.6667	45.5	54	106.58	19	NA	0.255127
Camk1g	517.667	466	561.667	334	472.5	327.5	1033.33	0.572592	0.400662
Utp25	109	100.5	136	87.5	94.5	132.5	68.3333	0.975528	-0.0229148
Hsd11b1	371.667	178.5	389.667	440.5	2353.5	1580.5	117.333	0.20453	2.05641
Syt14	590.333	245	292.333	224	254.5	447.5	210.333	0.894309	-0.0868242
H2.M3	53.6667	49	48	51.5	44.5	71.5	31	NA	0.241888
Lonrf3	162.667	76	111.333	94	100.5	90.5	67	0.901855	-0.0878695
Atp5e	5241.67	4181	8541.67	3704	5132.5	4179.5	5563	0.888432	-0.0940848
Nelfcd	2242	1870.5	1814	1801.5	1851	1993.5	1636.67	0.621074	0.170176
Ctsz	12551.7	13133	11922.7	20840	12765.5	16584.5	13718	0.127774	0.631038
Prelid3b	1551.67	1452.5	1190	1324.5	1536	1768.5	1731.33	0.199577	0.471773
Sertad4	39.3333	10.5	27.3333	17	3.5	17.5	20	NA	-0.410909
Ube2a	1635.67	1729.5	1534.67	1698	1888	2013.5	1939.33	0.190997	0.478848
Slc25a5	53263	61233.5	46103	66850	67026.5	59560	68625.7	0.142284	0.573229
Ppdpf	1912	1633.5	2207.67	1669	2022	2160	1744.67	0.515518	0.251212
Pls3	2609.67	1361	986.333	1257.5	1367	915.5	1052	0.776168	-0.158751
Mpped2	35	9.5	63.3333	42	175	308	17.3333	0.25944	2.06922
Nkap	615.333	374.5	465.333	306	340	305.5	301	0.43215	-0.315285
Ndufa1	7632.33	7894.5	9785.33	8058.5	10537.5	8838.5	9373.67	0.34692	0.388735
E2f3	138.667	121.5	87.3333	85	72.5	122	47	0.721356	-0.242106
Cr1l	1608.33	1571.5	1311.33	2169.5	2104	2374.5	1596.67	0.0203631	0.732907
Ppfibp1	5424.97	2218.99	2258.59	2226	2010.49	2710.45	1120.32	0.463965	-0.372378
Cd46	50.7433	31.475	51.9633	40.66	51.64	40.525	20.7033	NA	0.0738595
Cd34	402.99	155	433.997	196.5	281.495	706.99	227.317	0.646819	0.333968
Plgrkt	558.333	504	466	500.5	539.5	609.5	458.667	0.371835	0.326629
Cd274	74.6667	53	74.66	56	58	74.985	31.99	0.975078	-0.0280044
Gtf3a	2856.06	2440.15	2722.19	2348.2	2381	2955.78	2466.15	0.566007	0.203422
Mtif3	2081.94	1913.35	1996.15	1717.81	1941.5	1445.71	2004.85	0.792972	0.128977
Lnx2	1769	604.5	670.667	392	484	479.5	446	0.0838185	-0.793285
Dyrk3	84.3333	92	80	40	77.5	58	96	0.962751	-0.0417875
Mapkapk2	4971.33	3443	2908.67	2377.5	2631	4554.5	2409.67	0.923041	-0.0507645
Lamp2	59120.3	41142.5	35623.3	45187	43135	34351	34103	0.799096	0.115675
Atxn10	3775.67	2991	2281.67	2173	2695	2554	2773.67	0.888463	0.0678886
Foxred2	130.667	18.5	73.3333	47	41.5	178.5	26	0.821722	0.277032
Eif3d	1951.52	1947	1804.86	1686.48	1899.83	1969.43	1690.34	0.582477	0.201587
H3f3b	6876.33	7625.5	7074	5712	6666.5	6377	8429.33	0.675148	0.198631
Nup50	3785	1868	1793.67	1126.5	1346	1422.5	1277.33	0.108836	-0.597403
Ift27	550.333	622.5	558.667	404	428	397.5	524	0.838366	-0.114356
Pacsin2	14329.3	7466	6413.33	5325	5888	5842	5941.33	0.370337	-0.358358
Cmah	1351	537	506	660	635.5	1240.5	420	0.730624	0.213969
Ttll12	625	542	527.333	412.5	563.5	789.5	315.333	0.818575	0.125851
Bik	440.667	413.5	437.667	274.5	363	411.5	387.667	0.986373	0.0092403
Tox4	3319.85	1714.39	1436.04	1158.02	1340.45	1263.33	1282.55	0.307466	-0.421946
Mrps18c	1300.19	1400.44	1569.23	1416.4	1438.97	1470.38	1575.27	0.445706	0.321198
Srsf6	3326.33	2770.5	2331.33	2165.5	2382	2165.5	2571	0.944922	0.0334201
Plcg1	2094.23	1396.95	968.72	592.495	773.43	928.435	430.637	0.0363787	-0.83128
Kctd2	1178.33	1201.5	1124.67	1039	812.5	1434	845	0.886287	0.0770454
Kctd5	761	707	553	454.5	585.5	532	617.333	0.993218	-0.00437022
Etaa1	463.667	247	306.333	152	174.5	190	200	0.173904	-0.593203
Sdc4	7094.67	5777	6037.33	4479.5	5564.5	5558	4150	0.853931	-0.07344
Il13ra1	6528.67	3162.5	2647	3929.5	4217	3747	2519	0.757187	0.156863
Nbr1	16888	7491	6119.67	5169	6381	4912.5	4499	0.187813	-0.588959
Cyth1	1532.33	1026.5	823.333	577	725	806	717	0.346242	-0.358394
Rnd3	759	517.5	342.333	350	494	253	354.333	0.682957	-0.232721
Nt5c3b	13.6667	19.5	17.6667	10.5	15	24.04	27.6667	NA	0.405817
Coa3	5123	5252	6263.33	5984	5384.5	6301	5711.33	0.38905	0.341554
Med24	3005	1497	1474.67	1101.5	1324.5	1135.5	1070.33	0.26337	-0.437438
Psmd3	9171	9437	7861.33	6734.5	7625	7590	7299.67	0.9882	0.00642779
Exosc10	2283	1656.5	1406.67	1279	1405	1295	1249.33	0.736082	-0.13349
Glod4	2742.37	2504.53	2238.31	2200.76	2390.44	2109.53	2278.33	0.730624	0.140884
Vps53	2749.31	1867.47	1793.64	1458.5	1603.45	1530.49	1504.3	0.634406	-0.171911
Taok1	1116.67	598.5	805.667	651.5	631	858	427.333	0.862526	-0.0915123
Dnttip1	859	842.495	782.987	700	711	692.995	854.663	0.790826	0.128993
Acot8	1050.54	1181.84	1122.21	1484.72	1399.84	2324.19	1061.61	0.079143	0.719063
Cd300lg	513.667	223.5	519	219.5	286	673.5	297.333	0.923774	0.076213
Nlk	152.667	114.5	181.333	116	108.5	151	94.6667	0.906242	-0.0797214
Traf4	3453.33	3092.5	2814	2109.5	2772	2841.5	2653	0.97277	0.0164271
Aldoc	67.3333	81	40.6667	75.5	57	127.5	105.667	0.232556	0.81484
Rpl19	1892.67	1697	2672.33	1569	1757.5	2269	1799.33	0.888463	0.0777391
Nek8	783.667	523.5	588.667	435.5	391.5	391	333.333	0.306345	-0.395345
Cacnb4	40.62	7.955	6.15333	6.185	13.925	20.21	5.77	NA	-0.29303
Arl5b	809	300.5	340.333	219	287	271	237.667	0.242047	-0.565239
Zfp207	3471.67	2370.5	2152	2147.5	2435	2479.5	2337	0.721877	0.133437
Psmd11	3202.67	3602.5	3392.67	3634.5	3888	3899	3444.67	0.295935	0.391378
C1qtnf1	47	42.5	19	34.5	62	47	42	NA	0.660233
Pipox	12943	12593	10828.3	10887.5	12423	9665.5	10179.3	0.786092	0.119294
Timp2	138.667	36	122	78.5	87.5	132	40.6667	0.94595	0.0665871
Zc3h18	1575.33	778	946.667	496.5	708	788.5	504.667	0.190997	-0.504929
Top2b	3148.91	1408.7	1405.61	1075.81	1124.03	1325.48	893.4	0.212984	-0.504399
Rarb	396.76	167.795	184.393	78.69	186.475	100.02	168.933	0.398401	-0.53549
Igfbp4	54607	47069	41036	34105	41366	32711.5	38978.7	0.88761	-0.0684596
Suz12	884	393	481.667	327.5	311	488.5	262.333	0.337524	-0.434228
Atad5	65.3333	32	54	26.5	36	89.5	26.6667	NA	0.0817885
Crlf3	493.667	422.5	318.667	326	317.5	306	342.667	0.943189	-0.0395183
Tnfaip1	3357.33	2528.5	2743	2234.5	2140	2340	2416	0.947138	-0.0294605
Abr	405.667	242	271.667	130	395	525	125	0.827825	0.177834
Rab11fip4	1542.67	1048.5	847.333	469	583.5	764	408.667	0.0329136	-0.750633
Cd40	18.6667	11.5	18.3333	14.5	25.5	35.5	14.6667	NA	0.732924
Slc35c2	2595.67	2272.5	2272.33	2259.5	2317	2851	1825.67	0.513181	0.22895
Zfp334	45.3333	52.5	35.6667	13.5	26.5	14.5	31.3333	NA	-0.764496
Elmo2	3155	1688.5	1499.67	1073.5	1165.5	1380	1474	0.362447	-0.383814
Wsb1	6322.33	5625.5	3663.67	3896	3563	1445.5	2380	0.339379	-0.553404
Ttpal	1154.67	459.5	427	270.5	447.5	467	319.667	0.310741	-0.505846
Rhot1	5540.33	3172	2783.33	3023.5	3047	2987.5	2591	0.899227	-0.0598138
Hnf4g	418.333	120.5	193.667	217.5	163	230.5	92.3333	0.884784	-0.118394
Ada	29	21	22.3333	24	16	53	25.3333	NA	0.564973
Serinc3	44560.3	18226.5	19861.7	20987.5	23685	18142.5	19605.3	0.935215	-0.04798
Tha1	656.807	495.5	671.13	566	535.5	422.5	474.667	0.976466	0.016916
Pgs1	1218.33	1008	1092.67	790	1009	1186	964.333	0.786151	0.11207
Birc5	27	26	48.3333	14	34	19	29.3333	NA	-0.228147
Afmid	3911.32	3535.78	3996.31	3177.54	2794.32	1972.12	2184.67	0.517302	-0.297653
Pigt	401.333	390.5	356.333	421	387	525.5	215.667	0.589256	0.270772
Wfdc2	11.3333	27	49.3333	119	127	2198.5	85	NA	4.46431
Dbndd2	113.89	83.645	142.273	147.11	103.11	241.865	84.7033	0.356102	0.587714
Ghdc	1874.33	1639	1886.67	2594.5	1972	2778.5	1207.33	0.264825	0.506767
Pltp	41.5967	15.505	28.8833	9.62	34.945	53.16	13.3367	NA	0.196049
Slc12a7	19990.7	10894	10177	9752.5	8336	9840	4927	0.344771	-0.414423
Ctsa	24995.3	28551.8	22320.7	28128.8	24687.4	19806.6	24154.1	0.629037	0.223755
Zswim1	890.333	855.5	726.333	541.5	714	653	784.667	0.999032	-0.000653468
Slc12a4	994.873	520.96	542.597	419.985	336.5	546.93	313.987	0.29919	-0.44449
Myo1c	4775.33	2326.5	2335.33	1974	2186	4068	1366.33	0.882099	-0.0955434
Crk	9027.67	4008	3685.33	3033.5	3919	3677.5	3599.33	0.516079	-0.286667
Cox7c	3513.67	2620.5	4618.67	3125.5	3829	3995.5	3855	0.467126	0.319142
Pitpna	4955.33	4192.5	3693.33	3593.5	3600.5	3786.5	4039.67	0.785787	0.112996
Mlx	2024.05	1850.94	1684.89	1554.69	1989.07	2205.03	1714.27	0.410815	0.282054
Retreg3	1283	742.5	590.667	760.5	824	969	403	0.909649	0.0697374
Dhx58	24	11.5	26.6667	29	7.5	28	10.6667	NA	0.142401
Rab5a	3148.67	1863.5	1674	1581.5	1752.5	1391	1722.33	0.795357	-0.123351
Nkiras2	1318.96	1363.51	1081.7	1004.31	1028.69	1292.38	1136.2	0.81961	0.104679
Ppp2r5c	1820.67	1347.5	1383.67	1268.5	1161	1724	1146.67	0.828186	0.0908579
Ift52	1649.67	1425	1292.33	1220	1303.5	1298.5	1140.67	0.893322	0.0589559
Mybl2	26	24.5	34.3333	13	10.5	27.5	7	NA	-0.731267
Sgk2	15266.3	9692	8474.33	7423.5	7890	9764	9212.33	0.906502	-0.0543527
B4galt5	1057.33	455.5	951.667	471.5	898	2250	413.333	0.664846	0.515891
Hnf4a	19261	10332	11224.3	7519.5	8668.5	12247.5	7286.67	0.415617	-0.299359
Cadps2	635.667	571	246.667	296.5	353.5	239	154.333	0.309784	-0.591883
Ddx27	1069	1016	1024.67	679	847	810	676.333	0.619451	-0.190937
Cyth3	692.333	311.5	243.333	182	242.5	283	196.333	0.286228	-0.533396
Cyth4	99.6667	47	90.3333	28	63.5	103.5	22	0.751629	-0.297667
Rac3	105	129	48.3333	42	74	57	83	0.755334	-0.261389
Rrp7a	1666.81	1408.7	1707.31	1418.96	1491.38	1463.51	1388.74	0.738992	0.136756
Cyb5r3	10246	10244.4	9152.39	14245.8	13858.9	13897.5	9490.26	0.0584902	0.650733
Ints2	5404.44	2164.11	2171.86	2067.33	2278.66	1968.15	1902.97	0.533183	-0.287823
Med13l	532.667	365.5	571.667	246	322	491	226.333	0.457603	-0.360571
H2bc4	4309.33	3918	4733.33	3603.5	4421	4276.5	5398.33	0.457505	0.31965
Baiap2l2	1066	935	1061	603.5	677	894.5	682.667	0.520115	-0.246607
Mafk	1794.8	1304.97	1321.98	853.25	1014.63	896.475	1011.38	0.365872	-0.332672
Med1	1699	1076	953	654.5	790	1019	599.333	0.278863	-0.399366
Erbb3	5539.67	2520	2441	1885	1937.5	1736.5	1047.33	0.0882208	-0.737907
Stard3	931.333	948.5	923	1016.5	994.5	1187.5	797	0.344771	0.357319
Mfng	54.3333	24.5	47	23.5	38.5	80.5	32.3333	NA	0.326173
Vmp1	6779.67	4998.5	4460.67	8784.5	7335	8715	5548.33	0.0122695	0.788153
Uchl5	1019	1242.5	901.667	1175	1205	1177.5	1258.67	0.264884	0.465255
Glrx2	2214.67	1161.5	1264	1018	1072	1040	1128.33	0.631667	-0.196682
Ro60	1140.67	500.5	585	466.5	402	424	405	0.307444	-0.449522
Stk4	2030	1084.5	844.667	538	849	879.5	532.667	0.167973	-0.593109
Pmp22	115.333	51	84.6667	75	105.5	187.5	94.6667	0.212251	0.758489
Zcchc10	143.667	113	161	102.5	151	118.5	146.333	0.77476	0.179018
Psmb6	6858	7120	8344.67	8044	7583.5	9249.5	7736	0.308466	0.392042
Spag7	2121.33	2312.5	1994.67	2236	2571	2475.5	2373.33	0.231141	0.442635
Pfn1	6464.33	6243.5	6204.67	5986.5	6352.5	7648	6979.67	0.295158	0.370866
Tomm34	747.667	717	749.667	596	728.5	695	686.667	0.729156	0.149419
Ywhab	5914.67	4981	4843.33	5120	4913.5	4413.5	4519	0.698449	0.153237
Gpx3	2879632	3.44641e+06	2.44921e+06	2.85741e+06	2.85704e+06	1.7725e+06	2889027	0.837771	0.121658
Anxa6	1724.67	2074	1211	1200	1916	885.5	1665	0.937484	0.0577486
Zkscan6	281	274.5	185.667	213	187.5	203	211.667	0.972284	0.0225553
Kpna2	562	649.5	512	536.5	578	422.5	625	0.707161	0.200215
Smurf2	867	413.5	565	366.5	368.5	678	375	0.759057	-0.158323
Cep95	312.333	144.5	204	147.5	154.5	148.5	131	0.5961	-0.267048
Vezf1	1634.33	778.5	930	639	706	578.5	763.667	0.397263	-0.373512
Cuedc1	74.3333	41.5	97	24	32.5	57.5	41	NA	-0.610375
Srsf1	3789.33	1689.5	1960.67	1545	1608	1674	1223	0.348002	-0.371948
Abi3	58.1333	20	36.1233	17.255	34.93	71.27	30.5867	NA	0.310906
Shroom1	19	0.5	18	8.5	52	61	2	NA	1.56109
Kif3a	639.667	559.5	619	505	599.5	473.5	522.667	0.874198	0.0818742
Septin8	117.667	42	82.6667	48.5	59	83	42	0.831865	-0.173053
Mtmr4	4640.33	2079.5	1893.33	1482.5	1738.5	2666	1224.33	0.438278	-0.367448
Mrm1	585	546	592.333	462	429	509.5	496.667	0.991926	0.00515842
Mapt	3316.67	3172.5	4172.67	3377.5	3401	2787.5	2913.67	0.872897	0.0866491
Kansl1	1713.67	813.695	778.293	589	623	732.5	412.7	0.175011	-0.570935
Gid4	2432.33	1090.5	1064	610	997.5	950.5	741	0.201634	-0.549131
Myo1b	41.3333	8.5	34.3333	7	24	36.5	11	NA	-0.228237
Dhx40	2938	1693	1362	1195.5	1414	1301	1276.67	0.482021	-0.283132
Ypel2	65	57	79.3333	38.5	89	88.5	82	0.562656	0.407362
Akap1	4992.67	2679.5	2875.67	3072.5	2888.5	3804	1938.67	0.930238	0.0458885
Nol11	1507	781	696.003	771.5	768	716.5	713	0.89478	-0.0707129
Derl2	2534.15	1824.33	1948.35	2627.43	2799.24	3298.09	2194.04	0.0148151	0.664556
C1qbp	3370.33	3368.5	3024.33	2757	2943	3257	3235.33	0.635591	0.185009
Rpain	1460.33	1541	1403.67	1320	1268	1481	1381.67	0.692177	0.165551
Slc13a3	5438.67	3820	8658.67	16366.5	9385	30775	3155.67	0.21954	1.51203
Kcnab3	53	47	32.3333	35	35.5	30	25.6667	NA	-0.171544
Chd3	4174.33	2318	4145.67	2160.5	2457.5	3088.5	1725	0.459615	-0.311289
Kdm6b	144.297	172.78	382.593	147.945	151.37	203.43	116.3	0.569883	-0.387253
Appbp2	2922.67	1836.5	1516.98	1471	1466	1582	1374.67	0.646819	-0.178426
Wnt9b	37.3333	45	8	10	5	9	24.3333	NA	-0.974508
Adora2b	40.3333	67.5	50.3333	42	40	89	71.3333	NA	0.429624
Ncor1	4732	3029	4534.67	3845.5	3674.5	5062	2969.33	0.612048	0.202123
Trpv2	23.3333	8.5	39.6667	160	182	332.5	15.6667	0.0461145	3.06167
Cenpv	391.667	290.5	554.667	466	358.5	817.5	302	0.417301	0.466656
Pcgf2	28.6667	15.5	68	33.5	34.5	33.5	22.3333	NA	-0.0351423
Cwc25	674	342.5	477.667	307	335	291	341	0.48664	-0.310139
Trim37	2170.33	924	916	600.5	763	841	589.667	0.158146	-0.590145
Ctdnep1	165	170	286.333	136	138.5	268.5	104	0.840253	-0.150801
Elp5	1394.33	1496.5	1329	1491	1592	1671.5	1564.33	0.235401	0.438957
Gabarap	7758.67	7724.5	9074.33	5625	7261	7177	7509.33	0.970697	0.0198396
Cldn7	9.33333	25	22.3333	12	13	7	12	NA	-0.531003
X2810408A11Rik	37.3333	10	40.3333	39.5	27	41.5	24	NA	0.50439
Phf23	765	470	543.667	391	487	464	564.333	0.9882	0.00773071
Acadvl	22074.9	18895	20525.9	27231.4	25857.1	27171.6	19919.8	0.0784344	0.567587
G3bp1	5914.33	4440	3948.67	3659	4263.5	4112	3629.67	0.96384	0.0189805
Atox1	6713.33	6154.5	9336	6629.5	6919	8035.5	7192	0.616444	0.22004
Sparc	787.667	625.5	618.667	468	1518	1685.5	960.333	0.0364041	1.02225
Mief2	423.333	296	313.333	330	364.5	436	271	0.419079	0.313575
Dusp14	749.667	642	647.667	628	647	1054.5	1149.33	0.16263	0.646638
Tada2a	429	310	366.667	225	318.5	288.5	331.667	0.941741	-0.0417171
Pnpo	4030.67	3754.18	3799.19	3580.49	3653.76	3194.56	3448.46	0.752199	0.133708
Cog1	2743.15	2169.35	1572.11	1311.34	1762.63	1848.04	1463.15	0.729156	-0.140982
Cbx1	520.667	484	710	427.5	472.5	575	540	0.891726	0.079773
Cdk5rap3	2565.99	2868.4	2488.99	2740.43	2698.99	2790.71	2025.98	0.589256	0.218164
Copz2	626	758.5	578.667	335.5	480	254.5	638.333	0.620832	-0.313507
Slc25a39	28530	28404	27829.3	29542	34359.5	39757.5	30979.7	0.113748	0.515528
Sp2	306.667	233.5	214.477	146.44	175.5	186	140	0.420745	-0.34365
Aatf	1016.67	818	984.667	729.5	749.5	864	821.333	0.938342	0.0383229
Lhx1	650.333	411.5	518.667	335	289	300.5	301.333	0.245106	-0.467667
Dync1h1	3878.82	2740.8	3300.28	2393.2	2256.51	3715.11	1452.91	0.727491	-0.168761
Pex12	483.333	461	395.667	413.5	362.5	370	396.333	0.879961	0.081914
Ndel1	12081.7	7615.5	7771.33	7149.5	6951.5	6420.5	6183	0.736522	-0.131473
Slc25a35	324.853	278.48	163.903	141.84	232.455	218.7	223.557	0.975078	-0.0212869
Zbtb4	152	111	210.333	106	119.5	166.5	104	0.896142	-0.0928346
Tnfsfm13	126.493	153.81	103.55	94.28	65.515	177.465	109.083	0.952148	0.0482625
Mpdu1	2100	2338.5	1913.33	2800	2711.5	3075.5	1926	0.128076	0.569201
Fxr2	1204	748.5	895.667	476	651.5	615.5	512.333	0.199678	-0.448945
Atp5g3	30436	32585.5	33052	31890	36996	29540	37939.3	0.375935	0.369735
Cd68	57	25	36	32.5	41.5	82	22.6667	NA	0.462655
Acsl1	25652.3	12595.5	9435.72	9567.72	10862.7	11381.9	8840.25	0.504278	-0.293424
Abca5	716.333	507	310.333	248.5	319.5	342.5	165	0.191861	-0.629241
Smyd4	527.333	331	395	294	347.5	376	280	0.893433	-0.0651334
Lsp1	34.6667	28.5	36	30.5	27	39	11	NA	-0.051521
Zfyve27	1324.33	1140	990.333	982	1065	1405	681	0.819647	0.108146
Avpi1	760	819	910.333	703	723	910.5	885.333	0.624364	0.220294
Rad51d	790.667	618.5	558	427	618	589.5	408	0.872262	-0.0771894
Pank3	2445	1106.5	1083.33	852.5	1087.5	1331.5	640	0.467604	-0.335233
Rars	2520.33	1811	1445	1531.5	1520.5	1353	1472.33	0.89478	-0.0648499
Wwc1	6797.67	3574.5	3089.67	1918.5	1096.5	5343	1864	0.418323	-0.526297
Mrpl58	1971	1824	2160	1672.5	1757.5	1854	1933.33	0.746907	0.140796
Fdxr	561.333	593	498.333	414.5	378.5	405.5	443.667	0.778949	-0.139015
Mrpl45	1946.67	2140.5	1871.33	2083.5	2135.5	2033.5	2259	0.343226	0.378333
Irf1	276.84	305.55	320.427	220.84	121.285	287.185	237.36	0.73468	-0.212409
Slc22a5	21505.3	13108	12274.7	20592.5	18996.5	19674	14192.3	0.108836	0.554059
P4ha2	2111	2218	2059.33	2062	2050	1904.5	2135.33	0.599297	0.218451
Arrb1	47	4.5	35	6.5	109	174.5	13.6667	NA	1.6436
Cxcl16	5259.4	7002.19	4350.57	4608.47	5437.44	3256.85	5909.48	0.899168	0.0843767
Pelp1	162.667	138	144.333	101	79.5	147	59	0.538971	-0.359194
Med11	564.667	664.5	656	529	702.5	593	709	0.551494	0.277703
Ccl6	27	9.5	20	8	25.5	25.5	6.66667	NA	0.0899737
Natd1	2313.33	1388.5	1213	1046.5	1446	1318	1028	0.783191	-0.118847
Map2k3	2905.67	3019.5	2743	2501.5	2643.5	3742	2521.67	0.533012	0.236636
Ywhah	1543	1715	1331.33	1493.5	2270	2059	2009	0.105277	0.623223
Sart3	1868.33	947	1059.67	618.5	863	857.5	684	0.231141	-0.448546
E2f2	59	28.5	32	29.5	41.5	96	23	NA	0.536228
Nars2	1590.29	934	726.29	700.475	858	658	744.967	0.659129	-0.204256
Slc35b4	15504.8	9352.36	8420.66	11469.6	9299.46	10182.5	6005.94	0.915433	0.057674
Dalrd3	4048.39	3917.93	4619.91	3422.09	3433.32	3360.54	3017.37	0.882396	-0.0723556
Fis1	4107	4046	4858	3090.5	4216	3905	4346.33	0.820931	0.112687
Plod1	4225.67	2920.5	2489	2882.5	2281.5	2245.5	1994	0.786023	-0.125331
Rab3d	167	125	139	144.5	145.5	274	117.667	0.335242	0.505874
Mfsd3	371.323	329.985	336.947	506.99	456.49	718.46	283	0.0875188	0.755498
Slc25a22	1233.67	713	648.333	710.5	772	1328	626	0.522628	0.286247
Atp6ap1	10522	10377.5	8930.33	13290	11473	11698.5	9268	0.191957	0.481744
Dnase1l1	260.333	249.5	216.667	303	253	309	223.667	0.303903	0.446495
Scrn1	62	32.5	26.3333	20.5	20	13.5	16	NA	-0.838704
BC005537	1196.33	774	1420.67	1012.5	836	963.5	752.667	0.920528	-0.0577814
Isyna1	842.667	659.5	707.667	454.5	472	395.5	646.667	0.593766	-0.262713
Hars2	1889.68	1576.72	1481.95	1283.8	1327.42	1120.86	1305.51	0.860198	-0.0844166
Tmem160	1563	1403.5	2445	1415.5	1498	1668.5	1642.67	0.938632	0.0477522
Rab5c	801	1008.5	817	1142	860.5	1043.5	669	0.468246	0.33991
Mdh2	24728.3	27095	22005.3	26580	27935	19749	30395.7	0.397606	0.38397
H13	6616.33	6297.5	5785	8288.5	7251	7939	6425.67	0.110843	0.54292
Rnf145	7095.33	3371	3335.67	2629.5	3031.5	3901	2132.33	0.424839	-0.329152
Atp6v1e1	15916.3	16624	14414.3	13427.5	15124.5	11952	16389.3	0.746123	0.153176
Chtf18	31.7267	13	23.1733	8.5	32.845	31.5	7.58667	NA	0.101525
Etnppl	62.6667	5	71.6667	30	240.5	185.5	4.33333	0.53154	1.52829
Rps6kl1	143	79.5	115.667	83	79	96	55	0.707504	-0.233873
Ppp1r12c	1321	964.5	1028.67	568.5	573.5	981.5	550	0.240373	-0.450864
Ahr	359.333	159.5	197.873	115	180	266	117.667	0.752893	-0.192982
Map1s	898.333	604	666	447	424	630.5	450	0.471993	-0.272048
Dpep1	12365.7	16649	10928.7	11617.5	12336.5	6441.5	13396.3	0.986728	0.0118192
Tmem129	2331.23	2184.43	1809.73	2472.89	2276.43	2303.78	1768.67	0.348002	0.349013
Nop9	1929.07	1710.35	1531.29	1367.53	1608.73	1709.56	1412.29	0.787052	0.1048
Atp6v0a1	1677.67	1226.5	934.333	1004.5	1092	1210.5	601.333	0.852075	-0.0978142
Psmc3ip	126.613	108.055	144.773	100.305	134.93	154.47	144.393	0.522628	0.344672
Grb7	5700.67	4313.5	4743.67	3248	3735	3251	3936	0.681616	-0.166759
Noxo1	52.5333	43.71	51.17	18.555	19.645	35.39	16.44	NA	-0.877296
Zfp687	561.687	303.705	306.213	222.965	212.565	355.615	142.51	0.371835	-0.442056
D8Ertd738e	3833.33	3633	5352	3480	4009.5	3731	4180	0.821607	0.118512
Calm3	3226.33	3210.5	3329.33	2924.5	3381	3538.5	2977.33	0.504943	0.243394
Cops3	2346.73	2387.99	1849.05	2168.95	2306.04	2208.12	2399.69	0.38384	0.337466
Fkbp8	6792.67	6276	6588	4771.5	6506	7562	5876.33	0.636402	0.178481
Ffar3	71	26.5	55	14.5	25.5	44	38	NA	-0.418259
Ddx39b	1414.92	1115.36	1072	877	951.5	974.5	826	0.773811	-0.110245
Gipc1	1677.33	1687.5	1397.67	1356.5	1494	1579.5	1548.33	0.621289	0.193561
Tlcd1	1684.8	1559	1500.42	1724.29	1344.22	1516.56	1174.97	0.735638	0.148149
Plscr3	653.653	660.65	573.947	383.2	429.58	534.165	365.82	0.455783	-0.294079
Ptger1	84.8033	50.825	61.24	19.765	41.29	51.245	23.0067	NA	-0.686828
Xab2	1534.86	1402.22	1462.95	1241	1274.19	1108.71	1125.72	0.971718	-0.0182906
Cdc37	3809.33	3690	3732.67	2870	3436.5	2997.5	3431.67	0.921582	0.0491753
Rab4a	2134.67	2373	2001.67	2125	2348	2383.5	2818.33	0.288616	0.435862
Trip10	1004.33	948	973	789.5	782	792.5	776.667	0.94942	-0.0302345
Cops6	5670.33	6261	5350.33	6396	6602	6606.03	6574.33	0.217793	0.457708
Ubb	14897.7	13036	13457.7	14197.5	15826.5	13970.5	16685	0.239319	0.432211
Ap4m1	219.647	183.255	207.703	156.275	175.135	173.27	146.41	0.94031	-0.0441038
Gyg	790	933.5	708.333	692	908.5	812	843.333	0.52694	0.27397
Rcn3	41.3333	22	22.6667	30.5	22	98	25.3333	NA	0.868972
Slc6a8	4773.67	3117.5	3887	2589.5	2550	2900.5	2397.67	0.382648	-0.287828
Arid3a	123.333	145.5	163.667	79	92	156.5	92	0.71647	-0.233592
Pdk4	202.333	59	199.333	585	400.5	804	97.3333	0.127774	1.89045
Ubxn6	2228.45	2246.32	2222.4	1695.05	1937.96	1985.68	1844.38	0.979368	0.0124591
Mydgf	2499	2510.5	2713.33	3815	3349.5	4416.5	2877	0.0246557	0.747412
Cyb561	1107.68	608.9	967.82	1627.98	1898.85	2744.01	611.997	0.0167679	1.19717
Sema6a	475.667	250.5	371	356.5	286.5	837.5	177	0.519126	0.428284
Ccdc12	1333.67	1333.5	1650.67	1397	1425.5	1459	1334.67	0.581664	0.229468
Fmc1	2080.33	1947.5	2681.67	2077.5	2129	2375	2314.67	0.538666	0.260099
Akt3	22.6667	11	7	19.5	6.5	34.5	9	NA	0.650265
Mrpl24	1949.64	1777.01	2055.71	1398.58	1554.43	1640.59	1514.5	0.894624	-0.0618208
Gle1	3260.67	2052.5	1809	1622.5	1898.5	1879.5	1518.67	0.71864	-0.138726
L3hypdh	1602	1421	1232	1094	1372.5	1691	1536	0.454016	0.288544
Lyst	361.333	142.5	242.333	165.5	134.5	251.5	121	0.674023	-0.249613
Slc35e1	3882.67	2182.5	1728.33	1411.5	1302.5	2407.5	1173.67	0.358018	-0.412454
Calr3	51.6667	70.5	71.6667	73	60.5	60.5	39.6667	0.912981	0.0975261
Tmc4	88.1	111.685	164.553	115.325	232.5	181.5	73.96	0.464386	0.510169
Syne4	4369.33	3998.5	4211	2825.5	3805	3822	3396.33	0.992054	-0.00432865
Polr2i	1318.56	1171.68	1908.85	1270.53	1405.21	1903.85	1262.12	0.607685	0.238088
Krt10	298.667	242.96	274	259.47	270	254.975	282.94	0.544947	0.268483
Iyd	4101	4363.5	3950.33	5757	5447	4042	4888	0.171382	0.569904
Rmnd1	1865.67	1384.5	1485.67	1408.5	1759.5	1732	1279	0.444365	0.255346
Ccdc170	18.6667	7.5	23	18.5	21	42.5	9.66667	NA	0.690261
Esr1	17	6	25.3333	9	108.5	159	2.66667	NA	2.27805
Fbxo5	69	38	72.6667	24	32.5	41.5	35.6667	NA	-0.552882
Mtrf1l	306	270	265.333	227.5	252	264.5	269.333	0.76793	0.142367
Hdac2	2586	1796	1724.33	1681.5	1839	1709	1666.67	0.863363	0.0743311
Frk	1160	740.5	591	603	549.5	459	577.667	0.580593	-0.255183
Rwdd1	689.933	683.32	815.593	702.295	666.925	830.94	697.383	0.543373	0.253242
Trdn	160	36	62.6667	49.5	21.5	15	13.3333	NA	-1.36262
Stxbp5	917	461.5	441.333	304.5	363	555	256.667	0.384907	-0.405531
Hint3	918.333	675.5	807.333	589.5	720	819.5	586	0.926054	0.0427867
Trmt11	306	289	264	275.5	289.5	336	289.333	0.413452	0.335351
Katna1	796.617	740	774.313	760.47	820.99	821.42	797.9	0.37253	0.33505
Pcmt1	3195.33	2985.5	2589	3084.5	2818.5	3132	2762.33	0.397263	0.298996
Lrp11	1259	742.5	551.333	555.5	762.5	744	475	0.842459	-0.104268
Mtres1	1216.67	1191.5	1377.67	1170.5	1414.5	1402	1242.67	0.41005	0.315198
Sec63	3483	2261	2471	2541	2599	3173.5	1847.67	0.611593	0.184943
Snx3	6002.33	6208.5	5429.33	5274.5	6271.5	5180.5	7159	0.468624	0.313261
Aig1	1722.33	1654	1425	2234	2202.5	2256	1660.67	0.0425661	0.660286
Adat2	31.35	35.87	48.29	36.745	38.52	53.78	45.3867	NA	0.439287
Pex3	1031.32	1016.63	849.71	1001.25	1084.48	972.22	738.947	0.53154	0.249783
Fuca2	26438	22387.5	17755.3	27265.5	27782.5	25131	19003	0.208696	0.453942
Cep57l1	165.333	152.5	154.667	124.5	134.5	129.5	126	0.987841	-0.0090985
Ltv1	960.667	811	740	683	808.5	717	764.667	0.767956	0.125729
Cd164	20926	11403	9702.67	14387.5	13250.5	14994.5	8924	0.629433	0.209765
Utrn	79.3333	35	84.6667	38.5	63	152.5	34.3333	0.721027	0.337888
Smpd2	5690.41	5472.5	5440.83	6117	6203	4889.61	5374.33	0.424881	0.316331
Mical1	35.2533	7.5	21.5067	11	11	29.885	4	NA	-0.343907
Zbtb24	1632.33	817.5	758	611	773.5	737	730.667	0.582969	-0.237182
Wasf1	235.667	124.5	98.6667	94	102	101.5	85.6667	0.554371	-0.330619
Rab32	457	469.5	279	314	463	492.5	531.667	0.354185	0.451641
Gtf3c6	2038	1468.5	1630.33	1539.5	1628	2003.5	1450	0.462269	0.24012
Slc16a10	1380	859	832.333	723	946	780	687.333	0.88761	-0.0677653
Rev3l	591.667	290.5	307.667	199.5	229.5	370.5	191.667	0.443358	-0.366865
Traf3ip2	123.593	108.5	117.377	79.94	99.5	129.475	118	0.8078	0.153732
Fyn	119.333	29	123	32.5	82	104	49	0.881105	-0.160415
Tube1	103	85	50	44	44.5	61	60.6667	0.69746	-0.284467
Lama4	84.6667	41.5	92.6667	28	44	131	28	0.908258	-0.130301
Prep	3125	1990.5	1578.33	1769	1926	1716	1723	0.983336	0.0100317
Tnfaip3	241.333	142	146	97	102.5	110	93	0.306474	-0.492086
Perp	4913.67	2508.5	2675.33	3733	3094	3542	2700.33	0.454938	0.29527
Reps1	1412	794.5	834	540	221.5	715	574	0.244093	-0.652706
Fam184a	578.667	233.5	302.333	230.5	232	357	205.333	0.692177	-0.208328
Asf1a	631.293	496.63	436.753	519.44	519.93	579.885	545.557	0.339184	0.356043
Gopc	3555.67	1941.5	1602.33	1601	1803	1799	1348.15	0.637618	-0.196344
Qrsl1	552.667	612.5	442.667	507.5	615	606.5	548.333	0.381846	0.358675
Rtn4ip1	5181.85	2281	2152.07	2505	2563.14	2097.66	2139.67	0.870672	-0.0925644
Crybg1	526.613	264.5	283.783	256	279.36	613.465	131.197	0.894624	0.106649
Vta1	1182.33	1371	889.333	1186.49	1291.5	1103.5	1310	0.391362	0.377422
Smpdl3a	26366.7	30022	22743.3	36006	31173	26580	25774.3	0.272977	0.460574
Reep3	5141.78	2933.47	2965.65	3210.15	3214.16	3676.71	2559.46	0.802917	0.101544
Fabp7	221	211	177.667	223.5	198.5	125	259.333	0.613447	0.308633
Serinc1	8796	7470	6414	8218	7727	6968.5	5565.67	0.59456	0.208506
Hsf2	129.667	77	105.333	83	58.5	95.5	68.3333	0.83564	-0.144628
Echdc1	3622.99	2455.86	2052.19	2155.57	2587.76	2025.69	2665.69	0.776515	0.133431
Ptprk	13247	6870.5	5111	5711	6057.5	7517.5	3683	0.646819	-0.222243
Dcbld1	2064.33	1252	1205.67	1413.5	1455	1640	928	0.711108	0.15776
Lrriq1	32.6667	15.5	19.6667	8.5	4.5	7	12.3333	NA	-1.20974
Slc6a15	1878	721.5	811	614	1023.5	738.5	476.333	0.529384	-0.326262
Ccdc59	759.977	456.63	623.677	485.485	448.17	509.675	357.117	0.73957	-0.146634
Lin7a	219	190.5	268	144	205	106.5	195	0.792254	-0.179155
Ppp1r12a	563.667	383	665	455.5	441	510.5	333	0.954685	-0.0322941
P4ha1	3232	1780.5	1955.67	2916.5	3175	3010	2247	0.0638118	0.610551
Septin10	245	241	135.333	154.5	178.5	159	187.667	0.979967	0.0173707
Lims1	1400.67	1227	1162.67	946	1049.5	1108	1074.67	0.975528	0.014178
Zwint	4534	5520	4548.33	4983.5	5703.5	4622.5	4920.33	0.441094	0.322968
Ube2d1	428.333	395	423.333	296.5	328.5	310.5	369.667	0.912954	-0.061039
Dcn	34	29.5	25	10.5	10	49	14.6667	NA	-0.276915
Cdk1	15	34.5	9.66667	13.5	35.5	38	33.3333	NA	0.842391
Atp2b1	2099.67	1702	2118	2253	1806	2520.5	1484	0.454046	0.300816
Rhobtb1	1937.33	1789	1813.33	1432.5	1256.5	2058	930	0.790907	-0.129799
Cabcoco1	211.667	303.5	166.333	165	201.5	185.5	216.333	0.973127	0.0252402
Arid5b	845.667	621	868.667	621	627	933.5	583	0.843095	0.0960104
Actr6	340.667	232.5	279.667	241.5	261	251.5	264	0.753775	0.148542
Uhrf1bp1l	6559	2763.5	3121.67	2220	2364.5	2946	1530.33	0.201634	-0.539928
Poc1b	509.327	331.095	306.597	229.535	281.24	251.32	231.34	0.456976	-0.306953
Dusp6	5708	2577.5	1771.33	1379	2570	1612	1860.33	0.365872	-0.481024
Tmpo	4310.67	2064.5	1806.33	1189	1700	1536	1669.33	0.269027	-0.482636
Kitl	92.3333	54.5	83	67.5	53.5	166	52.3333	0.593766	0.404087
Psen1	4859.67	3342.5	3276	4282	4904	4444.5	2914.33	0.249233	0.410862
Sgk1	1143.67	375	1016.67	512.5	1316.5	2038	924.333	0.216265	0.774049
Cep290	351.293	189.345	343.99	258.245	191.22	278.045	173.233	0.882538	-0.0948372
Ikbip	527.333	376	333.667	521	451.5	489.5	369	0.241055	0.460185
Hbs1l	5156.8	2498.96	2105.3	2088.21	2403.41	2085.82	2051.82	0.60019	-0.233915
Epb41l2	151.333	72.5	106.333	49	90.5	99	34.3333	0.553424	-0.4089
Apaf1	192	87	114.333	32.5	41	82	30	0.0463182	-1.21112
Med23	971	507.5	415.333	365.5	394	479	289.667	0.37253	-0.394465
Ahi1	508	332	341.333	188	178	173	180.667	0.0307081	-0.808058
Nedd1	1208	682.375	597.11	552.725	538.76	643.35	548.223	0.622679	-0.204407
Enpp3	4187.33	1716	2279.33	2332	2069	1679	1510	0.752199	-0.163941
Map7	7787.95	3175.41	3267.41	2645.78	3147.88	3804.89	2385.53	0.469216	-0.317185
Ccn2	370.88	87.425	205.813	58.39	97.92	144.51	259.207	0.783423	-0.260066
Stx7	8820	6838.5	5604.67	5120	6533	5763	7325	0.795357	0.120705
Pex7	2916.33	2664.5	2227.33	2775	2975	2643.5	2762.33	0.27229	0.394851
Ifngr1	2365	1387.5	1340	1766.5	1558.5	1907.5	1338	0.461214	0.273382
Cdk17	265.45	156.515	180.587	91.5	116.5	141.11	123.667	0.340845	-0.45566
Snrpf	330.277	282.475	429.58	259.88	328.935	402.97	337.94	0.701017	0.197066
Ntn4	2708	1144	1014.33	696	894.5	1334	983.667	0.43809	-0.381303
Fgd6	147.333	61	42.3333	62.5	48	61.5	49.3333	0.792972	-0.218559
Ndufa12	5752.33	5741	6708.67	6513.5	6507	7216.5	6843.67	0.2554	0.426895
Tmcc3	1368.33	628.5	640.333	563.5	474	646	475	0.41005	-0.356881
Cep83	395	239.5	293.333	223	287	331.5	223	0.881723	0.077779
Socs2	323.667	210.5	381.667	170.5	866.5	1281	168.333	0.387021	1.20137
Nudt4	5888.33	2498	2484.67	2167.5	2517.5	2860	2251.67	0.632874	-0.211409
Tcp11l2	1437.67	806.5	850.667	779	805.5	453	889.667	0.830883	-0.132542
Cry1	264.333	155.5	175	128.5	204	306.5	145	0.63433	0.258596
Btbd11	668.667	359.5	311.333	190	260.5	278	165.667	0.115239	-0.680002
Timp3	267552	150237	122815	136683	138129	115961	104501	0.650642	-0.196485
Hsp90b1	25333.4	10512.5	21972.9	15288.5	20958.2	21588.8	16484	0.57078	0.255491
Pah	31513.3	30054.5	27573.7	18390.5	24025	15161.5	29559.3	0.815498	-0.137584
Igf1	22.6667	6.5	43.6667	5	36	15	4.66667	NA	-0.45078
Washc3	897.333	906.5	864.667	1000.5	957.5	892.5	886	0.374073	0.351594
Dram1	93	46.5	95	37	70	108.5	50.3333	0.980263	0.0233432
Slc5a8	753.667	195.5	1086	1810	4520.5	7029	85.6667	0.235706	2.49365
Sirt1	940	445.5	365	257.5	152.5	297	271.333	0.0772626	-0.890241
Herc4	2780.33	1154	1283.32	1208.5	1507.5	1405	868.333	0.790696	-0.137347
Hnrnph3	446.55	478.48	457.29	434.965	572.49	563.945	471.627	0.308241	0.409522
Rufy2	877.45	465.52	497.377	350.535	342.01	372.555	286.707	0.167973	-0.53011
Pbld2	1376.67	1486	1261.67	1612.5	1804	1266	1324.67	0.340092	0.40625
Ccar1	3823.67	2119	2477.33	1989.5	2371.53	2550	2279	0.942489	0.0323665
Ddx21	840.333	389.5	464.333	348	413.5	539.5	303	0.712993	-0.175821
Ddx50	3622	1528	1633.33	1381	1484	1405	1289.33	0.423522	-0.341227
Srgn	154.333	71	121.333	86	148	252	145.333	0.214159	0.736037
Vps26a	7359.33	3082.5	2723	2489	2909.5	2678	3145	0.588126	-0.265262
Supv3l1	1326.91	1303.44	966.747	917.95	1124.43	1087.92	925.92	0.939062	0.0378162
Fam241b	187.667	175	148.843	108	168	143.5	179.333	0.876076	0.103177
Aifm2	1119.88	873.085	836.023	887.895	874.15	1267.7	730.237	0.459877	0.272742
Macroh2a2	415.783	388.415	347.643	261.605	340.35	314.295	371.43	0.948774	0.0355029
Tysnd1	4267.33	3925	3710.33	3099.5	3929	4318	3498	0.619012	0.176007
Sar1a	4609.67	3666.5	3599.67	3447	3882	4640.5	3274.67	0.47743	0.226703
Ppa1	1107	1205	945.667	1225.5	1188.5	1372.5	1341.33	0.177979	0.516646
Eif4ebp2	4842	4021	3392	2514.5	2266	4225	2923.33	0.693097	-0.173367
Pald1	75	24	43	9	38.5	81	32	NA	0.0426543
Sgpl1	5876.33	3220.5	2479.67	2763	2908.5	2888.5	1854.33	0.600173	-0.233361
Pcbd1	11426.3	12195.5	10760.7	9014.5	12029	7589.5	12811	0.786823	0.14831
Unc5b	23.3333	21.5	52.3333	35.5	22	79.5	15	NA	0.4218
Slc29a3	9750.67	4876.5	4888.67	5594	5212.5	7175.5	3694	0.912107	0.0583244
Vsir	70	30.5	66.6667	23.5	37.5	77	27.3333	NA	-0.166985
Lrig3	1130.33	450.5	532.333	321	414.5	387	376.333	0.217984	-0.55214
Anapc16	1185.67	1069	1386.33	1157.5	1294.5	1532	1176	0.360555	0.349379
Dnajb12	1171.33	1084.5	1077.67	1265.5	1086	1414.5	872.667	0.389453	0.330106
Micu1	3024.33	2827.5	2447.33	2098	2280	2208.5	2398.67	0.985828	-0.00862541
Cand1	4982.67	2354	2265	1814.5	2205	2242	1505.67	0.342253	-0.383632
Tbk1	2389	1137	1067.67	890.5	1018	1145.5	956.667	0.524743	-0.264827
Pno1	1446.67	1225.5	1128.67	1336	1561	1463	1492.33	0.134441	0.502195
Plek	48.6667	11.5	18.6667	9.5	21	47	3.66667	NA	-0.0897053
Egfr	4021.33	2131	1975	1815.5	2064.5	2245	1409.67	0.622679	-0.199435
Usp15	4989.31	2324.76	2153.38	2143.88	2476.41	2250	1850.49	0.687644	-0.18222
Vps54	2759.67	1159	1204.33	1013.5	859	1190.5	792.667	0.274316	-0.473455
Tbc1d15	2840	1320.5	1219	1202.5	1212.5	978	1217.67	0.575862	-0.265282
Pcsk4	137	137	142.667	270.5	119.5	306	84.6667	0.275813	0.732885
Rab21	925	653	814.333	529	230.5	1025.5	531	0.782597	-0.19462
X2310011J03Rik	1059.33	1067.5	1097.67	912	985	1220	1042	0.582687	0.217389
Peli1	599.333	312.5	364	253	309	340	261	0.587092	-0.228325
Thap2	414.667	225.5	290	178	200	189	142.333	0.248788	-0.49466
Slc1a4	512.333	170.5	425	400	890.5	1194	138.667	0.397263	1.07542
Dock2	30.3867	7	13.6667	6	21.5	38.5	0.666667	NA	0.245122
Rab1a	18203.7	10952.5	9571	8869.5	11595	10053.5	11452.7	0.940517	0.0375561
Gamt	505.667	446	433.667	522.5	580.5	881.5	402.667	0.124776	0.620865
Actr2	2664.67	1197	1356.67	1128.5	1353	1741.5	1001.33	0.864155	-0.0890711
Ndufs7	9650	10611	12227.3	10770.5	11012.5	11525	10820.3	0.480515	0.28694
Ptprb	536.333	221	602.667	115	256	794.5	149	0.870739	-0.266473
Pwwp3a	737.667	426	507	331	354	463.5	357	0.514573	-0.256121
Meis1	311.61	142	118.113	72.755	162.5	77	123	0.513505	-0.440591
Uqcr11	12724	12876	19882.3	14341	16429	15066.5	16274.3	0.52726	0.294137
Cnot2	2198.33	1336.5	1197.33	974.5	1112.5	909.5	1092.33	0.483323	-0.286607
Tcf3	728	641.5	536.667	386	480	573.5	398.333	0.622679	-0.193329
Best3	75.3333	80.5	35	44.5	56.5	26.5	40.3333	NA	-0.300367
Frs2	951.667	523.5	466.667	252	364.5	477.5	244.333	0.128843	-0.64914
Yeats4	354.667	427	345	300	346.5	325	355	0.877142	0.0897281
Cobl	1771	980.5	874	547	717.5	919.5	495	0.1769	-0.542343
Rab36	512.667	354	316	152	218	148	227	0.11006	-0.75237
Grb10	1257.33	655.5	629.333	369	554.5	650	349.667	0.23503	-0.508106
Snrpd3	1628.67	1458	1281.25	2142	1892.5	2309.46	1646.98	0.0147685	0.737927
Ddc	3619.67	3690	2891.33	3415	3764.5	4412.5	3847.67	0.192562	0.458103
Cpm	79.3333	15.5	34.3333	24	28	68.5	19.3333	NA	0.020795
Mdm2	3119.33	1244	1149.67	1056	1206.5	1303	1146.33	0.56459	-0.272364
Csrp2	2891	2587	3903.33	4125.5	3533	3856.5	2766	0.294014	0.453072
Osbpl8	3376.67	1622	2232	1259.5	1663.5	1838	1051	0.275579	-0.423088
Mknk2	2974.67	2583	2114	1017.5	1139.5	1581.5	1160	0.0104002	-0.782468
Zpbp	51.19	35.26	30.3333	48.25	18.5	25.5	44.3333	NA	0.170146
Cabin1	1613.33	1013.5	1044.67	597.5	662.5	1093.5	479	0.219084	-0.509749
Ap3d1	4459.67	2940.5	2914.33	1855.5	2349	3226	1763.33	0.417829	-0.296287
Sf3a2	167.947	128.96	154.783	78.47	87.925	125.485	92.11	0.46518	-0.37725
Mdm1	478.65	204	225.667	189.5	167.5	197	219	0.595303	-0.281689
Timm13	4811.67	4555	7638.67	4483	5305	5462.5	4894.33	0.888463	0.0811147
Vps13d	522.667	300	568	487	437	775	264	0.546396	0.335945
Llph	339.667	361	465	335	403	424	393	0.590164	0.255965
Tmbim4	16881	16552.5	16405	25405.5	24058	23559.5	19770.7	0.0148151	0.757078
Irak3	46.6667	10	23	18.5	7.5	43	31.6667	NA	0.284343
Helb	1945.33	921	797.667	597	687	763	569.667	0.179148	-0.554791
Prmt2	351.99	374.5	333.797	366.5	489.5	503.5	455.133	0.111989	0.627087
Dip2a	673.667	575.5	347.667	225	292.5	407.5	149	0.143762	-0.725566
Hmg20b	391	304.5	588.667	348.5	361.5	521.5	266	0.944011	0.0464184
Fzr1	1488	1502.5	1336.67	1052	1304.5	1299	1256.67	0.930238	0.0429472
Ncln	4682.67	3667.5	3966.67	3924	4019	5243.5	2770	0.539992	0.227596
Col6a2	12.3333	1	6.33333	5.5	10.5	123	3	NA	2.70452
Hcfc2	1037.67	647	646.667	558	547.5	719.5	539	0.849846	-0.0842528
Nfyb	647.333	362	448.667	314	332	367	379	0.730439	-0.157362
Txnrd1	11864.3	5835.5	4902	5560.5	5680.5	7154	4285	0.890602	-0.0736533
Ppm1m	270.667	150	329.333	211	204	308	193.667	0.812994	0.147445
D10Wsu102e	1183.67	521.7	794.623	535.215	802.5	875.615	379	0.915015	-0.0661593
Wdr82	1276.67	582.5	588.667	489.5	506.5	553.5	458.333	0.406517	-0.351672
Glyctk	19242.8	8983.88	10457.3	7000.84	9902.84	12353.7	7832.77	0.721238	-0.156676
Pofut2	1916	1920.5	1736.33	2247	2075	2221.5	1570	0.287991	0.397446
Slc36a1	1447.67	724.5	1227	767	779	1417	549.333	0.87869	-0.0951118
Adarb1	195	107	128.333	73	67.5	176	76	0.696528	-0.264182
Appl2	3489	1633.5	1543	933	1145	981.5	1073.67	0.0572344	-0.744361
Sumo3	2691.33	2206.64	2196.76	2629.5	3280.3	3505	3762.3	0.0148151	0.773063
Hint1	11209	10121	14400.3	10616	10833.5	11665	11804.7	0.673247	0.187057
Lyrm7	274	191	198.667	164.5	206	236.5	186.667	0.779063	0.136
Fbxw11	8996.67	3947	3571.67	3256	4289.5	4249	2662	0.562594	-0.262822
Stk10	60.6667	20	31	17	19	63.5	12	NA	-0.135305
Papolg	601	268.5	203.667	204.5	220	193	217.667	0.459573	-0.400071
Rel	37	36.5	42.6667	12	16.5	26	13	NA	-0.966918
Pfkl	3144	3015	2583.33	2576	2961	4763.5	2476	0.336534	0.381811
Pus10	962.333	403.5	351.667	254	383.5	381	328	0.41483	-0.407585
Rhbdf1	5353	5103	4246.67	3274.5	3138.5	3082	3235	0.374073	-0.330026
Pex13	2217.67	1453	1384.33	1675.5	1741.5	1627.5	1513	0.42485	0.280275
Cfap410	1070.33	1333	989	785.5	994	1004.5	1018	0.982391	0.0127135
Mpg	751.66	636.8	608.127	614.285	667.6	827.285	579.69	0.40867	0.291323
Ahsa2	1029.26	683.3	926.217	1049.13	1159.99	1248.36	1141.3	0.0309492	0.683879
Nprl3	1170.34	1141.7	927.207	968.215	977.9	891.215	853.977	0.900578	0.0608772
Xpo1	1623.67	744.5	786	621.5	893.5	1079.5	542	0.848675	-0.10538
Cpeb4	2138.33	902.5	1063.67	783.5	797.5	1258.5	517	0.420842	-0.386904
Asb3	349	256.5	265.333	195	212	238.5	219	0.791976	-0.125321
Cdc34	1348.33	1299	1545.67	1466.5	1541.5	2055	1524.67	0.183007	0.494064
Tpgs1	1545.33	1578	1745	1230	1532	1452	1609.67	0.8127	0.115475
Chac2	1021.33	901.5	971.333	1272.5	1288	1290	1283	0.0303912	0.69834
Erlec1	621	533	635	902	648.5	733	463.667	0.289051	0.481892
Sptbn1	12339.7	7586.5	8190.33	7032.5	6345.5	10415.5	3574	0.735426	-0.175051
Wdpcp	1067	693	603	440	490.5	325	533.667	0.323201	-0.469939
Mdh1	76918.7	90601.5	64313.3	83865.5	80228.5	51948.5	85599.7	0.608972	0.262689
Fstl3	107.81	76.505	83.7533	89.305	72.065	90.22	111	0.586868	0.330425
Ccng1	12682	4130.5	4331.33	3724	4574.5	4838	4447	0.563414	-0.294332
Nudcd2	903.333	803.5	799	836.5	874	880.5	868.667	0.356015	0.337877
Polrmt	4355.33	2666.5	2315	1715.5	2256.5	2279	1629	0.333853	-0.346111
Slc22a4	2510.67	2318	1724.67	2747	1946	1578	1067	0.944011	0.0473191
Zfp354b	91	51	90	58	70	60	53	0.94031	-0.0619679
Cyfip2	11362.7	6693.5	4521	3583	5124	4351.5	3655	0.216694	-0.514153
Mgat1	4130.67	3700	3910	5104.5	3653	4712.5	2474.33	0.51398	0.296565
Ppp2ca	8443.59	9448.07	7194.54	7320.45	8558	7587.03	9187.39	0.560069	0.247703
Flt4	125	26	118.333	22	45	135.5	30.3333	0.730624	-0.379206
Hnrnpab	7365.88	6504.38	5745.53	4935.48	5375.67	6287.14	6056.85	0.848681	0.0825049
Phykpl	1254.46	1093.12	1167.14	1047.02	962.83	1107.87	907.147	0.89211	0.062191
Hspa4	4705	2775	2310.33	2619.5	2686	2903.5	2229	0.989418	0.00591957
Cnot6	3431.67	1497	1437.33	1149.5	1292	1634	1249.67	0.456718	-0.322279
Gfpt2	132.333	241.5	71.3333	23.5	264.5	92.5	269.333	0.843242	0.39915
Zfp354a	818.667	375.5	473	402	351	367	389.333	0.661862	-0.208215
Mapk9	3719.33	2187	1600.33	1355.5	1791.5	1561.5	1463	0.382648	-0.359477
Canx	38307.3	15409	19266.7	22001.5	21436	19834	15003	0.94233	0.0406105
Rack1	2624	2354.5	4079.67	2479	2797	3609.5	2406.67	0.783423	0.14384
Rufy1	3488	1913	1717	1339.5	1479.5	1330	1449	0.291806	-0.414452
Rnf130	3512.67	3733.5	2829.67	3912.5	3353	4244.5	3260.67	0.272977	0.409656
Rad50	591	325	372.333	286.5	315	380.5	249.333	0.694481	-0.171351
Mrnip	440.473	293.85	390.71	370.9	375.545	243.385	374.217	0.736082	0.18579
Clk4	2475.64	1079.5	1427.67	1047.74	1202	1427.5	899.333	0.612845	-0.212136
Sar1b	4331.67	4472	3520.67	6535	5989	7076	4798.33	0.00661302	0.839277
Jade2	106.333	90.5	131.667	98	97	103.5	76.6667	0.944568	0.049471
Pdlim4	31	33.5	33	37	20.5	16	24.3333	NA	-0.128976
Cdkl3	102	90	83.3333	62.5	72.5	82	80.6667	0.982643	-0.0156707
Ube2b	2655.67	2298	2204.67	1765.5	2237	1668.5	2391.33	0.909393	0.0614346
Cdkn2aipnl	807	927	666.333	728	769	764	955.333	0.524973	0.292485
Kremen1	1290.33	835	636	531.5	549.5	817	321.667	0.351117	-0.437434
Med7	918.667	911.5	755.667	711.5	950	679	980.333	0.608699	0.241733
Tnip1	2048	1505	1651.33	1211.5	1206	901.5	946.333	0.322233	-0.39279
Vdac1	16194	16339.5	13157.7	13162.5	13387.5	11429	12354.7	0.977491	0.0140346
Upp1	49	35	71	42.5	60	109	56.6667	0.411029	0.611195
Slu7	2158.67	1277.5	1355	1039	1293.5	887	1206.67	0.67589	-0.191351
Ascc2	2376.67	1630	1414	1558.5	1557.5	1601	1131.67	0.994265	0.00326584
Hus1	2185	1086	1114.33	1021.5	1221.5	1320	625.667	0.741099	-0.164462
Pttg1	1782	1959	2181	2092	1674.5	1660.5	1814.33	0.765232	0.149935
Zfp607a	113.667	68.5	89.6667	52	100	72	54.3333	0.907479	-0.0909835
Tns3	659	384.5	472.667	241	322	552	189	0.480431	-0.368425
Btg2	201.333	57	197.667	114.5	113	129	97.6667	0.900952	-0.103309
Castor1	429.333	388.5	330	399	352.5	315.5	319.333	0.746907	0.15691
Igfbp3	2899.33	1587	3451	1008	1545.5	2865	1429.33	0.488264	-0.381993
Igfbp1	1005	731.5	807.333	1019	802	388.5	777	0.818575	0.155189
Pes1	1712.14	1686.47	1459.93	1321.4	1513.98	1554.83	1309.53	0.83186	0.0899023
Adcy1	43.3333	31	23	6.5	17.5	9.5	12.6667	NA	-1.14934
Tcn2	110066	130666	98870.3	149453	131018	99127	114713	0.363776	0.410171
Osbp2	1379.67	719.5	545.333	548	503.5	542	376.667	0.272483	-0.493936
Smtn	7512.98	3736.61	3186.65	1777.3	2380.86	2180.06	2649.53	0.0762338	-0.737765
Arf5	2680.45	2401.5	2607.01	2024	2432.2	3041	2115.64	0.648545	0.169505
X2310033P09Rik	322.623	266.6	529.42	254.45	273.74	317.47	293.723	0.837347	-0.130458
Guk1	2445.67	2225.5	3053.33	3417.5	3639.5	4583	2639	0.0478827	0.718164
Rnf185	3056.33	2209	1889.33	1691.5	2008.5	1552	1975	0.882081	-0.0757936
Limk2	1209	716.5	704.667	485.5	660	561	551	0.423346	-0.310535
Patz1	880.433	605.28	458.123	295.455	384.92	424.73	314.667	0.141189	-0.560635
Eif4enif1	1481	805.5	801.667	580	567	763	587.333	0.29599	-0.395656
Trim11	1131.67	1022	1034.33	883	1007.5	1050.5	886	0.749682	0.125354
Ogdh	78425.3	41870.5	31847.7	26756.5	32073	23528.5	25671.7	0.193792	-0.5518
Drg1	2517	2663.5	2310	2273	2510	2813	2617	0.417295	0.303514
Rtn4	1724.69	1242.07	1309.39	1309.41	1307.9	1119.02	1082.48	0.888463	0.0657203
Mtif2	1256.33	690.5	735	686	755.5	632.5	552.333	0.803632	-0.114821
Rps27a	969	808	1641.67	788	995	1308.5	908.667	0.94031	0.0494437
Cfap36	1151	1013.5	1170.67	909.5	965.5	685	1018.33	0.982643	-0.012891
Ppp4r3b	4181.67	1480	1745.67	1169	1503	1632	1459	0.376278	-0.409115
Pnpt1	2290.33	1116.5	1063.67	1081	1137.5	1056	991.667	0.783074	-0.130187
Efemp1	19.3333	9.5	59	21.5	198.5	24.5	372.667	0.211405	2.71031
Pold2	524.333	497.5	400	371.5	454	613	454	0.518279	0.268175
Zkscan17	1694.64	975.86	841.457	478.05	667.465	748.44	518.737	0.079143	-0.640959
Aebp1	279	475.5	147	35	169.5	179.5	97.6667	0.145936	-1.11379
Polm	215.333	191.5	152.667	147	165	203.5	117.667	0.950909	0.0363715
Dbnl	1974.67	1910.5	1640.33	1235.5	1584	1610	1508.67	0.944011	-0.0327126
Mrps24	3023	2814.5	3599	2838.5	2852.5	2923.5	3075.67	0.698047	0.170395
Ccdc117	2578	939	947.333	648.5	786.5	742	793	0.192391	-0.620135
Dynll2	1056.67	943	1204.67	638.5	869	1224	925.667	0.956648	0.0301599
Xbp1	8740	6919	7984	8547.5	9295	10707	8278	0.0911304	0.5044
Supt4a	968.667	959	1215.33	844	926	825	1011	0.915433	0.0600097
Septin4	43.6667	19.5	37	15.5	29.5	78.5	32.6667	NA	0.480882
X2810021J22Rik	359.667	140.5	163.667	139.5	101.5	176	130.667	0.556129	-0.334458
Ska2	339.92	165.895	181.95	111.94	143	185.385	184.307	0.699939	-0.218752
Smg8	855.667	397	305	369.5	455	278.5	306.333	0.752893	-0.188795
Rnf187	13256	12357.5	12554.3	9051.5	10512	10854.5	10966	0.9704	-0.0178564
Tubd1	222	187.5	149.667	173	193.5	187	187.333	0.533417	0.289176
Mrpl22	1003.67	965	1020.67	913.5	961.5	980.5	1107.67	0.506014	0.275346
Cnot8	1417	1406	1262.33	1214.5	1406	1224	1243.67	0.649536	0.182975
Rps6kb1	1075.67	763.5	905.297	687.18	732.5	769	676.457	0.896465	-0.0571054
Sap30l	558.667	493.5	690.333	467	338	670.5	429	0.958197	-0.0320767
Galnt10	195.333	101.5	115.667	50	167	278	82.3333	0.692826	0.320635
Rnft1	3597	1786.5	1626.37	2159.82	1949.5	2059.5	1535.54	0.896465	0.0684091
Mfap3	962.333	786.5	871.667	961	907	1084	804.333	0.26623	0.385598
Fam114a2	1462.67	1368	1510.67	909	1410.5	1389	1266.67	0.92754	0.0473926
Ppm1d	664.667	386.5	333.667	278	331.5	280	358.667	0.656823	-0.218228
Znhit3	299.557	296.77	297.05	336.015	308.815	404.695	408.413	0.184878	0.570212
Myo19	938.11	742.23	622.283	606.985	554.685	611.805	324.253	0.557529	-0.261241
Prpsap2	392.333	294	293.333	317	312.5	276	278.333	0.71864	0.165762
Ggnbp2	2600.67	2235	2693	2119.5	2152.5	2132.5	2167.67	0.903592	0.0572633
Acaca	215.333	121	224	93.5	109.5	230	61.3333	0.605053	-0.355894
Shmt1	3556.78	3613.18	2225.23	2698.93	3249.27	3434.93	2943.34	0.521679	0.258576
Llgl1	1068	697.5	554.667	373	493.5	551.5	388.333	0.222091	-0.468566
Drg2	2188.33	2293.5	1925.33	1879	2183	2122	2051.67	0.560434	0.222539
Srebf1	1875.67	1737	1126.67	981.5	1061	1307	867	0.441094	-0.303513
Tom1l1	844.03	649.28	573.64	621.85	675.73	599.785	607.09	0.675148	0.170431
Cox11	667.97	603.72	536.027	465.65	647.77	556.715	686.243	0.549104	0.262384
Stxbp4	1297	632.5	821	542	735	697	510.667	0.549104	-0.242136
Bzw2	568.333	507.5	487.667	405.5	485.5	425.5	481	0.878814	0.07899
Elac2	1977.33	1294	1048.33	1030.5	1074	1227	881.667	0.736522	-0.136932
Pctp	2519	2208.5	2079.33	1724	2347.5	1907	1826.33	0.882726	0.0679918
Polr1f	506.667	296.5	385.333	291	255.5	280	305.667	0.743057	-0.159116
Atxn7l1	777.31	425.985	585.97	453	556.98	486.465	417.333	0.990749	-0.00556863
Sypl	11228.3	6166	5825.67	7800.5	8629	7908	5552.33	0.478333	0.277087
Pdia6	11669	10411	13649.3	14359	15429	15996	15184	0.0708625	0.628869
Nampt	3089	2038.5	2137.67	2192	2039.5	2471.5	1488	0.900952	0.0560575
Nbas	812.667	638.5	630	480	564.5	731.5	242	0.707579	-0.204324
Tspan13	38	13.5	34.3333	18	41.5	41.5	26	NA	0.448654
Rock2	1402.33	731	878	685.5	512	959.5	624.667	0.640493	-0.212319
Laptm4a	6418.33	6371	5863.67	7521	6615.5	7875	6072	0.199577	0.448336
Snx13	4622.33	2255.5	1908.33	2001	2231.5	2212.5	1472	0.619012	-0.222719
Sdc1	324.667	223	194	157	233	244.5	172.667	0.99543	0.00308663
Lpin1	7668.67	3054	3278	2826.5	2562	2913	2081.33	0.25966	-0.486003
Pum2	563	262	557.333	371	377.5	467	282.333	0.99053	-0.00694447
Trib2	5115	1888.5	2538.67	1325	2836	2021	1405.67	0.421263	-0.407598
Arsg	1087.33	361	455.333	969.5	980.5	1890	281.667	0.348002	1.00849
Hs1bp3	587.637	465.5	425.653	237.95	369.465	359.38	317.283	0.411288	-0.332069
Lratd1	37.6667	20	16	13	17	5.5	18	NA	-0.493763
Smc6	1176.33	803.5	1093.33	744	802.5	838.5	821.333	0.906242	-0.0563553
Apob	26530.7	19516	7975.67	7016.5	13184	2385	4837	0.355784	-1.04511
Amz2	952.323	944.895	962.443	816.405	1100.94	1092.26	985.857	0.381487	0.334428
Gna13	4775.95	2483.49	2404.23	1908.44	2185.47	2553.93	1872.97	0.474624	-0.267516
Prkar1a	14967.7	10206	8514.33	8326	8954.5	8138.5	8062.67	0.811229	-0.100597
Fam20a	20.3333	29	39.3333	48	22.5	133.5	39	NA	1.22545
Rdh14	1690.67	1864	1452.67	2043	2089.5	2023	2017.33	0.122743	0.569346
Map2k6	615	348.5	340.667	304	439	410	366.333	0.787853	0.127996
Trappc12	2390.33	1727.5	1386.67	1213.5	1442.5	1305	1245	0.63453	-0.181447
Adi1	2884	3176	2434.67	2421.5	2757	2616	2951.33	0.629433	0.205053
Rnaseh1	340	320	256	271.5	283.5	340.5	283.667	0.585599	0.232807
Ubxn2a	4115.33	2697	3322	2656.5	2669.5	2801.5	3218	0.894045	0.0640169
Fkbp1b	37	34.5	32	21.5	38.5	19	34	NA	0.0189586
Cmpk2	1379	719	813.667	501.5	722.5	506.5	830	0.630032	-0.24727
Pfn4	30.5567	15.85	13.1433	24.5	25.58	20.585	22.9067	NA	0.579946
Itsn2	2682.44	1514.08	1912.59	1417.49	1462.6	2001.23	1219.45	0.775018	-0.117633
Rsad2	415	204	504.333	177.5	298	802	268.333	0.730721	0.266896
Rnf144a	310.333	200.5	153	88	148	210	127.667	0.549841	-0.327415
Id2	14260.7	19072	15210	14446.5	11791.5	9840.5	15914.7	0.96207	-0.0305473
Ncoa1	2549	1228	1156	718.5	394	990	602.667	0.0387192	-0.944304
Dus4l	46.3333	46.5	47.3333	54.5	38	50.5	45	NA	0.294299
Rrm2	113.333	104	50.3333	65.5	170.5	122	96.6667	0.336534	0.637448
Bcap29	1046.33	675.5	574.667	859	635.5	708	590.333	0.665562	0.196335
Slc26a4	122	87	73.3333	125.5	79	58	76.3333	0.807259	0.191207
Cenpo	156.163	114.28	103.84	71.42	101.23	110.245	96.95	0.883367	-0.0980748
Klf11	848.667	546.5	328.667	499	456	284.5	362.333	0.795147	-0.164084
Grhl1	22	23.5	16.6667	33	8.5	12.5	11.3333	NA	-0.0788118
Dnajc27	187.333	132.5	100.333	68	82	61.5	69	0.223775	-0.668722
Cbll1	706.193	386.43	357.367	307.54	326.155	309.285	312.64	0.522298	-0.279667
Pomc	33	15	57	18.5	20	26	22.3333	NA	-0.434042
Dnmt3a	2212	1289.5	1292.33	855	1019.5	1270.5	954	0.357073	-0.327378
Dld	22743.7	10372	9324.33	9817	11124	7885.5	9951	0.741188	-0.170459
Kif3c	268.083	118.845	164.617	85.8	100.685	90.325	85.4767	0.177692	-0.687077
Sh3yl1	1016.33	909.5	848.333	799.5	808.5	963	820.333	0.683355	0.157486
Rab10	8362.4	4265.19	4101.78	3405.72	3900.81	3707.68	3739.56	0.529539	-0.248698
Sntg2	20.3333	13	15	40	56.5	73.5	5.66667	NA	1.69903
Pxdn	1281.67	960	435	372.5	640.5	618	214	0.257732	-0.667949
Ddx52	1131.67	847.5	971.667	803.5	781.5	732	815.333	0.961861	-0.0233296
Hnf1b	8712.67	4426	5428	2812.5	3781.5	4037.5	6053.33	0.688739	-0.217922
Taf15	41.6667	21.5	63.6667	38	18.5	66	24	NA	0.0173703
Ace	370.667	107.5	249	273.5	920	1265.46	36.6667	0.378037	1.60323
Cdc27	1092.33	524	531	456	540.5	548	425	0.644425	-0.201744
Itgb3	118.333	77	48.6667	51.5	70	115.5	50.3333	0.893927	0.113993
Mettl2	340.333	339	362	328	289.5	332	287.667	0.834982	0.107848
Nle1	62	79.5	81	41.5	58.5	66	40.6667	0.691329	-0.289256
Tlk2	923.26	575.6	468.473	437.505	412.07	400.625	304.69	0.309223	-0.426834
Rffl	2070.37	927.32	1080.27	836.02	1098.71	1273.62	692.28	0.740221	-0.157874
Lig3	2036.3	930.18	856.73	626.48	674.29	1170.88	489.053	0.340878	-0.466626
Cct6b	28	16	25.6667	20	27	26	9.33333	NA	0.0853589
Map3k3	2350	1327.5	1214.33	969.5	1142.5	1008.5	1006.33	0.400437	-0.323301
Ddx42	2792.67	1367.5	1355	829	1074	1095	879.333	0.114592	-0.587004
Ftsj3	1825	1068.5	1088.67	880	1029	1174.5	881.333	0.788842	-0.107502
Rnf135	399.333	409	342.333	252	393	416.5	400.333	0.682276	0.200999
Psmc5	4659	5002	4633.67	4722.5	4831.5	4803.5	4619.67	0.485329	0.265989
Adap2	1694.21	1344.47	1417.79	891.415	1008.91	944.38	1158.65	0.509736	-0.265197
Ern1	492.667	297	271.667	200.5	203.5	413.5	112	0.57388	-0.335259
Nf1	283.667	134.5	226.333	186	191.5	270.5	114.667	0.856449	0.119222
Pecam1	542	106	380	137.5	258	682	185.667	0.917586	0.161694
Polg2	237	196.5	224.667	206	167	208.5	148.333	0.98151	0.014138
Ddx5	17852.5	9395.09	11210.8	8266.39	8499.92	9230.56	6187.01	0.317699	-0.353429
Psmd12	3069	2906.5	2732	2966	3273	3345.5	2968	0.243435	0.390794
Helz	1303.33	706	790	539.5	583.5	894.5	379.333	0.438278	-0.345523
Cep112	98.3333	54	69	38	56.5	31.5	36.3333	NA	-0.54174
Slc9a3r1	12156.7	11116.5	9367	7030	10040.5	9989.5	9934	0.915727	0.0501769
Nt5c	1145.67	1103.5	1283	952.5	1044.5	1309	1152.33	0.660099	0.18563
Jpt1	1133.33	1408.5	979.333	940.5	1505.5	1001	1465	0.497972	0.343591
Sumo2	125.333	96.5	76	84	93	107	107	0.609339	0.289692
Nup85	1059.67	846.5	767.333	659.5	855	819.5	775.333	0.816655	0.0991408
Gga3	888.35	480.685	429.09	310.04	371.515	446.08	271.043	0.26904	-0.458132
Cluh	12480.7	6758	5783.67	4021.5	5264	7118	2991.67	0.274316	-0.479881
Mif4gd	1432.8	1297.52	1231.92	1255.37	1378.86	1614.63	1568.93	0.240348	0.423536
Slc25a19	4107	3548.5	3186.33	3230.5	4292.5	5841	4652.33	0.0938506	0.593626
Pafah1b1	960	584	954.333	721.5	772	834	593.333	0.839692	0.097967
Tmem94	3070.79	1761.83	1371.5	1096.66	1263.66	1791.07	633.29	0.312964	-0.49161
Recql5	1101.86	545.5	597.267	432.68	473	627.675	280.667	0.360811	-0.412405
Sap30bp	1260.47	921.5	882.4	645.82	807	768.825	832	0.799674	-0.110765
Galk1	3923.33	4220.5	4005.33	3836.5	3545	4286	3647	0.640288	0.185593
Unk	925.333	609.5	509.667	275.5	361.5	332.5	345	0.0461145	-0.729515
Trim47	2027.67	1461.5	2127	1168	1505.5	1568.5	2150.67	0.902494	0.0732765
Aspa	5807.67	4862	4966.67	6488.5	5579.5	5848.5	5338.67	0.190621	0.452138
Mrpl38	3262.67	2972	2923.67	3042.5	3158.5	2856	3098.67	0.445614	0.284261
Fbf1	1529	739	858.667	375	491.5	623.5	356.333	0.0147645	-0.86176
Acox1	86224.7	26583.5	33411	37301.5	57200.5	69540.9	24940.3	0.614989	0.293898
Ten1	163.333	145	193.667	167.5	264.5	325.595	216.667	0.0836618	0.791363
Srp68	2680.67	2390	2313.33	1634	2156.5	1979	2113	0.94347	-0.0337081
Tsen54	471	530	461.333	381	476	640.5	430.333	0.603538	0.230564
Llgl2	4430	3347	2643.67	1787.5	2216	2496	2227.67	0.299332	-0.366637
Ncbp3	790.667	403.5	509.333	263.5	382	346.5	346.333	0.294726	-0.437317
Atp2a3	23.3333	12.5	22.3333	0.5	11.5	50.5	6.33333	NA	0.00887885
Ankfy1	2898.33	1842	1213.33	859	1145	1541.5	581.333	0.173208	-0.651713
Exoc7	2398	2124.5	1857.33	1528.5	1570.5	1612	1679.33	0.778949	-0.116879
Ube2g1	4689	2520.5	2296.33	2059	2355.5	1880	2307	0.642766	-0.205594
Spns3	1495.67	1542	1027.33	831	939	325.5	999	0.453755	-0.479368
Med31	383.58	385.295	411.207	372.85	369.825	405.645	404.8	0.554371	0.257429
[truncated: 11,297 more rows]

## Sheet: edgeR_and_Deseq2_24h_PT
			EdgeR						DESeq2
gene_id	external_gene_name	description	log (Unx/sham)	logCPM	F	PValue	FDR	TPM_max	Padj	Log (UNx/sham)
ENSMUSG00000000003	Pbsn	probasin [Source:MGI Symbol;Acc:MGI:1860484]	NA	NA	NA	NA	NA	0	#N/A	#N/A
ENSMUSG00000000031	H19	H19, imprinted maternally expressed transcript [Source:MGI Symbol;Acc:MGI:95891]	NA	NA	NA	NA	NA	0	#N/A	#N/A
ENSMUSG00000000037	Scml2	Scm polycomb group protein like 2 [Source:MGI Symbol;Acc:MGI:1340042]	NA	NA	NA	NA	NA	0.065	#N/A	#N/A
ENSMUSG00000000094	Tbx4	T-box 4 [Source:MGI Symbol;Acc:MGI:102556]	NA	NA	NA	NA	NA	0.08	#N/A	#N/A
ENSMUSG00000000103	Zfy2	zinc finger protein 2, Y-linked [Source:MGI Symbol;Acc:MGI:99213]	NA	NA	NA	NA	NA	0.01	#N/A	#N/A
ENSMUSG00000000125	Wnt3	wingless-type MMTV integration site family, member 3 [Source:MGI Symbol;Acc:MGI:98955]	NA	NA	NA	NA	NA	0.0733333	#N/A	#N/A
ENSMUSG00000000142	Axin2	axin 2 [Source:MGI Symbol;Acc:MGI:1270862]	NA	NA	NA	NA	NA	0.173333	#N/A	#N/A
ENSMUSG00000000182	Fgf23	fibroblast growth factor 23 [Source:MGI Symbol;Acc:MGI:1891427]	NA	NA	NA	NA	NA	0.0366667	#N/A	#N/A
ENSMUSG00000000183	Fgf6	fibroblast growth factor 6 [Source:MGI Symbol;Acc:MGI:95520]	NA	NA	NA	NA	NA	0.0166667	#N/A	#N/A
ENSMUSG00000000197	Nalcn	sodium leak channel, non-selective [Source:MGI Symbol;Acc:MGI:2444306]	NA	NA	NA	NA	NA	0.116667	#N/A	#N/A
ENSMUSG00000000202	Btbd17	BTB (POZ) domain containing 17 [Source:MGI Symbol;Acc:MGI:1919264]	NA	NA	NA	NA	NA	0.065	#N/A	#N/A
ENSMUSG00000000204	Slfn4	schlafen 4 [Source:MGI Symbol;Acc:MGI:1329010]	NA	NA	NA	NA	NA	0.106667	#N/A	#N/A
ENSMUSG00000000214	Th	tyrosine hydroxylase [Source:MGI Symbol;Acc:MGI:98735]	NA	NA	NA	NA	NA	0.025	#N/A	#N/A
ENSMUSG00000000215	Ins2	insulin II [Source:MGI Symbol;Acc:MGI:96573]	NA	NA	NA	NA	NA	0.88	#N/A	#N/A
ENSMUSG00000000216	Scnn1g	sodium channel, nonvoltage-gated 1 gamma [Source:MGI Symbol;Acc:MGI:104695]	NA	NA	NA	NA	NA	0.06	#N/A	#N/A
ENSMUSG00000000223	Drp2	dystrophin related protein 2 [Source:MGI Symbol;Acc:MGI:107432]	NA	NA	NA	NA	NA	0.00666667	#N/A	#N/A
ENSMUSG00000000244	Tspan32	tetraspanin 32 [Source:MGI Symbol;Acc:MGI:1350360]	NA	NA	NA	NA	NA	0.673333	#N/A	#N/A
ENSMUSG00000000247	Lhx2	LIM homeobox protein 2 [Source:MGI Symbol;Acc:MGI:96785]	NA	NA	NA	NA	NA	0.0966667	#N/A	#N/A
ENSMUSG00000000248	Clec2g	C-type lectin domain family 2, member g [Source:MGI Symbol;Acc:MGI:1918059]	NA	NA	NA	NA	NA	0.14	#N/A	#N/A
ENSMUSG00000000263	Glra1	glycine receptor, alpha 1 subunit [Source:MGI Symbol;Acc:MGI:95747]	NA	NA	NA	NA	NA	0.05	#N/A	#N/A
ENSMUSG00000000318	Clec10a	C-type lectin domain family 10, member A [Source:MGI Symbol;Acc:MGI:96975]	NA	NA	NA	NA	NA	0.145	#N/A	#N/A
ENSMUSG00000000320	Alox12	arachidonate 12-lipoxygenase [Source:MGI Symbol;Acc:MGI:87998]	NA	NA	NA	NA	NA	0.265	#N/A	#N/A
ENSMUSG00000000359	Rem1	rad and gem related GTP binding protein 1 [Source:MGI Symbol;Acc:MGI:1097696]	NA	NA	NA	NA	NA	0.48	#N/A	#N/A
ENSMUSG00000000365	Rnf17	ring finger protein 17 [Source:MGI Symbol;Acc:MGI:1353419]	NA	NA	NA	NA	NA	0.14	#N/A	#N/A
ENSMUSG00000000381	Wap	whey acidic protein [Source:MGI Symbol;Acc:MGI:98943]	NA	NA	NA	NA	NA	0	#N/A	#N/A
ENSMUSG00000000386	Mx1	MX dynamin-like GTPase 1 [Source:MGI Symbol;Acc:MGI:97243]	NA	NA	NA	NA	NA	0.175	#N/A	#N/A
ENSMUSG00000000392	Fap	fibroblast activation protein [Source:MGI Symbol;Acc:MGI:109608]	NA	NA	NA	NA	NA	0.12	#N/A	#N/A
ENSMUSG00000000394	Gcg	glucagon [Source:MGI Symbol;Acc:MGI:95674]	NA	NA	NA	NA	NA	0	#N/A	#N/A
ENSMUSG00000000402	Egfl6	EGF-like-domain, multiple 6 [Source:MGI Symbol;Acc:MGI:1858599]	NA	NA	NA	NA	NA	0.0533333	#N/A	#N/A
ENSMUSG00000000409	Lck	lymphocyte protein tyrosine kinase [Source:MGI Symbol;Acc:MGI:96756]	NA	NA	NA	NA	NA	0.476667	#N/A	#N/A
ENSMUSG00000000411	Tssk3	testis-specific serine kinase 3 [Source:MGI Symbol;Acc:MGI:1929914]	NA	NA	NA	NA	NA	0.14	#N/A	#N/A
ENSMUSG00000000435	Myf5	myogenic factor 5 [Source:MGI Symbol;Acc:MGI:97252]	NA	NA	NA	NA	NA	0.0866667	#N/A	#N/A
ENSMUSG00000000440	Pparg	peroxisome proliferator activated receptor gamma [Source:MGI Symbol;Acc:MGI:97747]	NA	NA	NA	NA	NA	0.59	#N/A	#N/A
ENSMUSG00000000544	Gpa33	glycoprotein A33 (transmembrane) [Source:MGI Symbol;Acc:MGI:1891703]	NA	NA	NA	NA	NA	0.00666667	#N/A	#N/A
ENSMUSG00000000560	Gabra2	gamma-aminobutyric acid (GABA) A receptor, subunit alpha 2 [Source:MGI Symbol;Acc:MGI:95614]	NA	NA	NA	NA	NA	0.0633333	#N/A	#N/A
ENSMUSG00000000562	Adora3	adenosine A3 receptor [Source:MGI Symbol;Acc:MGI:104847]	NA	NA	NA	NA	NA	0.19	#N/A	#N/A
ENSMUSG00000000567	Sox9	SRY (sex determining region Y)-box 9 [Source:MGI Symbol;Acc:MGI:98371]	NA	NA	NA	NA	NA	0.0133333	#N/A	#N/A
ENSMUSG00000000606	Vmn2r88	vomeronasal 2, receptor 88 [Source:MGI Symbol;Acc:MGI:1316662]	NA	NA	NA	NA	NA	0.0566667	#N/A	#N/A
ENSMUSG00000000617	Grm6	glutamate receptor, metabotropic 6 [Source:MGI Symbol;Acc:MGI:1351343]	NA	NA	NA	NA	NA	0	#N/A	#N/A
ENSMUSG00000000627	Sema4f	sema domain, immunoglobulin domain (Ig), TM domain, and short cytoplasmic domain [Source:MGI Symbol;Acc:MGI:1340055]	NA	NA	NA	NA	NA	0.01	#N/A	#N/A
ENSMUSG00000000628	Hk2	hexokinase 2 [Source:MGI Symbol;Acc:MGI:1315197]	NA	NA	NA	NA	NA	0.19	#N/A	#N/A
ENSMUSG00000000632	Sez6	seizure related gene 6 [Source:MGI Symbol;Acc:MGI:104745]	NA	NA	NA	NA	NA	0.383333	#N/A	#N/A
ENSMUSG00000000701	Tcl1b5	T cell leukemia/lymphoma 1B, 5 [Source:MGI Symbol;Acc:MGI:1351635]	NA	NA	NA	NA	NA	0.0133333	#N/A	#N/A
ENSMUSG00000000706	Btn1a1	butyrophilin, subfamily 1, member A1 [Source:MGI Symbol;Acc:MGI:103118]	NA	NA	NA	NA	NA	0.0933333	#N/A	#N/A
ENSMUSG00000000724	Cryba1	crystallin, beta A1 [Source:MGI Symbol;Acc:MGI:88518]	NA	NA	NA	NA	NA	0.0266667	#N/A	#N/A
ENSMUSG00000000730	Dnmt3l	DNA (cytosine-5-)-methyltransferase 3-like [Source:MGI Symbol;Acc:MGI:1859287]	NA	NA	NA	NA	NA	0.025	#N/A	#N/A
ENSMUSG00000000731	Aire	autoimmune regulator (autoimmune polyendocrinopathy candidiasis ectodermal dystrophy) [Source:MGI Symbol;Acc:MGI:1338803]	NA	NA	NA	NA	NA	0.196667	#N/A	#N/A
ENSMUSG00000000739	Sult5a1	sulfotransferase family 5A, member 1 [Source:MGI Symbol;Acc:MGI:1931463]	NA	NA	NA	NA	NA	0.323333	#N/A	#N/A
ENSMUSG00000000753	Serpinf1	serine (or cysteine) peptidase inhibitor, clade F, member 1 [Source:MGI Symbol;Acc:MGI:108080]	NA	NA	NA	NA	NA	0.34	#N/A	#N/A
ENSMUSG00000000766	Oprm1	opioid receptor, mu 1 [Source:MGI Symbol;Acc:MGI:97441]	NA	NA	NA	NA	NA	0.356667	#N/A	#N/A
ENSMUSG00000000791	Il12rb1	interleukin 12 receptor, beta 1 [Source:MGI Symbol;Acc:MGI:104579]	NA	NA	NA	NA	NA	0.18	#N/A	#N/A
ENSMUSG00000000792	Slc5a5	solute carrier family 5 (sodium iodide symporter), member 5 [Source:MGI Symbol;Acc:MGI:2149330]	NA	NA	NA	NA	NA	0.0133333	#N/A	#N/A
ENSMUSG00000000794	Kcnn3	potassium intermediate/small conductance calcium-activated channel, subfamily N, member 3 [Source:MGI Symbol;Acc:MGI:2153183]	NA	NA	NA	NA	NA	0.0466667	#N/A	#N/A
ENSMUSG00000000817	Fasl	Fas ligand (TNF superfamily, member 6) [Source:MGI Symbol;Acc:MGI:99255]	NA	NA	NA	NA	NA	0.1	#N/A	#N/A
ENSMUSG00000000861	Bcl11a	B cell CLL/lymphoma 11A (zinc finger protein) [Source:MGI Symbol;Acc:MGI:106190]	NA	NA	NA	NA	NA	0.133333	#N/A	#N/A
ENSMUSG00000000869	Il4	interleukin 4 [Source:MGI Symbol;Acc:MGI:96556]	NA	NA	NA	NA	NA	0.13	#N/A	#N/A
ENSMUSG00000000889	Dbh	dopamine beta hydroxylase [Source:MGI Symbol;Acc:MGI:94864]	NA	NA	NA	NA	NA	0.266667	#N/A	#N/A
ENSMUSG00000000903	Vpreb3	pre-B lymphocyte gene 3 [Source:MGI Symbol;Acc:MGI:98938]	NA	NA	NA	NA	NA	0.425	#N/A	#N/A
ENSMUSG00000000982	Ccl3	chemokine (C-C motif) ligand 3 [Source:MGI Symbol;Acc:MGI:98260]	NA	NA	NA	NA	NA	0.503333	#N/A	#N/A
ENSMUSG00000000983	Wfdc18	WAP four-disulfide core domain 18 [Source:MGI Symbol;Acc:MGI:107506]	NA	NA	NA	NA	NA	0	#N/A	#N/A
ENSMUSG00000001020	S100a4	S100 calcium binding protein A4 [Source:MGI Symbol;Acc:MGI:1330282]	NA	NA	NA	NA	NA	1.095	#N/A	#N/A
ENSMUSG00000001021	S100a3	S100 calcium binding protein A3 [Source:MGI Symbol;Acc:MGI:1338849]	NA	NA	NA	NA	NA	0.06	#N/A	#N/A
ENSMUSG00000001023	S100a5	S100 calcium binding protein A5 [Source:MGI Symbol;Acc:MGI:1338915]	NA	NA	NA	NA	NA	0	#N/A	#N/A
ENSMUSG00000001027	Scn4a	sodium channel, voltage-gated, type IV, alpha [Source:MGI Symbol;Acc:MGI:98250]	NA	NA	NA	NA	NA	0.0366667	#N/A	#N/A
ENSMUSG00000001076	C1ql4	complement component 1, q subcomponent-like 4 [Source:MGI Symbol;Acc:MGI:3579909]	NA	NA	NA	NA	NA	0.303333	#N/A	#N/A
ENSMUSG00000001103	Sebox	SEBOX homeobox [Source:MGI Symbol;Acc:MGI:108012]	NA	NA	NA	NA	NA	0.04	#N/A	#N/A
ENSMUSG00000001131	Timp1	tissue inhibitor of metalloproteinase 1 [Source:MGI Symbol;Acc:MGI:98752]	NA	NA	NA	NA	NA	0.295	#N/A	#N/A
ENSMUSG00000001168	Oas1h	2'-5' oligoadenylate synthetase 1H [Source:MGI Symbol;Acc:MGI:2180853]	NA	NA	NA	NA	NA	0	#N/A	#N/A
ENSMUSG00000001225	Slc26a3	solute carrier family 26, member 3 [Source:MGI Symbol;Acc:MGI:107181]	NA	NA	NA	NA	NA	0.0533333	#N/A	#N/A
ENSMUSG00000001260	Gabrg1	gamma-aminobutyric acid (GABA) A receptor, subunit gamma 1 [Source:MGI Symbol;Acc:MGI:103156]	NA	NA	NA	NA	NA	0.01	#N/A	#N/A
ENSMUSG00000001333	Sync	syncoilin [Source:MGI Symbol;Acc:MGI:1916078]	NA	NA	NA	NA	NA	0.05	#N/A	#N/A
ENSMUSG00000001349	Cnn1	calponin 1 [Source:MGI Symbol;Acc:MGI:104979]	NA	NA	NA	NA	NA	0.26	#N/A	#N/A
ENSMUSG00000001403	Ube2c	ubiquitin-conjugating enzyme E2C [Source:MGI Symbol;Acc:MGI:1915862]	NA	NA	NA	NA	NA	1.02333	#N/A	#N/A
ENSMUSG00000001444	Tbx21	T-box 21 [Source:MGI Symbol;Acc:MGI:1888984]	NA	NA	NA	NA	NA	0.295	#N/A	#N/A
ENSMUSG00000001494	Sost	sclerostin [Source:MGI Symbol;Acc:MGI:1921749]	NA	NA	NA	NA	NA	0.0433333	#N/A	#N/A
ENSMUSG00000001496	Nkx2-1	NK2 homeobox 1 [Source:MGI Symbol;Acc:MGI:108067]	NA	NA	NA	NA	NA	0	#N/A	#N/A
ENSMUSG00000001504	Irx2	Iroquois homeobox 2 [Source:MGI Symbol;Acc:MGI:1197526]	NA	NA	NA	NA	NA	0.14	#N/A	#N/A
ENSMUSG00000001506	Col1a1	collagen, type I, alpha 1 [Source:MGI Symbol;Acc:MGI:88467]	NA	NA	NA	NA	NA	0.52	#N/A	#N/A
ENSMUSG00000001508	Sgca	sarcoglycan, alpha (dystrophin-associated glycoprotein) [Source:MGI Symbol;Acc:MGI:894698]	NA	NA	NA	NA	NA	0.275	#N/A	#N/A
ENSMUSG00000001510	Dlx3	distal-less homeobox 3 [Source:MGI Symbol;Acc:MGI:94903]	NA	NA	NA	NA	NA	0.03	#N/A	#N/A
ENSMUSG00000001558	Klhl10	kelch-like 10 [Source:MGI Symbol;Acc:MGI:2181067]	NA	NA	NA	NA	NA	0.00666667	#N/A	#N/A
ENSMUSG00000001566	Mnx1	motor neuron and pancreas homeobox 1 [Source:MGI Symbol;Acc:MGI:109160]	NA	NA	NA	NA	NA	0	#N/A	#N/A
ENSMUSG00000001622	Csn3	casein kappa [Source:MGI Symbol;Acc:MGI:107461]	NA	NA	NA	NA	NA	0.143333	#N/A	#N/A
ENSMUSG00000001655	Hoxc13	homeobox C13 [Source:MGI Symbol;Acc:MGI:99560]	NA	NA	NA	NA	NA	0.0366667	#N/A	#N/A
ENSMUSG00000001656	Hoxc11	homeobox C11 [Source:MGI Symbol;Acc:MGI:96193]	NA	NA	NA	NA	NA	0.24	#N/A	#N/A
ENSMUSG00000001670	Tat	tyrosine aminotransferase [Source:MGI Symbol;Acc:MGI:98487]	NA	NA	NA	NA	NA	0.00666667	#N/A	#N/A
ENSMUSG00000001804	Dsg4	desmoglein 4 [Source:MGI Symbol;Acc:MGI:2661061]	NA	NA	NA	NA	NA	0.00333333	#N/A	#N/A
ENSMUSG00000001815	Evx2	even-skipped homeobox 2 [Source:MGI Symbol;Acc:MGI:95462]	NA	NA	NA	NA	NA	0.0233333	#N/A	#N/A
ENSMUSG00000001819	Hoxd13	homeobox D13 [Source:MGI Symbol;Acc:MGI:96205]	NA	NA	NA	NA	NA	0	#N/A	#N/A
ENSMUSG00000001823	Hoxd12	homeobox D12 [Source:MGI Symbol;Acc:MGI:96204]	NA	NA	NA	NA	NA	0.0366667	#N/A	#N/A
ENSMUSG00000001865	Cpa3	carboxypeptidase A3, mast cell [Source:MGI Symbol;Acc:MGI:88479]	NA	NA	NA	NA	NA	0.0466667	#N/A	#N/A
ENSMUSG00000001901	Kcnh6	potassium voltage-gated channel, subfamily H (eag-related), member 6 [Source:MGI Symbol;Acc:MGI:2684139]	NA	NA	NA	NA	NA	0.06	#N/A	#N/A
ENSMUSG00000001930	Vwf	Von Willebrand factor [Source:MGI Symbol;Acc:MGI:98941]	NA	NA	NA	NA	NA	0.263333	#N/A	#N/A
ENSMUSG00000001943	Vsig2	V-set and immunoglobulin domain containing 2 [Source:MGI Symbol;Acc:MGI:1928009]	NA	NA	NA	NA	NA	0.255	#N/A	#N/A
ENSMUSG00000001985	Grik3	glutamate receptor, ionotropic, kainate 3 [Source:MGI Symbol;Acc:MGI:95816]	NA	NA	NA	NA	NA	0.0233333	#N/A	#N/A
ENSMUSG00000001988	Npas1	neuronal PAS domain protein 1 [Source:MGI Symbol;Acc:MGI:109205]	NA	NA	NA	NA	NA	0.243333	#N/A	#N/A
ENSMUSG00000002006	Pdzd4	PDZ domain containing 4 [Source:MGI Symbol;Acc:MGI:2443483]	NA	NA	NA	NA	NA	0.025	#N/A	#N/A
ENSMUSG00000002007	Srpk3	serine/arginine-rich protein specific kinase 3 [Source:MGI Symbol;Acc:MGI:1891338]	NA	NA	NA	NA	NA	0.375	#N/A	#N/A
ENSMUSG00000002012	Pnck	pregnancy upregulated non-ubiquitously expressed CaM kinase [Source:MGI Symbol;Acc:MGI:1347357]	NA	NA	NA	NA	NA	0.536667	#N/A	#N/A
ENSMUSG00000002020	Ltbp2	latent transforming growth factor beta binding protein 2 [Source:MGI Symbol;Acc:MGI:99502]	NA	NA	NA	NA	NA	0.03	#N/A	#N/A
ENSMUSG00000002033	Cd3g	CD3 antigen, gamma polypeptide [Source:MGI Symbol;Acc:MGI:88333]	NA	NA	NA	NA	NA	0.136667	#N/A	#N/A
ENSMUSG00000002055	Spag5	sperm associated antigen 5 [Source:MGI Symbol;Acc:MGI:1927470]	NA	NA	NA	NA	NA	0.483333	#N/A	#N/A
ENSMUSG00000002057	Foxn1	forkhead box N1 [Source:MGI Symbol;Acc:MGI:102949]	NA	NA	NA	NA	NA	0.136667	#N/A	#N/A
ENSMUSG00000002100	Mybpc3	myosin binding protein C, cardiac [Source:MGI Symbol;Acc:MGI:102844]	NA	NA	NA	NA	NA	0.00666667	#N/A	#N/A
ENSMUSG00000002104	Rapsn	receptor-associated protein of the synapse [Source:MGI Symbol;Acc:MGI:99422]	NA	NA	NA	NA	NA	0.143333	#N/A	#N/A
ENSMUSG00000002190	Clgn	calmegin [Source:MGI Symbol;Acc:MGI:107472]	NA	NA	NA	NA	NA	0.065	#N/A	#N/A
ENSMUSG00000002240	Prr27	proline rich 27 [Source:MGI Symbol;Acc:MGI:1921029]	NA	NA	NA	NA	NA	0.02	#N/A	#N/A
ENSMUSG00000002257	Def6	differentially expressed in FDCP 6 [Source:MGI Symbol;Acc:MGI:1346328]	NA	NA	NA	NA	NA	0.413333	#N/A	#N/A
ENSMUSG00000002266	Zim1	zinc finger, imprinted 1 [Source:MGI Symbol;Acc:MGI:1341879]	NA	NA	NA	NA	NA	0.025	#N/A	#N/A
ENSMUSG00000002324	Rec8	REC8 meiotic recombination protein [Source:MGI Symbol;Acc:MGI:1929645]	NA	NA	NA	NA	NA	0.51	#N/A	#N/A
ENSMUSG00000002341	Ncan	neurocan [Source:MGI Symbol;Acc:MGI:104694]	NA	NA	NA	NA	NA	0.0633333	#N/A	#N/A
ENSMUSG00000002384	Bmp8b	bone morphogenetic protein 8b [Source:MGI Symbol;Acc:MGI:107335]	NA	NA	NA	NA	NA	0.035	#N/A	#N/A
ENSMUSG00000002459	Rgs20	regulator of G-protein signaling 20 [Source:MGI Symbol;Acc:MGI:1929866]	NA	NA	NA	NA	NA	0.0533333	#N/A	#N/A
ENSMUSG00000002489	Tiam1	T cell lymphoma invasion and metastasis 1 [Source:MGI Symbol;Acc:MGI:103306]	NA	NA	NA	NA	NA	0.73	#N/A	#N/A
ENSMUSG00000002588	Pon1	paraoxonase 1 [Source:MGI Symbol;Acc:MGI:103295]	NA	NA	NA	NA	NA	0.373333	#N/A	#N/A
ENSMUSG00000002664	Pspn	persephin [Source:MGI Symbol;Acc:MGI:1201684]	NA	NA	NA	NA	NA	0.0666667	#N/A	#N/A
ENSMUSG00000002791	Pdxk-ps	pyridoxal (pyridoxine, vitamin B6) kinase, pseudogene [Source:MGI Symbol;Acc:MGI:1933201]	NA	NA	NA	NA	NA	0.11	#N/A	#N/A
ENSMUSG00000002831	Plin4	perilipin 4 [Source:MGI Symbol;Acc:MGI:1929709]	NA	NA	NA	NA	NA	0.0766667	#N/A	#N/A
ENSMUSG00000002930	Ppp1r17	protein phosphatase 1, regulatory subunit 17 [Source:MGI Symbol;Acc:MGI:1333876]	NA	NA	NA	NA	NA	0.00666667	#N/A	#N/A
ENSMUSG00000002992	Apoc2	apolipoprotein C-II [Source:MGI Symbol;Acc:MGI:88054]	NA	NA	NA	NA	NA	1.3	#N/A	#N/A
ENSMUSG00000002997	Prkar2b	protein kinase, cAMP dependent regulatory, type II beta [Source:MGI Symbol;Acc:MGI:97760]	NA	NA	NA	NA	NA	0.135	#N/A	#N/A
ENSMUSG00000003053	Cyp2c29	cytochrome P450, family 2, subfamily c, polypeptide 29 [Source:MGI Symbol;Acc:MGI:103238]	NA	NA	NA	NA	NA	0.136667	#N/A	#N/A
ENSMUSG00000003070	Efna2	ephrin A2 [Source:MGI Symbol;Acc:MGI:102707]	NA	NA	NA	NA	NA	0.173333	#N/A	#N/A
ENSMUSG00000003206	Ebi3	Epstein-Barr virus induced gene 3 [Source:MGI Symbol;Acc:MGI:1354171]	NA	NA	NA	NA	NA	0.48	#N/A	#N/A
ENSMUSG00000003227	Edar	ectodysplasin-A receptor [Source:MGI Symbol;Acc:MGI:1343498]	NA	NA	NA	NA	NA	0.03	#N/A	#N/A
ENSMUSG00000003271	Sult2b1	sulfotransferase family, cytosolic, 2B, member 1 [Source:MGI Symbol;Acc:MGI:1926342]	NA	NA	NA	NA	NA	0.153333	#N/A	#N/A
ENSMUSG00000003279	Dlgap1	DLG associated protein 1 [Source:MGI Symbol;Acc:MGI:1346065]	NA	NA	NA	NA	NA	0.3	#N/A	#N/A
ENSMUSG00000003282	Plag1	pleiomorphic adenoma gene 1 [Source:MGI Symbol;Acc:MGI:1891916]	NA	NA	NA	NA	NA	0.163333	#N/A	#N/A
ENSMUSG00000003341	Atp8b3	ATPase, class I, type 8B, member 3 [Source:MGI Symbol;Acc:MGI:1914581]	NA	NA	NA	NA	NA	0.0233333	#N/A	#N/A
ENSMUSG00000003352	Cacnb3	calcium channel, voltage-dependent, beta 3 subunit [Source:MGI Symbol;Acc:MGI:103307]	NA	NA	NA	NA	NA	0.0766667	#N/A	#N/A
ENSMUSG00000003379	Cd79a	CD79A antigen (immunoglobulin-associated alpha) [Source:MGI Symbol;Acc:MGI:101774]	NA	NA	NA	NA	NA	0.03	#N/A	#N/A
ENSMUSG00000003410	Elavl3	ELAV like RNA binding protein 3 [Source:MGI Symbol;Acc:MGI:109157]	NA	NA	NA	NA	NA	0.123333	#N/A	#N/A
ENSMUSG00000003411	Rab3b	RAB3B, member RAS oncogene family [Source:MGI Symbol;Acc:MGI:1917158]	NA	NA	NA	NA	NA	0.176667	#N/A	#N/A
ENSMUSG00000003436	Dll3	delta like canonical Notch ligand 3 [Source:MGI Symbol;Acc:MGI:1096877]	NA	NA	NA	NA	NA	0.07	#N/A	#N/A
ENSMUSG00000003469	Phyhip	phytanoyl-CoA hydroxylase interacting protein [Source:MGI Symbol;Acc:MGI:1860417]	NA	NA	NA	NA	NA	0.146667	#N/A	#N/A
ENSMUSG00000003476	Crhr2	corticotropin releasing hormone receptor 2 [Source:MGI Symbol;Acc:MGI:894312]	NA	NA	NA	NA	NA	0.3	#N/A	#N/A
ENSMUSG00000003505	Psg18	pregnancy specific glycoprotein 18 [Source:MGI Symbol;Acc:MGI:1347251]	NA	NA	NA	NA	NA	0.03	#N/A	#N/A
ENSMUSG00000003545	Fosb	FBJ osteosarcoma oncogene B [Source:MGI Symbol;Acc:MGI:95575]	NA	NA	NA	NA	NA	0.38	#N/A	#N/A
ENSMUSG00000003555	Cyp17a1	cytochrome P450, family 17, subfamily a, polypeptide 1 [Source:MGI Symbol;Acc:MGI:88586]	NA	NA	NA	NA	NA	0.065	#N/A	#N/A
ENSMUSG00000003657	Calb2	calbindin 2 [Source:MGI Symbol;Acc:MGI:101914]	NA	NA	NA	NA	NA	0	#N/A	#N/A
ENSMUSG00000003665	Has1	hyaluronan synthase 1 [Source:MGI Symbol;Acc:MGI:106590]	NA	NA	NA	NA	NA	0.12	#N/A	#N/A
ENSMUSG00000003863	Ppfia3	protein tyrosine phosphatase, receptor type, f polypeptide (PTPRF), interacting protein (liprin), alpha 3 [Source:MGI Symbol;Acc:MGI:1924037]	NA	NA	NA	NA	NA	0.173333	#N/A	#N/A
ENSMUSG00000003872	Lin7b	lin-7 homolog B (C. elegans) [Source:MGI Symbol;Acc:MGI:1330858]	NA	NA	NA	NA	NA	0.263333	#N/A	#N/A
ENSMUSG00000003882	Il7r	interleukin 7 receptor [Source:MGI Symbol;Acc:MGI:96562]	NA	NA	NA	NA	NA	0.0333333	#N/A	#N/A
ENSMUSG00000003934	Efnb3	ephrin B3 [Source:MGI Symbol;Acc:MGI:109196]	NA	NA	NA	NA	NA	0.0466667	#N/A	#N/A
ENSMUSG00000003974	Grm3	glutamate receptor, metabotropic 3 [Source:MGI Symbol;Acc:MGI:1351340]	NA	NA	NA	NA	NA	0.0166667	#N/A	#N/A
ENSMUSG00000004031	Brinp2	bone morphogenic protein/retinoic acid inducible neural-specific 2 [Source:MGI Symbol;Acc:MGI:2443333]	NA	NA	NA	NA	NA	0.15	#N/A	#N/A
ENSMUSG00000004038	Gstm3	glutathione S-transferase, mu 3 [Source:MGI Symbol;Acc:MGI:106026]	NA	NA	NA	NA	NA	0.185	#N/A	#N/A
ENSMUSG00000004098	Col5a3	collagen, type V, alpha 3 [Source:MGI Symbol;Acc:MGI:1858212]	NA	NA	NA	NA	NA	0.25	#N/A	#N/A
ENSMUSG00000004110	Cacna1e	calcium channel, voltage-dependent, R type, alpha 1E subunit [Source:MGI Symbol;Acc:MGI:106217]	NA	NA	NA	NA	NA	0.27	#N/A	#N/A
ENSMUSG00000004113	Cacna1b	calcium channel, voltage-dependent, N type, alpha 1B subunit [Source:MGI Symbol;Acc:MGI:88296]	NA	NA	NA	NA	NA	0.02	#N/A	#N/A
ENSMUSG00000004267	Eno2	enolase 2, gamma neuronal [Source:MGI Symbol;Acc:MGI:95394]	NA	NA	NA	NA	NA	0.413333	#N/A	#N/A
ENSMUSG00000004296	Il12b	interleukin 12b [Source:MGI Symbol;Acc:MGI:96540]	NA	NA	NA	NA	NA	0.116667	#N/A	#N/A
ENSMUSG00000004341	Gpx6	glutathione peroxidase 6 [Source:MGI Symbol;Acc:MGI:1922762]	NA	NA	NA	NA	NA	0.153333	#N/A	#N/A
ENSMUSG00000004344	Gpx5	glutathione peroxidase 5 [Source:MGI Symbol;Acc:MGI:104886]	NA	NA	NA	NA	NA	0.163333	#N/A	#N/A
ENSMUSG00000004347	Pde1c	phosphodiesterase 1C [Source:MGI Symbol;Acc:MGI:108413]	NA	NA	NA	NA	NA	0.18	#N/A	#N/A
ENSMUSG00000004359	Spic	Spi-C transcription factor (Spi-1/PU.1 related) [Source:MGI Symbol;Acc:MGI:1341168]	NA	NA	NA	NA	NA	0.21	#N/A	#N/A
ENSMUSG00000004360	9330159F19Rik	RIKEN cDNA 9330159F19 gene [Source:MGI Symbol;Acc:MGI:3036239]	NA	NA	NA	NA	NA	0.04	#N/A	#N/A
ENSMUSG00000004366	Sst	somatostatin [Source:MGI Symbol;Acc:MGI:98326]	NA	NA	NA	NA	NA	0	#N/A	#N/A
ENSMUSG00000004371	Il11	interleukin 11 [Source:MGI Symbol;Acc:MGI:107613]	NA	NA	NA	NA	NA	0.133333	#N/A	#N/A
ENSMUSG00000004415	Col26a1	collagen, type XXVI, alpha 1 [Source:MGI Symbol;Acc:MGI:2155345]	NA	NA	NA	NA	NA	0.453333	#N/A	#N/A
ENSMUSG00000004540	Psg17	pregnancy specific glycoprotein 17 [Source:MGI Symbol;Acc:MGI:1347250]	NA	NA	NA	NA	NA	0	#N/A	#N/A
ENSMUSG00000004542	Psg19	pregnancy specific glycoprotein 19 [Source:MGI Symbol;Acc:MGI:1347252]	NA	NA	NA	NA	NA	0.00666667	#N/A	#N/A
ENSMUSG00000004552	Ctse	cathepsin E [Source:MGI Symbol;Acc:MGI:107361]	NA	NA	NA	NA	NA	0.105	#N/A	#N/A
ENSMUSG00000004612	Nkg7	natural killer cell group 7 sequence [Source:MGI Symbol;Acc:MGI:1931250]	NA	NA	NA	NA	NA	1.175	#N/A	#N/A
ENSMUSG00000004630	Pcp2	Purkinje cell protein 2 (L7) [Source:MGI Symbol;Acc:MGI:97508]	NA	NA	NA	NA	NA	0.0566667	#N/A	#N/A
ENSMUSG00000004651	Tyr	tyrosinase [Source:MGI Symbol;Acc:MGI:98880]	NA	NA	NA	NA	NA	0.0533333	#N/A	#N/A
ENSMUSG00000004654	Ghrhr	growth hormone releasing hormone receptor [Source:MGI Symbol;Acc:MGI:95710]	NA	NA	NA	NA	NA	0.0866667	#N/A	#N/A
ENSMUSG00000004668	Abca13	ATP-binding cassette, sub-family A (ABC1), member 13 [Source:MGI Symbol;Acc:MGI:2388707]	NA	NA	NA	NA	NA	0.0533333	#N/A	#N/A
ENSMUSG00000004698	Hdac9	histone deacetylase 9 [Source:MGI Symbol;Acc:MGI:1931221]	NA	NA	NA	NA	NA	0.276667	#N/A	#N/A
ENSMUSG00000004707	Ly9	lymphocyte antigen 9 [Source:MGI Symbol;Acc:MGI:96885]	NA	NA	NA	NA	NA	0.176667	#N/A	#N/A
ENSMUSG00000004709	Cd244a	CD244 molecule A [Source:MGI Symbol;Acc:MGI:109294]	NA	NA	NA	NA	NA	0.593333	#N/A	#N/A
ENSMUSG00000004791	Pgf	placental growth factor [Source:MGI Symbol;Acc:MGI:105095]	NA	NA	NA	NA	NA	0.27	#N/A	#N/A
ENSMUSG00000004814	Ccl24	chemokine (C-C motif) ligand 24 [Source:MGI Symbol;Acc:MGI:1928953]	NA	NA	NA	NA	NA	0.0133333	#N/A	#N/A
ENSMUSG00000004821	Tmed11	transmembrane p24 trafficking protein 11 [Source:MGI Symbol;Acc:MGI:1914616]	NA	NA	NA	NA	NA	0	#N/A	#N/A
ENSMUSG00000004842	Pou1f1	POU domain, class 1, transcription factor 1 [Source:MGI Symbol;Acc:MGI:97588]	NA	NA	NA	NA	NA	0.213333	#N/A	#N/A
ENSMUSG00000004872	Pax3	paired box 3 [Source:MGI Symbol;Acc:MGI:97487]	NA	NA	NA	NA	NA	0.106667	#N/A	#N/A
ENSMUSG00000004885	Crabp2	cellular retinoic acid binding protein II [Source:MGI Symbol;Acc:MGI:88491]	NA	NA	NA	NA	NA	0.055	#N/A	#N/A
ENSMUSG00000004892	Bcan	brevican [Source:MGI Symbol;Acc:MGI:1096385]	NA	NA	NA	NA	NA	0.00333333	#N/A	#N/A
ENSMUSG00000004894	Hapln2	hyaluronan and proteoglycan link protein 2 [Source:MGI Symbol;Acc:MGI:2137300]	NA	NA	NA	NA	NA	0.0533333	#N/A	#N/A
ENSMUSG00000004902	Slc25a18	solute carrier family 25 (mitochondrial carrier), member 18 [Source:MGI Symbol;Acc:MGI:1919053]	NA	NA	NA	NA	NA	0.07	#N/A	#N/A
ENSMUSG00000004933	Matk	megakaryocyte-associated tyrosine kinase [Source:MGI Symbol;Acc:MGI:99259]	NA	NA	NA	NA	NA	0.343333	#N/A	#N/A
ENSMUSG00000004939	Nmrk2	nicotinamide riboside kinase 2 [Source:MGI Symbol;Acc:MGI:1916814]	NA	NA	NA	NA	NA	0.0766667	#N/A	#N/A
ENSMUSG00000004948	Zp3	zona pellucida glycoprotein 3 [Source:MGI Symbol;Acc:MGI:99215]	NA	NA	NA	NA	NA	0.03	#N/A	#N/A
ENSMUSG00000004961	Syt5	synaptotagmin V [Source:MGI Symbol;Acc:MGI:1926368]	NA	NA	NA	NA	NA	0.01	#N/A	#N/A
ENSMUSG00000005045	Chd5	chromodomain helicase DNA binding protein 5 [Source:MGI Symbol;Acc:MGI:3036258]	NA	NA	NA	NA	NA	0.02	#N/A	#N/A
ENSMUSG00000005057	Sh2b2	SH2B adaptor protein 2 [Source:MGI Symbol;Acc:MGI:1345171]	NA	NA	NA	NA	NA	0.23	#N/A	#N/A
ENSMUSG00000005087	Cd44	CD44 antigen [Source:MGI Symbol;Acc:MGI:88338]	NA	NA	NA	NA	NA	0.396667	#N/A	#N/A
ENSMUSG00000005124	Ccn4	cellular communication network factor 4 [Source:MGI Symbol;Acc:MGI:1197008]	NA	NA	NA	NA	NA	0.326667	#N/A	#N/A
ENSMUSG00000005220	Corin	corin, serine peptidase [Source:MGI Symbol;Acc:MGI:1349451]	NA	NA	NA	NA	NA	0.17	#N/A	#N/A
ENSMUSG00000005232	G6pc2	glucose-6-phosphatase, catalytic, 2 [Source:MGI Symbol;Acc:MGI:1277193]	NA	NA	NA	NA	NA	0.095	#N/A	#N/A
ENSMUSG00000005237	Dnah2	dynein, axonemal, heavy chain 2 [Source:MGI Symbol;Acc:MGI:107731]	NA	NA	NA	NA	NA	0.33	#N/A	#N/A
ENSMUSG00000005338	Cadm3	cell adhesion molecule 3 [Source:MGI Symbol;Acc:MGI:2137858]	NA	NA	NA	NA	NA	0.03	#N/A	#N/A
ENSMUSG00000005339	Fcer1a	Fc receptor, IgE, high affinity I, alpha polypeptide [Source:MGI Symbol;Acc:MGI:95494]	NA	NA	NA	NA	NA	0	#N/A	#N/A
ENSMUSG00000005355	Casp14	caspase 14 [Source:MGI Symbol;Acc:MGI:1335092]	NA	NA	NA	NA	NA	0.09	#N/A	#N/A
ENSMUSG00000005357	Slc1a6	solute carrier family 1 (high affinity aspartate/glutamate transporter), member 6 [Source:MGI Symbol;Acc:MGI:1096331]	NA	NA	NA	NA	NA	0.055	#N/A	#N/A
ENSMUSG00000005360	Slc1a3	solute carrier family 1 (glial high affinity glutamate transporter), member 3 [Source:MGI Symbol;Acc:MGI:99917]	NA	NA	NA	NA	NA	0.706667	#N/A	#N/A
ENSMUSG00000005474	Myl10	myosin, light chain 10, regulatory [Source:MGI Symbol;Acc:MGI:1891705]	NA	NA	NA	NA	NA	0.05	#N/A	#N/A
ENSMUSG00000005493	Msh4	mutS homolog 4 [Source:MGI Symbol;Acc:MGI:1860077]	NA	NA	NA	NA	NA	0.153333	#N/A	#N/A
ENSMUSG00000005503	Evx1	even-skipped homeobox 1 [Source:MGI Symbol;Acc:MGI:95461]	NA	NA	NA	NA	NA	0.05	#N/A	#N/A
ENSMUSG00000005540	Fcer2a	Fc receptor, IgE, low affinity II, alpha polypeptide [Source:MGI Symbol;Acc:MGI:95497]	NA	NA	NA	NA	NA	0.146667	#N/A	#N/A
ENSMUSG00000005553	Atp4a	ATPase, H+/K+ exchanging, gastric, alpha polypeptide [Source:MGI Symbol;Acc:MGI:88113]	NA	NA	NA	NA	NA	0.01	#N/A	#N/A
ENSMUSG00000005611	Irag1	inositol 1,4,5-triphosphate receptor associated 1 [Source:MGI Symbol;Acc:MGI:1338023]	NA	NA	NA	NA	NA	0.136667	#N/A	#N/A
ENSMUSG00000005628	Tmod4	tropomodulin 4 [Source:MGI Symbol;Acc:MGI:1355285]	NA	NA	NA	NA	NA	0.22	#N/A	#N/A
ENSMUSG00000005640	Insrr	insulin receptor-related receptor [Source:MGI Symbol;Acc:MGI:1346037]	NA	NA	NA	NA	NA	0.02	#N/A	#N/A
ENSMUSG00000005649	Cabp5	calcium binding protein 5 [Source:MGI Symbol;Acc:MGI:1352746]	NA	NA	NA	NA	NA	0.133333	#N/A	#N/A
ENSMUSG00000005696	Sh2d1a	SH2 domain containing 1A [Source:MGI Symbol;Acc:MGI:1328352]	NA	NA	NA	NA	NA	0.0666667	#N/A	#N/A
ENSMUSG00000005705	Agrp	agouti related neuropeptide [Source:MGI Symbol;Acc:MGI:892013]	NA	NA	NA	NA	NA	0.21	#N/A	#N/A
ENSMUSG00000005716	Pvalb	parvalbumin [Source:MGI Symbol;Acc:MGI:97821]	NA	NA	NA	NA	NA	0.226667	#N/A	#N/A
ENSMUSG00000005718	Tfap4	transcription factor AP4 [Source:MGI Symbol;Acc:MGI:103239]	NA	NA	NA	NA	NA	0.363333	#N/A	#N/A
ENSMUSG00000005763	Cd247	CD247 antigen [Source:MGI Symbol;Acc:MGI:88334]	NA	NA	NA	NA	NA	0.14	#N/A	#N/A
ENSMUSG00000005800	Mmp8	matrix metallopeptidase 8 [Source:MGI Symbol;Acc:MGI:1202395]	NA	NA	NA	NA	NA	0.135	#N/A	#N/A
ENSMUSG00000005824	Tnfsf14	tumor necrosis factor (ligand) superfamily, member 14 [Source:MGI Symbol;Acc:MGI:1355317]	NA	NA	NA	NA	NA	0.26	#N/A	#N/A
ENSMUSG00000005836	Gata6	GATA binding protein 6 [Source:MGI Symbol;Acc:MGI:107516]	NA	NA	NA	NA	NA	0.13	#N/A	#N/A
ENSMUSG00000005864	Cnga2	cyclic nucleotide gated channel alpha 2 [Source:MGI Symbol;Acc:MGI:108040]	NA	NA	NA	NA	NA	0.005	#N/A	#N/A
ENSMUSG00000005883	Spo11	SPO11 initiator of meiotic double stranded breaks [Source:MGI Symbol;Acc:MGI:1349669]	NA	NA	NA	NA	NA	0.315	#N/A	#N/A
ENSMUSG00000005891	Prl4a1	prolactin family 4, subfamily a, member 1 [Source:MGI Symbol;Acc:MGI:1206587]	NA	NA	NA	NA	NA	0	#N/A	#N/A
ENSMUSG00000005892	Trh	thyrotropin releasing hormone [Source:MGI Symbol;Acc:MGI:98823]	NA	NA	NA	NA	NA	0.045	#N/A	#N/A
ENSMUSG00000005917	Otx1	orthodenticle homeobox 1 [Source:MGI Symbol;Acc:MGI:97450]	NA	NA	NA	NA	NA	0.01	#N/A	#N/A
ENSMUSG00000005952	Trpv1	transient receptor potential cation channel, subfamily V, member 1 [Source:MGI Symbol;Acc:MGI:1341787]	NA	NA	NA	NA	NA	0.0333333	#N/A	#N/A
ENSMUSG00000005958	Ephb3	Eph receptor B3 [Source:MGI Symbol;Acc:MGI:104770]	NA	NA	NA	NA	NA	0.13	#N/A	#N/A
ENSMUSG00000005986	Ankrd13d	ankyrin repeat domain 13 family, member D [Source:MGI Symbol;Acc:MGI:1915673]	NA	NA	NA	NA	NA	0.683333	#N/A	#N/A
ENSMUSG00000005994	Tyrp1	tyrosinase-related protein 1 [Source:MGI Symbol;Acc:MGI:98881]	NA	NA	NA	NA	NA	0.0533333	#N/A	#N/A
ENSMUSG00000006007	Pdc	phosducin [Source:MGI Symbol;Acc:MGI:98090]	NA	NA	NA	NA	NA	0.025	#N/A	#N/A
ENSMUSG00000006014	Prg4	proteoglycan 4 (megakaryocyte stimulating factor, articular superficial zone protein) [Source:MGI Symbol;Acc:MGI:1891344]	NA	NA	NA	NA	NA	0.153333	#N/A	#N/A
ENSMUSG00000006056	Calcoco2	calcium binding and coiled-coil domain 2 [Source:MGI Symbol;Acc:MGI:1343177]	NA	NA	NA	NA	NA	0.0933333	#N/A	#N/A
ENSMUSG00000006143	Upk3bl	uroplakin 3B-like [Source:MGI Symbol;Acc:MGI:1916915]	NA	NA	NA	NA	NA	0.1	#N/A	#N/A
ENSMUSG00000006179	Prss16	protease, serine 16 (thymus) [Source:MGI Symbol;Acc:MGI:1859181]	NA	NA	NA	NA	NA	0.7	#N/A	#N/A
ENSMUSG00000006200	Rhox6	reproductive homeobox 6 [Source:MGI Symbol;Acc:MGI:1202888]	NA	NA	NA	NA	NA	0.0166667	#N/A	#N/A
ENSMUSG00000006204	Cdcp3	CUB domain containing protein 3 [Source:MGI Symbol;Acc:MGI:1918645]	NA	NA	NA	NA	NA	0.0566667	#N/A	#N/A
ENSMUSG00000006221	Hspb7	heat shock protein family, member 7 (cardiovascular) [Source:MGI Symbol;Acc:MGI:1352494]	NA	NA	NA	NA	NA	0.0333333	#N/A	#N/A
ENSMUSG00000006235	Epor	erythropoietin receptor [Source:MGI Symbol;Acc:MGI:95408]	NA	NA	NA	NA	NA	0.115	#N/A	#N/A
ENSMUSG00000006269	Atp6v1b1	ATPase, H+ transporting, lysosomal V1 subunit B1 [Source:MGI Symbol;Acc:MGI:103285]	NA	NA	NA	NA	NA	0.2	#N/A	#N/A
ENSMUSG00000006270	Vax1	ventral anterior homeobox 1 [Source:MGI Symbol;Acc:MGI:1277163]	NA	NA	NA	NA	NA	0	#N/A	#N/A
ENSMUSG00000006311	Etv2	ets variant 2 [Source:MGI Symbol;Acc:MGI:99253]	NA	NA	NA	NA	NA	0.0466667	#N/A	#N/A
ENSMUSG00000006313	Upk1a	uroplakin 1A [Source:MGI Symbol;Acc:MGI:98911]	NA	NA	NA	NA	NA	0.186667	#N/A	#N/A
ENSMUSG00000006344	Ggt5	gamma-glutamyltransferase 5 [Source:MGI Symbol;Acc:MGI:1346063]	NA	NA	NA	NA	NA	0.295	#N/A	#N/A
ENSMUSG00000006389	Mpl	myeloproliferative leukemia virus oncogene [Source:MGI Symbol;Acc:MGI:97076]	NA	NA	NA	NA	NA	0.0266667	#N/A	#N/A
ENSMUSG00000006403	Adamts4	a disintegrin-like and metallopeptidase (reprolysin type) with thrombospondin type 1 motif, 4 [Source:MGI Symbol;Acc:MGI:1339949]	NA	NA	NA	NA	NA	0.296667	#N/A	#N/A
ENSMUSG00000006411	Nectin4	nectin cell adhesion molecule 4 [Source:MGI Symbol;Acc:MGI:1918990]	NA	NA	NA	NA	NA	0.0533333	#N/A	#N/A
ENSMUSG00000006435	Neurl1a	neuralized E3 ubiquitin protein ligase 1A [Source:MGI Symbol;Acc:MGI:1334263]	NA	NA	NA	NA	NA	0.27	#N/A	#N/A
ENSMUSG00000006457	Actn3	actinin alpha 3 [Source:MGI Symbol;Acc:MGI:99678]	NA	NA	NA	NA	NA	0.07	#N/A	#N/A
ENSMUSG00000006462	A530013C23Rik	RIKEN cDNA A530013C23 gene [Source:MGI Symbol;Acc:MGI:3041178]	NA	NA	NA	NA	NA	0.0966667	#N/A	#N/A
ENSMUSG00000006488	Prl7a1	prolactin family 7, subfamily a, member 1 [Source:MGI Symbol;Acc:MGI:1206572]	NA	NA	NA	NA	NA	0.0333333	#N/A	#N/A
ENSMUSG00000006490	Prl8a9	prolactin family8, subfamily a, member 9 [Source:MGI Symbol;Acc:MGI:1914560]	NA	NA	NA	NA	NA	0	#N/A	#N/A
ENSMUSG00000006546	Cryba2	crystallin, beta A2 [Source:MGI Symbol;Acc:MGI:104336]	NA	NA	NA	NA	NA	0.0233333	#N/A	#N/A
ENSMUSG00000006570	Defb2	defensin beta 2 [Source:MGI Symbol;Acc:MGI:1338754]	NA	NA	NA	NA	NA	0.225	#N/A	#N/A
ENSMUSG00000006574	Slc4a1	solute carrier family 4 (anion exchanger), member 1 [Source:MGI Symbol;Acc:MGI:109393]	NA	NA	NA	NA	NA	0.085	#N/A	#N/A
ENSMUSG00000006642	Tcf23	transcription factor 23 [Source:MGI Symbol;Acc:MGI:1934960]	NA	NA	NA	NA	NA	0.04	#N/A	#N/A
ENSMUSG00000006649	Nphs1	nephrosis 1, nephrin [Source:MGI Symbol;Acc:MGI:1859637]	NA	NA	NA	NA	NA	0.00666667	#N/A	#N/A
ENSMUSG00000006675	P4htm	prolyl 4-hydroxylase, transmembrane (endoplasmic reticulum) [Source:MGI Symbol;Acc:MGI:1921693]	NA	NA	NA	NA	NA	0.306667	#N/A	#N/A
ENSMUSG00000006764	Tph2	tryptophan hydroxylase 2 [Source:MGI Symbol;Acc:MGI:2651811]	NA	NA	NA	NA	NA	0.0766667	#N/A	#N/A
ENSMUSG00000006777	Krt23	keratin 23 [Source:MGI Symbol;Acc:MGI:2148866]	NA	NA	NA	NA	NA	0.0566667	#N/A	#N/A
ENSMUSG00000006930	Hap1	huntingtin-associated protein 1 [Source:MGI Symbol;Acc:MGI:1261831]	NA	NA	NA	NA	NA	0.22	#N/A	#N/A
ENSMUSG00000006948	Klk4	kallikrein related-peptidase 4 (prostase, enamel matrix, prostate) [Source:MGI Symbol;Acc:MGI:1861379]	NA	NA	NA	NA	NA	0	#N/A	#N/A
ENSMUSG00000007030	Vwa7	von Willebrand factor A domain containing 7 [Source:MGI Symbol;Acc:MGI:1306798]	NA	NA	NA	NA	NA	0.0566667	#N/A	#N/A
ENSMUSG00000007033	Hspa1l	heat shock protein 1-like [Source:MGI Symbol;Acc:MGI:96231]	NA	NA	NA	NA	NA	0.175	#N/A	#N/A
ENSMUSG00000007097	Atp1a2	ATPase, Na+/K+ transporting, alpha 2 polypeptide [Source:MGI Symbol;Acc:MGI:88106]	NA	NA	NA	NA	NA	0.0333333	#N/A	#N/A
ENSMUSG00000007107	Atp1a4	ATPase, Na+/K+ transporting, alpha 4 polypeptide [Source:MGI Symbol;Acc:MGI:1351335]	NA	NA	NA	NA	NA	0.015	#N/A	#N/A
ENSMUSG00000007122	Casq1	calsequestrin 1 [Source:MGI Symbol;Acc:MGI:1309468]	NA	NA	NA	NA	NA	0.21	#N/A	#N/A
ENSMUSG00000007207	Stx1a	syntaxin 1A (brain) [Source:MGI Symbol;Acc:MGI:109355]	NA	NA	NA	NA	NA	0.105	#N/A	#N/A
ENSMUSG00000007209	Ceacam9	carcinoembryonic antigen-related cell adhesion molecule 9 [Source:MGI Symbol;Acc:MGI:1347247]	NA	NA	NA	NA	NA	0.0133333	#N/A	#N/A
ENSMUSG00000007279	Scube2	signal peptide, CUB domain, EGF-like 2 [Source:MGI Symbol;Acc:MGI:1928765]	NA	NA	NA	NA	NA	0.0266667	#N/A	#N/A
ENSMUSG00000007440	Pcdha11	protocadherin alpha 11 [Source:MGI Symbol;Acc:MGI:1298372]	NA	NA	NA	NA	NA	0.0166667	#N/A	#N/A
ENSMUSG00000007457	2310003L06Rik	RIKEN cDNA 2310003L06 gene [Source:MGI Symbol;Acc:MGI:1921498]	NA	NA	NA	NA	NA	0.146667	#N/A	#N/A
ENSMUSG00000007480	Mc5r	melanocortin 5 receptor [Source:MGI Symbol;Acc:MGI:99420]	NA	NA	NA	NA	NA	0.0466667	#N/A	#N/A
ENSMUSG00000007594	Hapln4	hyaluronan and proteoglycan link protein 4 [Source:MGI Symbol;Acc:MGI:2679531]	NA	NA	NA	NA	NA	0.0833333	#N/A	#N/A
ENSMUSG00000007653	Gabrb2	gamma-aminobutyric acid (GABA) A receptor, subunit beta 2 [Source:MGI Symbol;Acc:MGI:95620]	NA	NA	NA	NA	NA	0.04	#N/A	#N/A
ENSMUSG00000007682	Dio2	deiodinase, iodothyronine, type II [Source:MGI Symbol;Acc:MGI:1338833]	NA	NA	NA	NA	NA	0.0366667	#N/A	#N/A
ENSMUSG00000007805	Twist2	twist basic helix-loop-helix transcription factor 2 [Source:MGI Symbol;Acc:MGI:104685]	NA	NA	NA	NA	NA	0.04	#N/A	#N/A
ENSMUSG00000007877	Tcap	titin-cap [Source:MGI Symbol;Acc:MGI:1330233]	NA	NA	NA	NA	NA	0.0633333	#N/A	#N/A
ENSMUSG00000007888	Crlf1	cytokine receptor-like factor 1 [Source:MGI Symbol;Acc:MGI:1340030]	NA	NA	NA	NA	NA	0.745	#N/A	#N/A
ENSMUSG00000007907	Cabs1	calcium binding protein, spermatid specific 1 [Source:MGI Symbol;Acc:MGI:1918227]	NA	NA	NA	NA	NA	0	#N/A	#N/A
ENSMUSG00000007908	Hmgcll1	3-hydroxymethyl-3-methylglutaryl-Coenzyme A lyase-like 1 [Source:MGI Symbol;Acc:MGI:2446108]	NA	NA	NA	NA	NA	0.163333	#N/A	#N/A
ENSMUSG00000007944	Ttc9b	tetratricopeptide repeat domain 9B [Source:MGI Symbol;Acc:MGI:1920282]	NA	NA	NA	NA	NA	0.00666667	#N/A	#N/A
ENSMUSG00000007946	Phox2a	paired-like homeobox 2a [Source:MGI Symbol;Acc:MGI:106633]	NA	NA	NA	NA	NA	0	#N/A	#N/A
ENSMUSG00000008028	1700008O03Rik	RIKEN cDNA 1700008O03 gene [Source:MGI Symbol;Acc:MGI:1916599]	NA	NA	NA	NA	NA	0.47	#N/A	#N/A
ENSMUSG00000008129	Brme1	break repair meiotic recombinase recruitment factor 1 [Source:MGI Symbol;Acc:MGI:1921916]	NA	NA	NA	NA	NA	0.165	#N/A	#N/A
ENSMUSG00000008193	Spib	Spi-B transcription factor (Spi-1/PU.1 related) [Source:MGI Symbol;Acc:MGI:892986]	NA	NA	NA	NA	NA	0.0966667	#N/A	#N/A
ENSMUSG00000008318	Relt	RELT tumor necrosis factor receptor [Source:MGI Symbol;Acc:MGI:2443373]	NA	NA	NA	NA	NA	0.466667	#N/A	#N/A
ENSMUSG00000008438	Adam21	a disintegrin and metallopeptidase domain 21 [Source:MGI Symbol;Acc:MGI:1861229]	NA	NA	NA	NA	NA	0.136667	#N/A	#N/A
ENSMUSG00000008461	Fut1	fucosyltransferase 1 [Source:MGI Symbol;Acc:MGI:109375]	NA	NA	NA	NA	NA	0.09	#N/A	#N/A
ENSMUSG00000008482	Rnf151	ring finger protein 151 [Source:MGI Symbol;Acc:MGI:1914754]	NA	NA	NA	NA	NA	0.0166667	#N/A	#N/A
ENSMUSG00000008489	Elavl2	ELAV like RNA binding protein 1 [Source:MGI Symbol;Acc:MGI:1100887]	NA	NA	NA	NA	NA	0.2	#N/A	#N/A
ENSMUSG00000008496	Pou2f2	POU domain, class 2, transcription factor 2 [Source:MGI Symbol;Acc:MGI:101897]	NA	NA	NA	NA	NA	0.11	#N/A	#N/A
ENSMUSG00000008590	Htr3b	5-hydroxytryptamine (serotonin) receptor 3B [Source:MGI Symbol;Acc:MGI:1861899]	NA	NA	NA	NA	NA	0	#N/A	#N/A
ENSMUSG00000008734	Gprc5b	G protein-coupled receptor, family C, group 5, member B [Source:MGI Symbol;Acc:MGI:1927596]	NA	NA	NA	NA	NA	0.103333	#N/A	#N/A
ENSMUSG00000008789	Ceacam5	carcinoembryonic antigen-related cell adhesion molecule 5 [Source:MGI Symbol;Acc:MGI:1920500]	NA	NA	NA	NA	NA	0	#N/A	#N/A
ENSMUSG00000008813	Tppp2	tubulin polymerization-promoting protein family member 2 [Source:MGI Symbol;Acc:MGI:2684923]	NA	NA	NA	NA	NA	0.0333333	#N/A	#N/A
ENSMUSG00000008843	Cldn13	claudin 13 [Source:MGI Symbol;Acc:MGI:1913102]	NA	NA	NA	NA	NA	0.0266667	#N/A	#N/A
ENSMUSG00000008845	Cd163	CD163 antigen [Source:MGI Symbol;Acc:MGI:2135946]	NA	NA	NA	NA	NA	0.163333	#N/A	#N/A
ENSMUSG00000008874	Clec3a	C-type lectin domain family 3, member a [Source:MGI Symbol;Acc:MGI:2685642]	NA	NA	NA	NA	NA	0	#N/A	#N/A
ENSMUSG00000008932	Slc1a7	solute carrier family 1 (glutamate transporter), member 7 [Source:MGI Symbol;Acc:MGI:2444087]	NA	NA	NA	NA	NA	0.03	#N/A	#N/A
ENSMUSG00000009047	Gm5965	predicted gene 5965 [Source:MGI Symbol;Acc:MGI:3645197]	NA	NA	NA	NA	NA	0	#N/A	#N/A
ENSMUSG00000009070	Rsph14	radial spoke head homolog 14 (Chlamydomonas) [Source:MGI Symbol;Acc:MGI:1918486]	NA	NA	NA	NA	NA	0.0133333	#N/A	#N/A
ENSMUSG00000009093	Gstt4	glutathione S-transferase, theta 4 [Source:MGI Symbol;Acc:MGI:1923136]	NA	NA	NA	NA	NA	0.283333	#N/A	#N/A
ENSMUSG00000009097	Tbx1	T-box 1 [Source:MGI Symbol;Acc:MGI:98493]	NA	NA	NA	NA	NA	0.02	#N/A	#N/A
ENSMUSG00000009108	Gnat2	guanine nucleotide binding protein, alpha transducing 2 [Source:MGI Symbol;Acc:MGI:95779]	NA	NA	NA	NA	NA	0.4	#N/A	#N/A
ENSMUSG00000009114	2610028H24Rik	RIKEN cDNA 2610028H24 gene [Source:MGI Symbol;Acc:MGI:1924214]	NA	NA	NA	NA	NA	0.05	#N/A	#N/A
ENSMUSG00000009185	Ccl8	chemokine (C-C motif) ligand 8 [Source:MGI Symbol;Acc:MGI:101878]	NA	NA	NA	NA	NA	0	#N/A	#N/A
ENSMUSG00000009210	Prr29	proline rich 29 [Source:MGI Symbol;Acc:MGI:1922823]	NA	NA	NA	NA	NA	0.03	#N/A	#N/A
ENSMUSG00000009214	Mymk	myomaker, myoblast fusion factor [Source:MGI Symbol;Acc:MGI:1913389]	NA	NA	NA	NA	NA	0.0333333	#N/A	#N/A
ENSMUSG00000009216	Fam163b	family with sequence similarity 163, member B [Source:MGI Symbol;Acc:MGI:1926106]	NA	NA	NA	NA	NA	0.0866667	#N/A	#N/A
ENSMUSG00000009246	Trpm5	transient receptor potential cation channel, subfamily M, member 5 [Source:MGI Symbol;Acc:MGI:1861718]	NA	NA	NA	NA	NA	0.01	#N/A	#N/A
ENSMUSG00000009248	Ascl2	achaete-scute family bHLH transcription factor 2 [Source:MGI Symbol;Acc:MGI:96920]	NA	NA	NA	NA	NA	0	#N/A	#N/A
ENSMUSG00000009292	Trpm2	transient receptor potential cation channel, subfamily M, member 2 [Source:MGI Symbol;Acc:MGI:1351901]	NA	NA	NA	NA	NA	0.25	#N/A	#N/A
ENSMUSG00000009350	Mpo	myeloperoxidase [Source:MGI Symbol;Acc:MGI:97137]	NA	NA	NA	NA	NA	0.07	#N/A	#N/A
ENSMUSG00000009356	Lpo	lactoperoxidase [Source:MGI Symbol;Acc:MGI:1923363]	NA	NA	NA	NA	NA	0	#N/A	#N/A
ENSMUSG00000009471	Myod1	myogenic differentiation 1 [Source:MGI Symbol;Acc:MGI:97275]	NA	NA	NA	NA	NA	0.02	#N/A	#N/A
ENSMUSG00000009487	Otog	otogelin [Source:MGI Symbol;Acc:MGI:1202064]	NA	NA	NA	NA	NA	0.035	#N/A	#N/A
ENSMUSG00000009545	Kcnq1	potassium voltage-gated channel, subfamily Q, member 1 [Source:MGI Symbol;Acc:MGI:108083]	NA	NA	NA	NA	NA	0.163333	#N/A	#N/A
ENSMUSG00000009551	6330409D20Rik	RIKEN cDNA 6330409D20 gene [Source:MGI Symbol;Acc:MGI:1917980]	NA	NA	NA	NA	NA	0.05	#N/A	#N/A
ENSMUSG00000009580	Odam	odontogenic, ameloblast asssociated [Source:MGI Symbol;Acc:MGI:1916842]	NA	NA	NA	NA	NA	0.05	#N/A	#N/A
ENSMUSG00000009588	St6galnac1	ST6 (alpha-N-acetyl-neuraminyl-2,3-beta-galactosyl-1,3)-N-acetylgalactosaminide alpha-2,6-sialyltransferase 1 [Source:MGI Symbol;Acc:MGI:1341826]	NA	NA	NA	NA	NA	0.213333	#N/A	#N/A
ENSMUSG00000009596	Taf7l	TATA-box binding protein associated factor 7 like [Source:MGI Symbol;Acc:MGI:1921719]	NA	NA	NA	NA	NA	0.05	#N/A	#N/A
ENSMUSG00000009628	Tex15	testis expressed gene 15 [Source:MGI Symbol;Acc:MGI:1934816]	NA	NA	NA	NA	NA	0.06	#N/A	#N/A
ENSMUSG00000009654	Oit3	oncoprotein induced transcript 3 [Source:MGI Symbol;Acc:MGI:1201782]	NA	NA	NA	NA	NA	0.145	#N/A	#N/A
ENSMUSG00000009670	Tex11	testis expressed gene 11 [Source:MGI Symbol;Acc:MGI:1933237]	NA	NA	NA	NA	NA	0.00333333	#N/A	#N/A
ENSMUSG00000009731	Kcnd1	potassium voltage-gated channel, Shal-related family, member 1 [Source:MGI Symbol;Acc:MGI:96671]	NA	NA	NA	NA	NA	0.05	#N/A	#N/A
ENSMUSG00000009734	Pou6f2	POU domain, class 6, transcription factor 2 [Source:MGI Symbol;Acc:MGI:2443631]	NA	NA	NA	NA	NA	0.846667	#N/A	#N/A
ENSMUSG00000009876	Cox4i2	cytochrome c oxidase subunit 4I2 [Source:MGI Symbol;Acc:MGI:2135755]	NA	NA	NA	NA	NA	0.0533333	#N/A	#N/A
ENSMUSG00000009900	Wnt3a	wingless-type MMTV integration site family, member 3A [Source:MGI Symbol;Acc:MGI:98956]	NA	NA	NA	NA	NA	0.05	#N/A	#N/A
ENSMUSG00000009941	Nxf2	nuclear RNA export factor 2 [Source:MGI Symbol;Acc:MGI:1933192]	NA	NA	NA	NA	NA	0.045	#N/A	#N/A
ENSMUSG00000010021	Kif19a	kinesin family member 19A [Source:MGI Symbol;Acc:MGI:2447024]	NA	NA	NA	NA	NA	0.0233333	#N/A	#N/A
ENSMUSG00000010066	Cacna2d2	calcium channel, voltage-dependent, alpha 2/delta subunit 2 [Source:MGI Symbol;Acc:MGI:1929813]	NA	NA	NA	NA	NA	0.31	#N/A	#N/A
ENSMUSG00000010080	Epn3	epsin 3 [Source:MGI Symbol;Acc:MGI:1919139]	NA	NA	NA	NA	NA	0.176667	#N/A	#N/A
ENSMUSG00000010086	Rnf112	ring finger protein 112 [Source:MGI Symbol;Acc:MGI:106611]	NA	NA	NA	NA	NA	0.00333333	#N/A	#N/A
ENSMUSG00000010136	Pifo	primary cilia formation [Source:MGI Symbol;Acc:MGI:1923670]	NA	NA	NA	NA	NA	0	#N/A	#N/A
ENSMUSG00000010142	Tnfrsf13b	tumor necrosis factor receptor superfamily, member 13b [Source:MGI Symbol;Acc:MGI:1889411]	NA	NA	NA	NA	NA	0.295	#N/A	#N/A
ENSMUSG00000010175	Prox1	prospero homeobox 1 [Source:MGI Symbol;Acc:MGI:97772]	NA	NA	NA	NA	NA	0.0766667	#N/A	#N/A
ENSMUSG00000010311	Optc	opticin [Source:MGI Symbol;Acc:MGI:2151113]	NA	NA	NA	NA	NA	0.05	#N/A	#N/A
ENSMUSG00000010342	Tex14	testis expressed gene 14 [Source:MGI Symbol;Acc:MGI:1933227]	NA	NA	NA	NA	NA	0.126667	#N/A	#N/A
ENSMUSG00000010435	Spaca7	sperm acrosome associated 7 [Source:MGI Symbol;Acc:MGI:1925884]	NA	NA	NA	NA	NA	0.656667	#N/A	#N/A
ENSMUSG00000010461	Eya4	EYA transcriptional coactivator and phosphatase 4 [Source:MGI Symbol;Acc:MGI:1337104]	NA	NA	NA	NA	NA	0.07	#N/A	#N/A
ENSMUSG00000010476	Ebf3	early B cell factor 3 [Source:MGI Symbol;Acc:MGI:894289]	NA	NA	NA	NA	NA	0.126667	#N/A	#N/A
ENSMUSG00000010505	Myt1	myelin transcription factor 1 [Source:MGI Symbol;Acc:MGI:1100535]	NA	NA	NA	NA	NA	0.02	#N/A	#N/A
ENSMUSG00000010529	Gm266	predicted gene 266 [Source:MGI Symbol;Acc:MGI:2685112]	NA	NA	NA	NA	NA	0.19	#N/A	#N/A
ENSMUSG00000010592	Dazl	deleted in azoospermia-like [Source:MGI Symbol;Acc:MGI:1342328]	NA	NA	NA	NA	NA	0.08	#N/A	#N/A
ENSMUSG00000010601	Apol7a	apolipoprotein L 7a [Source:MGI Symbol;Acc:MGI:1923011]	NA	NA	NA	NA	NA	0.02	#N/A	#N/A
ENSMUSG00000010796	Asz1	ankyrin repeat, SAM and basic leucine zipper domain containing 1 [Source:MGI Symbol;Acc:MGI:1921318]	NA	NA	NA	NA	NA	0.136667	#N/A	#N/A
ENSMUSG00000010797	Wnt2	wingless-type MMTV integration site family, member 2 [Source:MGI Symbol;Acc:MGI:98954]	NA	NA	NA	NA	NA	0.275	#N/A	#N/A
ENSMUSG00000010803	Gabra1	gamma-aminobutyric acid (GABA) A receptor, subunit alpha 1 [Source:MGI Symbol;Acc:MGI:95613]	NA	NA	NA	NA	NA	0.04	#N/A	#N/A
ENSMUSG00000010825	Grid2ip	glutamate receptor, ionotropic, delta 2 (Grid2) interacting protein 1 [Source:MGI Symbol;Acc:MGI:2176213]	NA	NA	NA	NA	NA	0.02	#N/A	#N/A
ENSMUSG00000010830	Kdelr3	KDEL (Lys-Asp-Glu-Leu) endoplasmic reticulum protein retention receptor 3 [Source:MGI Symbol;Acc:MGI:2145953]	NA	NA	NA	NA	NA	0.87	#N/A	#N/A
ENSMUSG00000010841	Cfap97d1	CFAP97 domain containing 1 [Source:MGI Symbol;Acc:MGI:1922687]	NA	NA	NA	NA	NA	0.233333	#N/A	#N/A
ENSMUSG00000011008	Mcoln2	mucolipin 2 [Source:MGI Symbol;Acc:MGI:1915529]	NA	NA	NA	NA	NA	0.0733333	#N/A	#N/A
ENSMUSG00000011118	Panx3	pannexin 3 [Source:MGI Symbol;Acc:MGI:1918881]	NA	NA	NA	NA	NA	0.31	#N/A	#N/A
ENSMUSG00000011148	Adssl1	adenylosuccinate synthetase like 1 [Source:MGI Symbol;Acc:MGI:87947]	NA	NA	NA	NA	NA	0.193333	#N/A	#N/A
ENSMUSG00000011154	Cfap161	cilia and flagella associated protein 161 [Source:MGI Symbol;Acc:MGI:1922806]	NA	NA	NA	NA	NA	0.0533333	#N/A	#N/A
ENSMUSG00000011171	Vipr2	vasoactive intestinal peptide receptor 2 [Source:MGI Symbol;Acc:MGI:107166]	NA	NA	NA	NA	NA	0.035	#N/A	#N/A
ENSMUSG00000011256	Adam19	a disintegrin and metallopeptidase domain 19 (meltrin beta) [Source:MGI Symbol;Acc:MGI:105377]	NA	NA	NA	NA	NA	0.1	#N/A	#N/A
ENSMUSG00000011267	Zfp296	zinc finger protein 296 [Source:MGI Symbol;Acc:MGI:1926956]	NA	NA	NA	NA	NA	0.655	#N/A	#N/A
ENSMUSG00000011349	Dmrtc2	doublesex and mab-3 related transcription factor like family C2 [Source:MGI Symbol;Acc:MGI:1918491]	NA	NA	NA	NA	NA	0.00666667	#N/A	#N/A
ENSMUSG00000011350	Gm5893	predicted gene 5893 [Source:MGI Symbol;Acc:MGI:3645761]	NA	NA	NA	NA	NA	0	#N/A	#N/A
ENSMUSG00000011463	Cpb1	carboxypeptidase B1 (tissue) [Source:MGI Symbol;Acc:MGI:1923953]	NA	NA	NA	NA	NA	0.04	#N/A	#N/A
ENSMUSG00000011486	Slc25a41	solute carrier family 25, member 41 [Source:MGI Symbol;Acc:MGI:2144215]	NA	NA	NA	NA	NA	0.025	#N/A	#N/A
ENSMUSG00000011589	Fsd1	fibronectin type 3 and SPRY domain-containing protein [Source:MGI Symbol;Acc:MGI:1934858]	NA	NA	NA	NA	NA	0	#N/A	#N/A
ENSMUSG00000011632	Pinlyp	phospholipase A2 inhibitor and LY6/PLAUR domain containing [Source:MGI Symbol;Acc:MGI:3615324]	NA	NA	NA	NA	NA	0.065	#N/A	#N/A
ENSMUSG00000011751	Sptbn4	spectrin beta, non-erythrocytic 4 [Source:MGI Symbol;Acc:MGI:1890574]	NA	NA	NA	NA	NA	0.0533333	#N/A	#N/A
ENSMUSG00000012042	4930579F01Rik	RIKEN cDNA 4930579F01 gene [Source:MGI Symbol;Acc:MGI:1914991]	NA	NA	NA	NA	NA	0.246667	#N/A	#N/A
ENSMUSG00000012211	Tex22	testis expressed gene 22 [Source:MGI Symbol;Acc:MGI:1922921]	NA	NA	NA	NA	NA	0.045	#N/A	#N/A
ENSMUSG00000012282	Wnt8a	wingless-type MMTV integration site family, member 8A [Source:MGI Symbol;Acc:MGI:107924]	NA	NA	NA	NA	NA	0.0466667	#N/A	#N/A
ENSMUSG00000012350	Ehf	ets homologous factor [Source:MGI Symbol;Acc:MGI:1270840]	NA	NA	NA	NA	NA	0.41	#N/A	#N/A
ENSMUSG00000012396	Nanog	Nanog homeobox [Source:MGI Symbol;Acc:MGI:1919200]	NA	NA	NA	NA	NA	0	#N/A	#N/A
ENSMUSG00000012428	Steap4	STEAP family member 4 [Source:MGI Symbol;Acc:MGI:1923560]	NA	NA	NA	NA	NA	0.15	#N/A	#N/A
ENSMUSG00000012520	Phox2b	paired-like homeobox 2b [Source:MGI Symbol;Acc:MGI:1100882]	NA	NA	NA	NA	NA	0.173333	#N/A	#N/A
ENSMUSG00000012705	Retn	resistin [Source:MGI Symbol;Acc:MGI:1888506]	NA	NA	NA	NA	NA	0.0966667	#N/A	#N/A
ENSMUSG00000012777	Acp4	acid phosphatase 4 [Source:MGI Symbol;Acc:MGI:3644563]	NA	NA	NA	NA	NA	0.103333	#N/A	#N/A
ENSMUSG00000012819	Cdh23	cadherin 23 (otocadherin) [Source:MGI Symbol;Acc:MGI:1890219]	NA	NA	NA	NA	NA	0.0866667	#N/A	#N/A
ENSMUSG00000012889	Podnl1	podocan-like 1 [Source:MGI Symbol;Acc:MGI:2685352]	NA	NA	NA	NA	NA	0.0333333	#N/A	#N/A
ENSMUSG00000013083	2200002J24Rik	RIKEN cDNA 2200002J24 gene [Source:MGI Symbol;Acc:MGI:1916397]	NA	NA	NA	NA	NA	0.123333	#N/A	#N/A
ENSMUSG00000013091	Tmem190	transmembrane protein 190 [Source:MGI Symbol;Acc:MGI:1925302]	NA	NA	NA	NA	NA	0.58	#N/A	#N/A
ENSMUSG00000013158	4933405L10Rik	RIKEN cDNA 4933405L10 gene [Source:MGI Symbol;Acc:MGI:1918296]	NA	NA	NA	NA	NA	0.475	#N/A	#N/A
ENSMUSG00000013338	Fer1l4	fer-1-like 4 (C. elegans) [Source:MGI Symbol;Acc:MGI:1921812]	NA	NA	NA	NA	NA	0.126667	#N/A	#N/A
ENSMUSG00000013353	4931406B18Rik	RIKEN cDNA 4931406B18 gene [Source:MGI Symbol;Acc:MGI:1921304]	NA	NA	NA	NA	NA	0.0433333	#N/A	#N/A
ENSMUSG00000013367	Iglon5	IgLON family member 5 [Source:MGI Symbol;Acc:MGI:2686277]	NA	NA	NA	NA	NA	0.00333333	#N/A	#N/A
ENSMUSG00000013418	B4galnt2	beta-1,4-N-acetyl-galactosaminyl transferase 2 [Source:MGI Symbol;Acc:MGI:1342058]	NA	NA	NA	NA	NA	0.04	#N/A	#N/A
ENSMUSG00000013523	Bcas1	breast carcinoma amplified sequence 1 [Source:MGI Symbol;Acc:MGI:1924210]	NA	NA	NA	NA	NA	0.03	#N/A	#N/A
ENSMUSG00000013562	4833413E03Rik	RIKEN cDNA 4833413E03 gene [Source:MGI Symbol;Acc:MGI:1925354]	NA	NA	NA	NA	NA	0.13	#N/A	#N/A
ENSMUSG00000013643	Lypd8	LY6/PLAUR domain containing 8 [Source:MGI Symbol;Acc:MGI:1917413]	NA	NA	NA	NA	NA	0.336667	#N/A	#N/A
ENSMUSG00000013653	1810065E05Rik	RIKEN cDNA 1810065E05 gene [Source:MGI Symbol;Acc:MGI:1917114]	NA	NA	NA	NA	NA	0	#N/A	#N/A
ENSMUSG00000013668	4933402N03Rik	RIKEN cDNA 4933402N03 gene [Source:MGI Symbol;Acc:MGI:1914681]	NA	NA	NA	NA	NA	0.113333	#N/A	#N/A
ENSMUSG00000013766	Ly6g6e	lymphocyte antigen 6 complex, locus G6E [Source:MGI Symbol;Acc:MGI:1917524]	NA	NA	NA	NA	NA	0.4	#N/A	#N/A
ENSMUSG00000013921	Clip3	CAP-GLY domain containing linker protein 3 [Source:MGI Symbol;Acc:MGI:1923936]	NA	NA	NA	NA	NA	0.31	#N/A	#N/A
ENSMUSG00000013928	1700020L13Rik	RIKEN cDNA 1700020L13 gene [Source:MGI Symbol;Acc:MGI:1922879]	NA	NA	NA	NA	NA	0.375	#N/A	#N/A
ENSMUSG00000013936	Myl2	myosin, light polypeptide 2, regulatory, cardiac, slow [Source:MGI Symbol;Acc:MGI:97272]	NA	NA	NA	NA	NA	0.0866667	#N/A	#N/A
ENSMUSG00000013974	Mcemp1	mast cell expressed membrane protein 1 [Source:MGI Symbol;Acc:MGI:1916439]	NA	NA	NA	NA	NA	0.266667	#N/A	#N/A
ENSMUSG00000014030	Pax5	paired box 5 [Source:MGI Symbol;Acc:MGI:97489]	NA	NA	NA	NA	NA	0.03	#N/A	#N/A
ENSMUSG00000014104	Sval2	seminal vesicle antigen-like 2 [Source:MGI Symbol;Acc:MGI:1934254]	NA	NA	NA	NA	NA	0	#N/A	#N/A
ENSMUSG00000014198	Zfp385c	zinc finger protein 385C [Source:MGI Symbol;Acc:MGI:3608347]	NA	NA	NA	NA	NA	0.19	#N/A	#N/A
ENSMUSG00000014351	Gip	gastric inhibitory polypeptide [Source:MGI Symbol;Acc:MGI:107504]	NA	NA	NA	NA	NA	0.215	#N/A	#N/A
ENSMUSG00000014453	Blk	B lymphoid kinase [Source:MGI Symbol;Acc:MGI:88169]	NA	NA	NA	NA	NA	0.11	#N/A	#N/A
ENSMUSG00000014529	Tmbim7	transmembrane BAX inhibitor motif containing 7 [Source:MGI Symbol;Acc:MGI:1922305]	NA	NA	NA	NA	NA	0.04	#N/A	#N/A
ENSMUSG00000014542	Clec4f	C-type lectin domain family 4, member f [Source:MGI Symbol;Acc:MGI:1859834]	NA	NA	NA	NA	NA	0.0933333	#N/A	#N/A
ENSMUSG00000014543	Klra17	killer cell lectin-like receptor, subfamily A, member 17 [Source:MGI Symbol;Acc:MGI:2180674]	NA	NA	NA	NA	NA	0	#N/A	#N/A
ENSMUSG00000014602	Kif1a	kinesin family member 1A [Source:MGI Symbol;Acc:MGI:108391]	NA	NA	NA	NA	NA	0.11	#N/A	#N/A
ENSMUSG00000014603	Alx3	aristaless-like homeobox 3 [Source:MGI Symbol;Acc:MGI:1277097]	NA	NA	NA	NA	NA	0.16	#N/A	#N/A
ENSMUSG00000014609	Chrne	cholinergic receptor, nicotinic, epsilon polypeptide [Source:MGI Symbol;Acc:MGI:87894]	NA	NA	NA	NA	NA	0.415	#N/A	#N/A
ENSMUSG00000014686	Ceacam16	carcinoembryonic antigen-related cell adhesion molecule 16 [Source:MGI Symbol;Acc:MGI:2685615]	NA	NA	NA	NA	NA	0.0533333	#N/A	#N/A
ENSMUSG00000014704	Hoxa2	homeobox A2 [Source:MGI Symbol;Acc:MGI:96174]	NA	NA	NA	NA	NA	0.503333	#N/A	#N/A
ENSMUSG00000014725	Adam28	a disintegrin and metallopeptidase domain 28 [Source:MGI Symbol;Acc:MGI:105988]	NA	NA	NA	NA	NA	0.336667	#N/A	#N/A
ENSMUSG00000014747	Ankrd53	ankyrin repeat domain 53 [Source:MGI Symbol;Acc:MGI:1922555]	NA	NA	NA	NA	NA	0.015	#N/A	#N/A
ENSMUSG00000014776	Nol3	nucleolar protein 3 (apoptosis repressor with CARD domain) [Source:MGI Symbol;Acc:MGI:1925938]	NA	NA	NA	NA	NA	0.125	#N/A	#N/A
ENSMUSG00000014782	Plekhg4	pleckstrin homology domain containing, family G (with RhoGef domain) member 4 [Source:MGI Symbol;Acc:MGI:2142544]	NA	NA	NA	NA	NA	0.0266667	#N/A	#N/A
ENSMUSG00000014786	Slc9a5	solute carrier family 9 (sodium/hydrogen exchanger), member 5 [Source:MGI Symbol;Acc:MGI:2685542]	NA	NA	NA	NA	NA	0.045	#N/A	#N/A
ENSMUSG00000014846	Tppp3	tubulin polymerization-promoting protein family member 3 [Source:MGI Symbol;Acc:MGI:1915221]	NA	NA	NA	NA	NA	0.31	#N/A	#N/A
ENSMUSG00000014852	Adamts13	a disintegrin-like and metallopeptidase (reprolysin type) with thrombospondin type 1 motif, 13 [Source:MGI Symbol;Acc:MGI:2685556]	NA	NA	NA	NA	NA	0.05	#N/A	#N/A
ENSMUSG00000015001	Oc90	otoconin 90 [Source:MGI Symbol;Acc:MGI:1313269]	NA	NA	NA	NA	NA	0.01	#N/A	#N/A
ENSMUSG00000015093	Clic3	chloride intracellular channel 3 [Source:MGI Symbol;Acc:MGI:1916704]	NA	NA	NA	NA	NA	0.17	#N/A	#N/A
ENSMUSG00000015134	Aldh1a3	aldehyde dehydrogenase family 1, subfamily A3 [Source:MGI Symbol;Acc:MGI:1861722]	NA	NA	NA	NA	NA	0.1	#N/A	#N/A
ENSMUSG00000015222	Map2	microtubule-associated protein 2 [Source:MGI Symbol;Acc:MGI:97175]	NA	NA	NA	NA	NA	0.133333	#N/A	#N/A
ENSMUSG00000015242	Nipsnap3a	nipsnap homolog 3A [Source:MGI Symbol;Acc:MGI:1920648]	NA	NA	NA	NA	NA	0.0233333	#N/A	#N/A
ENSMUSG00000015312	Gadd45b	growth arrest and DNA-damage-inducible 45 beta [Source:MGI Symbol;Acc:MGI:107776]	NA	NA	NA	NA	NA	0.856667	#N/A	#N/A
ENSMUSG00000015314	Slamf6	SLAM family member 6 [Source:MGI Symbol;Acc:MGI:1353620]	NA	NA	NA	NA	NA	0.193333	#N/A	#N/A
ENSMUSG00000015316	Slamf1	signaling lymphocytic activation molecule family member 1 [Source:MGI Symbol;Acc:MGI:1351314]	NA	NA	NA	NA	NA	0.0133333	#N/A	#N/A
ENSMUSG00000015342	Xk	X-linked Kx blood group [Source:MGI Symbol;Acc:MGI:103569]	NA	NA	NA	NA	NA	0.095	#N/A	#N/A
ENSMUSG00000015365	Mov10l1	Mov10 like RISC complex RNA helicase 1 [Source:MGI Symbol;Acc:MGI:1891384]	NA	NA	NA	NA	NA	0.0133333	#N/A	#N/A
ENSMUSG00000015437	Gzmb	granzyme B [Source:MGI Symbol;Acc:MGI:109267]	NA	NA	NA	NA	NA	0.01	#N/A	#N/A
ENSMUSG00000015441	Gzmf	granzyme F [Source:MGI Symbol;Acc:MGI:109254]	NA	NA	NA	NA	NA	0	#N/A	#N/A
ENSMUSG00000015443	Gzmn	granzyme N [Source:MGI Symbol;Acc:MGI:2675494]	NA	NA	NA	NA	NA	0.02	#N/A	#N/A
ENSMUSG00000015451	C4a	complement component 4A (Rodgers blood group) [Source:MGI Symbol;Acc:MGI:98320]	NA	NA	NA	NA	NA	1.415	#N/A	#N/A
ENSMUSG00000015452	Ager	advanced glycosylation end product-specific receptor [Source:MGI Symbol;Acc:MGI:893592]	NA	NA	NA	NA	NA	0.23	#N/A	#N/A
ENSMUSG00000015476	Prrt1	proline-rich transmembrane protein 1 [Source:MGI Symbol;Acc:MGI:1932118]	NA	NA	NA	NA	NA	0.146667	#N/A	#N/A
ENSMUSG00000015519	2310057J18Rik	RIKEN cDNA 2310057J18 gene [Source:MGI Symbol;Acc:MGI:1914969]	NA	NA	NA	NA	NA	0.0133333	#N/A	#N/A
ENSMUSG00000015533	Itga2	integrin alpha 2 [Source:MGI Symbol;Acc:MGI:96600]	NA	NA	NA	NA	NA	0.02	#N/A	#N/A
ENSMUSG00000015579	Nkx2-5	NK2 homeobox 5 [Source:MGI Symbol;Acc:MGI:97350]	NA	NA	NA	NA	NA	0	#N/A	#N/A
ENSMUSG00000015619	Gata3	GATA binding protein 3 [Source:MGI Symbol;Acc:MGI:95663]	NA	NA	NA	NA	NA	0.146667	#N/A	#N/A
ENSMUSG00000015627	Gata5	GATA binding protein 5 [Source:MGI Symbol;Acc:MGI:109497]	NA	NA	NA	NA	NA	0.00666667	#N/A	#N/A
ENSMUSG00000015665	Awat1	acyl-CoA wax alcohol acyltransferase 1 [Source:MGI Symbol;Acc:MGI:3588200]	NA	NA	NA	NA	NA	0	#N/A	#N/A
ENSMUSG00000015721	Nlrp5	NLR family, pyrin domain containing 5 [Source:MGI Symbol;Acc:MGI:1345193]	NA	NA	NA	NA	NA	0.005	#N/A	#N/A
ENSMUSG00000015787	Abo	ABO blood group (transferase A, alpha 1-3-N-acetylgalactosaminyltransferase, transferase B, alpha 1-3-galactosyltransferase) [Source:MGI Symbol;Acc:MGI:2135738]	NA	NA	NA	NA	NA	0	#N/A	#N/A
ENSMUSG00000015812	Gnrh1	gonadotropin releasing hormone 1 [Source:MGI Symbol;Acc:MGI:95789]	NA	NA	NA	NA	NA	1.53667	#N/A	#N/A
ENSMUSG00000015829	Tnr	tenascin R [Source:MGI Symbol;Acc:MGI:99516]	NA	NA	NA	NA	NA	0.0533333	#N/A	#N/A
ENSMUSG00000015850	Adamtsl4	ADAMTS-like 4 [Source:MGI Symbol;Acc:MGI:2389008]	NA	NA	NA	NA	NA	0.23	#N/A	#N/A
ENSMUSG00000015852	Fcrls	Fc receptor-like S, scavenger receptor [Source:MGI Symbol;Acc:MGI:1933397]	NA	NA	NA	NA	NA	0.085	#N/A	#N/A
ENSMUSG00000015854	Cd5l	CD5 antigen-like [Source:MGI Symbol;Acc:MGI:1334419]	NA	NA	NA	NA	NA	0	#N/A	#N/A
ENSMUSG00000015879	Fam184b	family with sequence similarity 184, member B [Source:MGI Symbol;Acc:MGI:2442958]	NA	NA	NA	NA	NA	0.11	#N/A	#N/A
ENSMUSG00000015890	Amdhd1	amidohydrolase domain containing 1 [Source:MGI Symbol;Acc:MGI:1919011]	NA	NA	NA	NA	NA	0.11	#N/A	#N/A
ENSMUSG00000015947	Fcgr1	Fc receptor, IgG, high affinity I [Source:MGI Symbol;Acc:MGI:95498]	NA	NA	NA	NA	NA	0.27	#N/A	#N/A
ENSMUSG00000015957	Wnt11	wingless-type MMTV integration site family, member 11 [Source:MGI Symbol;Acc:MGI:101948]	NA	NA	NA	NA	NA	0.005	#N/A	#N/A
ENSMUSG00000015981	Stk32c	serine/threonine kinase 32C [Source:MGI Symbol;Acc:MGI:2385336]	NA	NA	NA	NA	NA	0.21	#N/A	#N/A
ENSMUSG00000016150	Tenm1	teneurin transmembrane protein 1 [Source:MGI Symbol;Acc:MGI:1345185]	NA	NA	NA	NA	NA	0.0166667	#N/A	#N/A
ENSMUSG00000016255	Tubb1	tubulin, beta 1 class VI [Source:MGI Symbol;Acc:MGI:107814]	NA	NA	NA	NA	NA	0.095	#N/A	#N/A
ENSMUSG00000016283	H2-M2	histocompatibility 2, M region locus 2 [Source:MGI Symbol;Acc:MGI:95914]	NA	NA	NA	NA	NA	0.0666667	#N/A	#N/A
ENSMUSG00000016327	Atp1b4	ATPase, (Na+)/K+ transporting, beta 4 polypeptide [Source:MGI Symbol;Acc:MGI:1915071]	NA	NA	NA	NA	NA	0.0333333	#N/A	#N/A
ENSMUSG00000016346	Kcnq2	potassium voltage-gated channel, subfamily Q, member 2 [Source:MGI Symbol;Acc:MGI:1309503]	NA	NA	NA	NA	NA	0.08	#N/A	#N/A
ENSMUSG00000016349	Eef1a2	eukaryotic translation elongation factor 1 alpha 2 [Source:MGI Symbol;Acc:MGI:1096317]	NA	NA	NA	NA	NA	0.00666667	#N/A	#N/A
ENSMUSG00000016458	Wt1	Wilms tumor 1 homolog [Source:MGI Symbol;Acc:MGI:98968]	NA	NA	NA	NA	NA	0.15	#N/A	#N/A
ENSMUSG00000016498	Pdcd1lg2	programmed cell death 1 ligand 2 [Source:MGI Symbol;Acc:MGI:1930125]	NA	NA	NA	NA	NA	0.0566667	#N/A	#N/A
ENSMUSG00000016524	Il19	interleukin 19 [Source:MGI Symbol;Acc:MGI:1890472]	NA	NA	NA	NA	NA	0.0566667	#N/A	#N/A
ENSMUSG00000016529	Il10	interleukin 10 [Source:MGI Symbol;Acc:MGI:96537]	NA	NA	NA	NA	NA	0.02	#N/A	#N/A
ENSMUSG00000016624	Phf21b	PHD finger protein 21B [Source:MGI Symbol;Acc:MGI:2443812]	NA	NA	NA	NA	NA	0.325	#N/A	#N/A
ENSMUSG00000016626	Nlrp14	NLR family, pyrin domain containing 14 [Source:MGI Symbol;Acc:MGI:1924108]	NA	NA	NA	NA	NA	0.01	#N/A	#N/A
ENSMUSG00000016918	Sulf1	sulfatase 1 [Source:MGI Symbol;Acc:MGI:2138563]	NA	NA	NA	NA	NA	0.133333	#N/A	#N/A
ENSMUSG00000016942	Tmprss6	transmembrane serine protease 6 [Source:MGI Symbol;Acc:MGI:1919003]	NA	NA	NA	NA	NA	0.0966667	#N/A	#N/A
ENSMUSG00000016982	Pom121l2	POM121 membrane glycoprotein-like 2 (rat) [Source:MGI Symbol;Acc:MGI:2684870]	NA	NA	NA	NA	NA	0	#N/A	#N/A
ENSMUSG00000016995	Matn4	matrilin 4 [Source:MGI Symbol;Acc:MGI:1328314]	NA	NA	NA	NA	NA	0.0466667	#N/A	#N/A
ENSMUSG00000016998	Svs4	seminal vesicle secretory protein 4 [Source:MGI Symbol;Acc:MGI:98450]	NA	NA	NA	NA	NA	0	#N/A	#N/A
ENSMUSG00000017000	Svs6	seminal vesicle secretory protein 6 [Source:MGI Symbol;Acc:MGI:106178]	NA	NA	NA	NA	NA	0	#N/A	#N/A
ENSMUSG00000017002	Slpi	secretory leukocyte peptidase inhibitor [Source:MGI Symbol;Acc:MGI:109297]	NA	NA	NA	NA	NA	0.195	#N/A	#N/A
ENSMUSG00000017003	Svs3a	seminal vesicle secretory protein 3A [Source:MGI Symbol;Acc:MGI:1927635]	NA	NA	NA	NA	NA	0	#N/A	#N/A
ENSMUSG00000017004	Svs5	seminal vesicle secretory protein 5 [Source:MGI Symbol;Acc:MGI:98453]	NA	NA	NA	NA	NA	0	#N/A	#N/A
ENSMUSG00000017007	Rbpjl	recombination signal binding protein for immunoglobulin kappa J region-like [Source:MGI Symbol;Acc:MGI:1196616]	NA	NA	NA	NA	NA	0.0666667	#N/A	#N/A
ENSMUSG00000017049	Ccdc70	coiled-coil domain containing 70 [Source:MGI Symbol;Acc:MGI:1915179]	NA	NA	NA	NA	NA	0	#N/A	#N/A
ENSMUSG00000017064	Prl5a1	prolactin family 5, subfamily a, member 1 [Source:MGI Symbol;Acc:MGI:106332]	NA	NA	NA	NA	NA	0	#N/A	#N/A
ENSMUSG00000017165	Gast	gastrin [Source:MGI Symbol;Acc:MGI:104768]	NA	NA	NA	NA	NA	0	#N/A	#N/A
ENSMUSG00000017167	Cntnap1	contactin associated protein-like 1 [Source:MGI Symbol;Acc:MGI:1858201]	NA	NA	NA	NA	NA	0.12	#N/A	#N/A
ENSMUSG00000017195	Zpbp2	zona pellucida binding protein 2 [Source:MGI Symbol;Acc:MGI:1916626]	NA	NA	NA	NA	NA	0.0233333	#N/A	#N/A
ENSMUSG00000017204	Gsdma	gasdermin A [Source:MGI Symbol;Acc:MGI:1889509]	NA	NA	NA	NA	NA	0.14	#N/A	#N/A
ENSMUSG00000017211	Gsdma2	gasdermin A2 [Source:MGI Symbol;Acc:MGI:1921490]	NA	NA	NA	NA	NA	0.553333	#N/A	#N/A
ENSMUSG00000017300	Tnnc2	troponin C2, fast [Source:MGI Symbol;Acc:MGI:98780]	NA	NA	NA	NA	NA	0.18	#N/A	#N/A
ENSMUSG00000017310	Spint4	serine protease inhibitor, Kunitz type 4 [Source:MGI Symbol;Acc:MGI:1925489]	NA	NA	NA	NA	NA	0	#N/A	#N/A
ENSMUSG00000017311	Pyy	peptide YY [Source:MGI Symbol;Acc:MGI:99924]	NA	NA	NA	NA	NA	0	#N/A	#N/A
ENSMUSG00000017314	Mpp2	membrane protein, palmitoylated 2 (MAGUK p55 subfamily member 2) [Source:MGI Symbol;Acc:MGI:1858257]	NA	NA	NA	NA	NA	0.286667	#N/A	#N/A
ENSMUSG00000017316	Ppy	pancreatic polypeptide [Source:MGI Symbol;Acc:MGI:97753]	NA	NA	NA	NA	NA	0	#N/A	#N/A
ENSMUSG00000017344	Vtn	vitronectin [Source:MGI Symbol;Acc:MGI:98940]	NA	NA	NA	NA	NA	0.335	#N/A	#N/A
ENSMUSG00000017400	Stac2	SH3 and cysteine rich domain 2 [Source:MGI Symbol;Acc:MGI:2144518]	NA	NA	NA	NA	NA	0.02	#N/A	#N/A
ENSMUSG00000017417	Plxdc1	plexin domain containing 1 [Source:MGI Symbol;Acc:MGI:1919574]	NA	NA	NA	NA	NA	0.08	#N/A	#N/A
ENSMUSG00000017499	Cdc6	cell division cycle 6 [Source:MGI Symbol;Acc:MGI:1345150]	NA	NA	NA	NA	NA	0.91	#N/A	#N/A
ENSMUSG00000017588	Krt27	keratin 27 [Source:MGI Symbol;Acc:MGI:1339999]	NA	NA	NA	NA	NA	0	#N/A	#N/A
ENSMUSG00000017607	Tns4	tensin 4 [Source:MGI Symbol;Acc:MGI:2144377]	NA	NA	NA	NA	NA	0.27	#N/A	#N/A
ENSMUSG00000017692	Rhbdl3	rhomboid like 3 [Source:MGI Symbol;Acc:MGI:2179276]	NA	NA	NA	NA	NA	0.176667	#N/A	#N/A
ENSMUSG00000017720	Trp53tg5	transformation related protein 53 target 5 [Source:MGI Symbol;Acc:MGI:1920853]	NA	NA	NA	NA	NA	0.0366667	#N/A	#N/A
ENSMUSG00000017724	Etv4	ets variant 4 [Source:MGI Symbol;Acc:MGI:99423]	NA	NA	NA	NA	NA	0	#N/A	#N/A
ENSMUSG00000017733	Eppin	epididymal peptidase inhibitor [Source:MGI Symbol;Acc:MGI:1922776]	NA	NA	NA	NA	NA	0.0233333	#N/A	#N/A
ENSMUSG00000017737	Mmp9	matrix metallopeptidase 9 [Source:MGI Symbol;Acc:MGI:97011]	NA	NA	NA	NA	NA	0.12	#N/A	#N/A
ENSMUSG00000017740	Slc12a5	solute carrier family 12, member 5 [Source:MGI Symbol;Acc:MGI:1862037]	NA	NA	NA	NA	NA	0.24	#N/A	#N/A
ENSMUSG00000017767	Spata25	spermatogenesis associated 25 [Source:MGI Symbol;Acc:MGI:1922892]	NA	NA	NA	NA	NA	0.04	#N/A	#N/A
ENSMUSG00000017817	Jph2	junctophilin 2 [Source:MGI Symbol;Acc:MGI:1891496]	NA	NA	NA	NA	NA	0.06	#N/A	#N/A
ENSMUSG00000017832	Hspb9	heat shock protein, alpha-crystallin-related, B9 [Source:MGI Symbol;Acc:MGI:1922732]	NA	NA	NA	NA	NA	0.8	#N/A	#N/A
ENSMUSG00000017897	Eya2	EYA transcriptional coactivator and phosphatase 2 [Source:MGI Symbol;Acc:MGI:109341]	NA	NA	NA	NA	NA	0.15	#N/A	#N/A
ENSMUSG00000017922	Prl3c1	prolactin family 3, subfamily c, member 1 [Source:MGI Symbol;Acc:MGI:1351649]	NA	NA	NA	NA	NA	0	#N/A	#N/A
ENSMUSG00000017943	Gdap1l1	ganglioside-induced differentiation-associated protein 1-like 1 [Source:MGI Symbol;Acc:MGI:2385163]	NA	NA	NA	NA	NA	0.0666667	#N/A	#N/A
ENSMUSG00000017969	Ptgis	prostaglandin I2 (prostacyclin) synthase [Source:MGI Symbol;Acc:MGI:1097156]	NA	NA	NA	NA	NA	0.16	#N/A	#N/A
ENSMUSG00000018168	Ikzf3	IKAROS family zinc finger 3 [Source:MGI Symbol;Acc:MGI:1342542]	NA	NA	NA	NA	NA	0.246667	#N/A	#N/A
ENSMUSG00000018211	Wfdc15b	WAP four-disulfide core domain 15B [Source:MGI Symbol;Acc:MGI:2445041]	NA	NA	NA	NA	NA	1.9	#N/A	#N/A
ENSMUSG00000018238	Gdf9	growth differentiation factor 9 [Source:MGI Symbol;Acc:MGI:95692]	NA	NA	NA	NA	NA	0.186667	#N/A	#N/A
ENSMUSG00000018259	Prl8a2	prolactin family 8, subfamily a, member 2 [Source:MGI Symbol;Acc:MGI:894281]	NA	NA	NA	NA	NA	0.0166667	#N/A	#N/A
ENSMUSG00000018263	Tbx5	T-box 5 [Source:MGI Symbol;Acc:MGI:102541]	NA	NA	NA	NA	NA	0.22	#N/A	#N/A
ENSMUSG00000018334	Ksr1	kinase suppressor of ras 1 [Source:MGI Symbol;Acc:MGI:105051]	NA	NA	NA	NA	NA	0.266667	#N/A	#N/A
ENSMUSG00000018341	Il12rb2	interleukin 12 receptor, beta 2 [Source:MGI Symbol;Acc:MGI:1270861]	NA	NA	NA	NA	NA	0.0133333	#N/A	#N/A
ENSMUSG00000018451	6330403K07Rik	RIKEN cDNA 6330403K07 gene [Source:MGI Symbol;Acc:MGI:1918001]	NA	NA	NA	NA	NA	0.035	#N/A	#N/A
ENSMUSG00000018479	1700125H20Rik	RIKEN cDNA 1700125H20 gene [Source:MGI Symbol;Acc:MGI:1920884]	NA	NA	NA	NA	NA	0.0333333	#N/A	#N/A
ENSMUSG00000018543	1700001P01Rik	RIKEN cDNA 1700001P01 gene [Source:MGI Symbol;Acc:MGI:1919465]	NA	NA	NA	NA	NA	0.0333333	#N/A	#N/A
ENSMUSG00000018547	Pip4k2b	phosphatidylinositol-5-phosphate 4-kinase, type II, beta [Source:MGI Symbol;Acc:MGI:1934234]	NA	NA	NA	NA	NA	0.203333	#N/A	#N/A
ENSMUSG00000018554	Ybx2	Y box protein 2 [Source:MGI Symbol;Acc:MGI:1096372]	NA	NA	NA	NA	NA	0.31	#N/A	#N/A
ENSMUSG00000018566	Slc2a4	solute carrier family 2 (facilitated glucose transporter), member 4 [Source:MGI Symbol;Acc:MGI:95758]	NA	NA	NA	NA	NA	0.195	#N/A	#N/A
ENSMUSG00000018581	Dnah11	dynein, axonemal, heavy chain 11 [Source:MGI Symbol;Acc:MGI:1100864]	NA	NA	NA	NA	NA	0.00666667	#N/A	#N/A
ENSMUSG00000018589	Glra2	glycine receptor, alpha 2 subunit [Source:MGI Symbol;Acc:MGI:95748]	NA	NA	NA	NA	NA	0.00666667	#N/A	#N/A
ENSMUSG00000018595	Glra4	glycine receptor, alpha 4 subunit [Source:MGI Symbol;Acc:MGI:95750]	NA	NA	NA	NA	NA	0.025	#N/A	#N/A
ENSMUSG00000018620	Mmp20	matrix metallopeptidase 20 (enamelysin) [Source:MGI Symbol;Acc:MGI:1353466]	NA	NA	NA	NA	NA	0.0133333	#N/A	#N/A
ENSMUSG00000018623	Mmp7	matrix metallopeptidase 7 [Source:MGI Symbol;Acc:MGI:103189]	NA	NA	NA	NA	NA	0	#N/A	#N/A
ENSMUSG00000018634	Crhr1	corticotropin releasing hormone receptor 1 [Source:MGI Symbol;Acc:MGI:88498]	NA	NA	NA	NA	NA	0.0266667	#N/A	#N/A
ENSMUSG00000018656	Tcaf3	TRPM8 channel-associated factor 3 [Source:MGI Symbol;Acc:MGI:3042585]	NA	NA	NA	NA	NA	0.025	#N/A	#N/A
ENSMUSG00000018727	Cpsf4l	cleavage and polyadenylation specific factor 4-like [Source:MGI Symbol;Acc:MGI:1277182]	NA	NA	NA	NA	NA	0.26	#N/A	#N/A
ENSMUSG00000018776	Slc35g3	solute carrier family 35, member G3 [Source:MGI Symbol;Acc:MGI:1927128]	NA	NA	NA	NA	NA	0.0333333	#N/A	#N/A
ENSMUSG00000018822	Sfrp5	secreted frizzled-related sequence protein 5 [Source:MGI Symbol;Acc:MGI:1860298]	NA	NA	NA	NA	NA	0.21	#N/A	#N/A
ENSMUSG00000018844	Fndc8	fibronectin type III domain containing 8 [Source:MGI Symbol;Acc:MGI:1926169]	NA	NA	NA	NA	NA	0.06	#N/A	#N/A
ENSMUSG00000018862	Otop3	otopetrin 3 [Source:MGI Symbol;Acc:MGI:1916852]	NA	NA	NA	NA	NA	0.175	#N/A	#N/A
ENSMUSG00000018865	Sult4a1	sulfotransferase family 4A, member 1 [Source:MGI Symbol;Acc:MGI:1888971]	NA	NA	NA	NA	NA	0.133333	#N/A	#N/A
ENSMUSG00000018868	Pnpla5	patatin-like phospholipase domain containing 5 [Source:MGI Symbol;Acc:MGI:1923022]	NA	NA	NA	NA	NA	0.04	#N/A	#N/A
ENSMUSG00000018893	Mb	myoglobin [Source:MGI Symbol;Acc:MGI:96922]	NA	NA	NA	NA	NA	0.0366667	#N/A	#N/A
ENSMUSG00000018907	Alox12e	arachidonate lipoxygenase, epidermal [Source:MGI Symbol;Acc:MGI:1274790]	NA	NA	NA	NA	NA	0.075	#N/A	#N/A
ENSMUSG00000018914	Il3	interleukin 3 [Source:MGI Symbol;Acc:MGI:96552]	NA	NA	NA	NA	NA	0	#N/A	#N/A
ENSMUSG00000018916	Csf2	colony stimulating factor 2 (granulocyte-macrophage) [Source:MGI Symbol;Acc:MGI:1339752]	NA	NA	NA	NA	NA	0	#N/A	#N/A
ENSMUSG00000018919	Tm4sf5	transmembrane 4 superfamily member 5 [Source:MGI Symbol;Acc:MGI:1922854]	NA	NA	NA	NA	NA	0.213333	#N/A	#N/A
ENSMUSG00000018924	Alox15	arachidonate 15-lipoxygenase [Source:MGI Symbol;Acc:MGI:87997]	NA	NA	NA	NA	NA	0.01	#N/A	#N/A
ENSMUSG00000018925	Heatr9	HEAT repeat containing 9 [Source:MGI Symbol;Acc:MGI:3650286]	NA	NA	NA	NA	NA	0.01	#N/A	#N/A
ENSMUSG00000018973	Hoxb1	homeobox B1 [Source:MGI Symbol;Acc:MGI:96182]	NA	NA	NA	NA	NA	0.09	#N/A	#N/A
ENSMUSG00000019027	Dnah1	dynein, axonemal, heavy chain 1 [Source:MGI Symbol;Acc:MGI:107721]	NA	NA	NA	NA	NA	0.05	#N/A	#N/A
ENSMUSG00000019102	Aldh3a1	aldehyde dehydrogenase family 3, subfamily A1 [Source:MGI Symbol;Acc:MGI:1353451]	NA	NA	NA	NA	NA	0.015	#N/A	#N/A
ENSMUSG00000019122	Ccl9	chemokine (C-C motif) ligand 9 [Source:MGI Symbol;Acc:MGI:104533]	NA	NA	NA	NA	NA	0.406667	#N/A	#N/A
ENSMUSG00000019146	Cacng2	calcium channel, voltage-dependent, gamma subunit 2 [Source:MGI Symbol;Acc:MGI:1316660]	NA	NA	NA	NA	NA	0.0733333	#N/A	#N/A
ENSMUSG00000019178	Styxl1	serine/threonine/tyrosine interacting-like 1 [Source:MGI Symbol;Acc:MGI:1923821]	NA	NA	NA	NA	NA	0.545	#N/A	#N/A
ENSMUSG00000019194	Scn1b	sodium channel, voltage-gated, type I, beta [Source:MGI Symbol;Acc:MGI:98247]	NA	NA	NA	NA	NA	1.15	#N/A	#N/A
ENSMUSG00000019230	Lhx9	LIM homeobox protein 9 [Source:MGI Symbol;Acc:MGI:1316721]	NA	NA	NA	NA	NA	0.123333	#N/A	#N/A
ENSMUSG00000019301	Hsd17b1	hydroxysteroid (17-beta) dehydrogenase 1 [Source:MGI Symbol;Acc:MGI:105077]	NA	NA	NA	NA	NA	0.39	#N/A	#N/A
ENSMUSG00000019326	Aoc3	amine oxidase, copper containing 3 [Source:MGI Symbol;Acc:MGI:1306797]	NA	NA	NA	NA	NA	0.0766667	#N/A	#N/A
ENSMUSG00000019359	Gdpd2	glycerophosphodiester phosphodiesterase domain containing 2 [Source:MGI Symbol;Acc:MGI:1918834]	NA	NA	NA	NA	NA	0.265	#N/A	#N/A
ENSMUSG00000019368	Sec14l4	SEC14-like lipid binding 4 [Source:MGI Symbol;Acc:MGI:2144095]	NA	NA	NA	NA	NA	0.03	#N/A	#N/A
ENSMUSG00000019489	Cd70	CD70 antigen [Source:MGI Symbol;Acc:MGI:1195273]	NA	NA	NA	NA	NA	0.0266667	#N/A	#N/A
ENSMUSG00000019756	Prl8a1	prolactin family 8, subfamily a, member 1 [Source:MGI Symbol;Acc:MGI:1920494]	NA	NA	NA	NA	NA	0.00666667	#N/A	#N/A
ENSMUSG00000019772	Vip	vasoactive intestinal polypeptide [Source:MGI Symbol;Acc:MGI:98933]	NA	NA	NA	NA	NA	0	#N/A	#N/A
ENSMUSG00000019775	Rgs17	regulator of G-protein signaling 17 [Source:MGI Symbol;Acc:MGI:1927469]	NA	NA	NA	NA	NA	0.103333	#N/A	#N/A
ENSMUSG00000019785	Clvs2	clavesin 2 [Source:MGI Symbol;Acc:MGI:2443223]	NA	NA	NA	NA	NA	0.08	#N/A	#N/A
ENSMUSG00000019789	Hey2	hairy/enhancer-of-split related with YRPW motif 2 [Source:MGI Symbol;Acc:MGI:1341884]	NA	NA	NA	NA	NA	0.193333	#N/A	#N/A
ENSMUSG00000019803	Nr2e1	nuclear receptor subfamily 2, group E, member 1 [Source:MGI Symbol;Acc:MGI:1100526]	NA	NA	NA	NA	NA	0.123333	#N/A	#N/A
ENSMUSG00000019815	Zc2hc1b	zinc finger, C2HC-type containing 1B [Source:MGI Symbol;Acc:MGI:1922372]	NA	NA	NA	NA	NA	0	#N/A	#N/A
ENSMUSG00000019828	Grm1	glutamate receptor, metabotropic 1 [Source:MGI Symbol;Acc:MGI:1351338]	NA	NA	NA	NA	NA	0.01	#N/A	#N/A
ENSMUSG00000019834	Slc22a16	solute carrier family 22 (organic cation transporter), member 16 [Source:MGI Symbol;Acc:MGI:1918090]	NA	NA	NA	NA	NA	0	#N/A	#N/A
ENSMUSG00000019836	Amd-ps4	S-adenosylmethionine decarboxylase, pseudogene 4 [Source:MGI Symbol;Acc:MGI:3650439]	NA	NA	NA	NA	NA	0	#N/A	#N/A
ENSMUSG00000019848	Popdc3	popeye domain containing 3 [Source:MGI Symbol;Acc:MGI:1930153]	NA	NA	NA	NA	NA	0.205	#N/A	#N/A
ENSMUSG00000019852	Arfgef3	ARFGEF family member 3 [Source:MGI Symbol;Acc:MGI:106387]	NA	NA	NA	NA	NA	0.0133333	#N/A	#N/A
ENSMUSG00000019853	Hebp2	heme binding protein 2 [Source:MGI Symbol;Acc:MGI:1860084]	NA	NA	NA	NA	NA	0.08	#N/A	#N/A
ENSMUSG00000019865	Nmbr	neuromedin B receptor [Source:MGI Symbol;Acc:MGI:1100525]	NA	NA	NA	NA	NA	0.366667	#N/A	#N/A
ENSMUSG00000019867	Gje1	gap junction protein, epsilon 1 [Source:MGI Symbol;Acc:MGI:1923993]	NA	NA	NA	NA	NA	0.0166667	#N/A	#N/A
ENSMUSG00000019876	Pkib	protein kinase inhibitor beta, cAMP dependent, testis specific [Source:MGI Symbol;Acc:MGI:101937]	NA	NA	NA	NA	NA	0.466667	#N/A	#N/A
ENSMUSG00000019880	Rspo3	R-spondin 3 [Source:MGI Symbol;Acc:MGI:1920030]	NA	NA	NA	NA	NA	0.0266667	#N/A	#N/A
ENSMUSG00000019888	Mgat4c	MGAT4 family, member C [Source:MGI Symbol;Acc:MGI:1914819]	NA	NA	NA	NA	NA	0.133333	#N/A	#N/A
ENSMUSG00000019890	Nts	neurotensin [Source:MGI Symbol;Acc:MGI:1328351]	NA	NA	NA	NA	NA	0.0133333	#N/A	#N/A
ENSMUSG00000019893	Ros1	Ros1 proto-oncogene [Source:MGI Symbol;Acc:MGI:97999]	NA	NA	NA	NA	NA	0.025	#N/A	#N/A
ENSMUSG00000019900	Rfx6	regulatory factor X, 6 [Source:MGI Symbol;Acc:MGI:2445208]	NA	NA	NA	NA	NA	0.00666667	#N/A	#N/A
ENSMUSG00000019905	Gprc6a	G protein-coupled receptor, family C, group 6, member A [Source:MGI Symbol;Acc:MGI:2429498]	NA	NA	NA	NA	NA	0.0166667	#N/A	#N/A
ENSMUSG00000019909	Fam162b	family with sequence similarity 162, member B [Source:MGI Symbol;Acc:MGI:1924546]	NA	NA	NA	NA	NA	0	#N/A	#N/A
ENSMUSG00000019913	Sim1	single-minded family bHLH transcription factor 1 [Source:MGI Symbol;Acc:MGI:98306]	NA	NA	NA	NA	NA	0.05	#N/A	#N/A
ENSMUSG00000019932	Kera	keratocan [Source:MGI Symbol;Acc:MGI:1202398]	NA	NA	NA	NA	NA	0.0466667	#N/A	#N/A
ENSMUSG00000019933	Mrln	myoregulin [Source:MGI Symbol;Acc:MGI:1916813]	NA	NA	NA	NA	NA	1.36	#N/A	#N/A
ENSMUSG00000019935	Slc17a8	solute carrier family 17 (sodium-dependent inorganic phosphate cotransporter), member 8 [Source:MGI Symbol;Acc:MGI:3039629]	NA	NA	NA	NA	NA	0.0266667	#N/A	#N/A
ENSMUSG00000019936	Epyc	epiphycan [Source:MGI Symbol;Acc:MGI:107942]	NA	NA	NA	NA	NA	0.01	#N/A	#N/A
ENSMUSG00000019982	Myb	myeloblastosis oncogene [Source:MGI Symbol;Acc:MGI:97249]	NA	NA	NA	NA	NA	0.23	#N/A	#N/A
ENSMUSG00000019987	Arg1	arginase, liver [Source:MGI Symbol;Acc:MGI:88070]	NA	NA	NA	NA	NA	0.35	#N/A	#N/A
ENSMUSG00000019992	Mtfr2	mitochondrial fission regulator 2 [Source:MGI Symbol;Acc:MGI:1919054]	NA	NA	NA	NA	NA	0.106667	#N/A	#N/A
ENSMUSG00000020000	Moxd1	monooxygenase, DBH-like 1 [Source:MGI Symbol;Acc:MGI:1921582]	NA	NA	NA	NA	NA	0.13	#N/A	#N/A
ENSMUSG00000020007	Il20ra	interleukin 20 receptor, alpha [Source:MGI Symbol;Acc:MGI:3605069]	NA	NA	NA	NA	NA	0.0133333	#N/A	#N/A
ENSMUSG00000020010	Vnn3	vanin 3 [Source:MGI Symbol;Acc:MGI:1347055]	NA	NA	NA	NA	NA	0.0366667	#N/A	#N/A
ENSMUSG00000020014	Cfap54	cilia and flagella associated protein 54 [Source:MGI Symbol;Acc:MGI:1922208]	NA	NA	NA	NA	NA	0.195	#N/A	#N/A
ENSMUSG00000020017	Hal	histidine ammonia lyase [Source:MGI Symbol;Acc:MGI:96010]	NA	NA	NA	NA	NA	0.0233333	#N/A	#N/A
ENSMUSG00000020020	Usp44	ubiquitin specific peptidase 44 [Source:MGI Symbol;Acc:MGI:3045318]	NA	NA	NA	NA	NA	0.02	#N/A	#N/A
ENSMUSG00000020033	4930463O16Rik	RIKEN cDNA 4930463O16 gene [Source:MGI Symbol;Acc:MGI:1923054]	NA	NA	NA	NA	NA	0.0133333	#N/A	#N/A
ENSMUSG00000020037	Rfx4	regulatory factor X, 4 (influences HLA class II expression) [Source:MGI Symbol;Acc:MGI:1918387]	NA	NA	NA	NA	NA	0.06	#N/A	#N/A
ENSMUSG00000020052	Ascl1	achaete-scute family bHLH transcription factor 1 [Source:MGI Symbol;Acc:MGI:96919]	NA	NA	NA	NA	NA	0.04	#N/A	#N/A
ENSMUSG00000020059	Sycp3	synaptonemal complex protein 3 [Source:MGI Symbol;Acc:MGI:109542]	NA	NA	NA	NA	NA	0.776667	#N/A	#N/A
ENSMUSG00000020061	Mybpc1	myosin binding protein C, slow-type [Source:MGI Symbol;Acc:MGI:1336213]	NA	NA	NA	NA	NA	0.03	#N/A	#N/A
ENSMUSG00000020067	Mypn	myopalladin [Source:MGI Symbol;Acc:MGI:1916052]	NA	NA	NA	NA	NA	0.08	#N/A	#N/A
ENSMUSG00000020080	Hkdc1	hexokinase domain containing 1 [Source:MGI Symbol;Acc:MGI:2384910]	NA	NA	NA	NA	NA	0.09	#N/A	#N/A
ENSMUSG00000020081	Tacr2	tachykinin receptor 2 [Source:MGI Symbol;Acc:MGI:98477]	NA	NA	NA	NA	NA	0	#N/A	#N/A
ENSMUSG00000020090	Npffr1	neuropeptide FF receptor 1 [Source:MGI Symbol;Acc:MGI:2685082]	NA	NA	NA	NA	NA	0.14	#N/A	#N/A
ENSMUSG00000020096	Tbata	thymus, brain and testes associated [Source:MGI Symbol;Acc:MGI:1923820]	NA	NA	NA	NA	NA	0.106667	#N/A	#N/A
ENSMUSG00000020102	Slc16a7	solute carrier family 16 (monocarboxylic acid transporters), member 7 [Source:MGI Symbol;Acc:MGI:1330284]	NA	NA	NA	NA	NA	0.453333	#N/A	#N/A
ENSMUSG00000020108	Ddit4	DNA-damage-inducible transcript 4 [Source:MGI Symbol;Acc:MGI:1921997]	NA	NA	NA	NA	NA	0.635	#N/A	#N/A
ENSMUSG00000020121	Srgap1	SLIT-ROBO Rho GTPase activating protein 1 [Source:MGI Symbol;Acc:MGI:2152936]	NA	NA	NA	NA	NA	0.105	#N/A	#N/A
ENSMUSG00000020123	Avpr1a	arginine vasopressin receptor 1A [Source:MGI Symbol;Acc:MGI:1859216]	NA	NA	NA	NA	NA	0.07	#N/A	#N/A
ENSMUSG00000020125	Elane	elastase, neutrophil expressed [Source:MGI Symbol;Acc:MGI:2679229]	NA	NA	NA	NA	NA	0.02	#N/A	#N/A
ENSMUSG00000020135	Apc2	APC regulator of WNT signaling pathway 2 [Source:MGI Symbol;Acc:MGI:1346052]	NA	NA	NA	NA	NA	0.18	#N/A	#N/A
ENSMUSG00000020140	Lgr5	leucine rich repeat containing G protein coupled receptor 5 [Source:MGI Symbol;Acc:MGI:1341817]	NA	NA	NA	NA	NA	0.0766667	#N/A	#N/A
ENSMUSG00000020155	Kcnmb1	potassium large conductance calcium-activated channel, subfamily M, beta member 1 [Source:MGI Symbol;Acc:MGI:1334203]	NA	NA	NA	NA	NA	0.0566667	#N/A	#N/A
ENSMUSG00000020159	Gabrp	gamma-aminobutyric acid (GABA) A receptor, pi [Source:MGI Symbol;Acc:MGI:2387597]	NA	NA	NA	NA	NA	0.08	#N/A	#N/A
ENSMUSG00000020164	Kcnmb4os1	potassium large conductance calcium-activated channel, subfamily M, beta member 4, opposite strand 1 [Source:MGI Symbol;Acc:MGI:1914592]	NA	NA	NA	NA	NA	0	#N/A	#N/A
ENSMUSG00000020168	Olfr299	olfactory receptor 299 [Source:MGI Symbol;Acc:MGI:3030133]	NA	NA	NA	NA	NA	0.00666667	#N/A	#N/A
ENSMUSG00000020177	9530003J23Rik	RIKEN cDNA 9530003J23 gene [Source:MGI Symbol;Acc:MGI:1924647]	NA	NA	NA	NA	NA	0.04	#N/A	#N/A
ENSMUSG00000020178	Adora2a	adenosine A2a receptor [Source:MGI Symbol;Acc:MGI:99402]	NA	NA	NA	NA	NA	0.515	#N/A	#N/A
ENSMUSG00000020181	Nav3	neuron navigator 3 [Source:MGI Symbol;Acc:MGI:2183703]	NA	NA	NA	NA	NA	0.116667	#N/A	#N/A
ENSMUSG00000020185	E2f7	E2F transcription factor 7 [Source:MGI Symbol;Acc:MGI:1289147]	NA	NA	NA	NA	NA	0.616667	#N/A	#N/A
ENSMUSG00000020205	Phlda1	pleckstrin homology like domain, family A, member 1 [Source:MGI Symbol;Acc:MGI:1096880]	NA	NA	NA	NA	NA	0.463333	#N/A	#N/A
ENSMUSG00000020213	Glipr1l1	GLI pathogenesis-related 1 like 1 [Source:MGI Symbol;Acc:MGI:1916536]	NA	NA	NA	NA	NA	0.0166667	#N/A	#N/A
ENSMUSG00000020214	Glipr1l2	GLI pathogenesis-related 1 like 2 [Source:MGI Symbol;Acc:MGI:1914787]	NA	NA	NA	NA	NA	0.15	#N/A	#N/A
ENSMUSG00000020216	Jsrp1	junctional sarcoplasmic reticulum protein 1 [Source:MGI Symbol;Acc:MGI:1916700]	NA	NA	NA	NA	NA	0.0766667	#N/A	#N/A
ENSMUSG00000020218	Wif1	Wnt inhibitory factor 1 [Source:MGI Symbol;Acc:MGI:1344332]	NA	NA	NA	NA	NA	0.09	#N/A	#N/A
ENSMUSG00000020226	Slc5a4b	solute carrier family 5 (neutral amino acid transporters, system A), member 4b [Source:MGI Symbol;Acc:MGI:1890478]	NA	NA	NA	NA	NA	0.0366667	#N/A	#N/A
ENSMUSG00000020229	Slc5a4a	solute carrier family 5, member 4a [Source:MGI Symbol;Acc:MGI:1927848]	NA	NA	NA	NA	NA	0.015	#N/A	#N/A
ENSMUSG00000020241	Col6a2	collagen, type VI, alpha 2 [Source:MGI Symbol;Acc:MGI:88460]	NA	NA	NA	NA	NA	1.215	NA	2.70452
ENSMUSG00000020251	Glt8d2	glycosyltransferase 8 domain containing 2 [Source:MGI Symbol;Acc:MGI:1922032]	NA	NA	NA	NA	NA	0.21	#N/A	#N/A
ENSMUSG00000020256	Aldh1l2	aldehyde dehydrogenase 1 family, member L2 [Source:MGI Symbol;Acc:MGI:2444680]	NA	NA	NA	NA	NA	0.46	#N/A	#N/A
ENSMUSG00000020264	Slc36a2	solute carrier family 36 (proton/amino acid symporter), member 2 [Source:MGI Symbol;Acc:MGI:1891430]	NA	NA	NA	NA	NA	0.373333	#N/A	#N/A
ENSMUSG00000020270	Smim23	small integral membrane protein 23 [Source:MGI Symbol;Acc:MGI:1916601]	NA	NA	NA	NA	NA	0	#N/A	#N/A
ENSMUSG00000020279	Il9r	interleukin 9 receptor [Source:MGI Symbol;Acc:MGI:96564]	NA	NA	NA	NA	NA	0.11	#N/A	#N/A
ENSMUSG00000020286	1700093K21Rik	RIKEN cDNA 1700093K21 gene [Source:MGI Symbol;Acc:MGI:1914608]	NA	NA	NA	NA	NA	0.7	#N/A	#N/A
ENSMUSG00000020295	Hbq1a	hemoglobin, theta 1A [Source:MGI Symbol;Acc:MGI:2685722]	NA	NA	NA	NA	NA	0	#N/A	#N/A
ENSMUSG00000020297	Nsg2	neuron specific gene family member 2 [Source:MGI Symbol;Acc:MGI:1202070]	NA	NA	NA	NA	NA	0.01	#N/A	#N/A
ENSMUSG00000020299	4930524B15Rik	RIKEN cDNA 4930524B15 gene [Source:MGI Symbol;Acc:MGI:1914842]	NA	NA	NA	NA	NA	0.02	#N/A	#N/A
ENSMUSG00000020310	Madcam1	mucosal vascular addressin cell adhesion molecule 1 [Source:MGI Symbol;Acc:MGI:103579]	NA	NA	NA	NA	NA	0.0633333	#N/A	#N/A
ENSMUSG00000020312	Shc2	SHC (Src homology 2 domain containing) transforming protein 2 [Source:MGI Symbol;Acc:MGI:106180]	NA	NA	NA	NA	NA	0.0833333	#N/A	#N/A
ENSMUSG00000020317	Theg	testicular haploid expressed gene [Source:MGI Symbol;Acc:MGI:1338756]	NA	NA	NA	NA	NA	0.106667	#N/A	#N/A
ENSMUSG00000020323	Prss57	protease, serine 57 [Source:MGI Symbol;Acc:MGI:1920356]	NA	NA	NA	NA	NA	0.185	#N/A	#N/A
ENSMUSG00000020327	Fgf22	fibroblast growth factor 22 [Source:MGI Symbol;Acc:MGI:1914362]	NA	NA	NA	NA	NA	0.236667	#N/A	#N/A
ENSMUSG00000020330	Hmmr	hyaluronan mediated motility receptor (RHAMM) [Source:MGI Symbol;Acc:MGI:104667]	NA	NA	NA	NA	NA	0.283333	#N/A	#N/A
ENSMUSG00000020331	Hcn2	hyperpolarization-activated, cyclic nucleotide-gated K+ 2 [Source:MGI Symbol;Acc:MGI:1298210]	NA	NA	NA	NA	NA	0.265	#N/A	#N/A
ENSMUSG00000020332	Meikin	meiotic kinetochore factor [Source:MGI Symbol;Acc:MGI:1922097]	NA	NA	NA	NA	NA	0	#N/A	#N/A
ENSMUSG00000020333	Acsl6	acyl-CoA synthetase long-chain family member 6 [Source:MGI Symbol;Acc:MGI:894291]	NA	NA	NA	NA	NA	0.173333	#N/A	#N/A
ENSMUSG00000020354	Sgcd	sarcoglycan, delta (dystrophin-associated glycoprotein) [Source:MGI Symbol;Acc:MGI:1346525]	NA	NA	NA	NA	NA	0.015	#N/A	#N/A
ENSMUSG00000020374	Rasgef1c	RasGEF domain family, member 1C [Source:MGI Symbol;Acc:MGI:1921813]	NA	NA	NA	NA	NA	0.15	#N/A	#N/A
ENSMUSG00000020377	Ltc4s	leukotriene C4 synthase [Source:MGI Symbol;Acc:MGI:107498]	NA	NA	NA	NA	NA	0.385	#N/A	#N/A
ENSMUSG00000020383	Il13	interleukin 13 [Source:MGI Symbol;Acc:MGI:96541]	NA	NA	NA	NA	NA	0.0233333	#N/A	#N/A
ENSMUSG00000020395	Itk	IL2 inducible T cell kinase [Source:MGI Symbol;Acc:MGI:96621]	NA	NA	NA	NA	NA	0.075	#N/A	#N/A
ENSMUSG00000020396	Nefh	neurofilament, heavy polypeptide [Source:MGI Symbol;Acc:MGI:97309]	NA	NA	NA	NA	NA	0.106667	#N/A	#N/A
ENSMUSG00000020399	Havcr2	hepatitis A virus cellular receptor 2 [Source:MGI Symbol;Acc:MGI:2159682]	NA	NA	NA	NA	NA	0.17	#N/A	#N/A
ENSMUSG00000020401	Fam71b	family with sequence similarity 71, member B [Source:MGI Symbol;Acc:MGI:3650836]	NA	NA	NA	NA	NA	0.123333	#N/A	#N/A
ENSMUSG00000020405	Fabp6	fatty acid binding protein 6 [Source:MGI Symbol;Acc:MGI:96565]	NA	NA	NA	NA	NA	0	#N/A	#N/A
ENSMUSG00000020411	Nipal4	NIPA-like domain containing 4 [Source:MGI Symbol;Acc:MGI:2444671]	NA	NA	NA	NA	NA	0.01	#N/A	#N/A
ENSMUSG00000020419	Hormad2	HORMA domain containing 2 [Source:MGI Symbol;Acc:MGI:1923078]	NA	NA	NA	NA	NA	0.136667	#N/A	#N/A
ENSMUSG00000020428	Gabra6	gamma-aminobutyric acid (GABA) A receptor, subunit alpha 6 [Source:MGI Symbol;Acc:MGI:95618]	NA	NA	NA	NA	NA	0	#N/A	#N/A
ENSMUSG00000020436	Gabrg2	gamma-aminobutyric acid (GABA) A receptor, subunit gamma 2 [Source:MGI Symbol;Acc:MGI:95623]	NA	NA	NA	NA	NA	0.113333	#N/A	#N/A
ENSMUSG00000020437	Myo1g	myosin IG [Source:MGI Symbol;Acc:MGI:1927091]	NA	NA	NA	NA	NA	0.275	#N/A	#N/A
ENSMUSG00000020447	Npc1l1	NPC1 like intracellular cholesterol transporter 1 [Source:MGI Symbol;Acc:MGI:2685089]	NA	NA	NA	NA	NA	0.01	#N/A	#N/A
ENSMUSG00000020461	Clhc1	clathrin heavy chain linker domain containing 1 [Source:MGI Symbol;Acc:MGI:1920574]	NA	NA	NA	NA	NA	0.37	#N/A	#N/A
ENSMUSG00000020469	Myl7	myosin, light polypeptide 7, regulatory [Source:MGI Symbol;Acc:MGI:107495]	NA	NA	NA	NA	NA	0	#N/A	#N/A
ENSMUSG00000020475	Pgam2	phosphoglycerate mutase 2 [Source:MGI Symbol;Acc:MGI:1933118]	NA	NA	NA	NA	NA	0.823333	#N/A	#N/A
ENSMUSG00000020481	Ankrd36	ankyrin repeat domain 36 [Source:MGI Symbol;Acc:MGI:1923639]	NA	NA	NA	NA	NA	0.126667	#N/A	#N/A
ENSMUSG00000020490	Btnl10	butyrophilin-like 10 [Source:MGI Symbol;Acc:MGI:2182073]	NA	NA	NA	NA	NA	0.16	#N/A	#N/A
ENSMUSG00000020493	Prr11	proline rich 11 [Source:MGI Symbol;Acc:MGI:2444496]	NA	NA	NA	NA	NA	0.0366667	#N/A	#N/A
ENSMUSG00000020524	Gria1	glutamate receptor, ionotropic, AMPA1 (alpha 1) [Source:MGI Symbol;Acc:MGI:95808]	NA	NA	NA	NA	NA	0.0166667	#N/A	#N/A
ENSMUSG00000020542	Myocd	myocardin [Source:MGI Symbol;Acc:MGI:2137495]	NA	NA	NA	NA	NA	0.07	#N/A	#N/A
ENSMUSG00000020545	Lrrc72	leucine rich repeat containing 72 [Source:MGI Symbol;Acc:MGI:1920830]	NA	NA	NA	NA	NA	0.0233333	#N/A	#N/A
ENSMUSG00000020548	1700086D15Rik	RIKEN cDNA 1700086D15 gene [Source:MGI Symbol;Acc:MGI:1921532]	NA	NA	NA	NA	NA	0	#N/A	#N/A
ENSMUSG00000020562	Efcab10	EF-hand calcium binding domain 10 [Source:MGI Symbol;Acc:MGI:1922290]	NA	NA	NA	NA	NA	0	#N/A	#N/A
ENSMUSG00000020566	Atp6v1c2	ATPase, H+ transporting, lysosomal V1 subunit C2 [Source:MGI Symbol;Acc:MGI:1916025]	NA	NA	NA	NA	NA	0.643333	#N/A	#N/A
ENSMUSG00000020581	Agr2	anterior gradient 2 [Source:MGI Symbol;Acc:MGI:1344405]	NA	NA	NA	NA	NA	0	#N/A	#N/A
ENSMUSG00000020583	Matn3	matrilin 3 [Source:MGI Symbol;Acc:MGI:1328350]	NA	NA	NA	NA	NA	0.00333333	#N/A	#N/A
ENSMUSG00000020591	Ntsr2	neurotensin receptor 2 [Source:MGI Symbol;Acc:MGI:108018]	NA	NA	NA	NA	NA	0.213333	#N/A	#N/A
ENSMUSG00000020598	Nrcam	neuronal cell adhesion molecule [Source:MGI Symbol;Acc:MGI:104750]	NA	NA	NA	NA	NA	0.36	#N/A	#N/A
ENSMUSG00000020599	Rgs9	regulator of G-protein signaling 9 [Source:MGI Symbol;Acc:MGI:1338824]	NA	NA	NA	NA	NA	0.27	#N/A	#N/A
ENSMUSG00000020600	Slc7a15	solute carrier family 7 (cationic amino acid transporter, y+ system), member 15 [Source:MGI Symbol;Acc:MGI:3045351]	NA	NA	NA	NA	NA	0.153333	#N/A	#N/A
ENSMUSG00000020617	1700012B07Rik	RIKEN cDNA 1700012B07 gene [Source:MGI Symbol;Acc:MGI:1916574]	NA	NA	NA	NA	NA	0.03	#N/A	#N/A
ENSMUSG00000020622	Nt5c1b	5'-nucleotidase, cytosolic IB [Source:MGI Symbol;Acc:MGI:1918131]	NA	NA	NA	NA	NA	0.065	#N/A	#N/A
ENSMUSG00000020624	4933434M16Rik	RIKEN cDNA 4933434M16 gene [Source:MGI Symbol;Acc:MGI:1918453]	NA	NA	NA	NA	NA	0.146667	#N/A	#N/A
ENSMUSG00000020627	Klhl29	kelch-like 29 [Source:MGI Symbol;Acc:MGI:2683857]	NA	NA	NA	NA	NA	0.0766667	#N/A	#N/A
ENSMUSG00000020633	Dcdc2c	doublecortin domain containing 2C [Source:MGI Symbol;Acc:MGI:1915761]	NA	NA	NA	NA	NA	0.02	#N/A	#N/A
ENSMUSG00000020636	Allc	allantoicase [Source:MGI Symbol;Acc:MGI:2136971]	NA	NA	NA	NA	NA	0.01	#N/A	#N/A
ENSMUSG00000020654	Adcy3	adenylate cyclase 3 [Source:MGI Symbol;Acc:MGI:99675]	NA	NA	NA	NA	NA	0.233333	#N/A	#N/A
ENSMUSG00000020673	Tpo	thyroid peroxidase [Source:MGI Symbol;Acc:MGI:98813]	NA	NA	NA	NA	NA	0.02	#N/A	#N/A
ENSMUSG00000020676	Ccl11	chemokine (C-C motif) ligand 11 [Source:MGI Symbol;Acc:MGI:103576]	NA	NA	NA	NA	NA	0	#N/A	#N/A
ENSMUSG00000020682	Mmp28	matrix metallopeptidase 28 (epilysin) [Source:MGI Symbol;Acc:MGI:2153062]	NA	NA	NA	NA	NA	0.215	#N/A	#N/A
ENSMUSG00000020686	Gas2l2	growth arrest-specific 2 like 2 [Source:MGI Symbol;Acc:MGI:3652048]	NA	NA	NA	NA	NA	0.0566667	#N/A	#N/A
ENSMUSG00000020690	Efcab3	EF-hand calcium binding domain 3 [Source:MGI Symbol;Acc:MGI:1918144]	NA	NA	NA	NA	NA	0.0733333	#N/A	#N/A
ENSMUSG00000020701	Tmem132e	transmembrane protein 132E [Source:MGI Symbol;Acc:MGI:2685490]	NA	NA	NA	NA	NA	0.02	#N/A	#N/A
ENSMUSG00000020702	Ccl1	chemokine (C-C motif) ligand 1 [Source:MGI Symbol;Acc:MGI:98258]	NA	NA	NA	NA	NA	0.0166667	#N/A	#N/A
ENSMUSG00000020703	5530401A14Rik	RIKEN cDNA 5530401A14 gene [Source:MGI Symbol;Acc:MGI:1918638]	NA	NA	NA	NA	NA	0.13	#N/A	#N/A
ENSMUSG00000020704	Asic2	acid-sensing (proton-gated) ion channel 2 [Source:MGI Symbol;Acc:MGI:1100867]	NA	NA	NA	NA	NA	0.0466667	#N/A	#N/A
ENSMUSG00000020712	Tcam1	testicular cell adhesion molecule 1 [Source:MGI Symbol;Acc:MGI:1923120]	NA	NA	NA	NA	NA	0.136667	#N/A	#N/A
ENSMUSG00000020713	Gh	growth hormone [Source:MGI Symbol;Acc:MGI:95707]	NA	NA	NA	NA	NA	0	#N/A	#N/A
ENSMUSG00000020722	Cacng1	calcium channel, voltage-dependent, gamma subunit 1 [Source:MGI Symbol;Acc:MGI:1206582]	NA	NA	NA	NA	NA	0.075	#N/A	#N/A
ENSMUSG00000020723	Cacng4	calcium channel, voltage-dependent, gamma subunit 4 [Source:MGI Symbol;Acc:MGI:1859167]	NA	NA	NA	NA	NA	0.0233333	#N/A	#N/A
ENSMUSG00000020732	Rab37	RAB37, member RAS oncogene family [Source:MGI Symbol;Acc:MGI:1929945]	NA	NA	NA	NA	NA	0.153333	#N/A	#N/A
ENSMUSG00000020734	Grin2c	glutamate receptor, ionotropic, NMDA2C (epsilon 3) [Source:MGI Symbol;Acc:MGI:95822]	NA	NA	NA	NA	NA	0.005	#N/A	#N/A
ENSMUSG00000020758	Itgb4	integrin beta 4 [Source:MGI Symbol;Acc:MGI:96613]	NA	NA	NA	NA	NA	0.303333	#N/A	#N/A
ENSMUSG00000020787	P2rx1	purinergic receptor P2X, ligand-gated ion channel, 1 [Source:MGI Symbol;Acc:MGI:1098235]	NA	NA	NA	NA	NA	0.26	#N/A	#N/A
ENSMUSG00000020793	Galr2	galanin receptor 2 [Source:MGI Symbol;Acc:MGI:1337018]	NA	NA	NA	NA	NA	0.085	#N/A	#N/A
ENSMUSG00000020799	Tekt1	tektin 1 [Source:MGI Symbol;Acc:MGI:1333819]	NA	NA	NA	NA	NA	0	#N/A	#N/A
ENSMUSG00000020804	Aanat	arylalkylamine N-acetyltransferase [Source:MGI Symbol;Acc:MGI:1328365]	NA	NA	NA	NA	NA	0	#N/A	#N/A
ENSMUSG00000020808	Pimreg	PICALM interacting mitotic regulator [Source:MGI Symbol;Acc:MGI:1924434]	NA	NA	NA	NA	NA	0.426667	#N/A	#N/A
ENSMUSG00000020810	Cygb	cytoglobin [Source:MGI Symbol;Acc:MGI:2149481]	NA	NA	NA	NA	NA	0.0933333	#N/A	#N/A
ENSMUSG00000020826	Nos2	nitric oxide synthase 2, inducible [Source:MGI Symbol;Acc:MGI:97361]	NA	NA	NA	NA	NA	0.203333	#N/A	#N/A
ENSMUSG00000020830	Vmo1	vitelline membrane outer layer 1 homolog (chicken) [Source:MGI Symbol;Acc:MGI:2685587]	NA	NA	NA	NA	NA	0.0866667	#N/A	#N/A
ENSMUSG00000020836	Coro6	coronin 6 [Source:MGI Symbol;Acc:MGI:2183448]	NA	NA	NA	NA	NA	0.126667	#N/A	#N/A
ENSMUSG00000020848	Doc2b	double C2, beta [Source:MGI Symbol;Acc:MGI:1100497]	NA	NA	NA	NA	NA	0.0266667	#N/A	#N/A
ENSMUSG00000020866	Cacna1g	calcium channel, voltage-dependent, T type, alpha 1G subunit [Source:MGI Symbol;Acc:MGI:1201678]	NA	NA	NA	NA	NA	0.28	#N/A	#N/A
ENSMUSG00000020867	Spata20	spermatogenesis associated 20 [Source:MGI Symbol;Acc:MGI:2183449]	NA	NA	NA	NA	NA	0.04	#N/A	#N/A
ENSMUSG00000020870	Cdc34b	cell division cycle 34B [Source:MGI Symbol;Acc:MGI:1858429]	NA	NA	NA	NA	NA	0.025	#N/A	#N/A
ENSMUSG00000020871	Dlx4	distal-less homeobox 4 [Source:MGI Symbol;Acc:MGI:94904]	NA	NA	NA	NA	NA	0.0833333	#N/A	#N/A
ENSMUSG00000020872	Tac4	tachykinin 4 [Source:MGI Symbol;Acc:MGI:1931130]	NA	NA	NA	NA	NA	0.695	#N/A	#N/A
ENSMUSG00000020882	Cacnb1	calcium channel, voltage-dependent, beta 1 subunit [Source:MGI Symbol;Acc:MGI:102522]	NA	NA	NA	NA	NA	0.14	#N/A	#N/A
ENSMUSG00000020884	Asgr1	asialoglycoprotein receptor 1 [Source:MGI Symbol;Acc:MGI:88081]	NA	NA	NA	NA	NA	0.18	#N/A	#N/A
ENSMUSG00000020886	Dlg4	discs large MAGUK scaffold protein 4 [Source:MGI Symbol;Acc:MGI:1277959]	NA	NA	NA	NA	NA	0.376667	#N/A	#N/A
ENSMUSG00000020887	A230052G05Rik	RIKEN cDNA A230052G05 gene [Source:MGI Symbol;Acc:MGI:3045239]	NA	NA	NA	NA	NA	0.02	#N/A	#N/A
ENSMUSG00000020890	Gucy2e	guanylate cyclase 2e [Source:MGI Symbol;Acc:MGI:105123]	NA	NA	NA	NA	NA	0.0433333	#N/A	#N/A
ENSMUSG00000020891	Alox8	arachidonate 8-lipoxygenase [Source:MGI Symbol;Acc:MGI:1098228]	NA	NA	NA	NA	NA	0.005	#N/A	#N/A
ENSMUSG00000020892	Aloxe3	arachidonate lipoxygenase 3 [Source:MGI Symbol;Acc:MGI:1345140]	NA	NA	NA	NA	NA	0.123333	#N/A	#N/A
ENSMUSG00000020901	Pik3r5	phosphoinositide-3-kinase regulatory subunit 5 [Source:MGI Symbol;Acc:MGI:2443588]	NA	NA	NA	NA	NA	0.155	#N/A	#N/A
ENSMUSG00000020904	Cfap52	cilia and flagella associated protein 52 [Source:MGI Symbol;Acc:MGI:1919110]	NA	NA	NA	NA	NA	0.105	#N/A	#N/A
ENSMUSG00000020907	Rcvrn	recoverin [Source:MGI Symbol;Acc:MGI:97883]	NA	NA	NA	NA	NA	0.03	#N/A	#N/A
ENSMUSG00000020908	Myh3	myosin, heavy polypeptide 3, skeletal muscle, embryonic [Source:MGI Symbol;Acc:MGI:1339709]	NA	NA	NA	NA	NA	0.02	#N/A	#N/A
ENSMUSG00000020911	Krt19	keratin 19 [Source:MGI Symbol;Acc:MGI:96693]	NA	NA	NA	NA	NA	0.845	#N/A	#N/A
ENSMUSG00000020912	Krt12	keratin 12 [Source:MGI Symbol;Acc:MGI:96687]	NA	NA	NA	NA	NA	0.21	#N/A	#N/A
ENSMUSG00000020913	Krt24	keratin 24 [Source:MGI Symbol;Acc:MGI:1922956]	NA	NA	NA	NA	NA	0.0266667	#N/A	#N/A
ENSMUSG00000020916	Krt36	keratin 36 [Source:MGI Symbol;Acc:MGI:109364]	NA	NA	NA	NA	NA	0	#N/A	#N/A
ENSMUSG00000020928	Higd1b	HIG1 domain family, member 1B [Source:MGI Symbol;Acc:MGI:1922939]	NA	NA	NA	NA	NA	0.54	#N/A	#N/A
ENSMUSG00000020932	Gfap	glial fibrillary acidic protein [Source:MGI Symbol;Acc:MGI:95697]	NA	NA	NA	NA	NA	0.0566667	#N/A	#N/A
ENSMUSG00000020940	Efcab15	EF-hand calcium binding domain 15 [Source:MGI Symbol;Acc:MGI:1916691]	NA	NA	NA	NA	NA	0.173333	#N/A	#N/A
ENSMUSG00000020945	Lyzl6	lysozyme-like 6 [Source:MGI Symbol;Acc:MGI:1916694]	NA	NA	NA	NA	NA	0	#N/A	#N/A
ENSMUSG00000020950	Foxg1	forkhead box G1 [Source:MGI Symbol;Acc:MGI:1347464]	NA	NA	NA	NA	NA	0.0166667	#N/A	#N/A
ENSMUSG00000020953	Coch	cochlin [Source:MGI Symbol;Acc:MGI:1278313]	NA	NA	NA	NA	NA	0.05	#N/A	#N/A
ENSMUSG00000020963	Tshr	thyroid stimulating hormone receptor [Source:MGI Symbol;Acc:MGI:98849]	NA	NA	NA	NA	NA	0.145	#N/A	#N/A
ENSMUSG00000021010	Npas3	neuronal PAS domain protein 3 [Source:MGI Symbol;Acc:MGI:1351610]	NA	NA	NA	NA	NA	0.0533333	#N/A	#N/A
ENSMUSG00000021032	Ngb	neuroglobin [Source:MGI Symbol;Acc:MGI:2151886]	NA	NA	NA	NA	NA	0.21	#N/A	#N/A
ENSMUSG00000021055	Esr2	estrogen receptor 2 (beta) [Source:MGI Symbol;Acc:MGI:109392]	NA	NA	NA	NA	NA	0.0266667	#N/A	#N/A
ENSMUSG00000021056	Tex21	testis expressed gene 21 [Source:MGI Symbol;Acc:MGI:1931131]	NA	NA	NA	NA	NA	0.05	#N/A	#N/A
ENSMUSG00000021062	Rab15	RAB15, member RAS oncogene family [Source:MGI Symbol;Acc:MGI:1916865]	NA	NA	NA	NA	NA	0.303333	#N/A	#N/A
ENSMUSG00000021069	Pygl	liver glycogen phosphorylase [Source:MGI Symbol;Acc:MGI:97829]	NA	NA	NA	NA	NA	0.296667	#N/A	#N/A
ENSMUSG00000021070	Bdkrb2	bradykinin receptor, beta 2 [Source:MGI Symbol;Acc:MGI:102845]	NA	NA	NA	NA	NA	0.005	#N/A	#N/A
ENSMUSG00000021071	Trim9	tripartite motif-containing 9 [Source:MGI Symbol;Acc:MGI:2137354]	NA	NA	NA	NA	NA	0.126667	#N/A	#N/A
ENSMUSG00000021078	Tomm20l	translocase of outer mitochondrial membrane 20-like [Source:MGI Symbol;Acc:MGI:1922516]	NA	NA	NA	NA	NA	0.0933333	#N/A	#N/A
ENSMUSG00000021081	Serpina1f	serine (or cysteine) peptidase inhibitor, clade A, member 1F [Source:MGI Symbol;Acc:MGI:1915598]	NA	NA	NA	NA	NA	2.55	NA	4.36435
ENSMUSG00000021086	Ccdc175	coiled-coil domain containing 175 [Source:MGI Symbol;Acc:MGI:1921186]	NA	NA	NA	NA	NA	0.01	#N/A	#N/A
ENSMUSG00000021087	Rtn1	reticulon 1 [Source:MGI Symbol;Acc:MGI:1933947]	NA	NA	NA	NA	NA	0.36	#N/A	#N/A
ENSMUSG00000021090	Lrrc9	leucine rich repeat containing 9 [Source:MGI Symbol;Acc:MGI:1925507]	NA	NA	NA	NA	NA	0.0533333	#N/A	#N/A
ENSMUSG00000021091	Serpina3n	serine (or cysteine) peptidase inhibitor, clade A, member 3N [Source:MGI Symbol;Acc:MGI:105045]	NA	NA	NA	NA	NA	0.0433333	#N/A	#N/A
ENSMUSG00000021095	Gsc	goosecoid homeobox [Source:MGI Symbol;Acc:MGI:95841]	NA	NA	NA	NA	NA	0.0866667	#N/A	#N/A
ENSMUSG00000021098	4930447C04Rik	RIKEN cDNA 4930447C04 gene [Source:MGI Symbol;Acc:MGI:1923051]	NA	NA	NA	NA	NA	0.123333	#N/A	#N/A
ENSMUSG00000021099	Six6	sine oculis-related homeobox 6 [Source:MGI Symbol;Acc:MGI:1341840]	NA	NA	NA	NA	NA	0.0266667	#N/A	#N/A
ENSMUSG00000021101	4930408O17Rik	RIKEN cDNA 4930408O17 gene [Source:MGI Symbol;Acc:MGI:1921178]	NA	NA	NA	NA	NA	0.075	#N/A	#N/A
ENSMUSG00000021123	Rdh12	retinol dehydrogenase 12 [Source:MGI Symbol;Acc:MGI:1925224]	NA	NA	NA	NA	NA	0.323333	#N/A	#N/A
ENSMUSG00000021125	Arg2	arginase type II [Source:MGI Symbol;Acc:MGI:1330806]	NA	NA	NA	NA	NA	1.32	#N/A	#N/A
ENSMUSG00000021130	Galnt16	polypeptide N-acetylgalactosaminyltransferase 16 [Source:MGI Symbol;Acc:MGI:1917754]	NA	NA	NA	NA	NA	0.126667	#N/A	#N/A
ENSMUSG00000021148	Gm9745	predicted gene 9745 [Source:MGI Symbol;Acc:MGI:3704398]	NA	NA	NA	NA	NA	0	#N/A	#N/A
ENSMUSG00000021175	Cdca7l	cell division cycle associated 7 like [Source:MGI Symbol;Acc:MGI:2384982]	NA	NA	NA	NA	NA	0.18	#N/A	#N/A
ENSMUSG00000021176	Efcab11	EF-hand calcium binding domain 11 [Source:MGI Symbol;Acc:MGI:1926017]	NA	NA	NA	NA	NA	0.393333	#N/A	#N/A
ENSMUSG00000021194	Chga	chromogranin A [Source:MGI Symbol;Acc:MGI:88394]	NA	NA	NA	NA	NA	0.0266667	#N/A	#N/A
ENSMUSG00000021198	Unc79	unc-79 homolog [Source:MGI Symbol;Acc:MGI:2684729]	NA	NA	NA	NA	NA	0.0566667	#N/A	#N/A
ENSMUSG00000021208	Ifi27l2b	interferon, alpha-inducible protein 27 like 2B [Source:MGI Symbol;Acc:MGI:1916390]	NA	NA	NA	NA	NA	0.06	#N/A	#N/A
ENSMUSG00000021210	Akr1c6	aldo-keto reductase family 1, member C6 [Source:MGI Symbol;Acc:MGI:1933427]	NA	NA	NA	NA	NA	0.355	#N/A	#N/A
ENSMUSG00000021214	Akr1c18	aldo-keto reductase family 1, member C18 [Source:MGI Symbol;Acc:MGI:2145420]	NA	NA	NA	NA	NA	1.365	#N/A	#N/A
ENSMUSG00000021216	Tubal3	tubulin, alpha-like 3 [Source:MGI Symbol;Acc:MGI:3588215]	NA	NA	NA	NA	NA	0.05	#N/A	#N/A
ENSMUSG00000021217	Tshz3	teashirt zinc finger family member 3 [Source:MGI Symbol;Acc:MGI:2442819]	NA	NA	NA	NA	NA	0.74	#N/A	#N/A
ENSMUSG00000021219	Rgs6	regulator of G-protein signaling 6 [Source:MGI Symbol;Acc:MGI:1354730]	NA	NA	NA	NA	NA	0.26	#N/A	#N/A
ENSMUSG00000021239	Vsx2	visual system homeobox 2 [Source:MGI Symbol;Acc:MGI:88401]	NA	NA	NA	NA	NA	0.0766667	#N/A	#N/A
ENSMUSG00000021253	Tgfb3	transforming growth factor, beta 3 [Source:MGI Symbol;Acc:MGI:98727]	NA	NA	NA	NA	NA	0.14	#N/A	#N/A
ENSMUSG00000021256	Vash1	vasohibin 1 [Source:MGI Symbol;Acc:MGI:2442543]	NA	NA	NA	NA	NA	0.136667	#N/A	#N/A
ENSMUSG00000021260	Hhipl1	hedgehog interacting protein-like 1 [Source:MGI Symbol;Acc:MGI:1919265]	NA	NA	NA	NA	NA	0.0433333	#N/A	#N/A
ENSMUSG00000021268	Meg3	maternally expressed 3 [Source:MGI Symbol;Acc:MGI:1202886]	NA	NA	NA	NA	NA	0.08	#N/A	#N/A
ENSMUSG00000021298	Gpr132	G protein-coupled receptor 132 [Source:MGI Symbol;Acc:MGI:1890220]	NA	NA	NA	NA	NA	0.0733333	#N/A	#N/A
ENSMUSG00000021301	Hecw1	HECT, C2 and WW domain containing E3 ubiquitin protein ligase 1 [Source:MGI Symbol;Acc:MGI:2444115]	NA	NA	NA	NA	NA	0.206667	#N/A	#N/A
ENSMUSG00000021303	Gng4	guanine nucleotide binding protein (G protein), gamma 4 [Source:MGI Symbol;Acc:MGI:102703]	NA	NA	NA	NA	NA	0.576667	#N/A	#N/A
ENSMUSG00000021313	Ryr2	ryanodine receptor 2, cardiac [Source:MGI Symbol;Acc:MGI:99685]	NA	NA	NA	NA	NA	0.43	#N/A	#N/A
ENSMUSG00000021314	Amph	amphiphysin [Source:MGI Symbol;Acc:MGI:103574]	NA	NA	NA	NA	NA	0.153333	#N/A	#N/A
ENSMUSG00000021318	Gli3	GLI-Kruppel family member GLI3 [Source:MGI Symbol;Acc:MGI:95729]	NA	NA	NA	NA	NA	0.0766667	#N/A	#N/A
ENSMUSG00000021319	Sfrp4	secreted frizzled-related protein 4 [Source:MGI Symbol;Acc:MGI:892010]	NA	NA	NA	NA	NA	0.06	#N/A	#N/A
ENSMUSG00000021337	Scgn	secretagogin, EF-hand calcium binding protein [Source:MGI Symbol;Acc:MGI:2384873]	NA	NA	NA	NA	NA	0.133333	#N/A	#N/A
ENSMUSG00000021342	Prl	prolactin [Source:MGI Symbol;Acc:MGI:97762]	NA	NA	NA	NA	NA	0.146667	#N/A	#N/A
ENSMUSG00000021345	Prl8a6	prolactin family 8, subfamily a, member 6 [Source:MGI Symbol;Acc:MGI:1332225]	NA	NA	NA	NA	NA	0.0666667	#N/A	#N/A
ENSMUSG00000021346	Prl8a8	prolactin family 8, subfamily a, member 81 [Source:MGI Symbol;Acc:MGI:1921438]	NA	NA	NA	NA	NA	0	#N/A	#N/A
ENSMUSG00000021347	Prl7b1	prolactin family 7, subfamily b, member 1 [Source:MGI Symbol;Acc:MGI:1922846]	NA	NA	NA	NA	NA	0	#N/A	#N/A
ENSMUSG00000021348	Prl7d1	prolactin family 7, subfamily d, member 1 [Source:MGI Symbol;Acc:MGI:97619]	NA	NA	NA	NA	NA	0.0166667	#N/A	#N/A
ENSMUSG00000021356	Irf4	interferon regulatory factor 4 [Source:MGI Symbol;Acc:MGI:1096873]	NA	NA	NA	NA	NA	0.065	#N/A	#N/A
ENSMUSG00000021359	Tfap2a	transcription factor AP-2, alpha [Source:MGI Symbol;Acc:MGI:104671]	NA	NA	NA	NA	NA	0.123333	#N/A	#N/A
ENSMUSG00000021362	Gcm2	glial cells missing homolog 2 [Source:MGI Symbol;Acc:MGI:1861438]	NA	NA	NA	NA	NA	0.0466667	#N/A	#N/A
ENSMUSG00000021363	Mak	male germ cell-associated kinase [Source:MGI Symbol;Acc:MGI:96913]	NA	NA	NA	NA	NA	0.19	#N/A	#N/A
ENSMUSG00000021367	Edn1	endothelin 1 [Source:MGI Symbol;Acc:MGI:95283]	NA	NA	NA	NA	NA	0.09	#N/A	#N/A
ENSMUSG00000021373	Cap2	CAP, adenylate cyclase-associated protein, 2 (yeast) [Source:MGI Symbol;Acc:MGI:1914502]	NA	NA	NA	NA	NA	0.105	#N/A	#N/A
ENSMUSG00000021381	Barx1	BarH-like homeobox 1 [Source:MGI Symbol;Acc:MGI:103124]	NA	NA	NA	NA	NA	0.0433333	#N/A	#N/A
ENSMUSG00000021388	Aspn	asporin [Source:MGI Symbol;Acc:MGI:1913945]	NA	NA	NA	NA	NA	0.215	#N/A	#N/A
ENSMUSG00000021396	Nxnl2	nucleoredoxin-like 2 [Source:MGI Symbol;Acc:MGI:1922374]	NA	NA	NA	NA	NA	0.143333	#N/A	#N/A
ENSMUSG00000021403	Serpinb9b	serine (or cysteine) peptidase inhibitor, clade B, member 9b [Source:MGI Symbol;Acc:MGI:894668]	NA	NA	NA	NA	NA	0.0466667	#N/A	#N/A
ENSMUSG00000021404	Serpinb9c	serine (or cysteine) peptidase inhibitor, clade B, member 9c [Source:MGI Symbol;Acc:MGI:894669]	NA	NA	NA	NA	NA	0	#N/A	#N/A
ENSMUSG00000021415	4933417A18Rik	RIKEN cDNA 4933417A18 gene [Source:MGI Symbol;Acc:MGI:1914011]	NA	NA	NA	NA	NA	0.4	#N/A	#N/A
ENSMUSG00000021439	Ctsq	cathepsin Q [Source:MGI Symbol;Acc:MGI:2137385]	NA	NA	NA	NA	NA	0.025	#N/A	#N/A
ENSMUSG00000021440	Cts7	cathepsin 7 [Source:MGI Symbol;Acc:MGI:1860262]	NA	NA	NA	NA	NA	0.01	#N/A	#N/A
ENSMUSG00000021441	Cts6	cathepsin 6 [Source:MGI Symbol;Acc:MGI:1889619]	NA	NA	NA	NA	NA	0	#N/A	#N/A
ENSMUSG00000021448	Shc3	src homology 2 domain-containing transforming protein C3 [Source:MGI Symbol;Acc:MGI:106179]	NA	NA	NA	NA	NA	0.145	#N/A	#N/A
ENSMUSG00000021464	Ror2	receptor tyrosine kinase-like orphan receptor 2 [Source:MGI Symbol;Acc:MGI:1347521]	NA	NA	NA	NA	NA	0.11	#N/A	#N/A
ENSMUSG00000021469	Msx2	msh homeobox 2 [Source:MGI Symbol;Acc:MGI:97169]	NA	NA	NA	NA	NA	0.05	#N/A	#N/A
ENSMUSG00000021478	Drd1	dopamine receptor D1 [Source:MGI Symbol;Acc:MGI:99578]	NA	NA	NA	NA	NA	0.143333	#N/A	#N/A
ENSMUSG00000021492	F12	coagulation factor XII (Hageman factor) [Source:MGI Symbol;Acc:MGI:1891012]	NA	NA	NA	NA	NA	0	#N/A	#N/A
ENSMUSG00000021499	Catsper3	cation channel, sperm associated 3 [Source:MGI Symbol;Acc:MGI:1924106]	NA	NA	NA	NA	NA	0.24	#N/A	#N/A
ENSMUSG00000021506	Pitx1	paired-like homeodomain transcription factor 1 [Source:MGI Symbol;Acc:MGI:107374]	NA	NA	NA	NA	NA	0.0166667	#N/A	#N/A
ENSMUSG00000021508	Cxcl14	chemokine (C-X-C motif) ligand 14 [Source:MGI Symbol;Acc:MGI:1888514]	NA	NA	NA	NA	NA	0.19	#N/A	#N/A
ENSMUSG00000021534	1700001L19Rik	RIKEN cDNA 1700001L19 gene [Source:MGI Symbol;Acc:MGI:1916565]	NA	NA	NA	NA	NA	0.26	#N/A	#N/A
ENSMUSG00000021536	Adcy2	adenylate cyclase 2 [Source:MGI Symbol;Acc:MGI:99676]	NA	NA	NA	NA	NA	0.00333333	#N/A	#N/A
ENSMUSG00000021538	Il9	interleukin 9 [Source:MGI Symbol;Acc:MGI:96563]	NA	NA	NA	NA	NA	0	#N/A	#N/A
ENSMUSG00000021539	Lect2	leukocyte cell-derived chemotaxin 2 [Source:MGI Symbol;Acc:MGI:1278342]	NA	NA	NA	NA	NA	0.635	#N/A	#N/A
ENSMUSG00000021541	Trpc7	transient receptor potential cation channel, subfamily C, member 7 [Source:MGI Symbol;Acc:MGI:1349470]	NA	NA	NA	NA	NA	0.01	#N/A	#N/A
ENSMUSG00000021545	1700067P10Rik	RIKEN cDNA 1700067P10 gene [Source:MGI Symbol;Acc:MGI:1915474]	NA	NA	NA	NA	NA	0.0166667	#N/A	#N/A
ENSMUSG00000021553	Slc28a3	solute carrier family 28 (sodium-coupled nucleoside transporter), member 3 [Source:MGI Symbol;Acc:MGI:2137361]	NA	NA	NA	NA	NA	0.356667	#N/A	#N/A
ENSMUSG00000021567	Nkd2	naked cuticle 2 [Source:MGI Symbol;Acc:MGI:1919543]	NA	NA	NA	NA	NA	0.303333	#N/A	#N/A
ENSMUSG00000021569	Trip13	thyroid hormone receptor interactor 13 [Source:MGI Symbol;Acc:MGI:1916966]	NA	NA	NA	NA	NA	0.413333	#N/A	#N/A
ENSMUSG00000021575	Ahrr	aryl-hydrocarbon receptor repressor [Source:MGI Symbol;Acc:MGI:1333776]	NA	NA	NA	NA	NA	0.0366667	#N/A	#N/A
ENSMUSG00000021587	Pcsk1	proprotein convertase subtilisin/kexin type 1 [Source:MGI Symbol;Acc:MGI:97511]	NA	NA	NA	NA	NA	0.01	#N/A	#N/A
ENSMUSG00000021590	Spata9	spermatogenesis associated 9 [Source:MGI Symbol;Acc:MGI:1922821]	NA	NA	NA	NA	NA	0.44	#N/A	#N/A
ENSMUSG00000021596	Mctp1	multiple C2 domains, transmembrane 1 [Source:MGI Symbol;Acc:MGI:1926021]	NA	NA	NA	NA	NA	0.23	#N/A	#N/A
ENSMUSG00000021600	8030423J24Rik	RIKEN cDNA 8030423J24 gene [Source:MGI Symbol;Acc:MGI:1924416]	NA	NA	NA	NA	NA	0	#N/A	#N/A
ENSMUSG00000021604	Irx4	Iroquois homeobox 4 [Source:MGI Symbol;Acc:MGI:1355275]	NA	NA	NA	NA	NA	0.065	#N/A	#N/A
ENSMUSG00000021609	Slc6a3	solute carrier family 6 (neurotransmitter transporter, dopamine), member 3 [Source:MGI Symbol;Acc:MGI:94862]	NA	NA	NA	NA	NA	0.02	#N/A	#N/A
ENSMUSG00000021613	Hapln1	hyaluronan and proteoglycan link protein 1 [Source:MGI Symbol;Acc:MGI:1337006]	NA	NA	NA	NA	NA	0.26	#N/A	#N/A
ENSMUSG00000021614	Vcan	versican [Source:MGI Symbol;Acc:MGI:102889]	NA	NA	NA	NA	NA	0.055	#N/A	#N/A
ENSMUSG00000021622	Ckmt2	creatine kinase, mitochondrial 2 [Source:MGI Symbol;Acc:MGI:1923972]	NA	NA	NA	NA	NA	0.05	#N/A	#N/A
ENSMUSG00000021624	Cd180	CD180 antigen [Source:MGI Symbol;Acc:MGI:1194924]	NA	NA	NA	NA	NA	0.273333	#N/A	#N/A
ENSMUSG00000021631	Mrps36-ps1	mitichondrial ribosomal protein S36, pseudogene 1 [Source:MGI Symbol;Acc:MGI:3809201]	NA	NA	NA	NA	NA	1.895	#N/A	#N/A
ENSMUSG00000021640	Naip1	NLR family, apoptosis inhibitory protein 1 [Source:MGI Symbol;Acc:MGI:1298223]	NA	NA	NA	NA	NA	0.143333	#N/A	#N/A
ENSMUSG00000021647	Cartpt	CART prepropeptide [Source:MGI Symbol;Acc:MGI:1351330]	NA	NA	NA	NA	NA	0	#N/A	#N/A
ENSMUSG00000021675	F2rl2	coagulation factor II (thrombin) receptor-like 2 [Source:MGI Symbol;Acc:MGI:1298208]	NA	NA	NA	NA	NA	0.343333	#N/A	#N/A
ENSMUSG00000021679	S100z	S100 calcium binding protein, zeta [Source:MGI Symbol;Acc:MGI:2685471]	NA	NA	NA	NA	NA	0.395	#N/A	#N/A
ENSMUSG00000021680	Crhbp	corticotropin releasing hormone binding protein [Source:MGI Symbol;Acc:MGI:88497]	NA	NA	NA	NA	NA	0.0666667	#N/A	#N/A
ENSMUSG00000021685	Otp	orthopedia homeobox [Source:MGI Symbol;Acc:MGI:99835]	NA	NA	NA	NA	NA	0.0266667	#N/A	#N/A
ENSMUSG00000021700	Rab3c	RAB3C, member RAS oncogene family [Source:MGI Symbol;Acc:MGI:1914545]	NA	NA	NA	NA	NA	0.163333	#N/A	#N/A
ENSMUSG00000021708	Rasgrf2	RAS protein-specific guanine nucleotide-releasing factor 2 [Source:MGI Symbol;Acc:MGI:109137]	NA	NA	NA	NA	NA	0.215	#N/A	#N/A
ENSMUSG00000021718	Nt5el	5' nucleotidase, ecto-like [Source:MGI Symbol;Acc:MGI:1914013]	NA	NA	NA	NA	NA	0.0833333	#N/A	#N/A
ENSMUSG00000021719	Rgs7bp	regulator of G-protein signalling 7 binding protein [Source:MGI Symbol;Acc:MGI:106334]	NA	NA	NA	NA	NA	0.03	#N/A	#N/A
ENSMUSG00000021721	Htr1a	5-hydroxytryptamine (serotonin) receptor 1A [Source:MGI Symbol;Acc:MGI:96273]	NA	NA	NA	NA	NA	0.01	#N/A	#N/A
ENSMUSG00000021730	Hcn1	hyperpolarization activated cyclic nucleotide gated potassium channel 1 [Source:MGI Symbol;Acc:MGI:1096392]	NA	NA	NA	NA	NA	0.0666667	#N/A	#N/A
ENSMUSG00000021732	Fgf10	fibroblast growth factor 10 [Source:MGI Symbol;Acc:MGI:1099809]	NA	NA	NA	NA	NA	0.193333	#N/A	#N/A
ENSMUSG00000021741	Gm5457	predicted pseudogene 5457 [Source:MGI Symbol;Acc:MGI:3646665]	NA	NA	NA	NA	NA	0.963333	#N/A	#N/A
ENSMUSG00000021743	Fezf2	Fez family zinc finger 2 [Source:MGI Symbol;Acc:MGI:1859823]	NA	NA	NA	NA	NA	0.03	#N/A	#N/A
ENSMUSG00000021749	Oit1	oncoprotein induced transcript 1 [Source:MGI Symbol;Acc:MGI:1201784]	NA	NA	NA	NA	NA	0	#N/A	#N/A
ENSMUSG00000021758	Ddx4	DEAD box helicase 4 [Source:MGI Symbol;Acc:MGI:102670]	NA	NA	NA	NA	NA	0.035	#N/A	#N/A
ENSMUSG00000021765	Fst	follistatin [Source:MGI Symbol;Acc:MGI:95586]	NA	NA	NA	NA	NA	0.18	#N/A	#N/A
ENSMUSG00000021768	Dusp13	dual specificity phosphatase 13 [Source:MGI Symbol;Acc:MGI:1351599]	NA	NA	NA	NA	NA	0.236667	#N/A	#N/A
ENSMUSG00000021789	Sftpa1	surfactant associated protein A1 [Source:MGI Symbol;Acc:MGI:109518]	NA	NA	NA	NA	NA	0.0566667	#N/A	#N/A
ENSMUSG00000021790	Dydc1	DPY30 domain containing 1 [Source:MGI Symbol;Acc:MGI:1916746]	NA	NA	NA	NA	NA	0.02	#N/A	#N/A
ENSMUSG00000021791	Dydc2	DPY30 domain containing 2 [Source:MGI Symbol;Acc:MGI:1918450]	NA	NA	NA	NA	NA	0.05	#N/A	#N/A
ENSMUSG00000021795	Sftpd	surfactant associated protein D [Source:MGI Symbol;Acc:MGI:109515]	NA	NA	NA	NA	NA	0.15	#N/A	#N/A
ENSMUSG00000021797	9230112D13Rik	RIKEN cDNA 9230112D13 gene [Source:MGI Symbol;Acc:MGI:1925493]	NA	NA	NA	NA	NA	0	#N/A	#N/A
ENSMUSG00000021798	Ldb3	LIM domain binding 3 [Source:MGI Symbol;Acc:MGI:1344412]	NA	NA	NA	NA	NA	0.115	#N/A	#N/A
ENSMUSG00000021799	Opn4	opsin 4 (melanopsin) [Source:MGI Symbol;Acc:MGI:1353425]	NA	NA	NA	NA	NA	0.29	#N/A	#N/A
ENSMUSG00000021803	Cdhr1	cadherin-related family member 1 [Source:MGI Symbol;Acc:MGI:2157782]	NA	NA	NA	NA	NA	0.03	#N/A	#N/A
ENSMUSG00000021804	Rgr	retinal G protein coupled receptor [Source:MGI Symbol;Acc:MGI:1929473]	NA	NA	NA	NA	NA	0.02	#N/A	#N/A
ENSMUSG00000021815	Mss51	MSS51 mitochondrial translational activator [Source:MGI Symbol;Acc:MGI:1922093]	NA	NA	NA	NA	NA	0.163333	#N/A	#N/A
ENSMUSG00000021848	Otx2	orthodenticle homeobox 2 [Source:MGI Symbol;Acc:MGI:97451]	NA	NA	NA	NA	NA	0.0233333	#N/A	#N/A
ENSMUSG00000021852	Slc35f4	solute carrier family 35, member F4 [Source:MGI Symbol;Acc:MGI:1922538]	NA	NA	NA	NA	NA	0.123333	#N/A	#N/A
ENSMUSG00000021867	NA	NA	NA	NA	NA	NA	NA	0	#N/A	#N/A
ENSMUSG00000021871	Gm49342	predicted gene, 49342 [Source:MGI Symbol;Acc:MGI:6121535]	NA	NA	NA	NA	NA	0	#N/A	#N/A
ENSMUSG00000021872	Rnase10	ribonuclease, RNase A family, 10 (non-active) [Source:MGI Symbol;Acc:MGI:1922269]	NA	NA	NA	NA	NA	0	#N/A	#N/A
ENSMUSG00000021874	4933413J09Rik	RIKEN cDNA 4933413J09 gene [Source:MGI Symbol;Acc:MGI:1918356]	NA	NA	NA	NA	NA	0.116667	#N/A	#N/A
ENSMUSG00000021879	Dnah12	dynein, axonemal, heavy chain 12 [Source:MGI Symbol;Acc:MGI:107720]	NA	NA	NA	NA	NA	0.06	#N/A	#N/A
ENSMUSG00000021898	Asb14	ankyrin repeat and SOCS box-containing 14 [Source:MGI Symbol;Acc:MGI:2655107]	NA	NA	NA	NA	NA	0.246667	#N/A	#N/A
ENSMUSG00000021903	Galnt15	polypeptide N-acetylgalactosaminyltransferase 15 [Source:MGI Symbol;Acc:MGI:1926004]	NA	NA	NA	NA	NA	0.21	#N/A	#N/A
ENSMUSG00000021907	Msmb	beta-microseminoprotein [Source:MGI Symbol;Acc:MGI:97166]	NA	NA	NA	NA	NA	0.215	#N/A	#N/A
ENSMUSG00000021919	Chat	choline acetyltransferase [Source:MGI Symbol;Acc:MGI:88392]	NA	NA	NA	NA	NA	0.0433333	#N/A	#N/A
ENSMUSG00000021922	Itih4	inter alpha-trypsin inhibitor, heavy chain 4 [Source:MGI Symbol;Acc:MGI:109536]	NA	NA	NA	NA	NA	0.01	#N/A	#N/A
ENSMUSG00000021927	Hnrnpa1l2-ps2	heterogeneous nuclear ribonucleoprotein A1-like 2, pseudogene 2 [Source:MGI Symbol;Acc:MGI:3645633]	NA	NA	NA	NA	NA	0.02	#N/A	#N/A
ENSMUSG00000021933	Gucy1b2	guanylate cyclase 1, soluble, beta 2 [Source:MGI Symbol;Acc:MGI:2660873]	NA	NA	NA	NA	NA	0.345	#N/A	#N/A
ENSMUSG00000021940	Ptpn20	protein tyrosine phosphatase, non-receptor type 20 [Source:MGI Symbol;Acc:MGI:1196295]	NA	NA	NA	NA	NA	0.01	#N/A	#N/A
ENSMUSG00000021943	Gdf10	growth differentiation factor 10 [Source:MGI Symbol;Acc:MGI:95684]	NA	NA	NA	NA	NA	0.11	#N/A	#N/A
ENSMUSG00000021944	Gata4	GATA binding protein 4 [Source:MGI Symbol;Acc:MGI:95664]	NA	NA	NA	NA	NA	0.276667	#N/A	#N/A
ENSMUSG00000021950	Anxa8	annexin A8 [Source:MGI Symbol;Acc:MGI:1201374]	NA	NA	NA	NA	NA	0	#N/A	#N/A
ENSMUSG00000021953	Tdh	L-threonine dehydrogenase [Source:MGI Symbol;Acc:MGI:1926231]	NA	NA	NA	NA	NA	0.0266667	#N/A	#N/A
ENSMUSG00000021961	4930578I06Rik	RIKEN cDNA 4930578I06 gene [Source:MGI Symbol;Acc:MGI:1915000]	NA	NA	NA	NA	NA	0.04	#N/A	#N/A
ENSMUSG00000021965	Ska3	spindle and kinetochore associated complex subunit 3 [Source:MGI Symbol;Acc:MGI:3041235]	NA	NA	NA	NA	NA	0.133333	#N/A	#N/A
ENSMUSG00000021966	Prss52	protease, serine 52 [Source:MGI Symbol;Acc:MGI:1920632]	NA	NA	NA	NA	NA	0.0166667	#N/A	#N/A
ENSMUSG00000021977	1700129C05Rik	RIKEN cDNA 1700129C05 gene [Source:MGI Symbol;Acc:MGI:1915182]	NA	NA	NA	NA	NA	0	#N/A	#N/A
ENSMUSG00000021986	Amer2	APC membrane recruitment 2 [Source:MGI Symbol;Acc:MGI:1919375]	NA	NA	NA	NA	NA	0.0866667	#N/A	#N/A
ENSMUSG00000021991	Cacna2d3	calcium channel, voltage-dependent, alpha2/delta subunit 3 [Source:MGI Symbol;Acc:MGI:1338890]	NA	NA	NA	NA	NA	0.11	#N/A	#N/A
ENSMUSG00000021997	Lrrc63	leucine rich repeat containing 63 [Source:MGI Symbol;Acc:MGI:1918109]	NA	NA	NA	NA	NA	0.0233333	#N/A	#N/A
ENSMUSG00000021999	Cpb2	carboxypeptidase B2 (plasma) [Source:MGI Symbol;Acc:MGI:1891837]	NA	NA	NA	NA	NA	0.595	#N/A	#N/A
ENSMUSG00000022002	Erich6b	glutamate rich 6B [Source:MGI Symbol;Acc:MGI:1922522]	NA	NA	NA	NA	NA	0.915	#N/A	#N/A
ENSMUSG00000022012	Enox1	ecto-NOX disulfide-thiol exchanger 1 [Source:MGI Symbol;Acc:MGI:2444896]	NA	NA	NA	NA	NA	0.06	#N/A	#N/A
ENSMUSG00000022014	Epsti1	epithelial stromal interaction 1 (breast) [Source:MGI Symbol;Acc:MGI:1915168]	NA	NA	NA	NA	NA	0.223333	#N/A	#N/A
ENSMUSG00000022015	Tnfsf11	tumor necrosis factor (ligand) superfamily, member 11 [Source:MGI Symbol;Acc:MGI:1100089]	NA	NA	NA	NA	NA	0.00666667	#N/A	#N/A
ENSMUSG00000022021	Diaph3	diaphanous related formin 3 [Source:MGI Symbol;Acc:MGI:1927222]	NA	NA	NA	NA	NA	0.0666667	#N/A	#N/A
ENSMUSG00000022025	Cnmd	chondromodulin [Source:MGI Symbol;Acc:MGI:1341171]	NA	NA	NA	NA	NA	0.14	#N/A	#N/A
ENSMUSG00000022032	Scara5	scavenger receptor class A, member 5 [Source:MGI Symbol;Acc:MGI:1918395]	NA	NA	NA	NA	NA	0.113333	#N/A	#N/A
ENSMUSG00000022033	Pbk	PDZ binding kinase [Source:MGI Symbol;Acc:MGI:1289156]	NA	NA	NA	NA	NA	0.446667	#N/A	#N/A
ENSMUSG00000022034	Esco2	establishment of sister chromatid cohesion N-acetyltransferase 2 [Source:MGI Symbol;Acc:MGI:1919238]	NA	NA	NA	NA	NA	0.153333	#N/A	#N/A
ENSMUSG00000022039	Adam2	a disintegrin and metallopeptidase domain 2 [Source:MGI Symbol;Acc:MGI:1340894]	NA	NA	NA	NA	NA	0.015	#N/A	#N/A
ENSMUSG00000022041	Chrna2	cholinergic receptor, nicotinic, alpha polypeptide 2 (neuronal) [Source:MGI Symbol;Acc:MGI:87886]	NA	NA	NA	NA	NA	0.225	#N/A	#N/A
ENSMUSG00000022044	Stmn4	stathmin-like 4 [Source:MGI Symbol;Acc:MGI:1931224]	NA	NA	NA	NA	NA	0.02	#N/A	#N/A
ENSMUSG00000022053	Ebf2	early B cell factor 2 [Source:MGI Symbol;Acc:MGI:894332]	NA	NA	NA	NA	NA	0.253333	#N/A	#N/A
ENSMUSG00000022054	Nefm	neurofilament, medium polypeptide [Source:MGI Symbol;Acc:MGI:97314]	NA	NA	NA	NA	NA	0.11	#N/A	#N/A
ENSMUSG00000022055	Nefl	neurofilament, light polypeptide [Source:MGI Symbol;Acc:MGI:97313]	NA	NA	NA	NA	NA	0.0433333	#N/A	#N/A
ENSMUSG00000022056	Adam7	a disintegrin and metallopeptidase domain 7 [Source:MGI Symbol;Acc:MGI:107247]	NA	NA	NA	NA	NA	0.0666667	#N/A	#N/A
ENSMUSG00000022057	Adamdec1	ADAM-like, decysin 1 [Source:MGI Symbol;Acc:MGI:1917650]	NA	NA	NA	NA	NA	0.0133333	#N/A	#N/A
ENSMUSG00000022061	Nkx3-1	NK3 homeobox 1 [Source:MGI Symbol;Acc:MGI:97352]	NA	NA	NA	NA	NA	0.205	#N/A	#N/A
ENSMUSG00000022066	Entpd4b	ectonucleoside triphosphate diphosphohydrolase 4B [Source:MGI Symbol;Acc:MGI:5435040]	NA	NA	NA	NA	NA	0	#N/A	#N/A
ENSMUSG00000022076	Klhl1	kelch-like 1 [Source:MGI Symbol;Acc:MGI:2136335]	NA	NA	NA	NA	NA	0.0233333	#N/A	#N/A
ENSMUSG00000022085	Pebp4	phosphatidylethanolamine binding protein 4 [Source:MGI Symbol;Acc:MGI:1920773]	NA	NA	NA	NA	NA	0.0166667	#N/A	#N/A
ENSMUSG00000022096	Hr	lysine demethylase and nuclear receptor corepressor [Source:MGI Symbol;Acc:MGI:96223]	NA	NA	NA	NA	NA	0.02	#N/A	#N/A
ENSMUSG00000022097	Sftpc	surfactant associated protein C [Source:MGI Symbol;Acc:MGI:109517]	NA	NA	NA	NA	NA	0.0266667	#N/A	#N/A
ENSMUSG00000022101	Fgf17	fibroblast growth factor 17 [Source:MGI Symbol;Acc:MGI:1202401]	NA	NA	NA	NA	NA	0.015	#N/A	#N/A
ENSMUSG00000022102	Dok2	docking protein 2 [Source:MGI Symbol;Acc:MGI:1332623]	NA	NA	NA	NA	NA	0.56	#N/A	#N/A
ENSMUSG00000022103	Gfra2	glial cell line derived neurotrophic factor family receptor alpha 2 [Source:MGI Symbol;Acc:MGI:1195462]	NA	NA	NA	NA	NA	0.055	#N/A	#N/A
ENSMUSG00000022112	Gpc5	glypican 5 [Source:MGI Symbol;Acc:MGI:1194894]	NA	NA	NA	NA	NA	0.055	#N/A	#N/A
ENSMUSG00000022113	Trim52	tripartite motif-containing 52 [Source:MGI Symbol;Acc:MGI:3045276]	NA	NA	NA	NA	NA	0.0266667	#N/A	#N/A
ENSMUSG00000022114	Spry2	sprouty RTK signaling antagonist 2 [Source:MGI Symbol;Acc:MGI:1345138]	NA	NA	NA	NA	NA	0.38	#N/A	#N/A
ENSMUSG00000022116	4930449E01Rik	RIKEN cDNA 4930449E01 gene [Source:MGI Symbol;Acc:MGI:1922114]	NA	NA	NA	NA	NA	0	#N/A	#N/A
ENSMUSG00000022123	Scel	sciellin [Source:MGI Symbol;Acc:MGI:1891228]	NA	NA	NA	NA	NA	0.0733333	#N/A	#N/A
ENSMUSG00000022126	Acod1	aconitate decarboxylase 1 [Source:MGI Symbol;Acc:MGI:103206]	NA	NA	NA	NA	NA	0.0333333	#N/A	#N/A
ENSMUSG00000022129	Dct	dopachrome tautomerase [Source:MGI Symbol;Acc:MGI:102563]	NA	NA	NA	NA	NA	0.29	#N/A	#N/A
ENSMUSG00000022144	Gdnf	glial cell line derived neurotrophic factor [Source:MGI Symbol;Acc:MGI:107430]	NA	NA	NA	NA	NA	0.0333333	#N/A	#N/A
ENSMUSG00000022149	C9	complement component 9 [Source:MGI Symbol;Acc:MGI:1098282]	NA	NA	NA	NA	NA	0.195	#N/A	#N/A
ENSMUSG00000022155	Mroh2b	maestro heat-like repeat family member 2B [Source:MGI Symbol;Acc:MGI:1921905]	NA	NA	NA	NA	NA	0.03	#N/A	#N/A
ENSMUSG00000022156	Gzme	granzyme E [Source:MGI Symbol;Acc:MGI:109265]	NA	NA	NA	NA	NA	0.0333333	#N/A	#N/A
ENSMUSG00000022157	Mcpt8	mast cell protease 8 [Source:MGI Symbol;Acc:MGI:1261780]	NA	NA	NA	NA	NA	0.0366667	#N/A	#N/A
ENSMUSG00000022181	C6	complement component 6 [Source:MGI Symbol;Acc:MGI:88233]	NA	NA	NA	NA	NA	0.285	#N/A	#N/A
ENSMUSG00000022187	Gm5546	predicted gene 5546 [Source:MGI Symbol;Acc:MGI:3648205]	NA	NA	NA	NA	NA	0.0266667	#N/A	#N/A
ENSMUSG00000022203	Efs	embryonal Fyn-associated substrate [Source:MGI Symbol;Acc:MGI:105311]	NA	NA	NA	NA	NA	0.1	#N/A	#N/A
ENSMUSG00000022208	Jph4	junctophilin 4 [Source:MGI Symbol;Acc:MGI:2443113]	NA	NA	NA	NA	NA	0.146667	#N/A	#N/A
ENSMUSG00000022209	Dhrs2	dehydrogenase/reductase member 2 [Source:MGI Symbol;Acc:MGI:1918662]	NA	NA	NA	NA	NA	0.02	#N/A	#N/A
ENSMUSG00000022211	Carmil3	capping protein regulator and myosin 1 linker 3 [Source:MGI Symbol;Acc:MGI:2448573]	NA	NA	NA	NA	NA	0.21	#N/A	#N/A
ENSMUSG00000022212	Cpne6	copine VI [Source:MGI Symbol;Acc:MGI:1334445]	NA	NA	NA	NA	NA	0.0533333	#N/A	#N/A
ENSMUSG00000022225	Cma1	chymase 1, mast cell [Source:MGI Symbol;Acc:MGI:96941]	NA	NA	NA	NA	NA	0	#N/A	#N/A
ENSMUSG00000022226	Mcpt2	mast cell protease 2 [Source:MGI Symbol;Acc:MGI:96938]	NA	NA	NA	NA	NA	0	#N/A	#N/A
ENSMUSG00000022227	Mcpt1	mast cell protease 1 [Source:MGI Symbol;Acc:MGI:96937]	NA	NA	NA	NA	NA	0	#N/A	#N/A
ENSMUSG00000022229	Atp12a	ATPase, H+/K+ transporting, nongastric, alpha polypeptide [Source:MGI Symbol;Acc:MGI:1926943]	NA	NA	NA	NA	NA	0.095	#N/A	#N/A
ENSMUSG00000022240	Ctnnd2	catenin (cadherin associated protein), delta 2 [Source:MGI Symbol;Acc:MGI:1195966]	NA	NA	NA	NA	NA	0.406667	#N/A	#N/A
ENSMUSG00000022243	Slc45a2	solute carrier family 45, member 2 [Source:MGI Symbol;Acc:MGI:2153040]	NA	NA	NA	NA	NA	0.146667	#N/A	#N/A
ENSMUSG00000022245	Skor1	SKI family transcriptional corepressor 1 [Source:MGI Symbol;Acc:MGI:2443473]	NA	NA	NA	NA	NA	0.02	#N/A	#N/A
ENSMUSG00000022249	Ttc23l	tetratricopeptide repeat domain 23-like [Source:MGI Symbol;Acc:MGI:1923027]	NA	NA	NA	NA	NA	0.0333333	#N/A	#N/A
ENSMUSG00000022269	Marchf11	membrane associated ring-CH-type finger 11 [Source:MGI Symbol;Acc:MGI:3608327]	NA	NA	NA	NA	NA	0.0433333	#N/A	#N/A
ENSMUSG00000022286	Grhl2	grainyhead like transcription factor 2 [Source:MGI Symbol;Acc:MGI:2182543]	NA	NA	NA	NA	NA	0.21	#N/A	#N/A
ENSMUSG00000022288	4930447A16Rik	RIKEN cDNA 4930447A16 gene [Source:MGI Symbol;Acc:MGI:1922142]	NA	NA	NA	NA	NA	0	#N/A	#N/A
ENSMUSG00000022296	Baalc	brain and acute leukemia, cytoplasmic [Source:MGI Symbol;Acc:MGI:1928704]	NA	NA	NA	NA	NA	0.00666667	#N/A	#N/A
ENSMUSG00000022303	Dcstamp	dendrocyte expressed seven transmembrane protein [Source:MGI Symbol;Acc:MGI:1923016]	NA	NA	NA	NA	NA	0.343333	#N/A	#N/A
ENSMUSG00000022306	Zfpm2	zinc finger protein, multitype 2 [Source:MGI Symbol;Acc:MGI:1334444]	NA	NA	NA	NA	NA	0.0433333	#N/A	#N/A
ENSMUSG00000022311	Csmd3	CUB and Sushi multiple domains 3 [Source:MGI Symbol;Acc:MGI:2386403]	NA	NA	NA	NA	NA	0.23	#N/A	#N/A
ENSMUSG00000022315	Slc30a8	solute carrier family 30 (zinc transporter), member 8 [Source:MGI Symbol;Acc:MGI:2442682]	NA	NA	NA	NA	NA	0.135	#N/A	#N/A
ENSMUSG00000022321	Cdh10	cadherin 10 [Source:MGI Symbol;Acc:MGI:107436]	NA	NA	NA	NA	NA	0.08	#N/A	#N/A
ENSMUSG00000022342	Kcnv1	potassium channel, subfamily V, member 1 [Source:MGI Symbol;Acc:MGI:1914748]	NA	NA	NA	NA	NA	0.0133333	#N/A	#N/A
ENSMUSG00000022347	A1bg	alpha-1-B glycoprotein [Source:MGI Symbol;Acc:MGI:2152878]	NA	NA	NA	NA	NA	0	#N/A	#N/A
ENSMUSG00000022357	Klhl38	kelch-like 38 [Source:MGI Symbol;Acc:MGI:3045310]	NA	NA	NA	NA	NA	0	#N/A	#N/A
ENSMUSG00000022367	Has2	hyaluronan synthase 2 [Source:MGI Symbol;Acc:MGI:107821]	NA	NA	NA	NA	NA	0.01	#N/A	#N/A
ENSMUSG00000022375	Lrrc6	leucine rich repeat containing 6 (testis) [Source:MGI Symbol;Acc:MGI:1859553]	NA	NA	NA	NA	NA	0	#N/A	#N/A
ENSMUSG00000022376	Adcy8	adenylate cyclase 8 [Source:MGI Symbol;Acc:MGI:1341110]	NA	NA	NA	NA	NA	0.123333	#N/A	#N/A
ENSMUSG00000022382	Wnt7b	wingless-type MMTV integration site family, member 7B [Source:MGI Symbol;Acc:MGI:98962]	NA	NA	NA	NA	NA	0.055	#N/A	#N/A
ENSMUSG00000022388	Ttll8	tubulin tyrosine ligase-like family, member 8 [Source:MGI Symbol;Acc:MGI:1922902]	NA	NA	NA	NA	NA	0.02	#N/A	#N/A
ENSMUSG00000022416	Cacna1i	calcium channel, voltage-dependent, alpha 1I subunit [Source:MGI Symbol;Acc:MGI:2178051]	NA	NA	NA	NA	NA	0.04	#N/A	#N/A
ENSMUSG00000022421	Nptxr	neuronal pentraxin receptor [Source:MGI Symbol;Acc:MGI:1920590]	NA	NA	NA	NA	NA	0.15	#N/A	#N/A
ENSMUSG00000022422	Dscc1	DNA replication and sister chromatid cohesion 1 [Source:MGI Symbol;Acc:MGI:1919357]	NA	NA	NA	NA	NA	0.64	#N/A	#N/A
ENSMUSG00000022429	Dmc1	DNA meiotic recombinase 1 [Source:MGI Symbol;Acc:MGI:105393]	NA	NA	NA	NA	NA	0.03	#N/A	#N/A
ENSMUSG00000022431	Ribc2	RIB43A domain with coiled-coils 2 [Source:MGI Symbol;Acc:MGI:1914997]	NA	NA	NA	NA	NA	0.34	#N/A	#N/A
ENSMUSG00000022432	Smc1b	structural maintenance of chromosomes 1B [Source:MGI Symbol;Acc:MGI:2154049]	NA	NA	NA	NA	NA	0.0866667	#N/A	#N/A
ENSMUSG00000022435	Upk3a	uroplakin 3A [Source:MGI Symbol;Acc:MGI:98914]	NA	NA	NA	NA	NA	0.0166667	#N/A	#N/A
ENSMUSG00000022438	Parvb	parvin, beta [Source:MGI Symbol;Acc:MGI:2153063]	NA	NA	NA	NA	NA	0.836667	#N/A	#N/A
ENSMUSG00000022441	Efcab6	EF-hand calcium binding domain 6 [Source:MGI Symbol;Acc:MGI:1924877]	NA	NA	NA	NA	NA	0.146667	#N/A	#N/A
ENSMUSG00000022449	Adamts20	a disintegrin-like and metallopeptidase (reprolysin type) with thrombospondin type 1 motif, 20 [Source:MGI Symbol;Acc:MGI:2660628]	NA	NA	NA	NA	NA	0.0133333	#N/A	#N/A
ENSMUSG00000022454	Nell2	NEL-like 2 [Source:MGI Symbol;Acc:MGI:1858510]	NA	NA	NA	NA	NA	0.0133333	#N/A	#N/A
ENSMUSG00000022455	Wbp2nl	WBP2 N-terminal like [Source:MGI Symbol;Acc:MGI:1921966]	NA	NA	NA	NA	NA	0.153333	#N/A	#N/A
ENSMUSG00000022456	Septin3	septin 3 [Source:MGI Symbol;Acc:MGI:1345148]	NA	NA	NA	NA	NA	0.17	#N/A	#N/A
ENSMUSG00000022483	Col2a1	collagen, type II, alpha 1 [Source:MGI Symbol;Acc:MGI:88452]	NA	NA	NA	NA	NA	0.0233333	#N/A	#N/A
ENSMUSG00000022487	Gtsf1	gametocyte specific factor 1 [Source:MGI Symbol;Acc:MGI:1921424]	NA	NA	NA	NA	NA	0	#N/A	#N/A
ENSMUSG00000022489	Pde1b	phosphodiesterase 1B, Ca2+-calmodulin dependent [Source:MGI Symbol;Acc:MGI:97523]	NA	NA	NA	NA	NA	0.065	#N/A	#N/A
ENSMUSG00000022490	Ppp1r1a	protein phosphatase 1, regulatory inhibitor subunit 1A [Source:MGI Symbol;Acc:MGI:1889595]	NA	NA	NA	NA	NA	0.406667	#N/A	#N/A
ENSMUSG00000022491	Glycam1	glycosylation dependent cell adhesion molecule 1 [Source:MGI Symbol;Acc:MGI:95759]	NA	NA	NA	NA	NA	0.14	#N/A	#N/A
ENSMUSG00000022494	Shisa9	shisa family member 9 [Source:MGI Symbol;Acc:MGI:1919805]	NA	NA	NA	NA	NA	0.106667	#N/A	#N/A
ENSMUSG00000022496	Tnfrsf17	tumor necrosis factor receptor superfamily, member 17 [Source:MGI Symbol;Acc:MGI:1343050]	NA	NA	NA	NA	NA	0.0866667	#N/A	#N/A
ENSMUSG00000022501	Prm1	protamine 1 [Source:MGI Symbol;Acc:MGI:97765]	NA	NA	NA	NA	NA	0.193333	#N/A	#N/A
ENSMUSG00000022518	4930562C15Rik	RIKEN cDNA 4930562C15 gene [Source:MGI Symbol;Acc:MGI:1926059]	NA	NA	NA	NA	NA	0.085	#N/A	#N/A
ENSMUSG00000022523	Fgf12	fibroblast growth factor 12 [Source:MGI Symbol;Acc:MGI:109183]	NA	NA	NA	NA	NA	0.0533333	#N/A	#N/A
ENSMUSG00000022534	Mefv	Mediterranean fever [Source:MGI Symbol;Acc:MGI:1859396]	NA	NA	NA	NA	NA	0.01	#N/A	#N/A
ENSMUSG00000022542	Septin12	septin 12 [Source:MGI Symbol;Acc:MGI:1918339]	NA	NA	NA	NA	NA	0.146667	#N/A	#N/A
ENSMUSG00000022548	Apod	apolipoprotein D [Source:MGI Symbol;Acc:MGI:88056]	NA	NA	NA	NA	NA	0.025	#N/A	#N/A
ENSMUSG00000022577	Ly6h	lymphocyte antigen 6 complex, locus H [Source:MGI Symbol;Acc:MGI:1346030]	NA	NA	NA	NA	NA	0	#N/A	#N/A
ENSMUSG00000022582	Ly6g	lymphocyte antigen 6 complex, locus G [Source:MGI Symbol;Acc:MGI:109440]	NA	NA	NA	NA	NA	0.0366667	#N/A	#N/A
ENSMUSG00000022584	Ly6c2	lymphocyte antigen 6 complex, locus C2 [Source:MGI Symbol;Acc:MGI:3712069]	NA	NA	NA	NA	NA	0.74	#N/A	#N/A
ENSMUSG00000022586	Ly6i	lymphocyte antigen 6 complex, locus I [Source:MGI Symbol;Acc:MGI:1888480]	NA	NA	NA	NA	NA	0.165	#N/A	#N/A
ENSMUSG00000022589	Cyp11b2	cytochrome P450, family 11, subfamily b, polypeptide 2 [Source:MGI Symbol;Acc:MGI:88584]	NA	NA	NA	NA	NA	0	#N/A	#N/A
ENSMUSG00000022595	Lypd2	Ly6/Plaur domain containing 2 [Source:MGI Symbol;Acc:MGI:1915561]	NA	NA	NA	NA	NA	0.0466667	#N/A	#N/A
ENSMUSG00000022596	Slurp1	secreted Ly6/Plaur domain containing 1 [Source:MGI Symbol;Acc:MGI:1930923]	NA	NA	NA	NA	NA	0.025	#N/A	#N/A
ENSMUSG00000022598	Psca	prostate stem cell antigen [Source:MGI Symbol;Acc:MGI:1919623]	NA	NA	NA	NA	NA	0.21	#N/A	#N/A
ENSMUSG00000022602	Arc	activity regulated cytoskeletal-associated protein [Source:MGI Symbol;Acc:MGI:88067]	NA	NA	NA	NA	NA	0.283333	#N/A	#N/A
ENSMUSG00000022603	Mroh4	maestro heat-like repeat family member 4 [Source:MGI Symbol;Acc:MGI:1916689]	NA	NA	NA	NA	NA	0.0233333	#N/A	#N/A
ENSMUSG00000022619	Mapk8ip2	mitogen-activated protein kinase 8 interacting protein 2 [Source:MGI Symbol;Acc:MGI:1926555]	NA	NA	NA	NA	NA	0.0166667	#N/A	#N/A
ENSMUSG00000022622	Acr	acrosin prepropeptide [Source:MGI Symbol;Acc:MGI:87884]	NA	NA	NA	NA	NA	0.015	#N/A	#N/A
ENSMUSG00000022650	Retnlb	resistin like beta [Source:MGI Symbol;Acc:MGI:1888505]	NA	NA	NA	NA	NA	0	#N/A	#N/A
ENSMUSG00000022651	Retnlg	resistin like gamma [Source:MGI Symbol;Acc:MGI:2667763]	NA	NA	NA	NA	NA	0.185	#N/A	#N/A
ENSMUSG00000022652	Morc1	microrchidia 1 [Source:MGI Symbol;Acc:MGI:1316740]	NA	NA	NA	NA	NA	0.00666667	#N/A	#N/A
ENSMUSG00000022657	Cd96	CD96 antigen [Source:MGI Symbol;Acc:MGI:1934368]	NA	NA	NA	NA	NA	0.00666667	#N/A	#N/A
ENSMUSG00000022658	Tagln3	transgelin 3 [Source:MGI Symbol;Acc:MGI:1926784]	NA	NA	NA	NA	NA	0.195	#N/A	#N/A
ENSMUSG00000022659	Gcsam	germinal center associated, signaling and motility [Source:MGI Symbol;Acc:MGI:102969]	NA	NA	NA	NA	NA	0.0833333	#N/A	#N/A
ENSMUSG00000022665	Ccdc80	coiled-coil domain containing 80 [Source:MGI Symbol;Acc:MGI:1915146]	NA	NA	NA	NA	NA	0.26	#N/A	#N/A
ENSMUSG00000022667	Cd200r1	CD200 receptor 1 [Source:MGI Symbol;Acc:MGI:1889024]	NA	NA	NA	NA	NA	0.08	#N/A	#N/A
ENSMUSG00000022683	Pla2g10	phospholipase A2, group X [Source:MGI Symbol;Acc:MGI:1347522]	NA	NA	NA	NA	NA	0.226667	#N/A	#N/A
ENSMUSG00000022686	B3gnt5	UDP-GlcNAc:betaGal beta-1,3-N-acetylglucosaminyltransferase 5 [Source:MGI Symbol;Acc:MGI:2137302]	NA	NA	NA	NA	NA	0.06	#N/A	#N/A
ENSMUSG00000022696	Sidt1	SID1 transmembrane family, member 1 [Source:MGI Symbol;Acc:MGI:2443155]	NA	NA	NA	NA	NA	0.356667	#N/A	#N/A
ENSMUSG00000022705	Drd3	dopamine receptor D3 [Source:MGI Symbol;Acc:MGI:94925]	NA	NA	NA	NA	NA	0.01	#N/A	#N/A
ENSMUSG00000022715	Tmem114	transmembrane protein 114 [Source:MGI Symbol;Acc:MGI:1921970]	NA	NA	NA	NA	NA	0.133333	#N/A	#N/A
ENSMUSG00000022738	Gsc2	goosecoid homebox 2 [Source:MGI Symbol;Acc:MGI:892006]	NA	NA	NA	NA	NA	0	#N/A	#N/A
ENSMUSG00000022753	Tmem30c	transmembrane protein 30C [Source:MGI Symbol;Acc:MGI:1918277]	NA	NA	NA	NA	NA	0.0433333	#N/A	#N/A
ENSMUSG00000022754	Tmem45a	transmembrane protein 45a [Source:MGI Symbol;Acc:MGI:1913122]	NA	NA	NA	NA	NA	0.465	#N/A	#N/A
ENSMUSG00000022755	Adgrg7	adhesion G protein-coupled receptor G7 [Source:MGI Symbol;Acc:MGI:2441732]	NA	NA	NA	NA	NA	0.0233333	#N/A	#N/A
ENSMUSG00000022759	Lrrc74b	leucine rich repeat containing 74B [Source:MGI Symbol;Acc:MGI:1921935]	NA	NA	NA	NA	NA	0.106667	#N/A	#N/A
ENSMUSG00000022766	Serpind1	serine (or cysteine) peptidase inhibitor, clade D, member 1 [Source:MGI Symbol;Acc:MGI:96051]	NA	NA	NA	NA	NA	0.31	#N/A	#N/A
ENSMUSG00000022768	Ccdc116	coiled-coil domain containing 116 [Source:MGI Symbol;Acc:MGI:1924122]	NA	NA	NA	NA	NA	0.213333	#N/A	#N/A
ENSMUSG00000022780	Meltf	melanotransferrin [Source:MGI Symbol;Acc:MGI:1353421]	NA	NA	NA	NA	NA	0.07	#N/A	#N/A
ENSMUSG00000022783	Spag6l	sperm associated antigen 6-like [Source:MGI Symbol;Acc:MGI:1354388]	NA	NA	NA	NA	NA	0.59	#N/A	#N/A
ENSMUSG00000022798	Tex55	testis expressed 55 [Source:MGI Symbol;Acc:MGI:1921913]	NA	NA	NA	NA	NA	0.0233333	#N/A	#N/A
ENSMUSG00000022803	Popdc2	popeye domain containing 2 [Source:MGI Symbol;Acc:MGI:1930150]	NA	NA	NA	NA	NA	0.0266667	#N/A	#N/A
ENSMUSG00000022805	Cfap91	cilia and flagella associated protein 91 [Source:MGI Symbol;Acc:MGI:2443598]	NA	NA	NA	NA	NA	0.17	#N/A	#N/A
ENSMUSG00000022818	Cyp2ab1	cytochrome P450, family 2, subfamily ab, polypeptide 1 [Source:MGI Symbol;Acc:MGI:3644957]	NA	NA	NA	NA	NA	0.03	#N/A	#N/A
ENSMUSG00000022824	Muc13	mucin 13, epithelial transmembrane [Source:MGI Symbol;Acc:MGI:103190]	NA	NA	NA	NA	NA	0.125	#N/A	#N/A
ENSMUSG00000022832	Ropn1	ropporin, rhophilin associated protein 1 [Source:MGI Symbol;Acc:MGI:1923628]	NA	NA	NA	NA	NA	0	#N/A	#N/A
ENSMUSG00000022840	Adcy5	adenylate cyclase 5 [Source:MGI Symbol;Acc:MGI:99673]	NA	NA	NA	NA	NA	0.08	#N/A	#N/A
ENSMUSG00000022842	Ece2	endothelin converting enzyme 2 [Source:MGI Symbol;Acc:MGI:1101356]	NA	NA	NA	NA	NA	0.08	#N/A	#N/A
ENSMUSG00000022857	Tmprss15	transmembrane protease, serine 15 [Source:MGI Symbol;Acc:MGI:1197523]	NA	NA	NA	NA	NA	0	#N/A	#N/A
ENSMUSG00000022860	Chodl	chondrolectin [Source:MGI Symbol;Acc:MGI:2179069]	NA	NA	NA	NA	NA	0.163333	#N/A	#N/A
ENSMUSG00000022864	D16Ertd472e	DNA segment, Chr 16, ERATO Doi 472, expressed [Source:MGI Symbol;Acc:MGI:1196400]	NA	NA	NA	NA	NA	0.293333	#N/A	#N/A
ENSMUSG00000022868	Ahsg	alpha-2-HS-glycoprotein [Source:MGI Symbol;Acc:MGI:107189]	NA	NA	NA	NA	NA	0.02	#N/A	#N/A
ENSMUSG00000022871	Fetub	fetuin beta [Source:MGI Symbol;Acc:MGI:1890221]	NA	NA	NA	NA	NA	0.0366667	#N/A	#N/A
ENSMUSG00000022875	Kng1	kininogen 1 [Source:MGI Symbol;Acc:MGI:1097705]	NA	NA	NA	NA	NA	0.04	#N/A	#N/A
ENSMUSG00000022876	Samsn1	SAM domain, SH3 domain and nuclear localization signals, 1 [Source:MGI Symbol;Acc:MGI:1914992]	NA	NA	NA	NA	NA	0.286667	#N/A	#N/A
ENSMUSG00000022878	Adipoq	adiponectin, C1Q and collagen domain containing [Source:MGI Symbol;Acc:MGI:106675]	NA	NA	NA	NA	NA	0.015	#N/A	#N/A
ENSMUSG00000022883	Robo1	roundabout guidance receptor 1 [Source:MGI Symbol;Acc:MGI:1274781]	NA	NA	NA	NA	NA	0.283333	#N/A	#N/A
ENSMUSG00000022885	St6gal1	beta galactoside alpha 2,6 sialyltransferase 1 [Source:MGI Symbol;Acc:MGI:108470]	NA	NA	NA	NA	NA	0.32	#N/A	#N/A
ENSMUSG00000022886	Prl2a1	prolactin family 2, subfamily a, member 1 [Source:MGI Symbol;Acc:MGI:1861446]	NA	NA	NA	NA	NA	0	#N/A	#N/A
ENSMUSG00000022887	Masp1	mannan-binding lectin serine peptidase 1 [Source:MGI Symbol;Acc:MGI:88492]	NA	NA	NA	NA	NA	0.193333	#N/A	#N/A
ENSMUSG00000022894	Adamts5	a disintegrin-like and metallopeptidase (reprolysin type) with thrombospondin type 1 motif, 5 (aggrecanase-2) [Source:MGI Symbol;Acc:MGI:1346321]	NA	NA	NA	NA	NA	0.055	#N/A	#N/A
ENSMUSG00000022900	Ildr1	immunoglobulin-like domain containing receptor 1 [Source:MGI Symbol;Acc:MGI:2146574]	NA	NA	NA	NA	NA	0.136667	#N/A	#N/A
ENSMUSG00000022902	Stfa2	stefin A2 [Source:MGI Symbol;Acc:MGI:106197]	NA	NA	NA	NA	NA	0	#N/A	#N/A
ENSMUSG00000022931	Krtap15	keratin associated protein 15 [Source:MGI Symbol;Acc:MGI:1347350]	NA	NA	NA	NA	NA	0	#N/A	#N/A
ENSMUSG00000022935	Grik1	glutamate receptor, ionotropic, kainate 1 [Source:MGI Symbol;Acc:MGI:95814]	NA	NA	NA	NA	NA	0.153333	#N/A	#N/A
ENSMUSG00000022938	Fam3b	family with sequence similarity 3, member B [Source:MGI Symbol;Acc:MGI:1270150]	NA	NA	NA	NA	NA	0.12	#N/A	#N/A
ENSMUSG00000022952	Runx1	runt related transcription factor 1 [Source:MGI Symbol;Acc:MGI:99852]	NA	NA	NA	NA	NA	0.46	#N/A	#N/A
ENSMUSG00000022986	Krt75	keratin 75 [Source:MGI Symbol;Acc:MGI:1923500]	NA	NA	NA	NA	NA	0.266667	#N/A	#N/A
ENSMUSG00000022991	Lalba	lactalbumin, alpha [Source:MGI Symbol;Acc:MGI:96742]	NA	NA	NA	NA	NA	0	#N/A	#N/A
ENSMUSG00000022993	Tex49	testis expressed 49 [Source:MGI Symbol;Acc:MGI:1921113]	NA	NA	NA	NA	NA	0.05	#N/A	#N/A
ENSMUSG00000022996	Wnt10b	wingless-type MMTV integration site family, member 10B [Source:MGI Symbol;Acc:MGI:108061]	NA	NA	NA	NA	NA	0.163333	#N/A	#N/A
ENSMUSG00000022997	Wnt1	wingless-type MMTV integration site family, member 1 [Source:MGI Symbol;Acc:MGI:98953]	NA	NA	NA	NA	NA	0.0466667	#N/A	#N/A
ENSMUSG00000023000	Dhh	desert hedgehog [Source:MGI Symbol;Acc:MGI:94891]	NA	NA	NA	NA	NA	0.273333	#N/A	#N/A
ENSMUSG00000023009	Nckap5l	NCK-associated protein 5-like [Source:MGI Symbol;Acc:MGI:3609653]	NA	NA	NA	NA	NA	0.273333	#N/A	#N/A
ENSMUSG00000023011	Faim2	Fas apoptotic inhibitory molecule 2 [Source:MGI Symbol;Acc:MGI:1919643]	NA	NA	NA	NA	NA	0.176667	#N/A	#N/A
ENSMUSG00000023013	Aqp2	aquaporin 2 [Source:MGI Symbol;Acc:MGI:1096865]	NA	NA	NA	NA	NA	0.236667	#N/A	#N/A
ENSMUSG00000023033	Scn8a	sodium channel, voltage-gated, type VIII, alpha [Source:MGI Symbol;Acc:MGI:103169]	NA	NA	NA	NA	NA	0.566667	#N/A	#N/A
ENSMUSG00000023041	Krt6b	keratin 6B [Source:MGI Symbol;Acc:MGI:1333768]	NA	NA	NA	NA	NA	0.00666667	#N/A	#N/A
ENSMUSG00000023046	Igfbp6	insulin-like growth factor binding protein 6 [Source:MGI Symbol;Acc:MGI:96441]	NA	NA	NA	NA	NA	0.283333	#N/A	#N/A
ENSMUSG00000023047	Amhr2	anti-Mullerian hormone type 2 receptor [Source:MGI Symbol;Acc:MGI:105062]	NA	NA	NA	NA	NA	0.33	#N/A	#N/A
ENSMUSG00000023057	Fabp2	fatty acid binding protein 2, intestinal [Source:MGI Symbol;Acc:MGI:95478]	NA	NA	NA	NA	NA	0	#N/A	#N/A
ENSMUSG00000023078	Cxcl13	chemokine (C-X-C motif) ligand 13 [Source:MGI Symbol;Acc:MGI:1888499]	NA	NA	NA	NA	NA	0.0133333	#N/A	#N/A
ENSMUSG00000023083	H2-M10.2	histocompatibility 2, M region locus 10.2 [Source:MGI Symbol;Acc:MGI:1276525]	NA	NA	NA	NA	NA	0.025	#N/A	#N/A
ENSMUSG00000023084	Lrrc71	leucine rich repeat containing 71 [Source:MGI Symbol;Acc:MGI:1921735]	NA	NA	NA	NA	NA	0.526667	#N/A	#N/A
ENSMUSG00000023093	Pate12	prostate and testis expressed 12 [Source:MGI Symbol;Acc:MGI:3647831]	NA	NA	NA	NA	NA	0.0366667	#N/A	#N/A
ENSMUSG00000023132	Gzma	granzyme A [Source:MGI Symbol;Acc:MGI:109266]	NA	NA	NA	NA	NA	0	#N/A	#N/A
ENSMUSG00000023140	Reg2	regenerating islet-derived 2 [Source:MGI Symbol;Acc:MGI:97896]	NA	NA	NA	NA	NA	0.0233333	#N/A	#N/A
ENSMUSG00000023151	Lrrc69	leucine rich repeat containing 69 [Source:MGI Symbol;Acc:MGI:1920564]	NA	NA	NA	NA	NA	0.193333	#N/A	#N/A
ENSMUSG00000023159	Psg29	pregnancy-specific glycoprotein 29 [Source:MGI Symbol;Acc:MGI:1891361]	NA	NA	NA	NA	NA	0.0433333	#N/A	#N/A
ENSMUSG00000023165	Ssxb2	synovial sarcoma, X member B2 [Source:MGI Symbol;Acc:MGI:2446771]	NA	NA	NA	NA	NA	0	#N/A	#N/A
ENSMUSG00000023169	Slc38a1	solute carrier family 38, member 1 [Source:MGI Symbol;Acc:MGI:2145895]	NA	NA	NA	NA	NA	0.276667	#N/A	#N/A
ENSMUSG00000023176	Cpn2	carboxypeptidase N, polypeptide 2 [Source:MGI Symbol;Acc:MGI:1919006]	NA	NA	NA	NA	NA	0.075	#N/A	#N/A
ENSMUSG00000023185	Ceacam14	carcinoembryonic antigen-related cell adhesion molecule 14 [Source:MGI Symbol;Acc:MGI:1914334]	NA	NA	NA	NA	NA	0.1	#N/A	#N/A
ENSMUSG00000023192	Grm2	glutamate receptor, metabotropic 2 [Source:MGI Symbol;Acc:MGI:1351339]	NA	NA	NA	NA	NA	0.0866667	#N/A	#N/A
ENSMUSG00000023210	Lcn9	lipocalin 9 [Source:MGI Symbol;Acc:MGI:1924954]	NA	NA	NA	NA	NA	0	#N/A	#N/A
ENSMUSG00000023236	Scg5	secretogranin V [Source:MGI Symbol;Acc:MGI:98289]	NA	NA	NA	NA	NA	0.446667	#N/A	#N/A
ENSMUSG00000023247	Guca2a	guanylate cyclase activator 2a (guanylin) [Source:MGI Symbol;Acc:MGI:102738]	NA	NA	NA	NA	NA	0.53	#N/A	#N/A
ENSMUSG00000023257	Cypt1	cysteine-rich perinuclear theca 1 [Source:MGI Symbol;Acc:MGI:3616441]	NA	NA	NA	NA	NA	0	#N/A	#N/A
ENSMUSG00000023263	9530002B09Rik	RIKEN cDNA 9530002B09 gene [Source:MGI Symbol;Acc:MGI:1924682]	NA	NA	NA	NA	NA	0	#N/A	#N/A
ENSMUSG00000023274	Cd4	CD4 antigen [Source:MGI Symbol;Acc:MGI:88335]	NA	NA	NA	NA	NA	0.266667	#N/A	#N/A
ENSMUSG00000023289	Sva	seminal vesicle antigen [Source:MGI Symbol;Acc:MGI:102785]	NA	NA	NA	NA	NA	0	#N/A	#N/A
ENSMUSG00000023328	Ache	acetylcholinesterase [Source:MGI Symbol;Acc:MGI:87876]	NA	NA	NA	NA	NA	0.296667	#N/A	#N/A
ENSMUSG00000023333	Gcm1	glial cells missing homolog 1 [Source:MGI Symbol;Acc:MGI:108045]	NA	NA	NA	NA	NA	0.11	#N/A	#N/A
ENSMUSG00000023336	Wfdc1	WAP four-disulfide core domain 1 [Source:MGI Symbol;Acc:MGI:1915116]	NA	NA	NA	NA	NA	0.42	#N/A	#N/A
ENSMUSG00000023341	Mx2	MX dynamin-like GTPase 2 [Source:MGI Symbol;Acc:MGI:97244]	NA	NA	NA	NA	NA	0.336667	#N/A	#N/A
ENSMUSG00000023349	Clec4n	C-type lectin domain family 4, member n [Source:MGI Symbol;Acc:MGI:1861231]	NA	NA	NA	NA	NA	0.256667	#N/A	#N/A
ENSMUSG00000023350	Phf8-ps	PHD finger protein 8, pseudogene [Source:MGI Symbol;Acc:MGI:1921292]	NA	NA	NA	NA	NA	0.00333333	#N/A	#N/A
ENSMUSG00000023387	Kcnk16	potassium channel, subfamily K, member 16 [Source:MGI Symbol;Acc:MGI:1921821]	NA	NA	NA	NA	NA	0.00666667	#N/A	#N/A
ENSMUSG00000023391	Dlx2	distal-less homeobox 2 [Source:MGI Symbol;Acc:MGI:94902]	NA	NA	NA	NA	NA	0.483333	#N/A	#N/A
ENSMUSG00000023393	Slc17a9	solute carrier family 17, member 9 [Source:MGI Symbol;Acc:MGI:1919107]	NA	NA	NA	NA	NA	0.53	#N/A	#N/A
ENSMUSG00000023403	Stk31	serine threonine kinase 31 [Source:MGI Symbol;Acc:MGI:1924735]	NA	NA	NA	NA	NA	0.0366667	#N/A	#N/A
ENSMUSG00000023411	Nfatc4	nuclear factor of activated T cells, cytoplasmic, calcineurin dependent 4 [Source:MGI Symbol;Acc:MGI:1920431]	NA	NA	NA	NA	NA	0.42	#N/A	#N/A
ENSMUSG00000023433	Cela3b	chymotrypsin-like elastase family, member 3B [Source:MGI Symbol;Acc:MGI:1915118]	NA	NA	NA	NA	NA	0	#N/A	#N/A
ENSMUSG00000023439	Gnb3	guanine nucleotide binding protein (G protein), beta 3 [Source:MGI Symbol;Acc:MGI:95785]	NA	NA	NA	NA	NA	0.3	#N/A	#N/A
ENSMUSG00000023443	Esx1	extraembryonic, spermatogenesis, homeobox 1 [Source:MGI Symbol;Acc:MGI:1096388]	NA	NA	NA	NA	NA	0.01	#N/A	#N/A
ENSMUSG00000023467	Tulp2	tubby-like protein 2 [Source:MGI Symbol;Acc:MGI:1861600]	NA	NA	NA	NA	NA	0.0533333	#N/A	#N/A
ENSMUSG00000023484	Prph	peripherin [Source:MGI Symbol;Acc:MGI:97774]	NA	NA	NA	NA	NA	0.14	#N/A	#N/A
ENSMUSG00000023737	1700082M22Rik	RIKEN cDNA 1700082M22 gene [Source:MGI Symbol;Acc:MGI:1920784]	NA	NA	NA	NA	NA	0.26	#N/A	#N/A
ENSMUSG00000023781	Hes7	hes family bHLH transcription factor 7 [Source:MGI Symbol;Acc:MGI:2135679]	NA	NA	NA	NA	NA	0.055	#N/A	#N/A
ENSMUSG00000023802	Nox3	NADPH oxidase 3 [Source:MGI Symbol;Acc:MGI:2681162]	NA	NA	NA	NA	NA	0.0233333	#N/A	#N/A
ENSMUSG00000023828	Slc22a3	solute carrier family 22 (organic cation transporter), member 3 [Source:MGI Symbol;Acc:MGI:1333817]	NA	NA	NA	NA	NA	0.19	#N/A	#N/A
ENSMUSG00000023868	Pde10a	phosphodiesterase 10A [Source:MGI Symbol;Acc:MGI:1345143]	NA	NA	NA	NA	NA	0.223333	#N/A	#N/A
ENSMUSG00000023886	Smoc2	SPARC related modular calcium binding 2 [Source:MGI Symbol;Acc:MGI:1929881]	NA	NA	NA	NA	NA	0.353333	#N/A	#N/A
ENSMUSG00000023902	Zscan10	zinc finger and SCAN domain containing 10 [Source:MGI Symbol;Acc:MGI:3040700]	NA	NA	NA	NA	NA	0.303333	#N/A	#N/A
ENSMUSG00000023903	Mmp25	matrix metallopeptidase 25 [Source:MGI Symbol;Acc:MGI:2443938]	NA	NA	NA	NA	NA	0.07	#N/A	#N/A
ENSMUSG00000023918	Adgrf4	adhesion G protein-coupled receptor F4 [Source:MGI Symbol;Acc:MGI:1925499]	NA	NA	NA	NA	NA	0.045	#N/A	#N/A
ENSMUSG00000023926	Rhag	Rhesus blood group-associated A glycoprotein [Source:MGI Symbol;Acc:MGI:1202713]	NA	NA	NA	NA	NA	0.103333	#N/A	#N/A
ENSMUSG00000023930	Crisp2	cysteine-rich secretory protein 2 [Source:MGI Symbol;Acc:MGI:98815]	NA	NA	NA	NA	NA	0	#N/A	#N/A
ENSMUSG00000023931	Efhb	EF hand domain family, member B [Source:MGI Symbol;Acc:MGI:3045296]	NA	NA	NA	NA	NA	0.126667	#N/A	#N/A
ENSMUSG00000023935	Spats1	spermatogenesis associated, serine-rich 1 [Source:MGI Symbol;Acc:MGI:1918270]	NA	NA	NA	NA	NA	0.236667	#N/A	#N/A
ENSMUSG00000023940	Sgo1	shugoshin 1 [Source:MGI Symbol;Acc:MGI:1919665]	NA	NA	NA	NA	NA	0.2	#N/A	#N/A
ENSMUSG00000023943	Sult1c1	sulfotransferase family, cytosolic, 1C, member 1 [Source:MGI Symbol;Acc:MGI:102928]	NA	NA	NA	NA	NA	0	#N/A	#N/A
ENSMUSG00000023945	Slc5a7	solute carrier family 5 (choline transporter), member 7 [Source:MGI Symbol;Acc:MGI:1927126]	NA	NA	NA	NA	NA	0.00666667	#N/A	#N/A
ENSMUSG00000023949	Tcte1	t-complex-associated testis expressed 1 [Source:MGI Symbol;Acc:MGI:98640]	NA	NA	NA	NA	NA	0.02	#N/A	#N/A
ENSMUSG00000023968	Crip3	cysteine-rich protein 3 [Source:MGI Symbol;Acc:MGI:2152434]	NA	NA	NA	NA	NA	0.45	#N/A	#N/A
ENSMUSG00000023972	Ptk7	PTK7 protein tyrosine kinase 7 [Source:MGI Symbol;Acc:MGI:1918711]	NA	NA	NA	NA	NA	0.18	#N/A	#N/A
ENSMUSG00000023978	Prph2	peripherin 2 [Source:MGI Symbol;Acc:MGI:102791]	NA	NA	NA	NA	NA	0.11	#N/A	#N/A
ENSMUSG00000023979	Guca1b	guanylate cyclase activator 1B [Source:MGI Symbol;Acc:MGI:1194489]	NA	NA	NA	NA	NA	0.93	#N/A	#N/A
ENSMUSG00000023982	Guca1a	guanylate cyclase activator 1a (retina) [Source:MGI Symbol;Acc:MGI:102770]	NA	NA	NA	NA	NA	0.24	#N/A	#N/A
ENSMUSG00000023987	Pgc	progastricsin (pepsinogen C) [Source:MGI Symbol;Acc:MGI:98909]	NA	NA	NA	NA	NA	0	#N/A	#N/A
ENSMUSG00000023992	Trem2	triggering receptor expressed on myeloid cells 2 [Source:MGI Symbol;Acc:MGI:1913150]	NA	NA	NA	NA	NA	0.0866667	#N/A	#N/A
ENSMUSG00000023993	Treml1	triggering receptor expressed on myeloid cells-like 1 [Source:MGI Symbol;Acc:MGI:1918576]	NA	NA	NA	NA	NA	0.07	#N/A	#N/A
ENSMUSG00000023995	Tspo2	translocator protein 2 [Source:MGI Symbol;Acc:MGI:1917276]	NA	NA	NA	NA	NA	0.173333	#N/A	#N/A
ENSMUSG00000024008	Cpne5	copine V [Source:MGI Symbol;Acc:MGI:2385908]	NA	NA	NA	NA	NA	0.16	#N/A	#N/A
ENSMUSG00000024011	Pi16	peptidase inhibitor 16 [Source:MGI Symbol;Acc:MGI:1921366]	NA	NA	NA	NA	NA	0.58	#N/A	#N/A
ENSMUSG00000024027	Glp1r	glucagon-like peptide 1 receptor [Source:MGI Symbol;Acc:MGI:99571]	NA	NA	NA	NA	NA	0.153333	#N/A	#N/A
ENSMUSG00000024028	Tff2	trefoil factor 2 (spasmolytic protein 1) [Source:MGI Symbol;Acc:MGI:1306805]	NA	NA	NA	NA	NA	0.103333	#N/A	#N/A
ENSMUSG00000024029	Tff3	trefoil factor 3, intestinal [Source:MGI Symbol;Acc:MGI:104638]	NA	NA	NA	NA	NA	0.27	#N/A	#N/A
ENSMUSG00000024032	Tff1	trefoil factor 1 [Source:MGI Symbol;Acc:MGI:88135]	NA	NA	NA	NA	NA	2.875	#N/A	#N/A
ENSMUSG00000024034	Tmprss3	transmembrane protease, serine 3 [Source:MGI Symbol;Acc:MGI:2155445]	NA	NA	NA	NA	NA	0.0333333	#N/A	#N/A
ENSMUSG00000024041	Cryaa	crystallin, alpha A [Source:MGI Symbol;Acc:MGI:88515]	NA	NA	NA	NA	NA	0.226667	#N/A	#N/A
ENSMUSG00000024043	Arhgap28	Rho GTPase activating protein 28 [Source:MGI Symbol;Acc:MGI:2147003]	NA	NA	NA	NA	NA	0.116667	#N/A	#N/A
ENSMUSG00000024056	Ndc80	NDC80 kinetochore complex component [Source:MGI Symbol;Acc:MGI:1914302]	NA	NA	NA	NA	NA	0.176667	#N/A	#N/A
ENSMUSG00000024076	Vit	vitrin [Source:MGI Symbol;Acc:MGI:1921449]	NA	NA	NA	NA	NA	0.01	#N/A	#N/A
ENSMUSG00000024084	Qpct	glutaminyl-peptide cyclotransferase (glutaminyl cyclase) [Source:MGI Symbol;Acc:MGI:1917786]	NA	NA	NA	NA	NA	0.335	#N/A	#N/A
ENSMUSG00000024088	4930583I09Rik	RIKEN cDNA 4930583I09 gene [Source:MGI Symbol;Acc:MGI:1925307]	NA	NA	NA	NA	NA	0	#N/A	#N/A
ENSMUSG00000024105	Themis3	thymocyte selection associated family member 3 [Source:MGI Symbol;Acc:MGI:1921806]	NA	NA	NA	NA	NA	0.02	#N/A	#N/A
ENSMUSG00000024107	Lhcgr	luteinizing hormone/choriogonadotropin receptor [Source:MGI Symbol;Acc:MGI:96783]	NA	NA	NA	NA	NA	0.03	#N/A	#N/A
ENSMUSG00000024109	Nrxn1	neurexin I [Source:MGI Symbol;Acc:MGI:1096391]	NA	NA	NA	NA	NA	0.593333	#N/A	#N/A
ENSMUSG00000024112	Cacna1h	calcium channel, voltage-dependent, T type, alpha 1H subunit [Source:MGI Symbol;Acc:MGI:1928842]	NA	NA	NA	NA	NA	0.00666667	#N/A	#N/A
ENSMUSG00000024114	Prss41	protease, serine 41 [Source:MGI Symbol;Acc:MGI:1918253]	NA	NA	NA	NA	NA	0.375	#N/A	#N/A
ENSMUSG00000024116	Prss21	protease, serine 21 [Source:MGI Symbol;Acc:MGI:1916698]	NA	NA	NA	NA	NA	0	#N/A	#N/A
ENSMUSG00000024124	Prss30	protease, serine 30 [Source:MGI Symbol;Acc:MGI:1353645]	NA	NA	NA	NA	NA	0.21	#N/A	#N/A
ENSMUSG00000024125	Sbpl	spermine binding protein-like [Source:MGI Symbol;Acc:MGI:3694550]	NA	NA	NA	NA	NA	0	#N/A	#N/A
ENSMUSG00000024128	Sbp	spermine binding protein [Source:MGI Symbol;Acc:MGI:106021]	NA	NA	NA	NA	NA	0.0233333	#N/A	#N/A
ENSMUSG00000024134	Six2	sine oculis-related homeobox 2 [Source:MGI Symbol;Acc:MGI:102778]	NA	NA	NA	NA	NA	0.0166667	#N/A	#N/A
ENSMUSG00000024154	Gtf2a1l	general transcription factor IIA, 1-like [Source:MGI Symbol;Acc:MGI:1919078]	NA	NA	NA	NA	NA	0.0566667	#N/A	#N/A
ENSMUSG00000024155	Meiob	meiosis specific with OB domains [Source:MGI Symbol;Acc:MGI:1922428]	NA	NA	NA	NA	NA	0.07	#N/A	#N/A
ENSMUSG00000024171	Prss28	protease, serine 28 [Source:MGI Symbol;Acc:MGI:2149951]	NA	NA	NA	NA	NA	0	#N/A	#N/A
ENSMUSG00000024172	St6gal2	beta galactoside alpha 2,6 sialyltransferase 2 [Source:MGI Symbol;Acc:MGI:2445190]	NA	NA	NA	NA	NA	0	#N/A	#N/A
ENSMUSG00000024173	Tpsab1	tryptase alpha/beta 1 [Source:MGI Symbol;Acc:MGI:96943]	NA	NA	NA	NA	NA	0.136667	#N/A	#N/A
ENSMUSG00000024175	Tekt4	tektin 4 [Source:MGI Symbol;Acc:MGI:1919090]	NA	NA	NA	NA	NA	0.0333333	#N/A	#N/A
ENSMUSG00000024176	Sox8	SRY (sex determining region Y)-box 8 [Source:MGI Symbol;Acc:MGI:98370]	NA	NA	NA	NA	NA	0.303333	#N/A	#N/A
ENSMUSG00000024184	Pdia2	protein disulfide isomerase associated 2 [Source:MGI Symbol;Acc:MGI:1916441]	NA	NA	NA	NA	NA	0.03	#N/A	#N/A
ENSMUSG00000024186	Rgs11	regulator of G-protein signaling 11 [Source:MGI Symbol;Acc:MGI:1354739]	NA	NA	NA	NA	NA	0.32	#N/A	#N/A
ENSMUSG00000024205	Rpl36-ps2	ribosomal protein L36, pseudogene 2 [Source:MGI Symbol;Acc:MGI:3650081]	NA	NA	NA	NA	NA	0.993333	#N/A	#N/A
ENSMUSG00000024207	Acsbg2	acyl-CoA synthetase bubblegum family member 2 [Source:MGI Symbol;Acc:MGI:3587728]	NA	NA	NA	NA	NA	0.0366667	#N/A	#N/A
ENSMUSG00000024209	Acsbg3	acyl-CoA synthetase bubblegum family member 3 [Source:MGI Symbol;Acc:MGI:1925875]	NA	NA	NA	NA	NA	0.01	#N/A	#N/A
ENSMUSG00000024210	Ip6k3	inositol hexaphosphate kinase 3 [Source:MGI Symbol;Acc:MGI:3045325]	NA	NA	NA	NA	NA	0.24	#N/A	#N/A
ENSMUSG00000024211	Grm8	glutamate receptor, metabotropic 8 [Source:MGI Symbol;Acc:MGI:1351345]	NA	NA	NA	NA	NA	0.0733333	#N/A	#N/A
ENSMUSG00000024215	Spdef	SAM pointed domain containing ets transcription factor [Source:MGI Symbol;Acc:MGI:1353422]	NA	NA	NA	NA	NA	0.476667	#N/A	#N/A
ENSMUSG00000024224	Clpsl2	colipase-like 2 [Source:MGI Symbol;Acc:MGI:2685595]	NA	NA	NA	NA	NA	0	#N/A	#N/A
ENSMUSG00000024225	Clps	colipase, pancreatic [Source:MGI Symbol;Acc:MGI:88421]	NA	NA	NA	NA	NA	0	#N/A	#N/A
ENSMUSG00000024227	Pdzph1	PDZ and pleckstrin homology domains 1 [Source:MGI Symbol;Acc:MGI:1916489]	NA	NA	NA	NA	NA	0	#N/A	#N/A
ENSMUSG00000024233	Lyzl1	lysozyme-like 1 [Source:MGI Symbol;Acc:MGI:1914578]	NA	NA	NA	NA	NA	0	#N/A	#N/A
ENSMUSG00000024254	Abcg8	ATP binding cassette subfamily G member 8 [Source:MGI Symbol;Acc:MGI:1914720]	NA	NA	NA	NA	NA	0.07	#N/A	#N/A
ENSMUSG00000024256	Adcyap1	adenylate cyclase activating polypeptide 1 [Source:MGI Symbol;Acc:MGI:105094]	NA	NA	NA	NA	NA	0.0133333	#N/A	#N/A
ENSMUSG00000024261	Syt4	synaptotagmin IV [Source:MGI Symbol;Acc:MGI:101759]	NA	NA	NA	NA	NA	0.02	#N/A	#N/A
ENSMUSG00000024266	Adad2	adenosine deaminase domain containing 2 [Source:MGI Symbol;Acc:MGI:1923023]	NA	NA	NA	NA	NA	0.0133333	#N/A	#N/A
ENSMUSG00000024268	Celf4	CUGBP, Elav-like family member 4 [Source:MGI Symbol;Acc:MGI:1932407]	NA	NA	NA	NA	NA	0.783333	#N/A	#N/A
ENSMUSG00000024295	Cyp4f41-ps	cytochrome P450, family 4, subfamily f, polypeptide 41 pseudogene [Source:MGI Symbol;Acc:MGI:1925125]	NA	NA	NA	NA	NA	1.14	#N/A	#N/A
ENSMUSG00000024306	Ccdc178	coiled coil domain containing 178 [Source:MGI Symbol;Acc:MGI:1918200]	NA	NA	NA	NA	NA	0.04	#N/A	#N/A
ENSMUSG00000024330	Col11a2	collagen, type XI, alpha 2 [Source:MGI Symbol;Acc:MGI:88447]	NA	NA	NA	NA	NA	0.1	#N/A	#N/A
ENSMUSG00000024331	Dsc2	desmocollin 2 [Source:MGI Symbol;Acc:MGI:103221]	NA	NA	NA	NA	NA	0.03	#N/A	#N/A
ENSMUSG00000024334	H2-Oa	histocompatibility 2, O region alpha locus [Source:MGI Symbol;Acc:MGI:95924]	NA	NA	NA	NA	NA	0.365	#N/A	#N/A
ENSMUSG00000024340	Btnl2	butyrophilin-like 2 [Source:MGI Symbol;Acc:MGI:1859549]	NA	NA	NA	NA	NA	0.0133333	#N/A	#N/A
ENSMUSG00000024347	Psd2	pleckstrin and Sec7 domain containing 2 [Source:MGI Symbol;Acc:MGI:1921252]	NA	NA	NA	NA	NA	0.0666667	#N/A	#N/A
ENSMUSG00000024353	Mzb1	marginal zone B and B1 cell-specific protein 1 [Source:MGI Symbol;Acc:MGI:1917066]	NA	NA	NA	NA	NA	0.79	#N/A	#N/A
ENSMUSG00000024365	Cyp21a1	cytochrome P450, family 21, subfamily a, polypeptide 1 [Source:MGI Symbol;Acc:MGI:88591]	NA	NA	NA	NA	NA	0.03	#N/A	#N/A
ENSMUSG00000024366	Gfra3	glial cell line derived neurotrophic factor family receptor alpha 3 [Source:MGI Symbol;Acc:MGI:1201403]	NA	NA	NA	NA	NA	0.05	#N/A	#N/A
ENSMUSG00000024379	Tslp	thymic stromal lymphopoietin [Source:MGI Symbol;Acc:MGI:1855696]	NA	NA	NA	NA	NA	0.05	#N/A	#N/A
ENSMUSG00000024399	Ltb	lymphotoxin B [Source:MGI Symbol;Acc:MGI:104796]	NA	NA	NA	NA	NA	0.0933333	#N/A	#N/A
ENSMUSG00000024401	Tnf	tumor necrosis factor [Source:MGI Symbol;Acc:MGI:104798]	NA	NA	NA	NA	NA	0.146667	#N/A	#N/A
ENSMUSG00000024402	Lta	lymphotoxin A [Source:MGI Symbol;Acc:MGI:104797]	NA	NA	NA	NA	NA	0.05	#N/A	#N/A
ENSMUSG00000024406	Pou5f1	POU domain, class 5, transcription factor 1 [Source:MGI Symbol;Acc:MGI:101893]	NA	NA	NA	NA	NA	0.0366667	#N/A	#N/A
ENSMUSG00000024409	Psors1c2	psoriasis susceptibility 1 candidate 2 (human) [Source:MGI Symbol;Acc:MGI:1930025]	NA	NA	NA	NA	NA	0	#N/A	#N/A
ENSMUSG00000024411	Aqp4	aquaporin 4 [Source:MGI Symbol;Acc:MGI:107387]	NA	NA	NA	NA	NA	0.16	#N/A	#N/A
ENSMUSG00000024420	Zfp521	zinc finger protein 521 [Source:MGI Symbol;Acc:MGI:95459]	NA	NA	NA	NA	NA	0.15	#N/A	#N/A
ENSMUSG00000024448	H2-M10.1	histocompatibility 2, M region locus 10.1 [Source:MGI Symbol;Acc:MGI:1276522]	NA	NA	NA	NA	NA	0	#N/A	#N/A
ENSMUSG00000024459	H2-M5	histocompatibility 2, M region locus 5 [Source:MGI Symbol;Acc:MGI:95917]	NA	NA	NA	NA	NA	0.125	#N/A	#N/A
ENSMUSG00000024471	Myot	myotilin [Source:MGI Symbol;Acc:MGI:1889800]	NA	NA	NA	NA	NA	0.02	#N/A	#N/A
ENSMUSG00000024479	Mal2	mal, T cell differentiation protein 2 [Source:MGI Symbol;Acc:MGI:2146021]	NA	NA	NA	NA	NA	0.18	#N/A	#N/A
ENSMUSG00000024481	Lvrn	laeverin [Source:MGI Symbol;Acc:MGI:1921824]	NA	NA	NA	NA	NA	0.0533333	#N/A	#N/A
ENSMUSG00000024485	Slc4a9	solute carrier family 4, sodium bicarbonate cotransporter, member 9 [Source:MGI Symbol;Acc:MGI:2443384]	NA	NA	NA	NA	NA	0.08	#N/A	#N/A
ENSMUSG00000024497	Pou4f3	POU domain, class 4, transcription factor 3 [Source:MGI Symbol;Acc:MGI:102523]	NA	NA	NA	NA	NA	0.01	#N/A	#N/A
ENSMUSG00000024500	Ppp2r2b	protein phosphatase 2, regulatory subunit B, beta [Source:MGI Symbol;Acc:MGI:1920180]	NA	NA	NA	NA	NA	1.42333	#N/A	#N/A
ENSMUSG00000024502	Jakmip2	janus kinase and microtubule interacting protein 2 [Source:MGI Symbol;Acc:MGI:1923467]	NA	NA	NA	NA	NA	0.146667	#N/A	#N/A
ENSMUSG00000024510	Ftmt	ferritin mitochondrial [Source:MGI Symbol;Acc:MGI:1914884]	NA	NA	NA	NA	NA	0.01	#N/A	#N/A
ENSMUSG00000024511	Rab27b	RAB27B, member RAS oncogene family [Source:MGI Symbol;Acc:MGI:1931295]	NA	NA	NA	NA	NA	0.045	#N/A	#N/A
ENSMUSG00000024512	Dynap	dynactin associated protein [Source:MGI Symbol;Acc:MGI:1922827]	NA	NA	NA	NA	NA	0	#N/A	#N/A
ENSMUSG00000024517	Grp	gastrin releasing peptide [Source:MGI Symbol;Acc:MGI:95833]	NA	NA	NA	NA	NA	0	#N/A	#N/A
ENSMUSG00000024518	Rax	retina and anterior neural fold homeobox [Source:MGI Symbol;Acc:MGI:109632]	NA	NA	NA	NA	NA	0.14	#N/A	#N/A
ENSMUSG00000024519	Cplx4	complexin 4 [Source:MGI Symbol;Acc:MGI:2685803]	NA	NA	NA	NA	NA	0.0966667	#N/A	#N/A
ENSMUSG00000024526	Cidea	cell death-inducing DNA fragmentation factor, alpha subunit-like effector A [Source:MGI Symbol;Acc:MGI:1270845]	NA	NA	NA	NA	NA	0	#N/A	#N/A
ENSMUSG00000024529	Lox	lysyl oxidase [Source:MGI Symbol;Acc:MGI:96817]	NA	NA	NA	NA	NA	0.126667	#N/A	#N/A
ENSMUSG00000024530	Prelid3a	PRELI domain containing 3A [Source:MGI Symbol;Acc:MGI:2442865]	NA	NA	NA	NA	NA	0.166667	#N/A	#N/A
ENSMUSG00000024532	1700034E13Rik	RIKEN cDNA 1700034E13 gene [Source:MGI Symbol;Acc:MGI:1925664]	NA	NA	NA	NA	NA	0	#N/A	#N/A
ENSMUSG00000024546	4930546C10Rik	RIKEN cDNA 4930546C10 gene [Source:MGI Symbol;Acc:MGI:1926181]	NA	NA	NA	NA	NA	0.0166667	#N/A	#N/A
ENSMUSG00000024552	Slc14a2	solute carrier family 14 (urea transporter), member 2 [Source:MGI Symbol;Acc:MGI:1351653]	NA	NA	NA	NA	NA	0.03	#N/A	#N/A
ENSMUSG00000024553	Galr1	galanin receptor 1 [Source:MGI Symbol;Acc:MGI:1096364]	NA	NA	NA	NA	NA	0.00333333	#N/A	#N/A
ENSMUSG00000024565	Sall3	spalt like transcription factor 3 [Source:MGI Symbol;Acc:MGI:109295]	NA	NA	NA	NA	NA	0.0933333	#N/A	#N/A
ENSMUSG00000024578	Il17b	interleukin 17B [Source:MGI Symbol;Acc:MGI:1928397]	NA	NA	NA	NA	NA	0	#N/A	#N/A
ENSMUSG00000024593	Megf10	multiple EGF-like-domains 10 [Source:MGI Symbol;Acc:MGI:2685177]	NA	NA	NA	NA	NA	0.00666667	#N/A	#N/A
ENSMUSG00000024598	Fbn2	fibrillin 2 [Source:MGI Symbol;Acc:MGI:95490]	NA	NA	NA	NA	NA	0.273333	#N/A	#N/A
ENSMUSG00000024600	Slc27a6	solute carrier family 27 (fatty acid transporter), member 6 [Source:MGI Symbol;Acc:MGI:3036230]	NA	NA	NA	NA	NA	0.03	#N/A	#N/A
ENSMUSG00000024617	Camk2a	calcium/calmodulin-dependent protein kinase II alpha [Source:MGI Symbol;Acc:MGI:88256]	NA	NA	NA	NA	NA	0.0766667	#N/A	#N/A
ENSMUSG00000024619	Cdx1	caudal type homeobox 1 [Source:MGI Symbol;Acc:MGI:88360]	NA	NA	NA	NA	NA	0	#N/A	#N/A
ENSMUSG00000024647	Cbln2	cerebellin 2 precursor protein [Source:MGI Symbol;Acc:MGI:88282]	NA	NA	NA	NA	NA	0.0433333	#N/A	#N/A
ENSMUSG00000024653	Scgb1a1	secretoglobin, family 1A, member 1 (uteroglobin) [Source:MGI Symbol;Acc:MGI:98919]	NA	NA	NA	NA	NA	0	#N/A	#N/A
ENSMUSG00000024658	Gm9750	predicted gene 9750 [Source:MGI Symbol;Acc:MGI:3642669]	NA	NA	NA	NA	NA	0.0533333	#N/A	#N/A
ENSMUSG00000024669	Cd5	CD5 antigen [Source:MGI Symbol;Acc:MGI:88340]	NA	NA	NA	NA	NA	0.516667	#N/A	#N/A
ENSMUSG00000024670	Cd6	CD6 antigen [Source:MGI Symbol;Acc:MGI:103566]	NA	NA	NA	NA	NA	0.0966667	#N/A	#N/A
ENSMUSG00000024673	Ms4a1	membrane-spanning 4-domains, subfamily A, member 1 [Source:MGI Symbol;Acc:MGI:88321]	NA	NA	NA	NA	NA	0.0466667	#N/A	#N/A
ENSMUSG00000024675	Ms4a4c	membrane-spanning 4-domains, subfamily A, member 4C [Source:MGI Symbol;Acc:MGI:1927656]	NA	NA	NA	NA	NA	0.253333	#N/A	#N/A
ENSMUSG00000024677	Ms4a6b	membrane-spanning 4-domains, subfamily A, member 6B [Source:MGI Symbol;Acc:MGI:1917024]	NA	NA	NA	NA	NA	0.636667	#N/A	#N/A
ENSMUSG00000024678	Ms4a4d	membrane-spanning 4-domains, subfamily A, member 4D [Source:MGI Symbol;Acc:MGI:1913857]	NA	NA	NA	NA	NA	0.055	#N/A	#N/A
ENSMUSG00000024679	Ms4a6d	membrane-spanning 4-domains, subfamily A, member 6D [Source:MGI Symbol;Acc:MGI:1916024]	NA	NA	NA	NA	NA	0.345	#N/A	#N/A
ENSMUSG00000024680	Ms4a2	membrane-spanning 4-domains, subfamily A, member 2 [Source:MGI Symbol;Acc:MGI:95495]	NA	NA	NA	NA	NA	0.525	#N/A	#N/A
ENSMUSG00000024681	Ms4a3	membrane-spanning 4-domains, subfamily A, member 3 [Source:MGI Symbol;Acc:MGI:2158468]	NA	NA	NA	NA	NA	0.106667	#N/A	#N/A
ENSMUSG00000024682	Cblif	cobalamin binding intrinsic factor [Source:MGI Symbol;Acc:MGI:1202394]	NA	NA	NA	NA	NA	0	#N/A	#N/A
ENSMUSG00000024727	Trpm6	transient receptor potential cation channel, subfamily M, member 6 [Source:MGI Symbol;Acc:MGI:2675603]	NA	NA	NA	NA	NA	0.0866667	#N/A	#N/A
ENSMUSG00000024728	Ms4a19	membrane-spanning 4-domains, subfamily A, member 19 [Source:MGI Symbol;Acc:MGI:1916666]	NA	NA	NA	NA	NA	0	#N/A	#N/A
ENSMUSG00000024729	Ms4a20	membrane-spanning 4-domains, subfamily A, member 20 [Source:MGI Symbol;Acc:MGI:1916619]	NA	NA	NA	NA	NA	0.0166667	#N/A	#N/A
ENSMUSG00000024730	Ms4a8a	membrane-spanning 4-domains, subfamily A, member 8A [Source:MGI Symbol;Acc:MGI:1927657]	NA	NA	NA	NA	NA	0.035	#N/A	#N/A
ENSMUSG00000024731	Ms4a10	membrane-spanning 4-domains, subfamily A, member 10 [Source:MGI Symbol;Acc:MGI:1917076]	NA	NA	NA	NA	NA	0	#N/A	#N/A
ENSMUSG00000024734	Zp1	zona pellucida glycoprotein 1 [Source:MGI Symbol;Acc:MGI:103073]	NA	NA	NA	NA	NA	0	#N/A	#N/A
ENSMUSG00000024736	Tmem132a	transmembrane protein 132A [Source:MGI Symbol;Acc:MGI:2147810]	NA	NA	NA	NA	NA	0.32	#N/A	#N/A
ENSMUSG00000024737	Slc15a3	solute carrier family 15, member 3 [Source:MGI Symbol;Acc:MGI:1929691]	NA	NA	NA	NA	NA	0.15	#N/A	#N/A
ENSMUSG00000024738	Pga5	pepsinogen 5, group I [Source:MGI Symbol;Acc:MGI:1915935]	NA	NA	NA	NA	NA	0	#N/A	#N/A
ENSMUSG00000024743	Syt7	synaptotagmin VII [Source:MGI Symbol;Acc:MGI:1859545]	NA	NA	NA	NA	NA	0.0433333	#N/A	#N/A
ENSMUSG00000024749	Tmc1	transmembrane channel-like gene family 1 [Source:MGI Symbol;Acc:MGI:2151016]	NA	NA	NA	NA	NA	0.176667	#N/A	#N/A
ENSMUSG00000024761	Gm16437	predicted pseudogene 16437 [Source:MGI Symbol;Acc:MGI:3644508]	NA	NA	NA	NA	NA	1.87667	#N/A	#N/A
ENSMUSG00000024768	Lipf	lipase, gastric [Source:MGI Symbol;Acc:MGI:1914967]	NA	NA	NA	NA	NA	0.03	#N/A	#N/A
ENSMUSG00000024770	Lipn	lipase, family member N [Source:MGI Symbol;Acc:MGI:1917416]	NA	NA	NA	NA	NA	0	#N/A	#N/A
ENSMUSG00000024771	Lipk	lipase, family member K [Source:MGI Symbol;Acc:MGI:2679259]	NA	NA	NA	NA	NA	0	#N/A	#N/A
ENSMUSG00000024774	Ankrd22	ankyrin repeat domain 22 [Source:MGI Symbol;Acc:MGI:1277101]	NA	NA	NA	NA	NA	0.01	#N/A	#N/A
ENSMUSG00000024776	Stambpl1	STAM binding protein like 1 [Source:MGI Symbol;Acc:MGI:1923880]	NA	NA	NA	NA	NA	0.22	#N/A	#N/A
ENSMUSG00000024784	Gpha2	glycoprotein hormone alpha 2 [Source:MGI Symbol;Acc:MGI:2156541]	NA	NA	NA	NA	NA	0.05	#N/A	#N/A
ENSMUSG00000024786	Majin	membrane anchored junction protein [Source:MGI Symbol;Acc:MGI:1923913]	NA	NA	NA	NA	NA	0.1	#N/A	#N/A
ENSMUSG00000024793	Tnfrsf25	tumor necrosis factor receptor superfamily, member 25 [Source:MGI Symbol;Acc:MGI:1934667]	NA	NA	NA	NA	NA	1.01	#N/A	#N/A
ENSMUSG00000024798	Htr7	5-hydroxytryptamine (serotonin) receptor 7 [Source:MGI Symbol;Acc:MGI:99841]	NA	NA	NA	NA	NA	0.146667	#N/A	#N/A
ENSMUSG00000024803	Ankrd1	ankyrin repeat domain 1 (cardiac muscle) [Source:MGI Symbol;Acc:MGI:1097717]	NA	NA	NA	NA	NA	0.05	#N/A	#N/A
ENSMUSG00000024806	Mlana	melan-A [Source:MGI Symbol;Acc:MGI:108454]	NA	NA	NA	NA	NA	0.0633333	#N/A	#N/A
ENSMUSG00000024815	Trpd52l3	tumor protein D52-like 3 [Source:MGI Symbol;Acc:MGI:1913995]	NA	NA	NA	NA	NA	0.00666667	#N/A	#N/A
ENSMUSG00000024837	Dmrt1	doublesex and mab-3 related transcription factor 1 [Source:MGI Symbol;Acc:MGI:1354733]	NA	NA	NA	NA	NA	0.09	#N/A	#N/A
ENSMUSG00000024842	Cabp4	calcium binding protein 4 [Source:MGI Symbol;Acc:MGI:1920910]	NA	NA	NA	NA	NA	0.035	#N/A	#N/A
ENSMUSG00000024846	Cst6	cystatin E/M [Source:MGI Symbol;Acc:MGI:1920970]	NA	NA	NA	NA	NA	0.57	#N/A	#N/A
ENSMUSG00000024857	Cabp2	calcium binding protein 2 [Source:MGI Symbol;Acc:MGI:1352749]	NA	NA	NA	NA	NA	2.645	#N/A	#N/A
ENSMUSG00000024868	Dkk1	dickkopf WNT signaling pathway inhibitor 1 [Source:MGI Symbol;Acc:MGI:1329040]	NA	NA	NA	NA	NA	0.04	#N/A	#N/A
ENSMUSG00000024873	Cnih2	cornichon family AMPA receptor auxiliary protein 2 [Source:MGI Symbol;Acc:MGI:1277225]	NA	NA	NA	NA	NA	0.285	#N/A	#N/A
ENSMUSG00000024883	Rin1	Ras and Rab interactor 1 [Source:MGI Symbol;Acc:MGI:2385695]	NA	NA	NA	NA	NA	0.156667	#N/A	#N/A
ENSMUSG00000024897	Apba1	amyloid beta (A4) precursor protein binding, family A, member 1 [Source:MGI Symbol;Acc:MGI:1860297]	NA	NA	NA	NA	NA	0.0733333	#N/A	#N/A
ENSMUSG00000024903	Lao1	L-amino acid oxidase 1 [Source:MGI Symbol;Acc:MGI:2140628]	NA	NA	NA	NA	NA	0.0366667	#N/A	#N/A
ENSMUSG00000024905	Tesmin	testis expressed metallothionein like [Source:MGI Symbol;Acc:MGI:1340029]	NA	NA	NA	NA	NA	0.26	#N/A	#N/A
ENSMUSG00000024907	Gal	galanin and GMAP prepropeptide [Source:MGI Symbol;Acc:MGI:95637]	NA	NA	NA	NA	NA	0.095	#N/A	#N/A
ENSMUSG00000024910	Ctsw	cathepsin W [Source:MGI Symbol;Acc:MGI:1338045]	NA	NA	NA	NA	NA	0.715	#N/A	#N/A
ENSMUSG00000024912	Fosl1	fos-like antigen 1 [Source:MGI Symbol;Acc:MGI:107179]	NA	NA	NA	NA	NA	0.11	#N/A	#N/A
ENSMUSG00000024936	Kcnk7	potassium channel, subfamily K, member 7 [Source:MGI Symbol;Acc:MGI:1341841]	NA	NA	NA	NA	NA	0.103333	#N/A	#N/A
ENSMUSG00000024968	Rcor2	REST corepressor 2 [Source:MGI Symbol;Acc:MGI:1859854]	NA	NA	NA	NA	NA	0.146667	#N/A	#N/A
ENSMUSG00000024972	Lgals12	lectin, galactose binding, soluble 12 [Source:MGI Symbol;Acc:MGI:1929094]	NA	NA	NA	NA	NA	0.015	#N/A	#N/A
ENSMUSG00000024973	Plaat5	phospholipase A and acyltransferase 5 [Source:MGI Symbol;Acc:MGI:1913977]	NA	NA	NA	NA	NA	0.0266667	#N/A	#N/A
ENSMUSG00000024979	Tectb	tectorin beta [Source:MGI Symbol;Acc:MGI:109574]	NA	NA	NA	NA	NA	0.246667	#N/A	#N/A
ENSMUSG00000024987	Cyp26a1	cytochrome P450, family 26, subfamily a, polypeptide 1 [Source:MGI Symbol;Acc:MGI:1096359]	NA	NA	NA	NA	NA	0.16	#N/A	#N/A
ENSMUSG00000024989	Cep55	centrosomal protein 55 [Source:MGI Symbol;Acc:MGI:1921357]	NA	NA	NA	NA	NA	0.116667	#N/A	#N/A
ENSMUSG00000024990	Rbp4	retinol binding protein 4, plasma [Source:MGI Symbol;Acc:MGI:97879]	NA	NA	NA	NA	NA	0.735	#N/A	#N/A
ENSMUSG00000024992	Pde6c	phosphodiesterase 6C, cGMP specific, cone, alpha prime [Source:MGI Symbol;Acc:MGI:105956]	NA	NA	NA	NA	NA	0.0133333	#N/A	#N/A
ENSMUSG00000024998	Plce1	phospholipase C, epsilon 1 [Source:MGI Symbol;Acc:MGI:1921305]	NA	NA	NA	NA	NA	0.16	#N/A	#N/A
ENSMUSG00000025002	Cyp2c55	cytochrome P450, family 2, subfamily c, polypeptide 55 [Source:MGI Symbol;Acc:MGI:1919332]	NA	NA	NA	NA	NA	0	#N/A	#N/A
ENSMUSG00000025003	Cyp2c39	cytochrome P450, family 2, subfamily c, polypeptide 39 [Source:MGI Symbol;Acc:MGI:1306818]	NA	NA	NA	NA	NA	0.01	#N/A	#N/A
ENSMUSG00000025004	Cyp2c40	cytochrome P450, family 2, subfamily c, polypeptide 40 [Source:MGI Symbol;Acc:MGI:1306815]	NA	NA	NA	NA	NA	0.0966667	#N/A	#N/A
ENSMUSG00000025013	Tll2	tolloid-like 2 [Source:MGI Symbol;Acc:MGI:1346044]	NA	NA	NA	NA	NA	0.01	#N/A	#N/A
ENSMUSG00000025014	Dntt	deoxynucleotidyltransferase, terminal [Source:MGI Symbol;Acc:MGI:98659]	NA	NA	NA	NA	NA	0.0166667	#N/A	#N/A
ENSMUSG00000025020	Slit1	slit guidance ligand 1 [Source:MGI Symbol;Acc:MGI:1315203]	NA	NA	NA	NA	NA	0.00333333	#N/A	#N/A
ENSMUSG00000025043	Dusp21	dual specificity phosphatase 21 [Source:MGI Symbol;Acc:MGI:1920797]	NA	NA	NA	NA	NA	0	#N/A	#N/A
ENSMUSG00000025044	Msr1	macrophage scavenger receptor 1 [Source:MGI Symbol;Acc:MGI:98257]	NA	NA	NA	NA	NA	0.215	#N/A	#N/A
ENSMUSG00000025051	Samt4	spermatogenesis associated multipass transmembrane protein 4 [Source:MGI Symbol;Acc:MGI:1922435]	NA	NA	NA	NA	NA	0	#N/A	#N/A
ENSMUSG00000025056	Nr0b1	nuclear receptor subfamily 0, group B, member 1 [Source:MGI Symbol;Acc:MGI:1352460]	NA	NA	NA	NA	NA	0.03	#N/A	#N/A
ENSMUSG00000025058	Tasl	TLR adaptor interacting with endolysosomal SLC15A4 [Source:MGI Symbol;Acc:MGI:1918648]	NA	NA	NA	NA	NA	0.146667	#N/A	#N/A
ENSMUSG00000025064	Col17a1	collagen, type XVII, alpha 1 [Source:MGI Symbol;Acc:MGI:88450]	NA	NA	NA	NA	NA	0.0133333	#N/A	#N/A
ENSMUSG00000025081	Tdrd1	tudor domain containing 1 [Source:MGI Symbol;Acc:MGI:1933218]	NA	NA	NA	NA	NA	0.00333333	#N/A	#N/A
ENSMUSG00000025089	Gfra1	glial cell line derived neurotrophic factor family receptor alpha 1 [Source:MGI Symbol;Acc:MGI:1100842]	NA	NA	NA	NA	NA	0.22	#N/A	#N/A
ENSMUSG00000025090	Ccdc172	coiled-coil domain containing 172 [Source:MGI Symbol;Acc:MGI:1922895]	NA	NA	NA	NA	NA	0	#N/A	#N/A
ENSMUSG00000025091	Pnliprp2	pancreatic lipase-related protein 2 [Source:MGI Symbol;Acc:MGI:1336202]	NA	NA	NA	NA	NA	0.015	#N/A	#N/A
ENSMUSG00000025105	Bnc1	basonuclin 1 [Source:MGI Symbol;Acc:MGI:1097164]	NA	NA	NA	NA	NA	0.00666667	#N/A	#N/A
ENSMUSG00000025127	Gcgr	glucagon receptor [Source:MGI Symbol;Acc:MGI:99572]	NA	NA	NA	NA	NA	0.18	#N/A	#N/A
ENSMUSG00000025128	Bhlhe22	basic helix-loop-helix family, member e22 [Source:MGI Symbol;Acc:MGI:1930001]	NA	NA	NA	NA	NA	0.2	#N/A	#N/A
ENSMUSG00000025129	Ppp1r27	protein phosphatase 1, regulatory subunit 27 [Source:MGI Symbol;Acc:MGI:1915951]	NA	NA	NA	NA	NA	0.03	#N/A	#N/A
ENSMUSG00000025141	Myadml2	myeloid-associated differentiation marker-like 2 [Source:MGI Symbol;Acc:MGI:1915765]	NA	NA	NA	NA	NA	0.02	#N/A	#N/A
ENSMUSG00000025163	Cd7	CD7 antigen [Source:MGI Symbol;Acc:MGI:88344]	NA	NA	NA	NA	NA	0.17	#N/A	#N/A
ENSMUSG00000025172	Ankrd2	ankyrin repeat domain 2 (stretch responsive muscle) [Source:MGI Symbol;Acc:MGI:1861447]	NA	NA	NA	NA	NA	0.025	#N/A	#N/A
ENSMUSG00000025201	Bloc1s2-ps	biogenesis of lysosomal organelles complex-1, subunit 2, pseudogene [Source:MGI Symbol;Acc:MGI:3702045]	NA	NA	NA	NA	NA	0.676667	#N/A	#N/A
ENSMUSG00000025202	Scd3	stearoyl-coenzyme A desaturase 3 [Source:MGI Symbol;Acc:MGI:1353437]	NA	NA	NA	NA	NA	0.0633333	#N/A	#N/A
ENSMUSG00000025215	Tlx1	T cell leukemia, homeobox 1 [Source:MGI Symbol;Acc:MGI:98769]	NA	NA	NA	NA	NA	0	#N/A	#N/A
ENSMUSG00000025216	Lbx1	ladybird homeobox 1 [Source:MGI Symbol;Acc:MGI:104867]	NA	NA	NA	NA	NA	0.0266667	#N/A	#N/A
ENSMUSG00000025219	Fgf8	fibroblast growth factor 8 [Source:MGI Symbol;Acc:MGI:99604]	NA	NA	NA	NA	NA	0	#N/A	#N/A
ENSMUSG00000025229	Pitx3	paired-like homeodomain transcription factor 3 [Source:MGI Symbol;Acc:MGI:1100498]	NA	NA	NA	NA	NA	0.0533333	#N/A	#N/A
ENSMUSG00000025255	Zfhx4	zinc finger homeodomain 4 [Source:MGI Symbol;Acc:MGI:2137668]	NA	NA	NA	NA	NA	0.0766667	#N/A	#N/A
ENSMUSG00000025270	Alas2	aminolevulinic acid synthase 2, erythroid [Source:MGI Symbol;Acc:MGI:87990]	NA	NA	NA	NA	NA	2.055	#N/A	#N/A
ENSMUSG00000025272	Tro	trophinin [Source:MGI Symbol;Acc:MGI:1928994]	NA	NA	NA	NA	NA	0.216667	#N/A	#N/A
ENSMUSG00000025279	Dnase1l3	deoxyribonuclease 1-like 3 [Source:MGI Symbol;Acc:MGI:1314633]	NA	NA	NA	NA	NA	0.07	#N/A	#N/A
ENSMUSG00000025288	4933436I01Rik	RIKEN cDNA 4933436I01 gene [Source:MGI Symbol;Acc:MGI:1914030]	NA	NA	NA	NA	NA	0	#N/A	#N/A
ENSMUSG00000025317	Car5a	carbonic anhydrase 5a, mitochondrial [Source:MGI Symbol;Acc:MGI:101946]	NA	NA	NA	NA	NA	0.8	#N/A	#N/A
ENSMUSG00000025318	Jph3	junctophilin 3 [Source:MGI Symbol;Acc:MGI:1891497]	NA	NA	NA	NA	NA	0.095	#N/A	#N/A
ENSMUSG00000025324	Atp10a	ATPase, class V, type 10A [Source:MGI Symbol;Acc:MGI:1330809]	NA	NA	NA	NA	NA	0.106667	#N/A	#N/A
ENSMUSG00000025328	Padi3	peptidyl arginine deiminase, type III [Source:MGI Symbol;Acc:MGI:1338891]	NA	NA	NA	NA	NA	0.00333333	#N/A	#N/A
ENSMUSG00000025329	Padi1	peptidyl arginine deiminase, type I [Source:MGI Symbol;Acc:MGI:1338893]	NA	NA	NA	NA	NA	0.03	#N/A	#N/A
ENSMUSG00000025330	Padi4	peptidyl arginine deiminase, type IV [Source:MGI Symbol;Acc:MGI:1338898]	NA	NA	NA	NA	NA	0.39	#N/A	#N/A
ENSMUSG00000025333	Gpr143	G protein-coupled receptor 143 [Source:MGI Symbol;Acc:MGI:107193]	NA	NA	NA	NA	NA	0.13	#N/A	#N/A
ENSMUSG00000025352	Gdf11	growth differentiation factor 11 [Source:MGI Symbol;Acc:MGI:1338027]	NA	NA	NA	NA	NA	0.165	#N/A	#N/A
ENSMUSG00000025355	Mmp19	matrix metallopeptidase 19 [Source:MGI Symbol;Acc:MGI:1927899]	NA	NA	NA	NA	NA	0.2	#N/A	#N/A
ENSMUSG00000025370	Cdh9	cadherin 9 [Source:MGI Symbol;Acc:MGI:107433]	NA	NA	NA	NA	NA	0.09	#N/A	#N/A
ENSMUSG00000025380	Fscn2	fascin actin-bundling protein 2 [Source:MGI Symbol;Acc:MGI:2443337]	NA	NA	NA	NA	NA	0.0133333	#N/A	#N/A
ENSMUSG00000025383	Il23a	interleukin 23, alpha subunit p19 [Source:MGI Symbol;Acc:MGI:1932410]	NA	NA	NA	NA	NA	0.106667	#N/A	#N/A
ENSMUSG00000025386	Pde6g	phosphodiesterase 6G, cGMP-specific, rod, gamma [Source:MGI Symbol;Acc:MGI:97526]	NA	NA	NA	NA	NA	0.45	#N/A	#N/A
ENSMUSG00000025389	Mip	major intrinsic protein of lens fiber [Source:MGI Symbol;Acc:MGI:96990]	NA	NA	NA	NA	NA	0.06	#N/A	#N/A
ENSMUSG00000025396	Hsd17b6	hydroxysteroid (17-beta) dehydrogenase 6 [Source:MGI Symbol;Acc:MGI:1351670]	NA	NA	NA	NA	NA	0.01	#N/A	#N/A
ENSMUSG00000025400	Tac2	tachykinin 2 [Source:MGI Symbol;Acc:MGI:98476]	NA	NA	NA	NA	NA	0.0733333	#N/A	#N/A
ENSMUSG00000025401	Myo1a	myosin IA [Source:MGI Symbol;Acc:MGI:107732]	NA	NA	NA	NA	NA	0.0233333	#N/A	#N/A
ENSMUSG00000025405	Inhbc	inhibin beta-C [Source:MGI Symbol;Acc:MGI:105932]	NA	NA	NA	NA	NA	0.0666667	#N/A	#N/A
ENSMUSG00000025407	Gli1	GLI-Kruppel family member GLI1 [Source:MGI Symbol;Acc:MGI:95727]	NA	NA	NA	NA	NA	0.0266667	#N/A	#N/A
ENSMUSG00000025418	Bsnd	barttin CLCNK type accessory beta subunit [Source:MGI Symbol;Acc:MGI:2153465]	NA	NA	NA	NA	NA	0.143333	#N/A	#N/A
ENSMUSG00000025420	Katnal2	katanin p60 subunit A-like 2 [Source:MGI Symbol;Acc:MGI:1924234]	NA	NA	NA	NA	NA	0.213333	#N/A	#N/A
ENSMUSG00000025422	Agap2	ArfGAP with GTPase domain, ankyrin repeat and PH domain 2 [Source:MGI Symbol;Acc:MGI:3580016]	NA	NA	NA	NA	NA	0.01	#N/A	#N/A
ENSMUSG00000025425	St8sia5	ST8 alpha-N-acetyl-neuraminide alpha-2,8-sialyltransferase 5 [Source:MGI Symbol;Acc:MGI:109243]	NA	NA	NA	NA	NA	0.065	#N/A	#N/A
ENSMUSG00000025427	Rnf165	ring finger protein 165 [Source:MGI Symbol;Acc:MGI:2444521]	NA	NA	NA	NA	NA	0.41	#N/A	#N/A
ENSMUSG00000025431	Crisp1	cysteine-rich secretory protein 1 [Source:MGI Symbol;Acc:MGI:102553]	NA	NA	NA	NA	NA	0	#N/A	#N/A
ENSMUSG00000025432	Avil	advillin [Source:MGI Symbol;Acc:MGI:1333798]	NA	NA	NA	NA	NA	0.035	#N/A	#N/A
ENSMUSG00000025433	Crisp3	cysteine-rich secretory protein 3 [Source:MGI Symbol;Acc:MGI:102552]	NA	NA	NA	NA	NA	0.0933333	#N/A	#N/A
ENSMUSG00000025461	Scart1	scavenger receptor family member expressed on T cells 1 [Source:MGI Symbol;Acc:MGI:2443796]	NA	NA	NA	NA	NA	0.29	#N/A	#N/A
ENSMUSG00000025467	Prap1	proline-rich acidic protein 1 [Source:MGI Symbol;Acc:MGI:893573]	NA	NA	NA	NA	NA	0.455	#N/A	#N/A
ENSMUSG00000025468	Caly	calcyon neuron-specific vesicular protein [Source:MGI Symbol;Acc:MGI:1915816]	NA	NA	NA	NA	NA	0.11	#N/A	#N/A
ENSMUSG00000025469	Msx3	msh homeobox 3 [Source:MGI Symbol;Acc:MGI:106587]	NA	NA	NA	NA	NA	0.22	#N/A	#N/A
ENSMUSG00000025473	Adam8	a disintegrin and metallopeptidase domain 8 [Source:MGI Symbol;Acc:MGI:107825]	NA	NA	NA	NA	NA	0.24	#N/A	#N/A
ENSMUSG00000025475	Adgra1	adhesion G protein-coupled receptor A1 [Source:MGI Symbol;Acc:MGI:1277167]	NA	NA	NA	NA	NA	0.0633333	#N/A	#N/A
ENSMUSG00000025478	Dpysl4	dihydropyrimidinase-like 4 [Source:MGI Symbol;Acc:MGI:1349764]	NA	NA	NA	NA	NA	0.313333	#N/A	#N/A
ENSMUSG00000025480	Syce1	synaptonemal complex central element protein 1 [Source:MGI Symbol;Acc:MGI:1921325]	NA	NA	NA	NA	NA	0	#N/A	#N/A
ENSMUSG00000025482	Odf3	outer dense fiber of sperm tails 3 [Source:MGI Symbol;Acc:MGI:1916537]	NA	NA	NA	NA	NA	0.0566667	#N/A	#N/A
ENSMUSG00000025488	Cox8b	cytochrome c oxidase subunit 8B [Source:MGI Symbol;Acc:MGI:105958]	NA	NA	NA	NA	NA	0.145	#N/A	#N/A
ENSMUSG00000025489	Ifitm5	interferon induced transmembrane protein 5 [Source:MGI Symbol;Acc:MGI:1934923]	NA	NA	NA	NA	NA	0.075	#N/A	#N/A
ENSMUSG00000025491	Ifitm1	interferon induced transmembrane protein 1 [Source:MGI Symbol;Acc:MGI:1915963]	NA	NA	NA	NA	NA	2.17	#N/A	#N/A
ENSMUSG00000025496	Drd4	dopamine receptor D4 [Source:MGI Symbol;Acc:MGI:94926]	NA	NA	NA	NA	NA	0.11	#N/A	#N/A
ENSMUSG00000025515	Muc2	mucin 2 [Source:MGI Symbol;Acc:MGI:1339364]	NA	NA	NA	NA	NA	0.346667	#N/A	#N/A
ENSMUSG00000025519	Tktl2	transketolase-like 2 [Source:MGI Symbol;Acc:MGI:1921669]	NA	NA	NA	NA	NA	0.005	#N/A	#N/A
ENSMUSG00000025527	Satl1	spermidine/spermine N1-acetyl transferase-like 1 [Source:MGI Symbol;Acc:MGI:1921059]	NA	NA	NA	NA	NA	0	#N/A	#N/A
ENSMUSG00000025528	2010106E10Rik	RIKEN cDNA 2010106E10 gene [Source:MGI Symbol;Acc:MGI:1914965]	NA	NA	NA	NA	NA	0	#N/A	#N/A
ENSMUSG00000025529	Zfp711	zinc finger protein 711 [Source:MGI Symbol;Acc:MGI:3045342]	NA	NA	NA	NA	NA	0.105	#N/A	#N/A
ENSMUSG00000025537	Phkg1	phosphorylase kinase gamma 1 [Source:MGI Symbol;Acc:MGI:97579]	NA	NA	NA	NA	NA	0.44	#N/A	#N/A
ENSMUSG00000025551	Fgf14	fibroblast growth factor 14 [Source:MGI Symbol;Acc:MGI:109189]	NA	NA	NA	NA	NA	0.005	#N/A	#N/A
ENSMUSG00000025557	Slc15a1	solute carrier family 15 (oligopeptide transporter), member 1 [Source:MGI Symbol;Acc:MGI:1861376]	NA	NA	NA	NA	NA	0.116667	#N/A	#N/A
ENSMUSG00000025573	6030468B19Rik	RIKEN cDNA 6030468B19 gene [Source:MGI Symbol;Acc:MGI:1924977]	NA	NA	NA	NA	NA	0	#N/A	#N/A
ENSMUSG00000025576	Rbfox3	RNA binding protein, fox-1 homolog (C. elegans) 3 [Source:MGI Symbol;Acc:MGI:106368]	NA	NA	NA	NA	NA	0.323333	#N/A	#N/A
ENSMUSG00000025582	Nptx1	neuronal pentraxin 1 [Source:MGI Symbol;Acc:MGI:107811]	NA	NA	NA	NA	NA	0.00666667	#N/A	#N/A
ENSMUSG00000025592	Dach2	dachshund family transcription factor 2 [Source:MGI Symbol;Acc:MGI:1890446]	NA	NA	NA	NA	NA	0.0366667	#N/A	#N/A
ENSMUSG00000025644	Gm7628	predicted gene 7628 [Source:MGI Symbol;Acc:MGI:3643956]	NA	NA	NA	NA	NA	0.01	#N/A	#N/A
ENSMUSG00000025652	Tmem89	transmembrane protein 89 [Source:MGI Symbol;Acc:MGI:1916634]	NA	NA	NA	NA	NA	0.115	#N/A	#N/A
ENSMUSG00000025658	Cnksr2	connector enhancer of kinase suppressor of Ras 2 [Source:MGI Symbol;Acc:MGI:2661175]	NA	NA	NA	NA	NA	0.0166667	#N/A	#N/A
ENSMUSG00000025701	Alox5	arachidonate 5-lipoxygenase [Source:MGI Symbol;Acc:MGI:87999]	NA	NA	NA	NA	NA	0.475	#N/A	#N/A
ENSMUSG00000025716	Myo3a	myosin IIIA [Source:MGI Symbol;Acc:MGI:2183924]	NA	NA	NA	NA	NA	0.213333	#N/A	#N/A
ENSMUSG00000025727	A930017K11Rik	RIKEN cDNA A930017K11 gene [Source:MGI Symbol;Acc:MGI:2442713]	NA	NA	NA	NA	NA	0.05	#N/A	#N/A
ENSMUSG00000025739	Gng13	guanine nucleotide binding protein (G protein), gamma 13 [Source:MGI Symbol;Acc:MGI:1925616]	NA	NA	NA	NA	NA	0.333333	#N/A	#N/A
ENSMUSG00000025746	Il6	interleukin 6 [Source:MGI Symbol;Acc:MGI:96559]	NA	NA	NA	NA	NA	0.163333	#N/A	#N/A
ENSMUSG00000025754	Agbl1	ATP/GTP binding protein-like 1 [Source:MGI Symbol;Acc:MGI:3646469]	NA	NA	NA	NA	NA	0.0433333	#N/A	#N/A
ENSMUSG00000025774	Crisp4	cysteine-rich secretory protein 4 [Source:MGI Symbol;Acc:MGI:1925331]	NA	NA	NA	NA	NA	0.01	#N/A	#N/A
ENSMUSG00000025777	Gdap1	ganglioside-induced differentiation-associated-protein 1 [Source:MGI Symbol;Acc:MGI:1338002]	NA	NA	NA	NA	NA	0.116667	#N/A	#N/A
ENSMUSG00000025783	4930412O13Rik	RIKEN cDNA 4930412O13 gene [Source:MGI Symbol;Acc:MGI:1921185]	NA	NA	NA	NA	NA	0	#N/A	#N/A
ENSMUSG00000025784	Clec3b	C-type lectin domain family 3, member b [Source:MGI Symbol;Acc:MGI:104540]	NA	NA	NA	NA	NA	0.02	#N/A	#N/A
ENSMUSG00000025787	Tgm4	transglutaminase 4 (prostate) [Source:MGI Symbol;Acc:MGI:3027002]	NA	NA	NA	NA	NA	0.613333	#N/A	#N/A
ENSMUSG00000025789	St8sia2	ST8 alpha-N-acetyl-neuraminide alpha-2,8-sialyltransferase 2 [Source:MGI Symbol;Acc:MGI:106020]	NA	NA	NA	NA	NA	0.0433333	#N/A	#N/A
ENSMUSG00000025804	Ccr1	chemokine (C-C motif) receptor 1 [Source:MGI Symbol;Acc:MGI:104618]	NA	NA	NA	NA	NA	0.26	#N/A	#N/A
ENSMUSG00000025808	Ccdc7a	coiled-coil domain containing 7A [Source:MGI Symbol;Acc:MGI:1921953]	NA	NA	NA	NA	NA	0.01	#N/A	#N/A
ENSMUSG00000025813	Homer2	homer scaffolding protein 2 [Source:MGI Symbol;Acc:MGI:1347354]	NA	NA	NA	NA	NA	0.383333	#N/A	#N/A
ENSMUSG00000025838	Pramel6	PRAME like 6 [Source:MGI Symbol;Acc:MGI:2156390]	NA	NA	NA	NA	NA	0	#N/A	#N/A
ENSMUSG00000025839	Pramel7	PRAME like 7 [Source:MGI Symbol;Acc:MGI:2156391]	NA	NA	NA	NA	NA	0	#N/A	#N/A
ENSMUSG00000025855	Prkar1b	protein kinase, cAMP dependent regulatory, type I beta [Source:MGI Symbol;Acc:MGI:97759]	NA	NA	NA	NA	NA	0.585	#N/A	#N/A
ENSMUSG00000025876	Unc5a	unc-5 netrin receptor A [Source:MGI Symbol;Acc:MGI:894682]	NA	NA	NA	NA	NA	0.286667	#N/A	#N/A
ENSMUSG00000025877	Hk3	hexokinase 3 [Source:MGI Symbol;Acc:MGI:2670962]	NA	NA	NA	NA	NA	0.116667	#N/A	#N/A
ENSMUSG00000025887	Casp12	caspase 12 [Source:MGI Symbol;Acc:MGI:1312922]	NA	NA	NA	NA	NA	0.24	#N/A	#N/A
ENSMUSG00000025888	Casp1	caspase 1 [Source:MGI Symbol;Acc:MGI:96544]	NA	NA	NA	NA	NA	0.38	#N/A	#N/A
ENSMUSG00000025892	Gria4	glutamate receptor, ionotropic, AMPA4 (alpha 4) [Source:MGI Symbol;Acc:MGI:95811]	NA	NA	NA	NA	NA	0.03	#N/A	#N/A
ENSMUSG00000025900	Rp1	retinitis pigmentosa 1 (human) [Source:MGI Symbol;Acc:MGI:1341105]	NA	NA	NA	NA	NA	0.0266667	#N/A	#N/A
ENSMUSG00000025905	Oprk1	opioid receptor, kappa 1 [Source:MGI Symbol;Acc:MGI:97439]	NA	NA	NA	NA	NA	0.123333	#N/A	#N/A
ENSMUSG00000025909	Sntg1	syntrophin, gamma 1 [Source:MGI Symbol;Acc:MGI:1918346]	NA	NA	NA	NA	NA	0.126667	#N/A	#N/A
ENSMUSG00000025912	Mybl1	myeloblastosis oncogene-like 1 [Source:MGI Symbol;Acc:MGI:99925]	NA	NA	NA	NA	NA	0.19	#N/A	#N/A
ENSMUSG00000025916	Ppp1r42	protein phosphatase 1, regulatory subunit 42 [Source:MGI Symbol;Acc:MGI:1921138]	NA	NA	NA	NA	NA	1.1	#N/A	#N/A
ENSMUSG00000025922	Rpl7-ps8	ribosomal protein L7, pseudogene 8 [Source:MGI Symbol;Acc:MGI:3647181]	NA	NA	NA	NA	NA	0.1	#N/A	#N/A
ENSMUSG00000025927	Tfap2b	transcription factor AP-2 beta [Source:MGI Symbol;Acc:MGI:104672]	NA	NA	NA	NA	NA	0.85	#N/A	#N/A
ENSMUSG00000025929	Il17a	interleukin 17A [Source:MGI Symbol;Acc:MGI:107364]	NA	NA	NA	NA	NA	0	#N/A	#N/A
ENSMUSG00000025930	Msc	musculin [Source:MGI Symbol;Acc:MGI:1333884]	NA	NA	NA	NA	NA	0.025	#N/A	#N/A
ENSMUSG00000025932	Eya1	EYA transcriptional coactivator and phosphatase 1 [Source:MGI Symbol;Acc:MGI:109344]	NA	NA	NA	NA	NA	0.0833333	#N/A	#N/A
ENSMUSG00000025938	Slco5a1	solute carrier organic anion transporter family, member 5A1 [Source:MGI Symbol;Acc:MGI:2443431]	NA	NA	NA	NA	NA	0.0466667	#N/A	#N/A
ENSMUSG00000025945	Crygf	crystallin, gamma F [Source:MGI Symbol;Acc:MGI:88526]	NA	NA	NA	NA	NA	0.03	#N/A	#N/A
ENSMUSG00000025946	Pth2r	parathyroid hormone 2 receptor [Source:MGI Symbol;Acc:MGI:2180917]	NA	NA	NA	NA	NA	0.04	#N/A	#N/A
ENSMUSG00000025952	Crygc	crystallin, gamma C [Source:MGI Symbol;Acc:MGI:88523]	NA	NA	NA	NA	NA	0.123333	#N/A	#N/A
ENSMUSG00000025955	Akr1cl	aldo-keto reductase family 1, member C-like [Source:MGI Symbol;Acc:MGI:1918111]	NA	NA	NA	NA	NA	0.533333	#N/A	#N/A
ENSMUSG00000025961	4933402D24Rik	RIKEN cDNA 4933402D24 gene [Source:MGI Symbol;Acc:MGI:1921676]	NA	NA	NA	NA	NA	0.0566667	#N/A	#N/A
ENSMUSG00000025963	Mdh1b	malate dehydrogenase 1B, NAD (soluble) [Source:MGI Symbol;Acc:MGI:1923918]	NA	NA	NA	NA	NA	0.66	#N/A	#N/A
ENSMUSG00000025964	Adam23	a disintegrin and metallopeptidase domain 23 [Source:MGI Symbol;Acc:MGI:1345162]	NA	NA	NA	NA	NA	0.21	#N/A	#N/A
ENSMUSG00000025977	Boll	boule homolog, RNA binding protein [Source:MGI Symbol;Acc:MGI:1922638]	NA	NA	NA	NA	NA	0.36	#N/A	#N/A
ENSMUSG00000025978	Rftn2	raftlin family member 2 [Source:MGI Symbol;Acc:MGI:1921263]	NA	NA	NA	NA	NA	0.183333	#N/A	#N/A
ENSMUSG00000025991	Cps1	carbamoyl-phosphate synthetase 1 [Source:MGI Symbol;Acc:MGI:891996]	NA	NA	NA	NA	NA	0.01	#N/A	#N/A
ENSMUSG00000026009	Icos	inducible T cell co-stimulator [Source:MGI Symbol;Acc:MGI:1858745]	NA	NA	NA	NA	NA	0.06	#N/A	#N/A
ENSMUSG00000026011	Ctla4	cytotoxic T-lymphocyte-associated protein 4 [Source:MGI Symbol;Acc:MGI:88556]	NA	NA	NA	NA	NA	0.045	#N/A	#N/A
ENSMUSG00000026012	Cd28	CD28 antigen [Source:MGI Symbol;Acc:MGI:88327]	NA	NA	NA	NA	NA	0.0666667	#N/A	#N/A
ENSMUSG00000026018	Ica1l	islet cell autoantigen 1-like [Source:MGI Symbol;Acc:MGI:1917625]	NA	NA	NA	NA	NA	0.0833333	#N/A	#N/A
ENSMUSG00000026023	Cdk15	cyclin-dependent kinase 15 [Source:MGI Symbol;Acc:MGI:3583944]	NA	NA	NA	NA	NA	0.413333	#N/A	#N/A
ENSMUSG00000026039	Sgo2a	shugoshin 2A [Source:MGI Symbol;Acc:MGI:1098767]	NA	NA	NA	NA	NA	0.09	#N/A	#N/A
ENSMUSG00000026042	Col5a2	collagen, type V, alpha 2 [Source:MGI Symbol;Acc:MGI:88458]	NA	NA	NA	NA	NA	0.135	#N/A	#N/A
ENSMUSG00000026051	Ecrg4	ECRG4 augurin precursor [Source:MGI Symbol;Acc:MGI:1926146]	NA	NA	NA	NA	NA	0.0966667	#N/A	#N/A
ENSMUSG00000026063	Dnaaf6	dynein axonemal assembly factor 6 [Source:MGI Symbol;Acc:MGI:1921958]	NA	NA	NA	NA	NA	0	#N/A	#N/A
ENSMUSG00000026065	Slc9a4	solute carrier family 9 (sodium/hydrogen exchanger), member 4 [Source:MGI Symbol;Acc:MGI:105074]	NA	NA	NA	NA	NA	0	#N/A	#N/A
ENSMUSG00000026068	Il18rap	interleukin 18 receptor accessory protein [Source:MGI Symbol;Acc:MGI:1338888]	NA	NA	NA	NA	NA	0.115	#N/A	#N/A
ENSMUSG00000026069	Il1rl1	interleukin 1 receptor-like 1 [Source:MGI Symbol;Acc:MGI:98427]	NA	NA	NA	NA	NA	0.23	#N/A	#N/A
ENSMUSG00000026070	Il18r1	interleukin 18 receptor 1 [Source:MGI Symbol;Acc:MGI:105383]	NA	NA	NA	NA	NA	0.0466667	#N/A	#N/A
ENSMUSG00000026073	Il1r2	interleukin 1 receptor, type II [Source:MGI Symbol;Acc:MGI:96546]	NA	NA	NA	NA	NA	0.12	#N/A	#N/A
ENSMUSG00000026080	Chst10	carbohydrate sulfotransferase 10 [Source:MGI Symbol;Acc:MGI:2138283]	NA	NA	NA	NA	NA	0.0833333	#N/A	#N/A
ENSMUSG00000026085	Lyg1	lysozyme G-like 1 [Source:MGI Symbol;Acc:MGI:1916791]	NA	NA	NA	NA	NA	0.08	#N/A	#N/A
ENSMUSG00000026100	Mstn	myostatin [Source:MGI Symbol;Acc:MGI:95691]	NA	NA	NA	NA	NA	0.0466667	#N/A	#N/A
ENSMUSG00000026109	Tmeff2	transmembrane protein with EGF-like and two follistatin-like domains 2 [Source:MGI Symbol;Acc:MGI:1861735]	NA	NA	NA	NA	NA	0.143333	#N/A	#N/A
ENSMUSG00000026114	Cnga3	cyclic nucleotide gated channel alpha 3 [Source:MGI Symbol;Acc:MGI:1341818]	NA	NA	NA	NA	NA	0.01	#N/A	#N/A
ENSMUSG00000026117	Zap70	zeta-chain (TCR) associated protein kinase [Source:MGI Symbol;Acc:MGI:99613]	NA	NA	NA	NA	NA	0.19	#N/A	#N/A
ENSMUSG00000026124	Cfc1	cripto, FRL-1, cryptic family 1 [Source:MGI Symbol;Acc:MGI:109448]	NA	NA	NA	NA	NA	0	#N/A	#N/A
ENSMUSG00000026125	Prss39	protease, serine 39 [Source:MGI Symbol;Acc:MGI:1270856]	NA	NA	NA	NA	NA	0.0633333	#N/A	#N/A
ENSMUSG00000026141	Col19a1	collagen, type XIX, alpha 1 [Source:MGI Symbol;Acc:MGI:1095415]	NA	NA	NA	NA	NA	0.17	#N/A	#N/A
ENSMUSG00000026147	Col9a1	collagen, type IX, alpha 1 [Source:MGI Symbol;Acc:MGI:88465]	NA	NA	NA	NA	NA	0.0533333	#N/A	#N/A
ENSMUSG00000026149	Tm4sf20	transmembrane 4 L six family member 20 [Source:MGI Symbol;Acc:MGI:1913511]	NA	NA	NA	NA	NA	0.13	#N/A	#N/A
ENSMUSG00000026163	Sphkap	SPHK1 interactor, AKAP domain containing [Source:MGI Symbol;Acc:MGI:1924879]	NA	NA	NA	NA	NA	0.0333333	#N/A	#N/A
ENSMUSG00000026166	Ccl20	chemokine (C-C motif) ligand 20 [Source:MGI Symbol;Acc:MGI:1329031]	NA	NA	NA	NA	NA	0.126667	#N/A	#N/A
ENSMUSG00000026167	Wnt10a	wingless-type MMTV integration site family, member 10A [Source:MGI Symbol;Acc:MGI:108071]	NA	NA	NA	NA	NA	0.0733333	#N/A	#N/A
ENSMUSG00000026180	Cxcr2	chemokine (C-X-C motif) receptor 2 [Source:MGI Symbol;Acc:MGI:105303]	NA	NA	NA	NA	NA	0.265	#N/A	#N/A
ENSMUSG00000026182	Tnp1	transition protein 1 [Source:MGI Symbol;Acc:MGI:98784]	NA	NA	NA	NA	NA	0.05	#N/A	#N/A
ENSMUSG00000026196	Bard1	BRCA1 associated RING domain 1 [Source:MGI Symbol;Acc:MGI:1328361]	NA	NA	NA	NA	NA	0.0266667	#N/A	#N/A
ENSMUSG00000026204	Ptprn	protein tyrosine phosphatase, receptor type, N [Source:MGI Symbol;Acc:MGI:102765]	NA	NA	NA	NA	NA	0.283333	#N/A	#N/A
ENSMUSG00000026208	Des	desmin [Source:MGI Symbol;Acc:MGI:94885]	NA	NA	NA	NA	NA	0.33	#N/A	#N/A
ENSMUSG00000026224	4933407L21Rik	RIKEN cDNA 4933407L21 gene [Source:MGI Symbol;Acc:MGI:1918391]	NA	NA	NA	NA	NA	0.07	#N/A	#N/A
ENSMUSG00000026226	Spata3	spermatogenesis associated 3 [Source:MGI Symbol;Acc:MGI:1917310]	NA	NA	NA	NA	NA	0.293333	#N/A	#N/A
ENSMUSG00000026228	Htr2b	5-hydroxytryptamine (serotonin) receptor 2B [Source:MGI Symbol;Acc:MGI:109323]	NA	NA	NA	NA	NA	0.173333	#N/A	#N/A
ENSMUSG00000026237	Nmur1	neuromedin U receptor 1 [Source:MGI Symbol;Acc:MGI:1341898]	NA	NA	NA	NA	NA	0.0533333	#N/A	#N/A
ENSMUSG00000026241	Nppc	natriuretic peptide type C [Source:MGI Symbol;Acc:MGI:97369]	NA	NA	NA	NA	NA	0	#N/A	#N/A
ENSMUSG00000026246	Alppl2	alkaline phosphatase, placental-like 2 [Source:MGI Symbol;Acc:MGI:108009]	NA	NA	NA	NA	NA	0.06	#N/A	#N/A
ENSMUSG00000026247	Ecel1	endothelin converting enzyme-like 1 [Source:MGI Symbol;Acc:MGI:1343461]	NA	NA	NA	NA	NA	0.0133333	#N/A	#N/A
ENSMUSG00000026251	Chrnd	cholinergic receptor, nicotinic, delta polypeptide [Source:MGI Symbol;Acc:MGI:87893]	NA	NA	NA	NA	NA	0.01	#N/A	#N/A
ENSMUSG00000026253	Chrng	cholinergic receptor, nicotinic, gamma polypeptide [Source:MGI Symbol;Acc:MGI:87895]	NA	NA	NA	NA	NA	0.0566667	#N/A	#N/A
ENSMUSG00000026258	Snorc	secondary ossification center associated regulator of chondrocyte maturation [Source:MGI Symbol;Acc:MGI:1920484]	NA	NA	NA	NA	NA	0.09	#N/A	#N/A
ENSMUSG00000026271	Gpr35	G protein-coupled receptor 35 [Source:MGI Symbol;Acc:MGI:1929509]	NA	NA	NA	NA	NA	0.84	#N/A	#N/A
ENSMUSG00000026272	Agxt	alanine-glyoxylate aminotransferase [Source:MGI Symbol;Acc:MGI:1329033]	NA	NA	NA	NA	NA	0.0433333	#N/A	#N/A
ENSMUSG00000026285	Pdcd1	programmed cell death 1 [Source:MGI Symbol;Acc:MGI:104879]	NA	NA	NA	NA	NA	0.04	#N/A	#N/A
ENSMUSG00000026301	Iqca	IQ motif containing with AAA domain [Source:MGI Symbol;Acc:MGI:1922168]	NA	NA	NA	NA	NA	0.01	#N/A	#N/A
ENSMUSG00000026312	Cdh7	cadherin 7, type 2 [Source:MGI Symbol;Acc:MGI:2442792]	NA	NA	NA	NA	NA	0.0633333	#N/A	#N/A
ENSMUSG00000026322	Htr4	5 hydroxytryptamine (serotonin) receptor 4 [Source:MGI Symbol;Acc:MGI:109246]	NA	NA	NA	NA	NA	0.0133333	#N/A	#N/A
ENSMUSG00000026327	Serpinb11	serine (or cysteine) peptidase inhibitor, clade B (ovalbumin), member 11 [Source:MGI Symbol;Acc:MGI:1914207]	NA	NA	NA	NA	NA	0	#N/A	#N/A
ENSMUSG00000026331	Slco6c1	solute carrier organic anion transporter family, member 6c1 [Source:MGI Symbol;Acc:MGI:1921691]	NA	NA	NA	NA	NA	0.01	#N/A	#N/A
ENSMUSG00000026336	Slco6d1	solute carrier organic anion transporter family, member 6d1 [Source:MGI Symbol;Acc:MGI:1918116]	NA	NA	NA	NA	NA	0.0666667	#N/A	#N/A
ENSMUSG00000026343	Gpr39	G protein-coupled receptor 39 [Source:MGI Symbol;Acc:MGI:1918361]	NA	NA	NA	NA	NA	0.21	#N/A	#N/A
ENSMUSG00000026344	Lypd1	Ly6/Plaur domain containing 1 [Source:MGI Symbol;Acc:MGI:1919835]	NA	NA	NA	NA	NA	0.03	#N/A	#N/A
ENSMUSG00000026354	Lct	lactase [Source:MGI Symbol;Acc:MGI:104576]	NA	NA	NA	NA	NA	0.0433333	#N/A	#N/A
ENSMUSG00000026357	Rgs18	regulator of G-protein signaling 18 [Source:MGI Symbol;Acc:MGI:1927498]	NA	NA	NA	NA	NA	0.035	#N/A	#N/A
ENSMUSG00000026358	Rgs1	regulator of G-protein signaling 1 [Source:MGI Symbol;Acc:MGI:1354694]	NA	NA	NA	NA	NA	1.08333	#N/A	#N/A
ENSMUSG00000026387	Sctr	secretin receptor [Source:MGI Symbol;Acc:MGI:2441720]	NA	NA	NA	NA	NA	0.01	#N/A	#N/A
ENSMUSG00000026390	Marco	macrophage receptor with collagenous structure [Source:MGI Symbol;Acc:MGI:1309998]	NA	NA	NA	NA	NA	0.0133333	#N/A	#N/A
ENSMUSG00000026398	Nr5a2	nuclear receptor subfamily 5, group A, member 2 [Source:MGI Symbol;Acc:MGI:1346834]	NA	NA	NA	NA	NA	0.015	#N/A	#N/A
ENSMUSG00000026401	Cd55b	CD55 molecule, decay accelerating factor for complement B [Source:MGI Symbol;Acc:MGI:104849]	NA	NA	NA	NA	NA	0	#N/A	#N/A
ENSMUSG00000026405	C4bp	complement component 4 binding protein [Source:MGI Symbol;Acc:MGI:88229]	NA	NA	NA	NA	NA	0.173333	#N/A	#N/A
ENSMUSG00000026407	Cacna1s	calcium channel, voltage-dependent, L type, alpha 1S subunit [Source:MGI Symbol;Acc:MGI:88294]	NA	NA	NA	NA	NA	0.005	#N/A	#N/A
ENSMUSG00000026413	Pkp1	plakophilin 1 [Source:MGI Symbol;Acc:MGI:1328359]	NA	NA	NA	NA	NA	0.203333	#N/A	#N/A
ENSMUSG00000026414	Tnnt2	troponin T2, cardiac [Source:MGI Symbol;Acc:MGI:104597]	NA	NA	NA	NA	NA	0.15	#N/A	#N/A
ENSMUSG00000026416	Il20	interleukin 20 [Source:MGI Symbol;Acc:MGI:1890473]	NA	NA	NA	NA	NA	0.0133333	#N/A	#N/A
ENSMUSG00000026418	Tnni1	troponin I, skeletal, slow 1 [Source:MGI Symbol;Acc:MGI:105073]	NA	NA	NA	NA	NA	0.116667	#N/A	#N/A
ENSMUSG00000026420	Il24	interleukin 24 [Source:MGI Symbol;Acc:MGI:2135548]	NA	NA	NA	NA	NA	0	#N/A	#N/A
ENSMUSG00000026424	Gpr37l1	G protein-coupled receptor 37-like 1 [Source:MGI Symbol;Acc:MGI:1928503]	NA	NA	NA	NA	NA	0.015	#N/A	#N/A
ENSMUSG00000026432	Avpr1b	arginine vasopressin receptor 1B [Source:MGI Symbol;Acc:MGI:1347010]	NA	NA	NA	NA	NA	0.103333	#N/A	#N/A
ENSMUSG00000026442	Nfasc	neurofascin [Source:MGI Symbol;Acc:MGI:104753]	NA	NA	NA	NA	NA	0.146667	#N/A	#N/A
ENSMUSG00000026443	Lrrn2	leucine rich repeat protein 2, neuronal [Source:MGI Symbol;Acc:MGI:106037]	NA	NA	NA	NA	NA	0.00666667	#N/A	#N/A
ENSMUSG00000026447	Pik3c2b	phosphatidylinositol-4-phosphate 3-kinase catalytic subunit type 2 beta [Source:MGI Symbol;Acc:MGI:2685045]	NA	NA	NA	NA	NA	0.143333	#N/A	#N/A
ENSMUSG00000026450	Chit1	chitinase 1 (chitotriosidase) [Source:MGI Symbol;Acc:MGI:1919134]	NA	NA	NA	NA	NA	0.015	#N/A	#N/A
ENSMUSG00000026452	Syt2	synaptotagmin II [Source:MGI Symbol;Acc:MGI:99666]	NA	NA	NA	NA	NA	0.143333	#N/A	#N/A
ENSMUSG00000026459	Myog	myogenin [Source:MGI Symbol;Acc:MGI:97276]	NA	NA	NA	NA	NA	0.0433333	#N/A	#N/A
ENSMUSG00000026463	Atp2b4	ATPase, Ca++ transporting, plasma membrane 4 [Source:MGI Symbol;Acc:MGI:88111]	NA	NA	NA	NA	NA	0.18	#N/A	#N/A
ENSMUSG00000026468	Lhx4	LIM homeobox protein 4 [Source:MGI Symbol;Acc:MGI:101776]	NA	NA	NA	NA	NA	0.13	#N/A	#N/A
ENSMUSG00000026475	Rgs16	regulator of G-protein signaling 16 [Source:MGI Symbol;Acc:MGI:108407]	NA	NA	NA	NA	NA	0.02	#N/A	#N/A
ENSMUSG00000026479	Lamc2	laminin, gamma 2 [Source:MGI Symbol;Acc:MGI:99913]	NA	NA	NA	NA	NA	0.38	#N/A	#N/A
ENSMUSG00000026494	Kif26b	kinesin family member 26B [Source:MGI Symbol;Acc:MGI:2447076]	NA	NA	NA	NA	NA	0.0333333	#N/A	#N/A
ENSMUSG00000026497	Mixl1	Mix1 homeobox-like 1 (Xenopus laevis) [Source:MGI Symbol;Acc:MGI:1351322]	NA	NA	NA	NA	NA	0.06	#N/A	#N/A
ENSMUSG00000026514	Cnih3	cornichon family AMPA receptor auxiliary protein 3 [Source:MGI Symbol;Acc:MGI:1920228]	NA	NA	NA	NA	NA	0.333333	#N/A	#N/A
ENSMUSG00000026523	Wdr64	WD repeat domain 64 [Source:MGI Symbol;Acc:MGI:1923070]	NA	NA	NA	NA	NA	0.0133333	#N/A	#N/A
ENSMUSG00000026527	Rgs7	regulator of G protein signaling 7 [Source:MGI Symbol;Acc:MGI:1346089]	NA	NA	NA	NA	NA	0.0466667	#N/A	#N/A
ENSMUSG00000026531	Mptx1	mucosal pentraxin 1 [Source:MGI Symbol;Acc:MGI:1913539]	NA	NA	NA	NA	NA	0.02	#N/A	#N/A
ENSMUSG00000026532	Spta1	spectrin alpha, erythrocytic 1 [Source:MGI Symbol;Acc:MGI:98385]	NA	NA	NA	NA	NA	0.015	#N/A	#N/A
ENSMUSG00000026535	Ifi202b	interferon activated gene 202B [Source:MGI Symbol;Acc:MGI:1347083]	NA	NA	NA	NA	NA	0	#N/A	#N/A
ENSMUSG00000026536	Ifi211	interferon activated gene 211 [Source:MGI Symbol;Acc:MGI:3041120]	NA	NA	NA	NA	NA	0.09	#N/A	#N/A
ENSMUSG00000026560	Fmo9	flavin containing monooxygenase 9 [Source:MGI Symbol;Acc:MGI:3606068]	NA	NA	NA	NA	NA	0.00666667	#N/A	#N/A
ENSMUSG00000026564	Dusp27	dual specificity phosphatase 27 (putative) [Source:MGI Symbol;Acc:MGI:2685055]	NA	NA	NA	NA	NA	0.0866667	#N/A	#N/A
ENSMUSG00000026567	Adcy10	adenylate cyclase 10 [Source:MGI Symbol;Acc:MGI:2660854]	NA	NA	NA	NA	NA	0.095	#N/A	#N/A
ENSMUSG00000026572	Tbx19	T-box 19 [Source:MGI Symbol;Acc:MGI:1891158]	NA	NA	NA	NA	NA	0.0233333	#N/A	#N/A
ENSMUSG00000026573	Xcl1	chemokine (C motif) ligand 1 [Source:MGI Symbol;Acc:MGI:104593]	NA	NA	NA	NA	NA	0.29	#N/A	#N/A
ENSMUSG00000026574	Dpt	dermatopontin [Source:MGI Symbol;Acc:MGI:1928392]	NA	NA	NA	NA	NA	0.336667	#N/A	#N/A
ENSMUSG00000026580	Selp	selectin, platelet [Source:MGI Symbol;Acc:MGI:98280]	NA	NA	NA	NA	NA	0.0833333	#N/A	#N/A
ENSMUSG00000026581	Sell	selectin, lymphocyte [Source:MGI Symbol;Acc:MGI:98279]	NA	NA	NA	NA	NA	0.226667	#N/A	#N/A
ENSMUSG00000026586	Prrx1	paired related homeobox 1 [Source:MGI Symbol;Acc:MGI:97712]	NA	NA	NA	NA	NA	0.06	#N/A	#N/A
ENSMUSG00000026592	Tex35	testis expressed 35 [Source:MGI Symbol;Acc:MGI:1920685]	NA	NA	NA	NA	NA	0	#N/A	#N/A
ENSMUSG00000026601	Axdnd1	axonemal dynein light chain domain containing 1 [Source:MGI Symbol;Acc:MGI:1924602]	NA	NA	NA	NA	NA	0.216667	#N/A	#N/A
ENSMUSG00000026602	Nphs2	nephrosis 2, podocin [Source:MGI Symbol;Acc:MGI:2157018]	NA	NA	NA	NA	NA	0.025	#N/A	#N/A
ENSMUSG00000026609	Ush2a	usherin [Source:MGI Symbol;Acc:MGI:1341292]	NA	NA	NA	NA	NA	0.0566667	#N/A	#N/A
ENSMUSG00000026614	Slc30a10	solute carrier family 30, member 10 [Source:MGI Symbol;Acc:MGI:2685058]	NA	NA	NA	NA	NA	0.0133333	#N/A	#N/A
ENSMUSG00000026616	Cr2	complement receptor 2 [Source:MGI Symbol;Acc:MGI:88489]	NA	NA	NA	NA	NA	0.48	#N/A	#N/A
ENSMUSG00000026620	Mark1	MAP/microtubule affinity regulating kinase 1 [Source:MGI Symbol;Acc:MGI:2664902]	NA	NA	NA	NA	NA	0.13	#N/A	#N/A
ENSMUSG00000026630	Batf3	basic leucine zipper transcription factor, ATF-like 3 [Source:MGI Symbol;Acc:MGI:1925491]	NA	NA	NA	NA	NA	0.343333	#N/A	#N/A
ENSMUSG00000026644	Acbd7	acyl-Coenzyme A binding domain containing 7 [Source:MGI Symbol;Acc:MGI:1925495]	NA	NA	NA	NA	NA	0.306667	#N/A	#N/A
ENSMUSG00000026645	Olah	oleoyl-ACP hydrolase [Source:MGI Symbol;Acc:MGI:2139018]	NA	NA	NA	NA	NA	0.01	#N/A	#N/A
ENSMUSG00000026650	Meig1	meiosis expressed gene 1 [Source:MGI Symbol;Acc:MGI:1202878]	NA	NA	NA	NA	NA	0.85	#N/A	#N/A
ENSMUSG00000026668	Ucma	upper zone of growth plate and cartilage matrix associated [Source:MGI Symbol;Acc:MGI:1915777]	NA	NA	NA	NA	NA	0	#N/A	#N/A
ENSMUSG00000026679	Enkur	enkurin, TRPC channel interacting protein [Source:MGI Symbol;Acc:MGI:1918483]	NA	NA	NA	NA	NA	0.103333	#N/A	#N/A
ENSMUSG00000026683	Nuf2	NUF2, NDC80 kinetochore complex component [Source:MGI Symbol;Acc:MGI:1914227]	NA	NA	NA	NA	NA	0.185	#N/A	#N/A
ENSMUSG00000026686	Lmx1a	LIM homeobox transcription factor 1 alpha [Source:MGI Symbol;Acc:MGI:1888519]	NA	NA	NA	NA	NA	0.0433333	#N/A	#N/A
ENSMUSG00000026691	Fmo3	flavin containing monooxygenase 3 [Source:MGI Symbol;Acc:MGI:1100496]	NA	NA	NA	NA	NA	0.075	#N/A	#N/A
ENSMUSG00000026697	Myoc	myocilin [Source:MGI Symbol;Acc:MGI:1202864]	NA	NA	NA	NA	NA	0.00666667	#N/A	#N/A
ENSMUSG00000026700	Tnfsf4	tumor necrosis factor (ligand) superfamily, member 4 [Source:MGI Symbol;Acc:MGI:104511]	NA	NA	NA	NA	NA	0	#N/A	#N/A
ENSMUSG00000026725	Tnn	tenascin N [Source:MGI Symbol;Acc:MGI:2665790]	NA	NA	NA	NA	NA	0.0133333	#N/A	#N/A
ENSMUSG00000026729	4930562F07Rik	RIKEN cDNA 4930562F07 gene [Source:MGI Symbol;Acc:MGI:1922505]	NA	NA	NA	NA	NA	0.155	#N/A	#N/A
ENSMUSG00000026734	4921504E06Rik	RIKEN cDNA 4921504E06 gene [Source:MGI Symbol;Acc:MGI:1918087]	NA	NA	NA	NA	NA	0.09	#N/A	#N/A
ENSMUSG00000026735	Ptf1a	pancreas specific transcription factor, 1a [Source:MGI Symbol;Acc:MGI:1328312]	NA	NA	NA	NA	NA	0	#N/A	#N/A
ENSMUSG00000026736	4930426L09Rik	RIKEN cDNA 4930426L09 gene [Source:MGI Symbol;Acc:MGI:1921879]	NA	NA	NA	NA	NA	0.03	#N/A	#N/A
ENSMUSG00000026751	Nr5a1	nuclear receptor subfamily 5, group A, member 1 [Source:MGI Symbol;Acc:MGI:1346833]	NA	NA	NA	NA	NA	0.0133333	#N/A	#N/A
ENSMUSG00000026764	Kif5c	kinesin family member 5C [Source:MGI Symbol;Acc:MGI:1098269]	NA	NA	NA	NA	NA	0.07	#N/A	#N/A
ENSMUSG00000026765	Lypd6b	LY6/PLAUR domain containing 6B [Source:MGI Symbol;Acc:MGI:1919147]	NA	NA	NA	NA	NA	0.05	#N/A	#N/A
ENSMUSG00000026770	Il2ra	interleukin 2 receptor, alpha chain [Source:MGI Symbol;Acc:MGI:96549]	NA	NA	NA	NA	NA	0.0566667	#N/A	#N/A
ENSMUSG00000026774	Potegl	POTE ankyrin domain family, member G like [Source:MGI Symbol;Acc:MGI:1918231]	NA	NA	NA	NA	NA	0.03	#N/A	#N/A
ENSMUSG00000026786	Apbb1ip	amyloid beta (A4) precursor protein-binding, family B, member 1 interacting protein [Source:MGI Symbol;Acc:MGI:1861354]	NA	NA	NA	NA	NA	0.246667	#N/A	#N/A
ENSMUSG00000026787	Gad2	glutamic acid decarboxylase 2 [Source:MGI Symbol;Acc:MGI:95634]	NA	NA	NA	NA	NA	0.0333333	#N/A	#N/A
ENSMUSG00000026805	Barhl1	BarH like homeobox 1 [Source:MGI Symbol;Acc:MGI:1859288]	NA	NA	NA	NA	NA	0.05	#N/A	#N/A
ENSMUSG00000026807	Ak8	adenylate kinase 8 [Source:MGI Symbol;Acc:MGI:1916120]	NA	NA	NA	NA	NA	0.045	#N/A	#N/A
ENSMUSG00000026809	Spaca9	sperm acrosome associated 9 [Source:MGI Symbol;Acc:MGI:1917237]	NA	NA	NA	NA	NA	0	#N/A	#N/A
ENSMUSG00000026815	Gfi1b	growth factor independent 1B [Source:MGI Symbol;Acc:MGI:1276578]	NA	NA	NA	NA	NA	0.126667	#N/A	#N/A
ENSMUSG00000026817	Ak1	adenylate kinase 1 [Source:MGI Symbol;Acc:MGI:87977]	NA	NA	NA	NA	NA	0.56	#N/A	#N/A
ENSMUSG00000026818	Cel	carboxyl ester lipase [Source:MGI Symbol;Acc:MGI:88374]	NA	NA	NA	NA	NA	0.0133333	#N/A	#N/A
ENSMUSG00000093264	NA	NA	NA	NA	NA	NA	NA	209.59	#N/A	#N/A
ENSMUSG00000026824	Kcnj3	potassium inwardly-rectifying channel, subfamily J, member 3 [Source:MGI Symbol;Acc:MGI:104742]	NA	NA	NA	NA	NA	0.02	#N/A	#N/A
ENSMUSG00000026825	Dnm1	dynamin 1 [Source:MGI Symbol;Acc:MGI:107384]	NA	NA	NA	NA	NA	0.175	#N/A	#N/A
ENSMUSG00000026826	Nr4a2	nuclear receptor subfamily 4, group A, member 2 [Source:MGI Symbol;Acc:MGI:1352456]	NA	NA	NA	NA	NA	0.21	#N/A	#N/A
ENSMUSG00000026828	Galnt5	polypeptide N-acetylgalactosaminyltransferase 5 [Source:MGI Symbol;Acc:MGI:2179403]	NA	NA	NA	NA	NA	0.0633333	#N/A	#N/A
ENSMUSG00000026829	Gbgt1	globoside alpha-1,3-N-acetylgalactosaminyltransferase 1 [Source:MGI Symbol;Acc:MGI:2449143]	NA	NA	NA	NA	NA	0.0233333	#N/A	#N/A
ENSMUSG00000026830	Ermn	ermin, ERM-like protein [Source:MGI Symbol;Acc:MGI:1925017]	NA	NA	NA	NA	NA	0	#N/A	#N/A
ENSMUSG00000026834	Acvr1c	activin A receptor, type IC [Source:MGI Symbol;Acc:MGI:2661081]	NA	NA	NA	NA	NA	0.0266667	#N/A	#N/A
ENSMUSG00000026835	Fcnb	ficolin B [Source:MGI Symbol;Acc:MGI:1341158]	NA	NA	NA	NA	NA	0.0233333	#N/A	#N/A
ENSMUSG00000026837	Col5a1	collagen, type V, alpha 1 [Source:MGI Symbol;Acc:MGI:88457]	NA	NA	NA	NA	NA	0.385	#N/A	#N/A
ENSMUSG00000026841	Fibcd1	fibrinogen C domain containing 1 [Source:MGI Symbol;Acc:MGI:2138953]	NA	NA	NA	NA	NA	0.00333333	#N/A	#N/A
ENSMUSG00000026873	Phf19	PHD finger protein 19 [Source:MGI Symbol;Acc:MGI:1921266]	NA	NA	NA	NA	NA	0.426667	#N/A	#N/A
ENSMUSG00000026874	Hc	hemolytic complement [Source:MGI Symbol;Acc:MGI:96031]	NA	NA	NA	NA	NA	0.0866667	#N/A	#N/A
ENSMUSG00000026882	4930568D16Rik	RIKEN cDNA 4930568D16 gene [Source:MGI Symbol;Acc:MGI:1923109]	NA	NA	NA	NA	NA	0.0333333	#N/A	#N/A
ENSMUSG00000026904	Slc4a10	solute carrier family 4, sodium bicarbonate cotransporter-like, member 10 [Source:MGI Symbol;Acc:MGI:2150150]	NA	NA	NA	NA	NA	0.153333	#N/A	#N/A
ENSMUSG00000026919	Lcn4	lipocalin 4 [Source:MGI Symbol;Acc:MGI:102668]	NA	NA	NA	NA	NA	0	#N/A	#N/A
ENSMUSG00000026928	Card9	caspase recruitment domain family, member 9 [Source:MGI Symbol;Acc:MGI:2685628]	NA	NA	NA	NA	NA	0.313333	#N/A	#N/A
ENSMUSG00000026931	1700019N19Rik	RIKEN cDNA 1700019N19 gene [Source:MGI Symbol;Acc:MGI:1914757]	NA	NA	NA	NA	NA	0.166667	#N/A	#N/A
ENSMUSG00000026934	Lhx3	LIM homeobox protein 3 [Source:MGI Symbol;Acc:MGI:102673]	NA	NA	NA	NA	NA	0.2	#N/A	#N/A
ENSMUSG00000026936	Lcn3	lipocalin 3 [Source:MGI Symbol;Acc:MGI:102669]	NA	NA	NA	NA	NA	0	#N/A	#N/A
ENSMUSG00000026937	Lcn5	lipocalin 5 [Source:MGI Symbol;Acc:MGI:1277241]	NA	NA	NA	NA	NA	0.313333	#N/A	#N/A
ENSMUSG00000026938	Fcna	ficolin A [Source:MGI Symbol;Acc:MGI:1340905]	NA	NA	NA	NA	NA	0	#N/A	#N/A
ENSMUSG00000026940	Ccdc183	coiled-coil domain containing 183 [Source:MGI Symbol;Acc:MGI:1924308]	NA	NA	NA	NA	NA	0.153333	#N/A	#N/A
ENSMUSG00000026943	Lcn12	lipocalin 12 [Source:MGI Symbol;Acc:MGI:1924951]	NA	NA	NA	NA	NA	0.106667	#N/A	#N/A
ENSMUSG00000026950	Neb	nebulin [Source:MGI Symbol;Acc:MGI:97292]	NA	NA	NA	NA	NA	0.0266667	#N/A	#N/A
ENSMUSG00000026955	Sapcd2	suppressor APC domain containing 2 [Source:MGI Symbol;Acc:MGI:1919330]	NA	NA	NA	NA	NA	0.27	#N/A	#N/A
ENSMUSG00000026959	Grin1	glutamate receptor, ionotropic, NMDA1 (zeta 1) [Source:MGI Symbol;Acc:MGI:95819]	NA	NA	NA	NA	NA	0.08	#N/A	#N/A
ENSMUSG00000026961	Lrrc26	leucine rich repeat containing 26 [Source:MGI Symbol;Acc:MGI:2385129]	NA	NA	NA	NA	NA	0.04	#N/A	#N/A
ENSMUSG00000026963	Tmem210	transmembrane protein 210 [Source:MGI Symbol;Acc:MGI:1925467]	NA	NA	NA	NA	NA	0	#N/A	#N/A
ENSMUSG00000026969	Fam166a	family with sequence similarity 166, member A [Source:MGI Symbol;Acc:MGI:3605773]	NA	NA	NA	NA	NA	1.01	#N/A	#N/A
ENSMUSG00000026979	Psd4	pleckstrin and Sec7 domain containing 4 [Source:MGI Symbol;Acc:MGI:2674093]	NA	NA	NA	NA	NA	0.246667	#N/A	#N/A
ENSMUSG00000026980	Ly75	lymphocyte antigen 75 [Source:MGI Symbol;Acc:MGI:106662]	NA	NA	NA	NA	NA	0.09	#N/A	#N/A
ENSMUSG00000026981	Il1rn	interleukin 1 receptor antagonist [Source:MGI Symbol;Acc:MGI:96547]	NA	NA	NA	NA	NA	0.313333	#N/A	#N/A
ENSMUSG00000026983	Il1f5	interleukin 1 family, member 5 (delta) [Source:MGI Symbol;Acc:MGI:1859325]	NA	NA	NA	NA	NA	0.0133333	#N/A	#N/A
ENSMUSG00000026984	Il1f6	interleukin 1 family, member 6 [Source:MGI Symbol;Acc:MGI:1859324]	NA	NA	NA	NA	NA	0	#N/A	#N/A
ENSMUSG00000026985	Il1f8	interleukin 1 family, member 8 [Source:MGI Symbol;Acc:MGI:1916927]	NA	NA	NA	NA	NA	0	#N/A	#N/A
ENSMUSG00000026989	Dapl1	death associated protein-like 1 [Source:MGI Symbol;Acc:MGI:1923997]	NA	NA	NA	NA	NA	0.123333	#N/A	#N/A
ENSMUSG00000027009	Itga4	integrin alpha 4 [Source:MGI Symbol;Acc:MGI:96603]	NA	NA	NA	NA	NA	0.1	#N/A	#N/A
ENSMUSG00000027022	Xirp2	xin actin-binding repeat containing 2 [Source:MGI Symbol;Acc:MGI:2685198]	NA	NA	NA	NA	NA	0.0566667	#N/A	#N/A
ENSMUSG00000027048	Abcb11	ATP-binding cassette, sub-family B (MDR/TAP), member 11 [Source:MGI Symbol;Acc:MGI:1351619]	NA	NA	NA	NA	NA	0.0366667	#N/A	#N/A
ENSMUSG00000027068	Dhrs9	dehydrogenase/reductase (SDR family) member 9 [Source:MGI Symbol;Acc:MGI:2442798]	NA	NA	NA	NA	NA	0.0533333	#N/A	#N/A
ENSMUSG00000027071	P2rx3	purinergic receptor P2X, ligand-gated ion channel, 3 [Source:MGI Symbol;Acc:MGI:1097160]	NA	NA	NA	NA	NA	1.04667	#N/A	#N/A
ENSMUSG00000027072	Prg3	proteoglycan 3 [Source:MGI Symbol;Acc:MGI:1858200]	NA	NA	NA	NA	NA	0.0633333	#N/A	#N/A
ENSMUSG00000027073	Prg2	proteoglycan 2, bone marrow [Source:MGI Symbol;Acc:MGI:103294]	NA	NA	NA	NA	NA	0.05	#N/A	#N/A
ENSMUSG00000027075	Slc43a1	solute carrier family 43, member 1 [Source:MGI Symbol;Acc:MGI:1931352]	NA	NA	NA	NA	NA	0.185	#N/A	#N/A
ENSMUSG00000027077	Smtnl1	smoothelin-like 1 [Source:MGI Symbol;Acc:MGI:1915928]	NA	NA	NA	NA	NA	0	#N/A	#N/A
ENSMUSG00000027107	Chrna1	cholinergic receptor, nicotinic, alpha polypeptide 1 (muscle) [Source:MGI Symbol;Acc:MGI:87885]	NA	NA	NA	NA	NA	0.0266667	#N/A	#N/A
ENSMUSG00000027120	Fshb	follicle stimulating hormone beta [Source:MGI Symbol;Acc:MGI:95582]	NA	NA	NA	NA	NA	0	#N/A	#N/A
ENSMUSG00000027157	A26c3	ANKRD26-like family C, member 3 [Source:MGI Symbol;Acc:MGI:1914825]	NA	NA	NA	NA	NA	0	#N/A	#N/A
ENSMUSG00000027168	Pax6	paired box 6 [Source:MGI Symbol;Acc:MGI:97490]	NA	NA	NA	NA	NA	0.316667	#N/A	#N/A
ENSMUSG00000027186	Elf5	E74-like factor 5 [Source:MGI Symbol;Acc:MGI:1335079]	NA	NA	NA	NA	NA	0.0266667	#N/A	#N/A
ENSMUSG00000027188	Pamr1	peptidase domain containing associated with muscle regeneration 1 [Source:MGI Symbol;Acc:MGI:2445082]	NA	NA	NA	NA	NA	0.08	#N/A	#N/A
ENSMUSG00000027196	Alkbh3os1	alkB homolog 3, opposite strand 1 [Source:MGI Symbol;Acc:MGI:1918102]	NA	NA	NA	NA	NA	0.143333	#N/A	#N/A
ENSMUSG00000027208	Fgf7	fibroblast growth factor 7 [Source:MGI Symbol;Acc:MGI:95521]	NA	NA	NA	NA	NA	0.16	#N/A	#N/A
ENSMUSG00000027209	Fam227b	family with sequence similarity 227, member B [Source:MGI Symbol;Acc:MGI:1923073]	NA	NA	NA	NA	NA	0	#N/A	#N/A
ENSMUSG00000027219	Slc28a2	solute carrier family 28 (sodium-coupled nucleoside transporter), member 2 [Source:MGI Symbol;Acc:MGI:1913105]	NA	NA	NA	NA	NA	0.265	#N/A	#N/A
ENSMUSG00000027220	Syt13	synaptotagmin XIII [Source:MGI Symbol;Acc:MGI:1933945]	NA	NA	NA	NA	NA	0.0266667	#N/A	#N/A
ENSMUSG00000027221	Chst1	carbohydrate sulfotransferase 1 [Source:MGI Symbol;Acc:MGI:1924219]	NA	NA	NA	NA	NA	0.423333	#N/A	#N/A
ENSMUSG00000027224	Duoxa1	dual oxidase maturation factor 1 [Source:MGI Symbol;Acc:MGI:2384861]	NA	NA	NA	NA	NA	0.12	#N/A	#N/A
ENSMUSG00000027225	Duoxa2	dual oxidase maturation factor 2 [Source:MGI Symbol;Acc:MGI:1914061]	NA	NA	NA	NA	NA	0.0166667	#N/A	#N/A
ENSMUSG00000027229	Terb2	telomere repeat binding bouquet formation protein 2 [Source:MGI Symbol;Acc:MGI:1921651]	NA	NA	NA	NA	NA	0.00666667	#N/A	#N/A
ENSMUSG00000027233	Patl2	protein associated with topoisomerase II homolog 2 (yeast) [Source:MGI Symbol;Acc:MGI:1914828]	NA	NA	NA	NA	NA	0.035	#N/A	#N/A
ENSMUSG00000027238	Frmd5	FERM domain containing 5 [Source:MGI Symbol;Acc:MGI:2442557]	NA	NA	NA	NA	NA	0.203333	#N/A	#N/A
ENSMUSG00000027249	F2	coagulation factor II [Source:MGI Symbol;Acc:MGI:88380]	NA	NA	NA	NA	NA	0.0933333	#N/A	#N/A
ENSMUSG00000027254	Map1a	microtubule-associated protein 1 A [Source:MGI Symbol;Acc:MGI:1306776]	NA	NA	NA	NA	NA	0.303333	#N/A	#N/A
ENSMUSG00000027261	Hao1	hydroxyacid oxidase 1, liver [Source:MGI Symbol;Acc:MGI:96011]	NA	NA	NA	NA	NA	0.025	#N/A	#N/A
ENSMUSG00000027270	Lamp5	lysosomal-associated membrane protein family, member 5 [Source:MGI Symbol;Acc:MGI:1923411]	NA	NA	NA	NA	NA	0.16	#N/A	#N/A
ENSMUSG00000027273	Snap25	synaptosomal-associated protein 25 [Source:MGI Symbol;Acc:MGI:98331]	NA	NA	NA	NA	NA	0.133333	#N/A	#N/A
ENSMUSG00000027297	Ltk	leukocyte tyrosine kinase [Source:MGI Symbol;Acc:MGI:96840]	NA	NA	NA	NA	NA	0.29	#N/A	#N/A
ENSMUSG00000027298	Tyro3	TYRO3 protein tyrosine kinase 3 [Source:MGI Symbol;Acc:MGI:104294]	NA	NA	NA	NA	NA	0.185	#N/A	#N/A
ENSMUSG00000027301	Oxt	oxytocin [Source:MGI Symbol;Acc:MGI:97453]	NA	NA	NA	NA	NA	0.136667	#N/A	#N/A
ENSMUSG00000027313	Chac1	ChaC, cation transport regulator 1 [Source:MGI Symbol;Acc:MGI:1916315]	NA	NA	NA	NA	NA	0.116667	#N/A	#N/A
ENSMUSG00000027316	Gfra4	glial cell line derived neurotrophic factor family receptor alpha 4 [Source:MGI Symbol;Acc:MGI:1341873]	NA	NA	NA	NA	NA	0.166667	#N/A	#N/A
ENSMUSG00000027318	Adam33	a disintegrin and metallopeptidase domain 33 [Source:MGI Symbol;Acc:MGI:1341813]	NA	NA	NA	NA	NA	0.125	#N/A	#N/A
ENSMUSG00000027322	Siglec1	sialic acid binding Ig-like lectin 1, sialoadhesin [Source:MGI Symbol;Acc:MGI:99668]	NA	NA	NA	NA	NA	0.136667	#N/A	#N/A
ENSMUSG00000027326	Knl1	kinetochore scaffold 1 [Source:MGI Symbol;Acc:MGI:1923714]	NA	NA	NA	NA	NA	0.555	#N/A	#N/A
ENSMUSG00000027335	Adra1d	adrenergic receptor, alpha 1d [Source:MGI Symbol;Acc:MGI:106673]	NA	NA	NA	NA	NA	0.0233333	#N/A	#N/A
ENSMUSG00000027338	Prnd	prion like protein doppel [Source:MGI Symbol;Acc:MGI:1346999]	NA	NA	NA	NA	NA	0.125	#N/A	#N/A
ENSMUSG00000027345	4921508D12Rik	RIKEN cDNA 4921508D12 gene [Source:MGI Symbol;Acc:MGI:1918095]	NA	NA	NA	NA	NA	0.17	#N/A	#N/A
ENSMUSG00000027350	Chgb	chromogranin B [Source:MGI Symbol;Acc:MGI:88395]	NA	NA	NA	NA	NA	0.0766667	#N/A	#N/A
ENSMUSG00000027355	Tmco5	transmembrane and coiled-coil domains 5 [Source:MGI Symbol;Acc:MGI:1914606]	NA	NA	NA	NA	NA	0	#N/A	#N/A
ENSMUSG00000027358	Bmp2	bone morphogenetic protein 2 [Source:MGI Symbol;Acc:MGI:88177]	NA	NA	NA	NA	NA	0.0833333	#N/A	#N/A
ENSMUSG00000027376	Prom2	prominin 2 [Source:MGI Symbol;Acc:MGI:2138997]	NA	NA	NA	NA	NA	0.22	#N/A	#N/A
ENSMUSG00000027377	Mall	mal, T cell differentiation protein-like [Source:MGI Symbol;Acc:MGI:2385152]	NA	NA	NA	NA	NA	0.04	#N/A	#N/A
ENSMUSG00000027379	Bub1	BUB1, mitotic checkpoint serine/threonine kinase [Source:MGI Symbol;Acc:MGI:1100510]	NA	NA	NA	NA	NA	0.146667	#N/A	#N/A
ENSMUSG00000027380	Acoxl	acyl-Coenzyme A oxidase-like [Source:MGI Symbol;Acc:MGI:1921371]	NA	NA	NA	NA	NA	0.0266667	#N/A	#N/A
ENSMUSG00000027399	Il1a	interleukin 1 alpha [Source:MGI Symbol;Acc:MGI:96542]	NA	NA	NA	NA	NA	0.0666667	#N/A	#N/A
ENSMUSG00000027400	Pdyn	prodynorphin [Source:MGI Symbol;Acc:MGI:97535]	NA	NA	NA	NA	NA	0	#N/A	#N/A
ENSMUSG00000027401	Tgm3	transglutaminase 3, E polypeptide [Source:MGI Symbol;Acc:MGI:98732]	NA	NA	NA	NA	NA	0.005	#N/A	#N/A
ENSMUSG00000027403	Tgm6	transglutaminase 6 [Source:MGI Symbol;Acc:MGI:3044321]	NA	NA	NA	NA	NA	0.00666667	#N/A	#N/A
ENSMUSG00000027408	Cpxm1	carboxypeptidase X 1 (M14 family) [Source:MGI Symbol;Acc:MGI:1934569]	NA	NA	NA	NA	NA	0.2	#N/A	#N/A
ENSMUSG00000027409	1700020A23Rik	RIKEN cDNA 1700020A23 gene [Source:MGI Symbol;Acc:MGI:1922906]	NA	NA	NA	NA	NA	0.0333333	#N/A	#N/A
ENSMUSG00000027416	Otor	otoraplin [Source:MGI Symbol;Acc:MGI:1888678]	NA	NA	NA	NA	NA	0	#N/A	#N/A
ENSMUSG00000027419	Pcsk2	proprotein convertase subtilisin/kexin type 2 [Source:MGI Symbol;Acc:MGI:97512]	NA	NA	NA	NA	NA	0.106667	#N/A	#N/A
ENSMUSG00000027420	Bfsp1	beaded filament structural protein 1, in lens-CP94 [Source:MGI Symbol;Acc:MGI:101770]	NA	NA	NA	NA	NA	0.07	#N/A	#N/A
ENSMUSG00000027431	Scp2d1	SCP2 sterol-binding domain containing 1 [Source:MGI Symbol;Acc:MGI:1913578]	NA	NA	NA	NA	NA	0	#N/A	#N/A
ENSMUSG00000027434	Nkx2-2	NK2 homeobox 2 [Source:MGI Symbol;Acc:MGI:97347]	NA	NA	NA	NA	NA	0.00666667	#N/A	#N/A
ENSMUSG00000027442	Cst8	cystatin 8 (cystatin-related epididymal spermatogenic) [Source:MGI Symbol;Acc:MGI:107161]	NA	NA	NA	NA	NA	0	#N/A	#N/A
ENSMUSG00000027443	Cst12	cystatin 12 [Source:MGI Symbol;Acc:MGI:1916612]	NA	NA	NA	NA	NA	0	#N/A	#N/A
ENSMUSG00000027444	Cstdc1	cystatin domain containing 1 [Source:MGI Symbol;Acc:MGI:1925859]	NA	NA	NA	NA	NA	0.0566667	#N/A	#N/A
ENSMUSG00000027445	Cst9	cystatin 9 [Source:MGI Symbol;Acc:MGI:1340053]	NA	NA	NA	NA	NA	0	#N/A	#N/A
ENSMUSG00000027446	Cstdc2	cystatin domain containing 2 [Source:MGI Symbol;Acc:MGI:1924955]	NA	NA	NA	NA	NA	0	#N/A	#N/A
ENSMUSG00000027456	Sdcbp2	syndecan binding protein (syntenin) 2 [Source:MGI Symbol;Acc:MGI:2385156]	NA	NA	NA	NA	NA	0.295	#N/A	#N/A
ENSMUSG00000027457	Snph	syntaphilin [Source:MGI Symbol;Acc:MGI:2139270]	NA	NA	NA	NA	NA	0.563333	#N/A	#N/A
ENSMUSG00000027460	Angpt4	angiopoietin 4 [Source:MGI Symbol;Acc:MGI:1336887]	NA	NA	NA	NA	NA	0.13	#N/A	#N/A
ENSMUSG00000027468	Defb22	defensin beta 22 [Source:MGI Symbol;Acc:MGI:3045368]	NA	NA	NA	NA	NA	0.09	#N/A	#N/A
ENSMUSG00000027470	Mylk2	myosin, light polypeptide kinase 2, skeletal muscle [Source:MGI Symbol;Acc:MGI:2139434]	NA	NA	NA	NA	NA	0.0333333	#N/A	#N/A
ENSMUSG00000027480	Sun5	Sad1 and UNC84 domain containing 5 [Source:MGI Symbol;Acc:MGI:1923657]	NA	NA	NA	NA	NA	0	#N/A	#N/A
ENSMUSG00000027481	Bpifb2	BPI fold containing family B, member 2 [Source:MGI Symbol;Acc:MGI:1913807]	NA	NA	NA	NA	NA	0.38	#N/A	#N/A
ENSMUSG00000027482	Bpifa3	BPI fold containing family A, member 3 [Source:MGI Symbol;Acc:MGI:1920638]	NA	NA	NA	NA	NA	0	#N/A	#N/A
ENSMUSG00000027483	Bpifa1	BPI fold containing family A, member 1 [Source:MGI Symbol;Acc:MGI:1338036]	NA	NA	NA	NA	NA	0	#N/A	#N/A
ENSMUSG00000027484	Bpifa5	BPI fold containing family A, member 5 [Source:MGI Symbol;Acc:MGI:1914385]	NA	NA	NA	NA	NA	0	#N/A	#N/A
ENSMUSG00000027485	Bpifb1	BPI fold containing family B, member 1 [Source:MGI Symbol;Acc:MGI:2137431]	NA	NA	NA	NA	NA	0.005	#N/A	#N/A
ENSMUSG00000027489	Necab3	N-terminal EF-hand calcium binding protein 3 [Source:MGI Symbol;Acc:MGI:1861721]	NA	NA	NA	NA	NA	0.133333	#N/A	#N/A
ENSMUSG00000027500	Stmn2	stathmin-like 2 [Source:MGI Symbol;Acc:MGI:98241]	NA	NA	NA	NA	NA	0.07	#N/A	#N/A
ENSMUSG00000027505	Fam209	family with sequence similarity 209 [Source:MGI Symbol;Acc:MGI:1923676]	NA	NA	NA	NA	NA	0	#N/A	#N/A
ENSMUSG00000027517	Ankrd60	ankyrin repeat domain 60 [Source:MGI Symbol;Acc:MGI:1917315]	NA	NA	NA	NA	NA	0.0733333	#N/A	#N/A
ENSMUSG00000027518	1700021F07Rik	RIKEN cDNA 1700021F07 gene [Source:MGI Symbol;Acc:MGI:1919471]	NA	NA	NA	NA	NA	0	#N/A	#N/A
ENSMUSG00000027520	Zdbf2	zinc finger, DBF-type containing 2 [Source:MGI Symbol;Acc:MGI:1921134]	NA	NA	NA	NA	NA	0.055	#N/A	#N/A
ENSMUSG00000027524	Edn3	endothelin 3 [Source:MGI Symbol;Acc:MGI:95285]	NA	NA	NA	NA	NA	0.24	#N/A	#N/A
ENSMUSG00000027525	Phactr3	phosphatase and actin regulator 3 [Source:MGI Symbol;Acc:MGI:1921439]	NA	NA	NA	NA	NA	0.065	#N/A	#N/A
ENSMUSG00000027528	Fabp9	fatty acid binding protein 9, testis [Source:MGI Symbol;Acc:MGI:1194881]	NA	NA	NA	NA	NA	0	#N/A	#N/A
ENSMUSG00000027530	Fabp12	fatty acid binding protein 12 [Source:MGI Symbol;Acc:MGI:1922747]	NA	NA	NA	NA	NA	0.17	#N/A	#N/A
ENSMUSG00000027547	Sall4	spalt like transcription factor 4 [Source:MGI Symbol;Acc:MGI:2139360]	NA	NA	NA	NA	NA	0.0333333	#N/A	#N/A
ENSMUSG00000027556	Car1	carbonic anhydrase 1 [Source:MGI Symbol;Acc:MGI:88268]	NA	NA	NA	NA	NA	0.025	#N/A	#N/A
ENSMUSG00000027560	Dok5	docking protein 5 [Source:MGI Symbol;Acc:MGI:1924079]	NA	NA	NA	NA	NA	0.03	#N/A	#N/A
ENSMUSG00000027564	Cypt12	cysteine-rich perinuclear theca 12 [Source:MGI Symbol;Acc:MGI:1922689]	NA	NA	NA	NA	NA	0.0666667	#N/A	#N/A
ENSMUSG00000027568	Ntsr1	neurotensin receptor 1 [Source:MGI Symbol;Acc:MGI:97386]	NA	NA	NA	NA	NA	0.04	#N/A	#N/A
ENSMUSG00000027570	Col9a3	collagen, type IX, alpha 3 [Source:MGI Symbol;Acc:MGI:894686]	NA	NA	NA	NA	NA	0.133333	#N/A	#N/A
ENSMUSG00000027574	Nkain4	Na+/K+ transporting ATPase interacting 4 [Source:MGI Symbol;Acc:MGI:1915372]	NA	NA	NA	NA	NA	0.43	#N/A	#N/A
ENSMUSG00000027579	Srms	src-related kinase lacking C-terminal regulatory tyrosine and N-terminal myristylation sites [Source:MGI Symbol;Acc:MGI:101865]	NA	NA	NA	NA	NA	0.185	#N/A	#N/A
ENSMUSG00000027581	Stmn3	stathmin-like 3 [Source:MGI Symbol;Acc:MGI:1277137]	NA	NA	NA	NA	NA	0.09	#N/A	#N/A
ENSMUSG00000027584	Oprl1	opioid receptor-like 1 [Source:MGI Symbol;Acc:MGI:97440]	NA	NA	NA	NA	NA	0.0233333	#N/A	#N/A
ENSMUSG00000027596	a	nonagouti [Source:MGI Symbol;Acc:MGI:87853]	NA	NA	NA	NA	NA	0	#N/A	#N/A
ENSMUSG00000027603	Ggt7	gamma-glutamyltransferase 7 [Source:MGI Symbol;Acc:MGI:1913385]	NA	NA	NA	NA	NA	0.155	#N/A	#N/A
ENSMUSG00000027606	Dnajc5b	DnaJ heat shock protein family (Hsp40) member C5 beta [Source:MGI Symbol;Acc:MGI:1913576]	NA	NA	NA	NA	NA	0	#N/A	#N/A
ENSMUSG00000027612	Mmp24	matrix metallopeptidase 24 [Source:MGI Symbol;Acc:MGI:1341867]	NA	NA	NA	NA	NA	0.14	#N/A	#N/A
ENSMUSG00000027643	Ghrh	growth hormone releasing hormone [Source:MGI Symbol;Acc:MGI:95709]	NA	NA	NA	NA	NA	0	#N/A	#N/A
ENSMUSG00000027656	Ccn5	cellular communication network factor 5 [Source:MGI Symbol;Acc:MGI:1328326]	NA	NA	NA	NA	NA	0.136667	#N/A	#N/A
ENSMUSG00000027661	Slc2a10	solute carrier family 2 (facilitated glucose transporter), member 10 [Source:MGI Symbol;Acc:MGI:2156687]	NA	NA	NA	NA	NA	0.165	#N/A	#N/A
ENSMUSG00000027670	Ocstamp	osteoclast stimulatory transmembrane protein [Source:MGI Symbol;Acc:MGI:1921864]	NA	NA	NA	NA	NA	0.045	#N/A	#N/A
ENSMUSG00000027674	Pex5l	peroxisomal biogenesis factor 5-like [Source:MGI Symbol;Acc:MGI:1916672]	NA	NA	NA	NA	NA	0.05	#N/A	#N/A
ENSMUSG00000027684	Mecom	MDS1 and EVI1 complex locus [Source:MGI Symbol;Acc:MGI:95457]	NA	NA	NA	NA	NA	0.595	#N/A	#N/A
ENSMUSG00000027692	Tnik	TRAF2 and NCK interacting kinase [Source:MGI Symbol;Acc:MGI:1916264]	NA	NA	NA	NA	NA	0.5	#N/A	#N/A
ENSMUSG00000027694	Gm8325	predicted pseudogene 8325 [Source:MGI Symbol;Acc:MGI:3644852]	NA	NA	NA	NA	NA	1.415	#N/A	#N/A
ENSMUSG00000027702	Lrrc34	leucine rich repeat containing 34 [Source:MGI Symbol;Acc:MGI:1919077]	NA	NA	NA	NA	NA	0.22	#N/A	#N/A
ENSMUSG00000027703	Lrriq4	leucine-rich repeats and IQ motif containing 4 [Source:MGI Symbol;Acc:MGI:1915557]	NA	NA	NA	NA	NA	0.0233333	#N/A	#N/A
ENSMUSG00000027713	1810062G17Rik	RIKEN cDNA 1810062G17 gene [Source:MGI Symbol;Acc:MGI:1919532]	NA	NA	NA	NA	NA	0.206667	#N/A	#N/A
ENSMUSG00000027718	Il21	interleukin 21 [Source:MGI Symbol;Acc:MGI:1890474]	NA	NA	NA	NA	NA	0.0166667	#N/A	#N/A
ENSMUSG00000027719	Adad1	adenosine deaminase domain containing 1 (testis specific) [Source:MGI Symbol;Acc:MGI:103258]	NA	NA	NA	NA	NA	0.36	#N/A	#N/A
ENSMUSG00000027720	Il2	interleukin 2 [Source:MGI Symbol;Acc:MGI:96548]	NA	NA	NA	NA	NA	0.17	#N/A	#N/A
ENSMUSG00000027737	Slc7a11	solute carrier family 7 (cationic amino acid transporter, y+ system), member 11 [Source:MGI Symbol;Acc:MGI:1347355]	NA	NA	NA	NA	NA	0.156667	#N/A	#N/A
ENSMUSG00000027744	Stoml3	stomatin (Epb7.2)-like 3 [Source:MGI Symbol;Acc:MGI:2388072]	NA	NA	NA	NA	NA	0.07	#N/A	#N/A
ENSMUSG00000027748	Trpc4	transient receptor potential cation channel, subfamily C, member 4 [Source:MGI Symbol;Acc:MGI:109525]	NA	NA	NA	NA	NA	0.223333	#N/A	#N/A
ENSMUSG00000027750	Postn	periostin, osteoblast specific factor [Source:MGI Symbol;Acc:MGI:1926321]	NA	NA	NA	NA	NA	0.12	#N/A	#N/A
ENSMUSG00000027776	Il12a	interleukin 12a [Source:MGI Symbol;Acc:MGI:96539]	NA	NA	NA	NA	NA	0.34	#N/A	#N/A
ENSMUSG00000027788	Otol1	otolin 1 [Source:MGI Symbol;Acc:MGI:2685260]	NA	NA	NA	NA	NA	0.02	#N/A	#N/A
ENSMUSG00000027790	Sis	sucrase isomaltase (alpha-glucosidase) [Source:MGI Symbol;Acc:MGI:1917233]	NA	NA	NA	NA	NA	0.27	#N/A	#N/A
ENSMUSG00000027792	Bche	butyrylcholinesterase [Source:MGI Symbol;Acc:MGI:894278]	NA	NA	NA	NA	NA	0.24	#N/A	#N/A
ENSMUSG00000027793	Ccna1	cyclin A1 [Source:MGI Symbol;Acc:MGI:108042]	NA	NA	NA	NA	NA	0.135	#N/A	#N/A
ENSMUSG00000027794	Sohlh2	spermatogenesis and oogenesis specific basic helix-loop-helix 2 [Source:MGI Symbol;Acc:MGI:1921684]	NA	NA	NA	NA	NA	0.0366667	#N/A	#N/A
ENSMUSG00000027796	Smad9	SMAD family member 9 [Source:MGI Symbol;Acc:MGI:1859993]	NA	NA	NA	NA	NA	0.153333	#N/A	#N/A
ENSMUSG00000027797	Dclk1	doublecortin-like kinase 1 [Source:MGI Symbol;Acc:MGI:1330861]	NA	NA	NA	NA	NA	0.236667	#N/A	#N/A
ENSMUSG00000027824	Vmn2r1	vomeronasal 2, receptor 1 [Source:MGI Symbol;Acc:MGI:3645892]	NA	NA	NA	NA	NA	0.04	#N/A	#N/A
ENSMUSG00000027832	Ptx3	pentraxin related gene [Source:MGI Symbol;Acc:MGI:104641]	NA	NA	NA	NA	NA	0.29	#N/A	#N/A
ENSMUSG00000027833	Shox2	short stature homeobox 2 [Source:MGI Symbol;Acc:MGI:1201673]	NA	NA	NA	NA	NA	0.05	#N/A	#N/A
ENSMUSG00000027840	Wnt2b	wingless-type MMTV integration site family, member 2B [Source:MGI Symbol;Acc:MGI:1261834]	NA	NA	NA	NA	NA	0.133333	#N/A	#N/A
ENSMUSG00000027849	Syt6	synaptotagmin VI [Source:MGI Symbol;Acc:MGI:1859544]	NA	NA	NA	NA	NA	0.126667	#N/A	#N/A
ENSMUSG00000027855	Sycp1	synaptonemal complex protein 1 [Source:MGI Symbol;Acc:MGI:105931]	NA	NA	NA	NA	NA	0	#N/A	#N/A
ENSMUSG00000027857	Tshb	thyroid stimulating hormone, beta subunit [Source:MGI Symbol;Acc:MGI:98848]	NA	NA	NA	NA	NA	0.0666667	#N/A	#N/A
ENSMUSG00000027858	Tspan2	tetraspanin 2 [Source:MGI Symbol;Acc:MGI:1917997]	NA	NA	NA	NA	NA	0.145	#N/A	#N/A
ENSMUSG00000027859	Ngf	nerve growth factor [Source:MGI Symbol;Acc:MGI:97321]	NA	NA	NA	NA	NA	0.993333	#N/A	#N/A
ENSMUSG00000027861	Casq2	calsequestrin 2 [Source:MGI Symbol;Acc:MGI:1309469]	NA	NA	NA	NA	NA	0.00666667	#N/A	#N/A
ENSMUSG00000027863	Cd2	CD2 antigen [Source:MGI Symbol;Acc:MGI:88320]	NA	NA	NA	NA	NA	0.195	#N/A	#N/A
ENSMUSG00000027867	Spag17	sperm associated antigen 17 [Source:MGI Symbol;Acc:MGI:1921612]	NA	NA	NA	NA	NA	0.1	#N/A	#N/A
ENSMUSG00000027868	Tbx15	T-box 15 [Source:MGI Symbol;Acc:MGI:1277234]	NA	NA	NA	NA	NA	0.04	#N/A	#N/A
ENSMUSG00000027869	Hsd3b6	hydroxy-delta-5-steroid dehydrogenase, 3 beta- and steroid delta-isomerase 6 [Source:MGI Symbol;Acc:MGI:109598]	NA	NA	NA	NA	NA	0.0333333	#N/A	#N/A
ENSMUSG00000027871	Hsd3b1	hydroxy-delta-5-steroid dehydrogenase, 3 beta- and steroid delta-isomerase 1 [Source:MGI Symbol;Acc:MGI:96233]	NA	NA	NA	NA	NA	0.0333333	#N/A	#N/A
ENSMUSG00000027876	Reg4	regenerating islet-derived family, member 4 [Source:MGI Symbol;Acc:MGI:1914959]	NA	NA	NA	NA	NA	0.0166667	#N/A	#N/A
ENSMUSG00000027880	Slc25a54	solute carrier family 25, member 54 [Source:MGI Symbol;Acc:MGI:1921936]	NA	NA	NA	NA	NA	0	#N/A	#N/A
ENSMUSG00000027886	1700013F07Rik	RIKEN cDNA 1700013F07 gene [Source:MGI Symbol;Acc:MGI:1922754]	NA	NA	NA	NA	NA	0.17	#N/A	#N/A
ENSMUSG00000027895	Kcnc4	potassium voltage gated channel, Shaw-related subfamily, member 4 [Source:MGI Symbol;Acc:MGI:96670]	NA	NA	NA	NA	NA	0.01	#N/A	#N/A
ENSMUSG00000027902	Chil6	chitinase-like 6 [Source:MGI Symbol;Acc:MGI:2682303]	NA	NA	NA	NA	NA	0.02	#N/A	#N/A
ENSMUSG00000027912	Lce1m	late cornified envelope 1M [Source:MGI Symbol;Acc:MGI:1913453]	NA	NA	NA	NA	NA	0.375	#N/A	#N/A
ENSMUSG00000027913	Crct1	cysteine-rich C-terminal 1 [Source:MGI Symbol;Acc:MGI:1921425]	NA	NA	NA	NA	NA	0.02	#N/A	#N/A
ENSMUSG00000027919	Lce1g	late cornified envelope 1G [Source:MGI Symbol;Acc:MGI:1913445]	NA	NA	NA	NA	NA	0.0333333	#N/A	#N/A
ENSMUSG00000027923	Lce1b	late cornified envelope 1B [Source:MGI Symbol;Acc:MGI:1915970]	NA	NA	NA	NA	NA	0	#N/A	#N/A
ENSMUSG00000027925	Sprr2j-ps	small proline-rich protein 2J, pseudogene [Source:MGI Symbol;Acc:MGI:1330345]	NA	NA	NA	NA	NA	0	#N/A	#N/A
ENSMUSG00000027927	Lelp1	late cornified envelope-like proline-rich 1 [Source:MGI Symbol;Acc:MGI:1916582]	NA	NA	NA	NA	NA	0	#N/A	#N/A
ENSMUSG00000027938	Creb3l4	cAMP responsive element binding protein 3-like 4 [Source:MGI Symbol;Acc:MGI:1916603]	NA	NA	NA	NA	NA	0.43	#N/A	#N/A
ENSMUSG00000027939	Nup210l	nucleoporin 210-like [Source:MGI Symbol;Acc:MGI:1924845]	NA	NA	NA	NA	NA	0.04	#N/A	#N/A
ENSMUSG00000027947	Il6ra	interleukin 6 receptor, alpha [Source:MGI Symbol;Acc:MGI:105304]	NA	NA	NA	NA	NA	0.18	#N/A	#N/A
ENSMUSG00000027955	Gask1b	golgi associated kinase 1B [Source:MGI Symbol;Acc:MGI:1915909]	NA	NA	NA	NA	NA	0.356667	#N/A	#N/A
ENSMUSG00000027966	Col11a1	collagen, type XI, alpha 1 [Source:MGI Symbol;Acc:MGI:88446]	NA	NA	NA	NA	NA	0.0666667	#N/A	#N/A
ENSMUSG00000027967	Neurog2	neurogenin 2 [Source:MGI Symbol;Acc:MGI:109619]	NA	NA	NA	NA	NA	0.0166667	#N/A	#N/A
ENSMUSG00000027971	Ndst4	N-deacetylase/N-sulfotransferase (heparin glucosaminyl) 4 [Source:MGI Symbol;Acc:MGI:1932545]	NA	NA	NA	NA	NA	0.0566667	#N/A	#N/A
ENSMUSG00000027973	1700006A11Rik	RIKEN cDNA 1700006A11 gene [Source:MGI Symbol;Acc:MGI:1919074]	NA	NA	NA	NA	NA	0.00666667	#N/A	#N/A
ENSMUSG00000027977	Ndst3	N-deacetylase/N-sulfotransferase (heparan glucosaminyl) 3 [Source:MGI Symbol;Acc:MGI:1932544]	NA	NA	NA	NA	NA	0.0433333	#N/A	#N/A
ENSMUSG00000027978	Prss12	protease, serine 12 neurotrypsin (motopsin) [Source:MGI Symbol;Acc:MGI:1100881]	NA	NA	NA	NA	NA	0.265	#N/A	#N/A
ENSMUSG00000027985	Lef1	lymphoid enhancer binding factor 1 [Source:MGI Symbol;Acc:MGI:96770]	NA	NA	NA	NA	NA	0.0633333	#N/A	#N/A
ENSMUSG00000027994	Mcub	mitochondrial calcium uniporter dominant negative beta subunit [Source:MGI Symbol;Acc:MGI:1914065]	NA	NA	NA	NA	NA	0.413333	#N/A	#N/A
ENSMUSG00000027996	Sfrp2	secreted frizzled-related protein 2 [Source:MGI Symbol;Acc:MGI:108078]	NA	NA	NA	NA	NA	0.21	#N/A	#N/A
ENSMUSG00000028004	Npy2r	neuropeptide Y receptor Y2 [Source:MGI Symbol;Acc:MGI:108418]	NA	NA	NA	NA	NA	0.105	#N/A	#N/A
ENSMUSG00000028008	Asic5	acid-sensing (proton-gated) ion channel family member 5 [Source:MGI Symbol;Acc:MGI:1929259]	NA	NA	NA	NA	NA	0.0566667	#N/A	#N/A
ENSMUSG00000028009	1700061I17Rik	RIKEN cDNA 1700061I17 gene [Source:MGI Symbol;Acc:MGI:1920612]	NA	NA	NA	NA	NA	0.03	#N/A	#N/A
ENSMUSG00000028011	Tdo2	tryptophan 2,3-dioxygenase [Source:MGI Symbol;Acc:MGI:1928486]	NA	NA	NA	NA	NA	0.113333	#N/A	#N/A
ENSMUSG00000028012	Rrh	retinal pigment epithelium derived rhodopsin homolog [Source:MGI Symbol;Acc:MGI:1097709]	NA	NA	NA	NA	NA	0.216667	#N/A	#N/A
ENSMUSG00000028020	Glrb	glycine receptor, beta subunit [Source:MGI Symbol;Acc:MGI:95751]	NA	NA	NA	NA	NA	0.025	#N/A	#N/A
ENSMUSG00000028033	Kcnq5	potassium voltage-gated channel, subfamily Q, member 5 [Source:MGI Symbol;Acc:MGI:1924937]	NA	NA	NA	NA	NA	0.075	#N/A	#N/A
ENSMUSG00000028036	Ptgfr	prostaglandin F receptor [Source:MGI Symbol;Acc:MGI:97796]	NA	NA	NA	NA	NA	0.19	#N/A	#N/A
ENSMUSG00000028039	Efna3	ephrin A3 [Source:MGI Symbol;Acc:MGI:106644]	NA	NA	NA	NA	NA	0.115	#N/A	#N/A
ENSMUSG00000028040	Efna4	ephrin A4 [Source:MGI Symbol;Acc:MGI:106643]	NA	NA	NA	NA	NA	0.396667	#N/A	#N/A
ENSMUSG00000028047	Thbs3	thrombospondin 3 [Source:MGI Symbol;Acc:MGI:98739]	NA	NA	NA	NA	NA	0.615	#N/A	#N/A
ENSMUSG00000028068	Iqgap3	IQ motif containing GTPase activating protein 3 [Source:MGI Symbol;Acc:MGI:3028642]	NA	NA	NA	NA	NA	0.803333	#N/A	#N/A
ENSMUSG00000028071	Sh2d2a	SH2 domain containing 2A [Source:MGI Symbol;Acc:MGI:1351596]	NA	NA	NA	NA	NA	0.196667	#N/A	#N/A
ENSMUSG00000028072	Ntrk1	neurotrophic tyrosine kinase, receptor, type 1 [Source:MGI Symbol;Acc:MGI:97383]	NA	NA	NA	NA	NA	0.0666667	#N/A	#N/A
ENSMUSG00000028078	Dclk2	doublecortin-like kinase 2 [Source:MGI Symbol;Acc:MGI:1918012]	NA	NA	NA	NA	NA	0.113333	#N/A	#N/A
ENSMUSG00000028109	Hormad1	HORMA domain containing 1 [Source:MGI Symbol;Acc:MGI:1915231]	NA	NA	NA	NA	NA	0	#N/A	#N/A
ENSMUSG00000028111	Ctsk	cathepsin K [Source:MGI Symbol;Acc:MGI:107823]	NA	NA	NA	NA	NA	0.435	#N/A	#N/A
ENSMUSG00000028115	Bnipl	BCL2/adenovirus E1B 19kD interacting protein like [Source:MGI Symbol;Acc:MGI:2384749]	NA	NA	NA	NA	NA	0.0533333	#N/A	#N/A
ENSMUSG00000028116	Myoz2	myozenin 2 [Source:MGI Symbol;Acc:MGI:1913063]	NA	NA	NA	NA	NA	0.0133333	#N/A	#N/A
ENSMUSG00000028137	Celf3	CUGBP, Elav-like family member 3 [Source:MGI Symbol;Acc:MGI:1926034]	NA	NA	NA	NA	NA	0.276667	#N/A	#N/A
ENSMUSG00000028139	Riiad1	regulatory subunit of type II PKA R-subunit (RIIa) domain containing 1 [Source:MGI Symbol;Acc:MGI:1913603]	NA	NA	NA	NA	NA	0.465	#N/A	#N/A
ENSMUSG00000028141	Oaz3	ornithine decarboxylase antizyme 3 [Source:MGI Symbol;Acc:MGI:1858170]	NA	NA	NA	NA	NA	0.366667	#N/A	#N/A
ENSMUSG00000028148	Them5	thioesterase superfamily member 5 [Source:MGI Symbol;Acc:MGI:1913448]	NA	NA	NA	NA	NA	0	#N/A	#N/A
ENSMUSG00000028172	Tacr3	tachykinin receptor 3 [Source:MGI Symbol;Acc:MGI:892968]	NA	NA	NA	NA	NA	0	#N/A	#N/A
ENSMUSG00000028174	Rpe65	retinal pigment epithelium 65 [Source:MGI Symbol;Acc:MGI:98001]	NA	NA	NA	NA	NA	0.00666667	#N/A	#N/A
ENSMUSG00000028175	Depdc1a	DEP domain containing 1a [Source:MGI Symbol;Acc:MGI:1923381]	NA	NA	NA	NA	NA	0.03	#N/A	#N/A
ENSMUSG00000028176	Lrrc7	leucine rich repeat containing 7 [Source:MGI Symbol;Acc:MGI:2676665]	NA	NA	NA	NA	NA	0.0366667	#N/A	#N/A
ENSMUSG00000028177	1810013D15Rik	RIKEN cDNA 1810013D15 gene [Source:MGI Symbol;Acc:MGI:1916292]	NA	NA	NA	NA	NA	0.205	#N/A	#N/A
ENSMUSG00000028185	Dnase2b	deoxyribonuclease II beta [Source:MGI Symbol;Acc:MGI:1913283]	NA	NA	NA	NA	NA	0.01	#N/A	#N/A
ENSMUSG00000028186	Uox	urate oxidase [Source:MGI Symbol;Acc:MGI:98907]	NA	NA	NA	NA	NA	0.286667	#N/A	#N/A
ENSMUSG00000028197	Col24a1	collagen, type XXIV, alpha 1 [Source:MGI Symbol;Acc:MGI:1918605]	NA	NA	NA	NA	NA	0.115	#N/A	#N/A
ENSMUSG00000028214	Gem	GTP binding protein (gene overexpressed in skeletal muscle) [Source:MGI Symbol;Acc:MGI:99844]	NA	NA	NA	NA	NA	0.375	#N/A	#N/A
ENSMUSG00000028217	Cdh17	cadherin 17 [Source:MGI Symbol;Acc:MGI:1095414]	NA	NA	NA	NA	NA	0.07	#N/A	#N/A
ENSMUSG00000028226	Mmp16	matrix metallopeptidase 16 [Source:MGI Symbol;Acc:MGI:1276107]	NA	NA	NA	NA	NA	0.0566667	#N/A	#N/A
ENSMUSG00000028236	Sdr16c5	short chain dehydrogenase/reductase family 16C, member 5 [Source:MGI Symbol;Acc:MGI:2668443]	NA	NA	NA	NA	NA	0.0233333	#N/A	#N/A
ENSMUSG00000028240	Cyp7a1	cytochrome P450, family 7, subfamily a, polypeptide 1 [Source:MGI Symbol;Acc:MGI:106091]	NA	NA	NA	NA	NA	0.28	#N/A	#N/A
ENSMUSG00000028244	1700025O08Rik	RIKEN cDNA 1700025O08 gene [Source:MGI Symbol;Acc:MGI:1917234]	NA	NA	NA	NA	NA	0	#N/A	#N/A
ENSMUSG00000028246	Faxc	failed axon connections homolog [Source:MGI Symbol;Acc:MGI:1923382]	NA	NA	NA	NA	NA	0.0833333	#N/A	#N/A
ENSMUSG00000028255	Clca1	chloride channel accessory 1 [Source:MGI Symbol;Acc:MGI:1346342]	NA	NA	NA	NA	NA	0.00666667	#N/A	#N/A
ENSMUSG00000028259	Fhl5	four and a half LIM domains 5 [Source:MGI Symbol;Acc:MGI:1913192]	NA	NA	NA	NA	NA	0	#N/A	#N/A
ENSMUSG00000028262	Clca3a2	chloride channel accessory 3A2 [Source:MGI Symbol;Acc:MGI:1931471]	NA	NA	NA	NA	NA	0	#N/A	#N/A
ENSMUSG00000028264	Spaca1	sperm acrosome associated 1 [Source:MGI Symbol;Acc:MGI:1914902]	NA	NA	NA	NA	NA	0.173333	#N/A	#N/A
ENSMUSG00000028280	Gabrr1	gamma-aminobutyric acid (GABA) C receptor, subunit rho 1 [Source:MGI Symbol;Acc:MGI:95625]	NA	NA	NA	NA	NA	0.01	#N/A	#N/A
ENSMUSG00000028287	1700009N14Rik	RIKEN cDNA 1700009N14 gene [Source:MGI Symbol;Acc:MGI:1922721]	NA	NA	NA	NA	NA	0.0966667	#N/A	#N/A
ENSMUSG00000028294	Cfap206	cilia and flagella associated protein 206 [Source:MGI Symbol;Acc:MGI:1916579]	NA	NA	NA	NA	NA	0.0966667	#N/A	#N/A
ENSMUSG00000028298	Cga	glycoprotein hormones, alpha subunit [Source:MGI Symbol;Acc:MGI:88390]	NA	NA	NA	NA	NA	0.0466667	#N/A	#N/A
ENSMUSG00000028310	Ppp3r2	protein phosphatase 3, regulatory subunit B, alpha isoform (calcineurin B, type II) [Source:MGI Symbol;Acc:MGI:107171]	NA	NA	NA	NA	NA	0.14	#N/A	#N/A
ENSMUSG00000028314	Toporsl	topoisomerase I binding, arginine/serine-rich like [Source:MGI Symbol;Acc:MGI:1915524]	NA	NA	NA	NA	NA	0.0333333	#N/A	#N/A
ENSMUSG00000028328	Tmod1	tropomodulin 1 [Source:MGI Symbol;Acc:MGI:98775]	NA	NA	NA	NA	NA	0.276667	#N/A	#N/A
ENSMUSG00000028332	Hemgn	hemogen [Source:MGI Symbol;Acc:MGI:2136910]	NA	NA	NA	NA	NA	0	#N/A	#N/A
ENSMUSG00000028337	Coro2a	coronin, actin binding protein 2A [Source:MGI Symbol;Acc:MGI:1345966]	NA	NA	NA	NA	NA	0.266667	#N/A	#N/A
ENSMUSG00000028339	Col15a1	collagen, type XV, alpha 1 [Source:MGI Symbol;Acc:MGI:88449]	NA	NA	NA	NA	NA	0.623333	#N/A	#N/A
ENSMUSG00000028341	Nr4a3	nuclear receptor subfamily 4, group A, member 3 [Source:MGI Symbol;Acc:MGI:1352457]	NA	NA	NA	NA	NA	0.0666667	#N/A	#N/A
ENSMUSG00000028347	Tmeff1	transmembrane protein with EGF-like and two follistatin-like domains 1 [Source:MGI Symbol;Acc:MGI:1926810]	NA	NA	NA	NA	NA	0.0566667	#N/A	#N/A
ENSMUSG00000028348	Cavin4	caveolae associated 4 [Source:MGI Symbol;Acc:MGI:1915266]	NA	NA	NA	NA	NA	0	#N/A	#N/A
ENSMUSG00000028351	Brinp1	bone morphogenic protein/retinoic acid inducible neural specific 1 [Source:MGI Symbol;Acc:MGI:1928478]	NA	NA	NA	NA	NA	0.0166667	#N/A	#N/A
ENSMUSG00000028354	Fmn2	formin 2 [Source:MGI Symbol;Acc:MGI:1859252]	NA	NA	NA	NA	NA	0.1	#N/A	#N/A
ENSMUSG00000028359	Orm3	orosomucoid 3 [Source:MGI Symbol;Acc:MGI:97445]	NA	NA	NA	NA	NA	0.03	#N/A	#N/A
ENSMUSG00000028360	Slc44a5	solute carrier family 44, member 5 [Source:MGI Symbol;Acc:MGI:3035141]	NA	NA	NA	NA	NA	0.0166667	#N/A	#N/A
ENSMUSG00000028362	Tnfsf8	tumor necrosis factor (ligand) superfamily, member 8 [Source:MGI Symbol;Acc:MGI:88328]	NA	NA	NA	NA	NA	0.0366667	#N/A	#N/A
ENSMUSG00000028364	Tnc	tenascin C [Source:MGI Symbol;Acc:MGI:101922]	NA	NA	NA	NA	NA	0.145	#N/A	#N/A
ENSMUSG00000028370	Pappa	pregnancy-associated plasma protein A [Source:MGI Symbol;Acc:MGI:97479]	NA	NA	NA	NA	NA	0.485	NA	4.1226
ENSMUSG00000028373	Astn2	astrotactin 2 [Source:MGI Symbol;Acc:MGI:1889277]	NA	NA	NA	NA	NA	0.02	#N/A	#N/A
ENSMUSG00000028386	Slc46a2	solute carrier family 46, member 2 [Source:MGI Symbol;Acc:MGI:1353616]	NA	NA	NA	NA	NA	0.0966667	#N/A	#N/A
ENSMUSG00000028396	2310002L09Rik	RIKEN cDNA 2310002L09 gene [Source:MGI Symbol;Acc:MGI:1916780]	NA	NA	NA	NA	NA	0	#N/A	#N/A
ENSMUSG00000028415	Spink4	serine peptidase inhibitor, Kazal type 4 [Source:MGI Symbol;Acc:MGI:1341848]	NA	NA	NA	NA	NA	0	#N/A	#N/A
ENSMUSG00000028417	Tal2	T cell acute lymphocytic leukemia 2 [Source:MGI Symbol;Acc:MGI:99540]	NA	NA	NA	NA	NA	0.03	#N/A	#N/A
ENSMUSG00000028441	1110017D15Rik	RIKEN cDNA 1110017D15 gene [Source:MGI Symbol;Acc:MGI:1920971]	NA	NA	NA	NA	NA	0.205	#N/A	#N/A
ENSMUSG00000028457	Atp8b5	ATPase, class I, type 8B, member 5 [Source:MGI Symbol;Acc:MGI:2444287]	NA	NA	NA	NA	NA	0.28	#N/A	#N/A
ENSMUSG00000028460	Sit1	suppression inducing transmembrane adaptor 1 [Source:MGI Symbol;Acc:MGI:1889342]	NA	NA	NA	NA	NA	0.213333	#N/A	#N/A
ENSMUSG00000028480	Glipr2	GLI pathogenesis-related 2 [Source:MGI Symbol;Acc:MGI:1917770]	NA	NA	NA	NA	NA	0.08	#N/A	#N/A
ENSMUSG00000028492	Saxo1	stabilizer of axonemal microtubules 1 [Source:MGI Symbol;Acc:MGI:1923061]	NA	NA	NA	NA	NA	0.166667	#N/A	#N/A
ENSMUSG00000028520	4921539E11Rik	RIKEN cDNA 4921539E11 gene [Source:MGI Symbol;Acc:MGI:1918191]	NA	NA	NA	NA	NA	0.01	#N/A	#N/A
ENSMUSG00000028523	Dynlt5	dynein light chain Tctex-type 5 [Source:MGI Symbol;Acc:MGI:1914594]	NA	NA	NA	NA	NA	0.17	#N/A	#N/A
ENSMUSG00000028524	Sgip1	SH3-domain GRB2-like (endophilin) interacting protein 1 [Source:MGI Symbol;Acc:MGI:1920344]	NA	NA	NA	NA	NA	0.206667	#N/A	#N/A
ENSMUSG00000028533	Izumo3	IZUMO family member 3 [Source:MGI Symbol;Acc:MGI:1916564]	NA	NA	NA	NA	NA	0	#N/A	#N/A
ENSMUSG00000028539	Artn	artemin [Source:MGI Symbol;Acc:MGI:1333791]	NA	NA	NA	NA	NA	0.0133333	#N/A	#N/A
ENSMUSG00000028541	B4galt2	UDP-Gal:betaGlcNAc beta 1,4- galactosyltransferase, polypeptide 2 [Source:MGI Symbol;Acc:MGI:1858493]	NA	NA	NA	NA	NA	0.443333	#N/A	#N/A
ENSMUSG00000028546	Elavl4	ELAV like RNA binding protein 4 [Source:MGI Symbol;Acc:MGI:107427]	NA	NA	NA	NA	NA	0.11	#N/A	#N/A
ENSMUSG00000028555	Ttc39a	tetratricopeptide repeat domain 39A [Source:MGI Symbol;Acc:MGI:2444350]	NA	NA	NA	NA	NA	0.296667	#N/A	#N/A
ENSMUSG00000028558	Calr4	calreticulin 4 [Source:MGI Symbol;Acc:MGI:2140435]	NA	NA	NA	NA	NA	0.19	#N/A	#N/A
ENSMUSG00000028575	Eqtn	equatorin, sperm acrosome associated [Source:MGI Symbol;Acc:MGI:1915003]	NA	NA	NA	NA	NA	0.07	#N/A	#N/A
ENSMUSG00000028583	Pdpn	podoplanin [Source:MGI Symbol;Acc:MGI:103098]	NA	NA	NA	NA	NA	0.0633333	#N/A	#N/A
ENSMUSG00000028584	Lrrc38	leucine rich repeat containing 38 [Source:MGI Symbol;Acc:MGI:2442845]	NA	NA	NA	NA	NA	0.0633333	#N/A	#N/A
ENSMUSG00000028587	Orc1	origin recognition complex, subunit 1 [Source:MGI Symbol;Acc:MGI:1328337]	NA	NA	NA	NA	NA	0.185	#N/A	#N/A
ENSMUSG00000028589	1700012P22Rik	RIKEN cDNA 1700012P22 gene [Source:MGI Symbol;Acc:MGI:1916614]	NA	NA	NA	NA	NA	0	#N/A	#N/A
ENSMUSG00000028590	Pramel13os	PRAME like 13, opposite strand [Source:MGI Symbol;Acc:MGI:1925973]	NA	NA	NA	NA	NA	0	#N/A	#N/A
ENSMUSG00000028591	Pramel13	PRAME like 13 [Source:MGI Symbol;Acc:MGI:1924882]	NA	NA	NA	NA	NA	0.015	#N/A	#N/A
ENSMUSG00000028593	Aadacl4fm1	AADACL4 family member 1 [Source:MGI Symbol;Acc:MGI:2685880]	NA	NA	NA	NA	NA	0.0566667	#N/A	#N/A
ENSMUSG00000028602	Tnfrsf8	tumor necrosis factor receptor superfamily, member 8 [Source:MGI Symbol;Acc:MGI:99908]	NA	NA	NA	NA	NA	0.156667	#N/A	#N/A
ENSMUSG00000028610	Dmrtb1	DMRT-like family B with proline-rich C-terminal, 1 [Source:MGI Symbol;Acc:MGI:1927125]	NA	NA	NA	NA	NA	0.176667	#N/A	#N/A
ENSMUSG00000028612	Lrp8os1	low density lipoprotein receptor-related protein 8, apolipoprotein e receptor, opposite strand 1 [Source:MGI Symbol;Acc:MGI:1925359]	NA	NA	NA	NA	NA	0	#N/A	#N/A
ENSMUSG00000028613	Lrp8	low density lipoprotein receptor-related protein 8, apolipoprotein e receptor [Source:MGI Symbol;Acc:MGI:1340044]	NA	NA	NA	NA	NA	0.84	#N/A	#N/A
ENSMUSG00000028626	Col9a2	collagen, type IX, alpha 2 [Source:MGI Symbol;Acc:MGI:88466]	NA	NA	NA	NA	NA	0.0166667	#N/A	#N/A
ENSMUSG00000028631	Kcnq4	potassium voltage-gated channel, subfamily Q, member 4 [Source:MGI Symbol;Acc:MGI:1926803]	NA	NA	NA	NA	NA	0.13	#N/A	#N/A
ENSMUSG00000028635	Edn2	endothelin 2 [Source:MGI Symbol;Acc:MGI:95284]	NA	NA	NA	NA	NA	0	#N/A	#N/A
ENSMUSG00000028640	Tfap2c	transcription factor AP-2, gamma [Source:MGI Symbol;Acc:MGI:106032]	NA	NA	NA	NA	NA	0	#N/A	#N/A
ENSMUSG00000028642	Tmem269	transmembrane protein 269 [Source:MGI Symbol;Acc:MGI:1922430]	NA	NA	NA	NA	NA	0.06	#N/A	#N/A
ENSMUSG00000028644	Ermap	erythroblast membrane-associated protein [Source:MGI Symbol;Acc:MGI:1349816]	NA	NA	NA	NA	NA	0.0666667	#N/A	#N/A
ENSMUSG00000028661	Epha8	Eph receptor A8 [Source:MGI Symbol;Acc:MGI:109378]	NA	NA	NA	NA	NA	0.02	#N/A	#N/A
ENSMUSG00000028664	Ephb2	Eph receptor B2 [Source:MGI Symbol;Acc:MGI:99611]	NA	NA	NA	NA	NA	0.143333	#N/A	#N/A
ENSMUSG00000028678	Kif2c	kinesin family member 2C [Source:MGI Symbol;Acc:MGI:1921054]	NA	NA	NA	NA	NA	0.243333	#N/A	#N/A
ENSMUSG00000028681	Ptch2	patched 2 [Source:MGI Symbol;Acc:MGI:1095405]	NA	NA	NA	NA	NA	0.205	#N/A	#N/A
ENSMUSG00000028699	Tspan1	tetraspanin 1 [Source:MGI Symbol;Acc:MGI:1914055]	NA	NA	NA	NA	NA	0.193333	#N/A	#N/A
ENSMUSG00000028707	Dmbx1	diencephalon/mesencephalon homeobox 1 [Source:MGI Symbol;Acc:MGI:2153518]	NA	NA	NA	NA	NA	0.03	#N/A	#N/A
ENSMUSG00000028717	Tal1	T cell acute lymphocytic leukemia 1 [Source:MGI Symbol;Acc:MGI:98480]	NA	NA	NA	NA	NA	0.0733333	#N/A	#N/A
ENSMUSG00000028730	Cfap57	cilia and flagella associated protein 57 [Source:MGI Symbol;Acc:MGI:2686209]	NA	NA	NA	NA	NA	0.0366667	#N/A	#N/A
ENSMUSG00000028736	Pax7	paired box 7 [Source:MGI Symbol;Acc:MGI:97491]	NA	NA	NA	NA	NA	0.01	#N/A	#N/A
ENSMUSG00000028738	Tas1r2	taste receptor, type 1, member 2 [Source:MGI Symbol;Acc:MGI:1933546]	NA	NA	NA	NA	NA	0.0433333	#N/A	#N/A
ENSMUSG00000028747	Htr6	5-hydroxytryptamine (serotonin) receptor 6 [Source:MGI Symbol;Acc:MGI:1196627]	NA	NA	NA	NA	NA	0.03	#N/A	#N/A
ENSMUSG00000028749	Pla2g2f	phospholipase A2, group IIF [Source:MGI Symbol;Acc:MGI:1349661]	NA	NA	NA	NA	NA	0.01	#N/A	#N/A
ENSMUSG00000028751	Pla2g2e	phospholipase A2, group IIE [Source:MGI Symbol;Acc:MGI:1349660]	NA	NA	NA	NA	NA	0.23	#N/A	#N/A
ENSMUSG00000028753	Vwa5b1	von Willebrand factor A domain containing 5B1 [Source:MGI Symbol;Acc:MGI:1922968]	NA	NA	NA	NA	NA	0.0333333	#N/A	#N/A
ENSMUSG00000028758	Kif17	kinesin family member 17 [Source:MGI Symbol;Acc:MGI:1098229]	NA	NA	NA	NA	NA	0.123333	#N/A	#N/A
ENSMUSG00000028777	Gnat3	guanine nucleotide binding protein, alpha transducing 3 [Source:MGI Symbol;Acc:MGI:3588268]	NA	NA	NA	NA	NA	0.02	#N/A	#N/A
ENSMUSG00000028778	Hcrtr1	hypocretin (orexin) receptor 1 [Source:MGI Symbol;Acc:MGI:2385650]	NA	NA	NA	NA	NA	0.0133333	#N/A	#N/A
ENSMUSG00000028782	Adgrb2	adhesion G protein-coupled receptor B2 [Source:MGI Symbol;Acc:MGI:2451244]	NA	NA	NA	NA	NA	0.236667	#N/A	#N/A
ENSMUSG00000028784	Spocd1	SPOC domain containing 1 [Source:MGI Symbol;Acc:MGI:3652045]	NA	NA	NA	NA	NA	0	#N/A	#N/A
ENSMUSG00000028785	Hpca	hippocalcin [Source:MGI Symbol;Acc:MGI:1336200]	NA	NA	NA	NA	NA	0.015	#N/A	#N/A
ENSMUSG00000028786	Tmem54	transmembrane protein 54 [Source:MGI Symbol;Acc:MGI:1913510]	NA	NA	NA	NA	NA	0	#N/A	#N/A
ENSMUSG00000028794	A3galt2	alpha 1,3-galactosyltransferase 2 (isoglobotriaosylceramide synthase) [Source:MGI Symbol;Acc:MGI:2685279]	NA	NA	NA	NA	NA	0.06	#N/A	#N/A
ENSMUSG00000028801	Stpg1	sperm tail PG rich repeat containing 1 [Source:MGI Symbol;Acc:MGI:1926056]	NA	NA	NA	NA	NA	0.18	#N/A	#N/A
ENSMUSG00000028804	Csmd2	CUB and Sushi multiple domains 2 [Source:MGI Symbol;Acc:MGI:2386401]	NA	NA	NA	NA	NA	0.0666667	#N/A	#N/A
ENSMUSG00000028813	CK137956	cDNA sequence CK137956 [Source:MGI Symbol;Acc:MGI:3616080]	NA	NA	NA	NA	NA	0	#N/A	#N/A
ENSMUSG00000028825	Rhd	Rh blood group, D antigen [Source:MGI Symbol;Acc:MGI:1202882]	NA	NA	NA	NA	NA	0.0233333	#N/A	#N/A
ENSMUSG00000028845	Tekt2	tektin 2 [Source:MGI Symbol;Acc:MGI:1346335]	NA	NA	NA	NA	NA	0.286667	#N/A	#N/A
ENSMUSG00000028859	Csf3r	colony stimulating factor 3 receptor (granulocyte) [Source:MGI Symbol;Acc:MGI:1339755]	NA	NA	NA	NA	NA	0.125	#N/A	#N/A
ENSMUSG00000028860	Sytl1	synaptotagmin-like 1 [Source:MGI Symbol;Acc:MGI:1933365]	NA	NA	NA	NA	NA	0.305	#N/A	#N/A
ENSMUSG00000028864	Hgf	hepatocyte growth factor [Source:MGI Symbol;Acc:MGI:96079]	NA	NA	NA	NA	NA	0.07	#N/A	#N/A
ENSMUSG00000028865	Cd164l2	CD164 sialomucin-like 2 [Source:MGI Symbol;Acc:MGI:1916905]	NA	NA	NA	NA	NA	0.65	#N/A	#N/A
ENSMUSG00000028871	Rspo1	R-spondin 1 [Source:MGI Symbol;Acc:MGI:2183426]	NA	NA	NA	NA	NA	0.146667	#N/A	#N/A
ENSMUSG00000028874	Fgr	FGR proto-oncogene, Src family tyrosine kinase [Source:MGI Symbol;Acc:MGI:95527]	NA	NA	NA	NA	NA	0.24	#N/A	#N/A
ENSMUSG00000028876	Epha10	Eph receptor A10 [Source:MGI Symbol;Acc:MGI:3586824]	NA	NA	NA	NA	NA	0.606667	#N/A	#N/A
ENSMUSG00000028883	Sema3a	sema domain, immunoglobulin domain (Ig), short basic domain, secreted, (semaphorin) 3A [Source:MGI Symbol;Acc:MGI:107558]	NA	NA	NA	NA	NA	0.503333	#N/A	#N/A
ENSMUSG00000028926	Cdk14	cyclin-dependent kinase 14 [Source:MGI Symbol;Acc:MGI:894318]	NA	NA	NA	NA	NA	0.723333	NA	-2.99296
ENSMUSG00000028927	Padi2	peptidyl arginine deiminase, type II [Source:MGI Symbol;Acc:MGI:1338892]	NA	NA	NA	NA	NA	0.375	#N/A	#N/A
ENSMUSG00000028938	Galntl5	UDP-N-acetyl-alpha-D-galactosamine:polypeptide N-acetylgalactosaminyltransferase-like 5 [Source:MGI Symbol;Acc:MGI:1915159]	NA	NA	NA	NA	NA	0.065	#N/A	#N/A
ENSMUSG00000028946	Hes3	hes family bHLH transcription factor 3 [Source:MGI Symbol;Acc:MGI:104877]	NA	NA	NA	NA	NA	0.035	#N/A	#N/A
ENSMUSG00000028950	Tas1r1	taste receptor, type 1, member 1 [Source:MGI Symbol;Acc:MGI:1927505]	NA	NA	NA	NA	NA	0.31	#N/A	#N/A
ENSMUSG00000028963	Uts2	urotensin 2 [Source:MGI Symbol;Acc:MGI:1346329]	NA	NA	NA	NA	NA	0.15	#N/A	#N/A
ENSMUSG00000028965	Tnfrsf9	tumor necrosis factor receptor superfamily, member 9 [Source:MGI Symbol;Acc:MGI:1101059]	NA	NA	NA	NA	NA	0.293333	#N/A	#N/A
ENSMUSG00000028971	Cort	cortistatin [Source:MGI Symbol;Acc:MGI:109538]	NA	NA	NA	NA	NA	0.105	#N/A	#N/A
ENSMUSG00000028972	Car6	carbonic anhydrase 6 [Source:MGI Symbol;Acc:MGI:1333786]	NA	NA	NA	NA	NA	0.045	#N/A	#N/A
ENSMUSG00000028979	Masp2	mannan-binding lectin serine peptidase 2 [Source:MGI Symbol;Acc:MGI:1330832]	NA	NA	NA	NA	NA	0.555	#N/A	#N/A
ENSMUSG00000028996	Rbp7	retinol binding protein 7, cellular [Source:MGI Symbol;Acc:MGI:1890409]	NA	NA	NA	NA	NA	0.235	#N/A	#N/A
ENSMUSG00000029005	Draxin	dorsal inhibitory axon guidance protein [Source:MGI Symbol;Acc:MGI:1917683]	NA	NA	NA	NA	NA	0.0466667	#N/A	#N/A
ENSMUSG00000029015	Slc26a5	solute carrier family 26, member 5 [Source:MGI Symbol;Acc:MGI:1933154]	NA	NA	NA	NA	NA	0.0666667	#N/A	#N/A
ENSMUSG00000029019	Nppb	natriuretic peptide type B [Source:MGI Symbol;Acc:MGI:97368]	NA	NA	NA	NA	NA	0.02	#N/A	#N/A
ENSMUSG00000029026	Trp73	transformation related protein 73 [Source:MGI Symbol;Acc:MGI:1336991]	NA	NA	NA	NA	NA	0.06	#N/A	#N/A
ENSMUSG00000029044	4930584F24Rik	RIKEN cDNA 4930584F24 gene [Source:MGI Symbol;Acc:MGI:1923192]	NA	NA	NA	NA	NA	0.0233333	#N/A	#N/A
ENSMUSG00000029055	Plch2	phospholipase C, eta 2 [Source:MGI Symbol;Acc:MGI:2443078]	NA	NA	NA	NA	NA	0.07	#N/A	#N/A
ENSMUSG00000029075	Tnfrsf4	tumor necrosis factor receptor superfamily, member 4 [Source:MGI Symbol;Acc:MGI:104512]	NA	NA	NA	NA	NA	0.246667	#N/A	#N/A
ENSMUSG00000029082	Bst1	bone marrow stromal cell antigen 1 [Source:MGI Symbol;Acc:MGI:105370]	NA	NA	NA	NA	NA	1.03667	#N/A	#N/A
ENSMUSG00000029088	Kcnip4	Kv channel interacting protein 4 [Source:MGI Symbol;Acc:MGI:1933131]	NA	NA	NA	NA	NA	0.253333	#N/A	#N/A
ENSMUSG00000029092	D5Ertd615e	DNA segment, Chr 5, ERATO Doi 615, expressed [Source:MGI Symbol;Acc:MGI:1277236]	NA	NA	NA	NA	NA	0.02	#N/A	#N/A
ENSMUSG00000029093	Sorcs2	sortilin-related VPS10 domain containing receptor 2 [Source:MGI Symbol;Acc:MGI:1932289]	NA	NA	NA	NA	NA	0.243333	#N/A	#N/A
ENSMUSG00000029096	Htra3	HtrA serine peptidase 3 [Source:MGI Symbol;Acc:MGI:1925808]	NA	NA	NA	NA	NA	0.41	#N/A	#N/A
ENSMUSG00000029112	Nkx1-1	NK1 homeobox 1 [Source:MGI Symbol;Acc:MGI:109346]	NA	NA	NA	NA	NA	0	#N/A	#N/A
ENSMUSG00000029120	Ppp2r2c	protein phosphatase 2, regulatory subunit B, gamma [Source:MGI Symbol;Acc:MGI:2442660]	NA	NA	NA	NA	NA	0	#N/A	#N/A
ENSMUSG00000029121	Crmp1	collapsin response mediator protein 1 [Source:MGI Symbol;Acc:MGI:107793]	NA	NA	NA	NA	NA	0.235	#N/A	#N/A
ENSMUSG00000029123	Stk32b	serine/threonine kinase 32B [Source:MGI Symbol;Acc:MGI:1927552]	NA	NA	NA	NA	NA	0.035	#N/A	#N/A
ENSMUSG00000029134	Plb1	phospholipase B1 [Source:MGI Symbol;Acc:MGI:1922406]	NA	NA	NA	NA	NA	0.0733333	#N/A	#N/A
ENSMUSG00000029138	4930548H24Rik	RIKEN cDNA 4930548H24 gene [Source:MGI Symbol;Acc:MGI:1914906]	NA	NA	NA	NA	NA	0.19	#N/A	#N/A
ENSMUSG00000029151	Slc30a3	solute carrier family 30 (zinc transporter), member 3 [Source:MGI Symbol;Acc:MGI:1345280]	NA	NA	NA	NA	NA	0.29	#N/A	#N/A
ENSMUSG00000029154	Cwh43	cell wall biogenesis 43 C-terminal homolog [Source:MGI Symbol;Acc:MGI:2444131]	NA	NA	NA	NA	NA	0.0533333	#N/A	#N/A
ENSMUSG00000029155	Spata18	spermatogenesis associated 18 [Source:MGI Symbol;Acc:MGI:1920722]	NA	NA	NA	NA	NA	0.02	#N/A	#N/A
ENSMUSG00000029158	Yipf7	Yip1 domain family, member 7 [Source:MGI Symbol;Acc:MGI:1922831]	NA	NA	NA	NA	NA	0.0233333	#N/A	#N/A
ENSMUSG00000029168	Dpysl5	dihydropyrimidinase-like 5 [Source:MGI Symbol;Acc:MGI:1929772]	NA	NA	NA	NA	NA	0.1	#N/A	#N/A
ENSMUSG00000029182	Fam166c	family with sequence similarity 166, member C [Source:MGI Symbol;Acc:MGI:1922684]	NA	NA	NA	NA	NA	0.15	#N/A	#N/A
ENSMUSG00000029184	Olfr109	olfactory receptor 109 [Source:MGI Symbol;Acc:MGI:2177492]	NA	NA	NA	NA	NA	0.08	#N/A	#N/A
ENSMUSG00000029195	Klb	klotho beta [Source:MGI Symbol;Acc:MGI:1932466]	NA	NA	NA	NA	NA	0.085	#N/A	#N/A
ENSMUSG00000029204	Rhoh	ras homolog family member H [Source:MGI Symbol;Acc:MGI:1921984]	NA	NA	NA	NA	NA	0.313333	#N/A	#N/A
ENSMUSG00000029205	Chrna9	cholinergic receptor, nicotinic, alpha polypeptide 9 [Source:MGI Symbol;Acc:MGI:1202403]	NA	NA	NA	NA	NA	0.03	#N/A	#N/A
ENSMUSG00000029206	Nsun7	NOL1/NOP2/Sun domain family, member 7 [Source:MGI Symbol;Acc:MGI:1918168]	NA	NA	NA	NA	NA	0.313333	#N/A	#N/A
ENSMUSG00000029211	Gabra4	gamma-aminobutyric acid (GABA) A receptor, subunit alpha 4 [Source:MGI Symbol;Acc:MGI:95616]	NA	NA	NA	NA	NA	0.186667	#N/A	#N/A
ENSMUSG00000029212	Gabrb1	gamma-aminobutyric acid (GABA) A receptor, subunit beta 1 [Source:MGI Symbol;Acc:MGI:95619]	NA	NA	NA	NA	NA	0.04	#N/A	#N/A
ENSMUSG00000029219	Slc10a4	solute carrier family 10 (sodium/bile acid cotransporter family), member 4 [Source:MGI Symbol;Acc:MGI:3606480]	NA	NA	NA	NA	NA	0.07	#N/A	#N/A
ENSMUSG00000029228	Lnx1	ligand of numb-protein X 1 [Source:MGI Symbol;Acc:MGI:1278335]	NA	NA	NA	NA	NA	0.08	#N/A	#N/A
ENSMUSG00000029235	Pdcl2	phosducin-like 2 [Source:MGI Symbol;Acc:MGI:1890655]	NA	NA	NA	NA	NA	0.0533333	#N/A	#N/A
ENSMUSG00000029236	Nmu	neuromedin U [Source:MGI Symbol;Acc:MGI:1860476]	NA	NA	NA	NA	NA	0.0366667	#N/A	#N/A
ENSMUSG00000029245	Epha5	Eph receptor A5 [Source:MGI Symbol;Acc:MGI:99654]	NA	NA	NA	NA	NA	0.233333	#N/A	#N/A
ENSMUSG00000029248	Thegl	theg spermatid protein like [Source:MGI Symbol;Acc:MGI:1919118]	NA	NA	NA	NA	NA	0.0266667	#N/A	#N/A
ENSMUSG00000029254	Stap1	signal transducing adaptor family member 1 [Source:MGI Symbol;Acc:MGI:1926193]	NA	NA	NA	NA	NA	0.44	#N/A	#N/A
ENSMUSG00000029255	Gnrhr	gonadotropin releasing hormone receptor [Source:MGI Symbol;Acc:MGI:95790]	NA	NA	NA	NA	NA	0.0566667	#N/A	#N/A
ENSMUSG00000029268	Ugt2a2	UDP glucuronosyltransferase 2 family, polypeptide A2 [Source:MGI Symbol;Acc:MGI:3576095]	NA	NA	NA	NA	NA	0.02	#N/A	#N/A
ENSMUSG00000029272	Sult1e1	sulfotransferase family 1E, member 1 [Source:MGI Symbol;Acc:MGI:98431]	NA	NA	NA	NA	NA	0.16	#N/A	#N/A
ENSMUSG00000029275	Gfi1	growth factor independent 1 transcription repressor [Source:MGI Symbol;Acc:MGI:103170]	NA	NA	NA	NA	NA	0.113333	#N/A	#N/A
ENSMUSG00000029280	Smr3a	submaxillary gland androgen regulated protein 3A [Source:MGI Symbol;Acc:MGI:102763]	NA	NA	NA	NA	NA	0	#N/A	#N/A
ENSMUSG00000029281	Smr2	submaxillary gland androgen regulated protein 2 [Source:MGI Symbol;Acc:MGI:102762]	NA	NA	NA	NA	NA	0.17	#N/A	#N/A
ENSMUSG00000029282	Amtn	amelotin [Source:MGI Symbol;Acc:MGI:1918671]	NA	NA	NA	NA	NA	0	#N/A	#N/A
ENSMUSG00000029286	Enam	enamelin [Source:MGI Symbol;Acc:MGI:1333772]	NA	NA	NA	NA	NA	0.0933333	#N/A	#N/A
ENSMUSG00000029288	Ambn	ameloblastin [Source:MGI Symbol;Acc:MGI:104655]	NA	NA	NA	NA	NA	0.0166667	#N/A	#N/A
ENSMUSG00000029299	Abcg3	ATP binding cassette subfamily G member 3 [Source:MGI Symbol;Acc:MGI:1351624]	NA	NA	NA	NA	NA	0.28	#N/A	#N/A
ENSMUSG00000029306	Ibsp	integrin binding sialoprotein [Source:MGI Symbol;Acc:MGI:96389]	NA	NA	NA	NA	NA	0.0133333	#N/A	#N/A
ENSMUSG00000029307	Dmp1	dentin matrix protein 1 [Source:MGI Symbol;Acc:MGI:94910]	NA	NA	NA	NA	NA	0.08	#N/A	#N/A
ENSMUSG00000029320	1700016H13Rik	RIKEN cDNA 1700016H13 gene [Source:MGI Symbol;Acc:MGI:1921468]	NA	NA	NA	NA	NA	0.02	#N/A	#N/A
ENSMUSG00000029321	Slc10a6	solute carrier family 10 (sodium/bile acid cotransporter family), member 6 [Source:MGI Symbol;Acc:MGI:1923000]	NA	NA	NA	NA	NA	0.055	#N/A	#N/A
ENSMUSG00000029331	4930522N08Rik	RIKEN cDNA 4930522N08 gene [Source:MGI Symbol;Acc:MGI:1922344]	NA	NA	NA	NA	NA	0	#N/A	#N/A
ENSMUSG00000029335	Bmp3	bone morphogenetic protein 3 [Source:MGI Symbol;Acc:MGI:88179]	NA	NA	NA	NA	NA	0.133333	#N/A	#N/A
ENSMUSG00000029337	Fgf5	fibroblast growth factor 5 [Source:MGI Symbol;Acc:MGI:95519]	NA	NA	NA	NA	NA	0.0733333	#N/A	#N/A
ENSMUSG00000029343	Crybb1	crystallin, beta B1 [Source:MGI Symbol;Acc:MGI:104992]	NA	NA	NA	NA	NA	0.13	#N/A	#N/A
ENSMUSG00000029348	Asphd2	aspartate beta-hydroxylase domain containing 2 [Source:MGI Symbol;Acc:MGI:1920148]	NA	NA	NA	NA	NA	0.0566667	#N/A	#N/A
ENSMUSG00000029352	Crybb3	crystallin, beta B3 [Source:MGI Symbol;Acc:MGI:102717]	NA	NA	NA	NA	NA	0.31	#N/A	#N/A
ENSMUSG00000029359	Tesc	tescalcin [Source:MGI Symbol;Acc:MGI:1930803]	NA	NA	NA	NA	NA	0.255	#N/A	#N/A
ENSMUSG00000029360	Gm9754	predicted gene 9754 [Source:MGI Symbol;Acc:MGI:3704256]	NA	NA	NA	NA	NA	0.0466667	#N/A	#N/A
ENSMUSG00000029361	Nos1	nitric oxide synthase 1, neuronal [Source:MGI Symbol;Acc:MGI:97360]	NA	NA	NA	NA	NA	0.0966667	#N/A	#N/A
ENSMUSG00000029371	Cxcl5	chemokine (C-X-C motif) ligand 5 [Source:MGI Symbol;Acc:MGI:1096868]	NA	NA	NA	NA	NA	0.035	#N/A	#N/A
ENSMUSG00000029372	Ppbp	pro-platelet basic protein [Source:MGI Symbol;Acc:MGI:1888712]	NA	NA	NA	NA	NA	0.88	#N/A	#N/A
ENSMUSG00000029373	Pf4	platelet factor 4 [Source:MGI Symbol;Acc:MGI:1888711]	NA	NA	NA	NA	NA	1.29	#N/A	#N/A
ENSMUSG00000029375	Cxcl15	chemokine (C-X-C motif) ligand 15 [Source:MGI Symbol;Acc:MGI:1339941]	NA	NA	NA	NA	NA	0.03	#N/A	#N/A
ENSMUSG00000029377	Ereg	epiregulin [Source:MGI Symbol;Acc:MGI:107508]	NA	NA	NA	NA	NA	0.0166667	#N/A	#N/A
ENSMUSG00000029378	Areg	amphiregulin [Source:MGI Symbol;Acc:MGI:88068]	NA	NA	NA	NA	NA	0.02	#N/A	#N/A
ENSMUSG00000029379	Cxcl3	chemokine (C-X-C motif) ligand 3 [Source:MGI Symbol;Acc:MGI:3037818]	NA	NA	NA	NA	NA	0.0133333	#N/A	#N/A
ENSMUSG00000029409	U90926	cDNA sequence U90926 [Source:MGI Symbol;Acc:MGI:1930915]	NA	NA	NA	NA	NA	0.15	#N/A	#N/A
ENSMUSG00000029410	Ppef2	protein phosphatase, EF hand calcium-binding domain 2 [Source:MGI Symbol;Acc:MGI:1342304]	NA	NA	NA	NA	NA	0.246667	#N/A	#N/A
ENSMUSG00000029417	Cxcl9	chemokine (C-X-C motif) ligand 9 [Source:MGI Symbol;Acc:MGI:1352449]	NA	NA	NA	NA	NA	0.0366667	#N/A	#N/A
ENSMUSG00000029419	Ajm1	apical junction component 1 [Source:MGI Symbol;Acc:MGI:2685842]	NA	NA	NA	NA	NA	0.07	#N/A	#N/A
ENSMUSG00000029420	Rimbp2	RIMS binding protein 2 [Source:MGI Symbol;Acc:MGI:2443235]	NA	NA	NA	NA	NA	0.126667	#N/A	#N/A
ENSMUSG00000029423	Piwil1	piwi-like RNA-mediated gene silencing 1 [Source:MGI Symbol;Acc:MGI:1928897]	NA	NA	NA	NA	NA	0.07	#N/A	#N/A
ENSMUSG00000029431	B3gnt4	UDP-GlcNAc:betaGal beta-1,3-N-acetylglucosaminyltransferase 4 [Source:MGI Symbol;Acc:MGI:2680208]	NA	NA	NA	NA	NA	0.253333	#N/A	#N/A
ENSMUSG00000029437	Il31	interleukin 31 [Source:MGI Symbol;Acc:MGI:1923649]	NA	NA	NA	NA	NA	0	#N/A	#N/A
ENSMUSG00000029442	Wdr66	WD repeat domain 66 [Source:MGI Symbol;Acc:MGI:1918495]	NA	NA	NA	NA	NA	0.163333	#N/A	#N/A
ENSMUSG00000029451	Pramel27	PRAME like 27 [Source:MGI Symbol;Acc:MGI:3650203]	NA	NA	NA	NA	NA	0.0733333	#N/A	#N/A
ENSMUSG00000029477	Morn3	MORN repeat containing 3 [Source:MGI Symbol;Acc:MGI:1922140]	NA	NA	NA	NA	NA	0.0633333	#N/A	#N/A
ENSMUSG00000029491	Pde6b	phosphodiesterase 6B, cGMP, rod receptor, beta polypeptide [Source:MGI Symbol;Acc:MGI:97525]	NA	NA	NA	NA	NA	0.36	#N/A	#N/A
ENSMUSG00000029503	P2rx2	purinergic receptor P2X, ligand-gated ion channel, 2 [Source:MGI Symbol;Acc:MGI:2665170]	NA	NA	NA	NA	NA	0.06	#N/A	#N/A
ENSMUSG00000029517	Ankrd7	ankyrin repeat domain 7 [Source:MGI Symbol;Acc:MGI:1922446]	NA	NA	NA	NA	NA	0	#N/A	#N/A
ENSMUSG00000029522	Pla2g1b	phospholipase A2, group IB, pancreas [Source:MGI Symbol;Acc:MGI:101842]	NA	NA	NA	NA	NA	0	#N/A	#N/A
ENSMUSG00000029526	1700123K08Rik	RIKEN cDNA 1700123K08 gene [Source:MGI Symbol;Acc:MGI:1923908]	NA	NA	NA	NA	NA	0	#N/A	#N/A
ENSMUSG00000029541	Cyp2w1	cytochrome P450, family 2, subfamily w, polypeptide 1 [Source:MGI Symbol;Acc:MGI:3616076]	NA	NA	NA	NA	NA	0	#N/A	#N/A
ENSMUSG00000029544	Cabp1	calcium binding protein 1 [Source:MGI Symbol;Acc:MGI:1352750]	NA	NA	NA	NA	NA	0.12	#N/A	#N/A
ENSMUSG00000029546	Uncx	UNC homeobox [Source:MGI Symbol;Acc:MGI:108013]	NA	NA	NA	NA	NA	0.01	#N/A	#N/A
ENSMUSG00000029563	Foxp2	forkhead box P2 [Source:MGI Symbol;Acc:MGI:2148705]	NA	NA	NA	NA	NA	0.393333	#N/A	#N/A
ENSMUSG00000029564	4930519G04Rik	RIKEN cDNA 4930519G04 gene [Source:MGI Symbol;Acc:MGI:1914843]	NA	NA	NA	NA	NA	0.123333	#N/A	#N/A
ENSMUSG00000029576	Radil	Ras association and DIL domains [Source:MGI Symbol;Acc:MGI:2443088]	NA	NA	NA	NA	NA	0.01	#N/A	#N/A
ENSMUSG00000029586	Spdye4b	speedy/RINGO cell cycle regulator family, member E4B [Source:MGI Symbol;Acc:MGI:3612701]	NA	NA	NA	NA	NA	0.0866667	#N/A	#N/A
ENSMUSG00000029595	Lhx5	LIM homeobox protein 5 [Source:MGI Symbol;Acc:MGI:107792]	NA	NA	NA	NA	NA	0.07	#N/A	#N/A
ENSMUSG00000029597	Sds	serine dehydratase [Source:MGI Symbol;Acc:MGI:98270]	NA	NA	NA	NA	NA	0	#N/A	#N/A
ENSMUSG00000029602	Rasal1	RAS protein activator like 1 (GAP1 like) [Source:MGI Symbol;Acc:MGI:1330842]	NA	NA	NA	NA	NA	0.0566667	#N/A	#N/A
ENSMUSG00000029603	Dtx1	deltex 1, E3 ubiquitin ligase [Source:MGI Symbol;Acc:MGI:1352744]	NA	NA	NA	NA	NA	0.12	#N/A	#N/A
ENSMUSG00000029607	Ankrd61	ankyrin repeat domain 61 [Source:MGI Symbol;Acc:MGI:1913979]	NA	NA	NA	NA	NA	0.2	#N/A	#N/A
ENSMUSG00000029608	Rph3a	rabphilin 3A [Source:MGI Symbol;Acc:MGI:102788]	NA	NA	NA	NA	NA	0.103333	#N/A	#N/A
ENSMUSG00000029618	Ocm	oncomodulin [Source:MGI Symbol;Acc:MGI:97401]	NA	NA	NA	NA	NA	0.175	#N/A	#N/A
ENSMUSG00000029620	1700018F24Rik	RIKEN cDNA 1700018F24 gene [Source:MGI Symbol;Acc:MGI:1916646]	NA	NA	NA	NA	NA	0	#N/A	#N/A
ENSMUSG00000029630	Cyp3a25	cytochrome P450, family 3, subfamily a, polypeptide 25 [Source:MGI Symbol;Acc:MGI:1930638]	NA	NA	NA	NA	NA	0.03	#N/A	#N/A
ENSMUSG00000029633	Gm5578	predicted pseudogene 5578 [Source:MGI Symbol;Acc:MGI:3645010]	NA	NA	NA	NA	NA	0.79	#N/A	#N/A
ENSMUSG00000029636	Wasf3	WASP family, member 3 [Source:MGI Symbol;Acc:MGI:2658986]	NA	NA	NA	NA	NA	0.01	#N/A	#N/A
ENSMUSG00000029641	Rasl11a	RAS-like, family 11, member A [Source:MGI Symbol;Acc:MGI:1916145]	NA	NA	NA	NA	NA	0.48	#N/A	#N/A
ENSMUSG00000029644	Pdx1	pancreatic and duodenal homeobox 1 [Source:MGI Symbol;Acc:MGI:102851]	NA	NA	NA	NA	NA	0.035	#N/A	#N/A
ENSMUSG00000029646	Cdx2	caudal type homeobox 2 [Source:MGI Symbol;Acc:MGI:88361]	NA	NA	NA	NA	NA	0.0166667	#N/A	#N/A
ENSMUSG00000029651	Mtus2	microtubule associated tumor suppressor candidate 2 [Source:MGI Symbol;Acc:MGI:1915388]	NA	NA	NA	NA	NA	0.616667	#N/A	#N/A
ENSMUSG00000029656	C8b	complement component 8, beta polypeptide [Source:MGI Symbol;Acc:MGI:88236]	NA	NA	NA	NA	NA	0.05	#N/A	#N/A
ENSMUSG00000029658	Wdr95	WD40 repeat domain 95 [Source:MGI Symbol;Acc:MGI:1923042]	NA	NA	NA	NA	NA	0.106667	#N/A	#N/A
ENSMUSG00000029659	Medag	mesenteric estrogen dependent adipogenesis [Source:MGI Symbol;Acc:MGI:1917967]	NA	NA	NA	NA	NA	0.21	#N/A	#N/A
ENSMUSG00000029660	Tex26	testis expressed 26 [Source:MGI Symbol;Acc:MGI:1923110]	NA	NA	NA	NA	NA	0	#N/A	#N/A
ENSMUSG00000029663	Gngt1	guanine nucleotide binding protein (G protein), gamma transducing activity polypeptide 1 [Source:MGI Symbol;Acc:MGI:109165]	NA	NA	NA	NA	NA	0.143333	#N/A	#N/A
ENSMUSG00000029671	Wnt16	wingless-type MMTV integration site family, member 16 [Source:MGI Symbol;Acc:MGI:2136018]	NA	NA	NA	NA	NA	0.06	#N/A	#N/A
ENSMUSG00000029678	Hyal5	hyaluronoglucosaminidase 5 [Source:MGI Symbol;Acc:MGI:1921718]	NA	NA	NA	NA	NA	0.286667	#N/A	#N/A
ENSMUSG00000029679	Hyal6	hyaluronoglucosaminidase 6 [Source:MGI Symbol;Acc:MGI:1921659]	NA	NA	NA	NA	NA	0.0633333	#N/A	#N/A
ENSMUSG00000029680	Hyal4	hyaluronoglucosaminidase 4 [Source:MGI Symbol;Acc:MGI:1924292]	NA	NA	NA	NA	NA	0.02	#N/A	#N/A
ENSMUSG00000029682	Spam1	sperm adhesion molecule 1 [Source:MGI Symbol;Acc:MGI:109335]	NA	NA	NA	NA	NA	0.00666667	#N/A	#N/A
ENSMUSG00000029683	Lmod2	leiomodin 2 (cardiac) [Source:MGI Symbol;Acc:MGI:2135672]	NA	NA	NA	NA	NA	0	#N/A	#N/A
ENSMUSG00000029685	Asb15	ankyrin repeat and SOCS box-containing 15 [Source:MGI Symbol;Acc:MGI:1926160]	NA	NA	NA	NA	NA	0.05	#N/A	#N/A
ENSMUSG00000029697	Fezf1	Fez family zinc finger 1 [Source:MGI Symbol;Acc:MGI:1920441]	NA	NA	NA	NA	NA	0.00666667	#N/A	#N/A
ENSMUSG00000029706	Pax4	paired box 4 [Source:MGI Symbol;Acc:MGI:97488]	NA	NA	NA	NA	NA	0	#N/A	#N/A
ENSMUSG00000029707	Fscn3	fascin actin-bundling protein 3 [Source:MGI Symbol;Acc:MGI:1890386]	NA	NA	NA	NA	NA	0.0133333	#N/A	#N/A
ENSMUSG00000029711	Epo	erythropoietin [Source:MGI Symbol;Acc:MGI:95407]	NA	NA	NA	NA	NA	0.24	#N/A	#N/A
ENSMUSG00000029712	Actl6b	actin-like 6B [Source:MGI Symbol;Acc:MGI:1933548]	NA	NA	NA	NA	NA	0.106667	#N/A	#N/A
ENSMUSG00000029727	Cyp3a13	cytochrome P450, family 3, subfamily a, polypeptide 13 [Source:MGI Symbol;Acc:MGI:88610]	NA	NA	NA	NA	NA	0.155	#N/A	#N/A
ENSMUSG00000029736	Nobox	NOBOX oogenesis homeobox [Source:MGI Symbol;Acc:MGI:108011]	NA	NA	NA	NA	NA	0.15	#N/A	#N/A
[truncated: 53,489 more rows]
