# Supplementary material for: Signaling mechanisms in renal compensatory hypertrophy revealed by multi-omics
Source: Nat Commun. 2023 Jun 16;14:3481. doi: 10.1038/s41467-023-38958-9 (PMC10276015; doi:10.1038/s41467-023-38958-9)
Supplement: Supplementary file 13 — Supplementary Data 10 [file 41467_2023_38958_MOESM13_ESM.xlsx]

## Sheet: Readme
This table summarizes the Ingenuity Pathway Analyses (IPA, (https://www.qiagenbioinformatics.com/products/ingenuity-pathway-analysis/, IPA, Qiagen) for 24h RNA-seq data
Method: Upstream analysis was used for identifying activated/suppressed upstream regulatory molecules/networks listed in Supplemental Table 4.
Contact: Hiroaki Kikuchi at NIH at hiroaki.kikuchi@nih.gov or Mark Knepper at knep@helix.nih.gov

## Sheet: 24h_rnaseq_IPA
© 2000-2022 QIAGEN. All rights reserved.
Upstream Regulator	Expr Log Ratio	Molecule Type	Predicted Activation State	Activation z-score	p-value of overlap	minus log10 p value	Target Molecules in Dataset	Mechanistic Network	TFs in hypertrophy hypothesis	Kinases in hypertrophy hypothesis
NFE2L2	0.107	transcription regulator	Activated	7.458	1.03e-28		ABCC2,ABCC4,ABCG2,ACE,ACE2,Acp5,ACSL5,ACSS2,ACTG1,AGPAT3,AGT,AKR1A1,AKR1C1/AKR1C2,AKR7A2,ALAS1,APBA3,APOA4,APPBP2,ARF1,ARHGEF3,ATF4,ATF6,ATP1A1,BCL2L1,CA3,Calm1 (includes others),CAT,CBR1,CCT3,CCT7,CD36,CDC34,CDH1,CDKN1A,CDKN2C,CELA1,Ces1g,CHORDC1,CLPP,CLPTM1L,COL4A2,COPS5,COQ7,COX4I1,CPT1A,CREG1,CS,CTSD,CUL1,Cyp4a14,CYP4A22,DAD1,DCTN3,DDIT3,DDX39B,DDX50,DNAJB11,DNAJC3,DSTN,DYNLL1,EIF2AK3,EIF2S1,…	2349 (15)	#N/A	#N/A
STK11	-0.055	kinase	Activated	6.245	1.25e-09		ACE,ACP6,ADSL,AHCY,AK2,AKR1A1,ALDH9A1,ARF5,ASS1,Atp5e,ATP5F1C,ATP5F1D,Atp5k,ATP5MC1,ATP5MC2,ATP5MC3,ATP5MF,ATP6V0E1,ATP6V1F,BCL7B,BTF3,CCND1,CCT6A,CDH1,CDKN1A,COX5A,Cox5b/Gm34962,COX6A1,COX6B1,COX7A2,Cox7c,COX8A,CREBL2,CS,CTNNB1,CTPS1,CTSD,CYC1,DCTPP1,DIABLO,DUT,EIF3A,ELOVL2,ENO1,ENOPH1,FBXO9,GADD45A,GALM,GAPDH,GART,GOT2,GPI,GRIA3,HIF1A,ID1,IGFBP1,IGFBP5,IL1RAP,IMPDH2,ITGB3BP,IYD,JUNB,LDHA,MAFK,M…	2404 (18)	#N/A	Stk11
INSR	0.341	kinase	Activated	5.568	1.12e-10		ACAA2,ACADL,ACADM,ACADS,ACADVL,ACO2,ACOT13,ACOT2,ACSL1,ACSL4,ACSL5,ACTN4,ADIPOR2,ALAD,ALDH1A1,ALDH2,ALDH6A1,ALPL,Anp32a,APOA2,AQP1,ARFGAP2,ARHGDIA,ARHGEF2,ARL4A,ATP1A1,ATP1B1,ATP2A2,ATP2B1,ATP5F1A,ATP5F1B,ATP5F1D,ATP5MC1,ATP5MC3,ATP5MF,ATP5MG,ATP5PD,ATP5PF,BAG1,BMP4,C2,Calm1 (includes others),CAPN10,CASP6,CBR1,CCND1,CCND2,CCNG2,CD36,CDC5L,CDKN1A,CDKN2C,CEBPZ,CEPT1,CERS6,Ces1f,CFL1,CITED2,COX4I1,C…	2197 (19)	#N/A	INSR
XBP1	0.504	transcription regulator	Activated	5.438	4.63e-28		ADAM10,ALG12,ALG2,APBB2,APP,ARCN1,ARFGAP3,ASB11,ATF4,ATF6,ATF6B,ATG5,ATP2A2,BECN1,BET1,BET1L,BFAR,BLZF1,CALR,CAT,CDK5RAP3,COG3,COG6,COL4A1,COL4A2,COPB1,COPB2,COPE,COPG1,COPZ1,CREB3,CRK,CYP2E1,DAD1,DDIT3,DDOST,DERL1,DNAJB11,DNAJB2,DNAJB9,DNAJC1,DNAJC10,DNAJC3,DOLPP1,EDEM1,EDEM2,EIF2AK3,ERLEC1,ERO1B,ERP29,ERP44,FAS,FASN,FKBP11,FKBP2,GALK2,GGCX,GMPPA,GMPPB,GOLGA3,GOLGA4,GOLGB1,GOLPH3,GOLPH3L,GOPC,GO…	1529 (15)	#N/A	#N/A
PPARA	-0.187	ligand-dependent nuclear receptor	Activated	5.283	3.32e-15	14.4789	AADAC,ABCD3,ACAA1,Acaa1b,ACAA2,ACADL,ACADM,ACADS,ACADVL,ACAT1,ACAT2,Acot1,ACOT2,ACOT8,ACOX1,ACSL1,ACSL5,ACSS2,ADAM10,ADTRP,AHCY,ALDH2,ALDH3A2,ALDH9A1,ALDOB,ANAPC5,ANGPTL4,ANXA2,APEX1,APOA2,APOA4,APOE,APOM,APP,AQP3,AQP7,ARHGDIA,ASL,ASS1,ATP5F1B,BAX,BCKDK,BCL2L1,C1QB,C2,C3,CA9,CAT,CCND1,CCNT1,CD36,CD63,CDK2,CDK4,CDKN1A,CDKN2C,CDS2,CEACAM1,CEBPB,CFI,CHKA,COX4I1,COX6B2,CPT1A,CPT2,CROT,CS,CSAD,CTF1,CT…	1987 (16)	Ppara	#N/A
CAB39L	-0.297	kinase	Activated	5.2	5.03e-10		ATP5MC2,ATP5MC3,ATP5MF,ATP5MG,ATP6V0E1,ATP6V1B2,ATP6V1E1,CDKN1A,COX17,COX4I1,COX8A,NDUFA1,NDUFA12,NDUFA13,NDUFA3,NDUFA4,NDUFB10,NDUFB11,NDUFB2,NDUFB3,NDUFB5,NDUFB8,NDUFB9,NDUFC1,NDUFS4,NDUFS6,NDUFV2,UQCR10,UQCR11,UQCRB,UQCRQ	1923 (11)	#N/A	Cab39l
RB1	-0.658	transcription regulator	Activated	4.99	8.43e-09		ACO2,ACTB,ADAM10,AKT1,ALG5,ALPL,ATF2,ATP1A1,ATP1B1,ATP5F1A,Atp5k,ATP6V1D,ATP6V1F,BAX,BCKDHA,BECN1,CAP1,CASP3,CASP6,CASP8,CASP9,CBX5,CCND1,CCND3,CCNL1,CDC25A,CDH1,CDK2,CDKN1A,CERT1,CHCHD3,CITED2,CLIC4,CMAS,COA3,COL4A1,COL4A2,COQ5,COQ7,COX14,COX17,COX4I1,COX6A1,COX6B1,COX7A2,CYP27B1,DCTN4,DDIT3,DEK,DHFR,DLAT,DLST,DNAJC11,DNM1L,DPP3,DUSP1,DYNLRB1,E2F4,E2F5,EED,EI24,EIF2S1,ENTPD8,EPS8,Esrra,EZR,F3,FA…	2479 (15)	#N/A	#N/A
RUNX3		transcription regulator	Activated	4.418	1		ABCC2,ABCC5,AGTRAP,AKT1,ASPH,BAX,CCN1,CCND1,CDKN1A,CFLAR,CIBAR1,COL4A1,COL4A4,COMMD3-BMI1,CRIM1,EXT1,IL6ST,ILK,ITGB5,KHDRBS3,LIFR,NAP1L5,PARVA,RHOBTB1,SGPP1,SPP1,SSX2IP,TLCD4,UGCG,ZNF496		#N/A	#N/A
ESR2		ligand-dependent nuclear receptor	Activated	4.4	0.00626		A4GALT,ABCE1,ABLIM1,ACKR3,ADAMTS1,ADAR,AGT,AJUBA,AKAP1,AKT1,ANPEP,ANXA4,APC,APEX1,APOE,AQP3,ARID4A,ARID5B,ARL4A,ARRDC4,ATP2B1,BAG1,BANF1,BCL2L1,BID,BIN1,BMP4,Bst2,C3,C8orf44-SGK3/SGK3,CA12,CA2,CALU,CANX,CAPN2,CBS/CBSL,CCN1,CCND1,CCT3,CCT4,CCT7,CD34,CDC25A,CDC42BPA,CDH1,CDH2,CDK4,CDKN1A,CDKN2C,CEMIP2,CES1,CHST15,CHUK,CLDN1,CLIC5,CLNS1A,CREBBP,CRIM1,CRYZ,CTNNB1,CTPS1,CTSD,CTSH,CXCL12,CXCL16,CYP2A6 …	2862 (16)	#N/A	#N/A
SREBF1	-0.304	transcription regulator	Activated	4.143	6.72e-06	5.17263	AACS,AARS1,ACADS,ACLY,ACSL1,ACSL4,ACSL5,ACSS2,ADGRG1,ADH1C,AK4,APOA2,ARF4,ATOX1,BAX,BCL2L1,BHLHE40,C7orf25,CAPZB,CDK4,CDKN1A,CEBPB,CFI,CHMP2A,COX4I1,CSAD,CTH,CXADR,CYB5A,CYCS,CYP27B1,CYP51A1,DARS1,DBI,DEPP1,DGKQ,EHHADH,ELOVL5,ELOVL7,ETHE1,FABP3,FABP4,FABP7,FADS1,FADS2,FAS,FASN,FDFT1,FDPS,G6PD,GLB1,GPAM,GPX3,GRSF1,GSR,Gstt3,HFE,HMGCR,HMGCS1,HMOX1,HNF4A,HSPA13,HSPA5,IDH1,IFI30,IMMT,INSIG1,IVNS1ABP,…	1998 (14)	Srebf1	#N/A
HNF4A	-0.299	transcription regulator	Activated	4.109	1.14e-153	152.943	A1CF,AAMDC,AAR2,AASS,ABCB10,ABCB8,ABCC2,ABCC6,ABCE1,ABCF3,ABHD10,ABHD6,ACAA2,ACAD8,ACAT1,ACBD6,ACD,ACIN1,ACLY,ACMSD,Acnat1/Acnat2,ACO1,ACO2,ACOT1,Acot1,ACOT13,ACOX1,ACOX2,ACOX3,ACP2,ACP6,ACSL1,ACSS2,ACTR1A,ACTR3,ACY1,ACY3,ADIPOR1,ADSS2,AGA,AGPAT1,AGT,AGTPBP1,AGXT2,AHSA1,AIMP1,AIP,AJUBA,AK2,AKAP13,AKIRIN2,AKR1B1,AKR1C1/AKR1C2,ALDH1A1,ALDH1L1,ALDH2,ALDH8A1,ALDOB,ALKBH6,ALKBH7,ALS2,AMACR,ANKHD1/ANKH…	2869 (17)	Hnf4a	#N/A
ZBTB7B		transcription regulator	Activated	3.916	0.0421		ACAA2,ACADL,ACADM,ACADVL,ACSM3,ATP5F1A,Atp5k,COQ3,Cox5b/Gm34962,COX6A1,COX7A1,DECR2,DHRS4,ECH1,Gk,HADHA,HMGCS1,HSD17B12,MAF,NDUFAB1,NDUFB8,NDUFV2,NRP1,PAQR9,PDP2,RORC,SDHB,SLC27A2,TTC19,TYSND1,UQCRC2		#N/A	#N/A
NRF1	-0.253	transcription regulator	Activated	3.901	4.38e-09		ALAS1,ATP1A1,ATP1B1,CD47,CDH1,CDH2,CLDN1,COX4I1,COX5A,Cox5b/Gm34962,COX6A1,COX6B1,Cox6c,COX7A2,COX7B,Cox7c,COX8A,CYCS,ESM1,FTH1,GCLC,GCLM,HMOX1,HPCAL1,IDE,MOGS,Mt1,NCALD,NQO1,Pmaip1,PSMB7,PSMC1,PSMC4,PSMC6,PSMD14,PSMD3,PSMD6,SDHA,SDHD,SLC19A1,SURF1,TFAM,TFB2M,TOMM20,TP53,UCP2,VDAC1	1642 (7)	#N/A	#N/A
PPARGC1A	-0.366	transcription regulator	Activated	3.887	1.48e-05		ACADL,ACADM,ACADVL,ACAT1,ACOX1,ADAMTS1,ADGRG1,AGT,ALAS1,APEX2,APOA4,ATP5F1A,ATP5F1B,ATP5MF,ATP5PD,ATP5PF,BAX,BCAT2,BDH1,BID,BMP4,C2,C3,CASP8,CAT,CD36,CDKN1A,CEBPB,CIDEB,COX4I1,COX5A,Cox5b/Gm34962,COX7B,CPN1,CPT1A,CS,CTSA,CTSC,CYCS,CYP2A6 (includes others),DAXX,DGAT1,DIO1,DLAT,DOCK1,DR1,EGFR,EGLN1,ENDOG,ENO1,ERBB2,Esrra,FABP3,FABP4,FAS,FASN,FDPS,FH,FOS,GABPA,GAS6,GDF15,Gk,GOT2,GPAM,GPX1,GSK3B,HIF1…	2952 (19)	#N/A	#N/A
PPARG		ligand-dependent nuclear receptor	Activated	3.853	5.41e-07	6.2668	ABCA3,ABCG2,ACAA1,Acaa1b,ACAA2,ACADL,ACADM,ACADS,ACLY,ACOT8,ACOX1,ACSL1,ACSL4,ACSL5,ADIPOR2,AGPAT2,AGT,AGTR1,ALDH9A1,ANGPTL4,APH1A,APH1B,APOA2,APOE,APP,AQP3,AQP7,ASAP1,ATP2A2,ATP6V1D,BACE1,BAX,BCL2L1,BDH1,BECN1,Bex1,BIN1,C3,CA2,CAT,CCND1,CCPG1,CD36,CDH1,CDK2,CDKN1A,CDKN2C,CEBPB,CES1,CPT1A,CPT2,CRAT,CREB1,CS,CTF1,CTNNB1,CTPS1,CYBA,CYCS,CYP4A11,Cyp4a14,CYP4B1,DGAT1,DGAT2,DGKA,DHRS3,DLAT,DR1,EGFR,EG…	1971 (19)	Pparg	#N/A
PPARD		ligand-dependent nuclear receptor	Activated	3.84	2.25e-05		ACAA1,ACAA2,ACADL,ACADVL,ACOX1,ACSL5,ACY1,ADPGK,ALDH2,ALDH3A2,ALDH9A1,ANGPTL3,ANGPTL4,APOA2,APOA4,APOE,AQP3,AQP7,ASS1,BCL2L1,BDH1,C1QB,CCND1,CCND2,CD36,CDK2,CDK4,CEBPB,CMC1,CPT1A,CPT2,CSAD,CYB561A3,ECH1,ECI2,ENO1,FABP1,FABP3,FABP4,FABP7,FAM32A,FASN,FBP1,FLT1,GAS6,GHR,GOT2,GPAM,GPD1,GPD2,GSTA5,HMGCS2,ICAM1,IDH3B,IGFBP1,ILK,Irgm1,KYAT1,KYAT3,LDHA,LDHB,LGALS4,LIPE,LPCAT3,LPIN2,LPL,MAPK1,MAPK3,MERTK,…	1896 (16)	#N/A	#N/A
MLXIPL	0.134	transcription regulator	Activated	3.575	2.68e-28		ACLY,ACSS2,ADIPOR2,AGPS,ANXA2,CPT1A,DHRS7B,FABP4,FASN,GNPAT,GPAM,GPAT3,GPD1,HIF1A,HMGCR,HMGCS2,KHK,LIPE,MID1IP1,MIOX,MLXIPL,NR1D1,PCK1,PGD,PKLR,PNPLA2,PPARA,PPARGC1A,RPL10,RPL10A,RPL11,RPL12,RPL13,RPL13A,RPL14,RPL15,RPL17,RPL18,RPL18A,RPL19,RPL21,RPL22,Rpl22l1,RPL23,Rpl23a,RPL24,RPL26,RPL27,RPL27A,RPL28,Rpl29 (includes others),RPL3,RPL30,RPL31,Rpl32,RPL35,RPL35A,Rpl36,RPL36AL,RPL37,RPL37A,RPL38,R…	1608 (7)	#N/A	#N/A
USF2		transcription regulator	Activated	3.539	0.399		AGT,AGTRAP,APOA2,B2M,CDK4,CENPX,CPT1A,EIF4E,FASN,HMOX1,IGF2R,IGFBP1,IGFBP3,LGALS3BP,MYH9,P4HA1,PIGR,PKLR,PRKAR1A,RORC,SPEG,SPP1,UCP2,USF1		#N/A	#N/A
ANGPT2		growth factor	Activated	3.506	0.00249		AGT,AGTR1,APIP,ARHGEF2,BAG1,CALR,CASP3,CAT,CCT7,CDC27,CDC34,CDKN1A,CEBPB,CFB,COL18A1,COMT,CRYAB,CWC22,CYBA,CYP51A1,DBNL,DDIT3,DNAJB4,DNASE1,EEF1B2,EFR3A,EGFR,EPHX2,EXT2,FAS,FEN1,FKBP2,FKBP4,GSK3B,HDAC2,HIF1A,HMGCS1,HMOX1,HSP90AA1,HSPA4,HSPA5,HSPD1,ICAM1,INPP5F,JMJD6,KPNA2,LARP4,LMNB2,MAP2K1,MAP4K5,MFGE8,MGST1,MIF,NCOA2,NDE1,NME1,NOX4,P4HB,PDIA3,PDIA5,PDIA6,PPARA,RAD21,RBM14,RCAN1,RDH10,RFC1,RFC2,…	2475 (17)	#N/A	#N/A
EIF4E	0.368	translation regulator	Activated	3.501	5.24e-08		ANAPC2,ANAPC4,ATOX1,B2M,BAD,BCL2L1,BCLAF1,BIK,BIRC2,BIRC6,Bst2,CAPZB,CBLC,CCND1,CDC34,CDK2,CDK4,CDKN1A,CEBPB,CHMP1A,CKS2,CTSZ,CUL2,CXCL16,CYBA,DAXX,DDX56,DEDD,DEDD2,DGUOK,EGFR,EGLN2,EIF4EBP1,EP300,FASTK,FBXW2,GPS1,GPS2,GPX3,GRB2,HIF1A,HMOX1,HMOX2,HRAS,IGFBP4,IL15RA,ILF2,INSIG1,KAT2B,KLF13,LGALS3BP,LSM1,LSM10,LSM2,LSM4,LSM6,LSM7,MAPKAPK2,MCL1,MDM2,NCK2,NEDD8,NFKBIA,NHP2,NOP10,NRAS,NRP1,NUDT3,ODC1,…	2265 (13)	#N/A	#N/A
AHR		ligand-dependent nuclear receptor	Activated	3.474	1		A4GALT,ABCB6,ABCC4,ABCG2,ACKR3,ACOX1,ACTL6A,ADIPOR2,ADM,AFMID,AKR1A1,ALDH2,APH1B,APP,ARNT,ATP2B1,B4GALT5,BAX,BZW2,C1QB,CASP8,CBR1,CCND1,CCND3,CCNG2,CD36,Cdc42,CDH1,CDH2,CDK2,CDK4,CDKN1A,CDKN2C,CELA1,CERS2,CERS5,CERS6,Ces2c,CGREF1,COL27A1,COL4A1,COL4A2,COX8A,CRYAB,CTNNB1,CTSD,CYP2A6 (includes others),DCLK3,DHFR,DIO1,DMXL2,DNAJB1,DUSP6,EGLN1,EGLN2,EHD1,ENO1,ENPEP,EPB41L5,EPHX2,ESRRG,FABP4,FAS,FMO2,…		#N/A	#N/A
G protein alpha		group	Activated	3.457	9.38e-12		ALG3,ALG5,ANKS4B,APPBP2,ARFIP2,ARL5A,BAG2,CALR,CD200,CDC42SE2,CHPF,CLPTM1L,CMAS,COA5,COG6,COPB2,COPE,CWC15,CYP20A1,DBI,DDOST,DYNC1LI2,EGFR,EXOC6,FOLR1,FOS,GOLPH3,HSD17B12,IFT57,ITM2C,KCTD2,LYRM2,LYSMD4,MRPL43,MRPL49,MRPS10,NUCB1,OSGEP,OSGIN2,PDIA4,PI4K2A,PIM3,PLS3,PRMT5,RP2,RPE,RPN1,SDF4,SEC13,SEH1L,SLC46A1,SPCS1,SPCS3,SRPRA,TCEAL8,TMED3,TMEM159,TSPAN31,TTC26,TUBB6,UBL4A,UNC50,UQCC2		#N/A	#N/A
TCF4	0.059	transcription regulator	Activated	3.351	1.49e-05		ADAM17,AEN,AKT1,ANGPTL4,ANXA6,APH1A,B4GALT1,BAG2,BCL2L13,BEX3,BHLHE40,BMP7,BMPR1A,BYSL,CADM1,CARS2,CASP3,CASP8,CCDC117,CCL25,CCT6A,CD9,CDKN1A,CELA1,CKS2,CREB1,CREB3L2,CRELD2,CREM,DDX58,DNAJC12,DPF2,DSTN,DUS3L,DUT,EAF2,EDEM1,ELF1,ENPP1,EXOSC1,EXOSC7,FARSB,FAS,FBXO4,FKBP11,FKBP8,FTSJ1,GEMIN6,GIMAP4,GMPR,GNE,GRB14,GRB7,GRPEL1,HIF1A,Hmgn2 (includes others),HSD11B1,HSP90B1,HSPA13,HSPBP1,HYOU1,ID2,ID3,…		#N/A	#N/A
CEBPB	0.426	transcription regulator	Activated	3.327	0.0406	1.39147	ADH1C,ADM,AGT,ALDH1A1,APP,ARL6,ARPP19,ASF1A,B9D1,BCL2L1,BRMS1L,C2,C3,CBX5,CCND1,CCND2,CD74,CDC25A,CDK4,CDKN1A,CDKN2C,CDO1,CEBPB,CHEK2,CIRBP,CIT,CLPP,CNOT9,COPS5,CPT1A,CSE1L,CTCF,CTNNB1,CTPS1,CTSC,CXCL16,CYB5A,CYP24A1,CYP27B1,CYP2A6 (includes others),Cyp2d9 (includes others),CYP2E1,DCTPP1,DDIT3,DDX39A,DDX5,DEGS1,DEK,DGAT2,DHFR,DHRS1,DMWD,DUT,EED,EIF2S1,EMCN,ENTPD2,EXOSC8,FABP4,FAS,FHL1,FOS,FTL,FZD…		Cebpb	#N/A
SREBF2	0.072	transcription regulator	Activated	3.265	0.000152	3.81816	AACS,ACAA2,ACLY,ACSL1,ACSS2,APOA2,BMP4,CCN1,CDKN1A,CYB5A,CYP51A1,DBI,EBP,FABP7,FADS2,FASN,FDFT1,FDPS,G6PD,GTF2I,HES6,HMGCR,HMGCS1,ICAM1,IDH1,INSIG1,LDLR,LIPA,LSS,MCM6,MSMO1,MTTP,MVD,NSDHL,PCYT1A,PLIN2,PMVK,RARRES2,RDH11,SC5D,SQLE,SREBF1,SREBF2,STARD4,TM7SF2,TMEM97	2416 (18)	Srebf2	#N/A
Esrra	0.011	transcription regulator	Activated	3.15	1.23e-08		ACADL,ACADM,ACAT1,ACE2,ACO1,ACOX1,ACSL5,AGL,AGT,ALDOB,APOA4,ATP1A1,ATP5F1B,ATP5MC1,ATP5MC3,ATP5MF,ATP5PB,ATP5PF,BDH1,BPGM,COX5A,Cox5b/Gm34962,COX6A2,COX7A2L,Cox7c,COX8A,CPT1A,CPT2,CRAT,CYC1,CYCS,DLAT,ECH1,ENO1,ERBB2,FABP1,FBP1,GABPA,GALM,Gk,GOT1,GYS1,HSD3B1,IDH3A,IHH,NDUFA2,NDUFA5,NDUFS3,OXCT1,PCK1,PCK2,PDK1,PDK4,PFKL,PGAP3,PGM1,PPA1,PPARGC1A,SDHB,SIRT3,SIRT5,SLC28A1,SLC2A1,SPP1,STARD3,TFAM,UQCR11	1850 (13)	#N/A	#N/A
NDRG1	0.016	kinase	Activated	3.101	0.013		AKT1,APOA2,APOA4,CASP3,CCND1,CD82,CDH1,CDK4,CTNNB1,EGFR,EIF2AK3,ERBB2,ERBB3,ERRFI1,FOS,JAK2,JUN,MAP1LC3B,MAPK3,MDM2,MET,MTOR,PARP1,RAF1,RELA,SMAD2,STAT3,TP53,TYK2,VEGFA		#N/A	#N/A
ESRRA		transcription regulator	Activated	3.085	0.00318		ABCC5,ACADM,ACADVL,ACKR3,ACOX1,ACSL1,AGTR1,ALAS1,ANGPT1,ANGPTL4,ARHGAP24,ASAH1,ATP2A2,ATP5F1B,CASC3,CASP8,CD36,Cd59a,CDH2,CHKA,COL4A1,COL4A2,COL4A4,COL8A1,CSAD,CSRP2,CTSH,CX3CL1,CXCL12,CYB5A,CYCS,CYP51A1,DEK,EFNA1,EGFL7,EIF2AK3,ENDOG,ENO1,ENPEP,ERBB2,ESM1,Esrra,ETFDH,FABP3,FABP4,FAM102A,FGF1,GAPDH,GOT1,GRB7,HADHA,HMGCR,HMGCS1,HMOX1,HSD17B4,HSPB6,HTATIP2,IDH3A,IGFBP4,JAM3,LDHA,LDHB,LIPA,LIPE,LPL,L…	2544 (21)	#N/A	#N/A
FOXA2		transcription regulator	Activated	3.033	1		ABCA3,ADH1C,Akr1c14,ALAS1,ALDOB,APOM,AQP1,BIRC2,C3,CA3,CCND1,CDH1,CPN1,CPT1A,CYB561,CYP2A6 (includes others),DDC,EFHD2,EPHX1,GPRC5C,GSTM3,HADH,HES6,HMGCS2,HNF1A,HNF1B,HNF4A,IFT80,IGFBP1,IGFBP5,JOSD2,LHX1,LIPE,LPL,MLXIPL,Mt1,MTTP,MTUS1,NR1H4,NUMB,PCK1,PDHX,PKM,PPARA,PTGDS,RORA,RORC,SLC2A2,SLC6A15,SOD3,SPINK1,TBXAS1,TF,TMPRSS2,TTR,TUBB4B,UCP2		#N/A	#N/A
ATF6	-0.211	transcription regulator	Activated	3.017	2.14e-06		ACOX1,APP,ATP2A2,CALR,CEBPB,CHKA,CHKB,CPT1A,CPT2,DDIT3,DERL3,DNAJB11,DNAJC3,FDPS,FOS,HSP90B1,HSPA5,LMAN1,LMF1,MANF,MAP1LC3B,MCL1,NUCB2,PCK1,PDIA4,PLIN2,PPARA,PRDX2,RAN,RCAN1,RHEB,SLC35B1,SLC39A14,SPARC,SRR,SYVN1,VEGFA,WBP1,XBP1	2168 (15)	#N/A	#N/A
KLF15	-0.125	transcription regulator	Activated	3.017	0.000755		ACADL,ACADM,ACADS,ACADVL,ACAT1,Acot1,ACOX1,ACSL1,ATG12,ATG3,ATG7,BECN1,CD36,CPT2,DECR1,DGAT2,EHHADH,ESRRG,FABP3,FASN,GPAM,HADHA,HADHB,MLYCD,PDK4,PPARGC1A,PXMP2,SLC25A20,SLC27A1,TRIM63	1893 (12)	#N/A	#N/A
PPARGC1B	-0.314	transcription regulator	Activated	2.975	0.000238		ACADL,ACADM,ACADVL,ATP5F1B,ATP5MF,C3,CCND1,COX4I1,COX5A,Cox5b/Gm34962,COX7A1,CS,CYCS,DGAT1,DHCR24,ENO1,ERBB2,ERO1A,ESRRG,FASN,FDFT1,FDPS,GGPS1,GPAM,GRB7,HMGCR,LSS,MICOS10,MTTP,MVD,NDUFV2,PCK1,PDK4,PGAP3,PPARGC1B,SQLE,TRIM63,VEGFA	2517 (20)	#N/A	#N/A
HNF1A	-0.4	transcription regulator	Activated	2.972	5.85e-12		A1CF,AADAC,ABCC2,ACAT2,ACE2,ADH1C,AGT,AIMP1,AK2,AKR1C1/AKR1C2,Akr1c19,ALDOB,ALKBH6,ALS2,ANGPTL3,ANKS4B,ANPEP,ANXA4,AP3M1,APOA2,APOH,APOM,AQP3,ATF2,ATG2B,ATG3,ATP7A,B3GALT5,BAG6,BCL2L1,BMP2K,BSDC1,C2,C8G,CBS/CBSL,CCDC198,CCND1,CD302,CDHR2,CDO1,CERS5,CFI,CLDN2,CLIC5,CLTRN,CLYBL,CMC2,COL27A1,COQ10B,COQ7,COX6A2,CPN1,CPQ,CREBL2,CTDSPL2,CTSZ,CYB5A,CYB5B,CYHR1,CYP27A1,CYP2E1,Cyp2j5,DCAF13,DDC,DPP4,DUSP6…	2823 (15)	#N/A	#N/A
IKBKE		kinase	Activated	2.941	1		ACLY,ADAR,ATF4,BIRC2,CCND1,CXCL12,DLST,FCAMR,IDH3A,LDHA,MAT2A,NFKBIA,PDHA1,PDK3,PDK4,PFKL,PGK1,PGM1,PGM3,PHGDH,PSAT1,PSPH,RPE,SLC16A1,SLC2A1,STAT1,TPI1		#N/A	#N/A
HSF2		transcription regulator	Activated	2.892	0.000304		CCT2,CCT3,CCT4,CCT5,CCT6A,CCT7,CCT8,HIF1A,HSBP1,HSPA4,HSPB1,HSPH1,JUN,PSMA1,PSMA5,PSMB2,PSMB5,PSMC4,PSMD10,PSMD3,STAG2,TCP1,TXN		#N/A	#N/A
MYCL		transcription regulator	Activated	2.805	1.18e-18		Alyref,ARPP19,Atp5e,ATP5F1D,ATP5MG,BRF1,BUB3,CARS1,CARS2,CCNT1,CDC5L,CDK13,CDK4,CDK7,CENPV,CINP,COX7A2L,COX7B,CSNK1A1,DDX3X,FARSA,FAU,GPHN,HSPD1,IWS1,LARS1,LUC7L3,MARS1,NARS1,Ndufs5,NEDD9,OXA1L,PARD6B,PUS1,Qars,Rbm25,RPL10A,RPL11,RPL12,RPL13,RPL13A,RPL15,RPL17,RPL18,RPL19,SAP18,SLC25A4,SLC25A46,SLC25A5,SNRPA1,SNRPD1,Snrpg,SNU13,SSB,TARS1,THOC2,THRAP3,TIMM23,TOMM20,TOP1,UCKL1,USP8,WDR74,WDR75,WTAP…		#N/A	#N/A
CDK9	0.046	kinase	Activated	2.789	0.299		ALAS1,CCND2,CDKN1A,DDIT3,FOS,G6PD,HNRNPH1,MAGOH,NCL,NFKBIA,NMD3,ODC1,PDK4,PPARGC1A,PTBP1,RAD1,SNCA,SRSF6,Tmsb4x (includes others),UHMK1		#N/A	#N/A
HEY1		transcription regulator	Activated	2.789	1		CDKN1A,GLS,KDR,MDM2,NR2F2,OAT,TBX2,TP53		#N/A	#N/A
GDF15	0.02	growth factor	Activated	2.768	0.307		CCND1,CDKN1A,CTNND1,GDF15,LIPE,PNPLA2,RHOA,RND3,TIMP3		#N/A	#N/A
Nr1h		group	Activated	2.731	1		ACADL,ACE,ACLY,ACSL3,AGPAT1,AGT,ALDH1A1,ANGPTL3,APOE,AQP3,ATP1B1,BMP6,C2,C3,CCND2,CPT2,ECE1,ELOVL7,FASN,FECH,FGF1,FLT1,GPAM,H6PD,IL15,INSIG2,ITPR1,LIPE,LPL,MED1,MERTK,MLXIPL,MYLIP,PPARGC1A,SREBF1,TIMP3,TP53,UBE4B,VLDLR		#N/A	#N/A
CD3 group		group	Activated	2.728	1		ACSL3,ACSL4,ACSL5,CCND3,DGKA,FASN,LDHA,LPCAT3,ODC1,PLA2G6,STAT3,STAT6,TFRC		#N/A	#N/A
LHX1	-0.468	transcription regulator	Activated	2.702	3.72e-06		AADAT,ACSM2A,ALDOB,AMN,ANGPT1,ANPEP,ASS1,ATP1B1,BHMT2,C7orf57,CCAR1,CLDN2,CLTRN,CUBN,CXCL12,CYB561,CYP27B1,Cyp2j5,DPP4,FABP3,FBP1,FUT9,Fxyd2,GATM,GCNT1,GGT1,GSTA5,HAO2,HNF4A,Hnrnpa3,Kap,KCNJ15,KDM5B,Keg1,KL,LRP2,LRRC19,Ly6a (includes others),MEP1A,MEP1B,NAPSA,PAH,PDZK1,PRXL2A,PTK2,RBM47,S100G,SLC16A12,SLC16A13,SLC22A24,SLC22A6,SLC26A1,SLC34A1,SLC47A1,SLC5A8,SPINK1,SPP2,Sult1d1,TMEM229A,TMIGD1,UGT…		#N/A	#N/A
KLF3	-0.004	transcription regulator	Activated	2.65	2.32e-19		ABCF1,ABHD14B,Acot1,ACOT11,ACOT9,ADPGK,AGGF1,ALDH3B1,ALKBH7,ANXA5,ANXA6,APOE,APRT,ARFGAP2,ARHGEF3,ARPC4,ATF4,BCAP29,BLOC1S1,BOLA1,CAMK2D,CAPNS1,CARHSP1,CBFB,CCT3,CD99L2,CDK10,CEP170B,CEP63,CHCHD10,CIRBP,CMPK2,CSNK1G3,CTNNA1,CTSC,Cux1,CX3CL1,Cyb5r3,DEGS1,DFFA,DHRS7,DMWD,DRG1,DTNB,DUS3L,EEF1AKMT1,EIF2B1,EIF5A,ELOF1,ELP1,EPRS1,FAM126A,FCGRT,FOS,GALNT1,GCNT1,GIT2,GPD2,GPR137,GRB7,GSTK1,GSTP1,H2BC10,H…		#N/A	#N/A
NFE2L1	-0.335	transcription regulator	Activated	2.622	4.3e-05		BIK,CYP4A11,Cyp4a14,GCLC,GCLM,GSTP1,HMOX1,NQO1,PSMA1,PSMA6,PSMA7,PSMB1,PSMB2,PSMB5,PSMB6,PSMB7,PSMC2,PSMC3,PSMD1,PSMD11,PSMD12,PSMD14,TFAM,TMEM33,XPC		#N/A	#N/A
IRAK1	0.058	kinase	Activated	2.621	1		CXCL16,IL15,RELA,RORC,STAT1,STAT2,TRAF6		#N/A	#N/A
MLX	0.282	transcription regulator	Activated	2.607	0.53		ARRDC4,DIO1,FASN,LGALS3BP,MID1IP1,PKLR,SLC2A2,TXNIP		#N/A	#N/A
MYC		transcription regulator	Activated	2.57	2.02e-33		ABCA3,ABCB10,ABCC4,ABCD3,ABCE1,ABCF1,ABCF2,ABCF3,ACADM,ACAT1,ACLY,ACOT12,ACSL4,ACTB,ACTN4,ACVR2A,ADAMTS1,ADD1,ADIPOR1,ADK,ADM,AEBP2,AFMID,AHCY,AIMP2,AK2,AKAP1,AKT1,ALKBH5,ANGPT1,ANGPTL4,ANKRD17,ANXA4,ANXA5,ANXA6,AOPEP,APEX1,APP,AQP1,ARAF,Arf2,ARF3,ARL6IP1,ASS1,ATAD3A,ATF2,ATF4,ATP13A2,ATP5IF1,ATP6V0B,AXIN1,AZIN1,B4GALT7,BAG1,BAX,BCKDHB,BCL2L1,BIN1,BIRC2,BMPR1A,BOP1,BRD2,BZW2,C1QBP,CANX,CAPN2,CAPN…	2818 (19)	#N/A	#N/A
NR1I3		ligand-dependent nuclear receptor	Activated	2.563	0.00359		ABCC2,ABCC4,ACOX1,ALAS1,ALDH1A1,Aldh1a7,CDKN1A,Ces2c,CORO7/CORO7-PAM16,CYP27A1,CYP2A6 (includes others),DIO1,EI24,EIF4EBP1,EPHX1,FASN,Gsta4,GSTA5,GSTM4,GSTM5,GSTP1,Gstt1,HNF4A,HSD17B4,ICAM1,IGF2R,INSIG1,INSIG2,LRG1,MDM2,Mt1,Nedd4,NEDD9,PAPSS2,PCK1,PGD,POR,PPP6R3,PSMB7,PTPN11,RPA2,SAT1,SHOC2,SREBF1,Sult1d1,TMPRSS2,TNFRSF1A,TUBA4A,UGT2B28	2116 (5)	#N/A	#N/A
PITX2		transcription regulator	Activated	2.435	0.0225		ACAD8,ADH1C,ATF2,ATP1A1,ATP1B1,CCND1,CCND2,CCND3,CDH1,CDH2,COL8A1,COQ6,Cryzl2,DHRS7B,FMO2,FZD4,GADD45A,GCDH,GPX4,GRHPR,IDH2,IRF6,ITGAV,ITGB1,KCTD20,LDHA,ME3,MGA,MSRA,NDUFA13,NDUFB3,NDUFB4,NDUFB7,NDUFB8,NDUFC1,NDUFC2,NDUFS2,NDUFS3,NDUFS7,NDUFS8,OGFOD2,OXNAD1,PLOD1,PLOD2,PRDX2,PYCR2,RDH14,SDHC,SOD1,SOD2,TBX2,TRIO,TXN2,UQCRQ,ZEB2		#N/A	#N/A
BTG2		transcription regulator	Activated	2.416	1		CAT,CCND1,HMOX1,IGFBP4,NOX4,NQO1,SOD1,SOD2		#N/A	#N/A
FSHR		G-protein coupled receptor	Activated	2.407	1		ADIPOR1,ADIPOR2,CPE,CX3CL1,DUSP1,ESPN,FDX1,GDE1,HSD3B1,IGFBP3,PCK1,PDGFA,PPP1CB,PSMD10,VEGFA,ZNF519		#N/A	#N/A
PFDN5	-0.051	transcription regulator	Activated	2.382	0.00112		BAX,PFDN1,PFDN2,PFDN4,PFDN6,VBP1		#N/A	#N/A
GLI1		transcription regulator	Activated	2.38	0.336		ABCG2,ACADVL,ADK,AKR1C1/AKR1C2,AKT1,ANXA6,ARHGAP29,ARPC5,ATP9A,B3GALNT1,BCL2L1,BID,C1QTNF3,CA12,CCN1,CCND1,CCND2,CCNG2,CDC34,CDH1,CDK2,CDKN1A,CFL2,CLIC5,CLMN,CMBL,CMPK1,CMPK2,CNIH4,COMMD3-BMI1,CTPS1,CTSB,CTTN,DBP,DEGS1,DRG2,DUSP6,EFHD2,EGFR,ENDOD1,ENPP5,ETV5,EXT2,EZR,FAS,FGF1,FHL1,FOS,FUCA2,G3BP2,GALNT2,GOSR1,GPC3,GRIA3,HNRNPU,HUS1,HUWE1,ID1,ID2,ID3,IDS,IGF1R,IGFBP7,ING3,INSIG1,IQGAP2,ITGB6,JUP,K…		#N/A	#N/A
KMT2D		transcription regulator	Activated	2.36	1		ACADM,Acot1,ACOT4,ADGRA3,ADGRG1,ANO10,ASL,BAG2,CA4,CCDC91,CHST7,CHURC1,CRIP1,CTSD,ECHDC2,ECI2,FABP3,FAH,FHL1,GALK1,GJB2,GKAP1,GLYCTK,GPRC5C,GUSB,HAUS4,HDDC2,IMMP2L,IRF6,Larp1b,METRNL,MFSD9,NIPSNAP3A,Nmnat3,NT5DC1,NT5E,NUDT14,OXR1,POGLUT3,POLE4,PPIC,PRKRA,Prorsd1,PTGR2,PTTG1,RABEPK,RANGRF,REEP6,RIOX2,SH3BGRL2,SLC35F5,SMO,SORD,STBD1,STXBP2,SYDE2,SYPL2,TGM1,TMEM159,TMEM53,Tpm4,TRMT2B,WDSUB1,ZNF761		#N/A	#N/A
ERN1		kinase	Activated	2.279	8.18e-11		ARF4,ATF4,ATP2A2,BECN1,BLOC1S1,CDH1,CEBPB,CREB3L2,CYP2E1,DDIT3,DERL2,DGAT1,DGAT2,DNAJB11,DNAJB9,DNAJC10,DNAJC3,EDEM1,ERLEC1,ERO1A,ERO1B,ERP44,FAS,FASN,FITM2,FKBP11,GOLGA3,GOT1,GPT,HDLBP,HOOK1,HSP90B1,HSPA5,IKBKB,ITGB6,JUN,LAD1,MAP1LC3B,MCL1,MLXIPL,MORF4L2,MPZL2,MVD,NARS1,NCOA3,NOX4,NR1H3,P4HB,PDIA5,PDIA6,PDRG1,PIGA,PLIN2,SDF2L1,SEC11A,SEC22B,SEC24D,SEC61A1,SEL1L,SELENOS,SLC20A1,SLC25A28,SLC35B1,S…	2387 (15)	#N/A	#N/A
FOXO1		transcription regulator	Activated	2.268	4.95e-05	4.30539	ACLY,ACSL5,ADIPOR1,AGT,AIFM2,AIP,ALAS1,ALDOB,ANGPT1,ANGPTL4,APOM,ATF4,ATG12,ATG14,ATG5,Atp5e,ATP5F1B,ATP5MC3,ATP5PF,ATP6V0A1,ATP6V0B,ATP6V1D,BAX,BCL2L13,BECN1,BID,CA2,CASP2,CASP6,CASP8,CASTOR2,CAT,CCND1,CCNG2,CD36,CDK5RAP3,CDKN1A,CDKN2AIPNL,CDKN2C,CERS5,CFLAR,CITED2,COL4A1,COL4A2,COX10,COX18,CPT1A,CPT2,CS,CTSV,CYCS,CYP27A1,DEPP1,DNAJC19,EIF4EBP1,ELOVL5,ELOVL7,ENPEP,FABP4,FAS,FASN,FDPS,FGF18,FLNB,…	1741 (14)	Foxo1	#N/A
CEBPA		transcription regulator	Activated	2.245	1		ABCA3,ACLY,ACSL1,ADH1C,AGPAT2,AGT,AKR1B1,AKR1C1/AKR1C2,ANPEP,APOA4,ARHGEF5,ARL6IP5,ASL,ASS1,ATF4,B9D1,BIK,BIN1,Brd4,BTG1,C3,CA2,CCND1,CCND2,CDC37,CDH1,CDK4,CDK9,CDKN1A,CEBPB,COPS5,COX4I1,CPT1A,CREG1,CTNNA1,CYCS,CYP2A6 (includes others),DGAT2,DHFR,DYNLT3,EDF1,EIF4E,EMCN,EPHX1,EXTL2,FABP4,FASN,FHL1,FLT1,FOS,FTO,FXR2,FZD1,G0S2,GABPA,GABPB1,GADD45A,GAPDH,GAS1,GGH,GLRX,GSK3B,GSTP1,GTF3A,HDAC1,HMGCR,HM…		#N/A	#N/A
VEGFA	-0.116	growth factor	Activated	2.242	0.00272		ABHD5,ACADM,ACE,ACSL1,ADAM15,ADAMTS1,ADH5,AK4,AKT1,ALAS1,ALDH2,ANGPT1,ANPEP,ATP5MC2,ATP5MC3,ATP5MF,BAX,BCAT2,BMP4,CASP3,CBFB,CCN1,CCND1,CD34,CD36,CDKN1A,CEACAM1,CITED2,CLIC4,COX6B1,COX8A,CREBBP,CST3,CSTB,CTNNB1,CTSB,CTSV,CXCL12,CYB5B,DBT,DECR1,DIABLO,EPHB4,ERAP1,ESM1,ETFA,ETS2,ETV5,F3,FABP4,FGFR1,FLT1,FOS,GART,GRB10,HBEGF,HIF1A,HMOX1,HSPA5,ICAM1,ID1,ID3,IGFBP4,IGFBP5,ITGA1,ITGAV,ITGB1,JUNB,KARS1,…	1987 (15)	#N/A	#N/A
ZBTB33		transcription regulator	Activated	2.236	0.177		BAX,BID,CDH1,CDKN1A,FAS,MTA2,PGK1		#N/A	#N/A
ATF4	0.252	transcription regulator	Activated	2.227	4.14e-07		AARS1,ABCG2,ADAM10,ANGPTL3,APBA3,APEX1,APOE,ARHGAP24,ATF4,ATF6,ATG5,CA9,CALR,CANX,CARS1,CAST,CDKN1A,CEBPB,CEBPG,COL4A2,CPOX,CPT1A,CTH,CTNNB1,CYP27A1,DDIT3,EIF2S2,EIF4EBP1,ERO1A,FAM102A,FASN,GABARAPL2,GADD45A,GARS1,GDF15,GHITM,GPATCH1,GRB10,GYS1,HERPUD1,HNF4A,HSP90B1,HSPA5,HYOU1,IARS1,IGFBP5,IGFBP7,IHH,IRAK1BP1,JUN,KL,KLF9,LARS1,LGALS3,MAP1LC3B,MARS1,MCL1,MGST1,MID1IP1,MRPS7,NAPA,NARS1,NDRG1,NOX4,…	1821 (10)	#N/A	#N/A
TCF7L1		transcription regulator	Activated	2.219	1	0	CCND2,JUN,PYCR2,SLC26A2,TFCP2L1		Tcf7l1	#N/A
MYOG		transcription regulator	Activated	2.213	1		CCND3,CDKN1A,FOS,PDGFA,TRIM63		#N/A	#N/A
CDK1		kinase	Activated	2.213	1		CDKN1A,H2AX,JUN,NDUFB10,SREBF2,XBP1		#N/A	#N/A
MAPK7		kinase	Activated	2.2	0.0187		AACS,ACLY,ACSS2,ADAMTS1,CCND1,CDH2,CYP51A1,DHCR24,DUSP1,FASN,FDPS,HMGCS1,HMOX1,HSD17B7,ID1,INSIG1,JUN,LDLR,LSS,MCL1,MEF2A,MEF2D,MSMO1,MVD,NQO1,NSDHL,PMVK,RDH11,SQLE,SREBF1,STARD4,TEK,TM7SF2,TP53,TRAF4,USF1,VEGFA		#N/A	Mapk7
Mir122a,b		group	Activated	2.184	1		ADAM10,ADAM17,BCL2L1,CCNG1,HMGCR,IGF1R,LAMP1,PRKRA,RELA,TP53		#N/A	#N/A
NR2C2	-0.531	ligand-dependent nuclear receptor	Activated	2.18	1		ACOX1,APOE,CCND1,CD36,CYP24A1,DR1,GPT,HADHA,NDUFAF1,NR2C2,SLC27A1		#N/A	#N/A
RBPJ		transcription regulator	Activated	2.164	1		BMP7,CCND1,CDKN1A,CELA1,CTNNB1,CXCL12,DUSP1,FGF1,FGF18,FOS,GLS,GNA12,GNAI1,IKBKB,IL17RA,IRF8,JUN,KDR,MAP2K3,MAPK14,MAPK6,MDK,MIB2,NFATC3,OAT,POGLUT1,PRKAR2A,RORC,SLC2A1,VEGFA		#N/A	#N/A
ZAP70		kinase	Activated	2.132	0.241		ALAS1,COL4A5,CSTF2,CYBA,DEXI,ETFA,FKBP5,HSP90AA1,HTATSF1,ITPR1,NASP,NDUFB6,PLEC,RBM3,SEC14L1,SNRNP70,SPOP,SRP14,SSR4,TFEC,TSC22D3,VPS4B		#N/A	#N/A
NR1I2		ligand-dependent nuclear receptor	Activated	2.106	0.109		ABCB10,ABCC2,ACOX1,ADH1C,AHCY,ALAS1,ALDH1A1,Aldh1a7,ALDH3A2,APOA4,ARAF,CAT,CD36,CDKN1A,CES1,Ces2c,CPOX,CPT1A,CTH,Cyb5r3,CYP24A1,CYP27A1,CYP2A6 (includes others),Cyp2c23,Cyp2d9 (includes others),CYP4A11,ENTPD5,FABP1,FASN,FMO5,GLUD1,GLUL,GOT1,Gsta4,GSTA5,GSTM3,GSTM5,GSTP1,GUSB,HMGCS1,HMGCS2,HNF4A,INSIG1,INSIG2,ITGB6,JUN,LPCAT3,MGST1,MTTP,NAT8,NAT8B,Nat8f2,NR1H4,PAPSS2,PDIA4,PGD,PGRMC2,PIPOX,POR,PPA…		#N/A	#N/A
TBX2	-0.823	transcription regulator	Activated	2.102	0.493		BHLHE40,CCNL1,CCNL2,CDH1,CDKN1A,CDKN2C,DBP,DDIT3,DMTF1,FAM120B,HAUS1,MCM2,MCM5,MCM6,MCM7,PARD6A,PAXBP1,PCGF6,PHTF2,PRDM5,PTEN,RBM39,SREBF2,TIPIN,ZKSCAN3		#N/A	#N/A
SOX6	-0.237	transcription regulator	Activated	2.055	1		BMP6,CCND1,CDKN1A,CTNNB1,FGFR3,NPM1,TP53		#N/A	#N/A
RUVBL1	0.29	transcription regulator	Activated	2.046	5.96e-05		ADAM15,CARS1,CASP3,CCND2,CCNT1,CYP4F3,EMC9,ERGIC1,FAM53C,IGFBP3,KDM4B,NAE1,NUCKS1,NUDCD2,PCNA,PLAC8,PSMA7,PSMB7,PSMC4,PSMD12,QKI,SESN2,SLC39A7,SRD5A1,TCF4,TMEM128,TMEM19,ZDHHC9		#N/A	#N/A
EIF2AK4		kinase	Activated	2.045	0.214		ATF4,ATG3,ATG5,ATG7,ATP2A2,CAT,CCND3,DDIT3,PARP1,PCK2,PHGDH,PSAT1,PSEN1,PSPH,SOD2		#N/A	#N/A
CITED2	-0.359	transcription regulator	Activated	2.025	0.194		ABTB2,ACOX1,ADAP2,ADM,AIG1,ANGPTL4,AREL1,ARHGEF3,ARL4A,ASAP3,ATXN7L1,B2M,BBX,C3,CLIC5,CMPK2,COMMD3-BMI1,CPEB4,CRIM1,CUL2,DAXX,DDX58,DR1,DUSP1,ELK4,ENDOD1,EXT1,F3,FCGR2B,FLT1,FUT8,GNA13,GNG11,HIF1A,ICAM1,IFI35,IFRD1,IL13RA1,IL17RA,INPP5B,IRF2,IRF8,IRF9,Irgm1,KATNA1,KLF6,KYNU,LPL,MAPK6,MARCHF5,MTMR14,MXD1,NAMPT,NRAS,NUB1,PARP9,PCMTD1,PDGFC,PGK1,PLAC8,PRPF38A,RBBP8,RBMS2,RELA,SAT1,SEMA3C,SLC38A2,STA…		#N/A	#N/A
HEXIM1		transcription regulator	Activated	2.01	0.073		ACE2,ANGPT1,CCND1,CDKN1A,HIF1A,HNRNPH1,MAGOH,PTBP1,SLC2A1,SRSF6,Tmsb4x (includes others),TP53		#N/A	#N/A
CYP		group	Activated	2	0.04		CYP27B1,GCLM,HMOX1,NQO1		#N/A	#N/A
ACKR2		G-protein coupled receptor	Activated	2	1		ADAR,DDX58,STAT1,STAT2		#N/A	#N/A
DUSP4		phosphatase	Activated	2	1		CDH1,DUSP1,PCK1,SMAD2		#N/A	#N/A
Sry		transcription regulator	Activated	2	0.191		GADD45G,GPX1,PTGDS,SGF29,SOD2		#N/A	#N/A
MIR99A-LET7C-MIR125B2		group		1.999	0.41		APC,BMPR1A,SMAD2,TGFBR1		#N/A	#N/A
IRF2BP1	-0.379	transcription regulator		1.982	1		ADAMTS1,CIBAR1,DUSP1,EGFR,FAM83G,FASTKD2,FOS,OSR2,SCHIP1,SEC24D		#N/A	#N/A
E2F5	-0.007	transcription regulator		1.982	0.415		BAX,BECN1,CASP6,CDKN1A,DHFR,PA2G4,PCNA,RANBP1,VEGFB		#N/A	#N/A
KLF10	0.199	transcription regulator		1.98	1		BAX,CCND1,CDKN1A,EGFR		#N/A	#N/A
MIR100-LET7A2-MIR125B1		group		1.98	0.322		APC,BMPR1A,SMAD2,TGFBR1		#N/A	#N/A
PIP5K1A		kinase		1.961	0.495		CDH1,NME1,PIP5K1C,TP53		#N/A	#N/A
MAPK6	-0.355	kinase		1.951	0.495		MAPKAPK5,PNPLA2,PPARA,PPARGC1A		#N/A	#N/A
ELL2	-0.383	transcription regulator		1.947	4.72e-08		ARFGAP3,CCPG1,CITED2,CLPTM1L,CNST,CREB3L2,CRELD2,DNAJB9,DNAJC3,EAF2,EDEM1,EDEM2,EDEM3,ERGIC1,FKBP2,FNDC3A,FUT8,HDLBP,HM13,HSPA13,ITM2C,LMAN1,MAN1B1,MANF,MDM2,NUCB1,PLPP5,PON3,RAPGEF3,REXO2,SEC24D,SEC61A1,SEL1L,SLC33A1,SPCS1,SRPRA,TXNDC11,UBE2J1,XBP1		#N/A	#N/A
CBX3		transcription regulator		1.942	0.558		ARHGAP24,BCL2L1,CDC25A,CDH1,CDH16,CDKN1A,RAC1,RSL1D1,TP53,ZKSCAN3,ZNF445		#N/A	#N/A
OTX2		transcription regulator		1.941	1		BMP4,CLTRN,COL8A1,ENPP2,FLVCR2,PYCR2,RDH10,RDH5,SEMA3C,SLC6A20,SREBF2,STRA6,TF,TTR		#N/A	#N/A
STK24		kinase		1.941	0.0151		ACLY,CD36,CDH1,DGAT1,DGAT2,FASN,GPAM,MLXIPL		#N/A	#N/A
USF1	0.042	transcription regulator		1.927	0.0315		AGT,AGTRAP,APOA2,B2M,BAX,CAT,CBS/CBSL,CCNG2,CDK4,CEACAM1,Ces2c,CPT1A,DUSP1,FASN,GPAM,IGF2R,IGFBP1,IGFBP3,LDLR,Mt1,MYH9,P4HA1,PCK1,PIGR,PKLR,PRKAR1A,PTK2,RORC,SLC19A1,SLC22A2,SPEG,SPP1,TBX2,TP53,TXNIP,UCP2		#N/A	#N/A
RXRA		ligand-dependent nuclear receptor		1.916	0.175		ABCC2,ABCG2,ACADM,Acot1,ACOX1,ACSL1,ACSL3,ACSL5,ADH1C,AHCY,AKR1C1/AKR1C2,ALDH1A1,ANGPTL3,APOA2,APOE,APOM,APP,AQP7,C3,CAT,CCND1,CCND3,CD36,CDKN1A,CDO1,CLMN,CLOCK,CPT1A,CPT2,CRYAB,CTSB,CTSH,CYP24A1,CYP27B1,CYP4A11,DR1,ECM1,EHHADH,EPHX1,FABP1,FABP3,FABP4,FADS2,FASN,FOS,FTL,GAS6,GCLC,GPD1,GPT,GPX1,HADHA,HADHB,HBEGF,HIF1A,HMGCS2,HMOX1,HNF1B,HNF4A,HSD17B4,IGFBP1,ILK,INSIG1,KLF9,KNG1,LPL,MAOB,MID1IP1,ML…		#N/A	#N/A
THRB	-0.323	ligand-dependent nuclear receptor		1.898	1		ABCD3,ACOX1,Acp5,AKT1,AKT2,ANGPTL3,APOA2,APOM,ATP2A2,ATP5MG,CCND1,CCND2,CCND3,CDK4,COX7A1,CPT1A,CSNK1A1,CTBP1,CTNNB1,CTSD,CTSH,CYP27B1,DAD1,DDC,DIO1,DR1,EGFR,EHHADH,ERBB3,FABP4,FASN,FDPS,FGFR1,FGFR3,FOS,FZD1,FZD4,GDI1,GSN,H1-2,H2BC10,HIF1A,ID1,IGF1R,IGFBP3,ILK,JUN,KLF9,LDLR,LPL,MAPK14,MAPK3,ME1,MET,MLXIPL,NCOA4,NME1,NMNAT1,NR1H3,NRAS,NUDT7,PAM,PCK1,PDK4,PGD,PHYH,POR,PPP2CA,PROM1,PTGDS,PTTG1,RABL3…		#N/A	#N/A
PPP2CA	0.248	phosphatase		1.89	1		AXIN1,CCND1,CD36,CDKN1A,CFB,EIF4EBP1,NCKAP1,NT5E		#N/A	#N/A
PDGF (family)		group		1.89	0.177		CALR,EEF1B2,HSPD1,JUN,METAP2,P4HB,PDIA3		#N/A	#N/A
CCNK		kinase		1.872	0.0076		BRCC3,CBY1,COPS6,CRELD1,DDIT3,DGKA,ORC3,RFC4,RFC5,ROGDI,RPA2,SMARCC2,SNAPC5,TAF10,TAF12,TAF8,UCP2		#N/A	#N/A
HIC1		transcription regulator		1.869	0.302		ABHD3,ACKR3,CA12,CA2,CCND1,CDKN1A,CDO1,CYP24A1,FADS1,GRSF1,ITPR1,KAZN,LGALS8,MAP2K3,MAP2K5,PLEC,RIN2,SMPDL3A,SPP1,TMEM62,TNFAIP8,WDR6		#N/A	#N/A
FGF10		growth factor		1.849	0.0856		ANXA2,BMP4,BMPR1A,CDH16,CEBPB,CTSB,CTSH,CYP51A1,HSD3B1,IL10RB,LDLR,LIPE,LMO7,LRPAP1,LSS,NUMB,PERP,PTEN,S100A13,TIMP3,TMEM123,TMOD3,VNN1		#N/A	#N/A
DDIT3	0.297	transcription regulator		1.846	1		ATF4,ATG5,CFLAR,CLPP,DCTPP1,DDIT3,DNAJA1,DPY19L4,ERO1A,FLYWCH1,GABARAPL2,H6PD,HDAC1,HMOX1,HSPA5,HSPD1,HSPE1,IRAK2,MCL1,MYCBP,NDRG1,NFE2L2,PCK2,PCNA,PLEC,PPARGC1A,SARS1,SRSF1,SRSF2,SRSF6,STAT3,STXBP2,TGM2,TSC22D3,TXNIP,WARS1,XBP1,XPOT		#N/A	#N/A
LCK		kinase		1.838	0.306		BCL2L1,CISH,CSNK2B,DKC1,EIF6,EMG1,FBL,FOS,Gar1,JUN,NHP2,NOP10,NOP58,NR1H3,NXT1,POP5,POP7,RPL36AL,RPL4,RPS27L,SFPQ,UTP4,VEGFA,WDR36,XPO1,XRN2		#N/A	#N/A
NR4A3		ligand-dependent nuclear receptor		1.831	1		AASS,ATP5F1A,BAX,CCND1,CCND2,FABP4,FBP1,FBP2,HIF1A,LHX1,LPIN1,MFN2,NDUFA5,NDUFB8,NQO1,PDPR,PPARGC1A,PPARGC1B,SDHB,UCP2,UQCRC2		#N/A	#N/A
ERBB4		kinase		1.803	0.283		ADAM9,AKT1,CADM1,CCND1,CDH1,CDKN1A,CTNNB1,CXCL12,DDIT3,DUSP1,EGFR,GADD45A,GHR,GPAA1,HBEGF,HIF1A,HMOX1,IGFBP4,IGFBP5,JUN,MAP2K3,MXI1,PGK1,SLC1A1,SLC2A1,SLK,STAG2,TBXAS1,TIMP3,Tmsb4x (includes others),TP53,WWP1		#N/A	#N/A
G protein alphai		group		1.789	1		ADAMTS1,Bst2,CCN1,DDX58,EMD,FCGR2B,FOS,IFITM3,Igtp,IRGM,Irgm1,LDLR,PMVK,PSMB8,RAB20,TAGLN2,TGM1,TINF2,TNFRSF12A,TUBB6		#N/A	#N/A
EPAS1		transcription regulator		1.779	0.0182		ABCF2,ABCG2,ABI1,ACLY,ADM,ANGPTL4,ATG5,BHLHE40,CA12,CA9,Calm1 (includes others),CAT,CCN1,CCND1,CDCP1,CDKN1A,CEBPB,CHKA,CHMP2B,CITED2,CLDN1,CLK3,CXCL12,CYP51A1,DDIT3,DECR2,DGAT1,DGAT2,DUSP7,EGFR,EIF5A,ENO1,EOLA1/EOLA2,FABP4,FASN,FHL1,FLT1,FMO5,FOS,FXN,GBE1,GCHFR,GLB1,GLS,GPX1,H1-2,HIF1A,HMGCS1,HSPA4,HSPA5,ICAM1,IFNGR1,IFNGR2,IGFBP3,IGFBP5,ITGAV,ITPR1,KDM3A,KDM4B,KDR,LDHA,LDLR,LPL,MANF,MCM3AP,MIF,M…		#N/A	#N/A
MAP3K14		kinase		1.779	1		BCL2L1,CASP3,CDC37,CFLAR,EGFR,FAS,FASN,GADD45A,GTF2H4,ICAM1,IKBKB,IL15,NFKBIA,NR1H3,PON2,PTEN,RCAN1,RELA,SREBF1,XBP1		#N/A	#N/A
MYCN		transcription regulator		1.774	1.98e-18		ABCA3,ABCB10,ABCB7,ABCC4,ABCD3,ABCD4,ABCE1,ABCF1,ABCF2,ABCF3,ABCG2,ACTB,ACTG1,ACTN4,ADAMTS1,AEBP2,ALDH1A1,AMOTL2,ANK3,APEX1,ARPC1B,B2M,BAX,BCL2L1,BID,CCND1,CCND2,CCNG2,CCNH,CCNT1,CDK7,CDK9,CDKN1A,CHPF2,CITED2,COL18A1,COL4A1,COL8A1,COMMD3-BMI1,CRIM1,CTDNEP1,DNMT3A,DUSP7,E2F5,EED,EEF1A1,EEF1D,EEF1G,EEF2,EGFR,EIF3C,EIF4A1,EIF4G2,EIF5A,EZH1,FAU,FBXO36,FKBP9,GAPDH,GRB2,HDAC2,HSP90AB1,HSPD1,ID2,IGFBP7,…	1913 (12)	#N/A	#N/A
ETV5	-0.41	transcription regulator		1.771	0.443	0.353596	AGRN,BAX,CCND1,CDH1,CDH2,CLDN1,CLIC5,CTNNA1,CTNNB1,CXCL12,ETV5,FASN,FXYD5,GALNT3,ICAM1,ITGB1,LGALS3,LMO7,MAF,MET,MID1IP1,MSN,PKP2,PKP3,PKP4,QKI,SOAT1,SPP1,TIMP3,TINAGL1,TJP2,VEGFA,WWTR1		Etv5	#N/A
PI3K (family)		group		1.767	0.264		ADM,AKR1C1/AKR1C2,ATG12,ATG7,CAT,CCND3,CCNG2,CDH1,CFLAR,CLDN2,CTSD,CXCL12,DDIT3,EGLN1,FASN,FDPS,FOS,FTH1,GCLC,GCLM,HIF1A,HMOX1,HSPA5,ITGA6,ITGB1,MCL1,NFE2L2,NQO1,PKM,PRKCZ,PTEN,RDH10,SIAH1,SIAH2,SLC2A1,SREBF1,TGM2,TXNIP,VEGFA,WTAP		#N/A	#N/A
NR1H2	0.043	ligand-dependent nuclear receptor		1.758	1	0	ACE,ACOX1,AGT,APOE,AQP1,C3,CDH1,CXCL16,FASN,FDFT1,FDPS,HMGCR,HSD11B1,HSD17B4,LDLR,LIPE,LPL,MYLIP,NFKBIA,NR1H3,PNPLA2,RB1,RPS14,SLC16A10,SLC16A2,SLC2A2,SMAD2,SREBF1,SREBF2,THRB,VEGFA		Nr1h2	#N/A
ARNT	-0.559	transcription regulator		1.736	2.08e-05		ADAM17,ADM,AKT2,ALDH7A1,ANGPTL4,ATP5MC1,BHLHE40,CA9,CCND2,CD81,CDCP1,CDK4,CITED2,CLDN1,COX6B1,CRYAB,CTSD,CYP2A6 (includes others),DEGS1,DEGS2,DNAJC2,EIF6,ENO1,ERO1A,ESRRG,FLT1,G6PD,GAPDH,GAS1,Gk,GPI,HES6,HIF1A,HNF1A,HNF4A,ID2,INSR,ITGAV,LDHA,Macf1,MPP1,MYL6,MYO1C,NDUFS2,NDUFS3,NDUFS4,NQO1,OAZ1,PCK2,PDPK1,PGK1,PPP2CB,RANBP1,RANGAP1,SLC2A1,TFRC,TP53,TP53RK,TPI1,TUBA4A,UGT1A6,VEGFA	2349 (14)	#N/A	#N/A
HSF1	0.067	transcription regulator		1.701	2.35e-07		ACADL,ACLY,AHSA1,ATG7,ATP5PF,B2M,BAX,BCL10,BCL2L1,BMP4,BMP7,CCDC117,CCT2,CCT3,CCT4,CCT5,CCT6A,CCT7,CCT8,CD36,CDH1,CEBPB,CFLAR,CHD3,CKS2,COBL,COL18A1,Cox5b/Gm34962,CRYAB,CSRP2,CTNNB1,CUL1,DCTPP1,DEDD2,DHX34,DNAJA1,DNAJA4,DNAJB1,DNAJB6,EIF4A2,ELAVL1,FASN,FGF1,FKBP4,FXR1,HERC4,HMOX1,HSBP1,HSF1,HSP90AA1,HSP90AB1,HSPA4,HSPA4L,HSPA8,HSPB1,HSPD1,HSPE1,HSPH1,ICAM1,ITGB3BP,ITGB5,JARID2,JMJD6,JUN,LDHA,LDLR…	963 (6)	#N/A	#N/A
CDKN1A	1.763	kinase		1.552	0.0363		ACP1,ACTB,ADAM10,AIMP1,APP,ARL6IP1,ATRX,BAX,BCL2L1,BIRC2,BUB3,CAP1,CASP3,CCN1,CCND1,CCND3,CDC25A,CDK4,CDKN1A,CIT,CLIC4,COG1,COL4A1,COL4A2,CRYAB,CTSB,DNM1L,DPP3,DUSP1,E2F4,E2F5,ECSIT,EIF2S1,FAS,GADD45A,GLB1,GMFB,GNAI1,GRN,GSTO1,H2AX,H2AZ1,HIF1A,HJURP,HNRNPA2B1,HSPA5,IFITM3,IFNGR1,ITGAV,ITGB5,Krt10,LBR,LGALS3,LGALS3BP,LIMA1,LUC7L3,MAF,MBNL2,MCM2,MCM5,MCM6,MCM7,MDM2,MSN,MTTP,NFKBIA,NPM1,P4HA1,PARP2,…		#N/A	#N/A
ERBB2	-0.397	kinase		1.543	3e-07		ABCG2,ABHD5,Acaa1b,ACAA2,ACP2,ACSL4,ACSS2,ACTB,ADAM17,ADIPOR2,AIMP2,AKT1,AKT2,ALAD,ALAS1,Aldh1a7,ANGPTL4,ANXA2,APLP2,ARHGEF5,ATF4,ATP1B3,ATP6AP2,ATP6V1A,B4GALT3,B4GAT1,BACE1,BAG2,BCAT2,BCKDHB,BCL2L1,BHLHE40,BMP7,BNIP2,BPNT2,CADM1,CAPZA2,CCND1,CCND2,CCND3,CD164,CD34,CD36,CD47,CD82,CD9,CDC14B,CDC16,CDC23,CDC25A,CDC27,CDC37,CDC37L1,CDC40,CDC42SE1,CDCP1,CDH1,CDH2,CDKN1A,CDKN2C,CEBPB,CELSR2,CES1,CHCHD…	2557 (18)	#N/A	Erbb2
CREB3	0.31	transcription regulator		1.534	0.000586		ARF4,CANX,CCND3,COPB1,DDIT3,FKBP4,HSPA5,INSIG1,INSIG2,SREBF1,TMPRSS2,UBXN4,XBP1		#N/A	#N/A
MAP2K5	0.034	kinase		1.529	0.000133		AACS,ACLY,ACSS2,BCAR1,CCND1,CREM,CYP24A1,CYP51A1,DHCR24,FDFT1,FDPS,FOS,HMGCR,HMGCS1,HSD17B7,ID1,INSIG1,JUN,LDLR,LSS,MEF2A,MSMO1,MVD,NSDHL,PMVK,RDH11,SQLE,SREBF1,STARD4,TM7SF2	1319 (7)	#N/A	#N/A
VHL	-0.278	transcription regulator		1.46	3.3e-07		ADGRG1,AHCYL1,AKT1,ALDH1A1,ARPC1A,ATF4,BCL2L1,BHLHE40,CA12,CA9,CCND1,CDCP1,CDH1,CDH2,CDKN1A,CENPX,CFL1,CLTC,COPS5,CPT2,CXCL12,DECR1,EGFR,EIF5,F3,FAF1,FLCN,FTH1,FTL,GBE1,GLO1,GPX1,H2AX,HIF1A,HMOX1,HNF1A,HNRNPA2B1,HYAL1,IFITM3,IGF1R,INSIG2,JADE1,LMNA,MAF,MAVS,MIF,MXI1,MYL12B,NDUFB1,NEDD9,NEK8,NOSIP,NOX4,NREP,PCNA,PISD,POLRMT,PPIL1,PREB,QPRT,RAP1B,RPS6,SEC61G,SLC2A1,SLC40A1,SOD2,SPARC,TFRC,TMED3,TP5…	2063 (15)	#N/A	#N/A
Srebp		group		1.429	0.0185		ACLY,ACSL1,ACSS2,CDKN1A,FASN,FOS,G6PD,IDH1,LDLR,PGD,UCP2		#N/A	#N/A
LEP		growth factor		1.344	0.017		ABCD3,ACADL,ACADM,ACADVL,ACAT1,ACE,ACLY,ACO1,ACOX1,ACSL3,ACSL5,ADIPOR1,AGTR1,AKR1C1/AKR1C2,ALDOB,ANGPTL4,APOA2,APOA4,APOH,APOM,APP,AQP3,AQP7,ASAH1,ASL,ASS1,ATP2A2,ATP5F1A,ATP5PB,BAD,BAX,BCL2L1,BID,BMP4,BOK,CA3,CASP3,CASP6,CASP9,CAT,CCN1,CCNC,CCND1,CD36,CD63,CDH1,CDK8,CDKN1A,CEBPB,CENPX,COL4A1,CPT1A,CROT,CTSV,CYB5A,CYBA,CYP24A1,CYP27B1,Cyp2d9 (includes others),CYP2E1,Cyp2j5,CYP4A11,Cyp4a14,DFFA,DG…		#N/A	#N/A
PKM	0.809	kinase		1.343	2.12e-06		ACLY,ACOX1,BCL2L1,CCND1,CD36,CDH1,CDH2,ENO1,FASN,FBP1,FBP2,FH,GAPDH,GGT1,GSR,HIF1A,ITGB1,LDHA,LSS,MAP2K5,MLYCD,NDUFB8,NFE2L1,PC,PCK2,PDHA1,PDHB,PDK1,PDK4,PGLS,PKM,PPARGC1A,PRPS1,PTK2,RELA,RPE,SDC2,SDHB,SLC2A1,SLC35D2,STAT3,TALDO1,TFAM,TGFBR1,TGM2,TMEM33,TP53RK,UQCRC2	2612 (21)	#N/A	#N/A
ENT		group		1.342	0.0152		AQP3,BAX,CDKN1A,FAS,RPL3		#N/A	#N/A
TARDBP	0.026	transcription regulator		1.338	0.0137		ACAT2,C1QB,C3,CASP3,CD36,CHCHD10,CYP51A1,DHCR24,EBP,FDFT1,FDPS,FIS1,HDAC6,HMGCR,HMGCS1,INSIG1,LDLR,LSS,MEF2D,MFN1,MVD,NSDHL,PMVK,PRKN,PSMB8,RPS6KB1,SC5D,SQLE,SQSTM1,SREBF2,TARDBP,VLDLR,VPS4B		#N/A	#N/A
FGF21		growth factor		1.284	0.00102		ACADM,ACLY,ATF6,BDH1,CNPY2,COX7A1,CPT1A,CS,DDIT3,DGAT1,DGAT2,FASN,FGFR1,FOS,GHR,HMGCL,HMGCS2,HSPA5,IGFBP1,ITPR1,LDLR,ME1,MYLIP,PCK1,PDK4,PPARGC1A,PPARGC1B,RELA,Slc25a1,SLC2A1,SOD2,SREBF1,XBP1	2557 (20)	#N/A	#N/A
HCFC1		transcription regulator		1.254	0.00207		FASN,KMT5A,PPARGC1B,PRKN,RRM1,TIMM22,ZW10	1271 (12)	#N/A	#N/A
STAT4		transcription regulator		1.242	0.00367		ACADL,ACP6,ADSS2,AKAP8L,AP2A2,ARFGAP3,ASPH,ATF4,ATG12,ATP7A,BAD,BCL2L1,BSG,C3,CCNI,CCNL2,CDK2,COPG1,Cyp2d22,DAP,DDAH2,DDX58,DHX8,DNAJB6,DPM3,ERO1A,ERRFI1,ETV5,FDX1,GADD45G,GAS5,GBE1,GCNT2,GLG1,GRTP1,GTF2E2,H3-3A/H3-3B,HCFC2,HES6,HEXB,ING2,KLF9,LAMTOR3,LPIN1,LUC7L,MAGED1,MAPK8IP3,Mt1,MTHFS,NDRG1,NSD3,P4HA2,PBX4,PCGF5,PDK1,PEX13,PFN2,PGP,PKP2,PLAC8,PLOD2,POLD4,PRDX6,R3HDM1,RAMP2,RASSF1,RGCC,RNF128,…		#N/A	#N/A
PGR		ligand-dependent nuclear receptor		1.241	0.0159		ABCG2,ACOX1,ACSL1,ADAMTS1,AHCYL1,AK3,AK4,AKAP13,AP1G1,ARNT,ATP1B1,BCL2L1,BIRC2,BTG1,CA12,CAPN2,CCND1,CCND3,CD36,CDC42BPA,CDKN1A,CEBPB,COMT,CPT2,CREB3L2,CTBS,CTDSPL,CTSD,DDC,DNAJB4,DYNLL1,EGFR,EIF1AX,EIF5B,ELL2,EP400,EPHA1,ERBB2,EZR,F3,FAM89B,FKBP5,FLOT2,FOS,GAS6,GLS,GLUL,GOT1,GPR160,GRB10,GRIA3,GSTM3,HBEGF,HIF1A,HPCAL1,HSPB11,ICAM1,ID1,IFI35,IGFBP1,IGFBP5,ITGA6,ITGB1,KLF9,LDLRAD4,MAP2K3,MAT2A,MBO…		#N/A	#N/A
TFEB	-0.332	transcription regulator		1.163	7.63e-18		Acp5,ARSA,ARSB,ASAH1,ATG5,ATP6V0B,ATP6V0C,ATP6V0E1,ATP6V1A,ATP6V1B2,ATP6V1C1,ATP6V1H,BECN1,BLOC1S1,CD63,CDH1,CLCN7,CLN3,CTNS,CTSA,CTSB,CTSD,CTSF,FLCN,GAA,GABARAP,GALNS,GBA,GLB1,GLMP,GNPTG,GNS,GUSB,HEXA,HEXB,HIF1A,HPS1,HPS3,HPS5,IFI30,IGF2R,LAMP1,M6PR,MAP1LC3A,MCOLN1,NAGLU,NAGPA,NEU1,PIP4P1,PLBD2,PPARGC1A,PRKAG2,PSAP,RRAGC,SCPEP1,SLC36A1,SQSTM1,STK4,SUMF1,TFEB,TPP1,UVRAG,VEGFA,VPS11,VPS18,VPS26A,V…		#N/A	#N/A
NME1	0.471	kinase		1.138	3.36e-05		ACIN1,BAX,BOP1,CCND1,CDK4,CDKN1A,CSTF1,CTSD,DHX16,EXOSC8,FBL,FZD1,GRSF1,HNRNPA2B1,ICMT,MET,METTL1,NOP58,PA2G4,PABPC1,PPIG,RAC1,RAE1,RNGTT,SF3A1,SLBP,SMO,TP53	2341 (14)	#N/A	#N/A
TP53RK	-0.014	kinase		1.109	0.0152		CDKN2C,PSMA3,PSMB5,PSMB7,RRM1		#N/A	#N/A
SRPK1	0.318	kinase		1.067	0.0152		BCL2L1,INSR,MCL1,RAC1,VEGFA		#N/A	#N/A
RAF1	-0.186	kinase		1.038	0.0226		ACAT2,ACOT7,BECN1,BTG1,CA2,CASP9,CCND1,CD74,CDC25A,CDKN1A,CHN1,CLDN1,CLK1,CRTC2,CRYAB,CSTF1,CTNNB1,CTSH,DHRS3,DUSP6,EMCN,ERBB2,FAM171A1,FAS,FBXW11,FOS,GRN,HBEGF,HIF1A,HNRNPA2B1,HNRNPAB,HPCAL1,HSPB1,ID3,IER2,IGBP1,IGF1R,IGFBP3,ITGB1,ITGB5,JUN,LAD1,LDHA,LIFR,LPGAT1,MAOB,MET,MGLL,MXD1,NINJ1,NOP56,NQO1,OCLN,PC,PCK1,PHLDA2,PLD1,PLEC,PNP,PPP1R10,PRORP,RAC1,RAN,RFFL,RND3,RPS2,RTCB,SELENBP1,SLC26A2,SMAGP…		#N/A	Raf1
MTM1	-0.242	phosphatase		0.986	0.000115		ATG4B,BECN1,BNIP3L,CTSV,DNM2,EIF4EBP1,GABARAPL1,GTF2H1,IGF1R,MAP1LC3A,MAP1LC3B,MTOR,NEDD4L,STAT3,TRIM63,ZFAND5	1841 (13)	#N/A	#N/A
MIR17-92		group		0.97	0.0359		FZD4,HNF1B,LRP6,PKD2,PKHD1,TGFBR2		#N/A	#N/A
CLUH	-0.48	translation regulator		0.957	9.78e-20		ACAD8,ACADS,AIMP2,ALDH2,CMPK2,DDIT3,DDX39B,DIABLO,ECI2,ENPP3,FDXR,FH,GFM1,HDHD5,IVD,LDHD,MCCC1,MICU1,MMAA,MRPL1,MRPL13,MRPL14,MRPL15,MRPL17,MRPL19,MRPL22,MRPL24,MRPL30,MRPL37,MRPL39,MRPL4,MRPL44,NDUFB8,NDUFS7,NUDT9,OAT,OPA1,PCCA,PCCB,PCK2,PDHX,PPID,SIRT3,SIRT5,STAT1,SUCLA2,TACO1,TFAM,Tha1,TIMM21,TRNT1,TSFM		#N/A	#N/A
NUPR1		transcription regulator		0.896	0.00323		ABCC5,ACAD10,ADGRG1,ADM,AEN,AGRN,ALG8,ANGEL1,ANK3,AP5M1,API5,AS3MT,ASB9,ATP6V0A1,ATPSCKMT,AVPI1,B3GAT3,BRCC3,BRI3BP,BTG1,CASP2,CASTOR2,CCDC9,CCN1,CD63,CDC23,CDK2,CDK4,CEBPB,CEP170B,CEP97,CHD4,CHTF8,CHUK,CITED2,COA5,COQ10A,CROT,CSTF2T,CTPS2,CXADR,CYB5B,DDIT3,DDX46,DENND5B,DEPTOR,DHCR24,DHTKD1,DIDO1,DLG1,DNTTIP1,DPH6,EGLN1,ELL2,ETV1,EXTL2,FAM120B,FAM162A,FAM83G,FBXO3,FCF1,FGF1,FUCA1,GADD45A,GCNT2,G…		#N/A	#N/A
EIF2AK3	-0.502	kinase		0.862	1.14e-15		AARS1,ABCF2,Arf2,ARF4,ARFGAP1,ARFGAP3,ATF4,ATF6,ATG5,ATP2A2,BECN1,BET1L,BIRC2,CA9,CANX,CARS1,CCND1,CEBPB,CEBPG,CLCN3,COG8,CPOX,CTSC,CYB5R1,DDIT3,DERL1,DERL3,DNAJB9,DNAJC3,DNASE1,DNM1L,ECD,EDEM1,EIF2AK3,EIF4EBP1,ELP3,EPRS1,ERO1A,ERO1B,ETS2,FBXO8,GADD45A,GOLGA4,GOLGA5,GORASP2,GOSR2,HERPUD1,HSPA5,HSPA9,IARS1,JUN,LARS1,LMO4,LONP1,MAP1LC3B,MECR,MTHFR,NAPA,NARS1,NDRG1,PCK2,PDIA3,PON2,PRKN,RAB33B,RAB6A,…	2039 (15)	#N/A	#N/A
MYCBP	0.064	transcription regulator		0.816	0.00566		CCND2,CDK4,EIF2A,LDHA,NCL,ODC1		#N/A	#N/A
BHLHE40	-0.039	transcription regulator		0.804	0.0428		AARS1,AK4,AKR1A1,ALDH7A1,ATP1B1,ATP2A2,B2M,BCL10,BCL2L1,BTG1,CASP3,CASP8,CD47,CD74,CD82,CD9,CFB,Cmah,COG2,DDIT3,DHX40,DNAJC13,ECM1,ELF1,EPHX1,ERO1A,EXT1,FAS,FASN,FCGR2B,GBE1,GCNT2,GLRX,GNAI3,GSTM3,H2BC10,HBEGF,HDLBP,HEXA,HIF1A,HSPA5,ID1,Ifi27,IFITM2,IFNAR1,IFNAR2,IFNGR2,IL17RA,IL6ST,IRAK2,IRF8,ITGA6,JAK2,JMJD6,KDM3A,KRT8,LAP3,LDHA,LDLR,LGALS3BP,MERTK,MET,MLH1,MXD1,NAMPT,NCK1,NDRG1,NUB1,P4HA1,PARP…		#N/A	#N/A
EGFR	-0.199	kinase		0.793	5.52e-06		A4GALT,ABCG2,ABI1,ACOT7,ACTB,ACY1,AGO2,AHCTF1,AKT1,ALG9,APLP2,APP,ATAD3A,B3GALNT1,B3GALNT2,B3GNT2,B4GALT3,B4GALT5,B4GAT1,BAX,BCL2L1,BCL7C,BPNT2,BTG1,BZW2,CAPZA2,CASP3,CBX5,CCAR1,CCND1,CCNG2,CCT5,CD164,CD47,CD63,CDCP1,CDH1,CDK2,CDK4,CDKN1A,CEBPB,CELSR2,CHKA,CLDN2,CLK1,CLPTM1,COL8A1,CRYAB,CST3,CTNNB1,CUL1,CXCL12,DAG1,DDIT3,DPY19L4,DUSP1,EDEM1,EGFR,EIF4E,EIF5A,EIF6,ENOPH1,ERBB2,ERBB3,EXOSC5,EXT2,F3,…	2637 (19)	#N/A	#N/A
TFAM	0.155	transcription regulator		0.775	0.000107		ACADL,ACADM,ACADS,ACOX1,AUH,CPT2,ECH1,ECHS1,FABP3,FABP4,PFKP,PGAM1,PGK1,PPARA,SLC25A20	869 (7)	#N/A	#N/A
PPP5C	0.188	phosphatase		0.76	0.00685		CCND1,CD36,CDKN1A,DUSP1,FABP4,MDM2,PTEN,SGK1,TP53	2422 (19)	#N/A	#N/A
HNF1B	-0.218	transcription regulator		0.745	0.0192		ACADVL,ALDOB,ANXA4,B3GALT5,BHLHE40,CA2,CDH1,CITED2,CLDN1,CPN1,CTNNB1,DUSP1,EPS8,EXT1,F11R,FZD1,GDI2,HGFAC,HNF1A,HNF4A,ID1,ID3,IFT88,IGFBP1,IGFBP3,IHH,ITGB6,KCNJ16,KIFAP3,LAMB1,MET,MPZL2,NR1H4,OCLN,PDE4C,PDZK1IP1,PKD2,PKHD1,PSTPIP2,RNASE4,SEMA3C,SERPINH1,SGK2,SLC22A12,SLC2A2,SLC5A1,Slco1a1,SPARC,Sult1d1,TTR,ZEB2		#N/A	#N/A
VEGFB	0.076	growth factor		0.67	0.00423		Acaa1b,Acot1,ACOT2,ATP2A2,BAD,BAX,BID,BIK,CA4,CASP2,CASP8,CASP9,EHHADH,GPX1,GSR,HACD2,PDK4,Pmaip1,PPARGC1A,PRDX1,PRDX5,SLC27A1,SLC27A4,SOD1,SOD2,TP53,TXNRD1,TXNRD3	1564 (11)	#N/A	#N/A
SRSF2	-0.373	transcription regulator		0.66	0.000404		AKR1D1,APP,ATF4,CCND1,CDH1,CES1,DDIT3,EP300,HNRNPH1,HNRNPL,HSD3B7,MAGOH,MAPT,MLXIPL,NR1H4,PPARA,PTBP1,Rsrc2,SMN1/SMN2,SREBF1,SRSF1,SRSF2,SRSF6,SRSF7,Tmsb4x (includes others)		#N/A	#N/A
PTPRR		phosphatase		0.605	6.44e-08		AAMP,AP1M1,ASB6,BTBD2,CALCOCO1,CALML4,CCDC130,CDC37,CENPB,CLCN7,DCTN1,DHRS3,DNMT3A,DVL3,ERAL1,FAM50A,FOS,FYCO1,GPKOW,GTPBP1,HDGFL2,HRAS,IFITM2,IQSEC2,JUN,KLC4,KRT8,LONP1,MED7,MLST8,MYH9,MYO5B,NT5DC2,NUCB1,OSER1,PACS2,PACSIN3,PBXIP1,PEX14,PFKL,PHETA1,PLXNB2,PQBP1,PUF60,RAB5B,RALGDS,RUVBL2,SART1,SCO2,SH3GL1,THOP1,TMEM178A,TNFAIP1,TNIP1,UQCRC1,USF1,ZNF358		#N/A	#N/A
SMYD1		transcription regulator		0.588	2.94e-13		ACADL,ACO1,ACO2,AGL,ATP5F1A,BDH1,CYC1,CYCS,FAHD1,FH,GOT2,IDH3A,IDH3B,IDH3G,MIF,MPC1,NAMPT,NDUFA10,NDUFA13,NDUFA5,NDUFA9,NDUFAB1,Ndufs5,NDUFV1,NT5C2,OAT,OXCT1,PDHB,PFKM,PGD,PKM,PPARA,PPARGC1A,SDHA,SDHD,TKT,TPI1,UBC,UGP2,UQCR11,UQCRC1,UQCRC2,UQCRFS1		#N/A	#N/A
MTOR	-0.313	kinase		0.575	1.66e-09		AATF,ACADL,ACADM,ACLY,ACOX1,ADM,ADPGK,AIFM1,AKAP13,AKR1A1,AKR1B1,AMACR,ARNT,ATG12,ATG5,ATG7,ATP2A2,ATP2B1,ATP5MG,ATP5PB,BCL2L1,CAB39L,CACTIN,CASP3,CASP8,CASP9,CCND1,CCND3,CDH1,CDKN1A,CEBPB,CFLAR,CHKA,CITED2,CLTC,COX4I1,CPT2,CS,CTCF,CTNNB1,CTNND1,CYCS,DAG1,DCTN1,DDAH2,DDIT3,DHFR,DMD,DUSP1,EFNA1,EGFR,EIF3A,ENO1,EPRS1,ERCC1,ETFA,FABP4,FAF1,FASN,FDPS,FGFR3,FKBP1A,GLG1,GLUD1,GPHN,GSTM5,GSTZ1,HADHA,HAD…	2228 (21)	#N/A	Mtor
Insulin		group		0.569	5.18e-12		ACADM,ACAT1,ACLY,Acot1,ACOT12,ACOX1,ACSL1,ACTB,ACVR2A,ADAM10,ADH1C,ADIPOR1,ADIPOR2,AGT,AGTR1,AKT1,ALAD,ALAS1,ALDOB,ANGPTL4,AP2M1,APOE,APOM,APP,AQP7,ARF1,ATG12,ATG7,ATP1A1,Atp5e,ATP5F1D,ATP5MC1,ATP5MC2,ATP7A,BACE1,BAD,BCKDHA,BCL2L1,BDH1,BECN1,BMPR1A,BPGM,BSCL2,C1QTNF12,CA14,CA3,CANX,CCNC,CCND1,CCND3,CCNG2,CCT2,CCT4,CCT5,CCT6A,CCT7,CCT8,CD34,CD36,CDK2,CDK8,CDKN1A,CEBPB,CFLAR,COL18A1,COL4A1,COX4I1,C…	1952 (14)	#N/A	#N/A
NCOA1		transcription regulator		0.543	0.000246		ACSL4,AGL,AGRN,ANAPC2,APOA4,BPGM,C3,Calm1 (includes others),CASP8,CCND1,CDKN1A,CEBPB,CHD9,Cux1,DBP,DDX28,DGKQ,DIO1,ERBB3,ERCC3,Esrra,FABP4,FGF18,FOS,GJB2,Gk,GPBP1,GYG1,HIF1A,HNF1A,HSD11B1,ILK,JUNB,KDR,LIAS,LPIN1,MAF1,MAPK3,MNAT1,MTHFSD,NADK,NCAPH2,NCOA2,NELFCD,NFIB,NFKBIA,NOCT,PARD6B,PAWR,PCK1,PDCD2,PDPK1,PGS1,PHB2,PKLR,PMM2,PRLR,PSMG2,PTGES2,RB1,SLC2A1,SLC2A2,SMARCC1,SMG6,SORBS1,SREBF1,STAG2,THP…	2904 (23)	#N/A	#N/A
ADORA2A		G-protein coupled receptor		0.515	0.00146		AKT2,APP,ARF3,ATP2A2,ATP2B1,Atp5e,ATP6AP1,ATP6V1B2,B4GALT3,CCT5,CD81,CENPX,DAPK3,DGAT2,DGKZ,DSTN,DUSP1,EEF2,Eif1,EIF2S2,EIF5A,FBL,FOS,Fus,G3BP2,GABRB3,GAPDH,GDI1,GPI,HIF1A,HMOX1,HNRNPK,IFITM3,KIF5B,KLC1,NAPA,NFKBIA,OCLN,P4HB,PEA15,PGAM1,PLA2G12A,PMPCA,PPARGC1A,PPP1CA,PPP2CA,PPP2R1A,PPP3R1,PRKAR1A,RAB3A,RAB6A,ROCK1,SPARC,SPTBN1,SSRP1,STK38,TIMM44,TSC22D3,TUBB2A,USP5,VEGFA,VPS4A	1394 (4)	#N/A	#N/A
ING1	-0.103	transcription regulator		0.484	0.0321		ANGPTL4,BAX,CDKN1A,CTTN,DEK,DIDO1,HDAC1,ITSN2,JAK2,MDM2,PPP2R1B,RPS14,SPP1,TLE5,TP53,TPT1,ZFP36		#N/A	#N/A
PTP4A2	-0.098	phosphatase		0.468	0.0108		BCAR1,CTNNB1,PTEN,VCL		#N/A	#N/A
HUWE1	0.043	transcription regulator		0.452	0.0321		CCND2,CDKN1A,CDKN2C,EGFR,H2AX,TP53,ZBTB17		#N/A	#N/A
BRCA1		transcription regulator		0.441	0.0239		ACTB,ANGPT1,ATRIP,BAX,BCKDHB,BCL2L1,CARD10,CCND1,CCNG1,CDKN1A,COL18A1,CTNNB1,CTSD,CTSF,DDIT3,DDX58,DGKA,EGFR,ELAVL1,ENPP2,ENSA,EP300,ERCC3,ERCC5,EZR,FAS,FEN1,FHIT,FKBP5,GADD45A,GDF15,GTF2H1,H2AX,H3-3A/H3-3B,HMOX1,HNRNPD,HSPB1,IFNAR1,IGF1R,JAK1,LHX1,LPIN1,Ly6a (includes others),MDM2,MLH1,NEDD9,NFE2L2,NQO1,NR3C1,PCBP2,PCNA,PERP,PIN1,PLSCR1,POLR3E,PTEN,RB1,RBL2,RUVBL2,SAFB,SAT1,SFPQ,STAT1,STAT5B,TBP…		#N/A	#N/A
THRAP3	-0.391	transcription regulator		0.436	0.0246		ACY1,APLP2,CA3,CCND1,DDX17,NR1D2,NR3C1,RARRES2,TXNIP		#N/A	#N/A
NEK10		kinase		0.391	0.0152		BAX,CDKN1A,GADD45A,MDM2,TP53		#N/A	#N/A
PRDM4	-0.332	transcription regulator		0.385	0.0391		AKT1,CCND1,CDK4,CDKN1A,PTEN		#N/A	#N/A
Akt		group		0.327	0.00552		ACP2,ADD1,ADM,AIMP2,ALG9,ANGPT1,APLP2,APP,AQP3,ATF4,ATG12,ATG7,ATP5F1A,ATP5F1D,B3GALNT2,B4GALT5,BAD,BAX,BCL2L1,BHLHE40,BID,BIRC2,CCND1,CCND2,CCND3,CD164,CD36,CD63,CDH1,CDH2,CDK4,CDKN1A,CEBPB,CELSR2,CFLAR,CLPTM1,COPS6,COQ7,COX4I1,CPD,CPT1A,CTNNB1,CTSD,CXCL12,DGKA,E2F4,EGFR,EPRS1,ERAP1,ERBB3,EXT1,EXT2,F3,FABP4,FAS,FASN,FHIT,FKBP5,FKTN,FOS,GALNT11,GALNT18,GCDH,GCNT2,GHITM,GNPTAB,GSK3B,GSR,GSS,GSTK1,…	2604 (19)	#N/A	#N/A
STAT5B	-0.478	transcription regulator		0.305	0.000906	3.04287	ABCG2,Acnat1/Acnat2,ACOT1,Acot1,ACOT11,ACOT4,ADGRG1,AGPAT2,AKR1C1/AKR1C2,ALDH3A2,APOE,ARNT,ASAP1,ATP2A2,BAIAP2,BAX,BCL2L1,CA2,CASP2,CASP3,CASP6,CASP8,CASP9,CBR1,CCDC141,CCND1,CCND2,CCND3,CD63,CD81,CD9,CDH1,CDKN1A,CDO1,CFLAR,CIRBP,CISH,CITED2,COX6A2,COX7A1,CYP2A6 (includes others),Cyp2d9 (includes others),CYP4A11,CYP4A22,DDC,DDIT3,DEF8,DGAT2,DUSP1,Eci3,EGFR,EIF4A2,ESAM,FAM126A,FAS,FMO2,FOS,G0S2,GA…	2637 (18)	Stat5b	#N/A
NFKBIA	0.07	transcription regulator		0.3	0.00145		ABCD3,ACKR3,AGTR1,AK2,ATF2,ATP11A,ATP5MF,AZGP1,B3GALT5,BAX,BCCIP,BCKDK,BCL2L1,BID,BIRC2,BOK,C3,CAPZA2,CARD10,CASP8,CCNC,CCND1,CCND2,CD74,CD82,CDC25A,CDH1,CDK2,CDKN1A,CEBPB,CFLAR,CRYAB,CTNNA1,CTNNB1,CTSB,CTSF,CTSZ,CX3CL1,CXCL12,CYBA,DAG1,DDIT3,DDX3X,DUSP6,EIF4G2,ENPP2,ERAP1,ERBB2,ERO1A,ESM1,F3,FAS,FCGRT,FGFR4,FOS,GADD45A,GADD45G,GAS5,GATD3A/GATD3B,Gm21596/Hmgb1,GM2A,GPX3,GRN,GSTM5,Gstt1,HIF1A,HMOX…	2336 (15)	#N/A	#N/A
NEK2		kinase		0.246	0.00347		BCL2L1,CDK4,CDKN1A,FAS,GADD45A	1594 (7)	#N/A	#N/A
MELK		kinase		0.238	0.00347		BAX,CDKN1A,MCL1,MDM2,TP53	1606 (8)	#N/A	#N/A
PRKAA1	-0.329	kinase		0.224	0.0057		ACKR3,ACOT7,BAX,BTG1,CA2,CAT,CCND3,CD302,CDKN1A,COX4I1,CXCL12,DDAH1,DDIT3,EAF2,ELOVL2,FGFR1OP2,FKBP5,GALM,GHR,GJB2,GPX1,GRIA3,Gsta4,HIGD1A,HSPA5,ID2,IFNAR1,IGF1R,IGFBP4,IL13RA1,ITGB5,JAK2,LDHA,LITAF,LMO4,Ly6a (includes others),MGST1,MLYCD,NAP1L5,NDRG2,NFIB,NFKBIA,NPEPL1,OAT,OCLN,PARP3,PIAS2,PKLR,PMEPA1,PPARGC1A,PRKAA2,PRKACB,PSMB8,PTPN11,RND3,RTN4RL1,SAC3D1,SIRT2,SIRT3,SLC16A1,SOD2,SORL1,TFAM,TGM…	2555 (20)	#N/A	Prkaa1
PPP2R1A	0.219	phosphatase		0.218	0.0359		MCL1,PPP2CA,PPP2R1B,PPP2R2A,PPP2R2D,PTPA		#N/A	#N/A
TFAP4		transcription regulator		0.204	0.0222		BCL2L1,CASP9,CCNG2,CDH1,CDH2,CDK2,CDKN1A,CKS2,CLDN1,DYRK1A,ESRP2,ETV1,FOS,GDF15,GMFB,ID1,IRF6,MDM2,OCLN,OVOL1,PKP3,RCAN1,TSPAN31		#N/A	#N/A
CLOCK	-0.248	transcription regulator		0.201	5.51e-15		ABCB10,ACOX1,ACSL4,ACVR2B,ADPGK,AK4,ANGPTL4,ANKRD12,APP,ARHGEF28,BHLHE40,BPHL,C1QBP,CBFB,CBR1,CCND1,CCNT1,CEP20,CHTF8,CLIP1,CLOCK,CNIH1,COMMD2,CPD,CTPS2,CYP51A1,DBP,DDIT3,DHTKD1,DNAJB9,DR1,DTX4,E4F1,EGFR,EIF4G2,FAAP20,FABP7,FASN,FGF1,FKBP5,GADD45A,GALNT11,GAS8,GCC2,GIMAP4,Gm12854/S100a11,GNPTAB,GSKIP,HACD2,HES6,HIPK3,HMG20A,HMGCS2,HSPH1,ICAM1,ID1,IGFBP5,IHH,INTS14,ITM2C,JAM3,JMJD6,JUNB,KAT5,KLF13…	975 (7)	#N/A	#N/A
Growth hormone		group		0.165	0.000146		ACAA1,ACSL1,ACTB,AGT,AKR1A1,AKR1B1,ANGPTL4,APOE,ARID5B,ATP5MC2,BMP4,BMP7,BPHL,C3,CA3,CAT,CCND1,CCND2,CD36,CDH1,CEBPB,CENPX,CISH,CITED2,COL18A1,COMT,CROT,CTH,CX3CL1,CYB5B,CYP27B1,CYP2E1,Cyp4a14,DDIT3,DDR1,DDT,DECR1,EGFR,FABP4,FASN,FDPS,FGFR3,FKBP5,FOS,FTH1,G6PD,GCDH,GCLC,GDF15,GHR,GLUD1,GPT,GSTM5,GSTP1,HADH,HADHB,ICAM1,ID1,IGF1R,IGFALS,IGFBP1,IGFBP3,IGFBP5,INSR,JUN,JUNB,KLF10,LDLR,LIPE,LPL,MEP1B,N…	2637 (21)	#N/A	#N/A
FOXO3		transcription regulator		0.153	0.000504	3.29757	ACLY,Acot1,AGFG1,ANGPT1,APEX1,ATG12,ATG4B,ATG9A,BAX,BCL10,BCL2L13,BECN1,BNIP2,BNIP3L,BPGM,BTG1,CASP8,CAT,CCN1,CCND1,CCND2,CCND3,CCNG2,CDH1,CDK4,CDKN1A,CERS5,CFLAR,CHCHD4,CLDN1,COL4A1,COL4A2,CSNK2A2,CTSB,CTSV,DDIT3,DEPP1,DNM1L,EIF4EBP1,ELOVL5,ELOVL7,ENPEP,FABP4,FASN,FLNB,FOS,GABARAPL1,GADD45A,GCLC,GLUL,GMNN,GPX1,GPX3,GRB14,GSTM5,GTF2I,HBP1,HIF1A,HMGCR,HTATIP2,IARS1,ICAM1,ID1,IGF1R,IGFBP1,IGFBP7,IL…	2197 (18)	Foxo3	#N/A
ESRRG	-0.611	ligand-dependent nuclear receptor		0.15	0.00112		ACADM,ACO1,ACO2,ATP5F1B,ATP5MC3,CDKN1A,CREBZF,CS,CYCS,DLAT,DLD,DLST,ENO1,Esrra,FGF1,FH,GAPDH,HADH,IDH2,IDH3A,LDHA,LPIN1,LPL,MDH1,MDH2,NR3C1,NRP1,PCK1,PDHA1,PDHB,PDK4,PKM,PPARA,SDHB,SDHD,SUCLG1,SUCLG2,TPI1,TRIM63,VEGFA,VEGFB	1843 (11)	#N/A	#N/A
GH1		growth factor		0.138	0.000168		APC,ATF4,CCND3,CDH2,CEBPB,CISH,CREB1,CTNNB1,DBI,DDIT3,DECR1,ERBB3,ERCC3,FASN,FOS,GADD45A,GHR,GTF2H1,HDAC1,ID2,ID3,IGF1R,IGFALS,IGFBP1,IGFBP3,IL4R,ITGA1,JUN,JUNB,JUP,LDLR,MGST1,MLH1,NRAS,PRDX1,PRLR,PTEN,RAD23A,RFC1,RHOA,RPL6,RYK,S100G,SHMT2,SLC13A1,Slco1a1,SMARCA4,SOCS2,SOD1,SPP1,SREBF1,TKT,TNFRSF1A,UQCRHL,VEZF1,XRCC1,XRCC6,ZFP36	2628 (18)	#N/A	#N/A
ERN2		kinase		0.091	0.00347		DDIT3,HSPA5,ICAM1,MTHFR,XBP1	1089 (6)	#N/A	#N/A
DMTF1	-0.322	transcription regulator		0.068	0.0391		ANPEP,CDKN1A,DMTF1,MDM2,TP53		#N/A	#N/A
H2AX	0.065	transcription regulator		0.053	0.000498		ACTB,ANGPT1,ATP5F1A,ATRAID,EPDR1,EPM2AIP1,GADD45A,HIF1A,MLH1,MYL6,NDUFB8,PKM,POLRMT,PPARGC1A,PPARGC1B,RPL10A,RPL13,SDHB,SLC2A1,SMG5,TFAM,TFB2M,THOP1,TIMP3,TP53BP1,UQCRC2,VEGFA	1601 (7)	#N/A	#N/A
FOXO4		transcription regulator		0.047	0.000675		ACLY,Akr1c14,ANGPT1,BCL2L1,BECN1,CASP8,CAT,CCND1,CCND2,CCNG2,CDKN1A,CERS5,COL4A1,COL4A2,CYP51A1,DHCR24,DNAJC3,ELOVL5,ELOVL7,ENPEP,FABP4,FASN,FDFT1,FLNB,GABARAPL1,GADD45A,GPX3,HIF1A,HMGCR,HMGCS1,HSP90B1,HSPA5,IGFBP1,IGFBP7,IL10RB,MAP1LC3B,NAMPT,OVOL1,PDIA4,PRCP,PRKAA2,PRKCD,PSMD11,RBL2,RICTOR,SESN1,SGK1,SLC2A1,SOD2,SPTLC2,SREBF2,TXNIP,VEGFA,ZFAND5	1825 (10)	#N/A	#N/A
Irp		group		0	0.0321		ACO2,APP,FTH1,FTL,SLC11A2,SLC40A1,TFRC		#N/A	#N/A
HMGN1	0.24	transcription regulator		0	0.038		Acaa1b,ATP6AP2,AZGP1,CHTF8,EGFL7,FGA,FOS,G0S2,KNG1,Srsf5,SUMO1,TTR,UCHL5,XBP1		#N/A	#N/A
KITLG		growth factor		-0.023	0.0498		ACTB,ATP6V1B2,B2M,BCL2L1,BIK,BLVRB,BTG1,BZW2,CA2,CASP3,CCND3,CDKN1A,CIAPIN1,CISH,CLIC1,CPSF3,CREG1,CX3CL1,CXCL12,CYTH1,DALRD3,DCTN6,DHCR24,EEF1A1,EPHB4,ETF1,FGFR1,FOS,FRK,FTH1,GAS6,GCC2,HMOX1,HNRNPF,ID2,IGF1R,IGFBP3,IK,IRF2,ITGAV,KDR,KLHL24,KPNA2,LDLR,LY6E,MAP2K1,MID1IP1,N4BP2L1,NFKBIA,NMNAT1,NPM1,NR3C1,ORAI1,OSBPL1A,PGLS,PKM,PLSCR1,PSMB5,PTGES3,RAB4A,RBBP7,RNF128,RPL7,RPLP0,RPS23,Rps3a1,RPS6,RPS…		#N/A	#N/A
TOB1	0.063	transcription regulator		-0.043	0.00337		AMOTL2,BCL2L1,CCND1,CDK2,CDKN1A,DPP7,GMNN,HJURP,HUWE1,IKBIP,KAT8,LETMD1,MBNL2,NBR1,PCBP4,PLAC8,RBBP6,SNRK,SON,STAG1,TCN2,TMED7,TP53,TP53RK,TTC5	2116 (14)	#N/A	#N/A
AGTR1	0.24	G-protein coupled receptor		-0.044	0.0267		ACE2,AGT,CASP3,CCND1,CYBA,DUSP1,EGFR,FOS,GABRB3,GSTA5,GSTM5,GSTP1,HMOX1,JUN,MAPK1,MGST1,RHOA,SGK1,TXNIP,XDH		#N/A	#N/A
TP63		transcription regulator		-0.074	0.0261		ABCC5,ACTL6A,ADAMTS1,ADM,ADRM1,AEN,AKT1,AKT1S1,APC,ARAF,ARL14EP,ATF2,ATG10,ATG2B,ATG3,ATG5,ATG7,ATG9A,B9D1,BAD,BAX,BCL2L1,BECN1,BHLHE40,BMP4,BMP7,BOK,CA4,CASP3,CAST,CCN1,CCND1,CCND2,CCND3,CCNG1,CCNT1,CCNT2,CD82,CDH1,CDH2,CDK18,CDKN1A,CEACAM1,CFLAR,CITED2,CKS2,COL4A1,CPT2,CTNNB1,CTSD,CYP2A6 (includes others),DAP3,DDAH1,DICER1,DNM2,DUSP6,ECM1,EGFR,EI24,ENSA,ERBB3,ERCC5,F11R,F3,FAS,FASN,FDPS,FDXR,FG…		#N/A	#N/A
E2F1		transcription regulator		-0.09	7.19e-13		ABCG2,ACADL,ACSL5,ACTR1A,ACTR3,ADIPOR2,ADK,AKT1,ALG5,ALPL,ATG12,ATG14,ATG4B,ATG5,ATG7,ATP5MC1,BAD,BAX,BCL2L1,BCS1L,BECN1,BID,BMP4,BOK,BUB3,CA2,Calm1 (includes others),CALR,CASP3,CASP6,CASP8,CASP9,CBX5,CBX7,CCND1,CCND2,CCND3,CCT2,CCT4,CD9,CDC25A,CDK2,CDK4,CDKN1A,CDKN2C,CFLAR,CHEK2,CITED2,CLIC1,COPS8,COX4I1,COX5A,Cox7c,CPT2,CRKL,CRYAB,CSDE1,CSE1L,CTNNB1,CTNNBIP1,CTSB,CYB5A,CYP27B1,DDAH2,DDIT3,DDX1,…	2163 (17)	#N/A	#N/A
Cyclin E		group		-0.104	0.0214		CD34,CDKN1A,DHFR,E2F4,EGLN1,HIF1A,KRAS,RB1,RBL2,ROCK2		#N/A	#N/A
PSMD10	0.44	transcription regulator		-0.122	0.00198		AKT1,BAX,CCND1,CDH1,CDK2,CDK4,CDKN1A,EIF4EBP1,GNAS,HIF1A,ICAM1,IKBKB,MRAS,PCNA,PTEN,TP53	2458 (18)	#N/A	#N/A
EIF3A	0.034	translation regulator		-0.149	0.0359		NDRG1,RPA1,RPA2,RPA3,XPA,XPC		#N/A	#N/A
CASR		G-protein coupled receptor		-0.176	0.02		ABCC2,APC,ARHGEF3,BAX,BCL2L1,BMP7,CASP9,CCND1,CCND2,CCND3,CDH1,CISH,CLIP1,COL4A1,COL4A2,DCTPP1,EGFR,FEN1,GADD45A,GADD45G,GNAI2,H2AZ1,Hmgn2 (includes others),ID1,IGFBP3,IGFBP5,IQGAP1,KEAP1,LGALS1,LPL,MYD88,NASP,NDUFV2,NEDD9,ODC1,PDLIM2,PPP1CA,PTTG1,RAC1,RB1,RELA,RGCC,SERPINB6,SLC7A7,SSX2IP,TK1,TLK1,TXN,TXNIP,TYMS,UCP2,VCL,VDR,VEGFA,WSB1,ZYX		#N/A	#N/A
FOS	-2.583	transcription regulator		-0.257	0.00189		ACOX1,Acp5,ACTG1,AFF4,AGPS,AGT,AGTR1,AKR1D1,ALAS1,ANK3,ANXA4,AP3D1,APLP2,AQP3,ARF1,ARNT,ARPC5,ASAP1,ASL,ATF7IP,ATP2C1,B4GALT1,BCAR3,BLMH,C3,CA2,CADM1,CALU,CAMK2D,CAPN2,CASP3,CAST,CAT,CCND1,CCNG1,CD164,CDH1,CFLAR,CLDN2,CLIP1,COBLL1,COL18A1,CPSF1,CREBBP,CTH,CTNND1,CTSB,CTSH,CTSV,CXCL16,CYCS,CYP2J2,DAP,DDX3X,DEDD,DLG1,DOCK1,E4F1,EEA1,EIF4G2,ELP1,ENO1,EPHX2,EPS8,ERCC1,ERCC4,ERCC5,ESM1,EZR,F3,FABP4,FA…	2337 (14)	#N/A	#N/A
IREB2	-0.417	translation regulator		-0.259	8.87e-06		ACO2,APP,CYCS,FECH,FTH1,FTL,FXN,HIF1A,ISCU,LDHA,LDHB,MDM2,NDUFS1,PFN2,SDHB,SLC2A1,TFRC,TP53,UQCRFS1	609 (5)	#N/A	#N/A
IPMK	-0.819	kinase		-0.321	0.0156		ABHD12,ACTB,CAPNS1,CCN1,Cdc42,FOS,HSP90AB1,ITGB1,JUN,JUNB,MYL6,PDLIM5,PFN1,RHOA,TAGLN2		#N/A	#N/A
Mek		group		-0.36	0.00047		A4GALT,ABCE1,ABCG2,ACAT1,ACP2,ALG9,ANPEP,APLP2,APOE,B3GALNT1,B3GALNT2,B3GNT2,B4GALT3,B4GALT5,B4GAT1,BCL2L1,BECN1,BID,BPNT2,CASP2,CCND1,CCND2,CCND3,CD164,CD200,CD36,CD63,CDCP1,CDH1,CDH2,CDKN1A,CEBPZ,CELSR2,CLDN2,CLPTM1,CPD,CRYAB,CTNNB1,DAG1,DDR1,DDX58,DPY19L4,DUSP6,EDEM1,ERBB2,ERBB3,ETV1,ETV5,EXT1,EXT2,F3,FAM234A,FASN,FGFR1,FKTN,FOS,GALNT18,GCNT2,GDF15,GNL3,HGSNAT,HIF1A,HSPB1,ICAM1,ID1,ID2,IER2,IL…	2631 (20)	#N/A	#N/A
HIF1A	-0.466	transcription regulator		-0.366	1.07e-05		ABCF2,ACE,ACO1,ADAM10,ADAM15,ADAM17,ADAMTS1,ADM,AGT,AGTR1,AK4,AKT1,ANGPTL4,ANKZF1,APOE,ARPC2,ATG9A,ATP2A2,ATP5F1A,ATP5F1B,ATP5MC2,ATP5MC3,ATP5PF,ATP7A,BACE1,BAX,BCL2L1,BCS1L,BHLHE40,BID,BIRC2,BNIP3L,CA9,CABIN1,CARS1,CCN1,CCND1,CCNT1,CD164,CD36,CDCP1,CDH1,CDH2,CDKN1A,CHKA,CITED2,CLDN1,COX4I1,COX5A,COX6A2,COX6B2,Cox6c,COX8A,CTPS1,CTSD,CXCL12,CYB5A,CYC1,CYP4F3,D2HGDH,DNASE1,ECE1,EED,EGFR,EGLN1,EIF4E…	2425 (19)	#N/A	#N/A
FUS		transcription regulator		-0.389	0.000732		ATF4,CCND1,EIF4G2,GINS4,HIF1A,HSPA5,HSPA9,HSPD1,ICAM1,JPT1,LONP1,NCL,NDUFA5,NDUFB9,NDUFV2,RFC4,RPS16,RPS19,RPS3,TBL2		#N/A	#N/A
E4F1	0.006	transcription regulator		-0.404	0.0391		DLAT,DLD,IDS,MPC1,SLC25A19		#N/A	#N/A
LPIN1	-0.486	phosphatase		-0.425	0.0323		ACADM,ACADVL,APOE,CDKN1A,CPT1A,DGAT1,FABP4,FASN,FDPS,HMGCR,LPIN1,LPIN2,PPARA,PPARGC1A,SREBF1		#N/A	#N/A
HOXA9	0.245	transcription regulator		-0.442	0.000106		ADD3,ADGRG1,AHCYL1,AKAP13,ALDH1A1,ARF1,ARL3,ARPC5,BCL7A,CD34,CD36,CDC37,CDH1,CDK7,CISH,CLCN7,CLTC,CREB1,CREM,CSNK1A1,CTH,DHX36,DHX8,DYNC1LI2,ENPP1,EPS8,ETS2,FCGRT,FXR1,FZD1,GLRX,GLRX3,GMNN,GTF2B,GTPBP1,HIGD1A,HNRNPU,HOXA9,ID2,IER2,JUN,JUNB,MAFG,MAP4K5,MBNL1,NDUFB3,NFIA,NRF1,OSBPL8,PABPN1,PCDH1,PIK3R2,PKNOX1,PPP1R16B,PRKD3,PRRC2C,RAP1B,RBBP6,RCBTB2,RDX,RGL1,RNF103,RPL27A,RPL37A,RPP40,SDC4,SDCBP,SE…		#N/A	#N/A
EIF3M	0.345	translation regulator		-0.447	0.0152		CDC25A,EIF3C,EIF3F,EIF3H,MIF		#N/A	#N/A
SP110		transcription regulator		-0.5	0.000714		ACP1,ANXA5,AQP3,ATF2,ATF6,BMP4,CCN1,CD74,CDC37,CDK9,CTSB,CYLD,DICER1,DMD,ERCC1,F3,FLII,GNA13,GRN,HDAC2,IFITM3,IFNAR1,IKBKG,IL4R,ING1,IRF9,ITCH,ITGAV,ITGB1,LMNA,LY96,MAOA,MAP3K3,MCL1,MTHFR,MYH9,NCK1,NF2,PDCD6IP,PDGFC,PERP,PLSCR1,RAC1,RARRES2,RIPK1,ROCK2,RPA1,SMAD2,SMARCA4,SP3,SQSTM1,STAT1,SUMO3,TAF6,TCF3,TIA1,TNFRSF1A,TNFRSF21,TRIM28,TSC2,TXNIP,WWOX,YES1,ZNF560		#N/A	#N/A
PDX1		transcription regulator		-0.503	1.2e-07		ACE2,ACTB,ACTG1,AKR1B1,AKR7A2,ALDOB,ANXA2,ARRDC4,ATF4,ATG5,ATG9A,ATP2A2,Atp5e,ATP5PD,ATP5PF,CAT,CCND1,CDO1,CPT2,CRELD2,CREM,CROT,CSNK2B,CX3CL1,Cyb5r3,DAPK3,DNAJC10,DUSP6,ECH1,EDEM3,EFNA1,EIF4EBP1,ERO1A,ERO1B,F3,FBXL17,FGF1,FGFR1,FH,GALNT18,GCLM,GNAS,GNG12,GOT1,GRN,GUSB,HNF4A,HSPA5,ID1,ID2,ID3,IDH1,IGF1R,IGFBP3,ILK,INSIG1,INTS5,JUN,JUNB,KAT7,KLF10,KLF6,KRT8,LTA4H,LXN,MAN1A1,MAOB,MAPT,MDH1,Mt1,NDUF…	1119 (11)	#N/A	#N/A
KDM5B	-0.44	transcription regulator		-0.536	0.00848		AP4S1,ARL6IP5,ASF1A,BBS9,BUB3,CCND1,CD2BP2,CDIPT,CLDN1,COMMD3-BMI1,CYB5A,DDIT3,DHCR24,DNAL4,DPY19L1,EHD1,EIF5B,ERBB2,ERBB3,FHL1,GADD45A,GJB2,HACD1,IARS2,INSIG1,IPP,ITGB1BP1,IVNS1ABP,KLHDC10,LGALS3BP,LIMCH1,MAPK8IP3,MCM2,MCM5,MIA3,MPC1,NDE1,NEDD9,OSER1,PHF20,PLS3,POLB,PPOX,PRLR,PRPS1,PSIP1,PSME3,RECQL,RNASET2,RNF40,SAT1,SMARCA2,SNRPD1,SPTSSA,SS18,SWAP70,TUBB2A,UBR7,XBP1		#N/A	#N/A
SIAH2	0.131	transcription regulator		-0.538	0.00648		ANGPT1,CHEK2,CYP24A1,EGLN1,FGF1,HIF1A,NCOR1,SIAH2,TINF2,TP53BP2		#N/A	#N/A
GCK		kinase		-0.57	0.000452		ACADM,ACLY,ATP5F1A,ATP5F1C,ATP5MC1,ATP5MC2,CCND2,CDH1,CPT1A,CPT2,ECHS1,FASN,FH,HADH,PCK1,PDK2,PKLR,SLC2A2,SREBF1	1970 (14)	#N/A	#N/A
CDK19		kinase		-0.584	0.00599		ABHD4,AEN,ANKRA2,BAIAP2,BAX,CCND2,CCNG1,CD81,CD82,CDH1,CDKN1A,CGRRF1,CTSD,CYFIP2,DCXR,DNTTIP2,EPHX1,FADS2,FAS,FDFT1,FDXR,GADD45A,HBEGF,HMGCS1,HMOX1,HRAS,HSPA4L,IP6K2,JUN,LSS,MDM2,MVD,MXD1,MXD4,NINJ1,OSGIN1,PDGFA,RAD9A,RB1,RHBDF2,RPS12,RPS27L,RRP8,SAT1,SEC61A1,SESN1,TCN2,TFCP2L1,TRAF4,TSC22D1,TXNIP,VDR,ZFP36L1	1321 (7)	#N/A	#N/A
HTT		transcription regulator		-0.631	1.6e-09		ACADM,ACAT2,ACOT2,ADRA2B,AGRN,AGT,AKT1,AKT2,AMACR,Anp32a,ANTKMT,AP1S1,APOE,APP,AQP1,ARPP19,ATL2,ATP1A1,ATP2A2,ATP2C1,ATP5F1A,ATP5F1B,ATP5MC1,ATP5MF,ATP6V0E1,ATP6V0E2,ATPAF1,ATPAF2,AZIN1,B2M,B3GNT2,B4GAT1,BAIAP2,BCAP31,BHLHE40,BID,BIRC2,C1QTNF3,CA12,CA4,CALML4,CANX,CASP2,CASP3,CAST,CBR1,CBX1,CBX5,CCND1,CD74,CD9,CDHR5,CDK2,CDK2AP1,CDK5,CDKN1A,CEBPB,CEPT1,CHKA,CHUK,CIT,CITED2,CLDN1,CLK3,CLOCK,COL18A…	2269 (16)	#N/A	#N/A
PRKAA2	-0.257	kinase		-0.656	0.00355		ACOT7,ALAS1,ATP5MC2,BAX,CA2,CCND3,CD302,CDH1,CDKN1A,COX4I1,CXCL12,DDAH1,DDIT3,EIF2AK3,ELOVL2,FABP4,FASN,GALM,GRIA3,Gsta4,HIGD1A,HSPA5,ICAM1,IFNAR1,IGFBP4,IL13RA1,JAK2,LDHA,LMO4,Ly6a (includes others),MGST1,NAP1L5,NDRG2,NFIB,NFKBIA,NOX4,NPEPL1,OAT,P4HB,PARP3,PIAS2,PKLR,PPARGC1A,PTPN11,RAF1,RTN4RL1,SAC3D1,SLC16A1,SORL1,SREBF1,TFAM,TGM2,TNS1,TP53,TXNIP,UCP2,YBX1,ZDHHC9,ZFP36L1,ZYX	2332 (22)	#N/A	Prkaa2
MAX		transcription regulator		-0.661	0.000344		AEBP2,APEX1,BAX,CBX5,CCND2,CCNG2,CDC25A,CDK4,CDKN1A,CSDE1,CYCS,DDIT3,DHFR,DKC1,DUSP7,EED,EZH1,FADS2,FTH1,GADD45A,GLYR1,HDAC2,ID1,ID2,JARID2,KLF10,KLF6,LAMP2,MTF2,MTHFD1,NCL,NPM1,ODC1,PDK1,RBBP4,RBBP7,RBBP8,RCC1,RHOA,SCPEP1,SERINC3,SLC2A1,SUZ12,TMEM126A,TSC2,TXNIP,YBX1	1081 (4)	#N/A	#N/A
MAP3K12		kinase		-0.662	0.000904		ACTB,ACTG1,APP,CASP3,JUN,MAPK8IP1,RPL12,RPL27A,RPL37,RPL37A,RPS18,RPS2,RPS8,STAT3,STMN1,TUBB,TUBB2A,TUBB4B	1569 (7)	#N/A	#N/A
NR3C1	-0.383	ligand-dependent nuclear receptor		-0.688	6.72e-06	5.17263	ABI1,ACAT1,ACTB,ADH1C,ADM,AGT,AKR1D1,AKT1,AKT2,AKTIP,ANGPTL4,ANGPTL7,APOA2,APOE,APP,APTX,AQP1,ARHGEF3,ARID4B,ARPC2,AS3MT,ATG12,ATG4B,ATP1B1,ATP6AP1,B2M,BABAM2,BAG1,BAG2,BAG4,BAX,BCKDHA,BCL10,BCL2L1,BHLHE40,BIN1,BIRC2,BNIP3L,BOK,BRD2,BRWD1,BTG1,CAPN2,CARD10,CASP6,CASP9,CAT,CBR1,CCAR1,CCN1,CCND1,CD47,CDKN1A,CEBPB,CHIC2,CLK2,COMT,COQ8A,COQ8B,CORO1C,CPEB4,CRYAB,CTNNBL1,CUL1,CUL4A,CYP27A1,CYP2A6 (incl…	3159 (20)	Nr3c1	#N/A
E2F4	-0.074	transcription regulator		-0.69	0.000292		ALG5,ATRX,BECN1,BRD2,BUB3,CASP6,CBX5,CCND1,CDC25A,CDK2,CDKN1A,CDKN2C,CEP57,CFAP20,CHEK2,CKS2,CSDE1,CSTF1,DDB1,DDX28,DHFR,DHPS,DROSHA,DUT,EIF2B2,EMC4,EXOSC8,EXOSC9,FANCC,FAS,FDFT1,FEN1,FPGT,GMNN,GTF2H4,H2AX,H2AZ1,HLTF,HSP90B1,ID3,KHDRBS1,MCL1,MCM5,MCM6,MLH1,MRTO4,MSH2,MTHFD1,NAP1L4,NASP,NCL,NFE2L1,NPM1,PCNA,PGRMC1,PKN2,PLSCR1,PPARGC1A,PPP1R8,PRKCSH,PRPSAP1,PSAT1,PTTG1,RABIF,RANBP1,RB1,RBBP4,RBBP5,…		#N/A	#N/A
MYRF		transcription regulator		-0.741	0.0325		AMOTL2,ANXA6,AP5Z1,ATG7,CDK2AP1,CEACAM1,Ces2e,CFI,CIZ1,Cox7c,GDF15,GOLM2,GRB14,Inafm2,IVNS1ABP,JUNB,KLHL21,MFSD1,NGEF,NOTUM,PARP10,PDK4,S100A1,SEPTIN11,SERF1A/SERF1B,SIRT5,SLC22A4,TNFRSF21,TRIM2,UAP1L1		#N/A	#N/A
HMGA1		transcription regulator		-0.743	0.00126		AGT,ALPL,ARL2BP,ARL4A,B2M,B3GALT5,BOK,CCN1,CCND1,CCND2,CDH1,CEP19,CNDP2,COL4A1,COL4A2,COX6A2,CPE,CRYAB,CTSC,CTSH,DDIT3,DRAM2,FOS,GHR,GRAMD2B,GSN,HMGCR,ID3,IER2,IGFALS,IGFBP1,IGFBP3,IGFBP4,IGFBP7,IL15,INSIG1,INSR,IPMK,JUNB,LAMB1,LIPE,Ly6a (includes others),LY6E,MAPK8IP1,MAPKAPK2,MAPT,MGAT1,MVD,NF2,NFIB,NFYC,PHLDA2,PIGO,PSEN2,PTH1R,PYCR2,RAN,RPL7A,S100G,SDC4,SEC24D,SEPTIN2,SERPINH1,SFXN1,SLC17A5,SL…	1633 (7)	#N/A	#N/A
WT1		transcription regulator		-0.776	4.98e-06		AHCY,ANPEP,APC,APLP2,APRT,ARL2,BCL2L1,CAPRIN1,CBS/CBSL,CCND1,CD2BP2,CDC73,CDH1,CDKN1A,CDKN2C,CIRBP,CLIC1,CLIC4,CMPK1,COL4A1,CREBZF,CTNNB1,CTSV,CUL4A,CUL4B,CX3CL1,DDX3X,DESI1,DYRK1A,EFNA1,EGFR,ELK4,EPS8,ERBB2,ETFA,EXT2,EZR,FDFT1,FDPS,FGF1,FGFR1,FIBP,GPKOW,GRB10,GSN,GSR,HBEGF,HCFC1R1,HDLBP,HNRNPL,HSP90B1,IFRD2,IGF1R,IGFBP1,IL1RAP,INSR,IRF8,ITGB1BP1,ITM2B,JUNB,JUND,JUP,KPNA1,KRAS,LGALS3,LMAN1,LSS,MB…	1611 (7)	#N/A	#N/A
CREB3L2	-0.517	transcription regulator		-0.788	0.0282		ARF4,COPB1,HSPA5,MCL1,SEC23A,SEC23B,SEC24C,USO1		#N/A	#N/A
PBX3		transcription regulator		-0.845	0.025		ASH2L,BAZ2B,C8orf44-SGK3/SGK3,CHD9,DCUN1D1,ERBIN,HOXA10,HOXA7,HOXA9,RNF220,TNPO1,TSC22D2		#N/A	#N/A
SET	0.04	phosphatase		-0.894	0.00154		AP1AR,ARL4A,BCL2L1,BET1,CHEK2,CORO1C,COX7A2L,DTYMK,FDPS,FTO,H2AZ1,MRPL11,MRPL22,MRPS14,MRPS30,PHIP,PTGES3,RAB28,SRP72,TMED2,YBX1,ZCCHC17		#N/A	#N/A
Cdk		group		-0.905	0.00655		ATP5MC1,COX5A,DUSP1,Esrra,GADD45A,GADD45G,IDH3A,ING1,NEDD9,PLEKHF1,PPARGC1A,PPM1D,SDHA,SIAH1,TRAF6,TXNIP,UCP2,ZNF830	1395 (9)	#N/A	#N/A
TRIB3		kinase		-0.941	0.00319		CDC25A,CTH,DDIT3,FABP4,GARS1,GDF15,HERPUD1,HIF1A,ID1,JAK1,LDHA,MAP3K11,PCK2,PDK1,PRKN,PSAT1,PSPH,SLC2A1,SQSTM1,WWTR1	1755 (10)	#N/A	#N/A
ERBB3	-0.738	kinase		-0.942	0.0122		ACTB,ADAM9,AMOTL2,BAX,CCN1,CCND1,CCND2,CCNG2,CD47,CDH1,CDKN1A,CDKN2C,CXCL12,DUSP1,EGFR,EIF6,ERBB2,ERBB3,ETV5,EZR,F3,GAS5,GAS6,GHR,GLS,HBEGF,HEXB,HIF1A,HMOX1,IER2,IGF1R,IGFBP5,MXI1,NDRG1,PHGDH,PTEN,RRAS,SGK1,SLK,SPARC,STAG2,STMN1,TGM2,TIMP3,TK1,TNS1,TSPAN3,USP14,VEGFA		#N/A	Erbb3
OBSCN		kinase		-1	0.0108		BAG4,CASP3,CASP9,HAX1		#N/A	#N/A
HK2		kinase		-1	0.04		BCL2L1,NDUFB8,SDHB,UQCRC2		#N/A	#N/A
PTEN	-0.207	phosphatase		-1.042	1.82e-17		ABCC4,ABHD4,ABTB1,ACAA1,ACAA2,ACO2,ACOX1,ACSL1,ADM,AGBL3,AGFG1,AKAP1,AKT1,ALG3,ANGPT1,ARF4,ARHGAP10,ARHGAP5,ARHGDIA,ASPH,ATP5F1A,ATP5MC1,BAX,BPGM,BRPF1,BTG1,BTRC,C3,CA12,CA2,CA3,CCNC,CCND1,CCND3,CDC25A,CDH1,CDH2,CDK10,CDK4,CDK9,CDKN1A,CEBPB,CHD1,CITED2,CKS2,CLDN1,CLDN12,CLTA,CLTC,CNN3,COPS5,COQ10A,COX5A,COX8A,CPEB3,CRCP,CS,CSTF3,CTDSPL,CTNNB1,CTNNBL1,CTSB,CTSV,CTSZ,CUL4A,CYB561,CYP27A1,DEGS1,DENR…	2232 (17)	#N/A	#N/A
FGF23		growth factor		-1.046	0.0282		AKAP1,CYP24A1,CYP27B1,IHH,KL,PDZK1,SLC34A1,SLC34A3		#N/A	#N/A
TGFB1		growth factor		-1.05	0.00298		AASS,ABCC2,ABCE1,ABCF1,ABCG2,ABLIM3,ACAA2,ACE,ACLY,Acot1,Acp5,ACSL3,ACSM3,ADAM10,ADAM17,ADI1,ADK,ADM,AFM,AIF1L,AKR1C1/AKR1C2,Akr1c19,AKT1,ALDH2,ALDH3A2,ALDOB,AMOTL2,ANGPT1,ANGPTL4,ANKLE2,ANPEP,ANXA2,AOPEP,AP3S1,APOE,APP,AQP1,AQP11,ARF1,ARF4,ARHGAP24,ARHGAP27,ARHGEF2,ARID5B,ARL4A,ARPC2,ASS1,ATF4,ATG12,ATG14,ATG4B,ATG5,ATG7,ATP13A3,AUTS2,B2M,B4GAT1,BACE1,BAD,BAX,BCL2L1,BDH1,BECN1,BFAR,BHLHE40,BID,B…	3095 (20)	#N/A	#N/A
DGKE		kinase		-1.067	0.04		CS,F3,Gk,ICAM1		#N/A	#N/A
HOXA10	-0.215	transcription regulator		-1.083	0.0485		ACTB,ADM,AIMP2,ALDH1A1,ALPL,APOE,AQP1,ARL2,ARL4A,ATF6B,B3GALNT1,CA3,CDH16,CDKN1A,CHERP,CTSV,CYP2E1,DBP,DPP4,EGFR,EIF3A,ELOC,ENPP2,FAF1,FKBP3,FLT1,FZD1,GAS6,GSTA3,Gstt1,HDLBP,HLF,HMBS,HMGCR,HNRNPL,HSP90AA1,ID1,ID2,IDH2,IGFBP3,IGFBP5,INMT,KAT5,KLF10,KLF9,ME1,MSN,NDRG2,NRF1,NUDT3,NUP214,P4HB,PHGDH,PIGR,PIK3R1,PRKCD,PROM1,RELA,RHOG,RNASE4,RP2,RPL37A,SAT1,SCOC,SLC27A1,TP53,TTC3,XDH,YWHAG,ZNF22		#N/A	#N/A
CHEK2	-0.175	kinase		-1.296	0.000586		ADH5,BAX,BCL2L1,CCNG1,CDKN1A,H2AX,KRAS,MDM2,OCLN,Pmaip1,SDHA,TP53,TP53BP2	2090 (13)	#N/A	#N/A
FLT1	0.318	kinase		-1.3	3.19e-09		ACTN4,ACTR2,ADD1,AHCY,APLP2,BCL7B,BNIP3L,BSDC1,CANX,CAPN2,CCNI,CDKN1A,CLIC4,CSNK2A1,CTBP1,DDX3X,DEPP1,DHCR24,EIF4B,EIF5A,FOS,G3BP1,G3BP2,GDI2,GSK3A,HMOX1,ICAM1,LAMP1,LIMS1,LIN7C,MAT2A,NRP1,PREB,PRKAR1A,PTBP1,RALB,RBBP4,RDX,SDHC,SLC7A2,SMARCA4,SNAP23,SURF1,TCF4,TGFBR2,TNIP1,TOMM22,UBE2B,UBE2H,UBE4B,VDAC1,VPS4A,YWHAZ	1751 (10)	#N/A	#N/A
ADRB		group		-1.311	7.81e-06		AACS,ACAT2,ANGPTL4,ANXA5,ARHGEF3,BAD,BAX,BCL10,BHLHE40,BNIP3L,BOK,CASP3,CASP6,CCND1,CDK4,CDKN1A,CFLAR,CREM,CRYAB,CYP51A1,DDIT3,E2F4,ENDOD1,FAM214A,FAS,FDPS,FOS,GADD45A,GCLM,GDF15,GSTA3,GSTA5,HMGCS1,HMOX1,HSD17B7,HSD3B7,HSPD1,ICAM1,IDH1,IKBKG,INSIG1,JUN,JUNB,LPIN1,LSS,MSMO1,MVD,NBN,NCL,NFKBIA,NQO1,NSDHL,NUDT18,PCNA,PCYT2,PPARGC1A,PPM1D,RAD9A,RAN,RBL2,RTL8B,SLC40A1,SLC6A9,SLC9A3R2,SMC1A,SQSTM1,SRM,…	1222 (7)	#N/A	#N/A
CXCR1		G-protein coupled receptor		-1.342	0.0164		APP,BAD,BAX,BCL2L1,CCND1,CDK4		#N/A	#N/A
TGIF2		transcription regulator		-1.342	0.0152		ACAT1,ACSS2,MLYCD,MPC1,PC		#N/A	#N/A
TWIST2		transcription regulator		-1.376	0.0427		BIN1,CAT,CCND1,CDH1,CDH2,CDKN1A,CTNNB1,DDIT3,DUSP6,HSPA5,KLF6,MAF,MGST3,NRF1,OSGIN1,PPARGC1A,PRKAA1,PRKAA2,RELA,STK11,TFAM,ZEB2		#N/A	#N/A
CCND1	-0.287	transcription regulator		-1.465	0.00317		ABCC4,AFAP1,AQP3,ARHGEF2,ATP6V0E1,AZGP1,BCLAF1,BHMT2,Bmyc,BRWD1,CALU,CBFA2T2,CCDC32,CCND1,CCND2,CCND3,CDH1,CDK2,CDK4,CDKN1A,CDKN2C,CLPB,COL27A1,CPEB1,CPNE3,CTNNBIP1,DHCR24,DYNC1LI1,E2F4,EEF1B2,EGFR,EIF5,ELAVL1,ELOVL7,EMSY,ENDOD1,ENO1,ENPP2,EPS8,ERBB2,ERBIN,ERRFI1,FAM204A,FGFR1,G3BP1,GALNT11,GJB1,GNMT,GPALPP1,H2AJ,HACL1,HERC3,HJURP,HSPA8,HSPB1,ID1,ID3,ITGAV,ITGB6,ITSN2,IVD,JKAMP,JPT1,KLHDC1,KLHL24…	2073 (17)	#N/A	#N/A
ASXL1		transcription regulator		-1.5	0.000743		BAP1,CLP1,FAM162A,G0S2,GPCPD1,GPD2,HOXA10,HOXA7,HOXA9,HSD11B1,HYAL1,KLF15,LIPE,LPL,MCM2,PELI2,PGK1,POLR2K,PPARGC1B,RAB12,RARRES2,RPL22,TAF12,VEGFA	1330 (7)	#N/A	#N/A
FGFR1	-0.259	kinase		-1.51	0.0428		ATF6,BAX,BMP4,BMP7,CCND1,CCND2,CDKN1A,CPT1A,DDIT3,DNAJC1,DUS2,EEF1A1,EIF1AX,EIF2A,EIF2AK3,EIF3C,EIF4E,EIF4EBP1,EIF4EBP2,EIF4G1,EIF5A,EIF5B,FGF1,FGFR1,FGFR3,FOS,GRINA,HSP90B1,HSPA5,ITPR1,JUN,NCK1,NR1H3,NXF1,PDPK1,PLXNB2,PPARA,PRKRA,PTPRA,RPS6,SLC2A2,SPARC,XBP1		#N/A	#N/A
ATM		kinase		-1.541	0.0093		ACTB,ADH5,ALKBH8,BAX,BCL2L1,BIRC2,CCND1,CDK4,CDKN1A,CFLAR,CHEK2,COMMD3-BMI1,DUSP1,FAS,FDXR,GADD45A,GADD45G,GPHN,H2AX,HMOX1,HSP90AA1,HSP90AB1,HSPE1,IGF1R,JUN,LPIN1,PCNA,PPP2R5D,PSMC4,PSME2,RRM1,TGM2,TP53,XRCC5	1905 (14)	#N/A	#N/A
NRG1		growth factor		-1.602	0.04		ACAT1,AMOTL2,ANGPT1,ARHGEF2,ARPC4,ATF1,ATF4,BCL2L1,BDH2,BET1,BIN1,CASP3,CCN1,CCND1,CCND2,CCND3,CDH1,CDKN1A,CDKN2C,CHCHD3,CKS2,CRIM1,DAD1,DAG1,DDAH1,DDIT3,DNAJB2,DUSP1,DUSP6,EEF1A1,ELF3,ELOA,ERBB2,ERBB3,ERRFI1,ETFB,ETV5,EZH1,FGF1,FOS,G3BP1,GAS6,GLG1,GLS,GPI,GPS2,GPX3,GRB7,HEXB,HIF1A,HMGCR,HMOX1,HNRNPK,ID1,IDH3B,IER2,IMMT,IRF3,ITGAV,ITGB5,JUN,JUNB,JUND,LIFR,LIMK2,LMO4,LPCAT3,LSM1,MAF,MCL1,MED1,MGLL…		#N/A	#N/A
ONECUT1		transcription regulator		-1.605	9.23e-12		AASS,ABCB8,ABCC2,AGTR1,AKAP13,AKIRIN2,ANKZF1,APIP,APOH,ARHGAP32,ARL1,ARMC6,ATG101,ATG9A,BCAR1,BCKDHA,BNIP3L,BUD23,C2,C8G,CASP2,CCDC198,CCT8,CD36,CDC25A,CDK13,CDK2,CFI,CLCN4,CLDN2,CLNS1A,COA4,COPB2,COPS7A,COX4I1,COX7A2L,CYP51A1,DHRS4,EED,EIF4A1,ELOA,ELOVL1,EMG1,EXOSC5,FADS3,FAS,FASN,G3BP2,GABPA,GBF1,GJB1,GRB2,GSS,GUF1,HABP2,HBP1,HMGCR,HNF1B,HNF4A,HNRNPA2B1,HNRNPR,HSD17B4,HSPH1,IRF3,IRF6,ITGAV,KAT7…		#N/A	#N/A
SERTAD2	-0.012	transcription regulator		-1.617	0.0246		ACOX1,CAT,CYC1,ECH1,LIPE,NRF1,PHYH,PPARGC1A,TFAM		#N/A	#N/A
STK17A		kinase		-1.633	0.0359		ATOX1,CCS,GSTO1,NUDT1,NUDT9,SOD2		#N/A	#N/A
IGF2		growth factor		-1.73	0.00848		AKT1,ALAD,Anp32a,APOA2,ARHGDIA,ARHGEF2,ARL4A,CASP6,CCND1,CCNG2,CD36,CDKN1A,CTSV,DDIT3,DUSP1,EZH1,FABP7,FEM1A,FEN1,GADD45A,GAS1,GHR,GNAI2,GNB1,GRN,HBEGF,HIF1A,IDH1,IER2,IFITM2,IGF1R,IGF2R,IGFBP3,IGFBP4,IGFBP5,ITGB5,JUNB,KIFAP3,KLF9,MCM2,MCM5,MCM7,MDM2,MEF2D,MXI1,NDRG1,NFKBIA,PFDN6,PIK3R1,POLR1H,PTEN,RNF103,RNF13,RRM1,RWDD4,SAT1,SELENOP,SKAP2,SLC20A1,SLC30A1,SLC38A2,SPP1,SREBF1,Srsf5,TOMM40,TP53,UL…	2600 (22)	#N/A	#N/A
CERS2	0.443	transcription regulator		-1.756	0.0559		ABCC4,ASAH1,CDKN1A,CERS5,CERS6,DDIT3,GSTA5		#N/A	#N/A
Alpha catenin		group		-1.761	1		ADAMTS1,BCL2L1,C1QTNF3,CTSB,CTSV,CXCL12,IGFBP1,IGFBP4,IGFBP7,IL6ST,NFKBIA,RHOC,SGK1,STEAP2,TGM2,TNFRSF12A,ZEB2,ZYX		#N/A	#N/A
ERK		group		-1.765	1		ACSL5,ADAM10,AGT,ARPC2,BAX,BCAR3,BCL2L1,BECN1,CCND1,CCND3,CDH1,CDK4,CDKN1A,CFLAR,CKS2,CTNNB1,CTTN,DUSP1,E2F4,EGFR,FABP4,FAS,FOS,GCLC,GDF15,GOT1,GPRC5C,HBEGF,HMOX1,ICAM1,IFNAR1,IFNAR2,IGFBP1,INPP1,ITGAV,JUN,JUNB,KLF10,KYNU,LAMB1,LDLR,MCL1,NDRG1,NFE2L2,ODC1,PDGFC,PDK4,PTK2,ROCK1,RORC,RRS1,SLC2A1,SPTBN1,STAT1,STK11,TGM2,TNFAIP8,TP53,UGCG,VEGFA,ZFP36,ZFP36L1		#N/A	#N/A
MAPKAPK3	-0.521	kinase		-1.782	0.415		DDIT3,HSPA5,HSPB1,HSPB6,IRF3,MKNK1,ZFP36		#N/A	#N/A
MAP2K1/2		group		-1.792	1		C3,CCND1,CCND2,CDH1,DDIT3,DUSP1,FOS,GCLC,H2AX,HERPUD1,HMOX1,HSPA5,HSPB1,JAK1,JUN,MCL1,PCNA,PDGFA,PPARA,PRKCI,RRM1,VEGFA		#N/A	#N/A
TCF7L2	-0.416	transcription regulator		-1.795	7.24e-08	7.14026	ABHD17B,ACAA1,ACADL,ACOT4,ACSL1,ACSL3,ACY3,ADD1,ADGRG1,ADIPOR2,ADO,ALDH3A2,ANKIB1,ANKRD13A,AQP3,ARAP2,ASPA,ASPH,ATP6V1G1,BACE1,BIN1,BMP4,C5orf51,CAP1,CARHSP1,CCND1,CCND2,CDKN1A,CEMIP2,CERS2,CLDN2,CPD,CREB3L2,CTNNA1,CTNNB1,CYP2E1,CYP51A1,DBNDD2,DDC,DEGS1,DHCR24,DHRS7,DOCK9,DRAM2,EGFR,EHHADH,ELOVL1,ENPP2,ENTPD5,ERBB3,ERBIN,FABP1,FABP4,FAM91A1,FBP1,FBP2,FBXO8,FGF1,FH,FKBP1A,FOS,Foxn3,FTH1,GAB1,GCLM,…	2609 (21)	Tcf7l2	#N/A
SPHK1		kinase		-1.807	1		APP,BCL2L1,BIRC2,CCND1,CDKN1A,CTTN,DDIT3,HIF1A,ICAM1,JUN,MAP2K6,SLC2A1,TP53		#N/A	#N/A
TEAD3		transcription regulator		-1.807	1	0	ADM,AMOTL2,ARID5B,CCN1,IGFBP5,KAZN,LATS2,LIMCH1,MTMR10,NRXN2,RHOBTB1,SDC2,SH3D19,TAZ,TLE1		Tead3	#N/A
Wnt		group		-1.807	1		ADAM10,CD34,CDH1,CDH2,CTNNB1,EGFR,ID2,KDR,PPARGC1A,SDC2		#N/A	#N/A
PCK1	-0.047	kinase		-1.808	0.0737		ACADL,ACADM,ACADVL,ACOX1,CRAT,EHHADH,MLYCD,PCK1		#N/A	#N/A
EBF1		transcription regulator		-1.812	0.348		AKT2,ARAF,C8orf44-SGK3/SGK3,CBLC,CEBPB,CHUK,CRK,CXCL12,EIF4EBP1,FASN,FBP2,FLOT2,GSK3B,GYS1,IKBKB,INSR,KRAS,LIPE,Ly6a (includes others),MAP2K1,MAPK1,MKNK1,MKNK2,MTOR,MYD88,PCK2,PDPK1,PFKP,PHKA2,PIK3R1,PIK3R2,PPARGC1A,PPP1CA,PPP1CB,Ppp1cc,PRKAA1,PRKAA2,PRKACA,PRKAG2,PRKAR1A,PRKAR2A,PTPN1,PTPRF,RAF1,RHEB,RHOQ,RPS6KB1,RPS6KB2,SOS2,SREBF1,STAT1,TCF3		#N/A	#N/A
TEAD4		transcription regulator		-1.815	1	0	ADM,ARID5B,BMP4,CCN1,CCND1,CCND3,CD34,CDKN1A,DGAT2,EGFR,FABP4,FGFR1,FLT1,GATAD2A,HIF1A,IGFBP5,IRF6,JUN,JUNB,KAZN,LIMCH1,MTMR10,NRXN2,OVOL1,RANBP1,RB1,RCAN1,RHOBTB1,SDC2,SH3D19,SMAD1,TLE1,VEGFA		Tead4	#N/A
MAP3K8		kinase		-1.818	1		APOE,CASP8,CBFB,CFLAR,CLIC5,COBLL1,CREBL2,DNAJA2,DNAJC2,DUSP6,ECI2,FLNB,FOS,GAB1,GPR146,GPR160,IFNGR1,IGF1R,IRGM,JUN,JUNB,LAD1,PAXBP1,PPARGC1B,RAB3A,REPIN1,RNMT,Rpl22l1,SBK1,SESN1,SNN,ST3GAL3,TAPBPL,TMEM143,TSPAN33,TXNIP,UBALD1,UBE2B,Urah		#N/A	#N/A
PPP1R1B		phosphatase		-1.828	0.00133		ATF1,BCL2L1,CASP3,CCND1,CFLAR,CTNNB1,ERBB2,FOS,GSK3B,LRRK2,SNCA,SRSF3	2221 (16)	#N/A	#N/A
EPHB4	-0.449	kinase		-1.839	1		BMP4,BMP7,IGFBP4,KDR,PPARGC1B,RASA1,SHB,STAT5B,TBX2,TEK,TGFBR1,TGFBR2		#N/A	Ephb4
MAFG	-0.039	transcription regulator		-1.842	0.0316		ABCC4,ABCC5,GCLC,GCLM,GSTA3,GSTP1,HMBS,HMOX1,MAFG,NQO1,TBXAS1,TP53,TXNRD1		#N/A	#N/A
Mapk		group		-1.864	1		APP,BCL2L1,CAT,CCND1,CDKN1A,CEBPB,CFLAR,DBP,EP300,F3,FOS,HMOX1,JUN,JUNB,NR3C1,PER2,PIGR,PRKCZ,PTEN,RELA,SOD1,SPP1,STAT1,VEGFA		#N/A	#N/A
TP53	0.073	transcription regulator		-1.867	4.92e-39		AATF,ABCB6,ABCB8,ABCC2,ABCG2,ABHD4,ACAA2,ACADL,ACADM,ACADS,ACADVL,ACAT1,ACBD4,ACE,ACLY,ACO1,ACO2,ACOT11,ACP2,ACSF3,ACSL1,ACSL3,ACSM5,ACSS2,ACTB,ACTL6A,ACTN4,ADD3,ADH5,ADRA1A,AEN,AGO2,AGTR1,AHCY,AIFM2,AK3,AK4,AKR1B1,AKT1,ALDH1A1,ALDH4A1,ALDH9A1,AMOTL2,ANAPC4,ANGPT1,ANXA2,ANXA4,ANXA6,AP1B1,AP3B1,APBB2,APC,APEX1,API5,APOE,APP,AQP3,ARAP2,ARHGAP1,ARHGAP5,ARHGEF2,ARL6IP1,ARPC1B,ASL,ASS1,ATF4,ATG10,ATG2…	2404 (17)	#N/A	#N/A
PTK2B	-0.084	kinase		-1.868	0.123		BCAR1,BCL2L1,CDH1,FOS,JUN,NEDD9,PTK2,TP53,VCL		#N/A	#N/A
GPBAR1		G-protein coupled receptor		-1.869	1		ATG12,ATG5,ATG7,CCND1,CFL1,CTH,ICAM1,PPARA,PPARGC1A		#N/A	#N/A
NFKB1		transcription regulator		-1.874	1		AGO2,AKR1B1,APOE,APP,ATP6AP2,B2M,BAX,BCL2L1,BHLHE40,CCN1,CCND1,CCND2,CD82,CDKN1A,CFB,CREB3,CTCF,CTSB,CX3CL1,DICER1,DROSHA,DUSP1,EGFR,ELF3,ENPP2,FAS,FCGRT,FOS,GADD45A,GNAI3,GNPAT,HMOX1,HOOK2,HSP90B1,ICAM1,IFNGR2,IGFBP3,IKBKB,IKBKG,ITPR1,LGALS1,MAT2A,MCL1,MDM2,NAMPT,NFKBIA,NFKBIB,NMI,ORAI1,PDGFA,POLB,PRKACA,PRKCD,PTPN6,RACK1,RELA,RPS6KB1,SAR1A,SDC4,SLC25A4,SOD2,STAT1,TK1,TP53,TRAF2,UBE2H,VEGFA		#N/A	#N/A
BCL3		transcription regulator		-1.874	1		ACADM,AGT,AP1S1,CCND1,CD82,FABP3,FOS,ICAM1,ID1,ID2,JUN,NFKBIA,PDK4,RAB29,VLDLR		#N/A	#N/A
GDF9		growth factor		-1.89	1		ID1,ID2,ID3,ITGA6,ITGAV,NRIP1,PCNA		#N/A	#N/A
JAG2		growth factor		-1.89	1		AIMP1,BMP7,C3,CEBPB,IL13RA1,MIF,SPP1		#N/A	#N/A
PTP4A1		phosphatase		-1.91	1.98e-10		AARS1,ACLY,ACTN4,ACTR2,ACTR3,AHCY,ANXA5,APC,ARHGDIA,B3GNT2,BAX,CDPF1,CLTC,CRK,CSNK2A1,DDX5,DNAJB1,EEF1A1,EEF2,EIF6,ELAVL1,FASN,FKBP1A,GDI2,GMPS,GSTP1,HIF1A,HNF4A,HNRNPF,HNRNPH1,HNRNPH2,HRAS,IGFBP7,IMPDH2,ITGB8,MAP2K4,MAP3K5,MAPK9,NCK1,NME1,NOP56,NRAS,PCNA,PIK3R1,PKM,PPA1,PPP1R12A,PPP2CA,PRDX1,PRDX2,RAN,RCN2,RNFT1,ROCK1,ROCK2,RUVBL1,RUVBL2,SDHA,SEPTIN11,SLC6A15,SOS2,SPARC,SPINT2,SRSF2,SRSF3,STMN1,…		#N/A	#N/A
WBP2	-0.022	transcription regulator		-1.921	0.287		ADRM1,AQP3,ATG4D,BMP4,BSDC1,COL4A1,CORO1C,CTF1,CTH,CTNNB1,CYP24A1,DHX34,DPM2,DYNLRB1,ENDOG,FARSB,FHL1,GPS1,HNMT,HSD17B10,IGBP1,ISYNA1,JUN,KIFBP,MAPRE3,MED19,MTMR1,NKIRAS2,OGA,PDAP1,POLG,PRKACA,RARRES2,RMND5A,RNMT,SEPTIN2,SIGMAR1,SLC10A3,SLC27A2,STX3,TBCCD1,TEF,TK1,TM9SF4,TMED4,WLS,ZNF367		#N/A	#N/A
HDAC1	0.137	transcription regulator		-1.942	1		Acp5,AGTR1,AGTRAP,APEX1,ATG5,ATG7,BAX,CCND1,CCND2,CD34,CDC25A,CDH1,CDK2,CDKN1A,CEACAM1,CENPX,COMMD3-BMI1,DHFR,DUSP1,EGFR,EHMT2,FABP1,FABP4,FAS,FLT1,FOS,GABARAPL1,GLUL,GNAS,GSK3B,GSTP1,H2AX,ID1,KDR,MCM5,MCM7,MDM2,Mt1,Mt2,NASP,NCL,NFKBIA,OLFM4,PAX8,PCK1,PCYT1A,PDGFA,POLD2,POLE4,PPARGC1A,PTEN,PTPN6,RBBP7,RORC,SGK1,SLC35D1,SMN1/SMN2,SPP1,SQSTM1,SREBF1,STAT3,TBX2,TGFBR2,TGM2,TNS1,TP53,TPD52,TSC22D3,TY…		#N/A	#N/A
DNA-methyltransferase		group		-1.964	1		CDH1,CDKN1A,EPHX2,PDLIM2		#N/A	#N/A
Presenilin		group		-1.964	0.128		APP,BACE1,EGLN1,FKBP8,INSR		#N/A	#N/A
SMARCC1	-0.517	transcription regulator		-1.969	1		CCND1,CDKN1A,KDR,SMARCC1,SMARCE1,TCF3,TP53		#N/A	#N/A
ILF3	-0.36	transcription regulator		-1.975	0.449		ACAT2,ACSS2,ACTG1,ANXA5,AQP7,CD9,CHKA,EBP,EGFR,FADS2,FBXO6,FDPS,FKBP5,FMN1,FOS,GTF2E2,ID2,IL4R,ILF2,LDLR,LGALS3,LPL,MCM5,MGLL,NSDHL,PLA2G7,POLR2E,SLC3A2,TFEC,TNFRSF12A		#N/A	#N/A
WBP11	-0.532	phosphatase		-1.98	0.04		CDH1,CDH2,CTNNB1,FGFR4		#N/A	#N/A
SORT1		G-protein coupled receptor		-1.98	0.575		Ces1g,GRN,SLC2A1,UBE2I		#N/A	#N/A
NCK1	-0.169	kinase		-1.981	0.41		ATF4,DDIT3,FOS,HSPA5		#N/A	#N/A
NFYB	-0.157	transcription regulator		-1.982	0.000391		ABCG2,ACLY,ACTB,ACTR6,AP4B1,APC,ARID4B,ATP5F1B,B9D2,BCL2L1,BET1,BRD2,BRF1,CBS/CBSL,CBX5,CCDC174,CDC25A,CDH1,CDH2,CDS2,CHEK2,CHPT1,CKS2,CPEB3,CSDE1,CTC1,CTNNB1,DCLK3,DNAJB6,DPP4,EIF3C,ELAVL1,EMC6,FAM214B,FAS,FIZ1,FLCN,FTH1,GADD45A,GALNT2,GAPDH,GART,GAS2L1,GGPS1,GNA12,GPAM,GPR160,GTF2H2,H2AJ,HCCS,HSPA13,IFFO1,INTS7,ITM2C,KHDRBS3,KMT2E,L2HGDH,LIG3,LPIN1,LRP2,LYAR,MARCHF5,MARK2,MED21,METTL9,MLH1,MSRA…		#N/A	#N/A
Smad2/3/4		group		-1.982	1		CDH2,ID1,NOX4,TRPM7		#N/A	#N/A
RPS6KA4		kinase		-1.992	1		DUSP1,FOS,JUN,JUNB		#N/A	Rps6ka4
RPS6KA5		kinase		-1.999	1		DUSP1,FOS,JUN,JUNB		#N/A	#N/A
PIAS4	0.17	transcription regulator	Inhibited	-2	1		FABP1,ITGB8,PDK4,VHL		#N/A	#N/A
TERF2		transcription regulator	Inhibited	-2	0.077		CDKN1A,GLB1,MIF,TOP1,TP53		#N/A	#N/A
growth factor		group	Inhibited	-2	0.488		APP,DUSP1,FGFR1,FOS,GLUL		#N/A	#N/A
YAP1		transcription regulator	Inhibited	-2.018	1.07e-07		ACAT1,ACAT2,ACLY,ACSL4,ACTG1,ADAMTS1,AKT1,AMOTL2,BAX,BCL2L1,CASP3,CASP8,CCN1,CCND1,CD36,CDH1,CDK2,CDKN1A,CEP85,CIT,CPT1A,CPT2,CRIM1,CTNNB1,CXCL12,DDAH1,DICER1,DOCK9,DTYMK,EGFR,EHD1,EMCN,FASN,FGF1,FOS,GAB1,GADD45A,GDF15,H2AX,HBEGF,HMGCR,HMGCS1,HMGCS2,Hmgn2 (includes others),ICAM1,ID1,ID2,IGF1R,IGFBP4,JAK1,LATS2,LDHA,LIFR,LMNA,LPL,MCM6,MYH9,NDUFB3,NDUFS8,NF2,NUAK2,OCLN,OXNAD1,P4HA1,PLOD2,PTEN,RANBP…	2437 (18)	#N/A	#N/A
NR4A1		ligand-dependent nuclear receptor	Inhibited	-2.022	3.09e-07		ACLY,ACO1,ACO2,ACSL4,ADIPOR2,ADM,AKR1C1/AKR1C2,ALDOB,APOE,ATP5F1A,ATP5F1B,ATP5MC3,ATP5PF,BABAM2,BPGM,CCND1,CCND2,CD36,COX11,COX6A1,COX6B1,COX6B2,COX7A2,CTNNB1,CTNND1,CXCL12,DDIT3,DFFA,DLAT,DLD,DLST,EHHADH,ENO1,EP300,FABP4,FASN,FBP1,FBP2,G0S2,G6PC3,G6PD,GALM,GBE1,GPD1,GPI,GSK3A,GSK3B,GSTM5,GYS1,HDAC1,HDAC6,HIF1A,HMGCR,HMOX1,ICAM1,IDH2,IDH3A,ITGB1,JUP,KRT8,LDLR,LPIN1,LPL,Ly6a (includes others),LY6E…	2256 (17)	#N/A	#N/A
NRIP1	-0.356	transcription regulator	Inhibited	-2.025	0.221		ACAA2,ACADM,ACO2,AIFM2,CCND1,CCNG2,CD36,CDKN1A,COX7A1,CPT2,CYP4B1,FABP3,FASN,HADHB,IDH3A,LDHB,OPLAH,PDK2,PDK4,SDHB,SLC16A10,SLC25A19,SLC25A20,SUOX,TK1		#N/A	#N/A
MST1R		kinase	Inhibited	-2.037	1		CCND1,CDH1,CTNNB1,DVL1,FOS,ICAM1,JUN,SMAD2		#N/A	#N/A
MDM4	-0.336	transcription regulator	Inhibited	-2.045	0.565		BAX,CDKN1A,HIPK2,KRT8,LGALS3,MDM2,P4HB,SOD2,SSBP1,TP53		#N/A	#N/A
MNT		transcription regulator	Inhibited	-2.065	0.142		ACY1,ALDH1A1,Aldh1a7,ATP1B1,BLVRB,CCND2,CCNG2,CD36,CDK4,COQ8A,DDIT3,ID1,KLF10,KLF6,LDHA,NCL,NQO1,ODC1,PC,PGK1,SERPINH1,TMEM252,TXNIP		#N/A	#N/A
MAPK3	-0.187	kinase	Inhibited	-2.076	1		ACE,B4GALT1,B4GALT5,BMP4,CCND1,CDKN1A,CTNNB1,CYP24A1,FOS,HBEGF,ITGB1,JUN,JUNB,JUND,MCL1,NFE2L2,PIAS1,PPARA,PPARGC1A,SOD1,SPP1,VEGFA		#N/A	Mapk3
Creb		group	Inhibited	-2.078	0.484		AASS,Abhd1,ACVR2B,ACY3,ADK,ADM,AKT1,ANK3,ANKRA2,ARPC5,ATG7,ATP2A2,BACE1,BMP6,CCN1,CCND1,CDKN1A,CEBPB,CFLAR,CLMN,COL8A1,COMT,COX6A2,CPT1A,CREM,CTH,CTSB,CTSV,CXXC1,CYP51A1,DCTN3,DDX28,DDX39B,DDX42,DDX6,DUSP1,DYNC1LI2,DYNLT2B,E4F1,EIF4EBP2,EPHB4,Esrra,ETV5,FAS,FGFR1OP2,FLNB,FOS,Foxn3,Foxp1,FXN,GDPD3,Gimap9,GNAS,GSTM3,GSTM4,GTF2F2,GTF2H3,INTS1,INTS7,JUN,JUNB,KPTN,LASP1,LDLR,LMO4,MAP2K1,MAT2A,MCL1,MED…		#N/A	#N/A
BMP2		growth factor	Inhibited	-2.09	1		ALPL,ANAPC2,ATF6,BCL2L1,BHLHE40,BMP2K,BMP4,BMPR1A,BSG,CCND1,CDH1,CDK4,CDKN1A,CLIC4,CRYM,CTNNB1,CXCL12,EPHX2,ERCC1,ERCC4,ESRRG,EVC2,F3,FABP4,FGFR1,FOS,FZD1,GTF2H2,ID1,ID2,ID3,IGFBP3,IGFBP5,IHH,JUN,JUNB,KLF10,KLF9,MEN1,MRAS,NFYB,NFYC,PTH1R,RAD1,RPA2,RPA3,SLC26A2,SMAD1,SMAD5,SOX6,SPARC,SPINT1,SPP1,STK25,TBC1D10A,TBX2,TGM2,TIMP3,TOB1,TWSG1,VDR,VEGFA,WDR5,XPC		#N/A	#N/A
BDNF		growth factor	Inhibited	-2.098	0.306		ACOT7,ADAM17,AGRN,ALDH7A1,ANXA2,ANXA5,AP3D1,APC,APEX1,APP,ARIH1,ATAT1,ATP2A2,ATP5MC2,BCL2L1,BHLHE40,BID,BMP7,CAMK1G,CASP3,CCN1,CCND2,CD36,CDADC1,CDKN1A,CEBPB,DCTN1,DNAJC21,DUSP1,DUSP6,EEF1D,EEF2,FLNB,FOS,FTL,GLUL,GNAI1,GPC4,GPS1,GRB14,HADHA,HMGCR,HSD17B12,HSD17B4,HSPA4L,HSPA5,IFRD1,ITGB5,ITPR1,JUN,KIF1B,KLC1,KLF10,LGALS1,MACROD1,MAPK1,MAPK8IP3,Mapre2,MAPT,MVD,MYO6,NCDN,ODAD1,P4HA1,PCNA,PDE1A,PDLI…		#N/A	#N/A
MAZ	-0.487	transcription regulator	Inhibited	-2.138	1		CCL25,CDKN1A,CX3CL1,DNAJC3,FKBP11,HSP90B1,IL15,KRAS,MAZ,PDIA4,SOD1,STAT3		#N/A	#N/A
JAK3		kinase	Inhibited	-2.138	1		ABCG2,BAX,CDK2,CDK4,ENPP2,GADD45G,MAF,RORC,STAT3		#N/A	Jak3
CREBZF	-0.395	transcription regulator	Inhibited	-2.15	0.00131		ATF4,CEBPB,DDIT3,DNAJB9,EDEM1,FASN,HERPUD1,HSPA5,INSIG1,PDK4,PPARGC1A,SREBF1,XBP1	1510 (11)	#N/A	#N/A
EPHB1		kinase	Inhibited	-2.177	0.262		FOS,IL6ST,JUN,JUNB,PCK1		#N/A	#N/A
NR2E1		ligand-dependent nuclear receptor	Inhibited	-2.194	1		CBX7,CCND1,CDKN1A,HRAS,PTEN,RPS6KA1,TGFBR1,TMPRSS2		#N/A	#N/A
TSG101	0.365	transcription regulator	Inhibited	-2.226	0.00015		CDKN1A,FAM89B,IGF1R,MDM2,NR3C1,PDCD6,RAB11A,RAB11FIP3,STMN1,TP53,TSG101	2445 (15)	#N/A	#N/A
CDK4/6		group	Inhibited	-2.302	0.000162		AFAP1,ARHGEF2,BCLAF1,CALU,CCND1,DYNC1LI1,EEF1B2,EIF5,EMSY,ENO1,ERBIN,ERRFI1,G3BP1,HSPB1,ITSN2,JPT1,LASP1,MYO7A,NCOA3,NOP2,NOP58,PCYT1A,PKP4,RHPN2,RMDN3,RPL10,RPL13,RPL27A,RPS6,SEC22A,SEC61B,TALDO1,TPI1,TUBA1B,TUBA1C,TUBB,TUFM,ZNF148		#N/A	#N/A
Rb		group	Inhibited	-2.304	1		CCND1,CDH1,CDK2,CDKN1A,DHFR,EED,GMNN,HDAC1,MCM5,MCM7,NEO1,PA2G4,PCNA,PCYT1A,PPARGC1A,PTTG1,RBBP8,RFC4,RPA2,SOD2,TP53,TYMS		#N/A	#N/A
NGF		growth factor	Inhibited	-2.306	1		AATF,ADGRL2,ADM,AGL,AGRN,AKT1S1,ANXA2,APP,BAX,BCL2L1,BMPR1A,CCND1,CDH1,CDK2,CDKN1A,CITED2,Cops2,CRYAB,DUSP1,DUSP6,EEF1A1,EGFR,ERRFI1,ETV5,FAH,FAS,FOS,FRRS1,GADD45A,GADD45G,GSK3B,HMOX1,ID1,ID3,IER2,IFRD1,IGF1R,ITGA1,JUN,JUNB,LDLR,LIFR,MACROD1,MAFK,MAP3K11,MAPK14,MAPK8IP3,MCL1,NAA15,PARP1,PPP2R5E,PTEN,RAC1,RACK1,RASA1,RBL2,RELA,SDC2,SHC1,SLC40A1,SMIM3,SOD1,SQSTM1,STAT3,SYNJ2BP,TNFRSF12A,TRIO,TRPV4,…		#N/A	#N/A
PAX3		transcription regulator	Inhibited	-2.357	0.017		ALDH3A2,APP,ASS1,ATF2,BCL2L1,BMP4,C8G,CD151,CDKN1A,CST3,CSTF2,CTSA,CTTN,DPEP1,ECPAS,EIF2S1,EXOSC9,F3,FABP7,FHL1,FKBP1A,FUBP1,G0S2,G6PD,GLB1,GLDC,GPT,GPX4,GSTM5,GTF2H1,HARS1,ID2,ID3,IFITM2,LIPE,M6PR,MAP2K5,MAPK9,MDM2,MED21,MET,MKNK1,NEDD9,NPC2,NUDT1,PAK2,PCNA,PEA15,PHGDH,PKIA,PPIB,PPP1R2,PPP1R7,PRMT2,PSME1,RAB11B,RARRES2,SHMT1,SNCA,SNRK,SREBF1,SRSF3,STX3,TAX1BP1,TCF3,TCN2,TEK,TFPI2,TIA1,TIMP3,TJP2…		#N/A	#N/A
PDK1	0.844	kinase	Inhibited	-2.357	1		ARSA,CDH1,DGKZ,GALC,GSTK1,HEXA,HIF1A,ID3,ITGB8,OSBPL8,PAK1,PIK3CB,PIK3R1,PRKCZ,PTEN,PTPN11,SGPL1,SUMF1		#N/A	#N/A
RPL22	-0.142	translation regulator	Inhibited	-2.36	0.00685		ATF4,BAX,CDKN1A,DDIT3,DNAJB9,DNAJC3,HSPA5,Pmaip1,XBP1	869 (10)	#N/A	#N/A
PTGER4		G-protein coupled receptor	Inhibited	-2.383	1		APP,CCNG2,CITED2,CMPK2,DAXX,DDX58,Fnbp1l,GAB1,GLIS3,HERPUD1,ICAM1,IFI35,Igtp,IRGM,Irgm1,MXI1,NBR1,PDK2,SAP30,SLC13A3,SPP1,STXBP4,TAGLN2,TP53INP1,YPEL3,ZFP36L1		#N/A	#N/A
PML		transcription regulator	Inhibited	-2.405	5.34e-08		ACADL,ACADM,ACADS,ACOX1,ACSL4,ACSM1,ACTG1,AKR1A1,AKR7A2,ANXA4,APOE,BAX,CACYBP,CAT,CCND1,CDH2,CDK2,CDKN1A,CFL1,CIAPIN1,CIT,CPE,CPT1A,DNAJA4,DNAJB4,DNAJB6,DNAJB9,DNAJC9,EGFR,FABP1,FAM50A,FAS,FASN,FTL,GADD45A,GCLM,GPAM,HADHB,HMGCR,HMGCS1,HMOX1,HSD17B7,HSPB1,ID2,IFI35,JUP,LDLR,LIPE,LPL,MAF,MAP2K1,MAPK1,MCM6,ME1,NDRG1,NFE2L2,NQO1,NR3C1,NSFL1C,PCBP2,PDK4,PIK3C2A,PIK3CB,PLSCR1,PPARGC1A,PRDX1,PSMB8,RRAS2…	2513 (21)	#N/A	#N/A
NANOG		transcription regulator	Inhibited	-2.416	1		ACY3,BMP4,BNIP3L,CCND2,CCNL2,CDC25A,CNOT7,E2F5,FOS,HNRNPH1,ID1,ID2,ID3,IFNGR1,IGF1R,IGFBP1,IRF6,JARID2,KDM4B,KDR,LGALS1,MTF2,NRIP1,OVOL1,PHKG2,POLE4,PPM1B,PPP2R1B,PRRC2C,PTK2,RCAN1,ROCK1,SEC22B,SET,SMAD1,SMAD2,SMARCC1,SRRT,TET2,TGFBR1,TOB1,TP53,YWHAE		#N/A	#N/A
SPZ1		transcription regulator	Inhibited	-2.423	0.206		CCND1,CDH1,CDH2,HIF1A,MAPK1,MAPK3,PCNA,PROM1,VEGFA		#N/A	#N/A
AGO2	-0.375	translation regulator	Inhibited	-2.423	1		ACADL,ACADM,Acot1,ACOT2,ACOX1,ACTB,ALDH3A2,APP,CADM1,CDH1,CTNNB1,CYP4A11,Cyp4a14,FOS,HIF1A,HNF4A,PDK4,PEX11A,PPARA,PTK2,SLC22A5		#N/A	#N/A
CX3CR1		G-protein coupled receptor	Inhibited	-2.452	0.136		ABHD14A,ABHD14B,ANXA5,APP,ARL3,ARL6,ATP11B,ATP2C1,BBS7,CD36,CDK5RAP1,CHKA,CRYAB,CRYGA,CTNNB1,DUSP7,DYNC2H1,EPM2AIP1,EXOC4,FOS,FUZ,FYCO1,GAS8,GPRASP1,GRIPAP1,GSTO1,H3-3A/H3-3B,HMOX1,HSPB11,ICAM1,INSIG2,LZTFL1,MAP7,MDM1,MFGE8,MYD88,NICN1,PDE6D,PDHB,PKHD1,PLEKHA1,PTPDC1,RAF1,RILPL2,Rpl29 (includes others),SFPQ,SLC16A6,SLC2A2,SNCA,SRR,STX3,SYNE2,TF,TPM3,TRAPPC9,TRIM3,TUBB2A,TUBGCP4,TUBGCP5,TUFT1,WDFY…		#N/A	#N/A
BMP6	-0.316	growth factor	Inhibited	-2.521	1		ACADM,ADAMTS1,ADD3,ADGRL2,AKTIP,ARHGAP18,BMP4,CDKN1A,CDKN2C,CHD3,E2F5,EPHX1,ERRFI1,ETV5,FRMD4B,HBEGF,HMOX1,ID1,ID2,ID3,PMEPA1,SAP30,SLC20A1,SLC39A10,SORD,TEF,TNFRSF12A,TXNRD1,VCL,VEGFA,XBP1		#N/A	#N/A
Ubiquitin		group	Inhibited	-2.543	0.166		AZI2,CRYAB,DDIT3,FAM89B,HSP90AA1,HSP90B1,HSPA4,HSPA5,HSPA9,HSPD1,ITCH,PAK2,STAT6		#N/A	#N/A
GRP		growth factor	Inhibited	-2.59	1		ARF6,CCND1,FOS,JUN,PTK2,RRM1,VEGFA		#N/A	#N/A
GRN	0.557	growth factor	Inhibited	-2.591	0.0473		ANGPT1,APOE,APP,B2M,BIN1,C1QB,C3,CASP3,CCND1,CD74,CD81,CD9,CST3,CTNNB1,CTSB,CTSD,CTSZ,CYBA,DDIT3,GAS6,GBA,GRN,GUSB,HEXB,HIF1A,ICAM1,IRF8,LGALS3,LGALS3BP,LIPA,LPL,MERTK,NCEH1,NPC2,PICALM,SIRPA,SOAT1,SORL1,SPP1,SQSTM1,TARDBP,TGFBR1,TXNIP,UGT8,VEGFA,XBP1		#N/A	#N/A
SOX4		transcription regulator	Inhibited	-2.638	0.487		Acot1,ACY3,AIF1L,ARNT,AZI2,B3GNT8,BAX,BCAR3,BEX3,CAPN2,CD74,CDH2,CEMIP2,CTNNA1,CTNNB1,CXCL12,DBNDD2,DDAH2,DICER1,Dst,E130308A19Rik,ENPEP,FHL1,Fnbp1l,FOS,GGA2,GLDC,Gm12854/S100a11,GRB7,HIPK2,IFI30,IGFBP4,KANK1,KYNU,LMO7,LUZP1,Ly6a (includes others),MAGED1,MAP4K5,MAP7,Mt1,NREP,NRP1,NRXN2,PITRM1,PLEKHA1,PNP,PPIC,PPM1F,PRXL2A,PTK2,PXYLP1,RNASE4,SDR39U1,SEL1L3,SEMA3B,SEMA3C,SLC5A9,SMAD1,SNN,SNX10,TAX1…		#N/A	#N/A
Hsp90		group	Inhibited	-2.655	1		AKT1,BCL2L1,CARM1,CCND2,CDK2,CDK4,CDK9,DNAJB1,ECD,EGFR,ERBB2,ERBB3,HDAC6,HIF1A,MCL1,RPS6,SLC6A4,TP53		#N/A	#N/A
MASTL		kinase	Inhibited	-2.752	0.00017		ADSS2,ARHGEF2,ASAP1,ATP2A2,COPG2,CUL5,DENR,DICER1,DLST,DUSP11,EGFR,ESAM,GNG12,HYOU1,IPO5,KYNU,LPP,NUP160,PACSIN2,PRKAA1,RDH11,SH2B3,SNTB2,SNX17,TMPO,TTC38,TUBB6,VCL		#N/A	#N/A
TGFB2		growth factor	Inhibited	-2.792	1		ALDH1A1,ANGPTL4,BHLHE40,BMP4,CD36,CFLAR,COL4A1,CYP24A1,FAS,FOS,GAS1,HBEGF,HMOX1,ITGB5,KDR,PDK4,PLOD2,PTEN,SESN1,SMAD2,SPP1,TGFBR1,TGFBR2,VDR,VEGFA		#N/A	#N/A
LARP1	-0.436	translation regulator	Inhibited	-2.856	4.26e-23		EEF1A1,EEF1B2,EEF1D,EEF1G,EEF2,EIF3A,EIF3E,EIF3F,EIF3H,EIF4B,PABPC1,RACK1,RPL10,RPL10A,RPL11,RPL12,RPL13,RPL13A,RPL14,RPL15,RPL17,RPL18,RPL19,RPL21,RPL22,RPL23,RPL24,RPL26,RPL27,RPL27A,RPL28,RPL3,RPL30,RPL31,RPL35,RPL35A,RPL37,RPL37A,RPL38,RPL39,RPL4,RPL5,RPL6,RPL7,RPL7A,RPL8,RPS11,RPS12,RPS13,RPS14,RPS15,RPS15A,RPS16,RPS18,RPS19,RPS2,RPS20,RPS21,RPS23,RPS24,RPS25,RPS27A,RPS28,RPS29,RPS3,RPS5,RPS…		#N/A	#N/A
ESR1		ligand-dependent nuclear receptor	Inhibited	-2.888	2.67e-19		AASS,AATF,ABCA3,ABCC5,ABCG2,ABLIM1,ACE,ACKR3,ACLY,ACOX1,ACSL1,ACTR2,ADAM17,ADD3,ADH1C,AFMID,AGGF1,AGT,AKAP1,AKAP13,AKT1,AKT1S1,AKT2,ANAPC2,ANAPC5,ANK3,ANO10,ANXA4,AP1G2,AP1M1,AP1S1,AP2S1,AP3B1,APC,APEX1,APOE,AQP1,AQP3,ARAF,ARFGAP1,ARFIP2,ARHGAP1,ARHGAP18,ARHGEF2,ARID4A,ARPC5L,ARSG,ASS1,ATG13,ATG3,ATOX1,ATP11A,ATP1B1,ATP2B1,Atp5e,ATP6V0D1,ATP6V1A,ATP6V1H,BAG1,BAX,BCAS3,BCCIP,BCL2L1,BCLAF1,BECN1,BE…	2792 (18)	#N/A	#N/A
MYOD1		transcription regulator	Inhibited	-2.903	1		ACSL5,AGT,ARNT,ASS1,ATP7A,BCL2L1,BIN1,CBX5,CCND3,CDK2,CDKN1A,CDO1,COL4A1,CRYAB,CTNNB1,DAG1,DAO,DHFR,DMD,DUSP1,EGFR,EIF3E,ENPP2,GADD45A,GADD45G,GRB2,GYS1,HADH,HES6,HIPK3,HJURP,HSPA4L,ID2,IGFBP5,INPP5K,JUNB,KIFC3,KLF6,LIPE,LMNB2,MAP2K1,MAP2K7,MEF2A,MEF2D,MYO5B,PDGFA,PFKM,PMEPA1,PNP,PPARGC1A,PRKACA,PRKAR1A,PSMB4,PTK2,RB1,RPL7A,RRAS,SBK1,SCHIP1,SDC2,SELENOW,SH3GLB1,SLC12A2,SLC2A1,SPC24,SPTBN1,STAM,ST…		#N/A	#N/A
TP73		transcription regulator	Inhibited	-2.905	0.1		ADAM10,ADAM17,AEN,AGGF1,ANGPTL4,ATG10,ATG2B,ATG5,ATG7,AUH,B2M,BAP1,BAX,BHLHE40,BID,BIRC2,BLZF1,BMP7,C3,CADM1,CAMLG,CASP2,CASP3,CCN1,CCND3,CCNG1,CCNG2,CDH1,CDK2,CDKN1A,CKS2,CLDN10,CLMN,CNN3,COL18A1,COX4I1,CRYAB,CTH,CTNNB1,CTSD,CUL2,CX3CL1,DBP,DDIT3,DHFR,DHRS3,DLG1,DMTF1,DTYMK,DUSP11,ECM1,EGFR,Elob,ELOC,ERCC3,ERCC5,FAS,FASN,FDXR,FEN1,FGFR3,FLOT2,FLT1,FXR1,G0S2,G6PD,GADD45A,GPR137B,GRN,HAGH,HBEGF,HI…		#N/A	#N/A
Tgf beta		group	Inhibited	-3.072	1		Acp5,ACY1,ADH1C,AKT1S1,ALDH1A1,Aldh1a7,ANGPTL4,ARID1B,ARID4A,ARID4B,ARNT,ATP1B1,AXIN1,BCL2L1,BECN1,BHLHE40,BLVRB,BSCL2,CASP8,CCN1,CCND1,CCND2,CD36,CDH1,CDH2,CDK2,CDKN1A,CEBPB,CFLAR,CHID1,CLOCK,COL4A1,COL4A2,COQ8A,CTF1,CTNNB1,DICER1,EID2,EME2,FOS,GCLC,GUSB,HES6,HIF1A,HMOX1,HNRNPAB,HTATIP2,ID1,ID2,ID3,IGFBP3,IGFBP4,IGFBP5,ILK,ITGA1,ITGA6,ITGAV,ITGB1,JAK1,JARID2,JUN,JUNB,KLF10,LDHA,Ly6a (includes ot…		#N/A	#N/A
BACH1		transcription regulator	Inhibited	-3.105	4.16e-11		ABCB7,ATP5F1B,ATP5F1D,ATP5MC1,ATP5MC3,ATP5PF,CEBPB,COX15,COX18,DNAJC7,DUSP1,FTH1,FTL,GAPDH,GCLC,GCLM,HCCS,HMOX1,HSD3B1,IMMT,MAFG,ME1,NDUFA2,NDUFA6,NDUFA9,NDUFAB1,NDUFB6,NDUFS7,NQO1,OPA1,PDK1,PDK2,PDK3,PDK4,PHB,PHB2,SLC25A15,SLC25A22,SLC40A1,SPP1,SQSTM1,TFE3,TIMM13,TIMM17A,TIMM8B,TTC23,UQCRB,UQCRC1	307 (2)	#N/A	#N/A
TGFBR2	-0.089	kinase	Inhibited	-3.108	1		ABHD17C,ACSL3,ANGPTL4,AP3S1,ASS1,ATF4,BHLHE40,BMP6,CCND1,CCND3,CCT5,CDH1,CDH2,CDKN1A,CLIC4,CRISPLD2,CRYAB,CTDNEP1,CTNNB1,DGAT2,DNAJC12,DPAGT1,DUSP14,DUSP28,EMD,Esrra,EXT2,Fam25c,FAM50A,FASN,FKBP5,GADD45G,GATM,GCN1,GGA3,GIPC2,GJB2,GSR,H2AX,HSD11B1,ICAM1,ID1,IHH,IL1RAP,ING1,IRF8,ITPK1,JUN,JUP,KDR,KRAS,KRT8,LBR,LDHA,LPAR3,Ly6a (includes others),MAN2B2,MAP2K3,MAP3K10,MAP3K11,MAPKAPK2,MBOAT7,MED11,MET…		#N/A	Tgfbr2
CTNNB1	-0.321	transcription regulator	Inhibited	-3.119	4.4e-07		ABCD4,ABCF3,ACAA1,ACADL,ACADS,ACADVL,ACAT1,ACAT2,ACLY,ACTB,ACTN4,ACTR3,ACTR8,ACVR2A,ADAM17,ADSS2,AGRN,AKAP13,Akr1c14,ALDH1A1,ALDH3A2,ALG3,APC,APP,ARFGAP3,ARHGDIA,ARL4A,ARMH4,ATP5MC2,ATP5MC3,ATP6V0A1,BACE1,BCAP31,BCL2L1,BCS1L,BECN1,BHLHE40,BMP4,BMP7,BOLA1,BRMS1L,BTF3,CA3,CA9,CADM1,CAPNS1,CAPZB,CCN1,CCND1,CCND2,CD34,CD36,CD47,CDH1,CDH16,CDH2,CDK7,CDKN1A,CEACAM1,CEMIP2,CHEK2,CLDN2,COL27A1,COL4A1,COL…	2641 (20)	#N/A	#N/A
PHF12		transcription regulator	Inhibited	-3.157	4.84e-11		BRIX1,DDX56,EIF3A,EIF4A3,EXOSC9,GTPBP10,GTPBP4,H2AX,IMP4,IPO9,KRR1,NMD3,NOP2,PA2G4,PES1,PIN4,POP4,PRPF31,RRP9,RRS1,RSL24D1,SMN1/SMN2,TBL3,TFB2M,TSR1,UTP11,UTP20,WDR12,ZNHIT6		#N/A	#N/A
Tcf7		transcription regulator	Inhibited	-3.329	0.0263	1.58004	AGPAT5,AHCYL2,ARHGEF12,ARRDC4,ATP6V0A1,CD200,CEPT1,CHCHD10,CHDH,CISH,CPE,CROT,CTTN,DHCR24,Dst,E130308A19Rik,ECM1,EPHX1,ETNK1,EVI5,FAAH,FDPS,GGT1,GM2A,GPD1L,GPD2,GPX1,HIF1A,HSD17B11,ID2,ID3,IFNGR1,IFT80,IGF1R,IL15RA,IL34,IL4R,INPP5F,ITGB8,KIF13A,KLF6,LDLR,LONRF1,LPCAT3,LRIG1,MAF,MAPKAPK2,MSMO1,MVD,MXD1,MYD88,NCOA7,NTN4,OSBPL5,OSBPL8,P4HB,PAPSS2,PARP1,PI4K2A,PPT2,PRKD3,PSAP,PTEN,RAB4A,RORC,RRAGD,SC…		Tcf7	#N/A
SGPP2		phosphatase	Inhibited	-3.637	0.000526		ATF4,CDH1,DNAJA1,DNAJA4,DNAJC14,DNAJC22,DNAJC3,HSP90AA1,HSPA13,HSPA14,HSPA4,HSPA4L,HSPA5,HSPA8,HSPA9,HSPH1,XBP1		#N/A	#N/A
EGLN		group	Inhibited	-3.762	0.0425		ADM,AK4,ANGPTL3,ANKRD9,ANKZF1,APOA4,BBX,BCKDHA,BCKDK,BPNT1,CA9,CSRP2,DDX41,DHRS13,DHX40,EFNA1,EGLN1,EGLN2,EIF4EBP1,FTL,GAPDH,GPI,GPR146,GRHPR,GYS1,HMGCL,IGFBP1,IKBIP,IMMP2L,KDM5B,LDHA,LZTFL1,MIF,MPI,NUDT13,PAM,PDK1,PDK3,PEX11A,PFKL,PFKP,PGAM1,PGK1,PGM1,PPME1,PPP2R5B,RAB11FIP5,RAB20,RIOK3,RLF,RNASE4,RRAGD,RTL8C,SAP30,SELENBP1,SLC27A1,SMTNL2,TMEM107,TPI1,VEGFA,VLDLR,WWTR1,ZNF511		#N/A	#N/A
MXD1	-0.74	transcription regulator	Inhibited	-3.898	2.1e-12		AARSD1,ACO2,AIMP1,CARS2,CCND2,CCND3,CCNG1,CDK4,COQ9,COX10,COX20,COX7A2L,CYC1,DARS1,EIF4A1,EIF4E,EIF4G1,ETFB,FARS2,FASTKD1,Gar1,IARS1,IDH2,IFNGR1,IMMP2L,ITGA1,KARS1,LARS1,MRPL39,MRPL44,MRPS9,MXD1,MYBBP1A,MYD88,NDUFA10,NEDD9,NOP14,NOP2,NOP56,NOP58,ODC1,OXA1L,PDHB,PES1,Qars,RARS1,RBL2,Rpl23a,RPL3,RPL30,RPS13,RPS2,RPSA,SARS1,TARS1,TNFRSF21,TOP1	1235 (7)	#N/A	#N/A
COPS5	0.423	transcription regulator	Inhibited	-3.995	8.33e-14		ADRM1,AEN,AIMP1,APRT,ASF1A,ATRX,BAX,BLCAP,CANT1,CBX1,CCND3,CCNG1,CCNT1,CD81,CD82,CDK4,CDKN1A,CDKN2C,CETN2,CHMP1A,COQ8A,CSE1L,CTSD,CUL1,DCTPP1,DCXR,DDX39A,DTYMK,DUT,E2F4,EDF1,EPS8L2,FAM162A,FDXR,GPS1,GPX4,GSDME,GTF2F1,GTF2H5,GTF3C5,GUK1,H1-2,H2AJ,H2AX,HIF1A,HMOX1,HNRNPD,HNRNPU,HSPA4L,IFNAR1,IRAK1,ITPA,KIF5B,LBR,LDHB,MARS1,MCM2,MCM5,MCM6,MCM7,MKNK2,MPG,MRAS,MSH2,MTCH2,NAP1L1,NBN,NCL,NINJ1,NME4,NT5C…	2044 (13)	#N/A	#N/A
MAP4K4		kinase	Inhibited	-5.54	4.08e-29		ACAA2,ACADS,ACADVL,ACLY,ACO2,ACSL5,AGL,AGPAT3,ALDH3B1,ALDH4A1,ALG14,ALG9,APIP,ARAF,ATP6V0A2,ATP6V0E1,AUH,BCAT2,BCKDHB,Calm1 (includes others),CEBPB,CHKB,CHPT1,COQ3,COQ5,COX10,COX11,CYC1,DHODH,DHRS4,DLAT,DLD,DLST,EIF4E2,FAR1,FASN,GCDH,GLUL,GOT1,GRHPR,GYS1,H6PD,HADH,HADHA,HADHB,HMGCL,HSD3B7,HYAL2,IVD,KYAT3,LDHB,MGLL,MLXIPL,MPI,NDUFA11,NDUFA3,NDUFA5,NDUFAB1,NDUFB7,NDUFS1,NDUFS4,NDUFS8,NDUFV1,NT5C2,N…	2133 (12)	#N/A	Map4k4
KDM5A	-0.386	transcription regulator	Inhibited	-6.057	3.8e-15		ACO2,ATP1A1,ATP1B1,ATP5F1A,Atp5k,ATP6V1D,ATP6V1F,BCKDHA,CCND1,CERT1,CHCHD3,COA3,COQ5,COQ7,COX14,COX17,COX4I1,COX6A1,COX6B1,COX7A2,DLAT,DLST,DNAJC11,GADD45GIP1,GHITM,GPT2,GRPEL1,HMOX1,HSBP1,IDH3B,ITGB1,MAP2K3,MAP2K7,MAPK4,MCAT,MCM2,MDH1,MFN2,MLYCD,MRPL11,MRPL12,MRPL17,MRPL53,MRPL55,MRPL58,MRPL9,MRPS23,MSTO1,MTOR,MUL1,NDUFA10,NDUFA13,NDUFA2,NDUFA3,NDUFA4,NDUFA5,NDUFA6,NDUFA9,NDUFB10,NDUFB8,NDUFS2,N…		#N/A	#N/A
Sos		group			1.87e-11		ACOX1,AFF4,AGPS,AKR1D1,ANK3,APLP2,AQP3,ARNT,ASAP1,ATF7IP,ATP2C1,B4GALT1,BCAR3,CA2,CADM1,CAMK2D,CAST,CAT,CCNG1,CLIP1,COBLL1,CREBBP,CTNND1,DAP,DDX3X,DEDD,DLG1,DOCK1,E4F1,EEA1,EPS8,ESM1,FABP4,FMN1,FOS,GAS2,GBA,GIT2,GM2A,GSK3B,GSR,HDAC6,HIPK3,HMOX1,HOOK1,HSD17B10,HSD3B1,IGFBP5,ITGA6,ITGB1,KIF1B,KIF5B,KLF6,KRAS,LETMD1,LGALS3BP,LGALS4,Macf1,MAFK,MAOA,MAPK6,MET,MGST1,MLH1,MPZL2,Mt2,MXD1,MYH9,MYO5B,NDUFS…	2331 (13)	#N/A	#N/A
IRS		group			0.0334		DGAT1,DGAT2,VEGFA		#N/A	#N/A
ATF6B	-0.086	transcription regulator			0.0108		DDIT3,HSPA5,RCAN1,XBP1		#N/A	#N/A
PRKAG3		kinase			1.96e-10		ACKR3,ACTR1B,ALAS1,ANGPTL4,AQP1,ASPH,ATP1B1,ATP6V1A,BACE1,CCNDBP1,CD36,Cdc42,CES1,CLCN3,COMMD3-BMI1,COQ3,CSGALNACT2,CTNNA1,CYP27A1,DLAT,DNAJC14,DNASE1,EIF4B,EIF4E2,ELL2,ENOX2,FBXO6,FBXO9,FGFR1,FTL,GADD45G,GAS5,GBE1,GID4,GLRX,GOT1,GPX3,HFE,HSPA5,ID1,IFI30,IGFBP5,IL15,ITGA6,JPT1,JUNB,LUC7L2,MAP2K6,MAP4,MAT2A,METTL7A,MID1IP1,MTERF2,NAMPT,NAP1L1,NEO1,NR3C1,NRIP1,ODC1,OXCT1,PAM,PHAF1,PLIN3,POLE4,PPARG…		#N/A	#N/A
CERS4		transcription regulator			0.0334		ASAH1,CERS2,CERS6		#N/A	#N/A
RRP1B		transcription regulator			1.05e-06		ANAPC13,BMP7,CASP3,CCND1,CCND3,CCNG1,CDKN1A,CEBPB,CREBBP,CYP24A1,DHFR,DNAJC12,EIF3H,EIF4B,EP300,FEN1,GADD45A,HAT1,HSP90AA1,HSP90AB1,ITGB5,MCM2,MCM5,MCM6,MDM2,MRAS,NCOA2,PCNA,PDGFC,PERP,PRKCD,RABIF,RHOQ,RPA1,RPA2,RPL11,RPL13,RPL13A,RPL14,RPL19,RPL22,RPL27,RPL37,RPL37A,RPL39,RPL6,Rplp1 (includes others),RPS10,RPS14,RPS19,RPS26,Rps27/Rps27rt,RPS3,RPS5,RPS8,RPS9,SPP1,TUBG1,VDR,ZNF426		#N/A	#N/A
MMS19	-0.51	transcription regulator			0.0334		CIAO1,CIAO2B,CIAO3		#N/A	#N/A
IPPK	-0.272	kinase			0.0334		CUL1,CUL4A,RIPK1		#N/A	#N/A
EPM2A		phosphatase			0.0334		GSK3B,LAMP1,MAP1LC3B		#N/A	#N/A
ECD	-0.071	transcription regulator			0.0334		ATF4,ERBB2,HSPA5		#N/A	#N/A
Gamma tubulin		group			0.0334		CASP3,RB1,TUBG1		#N/A	#N/A
SERTAD1	0.295	transcription regulator			0.0334		CCND1,CDK4,SET		#N/A	#N/A
CIAO1	0.091	transcription regulator			0.0334		CIAO2B,CIAO3,MMS19		#N/A	#N/A
GTF2H1	-0.348	transcription regulator			0.0334		CCNH,DHFR,TBP		#N/A	#N/A
MED30	0.343	transcription regulator			1.27e-07		COX10,Cox5b/Gm34962,COX6A2,CS,Esrra,LPL,NDUFA10,NDUFB3,NDUFB7,NDUFS2,NDUFS7,NDUFV1,PPARGC1A,SDHA,SDHB,SDHC,SDHD,SOD2		#N/A	#N/A
FOXK1		transcription regulator			0.00347		CLP1,MCM2,POLR2K,RPL22,TAF12		#N/A	#N/A
PRKCG		kinase			0.000142		ATP5F1A,ATP5F1D,ATP5MC3,ATP5MF,CCND1,COX4I1,COX5A,COX6A1,COX6B1,COX7A1,COX8A,CYC1,GNPTAB,IREB2,MDM4,NDUFA1,NDUFA12,NDUFA13,NDUFA2,NDUFA5,NDUFA7,NDUFB11,NDUFB3,NDUFB8,NDUFB9,NDUFS7,NDUFS8,PCNA,RB1,RICTOR,UQCR10,UQCR11,UQCRQ	1731 (7)	#N/A	Prkcg
EIF2B1	0.35	translation regulator			0.0334		ATF4,CCND1,DDIT3		#N/A	#N/A
NRG2		growth factor			0.0429		ARPC4,ATF1,BIN1,CASP3,CCN1,CCND3,DAG1,DNAJB2,EEF1A1,EGFR,ELOA,ERBB2,HMOX1,IER2,IRF3,ITGB5,JUNB,LIFR,MCL1,MED1,NUP214,PDGFA,PKLR,PRKACA,SART3,TGFBR1,TOB2,VEGFA		#N/A	#N/A
NKX3-1		transcription regulator			0.0235		CA12,CA2,CA3,CDH1,CTNNB1,CTNNBL1,CTSB,CTSV,CTSZ,EED,EZH1,FKBP5,FOS,IGFBP3,PIK3R1,PTP4A2,PTPRK,SDC4,SMAD1,SMAD2,SOAT1,STAT3,STEAP1,TMPRSS2,VIL1,VNN1		#N/A	#N/A
SIN3B	0.047	transcription regulator			0.016		CCNG2,CDK4,DDIT3,DHFR,KLF10,KLF6,LDHA,NCL,SIN3A,SRD5A1,TXNIP,TYMS		#N/A	#N/A
SP2		transcription regulator			0.00131		CCND1,CDKN1A,CEACAM1,DHFR,FOS,GNAI2,MAT2A,MAT2B,PCYT1A,PRKCD,SERPINH1		#N/A	#N/A
YBX3	-0.485	transcription regulator			0.0359	1.44491	CCND1,CLDN2,ERBB2,ERBB3,JUN,PCNA		Ybx3	#N/A
BTG1	0.173	transcription regulator			0.0334		BCL2L1,JUN,NR3C1		#N/A	#N/A
TAF6	0.217	transcription regulator			0.038		ACTR8,CDKN1A,EMC9,GADD45A,GAPDH,HOXA9,IFFO1,JUN,SRSF3,SRSF4,TBP,TTC32,UNC45A,ZSWIM7		#N/A	#N/A
ROR2		kinase			0.0389		ABCF3,ACTR8,BMP7,BOLA1,CCND1,CCND2,CDC25A,CDK5RAP1,CDKN1A,CHEK2,CREG1,CTNNB1,GALM,HP1BP3,HSCB,MAP1LC3B,MDM2,NBN,NTHL1,PPM1D,RB1,RBL2,SLC25A46,SLC39A14,SMC1A,SRFBP1,TFDP1,TPRKB,TRAF4,TRAPPC2L,TSEN2,USP46,WEE1		#N/A	#N/A
PLK3		kinase			0.0108		CDKN1A,FAS,PTEN,SIAH2		#N/A	#N/A
