# Supplementary material for: Signaling mechanisms in renal compensatory hypertrophy revealed by multi-omics
Source: Nat Commun. 2023 Jun 16;14:3481. doi: 10.1038/s41467-023-38958-9 (PMC10276015; doi:10.1038/s41467-023-38958-9)
Supplement: Supplementary file 14 — Supplementary Data 11 [file 41467_2023_38958_MOESM14_ESM.xlsx]

## Sheet: Read me
The data in this spreadsheet compares abundance of transcript in microdissected cortical collecting duct form mice after left unilateral nephrectomy versus sham surgery at the 24h timepoint.
Differential expression was assessed using edgeR and DESeq2.
Reference: in preparation September, 2021
Contact: Hiroaki Kikuchi at NIH at hiroaki.kikuchi@nih.gov or Mark Knepper at knep@helix.nih.gov

## Sheet: DEseq2_24h_CCD
Gene_symbol	raw_count_sham1	raw_count_sham2	raw_count_sham3	raw_count_sham4	raw_count_unx1	raw_count_unx2	raw_count_unx3	padj	log2FC_Deseq
Cenpi	11.5	15	12	17.3333	80	115.5	88.6667	1.95564e-09	2.66394
Ankle1	47	62.5	10	90.3333	296.5	368.5	309.667	1.2927e-05	2.5289
Ska1	10	8	1	6	42	40.5	32.6667	0.00162487	2.49714
Pbk	82	145.5	43	107	501	677	513.667	2.17031e-09	2.45525
Eme1	7.06	19.22	5.05	13.4633	49.73	77.91	67.33	0.000235999	2.44701
Khdrbs3	36.5	32	25	24.3333	201	197.5	117.667	1.05895e-11	2.43883
E2f1	14.5	50.5	13	27.3333	110	208.5	142.333	9.69235e-05	2.43734
Cyp24a1	15	10	0	23.3333	146.5	23.5	48	0.0447874	2.41691
Mxd3	24.505	36.055	9	35.01	132.51	176.5	142.357	1.52829e-06	2.40637
Bub1	15.5	31	7	45	113.5	166.5	134.333	0.000161832	2.37612
Esco2	24.5	64.5	14	33.6667	124	235.5	195	0.000126241	2.32339
Troap	17.5	8.5	15	18	87	79.5	68.3333	1.3184e-07	2.30423
Top2a	155.5	304	82	256.333	873	1345	977.333	0.000838069	2.29952
E2f8	13	20.95	12	23.3333	74.5	101	91.6367	1.45038e-06	2.26251
Ren1	14.5	17.5	18	3.33333	7.5	174	8.33333	NA	2.22484
Prc1	168.79	182.52	65.75	195.873	702.14	913.9	680.94	2.14888e-09	2.21156
Birc5	47.5	69.5	37	76	225.5	324	272.333	2.90005e-09	2.14256
Ccnb2	69.5	78	28	62.6667	328.5	287	245.667	6.35933e-09	2.13378
Cdkn3	11	8	14	11	64.5	58	31.3333	0.000365022	2.0968
Ttk	17	30	11	9.66667	70	97.5	69.6667	0.00060164	2.09664
Ndc80	22	32	29	42.6667	136.5	188	107.667	3.66338e-07	2.09087
Espl1	13.5	55.5	6	53	100.5	207	135.667	0.0176179	2.08309
Ube2c	60	58.275	31	66.3333	300.965	261.505	179.267	1.18196e-09	2.07793
E2f7	7.5	22.5	1	34.6667	51.5	81.5	89	0.0584356	2.07055
Ccna2	108.77	143.295	58.47	151.207	430.12	679.355	438.667	1.31445e-07	2.06105
Iqgap3	61.5	118.5	46	93.6667	310	450	316.333	5.28725e-07	2.04803
Ccnb1	46.5	39.5	22	60.3333	222	177	166.333	1.05354e-08	2.04514
Ncaph	46.5	67	25	78.6667	214	293	215.333	3.68363e-06	2.04247
Cnih2	9	8	1	11	39.5	30	25.6667	0.0267822	2.01537
Hells	31	53.5	28	51.3333	134	244	154.333	9.90247e-06	2.01332
Melk	30.5	59.5	42	61	201	213.5	210.333	9.5101e-09	1.99134
Kntc1	59.5	43	35	56.6667	126	258	228.333	1.26842e-06	1.99018
Pif1	8	10	0	6	44.5	16	20	NA	1.9712
Cdk1	71.5	128	53	106.667	362	438	344	1.12228e-07	1.96087
Cdca3	85	146.5	63	134.667	462	524.5	350.667	1.37237e-07	1.93051
Neil3	26	37	5	32	97.5	133.5	78.3333	0.00725945	1.93046
Ccne1	22.5	71	29	39	105.5	217.5	173.667	0.00112789	1.92875
Aurkb	90	108.5	41	98.3333	320.5	341.5	368.667	1.31445e-07	1.91094
Xlr3a	65	35.5	65	1.66667	492.5	12.5	52.3333	0.503916	1.89459
Arhgef39	24	29.5	3	12.6667	77	65.5	71.6667	0.0207304	1.8911
Cdc20	138	129	45	156.667	578.5	491	350.333	4.7849e-06	1.88673
Plk1	71.5	78	45	74.6667	303.5	267.5	236.333	1.05895e-11	1.87261
Spc24	53	76.5	16	52.3333	184	241	163.333	0.000743971	1.87025
Gm43079	0	8.795	15.15	10.8667	23.145	50.055	28.6033	0.147683	1.86936
Fam83d	14.5	16	0	43.3333	85	73	57	0.140296	1.86198
Pclaf	39	66.5	26	48.3333	127	219	179	8.82613e-05	1.8603
Kif2c	29.5	37.5	6	44.3333	123.5	136.5	89.3333	0.00652767	1.86013
Syt5	13.5	22	5	21	126	30.5	37	0.0405327	1.85277
Nuf2	29.5	69	59	43.6667	177	239	177.333	7.16151e-06	1.85064
Hmmr	61.5	76	39	73.3333	221.5	263	245.333	1.54532e-08	1.84961
Slfn9	26.5	111	42	47.3333	146	301.5	213.667	0.00451315	1.83885
Ckap2	82	38	13	64	206	195	161.667	0.0016138	1.82984
Oip5	12.15	35	13	16	77.185	86	58.6667	0.00437585	1.81932
Knl1	33	37	12	36.6667	97	136.5	105	0.000451777	1.81655
Dtl	37.5	97.5	47	102.333	210	361	236.667	0.000299795	1.81235
Ckap2l	60.5	90	45	73	258.5	288.5	220.333	8.13875e-08	1.80804
Smoc1	8	25	2	1	7	86.5	8.33333	NA	1.80344
Gm20431	0	0	46.59	23.59	191.21	14.98	8.30667	0.755408	1.79442
Cenph	12.5	19	15	20.6667	48	76	61.6667	0.000997394	1.7896
Ncapg	61.065	46.13	22.54	46.3833	134.525	201.91	143.33	5.30666e-05	1.76838
Cdca5	42	59.5	38	40.6667	117.5	195.5	176	1.76716e-05	1.74873
Tpx2	103.5	125.5	84	133.667	399.5	439	372	7.52876e-12	1.73628
Cenpf	49.5	70	37	58	224.5	182	177	6.51524e-08	1.72147
Hrob	12.5	6.5	6	13	27.5	37	31.6667	0.0215313	1.71715
Kif18b	56.5	73.5	17	86.3333	197	256	166.333	0.00312926	1.71363
Cdc6	38	85	87	72.3333	155.5	326.5	250	0.000347463	1.69741
Nek2	98.46	98.885	68	112.64	309.875	385.965	287.317	1.91854e-09	1.68914
Haspin	23	29	29	29.6667	86.5	102.5	101	7.11467e-06	1.68856
Pimreg	16.5	14	20	27	89.5	56	56	0.000416915	1.67954
Xlr3b	0	187.5	0	223.333	713	242.5	192	0.795704	1.67731
Cep55	21.5	18.5	35	31.3333	57.5	124.5	85	0.00194861	1.67613
Kif20a	117.005	132.82	67.38	129.057	441.515	400.635	322.423	2.0868e-08	1.67437
Tk1	69.5	105.5	55	97.6667	207	359.5	273.333	3.11777e-05	1.66718
Gm10524	13.5	7.5	38	9	76.5	62.37	38.6667	0.0475635	1.6596
Nrm	78.5	93	39	107.667	259.995	316	236	3.38235e-05	1.6576
Eldr	12	14	15	27.6667	43	73.5	53.6667	0.00900844	1.64044
Nusap1	104.35	100.5	60	135	338.815	352	308.333	6.51524e-08	1.62962
Kif22	80	152.5	85	131.667	403	383	350.333	3.66338e-07	1.62301
Bub1b	106	164.5	93	146.667	405	447.5	424	2.94062e-08	1.61964
Dscc1	19	10.5	19	35	72.5	82.5	48.6667	0.0071877	1.61457
Sgo1	15.5	21	16	33.3333	69	86	56.6667	0.00221876	1.61273
Cdca8	100	78	41	107	301.5	277.5	226.667	7.03799e-06	1.60932
Sapcd2	26.5	9.5	2	19	71.5	46	23.6667	0.139597	1.60719
Upk3b	11.5	8.5	6	10.6667	34	14	44.3333	0.070794	1.60448
Cenpm	51	45.5	42	56.6667	171.5	179.5	128.667	7.94805e-08	1.59964
Ercc6l	28.5	47.5	18	70.6667	132.5	143	129.667	0.00451592	1.59664
Grem1	24.5	195	198	23.3333	428.5	98	607	0.448217	1.58896
Mis18bp1	19.5	38	35	20.6667	132.5	90.5	63	0.00197284	1.58495
Tada2b	232.95	161.74	285.98	150.86	833.72	751.42	435.553	3.52089e-07	1.57905
Ugt1a2	12.25	4.915	2.72	12.5567	42.35	11.3	28.1133	NA	1.5698
Mns1	42.925	27.89	12.3	47.4167	96.265	106.26	106.987	0.00447942	1.56701
Mki67	118	210.5	88	165	450.5	464.5	481.333	1.48497e-05	1.54919
Mcm10	24	32.5	14	29.6667	60.5	84.5	89.3333	0.00463492	1.52995
Foxm1	56.5	113.5	106	98.3333	251.995	351	268	3.4297e-05	1.52384
Tmem119	44.5	23.5	17	23.6667	104.5	50.5	102	0.00587557	1.51915
Anln	70	170	83	198.667	338.5	427	428	0.0013227	1.49288
Kif15	10	12	9	36.6667	40	53	59	0.0847868	1.49078
Cdc25c	23.055	13.305	4.61	17.23	73.175	34.74	26.9033	0.0865492	1.48798
Knstrn	88	74	53	105	194.5	296.5	225.333	3.38235e-05	1.48559
Pole	30	42	48	73.3333	134.5	171	125	0.000569344	1.47152
Nsl1	34	53	62	89.3333	144	180	203.667	0.00060615	1.46694
Kif4	38.89	65.82	67	76.44	103.7	229.865	208.723	0.00306084	1.46152
Myl9	35	14	28	17	78	57	74	0.00421193	1.45845
Aspm	36	31	7	25.6667	73	78	72	0.0346817	1.45749
Asf1b	117	144	118	140.667	318.5	460	365.667	1.37107e-07	1.45099
Cdca2	44	65	31	43	115	158	133	0.00101329	1.44995
Fanci	66.83	48.715	17.9	60.4667	108.925	144.055	167.073	0.0101288	1.43573
Efcab11	22.5	14	4	28.6667	23.5	79.5	39.3333	0.204767	1.41533
Kif11	103.5	144	104	109	301	371	324.333	4.02146e-07	1.41215
Ulbp1	13.5	11.5	6	19.6667	51	31	31	0.0642862	1.40386
Atp4a	19646	15826	18285	18916.7	60038	40201	56092	8.29236e-35	1.3978
Stmn1	291.5	316	290	313.333	865	925	795.333	5.29391e-17	1.39631
Ccne2	33.04	69.78	84.02	67.5067	147.75	194.81	197.423	0.00162436	1.39008
Rtkn2	9	6.5	7	15.6667	25	33	20	NA	1.36212
Syt9	2.5	19.5	2	9	23	27	20.6667	NA	1.35728
Ajap1	46.5	34	51	58.3333	129	138	121	2.05445e-05	1.35101
X2700099C18Rik	10.5	9.5	3	14.3333	22	29	24.3333	NA	1.33329
Fam111a	76	78.5	65	51.6667	152.5	202.5	184	0.000139086	1.29817
Phf19	17	22	3	16.3333	42.5	39	34.3333	0.197442	1.26929
Cdca7	16.5	30.5	8	33.6667	37	88	44	0.190213	1.26648
Lmnb1	66.5	80.5	38	181.667	211	293.5	196.667	0.0489867	1.26472
Rad54b	38.725	51.54	36.57	61.0933	126.27	114.765	124.993	0.000442666	1.24979
Abhd3	2084	3084	3967	2174.67	7486	5244	9006.33	3.83085e-05	1.22596
Acot1	299	806	828	266.667	1452.5	846	1965.67	0.222207	1.21459
Cdc7	48.5	39.5	54	52.3333	121	129.5	112	8.97847e-05	1.21314
Zfp691	27.5	36.5	25	51	113	84.5	68.3333	0.0120666	1.20585
Rad51	88.76	148.67	73.08	127.267	226.115	299.325	294.143	0.00275419	1.20346
Traip	47.5	37.5	17	41	68	93.5	102	0.0401268	1.1937
Shcbp1	84	96	84	75.6667	196	222	208.667	1.34747e-05	1.18536
Uhrf1	245.5	250	183	418.333	496	916.5	562.667	0.00366994	1.18328
Nfix	591.5	357.955	556.92	479.497	1541.8	1184.88	918.2	1.24534e-08	1.17382
Ier5l	283	186.5	1059	243	1614	868.5	788.333	0.374822	1.16811
Fignl1	69.5	132	103	118.333	232.5	280.5	257.667	0.000976968	1.16291
Fam20a	7	23.5	26	13.6667	75	31.5	26.6667	0.246906	1.15147
Mmd2	265	253.5	92	192.333	667	416	393.667	0.00901458	1.14639
Pcdhgc4	290.955	131.485	135.46	246.17	706.95	348.615	399.897	0.00248132	1.14474
Rimkla	34	56	37	27.3333	93	53.5	133.6	0.070794	1.1398
Emilin2	33	40	33	71	137.5	56.5	127	0.0535761	1.1364
Clstn3	34.5	48.5	28	55.3333	136	67.5	96.3333	0.0221239	1.13066
Mcm3	208	298.5	261	382.667	501.5	834.5	649.333	0.00122921	1.10991
Egln1	512.5	365	786	390	1434	1317.5	839	0.0007287	1.10954
Aurka	136.5	117.5	77	146.667	329.5	283.5	223.333	0.000363803	1.10323
Ska3	22	30.5	44	38.6667	56	82	94	0.052229	1.10247
Nt5dc2	342.375	386.5	255.76	303.667	909.73	631.5	736	5.21178e-07	1.10039
Prss35	9	17	10	7.33333	27	37.5	9.66667	0.383312	1.09023
Tceal3	112	324	236	156.333	724.5	260.5	514.667	0.0550907	1.08558
Stmn4	8	4.5	4	29	5	46.5	20.6667	0.59245	1.0844
Fads2	145	149	147	191.667	421	277	395	8.98532e-07	1.07777
Gm42815	7.06	13.805	16.95	12.2333	35.53	22.38	28.8933	0.212554	1.0758
H1f10	14.385	8.5	7	21.62	32.745	34.87	18.3333	0.298503	1.06993
Trim59	115	132	91	148.667	283	288	252	0.000127087	1.05656
Zfpm1	73	55.5	74	65.3333	158.5	174	118	0.00086147	1.05651
Gm29253	14.425	9.405	8.5	10.1033	9.97	30.02	27.2767	NA	1.05572
Ptn	68.5	49	33	64.3333	114	124	116.333	0.0117778	1.03785
Znrf2	596.5	406	739	390.333	1157.5	1446.5	900.333	0.000976968	1.03608
Dctd	4	22	8	6.66667	30.5	20.5	21.3333	NA	1.02979
Gfpt2	49.5	24.5	7	42.3333	71.5	51	77.6667	0.286214	1.01687
Kcnj14	12	10	8	8.33333	26	17	19.6667	NA	1.01473
Gm44973	3.58	1.33	10.07	24.0733	27.22	21.46	15.1733	NA	1.01462
Arhgap11a	194.5	269.5	240	401.667	510.5	669.5	615.333	0.00238373	1.01453
Lig1	254.5	265.5	255	247.667	459.5	653	547.333	3.60057e-05	1.01368
Plekhd1	912.5	1191	507	1822.67	2841	2155.5	2327.67	0.159627	1.01266
Hvcn1	119.775	157.33	86.87	74.7167	225.615	292.325	203.7	0.0256685	1.01101
Exo1	22	33.5	44	35.3333	59	77	83	0.0682429	1.00936
Sgo2a	20.5	49.225	30	40	67.5	79.5	80.3333	0.10209	1.00666
Zkscan16	7	13.5	14	24	45.5	20	32	0.304585	1.00284
Brip1	71	54.5	33	66.3333	123	107.5	131.333	0.017276	0.995596
Kbtbd6	8	12	17	5.66667	27.5	31.5	10.3333	NA	0.994233
Ccdc142	25.875	20.61	11.3	28.71	48.15	46.065	46.2867	0.142944	0.991106
Frmpd1	22.5	16	5	50.3333	79.5	22.5	51	0.452277	0.989821
Dlgap5	59.5	48.5	41	65	100	123	118.333	0.00980134	0.988515
Atad2	265.5	314	215	356.333	466.5	696	664.333	0.0021342	0.983557
Cenpk	36.59	24.06	31.15	39.5967	51.125	83.385	73.37	0.0732059	0.981581
Akap12	46	47	53	42.6667	129	31	150.333	0.197645	0.981406
Kcnk6	18	7	9	9.33333	26	12	31.3333	NA	0.981184
Depdc1b	65	91	59	62.6667	152	130	164	0.00810935	0.968096
Irf2bp2	2162.5	1579.5	2040	1845.67	5258	4077	2845.67	5.17552e-07	0.967213
Snap91	24	15	32	28.3333	76	54.5	27.6667	0.188769	0.96563
Hmgcs2	3102.5	6216	4285	2873.33	7136.5	9190.5	9997.33	0.16248	0.963777
X2500002B13Rik	46.5	32.5	39	30.6667	106.5	59	69.6667	0.0365309	0.949266
Prmt1	844.5	915	619	1328	2619.5	1688.5	1581.33	0.00129738	0.947813
Calcr	34	22	30	27	74.5	47	57.3333	0.052457	0.947538
Wtip	136.5	47	349	121.333	422	391	195	0.501712	0.944284
Gpc2	15.74	21.825	6.51	30.7833	30.65	34.5	52.74	0.354218	0.942882
Rnf157	131	81	89	247	354	283.5	211.667	0.0717289	0.942383
A330044P14Rik	4	17	25	4.33333	15.5	25	37	0.570923	0.941353
Gm28221	34.35	17.235	41.07	31.8067	82.61	82.755	26.2367	0.257664	0.940682
Slc25a34	19	47.5	0	25.6667	53.5	58.5	37	0.631284	0.937007
Ski	903	661	968	652	1885.5	1838.5	1206.67	7.56348e-05	0.934345
Lrp3	8	11.5	7	34.3333	39.5	28.5	27.3333	0.446713	0.934328
Mtfr2	8	8.5	21	11	25.5	28.5	20	0.376035	0.933889
Vwf	19.5	8.5	12	5.66667	7	13	49	NA	0.93162
Ripply3	21.5	46	54	40.3333	94.5	56.5	103.667	0.137136	0.926975
Cnnm3	376	188	474	255	634	873.5	440.667	0.0387067	0.923187
Prr16	12.5	26	16	15.6667	41.5	27.5	39.6667	0.255191	0.922864
Arhgap45	64.5	32.5	18	16.6667	77	54.5	70.6667	0.287361	0.91966
Aqp2	227181	654272	718058	253818	1333421	632899	997799	0.362164	0.919267
Mcm5	443.5	412	282	550.333	666	1141	733.333	0.0132164	0.918391
Mark1	64.5	26.5	146	81.3333	160	209	105.333	0.255191	0.916579
Lmod3	24.5	12.5	7	35	40	34	44.3333	0.371378	0.915801
Cenpa	122	70.5	87	99	219.5	183	174	0.0007287	0.914134
Chtf18	106.5	137	112	131	252	268	224	0.000732122	0.912505
Cdk3	7.5	14	9	11	32.5	15	19.3333	NA	0.911644
Galnt10	167	226.5	161	271.667	463.5	352.5	456	0.00162487	0.911464
Slc16a3	71	68	57	67.4233	147	52.5	206.59	0.166073	0.906431
Nat8f5	6.5	9	14	17.3333	4	27.5	34.6667	NA	0.905248
Unc45b	9.5	16	7	10.6667	24	15	29.3333	NA	0.904897
Gins1	15.5	21	5	13.3333	26	29	28.6667	0.410276	0.901759
Gm14493	9.025	10.335	4.32	19.0433	33.015	13.19	19.34	NA	0.898226
Babam2	733.485	728.5	489.84	1195.64	1891.98	1468.97	1419.99	0.00414169	0.89786
Gm20518	2142.95	6898.65	7195.65	3313.28	11217.8	8399.38	10706.6	0.303555	0.896644
Rrm2	875.5	1052	988	1048	1864	2178	1922	1.26842e-06	0.894583
Samd1	82	42	68	58.6667	170.5	128	80.6667	0.0511686	0.89089
Gm50253	0	28.605	11.58	20.51	36.91	22.465	38.3267	0.659379	0.889126
Tacc3	213.14	186.71	191.14	241.57	416.54	393.745	436.477	7.4932e-07	0.887336
Cenpt	157.5	98	85	154.333	272	238.5	229.667	0.00486232	0.887091
Fam189a2	16.5	12	56	15.6667	64.5	54	32	0.43255	0.886212
Mex3d	48	32	46	50.6667	98.5	101.5	63	0.0532678	0.881158
Rad51ap1	29	54	33	46.6667	66	98	79	0.144499	0.881087
Ube2t	61	70.5	66	61	106	151.5	123	0.0266678	0.874891
Brca1	55	93	55	99	111	167	168	0.103103	0.873672
Serpinb12	19.5	24	23	41.3333	48.5	49.5	61.3333	0.181634	0.868398
Tcf19	430	432	330	451.667	842.5	865.5	728.333	1.38602e-05	0.868068
BC029722	496.135	491.81	254	769.3	1195.42	934.64	866.163	0.0302264	0.867803
Rasa3	96.5	44	54	71.6667	148.5	165	76	0.122708	0.866691
Ano9	101	75	32	41	107.5	113.5	146	0.206569	0.86663
Tubb5	1155	1091	1083	977	2113.5	2276	1962.67	3.0563e-08	0.864814
Ticrr	22	13.5	3	17	11.5	36	32	0.574656	0.86394
X9330182L06Rik	12.5	13	14	11	35	21.5	18	0.35227	0.861539
Lrg1	19.5	13	23	22.6667	29	36.5	48.6667	0.265649	0.854079
Gask1b	99	91.5	87.15	157	200	141	292.333	0.0629089	0.846034
Pkmyt1	158.83	159.555	118.69	182.843	292.955	375.25	229.583	0.0139205	0.842396
Gen1	24.5	35.5	13	15.6667	32	41.5	56	0.382639	0.840244
Clca3a1	49.5	18	16	25.5233	68.5	35.5	56.3333	0.318185	0.837702
Cenpe	43	33.5	42	57.6667	91.5	75.5	87.6667	0.0400276	0.83615
Lrrn1	256.5	180	203	142.667	325.5	453	339	0.0140309	0.835348
Gm49510	14.24	10.46	18.25	11.05	21.845	23.765	29.59	0.371486	0.834099
Cenpw	28.5	24.5	8	31	41	58	31.3333	0.404562	0.830625
Timeless	77.5	104	97	115	185.5	188.5	194.667	0.00550775	0.830561
Pmepa1	553.5	440.5	962	403	1249.5	1307.5	828	0.04213	0.828996
Itih1	15.5	28	11	23.3333	36	44.5	33.3333	0.350893	0.828651
Ect2	181.5	181	124	248.667	356	345.5	355.667	0.0073391	0.827618
Gm13204	12.5	14.5	10	11.3333	23.5	23.5	20.3333	NA	0.827599
Zfp777	356	287	378	300	691.5	691	515.333	3.9348e-05	0.826841
Cd248	20.5	14.5	11	3.33333	43	15	14	0.597027	0.826084
Cenpn	70	57.5	37	56	97.5	116.5	102	0.0698948	0.82495
Eml2	449	735	340	1570	1541	1809	1061.33	0.49376	0.822976
Cdc45	137.5	117.5	92	126	167.5	267.5	232	0.0329453	0.818983
Tcp11	270	249	228	210	385.5	544.5	427.333	0.00349803	0.818874
Cks1b	151	167.5	179	163.667	354.5	302.5	296.333	3.11918e-05	0.817392
Deup1	15	11.5	23	18	35.5	31.5	28.6667	0.294708	0.816095
Dpysl5	20.5	13	7	10.3333	31	24.5	17	0.465082	0.814604
Racgap1	342	442.5	358	535.667	788	875	724	0.00162436	0.811821
Gm20521	6.455	18.73	24.06	19.3433	36.665	28.895	31.52	0.426214	0.810635
Ranbp9	492.36	310.255	440.44	304.28	761.945	818.11	603.297	0.00191383	0.809585
Sox9	58	42.5	36	27.6667	91	88.5	55.3333	0.171434	0.809234
Gm50475	9	1.5	20	14	31.5	20	12.3333	NA	0.808558
Ccnf	102	166.5	96	150.333	209	308.5	209.667	0.0830787	0.80538
Col1a2	85	29	66	37.6667	89	113	99.6667	0.206806	0.802996
Stil	28.5	47.5	50	50	54	107.5	83	0.241839	0.801274
Dynlt1a	14.915	20.265	18.42	18.92	41.77	28.3	32.9367	0.275325	0.799108
Mbd2	559.5	225	1653	497	1570	1572	925.667	0.603722	0.7933
Pola1	138.5	186	93	263.333	239	370.5	334.333	0.153594	0.791696
Gpsm2	95.025	117.34	91.37	103.36	167.275	196.325	204.427	0.0168189	0.785657
Ppp1r37	623.5	657.5	469	871.333	1806	1031.5	899.667	0.0155477	0.782001
Padi2	24	15.5	16	10	37.5	23	32.3333	0.385297	0.781022
Metrn	102.5	107	47	121.667	231.5	148.5	156	0.126223	0.780975
Slc19a3	349.5	336	370	282.333	817.5	501.5	575.333	0.000202781	0.780089
Loxl4	7	16.5	13	7.33333	25.5	8.5	28	NA	0.779452
Gm43372	9.55	10.205	6.39	23.3467	26.325	25.37	17.1567	0.539251	0.778789
Tonsl	157.5	221.5	204.02	282	395.5	412	395.333	0.00833451	0.776291
Spc25	708	672.5	670	813.333	1417	1338.5	1216.67	6.43544e-09	0.773681
Emilin1	98.5	127	122	142.667	260.5	187	239	0.00505532	0.773314
Cd8a	151	66	50	20.3333	160	148	90.3333	0.458154	0.773299
Tfrc	1093	1527.5	930	1112.33	2773.5	1521	2327	0.00985746	0.768358
Mta1	115.5	76	144	56.6667	182.5	233	121.667	0.197495	0.767245
Tmem266	30.5	26.5	39	38.3333	83	37	66.3333	0.205853	0.764817
Muc3	19	16.5	18	17.6667	35	25.5	36.6667	0.305989	0.76216
Spdl1	46	45	28	59	72	103.5	66	0.219342	0.760388
Tesk1	767.395	539.14	1291.58	877.69	1925.84	1782.86	1025.79	0.0506208	0.753051
X1700008O03Rik	15.065	8.77	6.65	13.0033	24.38	22.63	12.9567	NA	0.751362
Wdr62	77.5	91.5	80	83.3333	143.36	179.5	130.28	0.0414392	0.749441
Fam47e	10.5	16	27	24	55.5	18.5	33.6667	0.484524	0.749155
Raver2	12	28	9	9.66667	41	24	19	0.570923	0.747208
Gm2415	9	14.5	9	13.3333	39.5	11.5	11.6667	NA	0.74191
X2210406O10Rik	9	14	12	12.3333	24	23.5	16	NA	0.736472
Qk	1112	678	1226	822	1790.5	1925.5	1419.33	0.00440563	0.735889
Gm45133	10.24	48.59	20.24	22.2167	58.795	39.96	43.2733	0.52605	0.73374
Dna2	39.5	47.5	41	48.3333	62	82	92.6667	0.16008	0.732692
Hspa12b	9	15	20	19.6667	20.5	13	53.3333	0.596144	0.732123
Spry1	1117.43	949.585	3237.28	1747.28	3494.33	3026.16	2914.12	0.41747	0.730453
Mmp17	11	26	30	10.6667	42.5	34	31.3333	0.490867	0.72902
Tedc1	231.5	210	238	239	343.5	491	384.667	0.00702655	0.729009
Angptl4	242.5	621.5	580	293.333	982.5	565	867	0.189199	0.728668
Aqp3	71583.5	140106	100915	96902	248098	140822	179495	0.18113	0.727712
Spag5	130.5	298	384	145.667	400.5	319	586	0.280248	0.72753
Mest	12.265	17.465	4.93	20.07	31.44	14.48	28.97	0.585574	0.725104
Tlr12	41	40.5	38	36	91.5	54.5	65	0.132633	0.72467
Ntrk1	1237	1067.5	956	1307.67	2830.5	1595.5	1796	0.000372042	0.722741
Adam11	61.5	49.5	59	76.3333	143.5	103	86.3333	0.0647682	0.72257
Cdt1	124	102	164	151.333	264.5	263.5	193.333	0.0171283	0.722024
Wdr90	412.5	749.23	426	637.667	1066.5	806.5	1155.33	0.0483623	0.720613
Acot2	741.5	946.5	927	646.333	1640	1300.5	1478.33	0.00165741	0.720477
Incenp	215	234	291	303.333	451.5	496.5	435.667	0.00218946	0.716639
Gm44729	10.485	9.085	11.33	15.72	29.025	18.24	14.8533	NA	0.716324
Znrf3	163.5	122.5	262	122.667	338	330	222.667	0.116257	0.714548
Tomt	13.575	14.665	9.91	13.79	18.54	27.485	23.7967	0.488598	0.712919
Ddit4	215	386	229	689.667	1191.5	361	549	0.575541	0.711159
Kdelr3	24.5	19	8	21.3333	50.5	22	26.3333	0.50828	0.711095
Gm27505	6.34	18.79	7.59	10.8167	37.59	11.625	12.3267	NA	0.709538
Fads1	2189	2263.5	1729	2466.67	4123.5	3300	4114.67	6.4189e-05	0.708615
Numbl	59.5	85	46	99.6667	133.5	125	128.333	0.165875	0.705035
Tagln	23.035	14.25	35.75	16.55	48.37	37.625	32.7167	0.4065	0.703359
X2610028H24Rik	30.375	26.63	21.18	21.9767	60.815	41.41	31.6	0.324641	0.701234
Pidd1	93	128	92	180.667	205	231	213.333	0.114954	0.700149
Ncapg2	149	247.5	168	274.667	229.5	457	403.333	0.201305	0.699336
Shisa2	267.5	284	298	358	508.5	499	580	0.00073539	0.699069
Rgs3	38	67.5	65	52	93.5	82.5	119.667	0.201502	0.698126
Gm5577	17.155	9.015	7.01	11.0633	23.87	18.665	15.05	NA	0.69695
Scarf2	57	116.5	148	116.667	198.5	156.5	226.667	0.192122	0.696645
Taf4	315	249	326	247	469.5	609	401.333	0.0160844	0.696552
Fndc10	139.5	74	196	182.667	244.5	324.5	194	0.186116	0.69528
Pole2	31.945	22.5	32.36	29.0133	43.105	59.5	45.74	0.281468	0.695247
Zfp513	232.465	351.84	336.86	446.457	767.37	545.015	509.5	0.0279554	0.695206
Car15	40059.7	54246.7	52748.1	32012.4	102418	60326.5	78510.9	0.0171612	0.694468
Cit	115	106	64	84.6667	172.5	162.5	154	0.079867	0.694373
Cald1	150.5	161.5	140	163.667	268.5	151	395	0.141549	0.691195
Gdf10	26.5	12.5	5	18.6667	39.5	24	18.3333	0.607588	0.691142
Prr11	26.5	9.5	13	8.66667	30	20.5	26.3333	0.549234	0.691079
Pik3cg	31.5	14	8	13.3333	32.5	15	41.3333	0.60711	0.690519
Rhpn1	21	29.5	9	29	43.5	34	40	0.482013	0.6885
Ccdc8	12	23	11	16.6667	37	14.5	33.6667	0.562098	0.68829
Ubxn10	16.5	10	9	16	33.5	10	24.3333	0.587968	0.68716
Lair1	48	52	46	31	120	58	60	0.28095	0.685854
Aqp4	5160	7071	7800	4736.33	14199.5	7310.5	11626	0.0308396	0.683964
Snai2	8.5	42	23	25	39	24.5	68	0.614438	0.68218
Exoc3l2	49	68.5	180	101.333	155	130.5	230	0.381074	0.681357
Tshz1	544.5	614.5	891	422	1090	1057.5	1076.33	0.0420286	0.681056
Gm49322	131.095	126.98	83.94	140.577	252.955	191.5	189.35	0.0384621	0.680828
Gm47033	19.5	14	15	19.6667	43.5	23	24.3333	0.444073	0.680023
Epb41l4b	2111	1305	2111	1859	3627	3396	2522.67	0.00101329	0.679512
Tmcc2	32	36	113	48	123	70	106.667	0.435375	0.678934
Cul3	2109.5	1077.5	2448	857.667	2998	3060.5	2294.67	0.375637	0.677588
Hey1	12.5	16.5	12	7.66667	21	16.5	26.3333	NA	0.677148
Aldh18a1	580.5	627.5	499	561.333	1135	810	1031.67	0.000282271	0.676634
Fbxo5	218.5	153	219	251.667	365.5	364	353.333	0.00255901	0.675921
Mctp2	59.5	54.5	50	60	110	68.5	114.333	0.121731	0.672546
Pramef12	23	61	53	70.6667	87.5	111.5	69.3333	0.39548	0.671198
Pold1	614.5	853	702	1039	1512.5	1393.5	1261	0.0087856	0.671032
Rap2b	37.575	49.085	22.83	54.9967	81.575	63.6	68.86	0.307818	0.66807
Rad54l	175.7	173.28	107.78	235.193	240.51	314.77	326.493	0.131234	0.66769
Tedc2	88	70	105	125.333	209.5	129	164.333	0.061358	0.667245
Lrrc70	10.565	19.5	17	19.68	26.025	20.5	42.0267	0.531067	0.665205
Sema4c	46.5	99.5	43	107.667	166.975	114	109.667	0.352508	0.664219
Thbs4	12.5	23.5	57	6	58.5	39	32.6667	0.683756	0.662541
St6galnac4	27.5	36	40	44.6667	61	40.5	91	0.352274	0.661661
Atp12a	1921.97	2622.12	2529.37	1344.17	2758.98	4255.76	3743.41	0.11164	0.661351
Trip13	37.5	57	36	62	73	113	60.3333	0.351637	0.661139
Gm48935	16.5	13	14	13.3333	42.5	15.5	16	0.571005	0.661028
Maob	16	36	16	13	43.5	37.5	24.6667	0.563496	0.660819
Catsperz	31.645	20.025	21.67	42.9633	76.175	38.23	37.5667	0.409166	0.659906
Asb5	14	7	11	14	25.01	18	15.6667	NA	0.659229
Mtmr7	56	101	154	123.667	167	205	182.333	0.249935	0.658669
Fam71b	34.5	45	72	54.3333	128.5	64	76.3333	0.290222	0.658194
Slc25a20	1772	2283.5	2013	2236	4056	3076	3621.67	0.000140402	0.657317
Tceal5	65.5	68.5	51	64.3333	154.5	78	93.3333	0.163858	0.653352
Klhl6	38.5	56.5	72	40.3333	90	72	102.667	0.270464	0.65291
Csgalnact1	37	62	59	63.3333	72.5	45	166	0.47869	0.652324
Gm49327	46	11.5	21	33.3333	60.5	38.5	44.3333	0.482013	0.651315
Chaf1b	210.5	163.5	188	249.333	299.5	434.5	282	0.0621185	0.650886
Zfp382	77	93.5	45	64.6667	88	118	151.333	0.313017	0.650043
Gtpbp3	181	296	202	340.333	487.5	406	417	0.078486	0.649436
Zwilch	71	58.5	43	72.6667	98.975	109	102.333	0.149579	0.649223
Ugt1a6a	1355.43	1238.93	1110.95	826.02	2419.2	1632.52	1803.13	0.00871459	0.648047
Gm26712	34.76	29.415	28.89	29.5	91.21	37.18	33.11	0.422326	0.646295
Pcdhga1	25.145	23.805	19.41	126.127	91.305	40.265	113.91	0.673208	0.646092
Calca	170	255	352	244	316.5	496.5	468.667	0.16869	0.646044
Hap1	487	528	441	822	964.5	990	926.333	0.0299156	0.645911
B230217O12Rik	6	11	21.96	12.3333	31	15.905	19.3167	NA	0.64483
Fxyd6	22	54.5	24	75	60	41.5	121	0.586019	0.642869
Adcy4	11.5	39	39	40.6667	49	25	94.3333	0.60711	0.642245
Prx	63.5	58.5	33	95.6667	118.5	100.5	99.6667	0.296962	0.641867
Git1	1113	612	1276	1166.33	1887.5	2080	1232.67	0.0632714	0.641503
Plch1	20	31	19	34.3333	63	27.5	43.6667	0.452532	0.64066
Cadm4	67	57	60	81	168.5	92	80.6667	0.183293	0.640269
Chaf1a	242.495	289.135	233.47	336.613	448.66	525.44	412.967	0.0273886	0.638923
Ssbp4	1385	1419	1261	1396	3227.5	1804	2017.33	0.00153423	0.638672
Gm46620	25.5	50.5	44	57	99.5	54.5	74	0.339476	0.635793
Aldoa.1	9	12.5	13	17.3333	35	14.5	16.6667	NA	0.635548
Cdkl4	6	15	12	15.6667	42.5	9.5	13.3333	NA	0.632097
Iqca	61	26	27	21.3333	70.5	51	49	0.458068	0.631502
Rnf125	20	25.5	27	25	69.5	32	24.6667	0.488616	0.630062
Mad2l1	238.5	224	211	265.333	359.5	463	343.667	0.0221382	0.629186
Ppm1m	168.5	179	123	152	300.5	226.5	263	0.0293997	0.628653
E2f2	89	82	174	95.3333	217	164	172.667	0.179699	0.628055
Misp3	129.54	102	65	113.397	171	182	159.4	0.139508	0.627367
C030034I22Rik	25.845	41.755	36	47.0267	61.445	74.085	54.3333	0.338638	0.626686
Ccdc80	108.5	125	150	83	193.5	257	131	0.251671	0.625535
Nudt3	1349.5	1609	1059	2057	3136	2312.5	2248	0.0327814	0.625273
Cenps	38.5	36	50	27	74	65.5	50	0.313017	0.624993
Cep41	123.5	99	101	150.667	201	218	170.667	0.0579337	0.624079
Trim62	235.5	275	212	376	473	472	426.667	0.0465966	0.622126
Fam222a	50	41.5	24	39.6667	78.5	61	57.3333	0.320695	0.61902
Gm37988	24.365	20.985	23.62	40.0133	51.105	35.155	49.9633	0.399164	0.618275
Lrrc8e	223.5	229.5	130	228	368.5	367.5	279.333	0.104887	0.617544
Psat1	758.5	784	821	611	1326.5	1043	1359	0.00238373	0.616135
Kif23	309.5	272	201	236.333	383	457.5	420.333	0.0425181	0.616018
Kcnh2	4.5	14	12	14.6667	30	9.5	17.6667	NA	0.614296
Zfp358	856	718.5	549	843	1594.5	1127	998	0.012599	0.611947
Pask	56.5	140.16	86	119.423	155.905	201.255	143.193	0.347873	0.610875
X2810410L24Rik	26	19	16	27.3333	42	38	28.6667	0.446713	0.61017
Gm16559	62	60	91	67.3367	142.015	90.005	117.673	0.138953	0.610081
Smc2	264	268.5	263	285.333	419.5	477.5	434.333	0.00407803	0.60998
Plch2	26.5	102.5	85	126	189.5	86	155.667	0.522718	0.609085
Epha1	561.08	943.83	632.86	1280.73	1524.77	1387.86	1338.56	0.138435	0.606913
BC030343	32.5	42	25	34	52.5	75	37.3333	0.458379	0.606501
Pmel	24.5	17	10	12	34	17.5	26.68	0.594365	0.605816
Dck	163.5	209	222	189.667	279.5	392	289.667	0.0931602	0.604334
Rell2	27.81	31.325	14.28	32.7467	52.31	43.11	36.7467	0.467793	0.604299
Prpf19	1330.5	1180.5	1429	1747.67	2775	2388.5	1859.67	0.00149846	0.603702
Pdia5	113	180	208	208	312.5	249	319.333	0.11495	0.603075
Col3a1	148.5	57.5	106	100	123.5	165	206.38	0.293555	0.602902
Fam120a	1391.5	1021	1359	983	1899.5	2193.5	1714	0.00807839	0.601999
Rgcc	461.5	819.5	677	909.667	1225.5	719.5	1636	0.202432	0.601554
Dkk3	719	569	615	840.333	1494	1028	883	0.00662912	0.600917
Pola2	296.5	354	397	319.333	567	535.5	583	0.00701163	0.600771
Gldc	50	10.5	4	44.3333	44	30.5	56.3333	0.748544	0.599307
Ccdc13	34.5	20.03	25	24.68	57.11	31.5	40.3333	0.408412	0.599134
Tldc2	2066.5	1550.5	1774	1933.67	4182	2607.5	2328.67	0.00245564	0.598775
Fkbp10	34.5	36	16	25.3333	65	30.5	44.5367	0.510426	0.597193
Cry1	645	974.5	1210	707	1118	1389.5	1816.67	0.163462	0.596977
Tcaf2	201	221	88	387.667	479	292	345	0.401228	0.596587
Prrt3	16.5	11	17	9.66667	37	12	19.3333	0.648082	0.595328
X3010001F23Rik	17	12	5	17.6667	24	15	24.6667	NA	0.595141
Adra2c	78	74.5	102	178	241	191.5	97.6667	0.390741	0.594549
Gm9905	29.92	19.355	27.3	21.5933	61.055	31.875	28.7167	0.469184	0.594545
Fancd2	41.5	72.5	73	67	52.5	109.5	144.333	0.47887	0.593763
Cpne7	68.5	69	113	65.3333	157	112	119.667	0.190622	0.593085
Pknox2	18.5	15.5	1	16.6667	23.5	21.5	18	NA	0.592175
Tmed9	1725.5	1549	2023	2350	3518.5	2942	2894	0.000188457	0.591785
X3110070M22Rik	23.5	17.99	36	43.3333	71	25	54.3333	0.534013	0.590792
Cdkn2c	269	242	267	325.667	438.5	470	433.333	0.00420092	0.590382
Mamdc4	16	19.1	8	13	32	17	21.3533	0.634754	0.587499
Gm45769	33	41.5	39	41.1567	85.5	58	48	0.321333	0.586744
Orc1	10.77	22.5	2	21.6667	8.5	32.46	28.3333	0.79703	0.585604
Tnk2	62	60	62	45	128.5	72	83.6667	0.232181	0.585318
Cenpp	49.35	27.745	26.8	42.61	48.165	77.585	49.2367	0.448819	0.583544
Tyro3	68.5	57	77	62	114	102.5	105	0.110081	0.583306
Plk4	193	165.5	158	212.667	290	326	265.667	0.0287413	0.583103
Engase	266	284.5	199	372.663	599.995	373	410.667	0.0880982	0.58257
Vsir	53.5	69	22	62.6667	87	59.5	109.333	0.499714	0.582039
Abhd15	12.38	20.805	9.04	18.8467	34.925	19.735	20.53	0.633736	0.581404
Cwh43	106	101.5	85	71.6667	200.5	112	139.667	0.170263	0.581203
Mcm6	1197.5	1102	1101	1162.33	1761	2062	1683.33	0.000961064	0.580998
Lrrc32	54.5	95.5	46	80	84	57	196.667	0.562285	0.579937
Snta1	1423	1491.5	1081	2269	3104	2301	2245.33	0.0666565	0.57818
Lmnb2	560	736.5	579	725	1176	980.5	1023	0.00701163	0.577311
Heca	453.5	231.5	654	289.333	612.5	836.5	484	0.318689	0.577151
Ggt7	44.5	36	12	44.6667	57.5	48.5	60.3333	0.553132	0.575696
Pcdh18	4.5	11	25	11.3333	23.5	21	17	NA	0.57293
Gm8128	68	62	51	63	105.5	121.5	66.3333	0.297757	0.572759
Bgn	194.5	132.5	215	174.667	287.5	260.5	310.333	0.0322597	0.570272
Scg5	1460.5	1318	1316	1358.33	2501.5	1779	2336	1.46572e-05	0.569956
Cip2a	58.5	37	27	98.6667	74	84.5	103	0.52761	0.569077
Kifc1	31.5	35.5	21	24.6667	43.5	39	54.6667	0.465912	0.568135
Angpt1	630.84	1468.04	1162.51	586.653	1608.93	1112.62	2033.56	0.57971	0.568131
Map3k10	153.5	237.405	163.81	244.667	422	292	266.667	0.145124	0.567786
Itih3	8.5	16	7	21.3333	13.5	22.5	26.3333	NA	0.567519
Pdxp	108.335	115.92	118.79	138.72	200.77	188.845	190.12	0.0371326	0.567435
Gm10785	14.1	8.995	9.23	14.4967	20.07	19.005	15.86	NA	0.564535
Wbp11	1572.34	1305.89	1701.88	1623.55	2889.23	2208.84	2369.81	8.51707e-08	0.563586
Pcdhb7	41	51.5	27	33.3333	94.5	57.5	37	0.511527	0.563146
Hmox1	530.5	1063	305	1012	1263.5	926	1367.67	0.638173	0.561558
Kif18a	119	129.5	116	148.667	196.5	225	192.333	0.0798929	0.560656
Marveld1	289.5	115.5	500	423.667	568.5	576	418	0.407112	0.560403
Tmem198	15	17	17	24.6667	36	29	24.3333	0.550079	0.559522
Vsig1	86.5	71	81	109.667	198	150	72	0.352508	0.559214
Fbxl14	214	195	360	214.667	397	437	334.667	0.145381	0.558809
Shisal1	32	92	92	51.3333	97	79	148.333	0.540375	0.558419
Ncapd2	539.5	548.5	490	574.333	796.5	898	866.667	0.00495586	0.558242
X4930579G24Rik	176.43	200.365	204.75	207.537	313.82	312.47	315.593	0.0161321	0.556339
Acot7	405	342.5	367	343.667	593	586.5	556.333	0.00089964	0.554542
Igsf9	49.5	58.5	30	44.6667	102.5	45	77	0.450053	0.553895
Dap	1648.5	1229	1793	1491	3015	2156.5	2201.33	0.000362034	0.552354
D630039A03Rik	266.5	261.5	439	379.333	665	457.5	489	0.0652341	0.551492
Slc7a4	1513.5	1432	1325	1379	2821.5	1998	1977	0.000227261	0.550106
Gm47162	34.36	25.78	19.7	32.7633	63.625	40.425	31.6667	0.49104	0.5495
Ppef1	26.5	22	10	25.6667	43.5	28	29	0.594324	0.549046
Gm10639	17	6.5	14	12	32	14.5	13	NA	0.548808
Emp3	27.5	17.5	30	25	43	26	50.6667	0.511862	0.548489
S100g	1208.5	1802.5	2958	2981.33	5689.5	2092	3143	0.549721	0.547322
Gpr65	19	7.5	18	4.76	26.5	8	26.3333	NA	0.546702
Actr2	1429	1401	1449	2180.67	3233.5	2255.5	2226.67	0.0175727	0.546004
Ercc2	176.485	197.07	192.15	243.167	358.425	331.34	270.483	0.0408231	0.544154
Rbbp4	4105.1	5105.35	3660.99	7817.98	8668.21	8197.26	7619.69	0.122822	0.543645
Gpd1	958.955	906.355	573	1087.56	1738.22	1172.19	1311.24	0.0738267	0.543575
Tyms	631.5	542	755	565	1027	996.5	921	0.00306084	0.543563
X4930526A20Rik	29	18.5	19	13	38.5	27	29	0.578896	0.542811
Cdk18	1297	3010.49	3678	1229.67	4973.5	2086	4252.33	0.692192	0.542426
Ifi27l2a	30.5	9	21	11.6667	30.5	30	23.6667	0.657345	0.542202
Gm19409	88.5	100.5	55.74	112.333	189	121.5	117	0.303648	0.54205
Pkn3	50	95.5	123	60.6667	129	104	161	0.447125	0.541282
Irx5	13	11	21	23.6667	27	23	31.3333	0.613994	0.541273
Dvl1	1427.5	976.5	2120	1917	2870.5	2578	2105	0.0935605	0.541196
Capns1	1453	1181.5	1234	1626.33	3098.5	1747.5	1740.67	0.0228546	0.5397
Nphp4	104	186.5	143	167.667	296	182.5	246.333	0.221493	0.539217
X4930452B06Rik	140.5	124	98	183	232.5	185.5	225.333	0.144622	0.538299
Smap1	679.645	440.31	657.8	639.5	1134.57	976.675	731.213	0.0201796	0.537182
Mcm7	889.8	910.26	881.68	990.227	1449.6	1558.42	1306.3	0.00165419	0.536817
Fbxw10	17.5	18.5	25	20.6667	32.5	39	25.3333	0.561673	0.536636
Rad18	119	118.5	60	127.667	161	164	175.333	0.302328	0.536351
Thsd1	34	41.5	48	48.3333	53	40.5	108.667	0.544304	0.535794
Ecrg4	206	164	175	204.333	495.5	213.5	195.667	0.261125	0.535606
Spink8	6068.5	4395.5	4985	5265	11012.5	6950.5	6689.33	0.0027751	0.535479
Il33	31.5	58	63	104	72	96	129.667	0.543785	0.534463
Lrrn4cl	16.5	13.5	10	6.33333	12.5	10.5	31.6667	NA	0.533984
Stx1a	21	27.5	32	28.3333	63	30.5	38.3333	0.514373	0.533709
Brd1	648	480.5	777	629	944	1143	853.333	0.042589	0.53353
Agpat4	673	618.5	548	738.333	1158.5	913	967	0.000847046	0.531311
Tent5a	33.5	30.5	26	20.3333	46.5	31.5	52	0.510426	0.531062
Gar1	87	103.5	67	137	197	137	135.333	0.286872	0.530879
Mfsd3	289.925	221.685	217	287.317	472.92	364.895	356.877	0.0125083	0.529909
Ano8	606.5	548.5	604.1	998.457	1330.58	1006	900.38	0.0794117	0.528465
Slc4a3	932	844.5	712	1231.33	1731.5	1273	1372.33	0.0276975	0.528221
Thg1l	37	40	37	58.6667	95.5	70	38.6667	0.486104	0.528081
Mybl1	18	14.5	17	18.6667	41	19	20.6667	0.617528	0.527305
Fads3	199	178.5	141	190	338.5	181	320.333	0.156595	0.526826
Acap1	12	3	27	11.6667	13	22	25.6667	NA	0.526766
Zfp239	45.5	70.5	72	66.6667	133	76.5	94.6667	0.319563	0.526552
Asna1	940	750.5	901	881.333	2102	1002.5	1048.67	0.0749168	0.526486
Igsf11	20.5	9	3	19.3333	11.5	18.5	27.6667	NA	0.526125
Gm9828	14.5	12.5	9	11.3333	20.505	19	14.3333	NA	0.525907
Hyou1	821.5	1079	1206	988.333	1726	1358	1741.67	0.0246531	0.525525
C1qtnf5	18.605	11.875	6	10	19.945	17	17.7367	NA	0.525458
Hpx	25.5	13.5	20	17.3333	36	27.5	26	0.575361	0.525185
Slc22a17	3738	4276.5	3982	3800.33	7473.5	5579	5644	0.000705313	0.525166
Kpna2	694.5	623	664	650.667	1108	967.5	1004.33	4.12489e-06	0.525077
Gm8437	31.38	16.8	34.2	42.5033	49.49	54.19	40.88	0.513974	0.524903
Gm13855	22	19	11	10.6667	34.5	19.5	21	0.668049	0.524638
Gm4708	16.5	14	18	15.3333	37.5	18.5	19.3333	0.642387	0.523583
Cbr2	1022	1223	961	679	2601	1143	984	0.549688	0.521919
Tubg2	39.5	28.5	43	22.6667	70.5	41	47	0.482529	0.52169
A130051J06Rik	26.545	21.02	29.01	19.6867	48.635	34.045	31.3567	0.513551	0.521515
Dnaaf1	25.975	6.075	12.88	20.6633	28.985	21.265	25.7433	0.701455	0.521365
Slc46a1	640	559.5	638	490.333	1134	768.5	839.667	0.00769885	0.520608
Dnd1	24.5	18.5	20	13.0133	34.5	21.52	32.3333	0.597027	0.520357
Shh	11	11	18	13.97	21.5	13.935	27.1667	0.684105	0.518789
Gale	477.5	401	357	506.667	777	600.5	657	0.00642223	0.51823
Zfp91	556.2	506.55	519.69	837.897	1232.18	761.405	846.01	0.070794	0.516446
Limk1	75.5	49	75	41.3333	84.5	77.5	115.667	0.409316	0.516306
Gm10516	153	139.45	137	183.98	295.5	229.5	190.333	0.0817948	0.516085
B3galt4	147	155.5	140	165.333	267.5	240	200.667	0.0560517	0.515902
Ptger1	6726.57	8021.48	7313.79	6627.21	15011.1	9147.17	9869.6	0.0161647	0.515392
Npc1l1	41	31	48	88	117.5	53.5	71.6667	0.539748	0.515116
Cntln	65.5	59.5	75	71.6667	83.5	125	103.333	0.307953	0.513899
Chek1	47	45.5	101	47	87	118.5	71.3333	0.522357	0.513349
Acads	1492	1631	1379	1714	3132	2038	2147.33	0.0071877	0.513023
X4930412C18Rik	50.5	51	38	50.6667	98.5	70.5	55	0.375147	0.512862
Spsb4	527.6	590.49	484.86	646.9	1087.93	724.97	825.667	0.0171283	0.511414
Ube2q1	946.5	746.5	1123	924.667	2024	1249.5	1109.33	0.0445555	0.511215
B3gnt3	28	38.5	74	68.6667	55	42	142	0.672889	0.510555
Abi3	26.87	28.69	27.71	41.63	49.08	32.525	63.91	0.526887	0.510017
Hkdc1	147.5	153	189	192	230.5	302	247.667	0.137233	0.509799
Mthfd1l	120	177	117	139	164	230.5	243	0.315631	0.50946
Lockd	57.86	51.5	56	66.3333	92.5	77.5	98.3333	0.235786	0.509348
Fbxo46	442.17	479.965	422.77	517.543	772.075	654.36	735.54	0.00399618	0.50928
Pxdc1	85	94.5	81	89.3333	73.5	139.5	182.333	0.462956	0.508655
Cdca7l	334.06	291.965	236.93	265.537	365.39	502	422.9	0.135206	0.507807
Gm17276	38.82	49.94	75.26	73.9267	138.795	57.255	84.92	0.482013	0.50764
AA386476	21.5	31	29	41.6667	50	54.5	39.3333	0.521479	0.50755
Rcc1	264	316.5	252	281	438.5	411.5	439.667	0.0381075	0.507205
Gm19531	7.035	10.05	15.04	18.42	23.705	18.135	16.3933	NA	0.507022
Upk1a	33.5	46.5	47	38	70	53.5	67.6667	0.392151	0.506603
Cyp4f17	153	146	117	158	260.5	189	217.667	0.0748446	0.506245
C430014B12Rik	18.735	19.515	17.08	20.0833	33.365	28.36	27.26	0.577456	0.504786
Tgm2	147.06	271.05	206.37	354.947	272.75	275.98	573.657	0.477724	0.504474
Gm5560	21.5	16	24	21	39	25.5	30.6667	0.562072	0.503836
Tusc1	52	39	55	47.6667	110	75.5	40.3333	0.488616	0.503704
Fancf	36.755	27.805	81	95.7067	107.35	90.62	77.8333	0.581495	0.503127
Clec12a	26	19	21	14	30	25	36.6667	0.608041	0.50253
Gdpd5	90.5	101	62	156.333	186	145.5	140.667	0.384929	0.502122
Gm28551	17.925	10.39	7.35	12.73	22.405	22.07	10.9967	NA	0.501786
Grin2d	18.3	12.24	18.26	33.77	20.2	46.45	25.48	0.718569	0.50127
Kat5	825.54	775.015	1014.44	1116.33	1620.94	1285.57	1386.75	0.00309279	0.501137
Bcat1	5.5	101	188	34	116.5	31	241	0.891344	0.500781
X9230112E08Rik	34	51	31	53.6667	77.5	35.5	84.6667	0.564039	0.500397
Orai2	295	457.5	347	443.667	721	504.5	577.667	0.119421	0.500195
Col5a1	41.5	18	38	47.6667	47	59	58	0.539755	0.499845
Nars	3398	3202.5	3604	4065.33	6311.5	4712	5434	1.01105e-05	0.499511
Ak2	1629.5	1451	1045	1763	2574.5	1995.5	2223	0.0371187	0.499394
Pold2	662	563.5	519	569.333	905.5	971.5	768.667	0.017068	0.499319
Chst15	148	145.49	210	200.333	259.735	202.165	342.667	0.204731	0.499148
Emid1	29	27	31	31	58.5	31	47.6667	0.486758	0.49904
Fam189b	400	421.5	383	476.667	691	625.5	617	0.00526585	0.498749
Abca8a	23	16	9	6.33333	28.5	17	18.3333	0.758805	0.497733
Vars2	464.475	561	448	678.513	886.995	720.995	870.667	0.0574487	0.49694
Carhsp1	1554.5	1715.5	1801	1974	2899.5	2666	2521.33	0.00089964	0.496779
Ykt6	1135.5	1191.5	1404	1751	2572.5	2001	1741.67	0.0304532	0.496405
Rfc5	608.745	601.57	642.3	602.483	1050.5	897.07	876.023	0.000184388	0.496073
Dnph1	199	172	191	201.667	284	320	265.333	0.0483558	0.495333
Kcnab2	36	45.5	27	58.6667	55	70.5	65.6667	0.526399	0.494904
Vsig10	429.5	475	465	872	964.92	787.5	812.667	0.190453	0.494898
Fbxw4	123.395	150.01	105	213.3	246.885	219.42	212.163	0.27678	0.494669
Gas2l3	24	31	17	25.3333	42.5	38.5	31.6667	0.581861	0.494453
Dab1	1012	2075	2117	1135	3183	1540.5	2759.33	0.582065	0.492693
Agfg2	1242	1187.5	1401	1566.33	2291.5	1684	2207.67	0.0019014	0.491868
Acot3	2271.65	1741.7	1906.76	1987.07	3684.47	3071.22	2305.82	0.00843488	0.491685
Gm44950	53.5	48	22	43.3333	55.5	62.5	72.3333	0.549175	0.491477
Dcakd	825.5	711.5	987	867.967	1654.5	1098.5	1152	0.00587557	0.489997
Man1c1	168	210.5	174	313.333	336	278	373	0.247354	0.489166
Irf2bp1	1330.5	1484	1243	1623.67	2676.5	1999.5	1867.67	0.0119604	0.488008
Igflr1	30.95	21.995	16.85	16.6667	37.82	20.37	41.7	0.651244	0.487792
AI506816	380	322.5	303	257.667	511	427	505	0.0512081	0.487491
Tmem82	27.075	30	11	29.3333	44.5	26	41.5567	0.660045	0.486294
Spr.ps1	766.5	672	1079	419.333	1422	917	1045.67	0.293132	0.486286
Ltbp1	48	101.5	73	75.6667	109	59	178.333	0.594419	0.485117
Lrrc75a	323	350.5	408	341.333	604.5	484	537	0.0126727	0.484589
Gm13889	13	23	8	15	20.5	13.5	33.6667	0.762596	0.484196
Gpr162	50	47.5	43	55.6667	125.5	56.5	48	0.520531	0.483636
Naalad2	250	220.5	198	329.667	427.5	427	275.333	0.202614	0.483563
Igfbp5	1603	1999	1515	1270.33	2841.5	1835.5	2706.67	0.124834	0.481989
Rab27a	117.5	129.5	65	156.667	227	155.5	156.667	0.398563	0.481378
Galnt12	880	813	684	905	1463	1117.5	1163.67	0.00440968	0.480964
Fxr2	1034	1357	1297	1939	2420.5	2037	1942	0.107396	0.479396
Ism1	49	35	44	65	72.5	84	60.3333	0.44306	0.479384
Ip6k3	17	34	8	26.6667	26	30.5	41.6667	0.748833	0.478664
Plbd2	2095	1979.5	1920	2027	3505	2688.5	2944.33	6.37234e-06	0.478385
Xrcc3	125.5	139.5	113	111	182.5	215	157	0.238372	0.478249
Bhlha15	29.5	31	26	21.6667	48	26.5	51.3333	0.5876	0.478031
Gm27029	97.29	79.29	51.16	71.84	105.08	129.53	100.937	0.402879	0.478003
Nsmf	1945.5	1951	1036	3129.33	3283	3008	2815.33	0.546965	0.47769
Atp9a	1477.5	1212	1895	1645.33	2811.5	2136	2112.67	0.00853426	0.47724
G430095P16Rik	17.5	18.545	18.08	12.8367	24.2	22.125	30.8	0.663547	0.476776
Col16a1	82	80.5	67	77	100.5	135	108.333	0.321333	0.476626
Gm10602	39.02	37.12	44.82	55.08	77.15	64.61	57.1833	0.398192	0.475521
Iba57	379	428.5	382	401	673	604.5	527	0.0215313	0.473909
Ppp2cb	993.5	420.5	1913	1075	2296.5	1688	968.333	0.730143	0.473755
Armc5	677.805	955.39	713.1	1049.21	1425.95	1304.9	1124.24	0.115562	0.473245
Sh3bgr	45	50	40	47.3333	101.5	49	58.6667	0.467793	0.47317
Cox7a1	780.5	554	605	696.667	1499	803	721.667	0.142153	0.472832
Shfl	191.835	225.515	257.1	324.4	418.325	312.95	398.6	0.135206	0.472396
Bmp3	523.5	989	1155	876	1466	1062	1518	0.281468	0.472231
Rrp12	304	414.5	287	462.333	527	528	598.667	0.188239	0.471563
Gm5112	48.5	68.5	63	60.6667	105	81.5	86	0.337531	0.471458
Gm13966	20.245	18.75	8.28	18.5167	28.67	19.57	25.5267	0.710224	0.471067
Gpsm1	271	268.085	181.17	336.08	448.11	395.765	347.833	0.181634	0.470578
Pla2g4b	24.165	54.43	24.85	53.09	57.405	75.305	44.2767	0.657345	0.469043
Slc6a12	13	35	19	23.3333	34.5	10.5	60.3333	0.789247	0.468457
Zfp951	57.5	57	79	163	173.5	115	113.333	0.559951	0.468427
Gm5417	22.5	22	21	20	38	34	24.3333	0.607001	0.467968
Fjx1	189	215.5	287	383.333	458.5	397.5	350.333	0.247618	0.467259
Fen1	560.555	515.455	836.16	648.32	1011.82	930.815	922.217	0.0525482	0.466947
Fam149a	6325.5	6174.5	7344	6170.33	11153.5	8196.5	10048.7	0.000506269	0.466625
Lhfp	81.5	51.5	90	47.6667	131	92	83.6667	0.427635	0.466458
Xkr8	53.5	70	64	72	106	94.5	92.6667	0.305727	0.465635
Panx1	64	28	59	49	91	78	53.6667	0.50777	0.465264
Lypd3	33	29.745	36.29	36.9433	67.065	41	45.58	0.476871	0.465052
Ccdc34	221.5	200.5	240	246.667	368	319	332	0.0139205	0.464873
Fbl	154.5	178	162	216.333	314	232	256	0.108607	0.464734
Daxx	547	595	540	823.333	986.5	885	935.333	0.0606929	0.464042
Egln2	1744.5	2056.5	1598	2268.33	3593	2614.5	2492	0.0438319	0.463758
Syne4	269	308	247	319.667	492.5	375.5	424.333	0.052544	0.463396
Zfp773	135	182.5	171	156.333	288.5	216	225.667	0.146555	0.463238
Rbmx2	107	129.5	138	145.333	223.5	172.5	190.333	0.138435	0.462635
Fer1l5	22.5	31	34	30	42	41.5	47	0.557166	0.462169
Mcoln3	31806	38367	41875	23831.7	66387	33679.5	55638	0.225009	0.461599
Ybx3	1007.5	234.5	1929	1012.33	1829.5	1799	955.667	0.809516	0.461046
Cks2	99	63	64	86.3333	127.5	142	75.6667	0.435936	0.460699
Akt2.ps	16	15	8	13	18	19.5	19.6667	NA	0.460444
Mapk3	1570	1435	1509	1801.67	3254	1984	1922.67	0.0273188	0.460389
Cdc42ep3	61.5	62.5	74	58	104	67	116.657	0.385247	0.460349
Rad51b	36.5	35	29	17.3333	30.5	58.5	41	0.678742	0.460188
Dnmt1	959	1242.5	956	1333.67	1412	1775.5	1799.33	0.147683	0.45986
Parp10	395.55	440	306	605.673	652.5	628.545	667	0.209197	0.458861
B4galt2	186.23	163.865	115.59	224.097	315.245	272.95	184.87	0.328739	0.458846
X9430037G07Rik	14.5	13.5	4	17.8733	33.965	7.56	16	NA	0.458004
Tafa5	34.5	17.5	37	36.6667	61	35	44.6667	0.576271	0.457917
Nexn	11.5	12.5	21	23.3333	22.245	23.5	29.3333	0.710224	0.457171
Ankrd23	116.5	95.45	111.33	112.07	203.69	143.445	140.26	0.14359	0.456516
Calb1	29867	17305	21815	23055.7	43263	29825.5	29795.3	0.0294152	0.456433
Gm43305	28594	16697.5	58887	74641.3	54803.5	63017.5	75655.7	0.6877	0.454405
Ctnnbip1	278.5	196	241	304.643	456.735	323	357.333	0.0566971	0.453655
Ing2	362.5	328	321	420.667	579	484	531	0.0129281	0.453474
Clstn1	10234.5	6134	9878	14789	15365.5	16684	12791.7	0.207923	0.453073
Ethe1	1419	1486	1627	1212.67	2719.5	1626	2140.67	0.0551074	0.451206
Pld6	39.5	55	23	81	64.5	88.5	67.3333	0.66239	0.451015
Pdcd4	1887.5	2049	2173	2037	3547	2522	3065	0.0021867	0.450922
Hexim2	114.5	103	111	113.333	198.5	162	131.667	0.165475	0.450866
Adra2a	1195	1176.5	1060	1477.67	1917.5	1836.5	1686.33	0.0150366	0.449967
Syt7	253.5	197	263	193.333	571	199	267.667	0.41095	0.449794
Scamp5	3555	3182	3879	2727	5856.5	4224	4844	0.0165422	0.449342
Gm15510	41.78	43	24.61	43.74	53.02	64.055	52.8067	0.558414	0.448487
Gm49396	802.245	631.7	710.68	692.243	1270.91	1013.34	873.29	0.00720835	0.448079
Mybl2	72.5	60	68	69.3333	92	119.5	82.6667	0.376417	0.447602
Npas2	520	471.5	721	315.667	807	576.5	878.333	0.331603	0.447595
Pde2a	155	146.475	241	202.93	270	177.5	376.38	0.390233	0.44685
Sema3d	16.5	98	54	160.667	99	68.5	198.667	0.792153	0.446268
Nid2	60.045	37.02	45.03	83.6967	91.575	63.575	93.0533	0.510276	0.446011
Pcbp4	299.5	317	252	356.333	591	381	401.667	0.115081	0.44545
Snd1	3110	3576.5	3581	3728.33	5825	4432.5	5340.67	0.00347125	0.445113
Thop1	573	685.5	517	761.333	1057	871	897.333	0.0749168	0.4447
Plvap	1689.5	3618	4186	4268.67	4711.5	2640.5	7993.33	0.722379	0.444536
Cenpu	81.45	87.57	122.65	67.3433	121.03	140.6	133.263	0.412912	0.444196
Vim	25.5	9	13	33	22.5	28	36.6667	0.762392	0.443856
Ankmy1	22.76	26.17	23.28	14.4733	18.715	50.54	22.8633	0.761588	0.442487
Vill	241	209	155	297	328.5	329.5	331.667	0.245087	0.442424
Diaph3	17.5	19	10	17.6667	19	31	20.6667	0.744049	0.442222
Mogs	1443.5	1399	1511	1932.33	2497	2407.5	2012.33	0.0207304	0.441638
Xylt2	914.5	1093	813	1171	1648.5	1377.5	1409.33	0.0603844	0.44159
Arg2	239.865	689.54	1021.15	484.9	1143.76	584.99	1029.32	0.762324	0.441087
Tmed6	101.5	87	40	71	170.5	76	93.6667	0.58886	0.440644
Hgfac	438	318	249	286.333	605	496.5	332	0.298075	0.44047
Msh5	24	12.5	12	17.3333	32	19.5	20	0.727217	0.440459
Galk1	1577.5	1788.5	1529	1808.67	3100.5	2119.5	2271	0.0177697	0.439913
Disp1	159.5	192.5	204	185.333	248.5	250.5	317.333	0.19752	0.439609
Nufip2	1355.5	2289	943	3401.33	2348.5	3082.5	3298.67	0.743054	0.439478
Crtc2	886	1011.5	857	1382.67	1602	1486	1466	0.106767	0.438189
Gins3	152	201.5	170	183.667	262.5	283.5	233.667	0.21234	0.437151
Mcm8	129.5	116	80	170.333	163.5	190.5	186	0.403103	0.436686
Ccdc74a	18.5	16.5	12	24	29.5	26	21	0.708821	0.435691
Mapk8ip1	302	299	220	375.667	614	366.48	356.667	0.253764	0.435589
Recql4	36.575	46.315	19	19.0167	41.08	45.605	46.79	0.70587	0.435331
Hmgn5	401	339.5	527	515.667	601	654	682	0.117734	0.434981
A330058E17Rik	51	61.5	96	73.3333	125	88	99.3333	0.430959	0.434774
Gm43189	19	30	68	20.6667	55	50	47	0.736015	0.43397
Cdk11b	1305.5	1109.5	1389	1381.33	2129.5	1715.5	1847.33	2.68472e-05	0.432872
Stab1	81.625	183	190.24	194.667	245.27	123.5	354.333	0.60931	0.432405
Rfc4	204.39	215	277.9	228.55	348.15	336.285	329.52	0.0999131	0.432402
Gm6467	22	12.5	18	23.3333	31.5	23.5	26	0.683756	0.432365
Tspyl4	988.11	1396.59	1160.59	1579.08	2206.59	1530.01	1951.09	0.135206	0.432117
Calm1	12906.5	10402.5	12929	11506.3	22573.5	14170.5	16136	0.00408015	0.432117
Cep131	177	252	233	317.667	430.5	309.5	345	0.242641	0.431996
Tprn	387	381.5	285	458	584	530.5	544	0.117268	0.431791
Cox15	3117	3054.93	2836.93	3294.61	5524.96	3846.43	4246.9	0.00151454	0.431436
Rell1	237.5	277.5	236	279	378	364.5	389	0.0944895	0.431366
Cspg5	920.5	785.5	768	753.333	1420	1181	953.667	0.0314635	0.431339
Cabp7	27.115	14.89	3.07	15.4233	28.455	22.075	15.7367	0.82529	0.431032
Gm17354	52.795	37.78	35.41	47.0533	102.475	37.46	55.49	0.602492	0.430936
Trappc3	1543	1692.5	1347	2072	2941	2156.5	2257.67	0.0635294	0.430931
Tmem161a	1379.5	1545.5	1175	1525	2413.5	1838.5	1972.67	0.0322434	0.43082
Jdp2	87	83.5	119	82	154.5	100	155.667	0.352508	0.430697
Phgdh	280	281	242	236	387.5	384.5	366.667	0.0931602	0.430532
Akap1	749	998	721	1066.33	1474.5	1115.5	1320.33	0.131369	0.430205
Lpin3	531.5	543.5	434	867.333	937	848.5	811.667	0.23386	0.430022
Gm5784	19	9	3	20.6667	26	16	15	NA	0.428763
Scml4	27	21	12	34.6667	45	19.5	39.6667	0.736343	0.428337
Grem2	52	1052.5	1428	67.6667	1225.5	468	1292.67	0.914692	0.428114
Zfp647	74	41.5	102	70.3333	117	73	124.333	0.524221	0.427786
Ctu1	384	320	237	359	562.5	478.5	384	0.190213	0.425611
Fblim1	107.5	129	81	98.6667	152	130.5	175.667	0.38556	0.425083
Rfng	988	952.5	949	961.333	1712	1247	1277.67	0.00197284	0.425024
X4833445I07Rik	29.5	35	58	36.3333	77.5	42	55.6667	0.598313	0.424903
Mmp2	37	7.5	14	3.66667	32	12	25	0.85201	0.42429
Ube2m	1824	1275	1722	1762	3178	2066.5	1984	0.0350759	0.42411
Mei4	59	80	85	86.6667	163.5	90	91.6667	0.448557	0.424031
Pcdhb15	18	10.5	7	23.6667	18.5	24.5	21	0.792256	0.423655
Ccl28	48.5	18	52	64.3333	62	69	62.6667	0.648089	0.42352
Rgs6	770	852	718	593.333	1325.5	751	1179.67	0.203353	0.422905
Arhgef19	330.5	482	358	585.667	773.5	452	715.667	0.332722	0.422565
Spaca9	15	23	28	20.6667	37	19.5	38.6667	0.711787	0.422387
Pabpn1	2188.24	2157.55	2399.7	2572.72	4181.12	3137.2	2904.27	0.00413063	0.422287
Stap1	401	189.5	229	322	632	307.5	318	0.420255	0.421731
Gjb1	1035.5	980.5	1041	1042	1718	1455.5	1302.67	0.0012823	0.421459
Slc12a9	535.5	567	332	605	781	690.5	756.667	0.238565	0.421293
Prdx4	382	316	342	330.333	638	418	448.333	0.0425087	0.420383
Gm20458	14.54	36.955	54.38	25.37	42.395	61.48	39.08	0.748976	0.420342
Gm49874	42.18	20.92	39.93	19.9167	49.91	45.67	36.7067	0.662012	0.420021
Epop	8.5	22.5	8	14.3333	13.5	17	25.6667	NA	0.41985
Ncln	2363.5	2837.5	2404	2778.33	4521	3584.5	3299.67	0.0308396	0.419276
Qpctl	668.33	648.535	603.23	755.123	1179.92	869.64	876.793	0.0143003	0.41857
Rad50	739	731.5	993	733.667	1202.5	1035	1236.67	0.0558471	0.418334
Palmd	8	25	35	20.6667	33.5	20	43.6667	0.787576	0.418235
Tubg1	921	852.5	947	928.667	1464.5	1241	1263.67	8.76787e-05	0.418124
Tuba1b	3221.5	3145.37	3126	3397	5155.85	4609	4254.57	0.000259896	0.417836
Gpr161	20	23	8	21	37.5	19.5	22.3333	0.768541	0.417469
Acsl6	35.5	44	32	44.6667	56	65.5	47.6667	0.572152	0.416979
Gm49948	75.405	67.825	51.26	141.067	96.005	139.085	120.94	0.611323	0.416747
Smc4	580	505.5	631	592.667	792	912	779.333	0.0455644	0.416507
Ksr2	19	10	7	23	25	12.5	27.3333	0.806426	0.416471
Lipe	304.595	489.465	519.73	487.243	861.91	448.435	685.71	0.333442	0.416426
Adcy7	32	18.5	39	16	53	29	33	0.716876	0.416385
Kmt5a	1463.5	701.5	2044	1085.67	2196.5	2064.5	1415.67	0.437619	0.414832
Arhgap23	64	59.5	76	92	114.5	92.5	109.657	0.361487	0.414707
Fam171a2	480	666.5	659	926.667	1096	865	1011	0.229166	0.414049
Ppp2r5e	701	939	596	1515.67	1353.5	1356.5	1339	0.429049	0.413969
Pbx2	113	97	101	154.667	197.5	176	129.697	0.344153	0.413904
Sec63	2289	1993.5	2628	2718.67	3742.5	3019	3650.33	0.00416962	0.413853
Polrmt	1512	1614.5	1540	2060.33	2648	2439	2197.33	0.0333788	0.413827
Dcun1d3	277	344	250	318.667	508	346.5	451.333	0.183237	0.413429
Tcf7l1	804	653.5	887	816.667	1518.5	976	958	0.0482923	0.412343
Gm17709	34.5	42	49	39.3333	70	48	61	0.530078	0.412338
Abcf1	1971.5	1979	2120	2076	3175	2590	3072.33	0.000624297	0.412216
Zbtb22	431	430.5	497	579	990.5	604	531.333	0.187811	0.411989
Syt3	647	663	767	694.667	1084	948	969	0.00643152	0.411215
Pygo1	15	6.5	21	8.33333	20.5	27.5	5	NA	0.410941
Gm42547	91	37.5	69	26.3333	64.5	119	52.3333	0.745987	0.4108
Arhgap4	4106.06	3596.24	4165.03	4054.42	6183.58	5388.38	5613.33	2.73277e-07	0.410168
Ugt1a1	22.61	18.525	13.42	4.04667	12.615	23.11	27.2267	0.839054	0.409911
Kctd15	88	139	163	104	167.5	166.5	200.667	0.459772	0.409885
Pink1	5657.5	6936	5141	9188.33	13177.5	8171.5	8207.33	0.239702	0.409854
Ppfia4	41.5	5.5	21	31.3333	53.5	19.5	34.3333	0.808856	0.4094
Gm50388	54.36	80.28	95.22	63.6067	123.335	106.875	88.7867	0.487732	0.409367
Man2c1	1304.21	1253.56	903.77	1481.71	2054.91	1625.18	1682.77	0.107715	0.408935
Klk1b5	42	26.5	25	39.3333	61.5	42	38.6667	0.611037	0.408769
Pfkl	7377	6760	5947	7731	12380.5	7707.5	10242.3	0.0301517	0.408543
Gm11613	35	21.5	29	41.3333	54.5	34.5	48.6667	0.611743	0.408061
Tpst1	95.5	57	54	69	132	76.5	92	0.482227	0.408058
Vars	3361	3431.5	2340	4937.67	5346.5	4761.5	5049.67	0.238969	0.407867
Otulinl	70	58.5	125	88	139	69	161	0.597027	0.407682
Ptov1	5479.5	4611.5	4579	5417	8671.5	6899.5	6173.33	0.00309258	0.407682
Cnnm4	324	339.5	311	298.667	554	338	499	0.145246	0.407269
Slc35a2	968	977.5	836	1272.67	1773.5	1263.5	1365.67	0.0772348	0.407263
Gm37915	34.405	70.32	56.89	45.03	98.14	73.185	56.1067	0.623188	0.407203
Gpaa1	2872.5	2705	2620	2526	4645.5	3352.5	3662	0.00289046	0.40671
Cd72	181.605	163.36	170.42	117.643	313.165	145.145	237.88	0.412608	0.406557
Telo2	757.5	879	877	923.333	1236	1210.5	1255.33	0.0336576	0.40653
Il20rb	26	6	20	14.3333	26.5	24.5	19.6667	0.791583	0.406419
Agtr1a	25.5	3.5	12	16.6667	19.5	19	23	0.822381	0.406263
Sars2	563.5	543	405	532.333	856.5	689.5	670	0.0911716	0.405993
Smim10l2a	139.995	89.975	160	163.333	219.5	183	189	0.278277	0.405628
Gatm	678.5	112	107	259.333	705	193.5	358.667	0.866106	0.405512
Tmem8	1494.5	1263.5	956	1617.67	2253	1733.5	1775	0.123723	0.405448
Rnf227	45	65.5	64	92	111.5	89.5	86.6667	0.510426	0.405343
Cfap70	92.5	67.5	72	100	162	86	113	0.410557	0.405215
Chpf2	577.715	822.375	697.7	1018.54	1359.35	925.425	1110.44	0.2305	0.404468
Gm10032	16.5	23	18	8.66667	29	29	14.3333	0.794086	0.404453
Slc17a4	65.5	35.5	56	38.3333	67.5	83.5	56	0.58995	0.404297
Gm7008	68.265	38.05	28.71	69.7867	83.425	70.73	65.1933	0.617997	0.403422
Hnf1a	119.51	93.275	82.57	131.293	166.55	143.555	147.22	0.306745	0.40323
Prim2	131	122	74	155.333	159.5	183.5	170	0.464323	0.40271
Gjc1	521.5	367	438	518	727	594	654	0.0228546	0.401252
Slc6a9	393.165	555.46	288.02	615.133	590.565	643.495	751.463	0.441248	0.4012
Gm45694	28.5	24	57	19.6667	51	49.5	36.6667	0.729524	0.400564
Dnajb5	150.5	107	135	135.667	189.5	185	187.667	0.181634	0.400549
Sulf2	137	147.03	160	194.667	224.465	211.5	247.117	0.229166	0.400082
Hoga1	299	232	158	326	435.5	326	330	0.353863	0.399984
Gm26981	12.5	12.5	9	16.6667	22	14	18	NA	0.399747
Fcho1	229.5	170.5	235	291	421	266	310	0.204374	0.399606
Zfp523	1537.45	1611.62	1472.32	1803.71	2763.47	2043.7	2136.91	0.0115601	0.399167
Pemt	52	35.5	47	46.3333	70	70.5	52.6667	0.511756	0.399048
Chsy1	85.5	58.5	65	27.3333	132.5	64	62.6667	0.697137	0.398845
X4933404O12Rik	92	124.5	89	126.333	142	161.5	157.333	0.41202	0.398823
Dbr1	436.5	321	329	440	718.5	473	456	0.138435	0.398688
Gm9484	8.5	5	16	22	19.5	17	17	NA	0.398613
Keap1	1810.06	1828.07	1660.67	2043.65	3021.1	2489.11	2393.5	0.00657269	0.398476
Gm47889	31	9	16	14	36.5	24.5	15.3333	0.802363	0.398281
Ociad2	3007.5	3042	3136	2762	5600.5	3557.5	3837	0.0326798	0.398227
Zswim4	613.5	800	638	962	1243	988.5	1021.67	0.176257	0.398124
Efhd2	821	816	824	1037	1556.5	1100	1120	0.0324418	0.397961
Slc39a11	583.5	634	558	719	882.5	871	913.667	0.0657415	0.397883
Ddit4l	1326	2504.5	3165	1279	3152.5	2263	3590.33	0.722345	0.397812
Akt1s1	872	824	683	905.667	1521.5	1032	1005	0.0817948	0.397776
Tysnd1	1444.5	1318	1291	1566	2459	1829.5	1763	0.00767041	0.396771
Map11	143	144.5	125	155.667	301.5	167	151.333	0.382639	0.396579
B4galnt2	239	122.5	105	205	264	197.5	251	0.475797	0.395273
Ywhab	6108	5019.5	6534	5345.33	10154	7013	7598.67	0.00785375	0.395075
Rundc3a	41.5	44	32	60.6667	83	57.5	52	0.591717	0.394679
Gm15912	12	8	15	18.3333	20	22.5	14	NA	0.394525
Zdhhc16	1617.23	1578.62	1732.69	1580.36	2774.22	2089.32	2142.3	0.00194089	0.394503
Ramp3	137.5	161.5	224	134	266.5	149	295.667	0.487036	0.394179
Fndc11	11.5	11.5	34	19.6667	50	10	26.3333	0.830579	0.393683
Zfp948	396	369	394	405	543.5	549	570	0.0335398	0.39352
Rrm1	1608	1345.5	1308	1679	2064.5	2107.5	2127	0.0222224	0.393354
Brat1	801	821	675	1095.33	1410.5	1075.5	1153.33	0.127148	0.393192
Cc2d1b	1108.66	1224.71	1113.58	1373.59	2101.45	1544.99	1550.13	0.0345657	0.393159
AU022754	16.5	12.5	12	21.3333	32.5	14.5	20	0.780496	0.393106
Gm10364	11.5	23.5	27	10	51	18.5	13	0.835535	0.392742
BC055324	69.69	98.415	96.75	101.223	140.805	109.23	143.083	0.400525	0.392496
Srd5a1	822.685	590.22	506.88	602.28	1045.72	879.82	768.927	0.151875	0.392438
Pmf1	350	285.5	232	370.667	514	439.5	368.667	0.215228	0.392302
Sgsm3	950.5	950.5	802	931.667	1346.5	1231.5	1303.67	0.0255322	0.392282
Zfp85os	50.5	58	40.19	46.3333	57	72.935	76	0.584314	0.392194
Rab36	286	238.5	240	346.667	482.5	334	374.333	0.140705	0.391891
Rtl4	82	75	88	79.3333	145	104	98.6667	0.337061	0.391856
Gm21781	59.5	39	102	52.6667	104.5	102	63.3333	0.649081	0.391804
Il17rc	982	951	731	1238	1645.5	1278	1257.67	0.147486	0.391564
Prom1	3641	5205.9	5269	3957.31	7785	4543.5	7312.33	0.262009	0.39144
Sipa1	380.5	349.5	389	495.667	631.5	459.5	632	0.109638	0.391326
Ankrd39	355.5	370.99	283.97	370.667	574.935	481.48	426.95	0.138435	0.391298
Npnt	46160.5	58915	52950	50340.7	94670.5	56056	75747	0.115562	0.391164
Adam15	1435.87	1476.13	1000.68	2176.88	2312.47	2096.39	2072.13	0.306745	0.390392
Gm16279	98.875	126.225	113.41	100	188.36	141.505	142.12	0.333442	0.390156
Cdh6	214.5	234	207	174.667	323	290	276.333	0.206927	0.389804
Rtkn	2802.76	2428.2	1678.79	3243.78	3740.55	3826.47	3191.46	0.249707	0.389753
Tcf3	969	1029.5	977	1103	1532	1492.5	1319.67	0.0238894	0.389725
Arhgef10l	4511	5005.5	4517	6385	7764.5	7082	6904.67	0.0611977	0.389619
Klhl32	179	134	101	157	270.485	171.99	172	0.389564	0.389357
Fbn2	58	236	157	59.6667	159.5	197.5	198.333	0.762098	0.388918
Alg8	313.5	270	324	255.333	507.5	357	381.667	0.0995927	0.388846
Tmem267	30	16.51	57	35.6667	61	34	53.6667	0.729879	0.388605
Drap1	1053.5	1018	1227	1095.33	2124.5	1299	1320	0.0778196	0.388517
Atp13a1	3394	3576.5	3405	3696.33	5543	4550	4945.67	0.00153423	0.38812
Zfp354b	113.5	75.5	85	128	146	139.5	139.333	0.369656	0.387684
Usp10	3101.84	3306	2995	3080.19	4641	4008	4671.55	0.013049	0.387488
Ush1c	399	422	323	462.333	729	505	494.333	0.175477	0.387276
Naglu	1259.5	1102.5	1064	1263.33	2001	1500.5	1511.33	0.00566493	0.38709
Nid1	267	266	182	271	349.5	237.5	465.333	0.427106	0.386759
Tmem229b	103.5	92.5	85	112	183	110	129.333	0.346462	0.386694
Spon1	82	52	65	52.3333	80.5	63.5	121	0.585974	0.386554
Pomt1	901	938	975	903.333	1392	1225.5	1339	0.00985746	0.386173
Tmem186	717.5	736	758	1009	1352.5	1018.5	1066	0.0668887	0.385465
Daglb	825.91	675.675	583.49	664.83	1173.48	892.34	873.277	0.0749168	0.385392
X9930104L06Rik	383	377.5	270	538	549.5	554	552.667	0.329047	0.385093
Zfp185	313.5	205.5	218	325	420	381	321.333	0.234591	0.385051
Isyna1	1660.5	1995.5	1589	1412	2782.5	2287	2085.67	0.149895	0.384587
Plpp7	26.5	42	71	54	117	16	80.3333	0.809787	0.384568
Acat2	795.5	651	538	746	1143	882	885	0.0880982	0.384486
Rrp1b	588	619	623	653	916	844	874.333	0.0170088	0.383507
Sytl1	138	158.5	113	138.667	224.5	205	156.333	0.359796	0.383432
Wdr6	5084.56	5947.92	5198.36	6255.7	8555.36	7888.03	7473.97	0.0335398	0.383341
Galnt2	1226.76	1849.34	1814.42	1491.92	2847.09	2016.07	2024.33	0.219395	0.383336
Acap3	402	431.5	403	433	627.5	572.5	574	0.0411246	0.383277
Ankrd40	2384.5	1966	2807	2790.67	4418	3231	2938.33	0.0506418	0.383103
Ubtd1	840.5	926	908	1024	1602.5	1171	1182.67	0.0323397	0.382971
Ctla2a	32.5	40.5	65	56.9733	60.335	38.58	106.253	0.725743	0.382431
X2010300C02Rik	152.5	135.5	138	195.667	242.5	212	203.667	0.227568	0.382198
Vnn1	271	316.5	338	272.333	622	298.5	380	0.341335	0.382091
P3h3	193.5	126.5	129	173.667	277	233	150	0.414398	0.381871
Rxra	973	918	1503	1047.67	1675.5	1762.5	1240	0.258483	0.381331
Snhg18	1019.5	799.5	1116	855.333	1848	1156	1058.33	0.163984	0.381304
X4933439C10Rik	430.77	436.73	501.42	455.647	758.645	632.99	548.89	0.0571824	0.381204
Mcm4	876	709.5	746	971.667	1127.5	1268	1066.33	0.0908767	0.381131
Aif1	22.5	5.5	28	9	40	13.5	16	0.850791	0.381
Aldoc	1289.5	1714.5	1516	1599.33	2814	1178	2640	0.400998	0.380831
Tmem200b	292.5	183	520	381.333	623.5	466.5	363	0.522973	0.380673
Nlrc5	66.5	30.5	12	40.6667	71	31	56.6667	0.795552	0.380401
Gm26724	20.5	19.5	21	27.3333	34.5	31.5	26.6667	0.702956	0.380278
Slc39a13	1790.5	1973.49	1804	1631.67	3259.41	1970.5	2520.67	0.103301	0.380275
Tnfrsf23	198	125	290	92.6667	286.5	231.5	228.333	0.608041	0.380256
Mad1l1	509.5	517.5	562	522	871.5	631.5	746.333	0.0238894	0.380191
Cln6	538.995	434.5	386	470.667	744	641.5	553.333	0.100549	0.380155
Mta2	2901.5	3209.5	2300	3681	4528	4149	4141.67	0.141683	0.380107
Tle5	10036	8627	9284	9230.33	18793.5	10131	11111	0.100693	0.379632
Tbkbp1	11.5	9.5	16	12	26	6	21.6667	NA	0.379584
Hhatl	2151	1198	1119	1252.33	2840	1770	1498	0.3824	0.379236
Mier2	664	691.5	635	658	1201.5	818.5	816.667	0.0679666	0.379056
Afg3l1	2145	1971	2035	2186	3578.5	2537	2761.67	0.00114186	0.378693
Lpcat2	52	17.5	42	18.6667	70.49	29	41	0.77222	0.378595
Zfp454	223	225	257	269.667	410.5	297.5	328	0.0976833	0.378434
Kif12	8305	7162	7247	8032.67	11607.5	9811.5	11063	0.000108406	0.378265
Osgin1	416	573	535	419.333	598	613.5	843.333	0.35131	0.377852
Osbp	1729.5	1045.5	2619	1730.33	2861	2694.5	1898.33	0.404375	0.377394
Per2	628.5	1721.5	1556	1634.67	1516.5	1349.5	3010	0.791399	0.377265
Tmem214	3329.66	3142.89	3182.85	3904.82	5398.59	4475.27	4466.37	0.002201	0.376804
Gm13554	38.37	4.7	14.23	10.2533	31.34	19.405	20.3767	0.854926	0.376738
Scube3	315.95	296.385	381.68	295.637	423.3	515.685	409.83	0.231399	0.376172
Gm22133	39.435	28.15	10.19	27.0233	77.335	20.815	17.49	0.840346	0.376128
Col26a1	3106	3177.5	2535	3617	5336.5	4434.5	3437.33	0.139002	0.375762
Slc26a4	70913	52565.5	52588	64317	104914	78796	70850.3	0.0363266	0.375532
Nutf2	138	122	119	132.333	278.5	147.5	123.667	0.465912	0.375414
X9930014A18Rik	191.83	168.485	116.52	223.243	276.41	226.75	235.717	0.374765	0.37541
Ring1	566	562.5	487	719.667	976.5	800	695.667	0.140705	0.375112
Zfp362	296.5	264	309	314.333	520.5	415	318	0.161225	0.374866
Gm45605	34.5	22	32	38.6667	51	50.5	32	0.670392	0.374856
Echdc2	2594.5	2509.5	2413	2133.33	4020	3039.5	3202	0.0245878	0.374765
Os9	7108.5	7480	6989	8451	12926.5	8840.5	10206	0.0187911	0.374661
Pnpla6	2358	2498	2443	2891.33	3727	3222	3798.33	0.0187911	0.374582
Gm28370	74	128.5	86	93.6667	188	116	109.333	0.561163	0.373954
Cxxc1	1829	1944.5	2127	2163.67	3326	2471	2755.33	0.00816474	0.373858
Adh1	42318.5	43145	56281	40989	81897.5	44849	68567.3	0.179511	0.373385
Eef1aknmt	495	545	457	748.333	848	760	754.333	0.218667	0.372081
Gm45124	20	17.5	29	25.6667	38.5	27	32.6667	0.710224	0.371606
Syde1	398.5	328	519	417	585.495	485.5	669	0.202614	0.371397
Galnt18	1896	1741	1429	2121.67	2927	2219.5	2447.33	0.0707535	0.371351
Zdhhc2	91	56.5	61	62.67	56.085	132.5	88.3333	0.683288	0.37135
Mbd3	2865.5	2841	2730	2545.33	5176	3355.5	3202	0.0872131	0.37133
Npepl1	2219.5	2044.5	2140	2591.33	3765.5	2919	2812	0.0074662	0.371254
Gm12059	15.5	18	20	12.6667	26	17	27.6667	0.773189	0.370411
Med16	2502.5	2156	1728	2704.67	3726	3093	2756.33	0.126324	0.370158
Abhd16a	5692.5	5047.5	4867	5907.67	9391	6347	7062.33	0.0104696	0.370137
Aldh16a1	1133.96	1131.82	936.49	1196.27	1800.18	1510.88	1333.46	0.0661178	0.369525
Rab3il1	96	95.5	156	98	186.5	115	171.333	0.482529	0.369453
Cd1d1	29.5	34.5	25	22	54.5	14	51.6667	0.791583	0.369295
Smim24	249.5	174.5	200	169	423	239.5	184.333	0.469933	0.369077
Tnfaip2	5153.42	5983.9	6033.91	7145.81	8916.24	7716.5	8929.91	0.0544525	0.368905
Zbtb7c	153.5	109.5	160	116.667	261.5	157	154.667	0.396954	0.368875
Lck	76.5	38.5	25	36.3333	54	65	62.3333	0.732336	0.368843
Tle2	3482.5	3035	2688	3442.66	5117.5	4002.49	4206.33	0.0141918	0.368483
Tnpo2	470.815	693.165	428.5	891.81	967.005	787.77	869.703	0.441055	0.368144
Hmgn2	999	742.5	825	1033.67	1344	1310.5	1099.33	0.0621185	0.368133
Map3k11	1774.5	1891.5	1276	2084	2776.26	2334.74	2300.67	0.189025	0.368025
Aldh1l1	26350.3	24255.7	16785.8	28417.4	39360.1	33050.7	28534.4	0.199313	0.367949
Gtse1	154.5	93.5	106	255.667	284.5	176.5	180	0.607443	0.367137
Spp1	15257.1	13521.6	9648	8127.69	19273.3	10929	19402.7	0.423521	0.367029
Wdhd1	126	106.5	148	156.333	166.5	171.5	217.667	0.374544	0.366769
Coro1c	1520.23	1464.79	1450.32	1679.11	2228.52	2010.29	2163.98	0.00447942	0.366699
Gm34059	49	56.5	53	62.3333	68.5	83.5	77.3333	0.548469	0.366606
Capn12	8.18	26.605	7.15	20.08	15.925	11.69	38.2867	0.866844	0.36649
Ubxn11	342.925	307.35	273.22	288.997	496.91	355.31	426.517	0.123627	0.366339
Fbxl2	44.815	23.595	32.28	43.85	49.565	53.84	46.0833	0.65147	0.36622
Hirip3	89.5	134.5	116	154.667	190.5	168.5	163	0.438046	0.365661
Ssbp3	849.5	537	736	767	1202	919.5	901.333	0.0707316	0.365436
Abcb6	776.46	854.9	565.97	790.93	1204.35	963.15	990.553	0.199559	0.365364
Tmeff1	36	32.5	26	46.6667	63.5	59	25	0.742077	0.365355
Gm42732	23	18	14	13.3333	31	20	21.3333	0.779474	0.365305
Coro7	852.5	708.5	584	819.667	1251.5	877	994	0.119606	0.364821
Lrrc59	3351.94	3649.78	3337.95	3963.54	6027.77	4237.59	4854	0.027057	0.364452
Cntrob	235	229	236	343.667	397.5	343.5	349.333	0.225768	0.364419
Fancg	495	437	422	429.333	688.5	534	649.667	0.0491986	0.364172
Haus5	601.165	577.9	693.27	691.87	934.07	881.27	860.807	0.0249494	0.364167
Kcnb1	29	21	24	44	42	25	56.3333	0.751986	0.364096
Rgs9bp	48.5	55	16	75	56.5	73.5	70.6667	0.777973	0.363959
Osbpl10	219.5	206.5	191	290	356.5	320	272.333	0.262009	0.363672
Nol4l	1063	939	896	929	1366	1277	1353.67	0.0215362	0.363644
Rapsn	331.5	470	278	274.667	673	374	415	0.490867	0.363564
Camkk1	17	31	15	24.6667	29	21.5	41.6667	0.789005	0.363241
Mxra8	176	184	149	167.993	264.5	146.5	305.667	0.47628	0.363227
Dsn1	176.5	164.5	198	245.333	239.5	277.5	291.333	0.328684	0.362935
Col11a2	21	16.5	6	23	28.5	26.5	15.3333	0.831864	0.362874
Aldh1b1	153.5	145.5	121	238	246.5	233	207.333	0.448217	0.362742
Nudt6	267.09	211.485	165.81	224.253	357.17	257.085	298.123	0.276191	0.362656
Efna2	28.5	27	40	35.6667	52.5	43	42.3333	0.645366	0.362645
Gm42688	153.005	187.225	139.33	252.48	275.39	251.37	239.147	0.425658	0.362641
Anp32e	1846.5	2036	1841	3166.67	3248.5	3055	2957	0.261848	0.362472
Faah	4680	4180.5	4762	4815.67	7130	5937	6216.33	1.30272e-06	0.362192
Shkbp1	1028.5	896	930	900	1504.5	1198.5	1234	0.00465076	0.361749
Fkbp2	1729.5	1719	2208	1883.67	3489	2213	2275	0.101659	0.361574
Pbld2	214	137.5	158	210.333	259.5	225.5	260.667	0.267405	0.361263
Rnf180	70	50.5	23	82	91	86	56.6667	0.741171	0.361144
Sertad4	43	22	34	23.6667	35	49.5	40.6667	0.726708	0.361033
Epn1	286	246.5	338	303.333	594	402.5	244	0.448217	0.361
Fam98a	708	933.5	669	1160.33	1327	1091.5	1225	0.315011	0.360974
Pex10	629	796.5	609	969.333	1182.5	988.5	982	0.254753	0.36042
Nol7	1084.14	862.745	1058.56	1004.39	1668.06	1259.89	1270.04	0.00548378	0.360273
H6pd	3230	4348.5	3946	5665.67	5997	5472	6469	0.253974	0.360253
Slc4a5	367.5	347	124	376	546.5	376.5	363	0.629017	0.360059
Camk1d	38	40	2	27.6667	54	30.5	32	0.868713	0.359861
Dhrs13os	18.175	23.595	7.09	12.0033	18.885	22.6	22.31	0.837371	0.35946
Zc3hav1l	54.5	50	20	66.6667	74.5	73.5	50.6667	0.742479	0.359442
X1700066M21Rik	725.5	966	1103	735.667	1288	1063	1358	0.295929	0.359321
Mgat2	3077	3207.5	2892	3798.33	5228	3796	4595	0.0438319	0.358987
Ppp1r14b	622	350.5	562	549	962.5	633.5	582	0.274099	0.358819
Stard10	2281.5	1741.5	2342	1924.67	3814	2546	2359	0.102798	0.35877
Prr5	98	100	126	134	167	158.5	151	0.343125	0.358374
Ampd2	563.005	701.975	612.77	541.397	879.17	712.14	948.4	0.224541	0.357061
Spata2	1020	919.9	770	1060.67	1579	1182.46	1189	0.085621	0.356622
Doc2g	35.415	34.435	26.92	23.8167	52.27	44.25	29.7133	0.711194	0.356485
Asns	458	314	352	334.333	510	353.5	651	0.368067	0.356384
Jph1	13	10.5	15	13.3333	25.5	8.5	19.6667	NA	0.355886
Cfap45	13.5	13.5	8	23	25.5	13	22.6667	0.827831	0.355865
Arhgdig	47	23	53	60	88.5	47	56	0.695514	0.355789
Axin1	1864	1021.5	2145	2130.67	2653.5	2692	1993.67	0.360263	0.355771
Sbk1	824	796.5	534	778.667	1087	1035.5	933.333	0.242586	0.355696
Ezh2	317.5	240.5	308	333	423	425.5	389	0.12038	0.355668
Pfdn2	861.54	868.605	783.61	1103.33	1551.72	1067.87	1174.47	0.114888	0.355056
Mcm2	1717	1560	1481	2068	2323	2543.5	2173	0.119323	0.354885
Klhdc8b	450.5	442.5	406	506.333	675	654.5	545	0.116105	0.354842
Lgals4	292	290.5	315	313.333	478	391.5	392	0.0622477	0.354806
Rnf126	351	316	353	348.667	644.5	413.5	382	0.186373	0.354538
Shf	27.5	27	29	29.6667	48	39	31.6667	0.676715	0.354399
Pwwp3b	149	138	132	209	204	176.5	269	0.452277	0.354397
Ddx39	1747.59	1705.37	2014.14	1683.44	3164.56	2034.55	2320.13	0.0578582	0.354384
Ebi3	16.5	13.5	14	14.2667	34.27	10.5	17.9833	0.82529	0.354138
Ccdc157	468	583.5	439	817.333	988.5	650	785.667	0.394757	0.354096
Ryk	642	288	1237	744.667	1114.5	1158.5	698.667	0.796783	0.353659
Serpina7	13.5	5.5	0	31	12.5	18	20.6667	NA	0.353583
Gm49384	44.22	23.605	83.11	33.5033	69.15	48.945	72.7333	0.75732	0.353245
Entpd1	70	120	134	159.667	104.5	94.5	299.667	0.762596	0.352958
Ficd	705	762.5	656	869	1180.5	965	976.333	0.085621	0.352648
Gm46637	13.5	11	19	12	18.5	31.5	7.33333	NA	0.352562
Nuak1	25	25.5	91	30.6667	89.5	17	76.6667	0.848439	0.352465
Upf1	2169.5	2391.5	2399	3112.67	3464	3448.5	3500.33	0.114316	0.352135
Itgal	31	31	10	12.6667	47.5	12.5	32.3333	0.85201	0.35182
Lrrc56	333.5	336.5	387	385	613.5	429	463.667	0.0934038	0.351521
Vapb	754	414	923	532.333	931.5	1021.5	728	0.465158	0.351449
Slc25a4	17043.5	14561.5	13440	16341.7	27069	18769	18415	0.0424108	0.351314
Prim1	491.5	440.5	528	453.333	710	669	602	0.0596136	0.351076
X1700034H15Rik	32.64	12.355	15.88	26.7	26.655	37.685	24.2433	0.802738	0.350532
Rapgef3os2	71.015	104.285	79.42	85.5767	156.145	83.945	119.897	0.559972	0.350531
Nipsnap2	4230.5	3856.5	3559	4125.67	6949	4744.5	4825	0.0346817	0.350315
Pgd	2278.5	1981	1662	2490.67	3464	2792	2492	0.128415	0.350265
Katnb1	716.005	694.995	705.38	813.1	1153.62	946.165	944.41	0.0147916	0.350222
Itm2c	4845	4540.5	4163	5313	7984	5799.5	5908.67	0.0256327	0.350171
Pdlim7	448	397	424	419.333	664	554.5	535.333	0.0281582	0.350082
Pcolce	6861	4421.5	4993	4342	8672.5	6609	6139	0.165154	0.349831
Adck5	758	641	774.03	760.333	1089.23	984.65	957.63	0.00678152	0.349782
Flt4	33.5	66	52	67.3333	69	23	138.333	0.819323	0.349662
Nmral1	129	147.5	101	122	157.5	201.5	156.333	0.501208	0.349489
Lamb2	4710.5	5967.5	4778	6954	8564	7016.5	7769.33	0.178901	0.34937
X2410002F23Rik	2079.39	2084.97	1680.92	2736.89	3127.99	3071.1	2665.36	0.199314	0.349104
Sympk	478.5	574	454	753	746	855.5	723	0.36277	0.348933
X9230116N13Rik	14	23	16	26.3533	25.5	23	33	0.787231	0.348677
Pih1d2	131	109.5	123	154.667	249	123.5	171.333	0.440545	0.347608
Ube2d.ps	565	491	630	512	936	683	669.27	0.085621	0.347586
Sdf2l1	703.5	880	1797	611	1789	961.5	1449	0.780256	0.347477
Aars2	840	1058	1035	1050.67	1719	1291	1160	0.164223	0.347294
Rhot2	1775.86	1408.12	1347.91	1717.69	2387.05	2013.38	2059.05	0.0250121	0.347229
Thoc6	506.525	481.845	578.29	439.617	844.085	616.86	630.137	0.123767	0.346333
Sppl2b	1608.5	1885	1537	2100	2797	2319.5	2295.33	0.124834	0.345839
Synpo	61	111.5	119	182.667	150.5	136.5	203.333	0.681903	0.345743
Ccdc92b	35	24	43	31.6667	53.5	49	35.3333	0.695493	0.345499
Wbp1	3457	3197	2998	2889.67	5512	3888	3705.67	0.0744213	0.345366
Csnk1g2	2827	2190	2678	3287.67	4343	3536	3441.67	0.029671	0.345055
Prr22	12.5	15	11	14.3333	20.5	17	17	NA	0.344759
Tmem201	1685	1741.5	1699	2018.33	2564.5	2390.5	2415	0.0255737	0.344704
Morf4l1	1519	1362	1390	1904.67	2750	1791	1889.33	0.123627	0.34445
Clic3	30	17	18	33.6667	33.5	11	57.3333	0.84159	0.344406
Avpr2	28225.9	25921.5	33501.8	23996.2	46285.7	31983.5	37889.8	0.0853378	0.34386
Mirt1	228.5	247	212	187.223	373	253	287.8	0.309003	0.343819
Cnr2	22.5	28	25	9.66667	33.5	26	29.3333	0.803488	0.343723
Atp8b5	26	29.5	9	34	40.5	32.5	31	0.809516	0.343439
Clptm1	8329.5	7937.5	8187	8168.67	13921.5	9914	10130.3	0.00718442	0.343423
Cnp	528.355	556.645	585.8	508.68	819.16	753.23	682.32	0.0945836	0.343162
Pparg	10.5	14	16	16	31	18	10	NA	0.343149
Alg3	928.015	821	739	746.667	1346.01	1016.5	999.667	0.0933776	0.343078
Bok	191	201.5	292	340	384.5	264.5	409.333	0.463566	0.342666
Hmgcll1	59	81.5	102	78.3333	131.5	120	81	0.596544	0.342592
Tcof1	700	733	730	758.667	1099.5	934.5	987.333	0.0224864	0.342478
Rps6ka1	4640.99	4729.5	4519	4854.33	7175	5900.5	6320.28	0.00340896	0.341701
Ehd3	591.5	767.5	756	799.667	1023	719	1281.33	0.368067	0.341694
Mfsd12	209.885	257.955	257.67	393.67	489.835	336.24	337.707	0.433277	0.341655
Pym1	82.5	84	101	84.3333	160	123.5	81.3333	0.549175	0.341647
Tmem37	1271.5	813.5	886	1005.33	1698	1211	1199.33	0.150274	0.341251
Ephb3	556.5	717	620	704.333	1013	912.5	766.667	0.209904	0.341198
Tspan18	3591	3087.5	2807	3930.67	4663	5063	3989	0.147683	0.34104
Rnf123	2518.47	2858.5	2486.96	3064	4289.6	3297.7	3747.03	0.0622477	0.340939
Htra2	833.25	807.795	925.24	794.52	1278.71	1018.75	1174.55	0.0282952	0.34093
Pcdhb18	43	48	54	57.3333	68.5	75.5	63.3333	0.592483	0.340825
Vegfb	1861.5	1153	1150	1287.67	2542.5	1577	1544.67	0.304671	0.340281
Fam129b	1481	1622.5	1636	2205.67	2753	2169.5	2251	0.133293	0.340103
Tmed1	1290.6	1395.92	1226.81	1320.61	2070.43	1683.18	1673.25	0.0452569	0.340082
Slc4a2	3365.39	3756.61	2940.56	3936.36	5575.15	4495.77	4444.52	0.106295	0.340032
Donson	158.5	111	73	100.667	166	162.5	126.667	0.58561	0.339941
X1810010H24Rik	65.5	45	28	61	91	64.5	52	0.708821	0.339595
Scube1	11	12.5	9	36	28	16.5	25.6667	0.857845	0.33956
Slc39a3	1203.5	1563.5	1261	1633.67	2339	1748	1805.67	0.191691	0.339505
Kcnd2	24.5	10.5	10	19.6667	15	25	23.6667	0.839998	0.339417
Mthfd2	775	719.5	825	802	1103.5	981.5	1119	0.0189761	0.338782
Col18a1	21572	27803.5	25152	33801.7	42973.5	33595	35605.3	0.181634	0.338443
X2810004N23Rik	892.995	856.995	981	1044.33	1623.98	1110.5	1176.66	0.049143	0.338136
Pex26	865.5	787.5	655	972.333	1388	975	1033.67	0.165106	0.337995
Hmx2	6371	5673	5709	6491	10988.5	6736.5	7500.67	0.0569634	0.337877
Szrd1	760.855	566.35	876.98	785.157	1241.35	913.48	921.273	0.116883	0.337561
Vav1	55.5	27	4	26.6667	32.5	21.5	61.6667	0.877818	0.337517
Atp6v0e2	85	55.5	25	59.6667	89	60.5	84	0.743772	0.337137
Ppa1	931	747	908	877	1468	1008.5	1100.67	0.026869	0.337095
Lrp8	27.5	23	33	18.6667	32	36	36.6667	0.750069	0.33667
Dus3l	1724	1601.5	1741	1657.33	2507.5	2217.5	2182.33	0.00230749	0.336566
Smtn	4273.77	5244.8	5471.54	5669.47	7359.02	5911.2	8014.02	0.155213	0.336141
Lactb	930	615.5	727	795	1034	1062.5	1021	0.119281	0.336064
Ptp4a3	104.5	116	102	132.667	208.5	132	133	0.448081	0.335881
Adap1	319	257.5	525	371	708.5	416.5	402.667	0.489343	0.335817
Col4a3	2996.38	3303.11	2622.99	3565.31	5663.91	3237.78	4136.12	0.219533	0.335812
Ndufa3	2387.5	2092.5	2190	2318	4668.5	2534.5	2211.33	0.308699	0.335796
Polr3d	420.5	358	409	429	602.5	532	522	0.0346946	0.335746
Acnat2	35	4	10	21.3333	26	24	20.3333	0.870179	0.335623
Tmem238	500.5	490	388	468	815.5	520	584.333	0.224541	0.335581
Esrra	1546	1439	1277	1480.33	2563	1795.01	1600	0.133293	0.335302
Oplah	4421.98	4416.7	2805.62	4873.51	6382.57	4574.4	6112.8	0.316764	0.335146
Gm49492	263	296	236	317.333	510.5	324	324	0.335406	0.335098
X2610020C07Rik	35.035	24.04	21.08	28.0333	51.635	29.11	30.7067	0.747004	0.334986
Hyal3	110.015	116.5	91.01	115.67	185.025	139.565	122.673	0.440959	0.334548
Dcaf5	1265.5	1647	1313	1789.67	2219	1937	2042	0.211337	0.334337
Nsg1	14.16	17.735	11	35.2833	36.3	17.415	28.4267	0.838648	0.334298
St6galnac3	20.5	48	17	31.3333	24.5	21	75	0.858765	0.334262
Usp20	1548	1525	1314	1767	2529	1972	1845.67	0.0944895	0.334039
Sh3glb2	1584.5	1728	1760	1626.67	2782.5	2041	2111.67	0.0506418	0.333967
Dph2	703.5	567.5	487	593.333	866.5	867.5	668.667	0.237523	0.333603
Hoxd10	114	160.5	108	106	183.5	117.5	206.333	0.588436	0.333441
Gchfr	171	110.5	125	114.667	258.5	120.5	164	0.539755	0.333307
Nt5e	871	598.5	739	806.667	1250.5	988.5	849.667	0.119257	0.332819
Rtel1	562.5	486	507	628.667	730	728.5	764	0.0990122	0.332705
Gsta2	178.5	73	65	69.6667	145.5	84.5	164.333	0.744685	0.331586
Dtx3	1235	1299	1416	1179.33	2043.5	1495	1752	0.070794	0.331385
Sh3tc1	6956.5	8195.5	6743	10899	10593.5	11403.5	11352.7	0.299983	0.331079
Gm26616	22.38	15.085	8.54	17.6	22.935	26.02	15.62	0.831321	0.330833
Selenoh	312.5	303	267	282	434	391.5	367	0.171626	0.330759
Edc4	2038.09	2455.91	1683	3045.87	3358.5	2819.5	3287.09	0.342716	0.33075
Gm10101	45	24	37	31.6667	52.5	52.5	36.3333	0.716354	0.330682
Tbc1d10b	1185.5	1025	1346	1510.67	1908.5	1674	1583.33	0.0753237	0.330656
Rps8	626.5	569.5	570	560.667	927.5	739.5	722	0.0438319	0.330358
Csnk1d	5025.5	5377.5	4732	6639.91	7882.5	6659	7746.41	0.115562	0.330146
Bmp7	2737	2822.5	2632	2733.33	4397	3425	3429.33	0.0221507	0.329963
Col13a1	14.5	18	20	25.3333	29	20	29.6667	0.793517	0.329857
Carm1	1172.57	824.755	1256.38	1284.92	1711.91	1572.14	1323.07	0.148531	0.329827
Gpatch4	213.5	192	328	230	353.5	302.5	326.667	0.372344	0.329756
Casc4	667.5	616	567	734	1011.5	836	799.667	0.0760223	0.329709
Pfkfb3	3332	6688.5	4947	5595	6390	4904	9938	0.748195	0.329458
Adamts20	76.5	103.5	55	134.667	128.5	129.5	120.333	0.672889	0.329306
P3h4	454.5	428.5	478	477.667	733.5	580	570	0.0437638	0.328816
Abcb8	2537	2102	1887	2417.67	3683.5	2890.5	2599.33	0.0945836	0.328663
Plod3	1014.16	1050.14	1009.1	842.703	1510.51	1209.06	1308.05	0.117734	0.328608
Itpa.ps1	24	21	33	23	38.5	34	31.3333	0.744685	0.328366
Scly	507.5	434	437	490.667	641.43	621.5	637.667	0.0738643	0.3281
Men1	1687	1585.5	1647	1720	2528.5	2021	2248.33	0.00142754	0.3281
Pi4kb	473.29	518.695	458	570.07	790.455	599.025	685.957	0.132466	0.328078
Mlycd	1606	1389	1525	1602.67	2474	1986.5	1808.33	0.0117769	0.327802
Abcg3	19.5	9.5	19	9.66667	31	15	15.3333	0.844993	0.32768
Shc4	43.53	35.205	25.26	34.2	57.07	33.955	50.56	0.722345	0.32759
Kmt5c	1636	1357.5	1397	1422.33	2369	1749.5	1840.67	0.016889	0.326867
Ccz1	1238.5	973.5	1252	1160.33	1747.5	1420.5	1544.33	0.00716549	0.326765
Evc	985	1391	1112	1289	1793.5	1454.5	1670.33	0.249763	0.326683
Slc2a4	1429	1466.5	801	1256	2414	1250	1512.67	0.491787	0.326462
Kif20b	135.5	150.5	140	121	174.5	179.5	202.667	0.425807	0.32637
Rab9b	28.5	11	3	15.6667	21	8.5	30	NA	0.326347
Ddx11	186	189.5	263	180	262	270.5	299	0.40597	0.326342
Tmem91	26	19.78	11	20.12	40.14	19.5	20.3333	0.822381	0.326331
Cmtm7	717	386.495	444	430.33	935.465	602.49	493	0.479474	0.32617
Sox7	36.5	57.5	36	40.6667	42	35	98.3333	0.803318	0.326074
Gm14276	22.5	16.5	16	21	25.5	26.5	24	0.785143	0.325882
Ttc39a	82.5	64	79	77	130.5	75.5	104.333	0.511527	0.32577
Nphp1	1005	1029.5	1097	1292.67	1730.5	1331	1465	0.0547048	0.325582
Snx8	484.5	546.5	512	680	689.5	718.5	842.667	0.296858	0.325487
Dnaaf3	44	18	25	35.6667	44	35	45	0.758576	0.324801
Stx2	558.5	676.5	884	593.667	1099.5	631	1068	0.441055	0.324685
Slc1a5	6396	5065.5	4574	6374	9010	6692	7183.33	0.0908767	0.324082
Lemd2	1795.5	1305	1825	2329.33	2701	2474	2150.67	0.209758	0.324031
Bag2	2007.99	1881.46	2048	1631.67	3126.99	2248	2399.67	0.0874135	0.32396
Ddr1	7437.5	7615.5	6954	11275.2	13245	10624	10088.7	0.239702	0.323779
Gnl1	1743.48	1566.5	1438	1895.98	2515.5	2127.97	2121.64	0.0434341	0.323728
Pcdhb11	8	35	6	23.6667	29	36.5	11	0.889221	0.323716
Negr1	18	32.5	26	48	19.5	30	74	0.851793	0.323652
Smim3	589.5	693	1078	684.333	1084.5	784	1242.33	0.467793	0.323586
Rccd1	302.21	294.98	287.25	424.46	505.36	415.1	411.727	0.269671	0.323485
Tipin	407.5	336	512	486.333	702	547	524.333	0.203658	0.323419
Sema3b	4150.5	3452.5	2473	4705.33	5567	4890.5	4558	0.335101	0.323367
Tgif2	83.59	93.28	133.03	72.5933	165.075	95.73	133.847	0.607588	0.323339
Nomo1	1591.5	1894.5	1785	1949	2616.5	2218	2541	0.0953791	0.32324
Cpsf1	2348	2460	2001	3338.33	3437	3505	3328	0.281468	0.322841
Eepd1	76	78	112	88.3333	148	111	103	0.518302	0.322628
Cfap52	18.5	9.5	10	21.3333	26	18.5	16	0.839666	0.322568
Zfp787	586.085	604.5	534.02	825.333	1098.13	814.02	698.727	0.321333	0.322241
Atp13a2	1302.5	1675	1428	1694.67	2272	2065	1896.33	0.190213	0.322195
Mib2	1380.5	1617	1471	1698.67	2246	2036	2004.67	0.0993308	0.32218
Smim1	1970.16	2239.25	2124.53	2179.75	3636.78	2423.3	2709.61	0.103148	0.321778
Dmwd	872.5	496.5	1044	977	1381.5	1158	880	0.440192	0.321655
Zcwpw1	168.145	110.11	133.98	135.803	156.32	200.51	191.403	0.477724	0.321532
Sec11c	1930	1958	2561	2044	3450	2422.5	2823	0.115562	0.321462
Pbx4	58.5	41.5	59	57.3333	91	66	63	0.58633	0.321398
Pld1	50.5	45.5	32	50	81.5	20.5	82.6667	0.809516	0.321354
Pradc1	572.255	468.28	473.16	479.247	819.06	625.42	590.107	0.114324	0.321305
Slc25a22	419	516	495	461.667	736	571.5	631.333	0.190622	0.32129
Pbxip1	8456.5	8770	7603	9602.33	13368	11021	10761.3	0.0504462	0.321055
Gm6560	84.5	77.5	73	82.6667	124	99.5	100	0.460785	0.320732
Arrdc4	2862.5	5178.5	5022	4304.33	6449.5	6148.5	5200	0.439531	0.320693
Cenpv	195	149.5	212	158.333	301	228	200	0.369986	0.320657
Tmem132a	710.34	749.61	727	866.733	1184.36	1097	825.667	0.20391	0.320596
Slc25a5	53064	43305	44239	51358.3	85615.5	53847	57505	0.0755033	0.320424
X4833439L19Rik	24758.5	25344.5	26472	25619.3	41345.5	29245	34089.3	0.0159482	0.320286
Stard8	4136	4610	2573	5620.33	5621.5	5615.5	5927.67	0.467793	0.320266
Prkar1b	574	337.495	370.93	512.153	618.5	643.55	536.79	0.35465	0.320131
Rnf13	3165	2146	3654	2808.33	4980.81	3357	3644.76	0.206905	0.319618
Shtn1	196.5	176.5	205	191.667	305.5	261.5	214	0.274453	0.319575
Ptgr1	318	258.5	292	228.333	450	291	380	0.30797	0.319523
Dio1	149.5	175.5	214	133	317	122	261	0.647479	0.319405
Mab21l3	299	364.5	454	413	657	448	464.333	0.333813	0.319366
Gpr182	29	47.5	77	96.3333	75	56.5	121	0.796039	0.319036
Fam167a	235.5	150.5	171	233	324	239	238	0.36562	0.318836
Slc7a5	132.5	197.5	80	166.667	209	202	179.667	0.669968	0.318758
Rftn2	15.255	20.5	11	11.6667	21	7.39	32.1167	0.870376	0.318526
Pus1	456.49	360.485	432	422.333	743.5	497.48	465.647	0.197095	0.31843
Suv39h2	67	61	63.51	55.3333	92.2	76.81	82.2233	0.545147	0.318391
Coprs	450.5	396.5	513	379.667	773.5	513.5	494	0.277734	0.318362
Zfp580	191.5	196.5	173	194.667	345.5	223.5	207.333	0.385518	0.317854
Tshz2	20	21	8	10.6667	11.5	26	21.6667	0.8665	0.317533
Exoc3l4	6191.8	5838.49	5263.84	5817.25	8038.14	8061.94	7267.32	0.0606396	0.317229
Gm11827	27.5	16.5	21	41	59	24.5	25.6667	0.819956	0.317075
Sumo3	4406	4772.06	5116.67	4837.68	7780.38	5645.32	6132.13	0.0400276	0.316948
Golim4	134.5	104.5	94	172	151	163	189.667	0.570923	0.316594
Scyl1	2997.57	2981.05	2827	3058.12	4513.69	3785.49	3760.73	0.0108318	0.316507
Ramp2	109.145	106.835	152.56	165.38	201.09	143.645	196.477	0.48578	0.316318
Fgd1	212.68	185.875	169.82	214.807	266.75	276.765	246.363	0.309505	0.31628
Kifc3	3674.49	4858.51	4246.62	5511.57	7345.36	5483.31	5874.59	0.232343	0.31604
Cyp1a1	1495	1342.5	1827	1292.67	2325	1885	1838.67	0.145791	0.315978
Slc25a28	831	793.5	947	978	1445	1109	1055	0.0674915	0.315881
Rapgef5	108	114	121	195	136	142.5	258.667	0.684365	0.315791
Rph3al	450	321.5	356	450.667	644	460	497	0.179618	0.315606
Pcna	1031	804	898	925.333	1288	1305.5	1085	0.0931203	0.315068
Zdhhc12	507	396	496	464.667	776	571.5	545.333	0.115081	0.314959
Impa2	876.56	824.76	651.97	888.333	1117.47	1201.42	947.89	0.274453	0.314594
Ak1	883	758.5	460	682	1314	751.5	802.333	0.499874	0.314555
Ada	141.5	82	78	104.333	162.5	127	121	0.563209	0.314436
Fndc4	254.5	278.5	286	214	380.5	342.5	325.667	0.329811	0.3142
Sox12	287.5	273	456	352	478	519.5	375	0.456868	0.313932
Chpf	1518.5	1252.5	1079	1547.67	2245	1608	1634	0.179547	0.313783
Laptm5	230	108.5	214	130.333	308	164	220.667	0.622868	0.313666
Pgghg	993.5	895.5	637	975	1480.5	1026	1068	0.313276	0.313658
Tmem234	3273.93	2712.29	3047.18	2748.71	4788.35	3447.44	3743.13	0.022125	0.313583
Fgf16	89.5	83	99	121	105	159.5	124.667	0.60196	0.313583
Acaa2	9635.5	10493	9614	9096.67	15122	11688.5	12797	0.0653942	0.313561
Akt1	3636	1649	4887	3784.33	4710	5412.5	3672.67	0.744991	0.31355
Rab42	47	45.5	54	60.6667	83.5	61	66.3333	0.602492	0.313366
Ier3ip1	1602	1412.5	1506	1604.33	2519.5	1833.38	1870.64	0.0145347	0.313171
Pde4b	1119.5	2076.5	2937	1991	2520	2200.5	3503	0.763069	0.31316
Pcsk7	1771.21	1848.41	1493.16	1917.87	2778.55	2159.01	2217.1	0.116854	0.313062
Dpp4	1645.01	1035	985	1079	2000.5	1417.5	1394.67	0.331902	0.312905
Cpt1c	171	162	150.81	248.193	296	158.425	291	0.566395	0.312795
Abca7	695.5	1090	822	1013	1283	1070.5	1336.67	0.398563	0.312724
Maz	552.5	421	517	536	752	741	542.333	0.221711	0.312176
Psen2	632	430	421	496.333	796.5	594.5	612	0.234831	0.3121
Shisa5	14138	10458	11888	12449.3	20659	13794	15245.3	0.0422875	0.312048
X4732496C06Rik	27	35.5	37	29.3333	57	39.5	34.6667	0.742479	0.311972
Ppp4r1	1810	1406.5	1594	1593	2189	2160.5	2074.67	0.0323397	0.311833
Nup62	1073	975	895	957.33	1478	1268	1201	0.063646	0.311682
Atp2a2	3602.5	4341.5	2710	4389	5723.5	4532.5	5063.66	0.341884	0.31151
Gal3st1	1580.5	1861.5	1627	1344.67	2461	1731	2362	0.296522	0.311019
Dohh	1498.36	1458.03	1253.1	1662.92	2149.11	2002.75	1771.41	0.128249	0.310857
X4930511M06Rik	13.5	6.5	33	5.66667	27.5	12.5	20.3333	0.88956	0.310676
Gm10244	22	15	12	18	37.02	15	17	0.843623	0.310672
Ufm1	1639.5	1590	1278	1959	2647.5	1968.5	1951.33	0.219342	0.310617
Slc52a3	1683	1792	1506	1837	2527	2626.5	1721.33	0.317572	0.309601
Sae1	2776	2496	2921	2683	4261.5	3283	3457.67	0.00362472	0.309431
C8g	96.5	51.5	27	78	70.5	87.5	91.6667	0.785143	0.309202
Apoc1	37	8	32	25	31.5	40.5	28	0.842902	0.309099
Kcne1	19634.5	16117	16625	15630.3	26346	22584	19725	0.0638966	0.308999
Chac1	57.5	44	62	47.6667	63	80	68.3333	0.654454	0.308845
Gm20695	35.65	32.07	25.27	34.69	48.12	44.24	37.1767	0.730205	0.308824
Fiz1	990.5	910.5	995	1213.67	1576.5	1301.5	1263	0.0629182	0.308621
Ptges3.ps	46.5	36.5	37	42.3333	51.5	56.5	52.6667	0.674522	0.308278
Ccdc149	267.5	403.5	404	342.667	578	414	457	0.423521	0.308106
Cisd3	342	340.5	302	277.667	557	311	424	0.387273	0.307908
Cyth4	111	60	79	62	123.5	69	122.333	0.674948	0.307874
Hspa1l	14.77	28.97	17.46	21.4033	16.575	29.625	35.44	0.844993	0.307857
Slc35c1	899	768.5	817	760.333	1263.5	1098	910	0.123723	0.307644
Eml3	745.45	757.985	674.97	891.587	1162.11	1040.4	892.66	0.178377	0.307566
Hes6	1987	1756.5	1827	1793.67	3255	2015.5	2233.33	0.112476	0.307482
Cldn9	134	89	98	139.333	206.5	138.5	121	0.545627	0.307209
Ankrd13a	7018	5736.5	5804	7458.33	9711.5	8387	8031	0.0335398	0.307153
Alg14	723	732.5	853	689	1295.5	825	931.667	0.202614	0.30685
Cyb5rl	298.5	286	81	322.333	382.5	318	299	0.753513	0.306646
AI463170	21	26	33	22.3333	34.475	24	44.8067	0.797124	0.30656
Tle6	168.5	159	144	151.667	256.5	171.5	204.333	0.358205	0.306446
Dhx29	747.5	731.5	887	855.333	1019.5	1022.5	1178	0.166073	0.306229
Med25	2959	2386	3044	3100	4638	3299.5	3652	0.0188348	0.306202
Itm2a	1778.5	1947.5	2919	1793.67	3379	2095	3099	0.425128	0.306085
Septin3	69.5	29	65	56	119.5	53.5	50.3333	0.771197	0.305989
Adamts15	43	53	20	35	63.5	60	30.3333	0.813981	0.305917
Ces1d	5801.5	8225	12217	6921	10115	9567.5	13624.7	0.553623	0.305866
Eln	19	6	23	21.3333	27.5	14	26.6667	0.858827	0.305463
Chn1	297.5	128	400.99	267.667	511.5	342	245.667	0.694643	0.305351
Larp1b	653	415	604	625	866	752.5	677.333	0.201502	0.305322
Sp100	124	135	178	157.333	208.5	171	217.667	0.442314	0.305259
Pdap1	358.43	229.82	280.73	291.113	479.4	375.82	311.487	0.337061	0.305036
Nudt18	1164.5	1025.5	1071	1336	1927	1366	1352.67	0.105191	0.304846
Lman2	7847	8058	8098	8108.33	12588.5	9580	10316	0.0131374	0.30478
Fam98c	1266.59	1006.01	1159.47	1256.31	1886.88	1354.22	1483.59	0.023674	0.304686
Sephs2	3395.51	2910.91	2499.67	3413.95	4359.98	3951.26	3940.15	0.114714	0.30452
Tbrg4	167	150.5	144	182.667	280	170.5	203.333	0.396954	0.304417
Cavin1	758	660.5	431	987.333	981	891.5	962	0.518302	0.304303
Arhgef26	62	57	73	76	63.07	77.015	125.333	0.713227	0.304271
Tspan33	992	1008.5	1137	1404	1690.5	1277	1600.33	0.188004	0.304219
Mylpf	34	38	37	38.6667	70	38	43	0.72454	0.303951
Armc7	592	550	477	527	836.5	748.5	577.667	0.2652	0.303845
Gm9762	15.5	15.5	20	23.3333	26	25	24.3333	0.807407	0.303808
Adk	2173.5	2027.5	1899	2260	3448	2420.5	2593	0.0563809	0.303664
Tor2a	1346.5	1214.5	1270	1286.31	2024.97	1481	1654.99	0.0146511	0.302964
Zfp811	17.5	10	16	12.6667	37.5	11.5	9.33333	NA	0.302749
Zfp768	965	1134.5	847	1281	1587.5	1355	1318	0.300262	0.302521
Slc48a1	9702.5	10215.5	10569	9729.67	17675.5	10829	12459.7	0.140104	0.302428
Recql5	893.15	927.85	883	1117.23	1448.68	1219.18	1174	0.116105	0.302335
Rcc2	751	347	1258	1028.33	915.5	1471.02	889.333	0.830737	0.302069
Gm21982	43.09	58.89	60.76	79.3267	80.615	82.245	79.05	0.669828	0.302056
Selplg	88.5	26.5	28	32	43	66.5	60	0.836611	0.301822
Vamp2	3451	3081.5	3423	3974.33	5497	4589.5	3897.33	0.070957	0.301813
Setd6	638.5	515.5	481	564.667	848	682.5	680	0.131305	0.301762
Slc4a1	14419.5	17643.5	10761	23866.3	25086.5	22319	19663.3	0.510426	0.301656
Ppp2r5b	1193	1207	1057	1249.67	1662.5	1427.5	1636	0.0934038	0.301455
Tbc1d1	11601.5	17244.5	16218	15550.3	21698	16068	23600.3	0.371424	0.301416
Rpa1	1761	1536.5	1915	1931	2816	2124.5	2238	0.0171283	0.301397
Ggn	14	6.5	18	16.3333	10	26.5	16.3333	NA	0.301375
Slc38a10	4160.36	4898.25	3334.92	5327.11	6574.68	5668.88	5611.54	0.319052	0.301319
Wwc1	13659.5	8205.5	17932	19491.7	18255.5	22618	17161.7	0.534013	0.301292
Faap24	308.195	309.645	312.53	358.787	488.05	399.645	407.693	0.150887	0.30125
Gm29609	87.685	104.67	91.96	111.237	98.505	164.95	127.4	0.654357	0.301238
U2af1	364.5	383.5	351	480	536.5	517	524.667	0.273111	0.301201
Afp	369	321.5	295	358	486.5	412	449.333	0.168211	0.301168
X4921531C22Rik	200.5	175.5	248	205.333	316.5	240.5	276.333	0.3044	0.300981
Vps36	2472	2122	2724	2262	3492	2918.5	3185	0.0294256	0.300866
X2310022B05Rik	246.5	220	222	222	348	288.5	278.333	0.21437	0.300801
Gstm5	346.97	368.985	398.96	413.987	573.455	415.97	549.983	0.215543	0.300798
Zbtb8b	110	112	141	144.333	189	161	157.667	0.422038	0.300745
Tomm40	2292.47	1948.47	1715	2035.99	3240.91	2452.41	2360.98	0.122822	0.300673
Slc27a1	12513.5	12213.5	10589	13334.3	18753.5	15473.5	14709	0.0685711	0.300334
Usp1	744	623	887	727.333	1008	983.5	975.333	0.155291	0.300204
Fxyd5	84	49.5	86	73	114	77.5	101	0.598609	0.299932
Gm50387	343.15	257.47	292	282.293	482.355	394.495	302.467	0.335406	0.299626
Cacna2d1	70	25.5	39	47.3333	75.5	60	44.6667	0.765935	0.299553
Hddc2	572.5	497.5	443	554.333	913.5	610	567	0.289799	0.299479
Fastk	4646.11	4012.89	4146.44	4311.97	7222.1	4920.8	5139.51	0.0426827	0.299443
D17H6S53E	21.5	17.5	32	30	47	24.5	32.3333	0.795925	0.299267
Cdk2	1053	889.5	926	977.667	1371	1189.5	1283.67	0.0196229	0.29906
Cntnap1	33.5	41.52	31.02	56.3467	68.5	59	37.3533	0.763992	0.298887
Gsk3a	1063.62	1038.86	1073.13	1140.05	1791.17	1306.4	1255.36	0.0778196	0.298833
Tfpi	26.5	27.5	42	35.6667	53	30.5	50	0.763992	0.298808
Map2k2	3031	2868	2825	2811	4714	3554.5	3362.67	0.0563809	0.298646
Lipt2	106.5	97.5	91	94.3333	162	120.5	109.667	0.493942	0.298639
Dcdc2b	20	18.5	19	16	25	22	26.3333	0.811501	0.298495
Gm29542	14.715	30.29	6.92	27.9267	44.45	22.905	16.43	0.877818	0.298475
Eftud2	3946	3476	3339	3881.67	5499.5	4537.5	4632.67	0.0114338	0.298401
Tgtp2	25	32.5	29	26.6667	58	10	49.3333	0.857636	0.298394
Vps18	999	1154.5	783	1378.67	1509.5	1359.5	1452.33	0.404562	0.298146
Tmx2	5487.5	5250	5711	5194.33	9271.5	6077.5	6548	0.0814185	0.298083
Ldha	29919	31964.5	36723	26556	54711.5	29456.5	43275.3	0.342376	0.298067
Hspa12a	127.965	133.955	150	163.333	169	194.5	206.667	0.477724	0.297986
Pgap3	306.5	366	301	327.333	541.5	443	329.333	0.424625	0.29784
Arhgef1	2191	2316.5	2124	2436	3337.5	2718	3044.67	0.0526319	0.297607
C1s2	21.5	30	12	20	20	22	41.6667	0.856717	0.297397
E2f3	141.5	117.5	192	124	324.5	116	152	0.702622	0.297189
Serpinh1	2982	4355	2717	3325.67	5600	3477	4592.33	0.452948	0.296953
Plppr4	329.5	290.5	380	345.333	478	376	489.333	0.22103	0.296912
Tmem198b	278.815	281.155	318.35	309.667	400.415	377.82	406.05	0.208604	0.296697
Gm49405	64.625	62.645	57.66	64.68	108.835	78.42	66.2433	0.616474	0.296607
Bckdk	4129.5	3889.5	4233	3975	6420.5	4912.5	4973	0.0114852	0.296594
Krt19	441	488	419	386	655.5	346	755	0.564775	0.296375
Fkbp5	2845.5	1835.5	1906	4544.33	3918	3705.5	3338.67	0.587086	0.296227
Fam129c	58.655	33.86	37.34	33.4767	56.285	47.845	57.8867	0.73685	0.296207
Rnf220	2254.5	1760	2000	2166.67	3200	2560.5	2417	0.0221507	0.296179
Kctd8	159	181.5	192	153.667	229	226	230.667	0.423521	0.295773
Gm48488	32.865	34.895	30.02	38.5667	48.08	39.065	49.57	0.730026	0.29568
Gm43820	10.5	12	40	19.3333	28.5	32	20	0.870142	0.29563
Mecr	758.5	619	620	604.333	1153.5	658	818.667	0.289274	0.295537
Sfi1	715	744.5	706	847.667	1122.5	992.5	899.333	0.133251	0.295463
Twf1	1579.79	1516.92	1687.72	1830.16	2408.33	2138.82	2051.09	0.0268098	0.295429
Gm42742	1043.23	779.55	876.25	861.753	1452.61	1061.35	1054.71	0.107888	0.295412
Cdk16	4997	4729.5	4164	5153	7830.5	5691.5	5643.33	0.0995927	0.295172
Pigo	1742.5	1747	1669	1820.67	2505	2370.5	2090	0.0736127	0.295005
Gaa	3401.5	3150	2768	3852.67	5179.5	4028.5	3992.33	0.126866	0.294937
Srm	420	446.5	379	379.333	568	480	578.667	0.274741	0.294879
Ppp1r16a	2567	2368.5	2412	2666.33	3925	3003	3108	0.00847317	0.294853
Ext2	2968.5	2714	3238	3153	4473.5	3733.5	3843	0.00342214	0.294783
Agap3	1052	619.5	955	1166	1382	1286	1075.33	0.358205	0.294681
Serpinb1a	2327	1478.5	1557	2368.67	2854	2687.5	2104.67	0.359796	0.294445
Zfp213	651.755	594.78	545	633.997	979.19	712.03	745.313	0.126219	0.294397
Pls1	285	287.5	290	341.333	458.5	318.5	431.333	0.277386	0.29439
Ap1s1	2283	2043.5	2035	2101.33	3711	2316.5	2518	0.136782	0.29386
Cwc25	947	796.5	841	1064.33	1407	1062	1174.33	0.0786702	0.2938
Chrnb4	785	356.5	299	577.667	583.5	785.5	591.667	0.67481	0.293523
Spg7	3121.5	2669.5	2365	2867.67	4272	3337	3424.67	0.0828051	0.293505
Ybx1	4669.5	3942.5	4702	4141.67	5912	5581.5	5833.67	0.0281582	0.293499
Gripap1	1382	1258	1385	1533	1944.5	1693.5	1891.33	0.0216235	0.293417
Csnk2a2	385.5	215	366	219	458	446	270	0.617934	0.293163
H2az1	2402	2224.5	2592	2230	3682.5	2828	2952.33	0.0307131	0.293126
Nop56	1348.5	1443.5	1617	1460.33	2148	1764.04	1956.67	0.0776277	0.293099
Ces1e	988	1045	1419	1012.67	1819	1280.5	1390	0.293275	0.293062
Hnrnpa3	724	823	852	998	1371.5	925	1118.33	0.234398	0.293007
Wdr24	1295.5	1379.5	1409	1338.67	2066.5	1750	1614.67	0.0873896	0.292988
Med26	532.14	479.155	486.13	500.65	800.995	595.955	604.59	0.10135	0.292886
Zkscan17	661.73	648.77	645.58	767.353	996.855	818.01	903.11	0.0776277	0.292785
Tex261	2341.5	2059	2343	1951.67	3482	2494.5	2745	0.0772348	0.292142
Man2a2	804.24	1265.59	999.36	1200.99	1369.98	1348.32	1547.98	0.45017	0.29189
Uqcrc1	25020	19757	18881	21361.7	35814	24428	25097.3	0.124834	0.291816
Acadvl	9746.3	10842.1	8948.73	8933.44	14878.2	11099.1	12749	0.175321	0.291807
Cyb5r3	6421.36	6596.31	6691.79	7903.57	11571.7	7834.02	8354.07	0.109638	0.291658
Slc26a6	198	191	149	161	223	235.5	234.667	0.472094	0.291179
Mtch1	10229	7980	9136	9601.33	15382.5	11196.5	10371.7	0.063333	0.291139
Sec23b	8229.5	7881.5	8477	8406.33	12937	10061.5	10005.3	0.00743528	0.290911
Phf11b	24.5	16	14	11.6667	33	11.5	21.6667	0.859257	0.290753
Prr5l	441.5	442.5	462	530.333	551.5	635	662.333	0.312252	0.290612
Pik3r2	1592.5	1772.5	1876	1848.67	2729.5	2106	2262	0.0845543	0.290572
Gm44001	20.5	36.5	42	26.3333	69	21.5	37	0.839541	0.29014
C030006K11Rik	599.5	561	482	682.667	953.5	704.5	670.333	0.271806	0.28986
Dtx4	25	19	43	22.6667	56	27.5	27.3333	0.826228	0.289735
Rundc1	2095.26	2479.89	2577.91	2558.24	3578.17	2810.9	3321.49	0.142945	0.289631
Gm10642	27.965	19.42	43.96	25.9067	52.92	32.58	30.56	0.806453	0.289623
Rhbdd3	678.5	502.515	484	557.707	895.06	689.505	631.667	0.249707	0.289583
Them6	26.5	17.5	31	23	36.5	33	27.6667	0.792218	0.28951
Pxn	3763.5	4228	2819	5708	6066	5152.5	5240.67	0.465352	0.289325
Irak1	3337	2947.5	2745	2931	4590.5	3646	3702.33	0.0478324	0.288955
Lamtor2	1643.5	1652.5	1797	2076	3265.5	2012	1941.33	0.281904	0.288518
Aplp1	94	123.5	114	102	186	115.5	136.333	0.574377	0.288333
Ndn	472.5	183.5	179	378	567.5	380.5	256.333	0.742459	0.288315
Dhx37	356.5	404.5	417	496.667	549	503.5	606.333	0.329852	0.288285
Klc2	209.245	215.39	232.56	233.287	299.94	331.105	248.513	0.403103	0.288256
Ror2	21	37.5	19	28.6667	48.5	25	35.6667	0.824656	0.288181
Eif3j1	438.685	433.095	455.96	520.77	628.01	596.55	606.453	0.155213	0.288177
Pantr2	95	79.5	132	111.667	140.5	140	133.333	0.559951	0.28802
Gsta4	1128.5	859	830	929	1441.5	1100.5	1187.33	0.136477	0.287958
Tmem147	3052.5	2950	3278	2470.67	5030	3219.5	3579.67	0.242641	0.287939
Nup93	1089.5	1030.5	913	1082.67	1529	1216	1356.67	0.0876499	0.287918
Nim1k	145	120	99	120.333	226	123.5	138	0.585439	0.287779
Mpp2	604	639	503	725	936.5	744.5	786	0.278277	0.287753
Gga1	944	963	901	1140.33	1529.5	1237.5	1167.67	0.143316	0.287628
Tlnrd1	196	224	222	217.333	356	266.5	239.333	0.386034	0.287561
Aebp1	98	81.5	70	64	105.5	109	95.6667	0.630951	0.287153
Rpap1	888	1099.5	835	1247	1502	1210.5	1351.67	0.35131	0.287091
Arl6ip4	816	749	895	862.667	1323	1006	982.667	0.0711489	0.287068
Cry2	629.5	845.495	848	1302.66	1197.5	966.5	1430	0.562098	0.286991
Nucb2	339.5	424.5	326	400	609	372	519.667	0.435375	0.286762
Fcor	14.5	12.5	20	11.6667	26.5	17.5	13.6667	NA	0.286752
Dnmt3b	123.5	105.5	83	92.6667	186	90	134	0.647643	0.286697
Iffo1	221	236.5	224	280	392	253.5	315.667	0.368067	0.286635
Zc3h6	153.89	124.73	191.44	236.3	267.99	212.865	217.413	0.521899	0.286619
Rsrc1	942.5	830	921	1022.33	1295	1144.5	1237	0.0327873	0.286467
Rimbp3	27.5	31.5	33	48.3333	66.5	53.5	20.6667	0.826132	0.286356
Trappc9	2154.5	2130	1561	2507	2917	2609	2759.33	0.31196	0.286328
Gm16499.1	16.935	10.745	20.54	29.7533	43.045	7.84	28.8567	0.879245	0.286074
Ywhag	1600	1498.5	1270	1770.33	2235.5	2004	1847	0.184606	0.285871
Rom1	242.5	276	258	281.667	419.5	323	314	0.311037	0.285741
Magee1	549	481.5	591	697.333	872	669.5	757	0.173523	0.285494
Gm20463	122.285	110.16	119.56	129.65	202.365	162.725	114.78	0.539755	0.285345
Tmem44	85.5	102.5	98	172	213.5	124.5	122.333	0.696244	0.28518
Camta2	1373	1423	1319	1732.33	2056	1702	2040.67	0.171471	0.284784
Gm13830	54.5	44	45	49.3333	77	55.5	57.6667	0.664478	0.284652
Rnf10	4537.5	4267.5	4961	4559	7159.5	5208	5892.67	0.0210286	0.284579
Usp7	1297.5	897	1799	1065.33	1440	2093.5	1370.67	0.593352	0.284573
Gm43808	65.335	56.615	62.15	88.1833	90.415	102.23	74.63	0.662664	0.28442
Sfxn3	2658	2025.5	2517	2464.33	3830	2904.5	2859	0.0346817	0.284389
Ttc25	107	104	70	118	138	129	127.667	0.601526	0.284329
Dynlt1f	113	94.5	108	128.333	173.5	144	121.333	0.492379	0.284246
Pisd.ps1	117.5	121.5	164	119	219.5	144	159	0.531572	0.283971
Akap8	2268.5	2638	2206	2951.67	3531	3008.5	3457.33	0.231789	0.283961
Tmem204	209.5	329	409	271	438.5	180	609	0.762989	0.283923
Rhbdl1	101.665	119.54	92.84	136.11	144.435	159.465	142.17	0.585439	0.283879
E130317F20Rik	44	33.52	56	53.7	85.575	42.5	60	0.741171	0.283849
Tmem164	1757	2316	2139	2746.33	3119.5	2515.5	3268	0.360263	0.283791
Btbd11	444.5	430.5	352	542	686	530	541.667	0.337061	0.283775
Zfp61	557.5	442	578	535	919.5	609	578.667	0.265311	0.283616
Gm32569	19.5	15	9	31	29.5	26.5	18	0.863243	0.283354
Ppp1r14c	246.5	138	130	188.333	236	243.5	207.333	0.588436	0.283236
Gm7204	32.5	30	28	34	56	37	31	0.77053	0.283171
Mcoln1	2636.5	2593.5	2501	2694.67	3906	2931.5	3535.33	0.042706	0.282994
Slc39a7	5231.98	5267.2	5298.13	5146.98	8343.46	6208.69	6344.96	0.0457166	0.282795
Homer3	141.21	133.205	139.71	139.07	205.93	153.72	188.803	0.393202	0.282584
Pdcd5.ps	25.5	23	37	25	50	27.5	32.6667	0.795552	0.282582
Pcca	3250.82	3056.28	2510.12	3080.82	4583.8	3324.2	3948.54	0.157873	0.282562
Lrwd1	378.17	364.31	370.73	478.473	512.12	578.67	470.29	0.361075	0.282526
Mastl	133.5	125	95	192.667	184	198	155	0.645619	0.28226
Jpt2	10602	11066	11685	9312.33	17054	11103.5	14559.7	0.223595	0.282138
Ttc7	670	713.5	546	967.667	1176.5	787.5	926.667	0.452532	0.282123
Rcan1	2779.5	2685	2450	2319.67	4122	2925	3180.67	0.155482	0.281929
Gm44170	89.83	71.075	77.22	94.5367	141.83	97.72	90.5633	0.582725	0.281715
Ccnd3	6091.81	4967.81	4966.54	5636.16	8638.65	6103.47	6791.15	0.0481184	0.281462
Scamp3	2787.41	2415.96	2832.72	2542.93	4040.4	3037.36	3418.86	0.0175485	0.281356
Slbp	2090.5	1950.48	1937.99	2040.46	2766.8	2468.47	2684.66	0.0266678	0.281201
Ddx54	2250.61	2387.15	2147.11	2602.93	3319.2	3109.4	2854.09	0.133293	0.280867
Tmem94	2095.61	2185.16	1899.58	2833.28	2942.57	2994.54	2924.2	0.298363	0.28069
X1810021B22Rik	54	34.5	30	53.6667	84	41	47	0.781306	0.28054
Wbp1l	2778.5	2904.5	2429	3173.33	3953.5	3472.5	3739	0.153594	0.280457
Pfdn1	1107	892	1053	1164.33	1722.5	1172.5	1291	0.0960489	0.280371
Axl	165.5	120	136	69.6667	184.5	123	182.333	0.708821	0.280328
Kif6	15.5	10.5	18	22.6667	19.5	26.5	19	0.855263	0.280251
Mospd3	878.5	699	786	731	1232.5	896.5	941.667	0.109638	0.280082
Rab1b	8154.5	6627	7223	8127.33	12979.5	8644	8384.33	0.131812	0.28
Cops6	5057.5	4246	4694	4960.67	8121	5059.5	5728.67	0.105036	0.279986
Phyhd1	84.58	51.025	75.2	82.97	104.25	75.385	109.603	0.644973	0.279971
Actn4	16885.8	15685.4	15897.9	20027.3	25255.6	20057.8	22407.4	0.0444037	0.279782
Rab15	1956	1926	1892	2159.33	2926	2524	2396.67	0.0445238	0.279711
Zfp324	597	683.5	595	853.333	952	863	879.667	0.333442	0.279641
Cul9	1096.5	1438	988	1568	1705	1487.5	1851	0.460121	0.279556
A530041M06Rik	91.5	59.5	43	59.6667	93.5	89.5	67.3333	0.73817	0.279505
Abhd10	471.49	573.995	519	624.543	897.485	593.995	696	0.334742	0.279423
Insrr	23263.5	19340	14909	20771.7	30264.5	24140	23183.3	0.27184	0.279334
Degs1	2322.5	2847.5	2730	2700.67	4695	2513.5	3467.67	0.370439	0.279154
Mettl1	131	112	108	122.333	172.5	146.5	149.333	0.442321	0.279073
Cep78	242.5	277	383	347.333	507.5	364	368.667	0.457779	0.278958
Copg1	10923.8	9357.6	8752	10876.1	15536.2	11113.9	12929.7	0.0753329	0.278711
Myh14	557.5	659	370	878.667	769	722.5	935.667	0.641569	0.278485
X4833408A19Rik	51.5	45	55	56.6667	84.5	59	63.6667	0.655665	0.278466
Anks6	1024.5	1154.5	1257	1845.33	1785.5	1622.5	1777.33	0.440545	0.278194
Mapkapk2	5415.5	4116.5	4092	5989.67	7320.5	6453	5503	0.251456	0.278149
Nck2	1512	1689	1684	1508.67	2114.5	1857	2347.67	0.236098	0.278097
Alg9	1316.49	1099.2	1319.28	1245.4	2037.47	1376.1	1529.86	0.0799326	0.278089
Slc35c2	996	913	870	866.333	1377.5	1124	1107.67	0.106153	0.278085
Wdr4	784.21	786.685	759.44	737.793	991.94	955.305	1073.77	0.191788	0.278063
Dhrs4	1835	1835	1708	1933.33	2776	2106	2370	0.0599164	0.27799
Gga2	4925	4773	4398	6242	7198.5	6373.5	6458.33	0.169484	0.277922
Ebag9	698.5	614	732	801.667	1110	867.5	834.333	0.114316	0.277827
Ctdspl	547.5	346	601	383.667	784.5	605	466	0.532473	0.277607
Rabggta	1867.5	1790.5	1813	1967	2698.5	2254.5	2392.67	0.0136957	0.277508
Lbhd1	366.765	344.71	378.33	339.753	493.105	423.67	492.917	0.202432	0.277496
Tmed3	1554.5	1206.5	1467	1235	2262	1583	1575.33	0.179618	0.277418
Dnajc25	348.5	222.5	315	273	484.5	315.5	346	0.395273	0.277309
Shb	641	542.5	683	890.333	1090	822.5	805	0.323379	0.276709
Abhd8	700	667.5	731	601.667	1080.5	763.5	840.333	0.198438	0.276638
B3gat3	1172.5	992	1125	1012.67	1702	1349.5	1204	0.128557	0.27663
Dnlz	846	736.415	755.83	822.92	1329.39	931.735	878.5	0.17742	0.276455
Reep4	793.5	637.5	588	632.333	989	875.5	748.667	0.268017	0.27621
Ppp1r13b	1247.5	939.5	998	1400.67	1575.5	1407	1506	0.218667	0.276035
Shpk	537	564.5	407	662.667	839.5	661	648.667	0.419054	0.275226
Focad	700.86	864.58	740.76	897.983	1035.92	979.245	1141.04	0.337951	0.275117
Enkd1	241.5	142.5	264	174	334	244	231	0.570923	0.275015
Cep76	174.5	257	186	214	299	245.5	281	0.541165	0.274959
Mms22l	173.5	184.5	233	239.667	286.5	257	272.667	0.417741	0.27489
Arsa	576.95	478.185	415.52	502.563	802.535	554.875	599.357	0.294994	0.274838
Iffo2	48.885	32.49	57.97	50.1533	90.135	43.14	55.09	0.759383	0.274827
Ccl6	49	24.5	32	25.6667	59.5	30	40	0.809787	0.274812
Slc8b1	363	428.5	445	389.333	615	460.5	537	0.309892	0.274802
Apobr	36.85	37.27	17.47	26.7433	65	26.41	28.6967	0.848176	0.274717
Zfp219	1437.35	1470.44	1510.99	1539.89	2240.5	1798.49	1850.33	0.0429824	0.274563
Jrkl	347	423.5	383	544.667	557.5	510.5	601	0.454275	0.274161
Dagla	222	217	258	261.333	428.5	232	294.667	0.45931	0.273981
Rps6ka5	222	244.5	222	309.333	392	299.5	294.333	0.423521	0.273973
Pkm	36027.1	31451.2	30020.1	33438.2	53782	35936.4	40228.9	0.0930667	0.273675
Eno1b	168	114	144	159.333	230.5	156.5	190	0.454787	0.273627
Spdya	11.33	11.75	21.24	12.5667	11.895	20.975	21.55	NA	0.273475
Tssc4	1246	1097	1138	1327.67	1836.98	1489	1411.33	0.0614291	0.273461
Mgll	1837	1739.5	1710	1796	2702	2007.5	2292.33	0.0397672	0.273225
Syn2	3553.5	2523.99	3010	2895.33	5026.49	3319	3508	0.173995	0.273095
Tmc6	1392.5	1371	1142	1685.67	2030.5	1697.5	1776.33	0.247382	0.273029
AC149090.1	2505	2815.5	4381	3337.67	5165	3637	4097.67	0.425658	0.272936
Dazap1	519	438.5	448	509.333	772	575.5	542.333	0.19587	0.272917
Gba	1865.5	1639.5	2031	1438	2899	1794	2240	0.321426	0.272904
Lyrm9	731	789	749	754	1094.5	924.5	965.333	0.138435	0.272879
Ube2k	1461.5	1513.5	1475	1771.67	2353.5	1759.5	2032.33	0.117734	0.27256
Kcnab3	43	44	33	39.6667	49.5	49	58	0.748559	0.272473
Vwa2	789.5	875.5	860	998.333	1438.5	1054.5	1001.33	0.246731	0.272441
Emc10	3497	2975	3184	3154.67	5590.5	3594.5	3545.67	0.185736	0.27233
Me2	1182.5	1037	1317	1098.33	1825	1273.5	1478.67	0.131305	0.272173
Zfp553	1080.5	1021.5	957	1245	1607.5	1350.5	1276.33	0.149767	0.271886
Dvl2	608.2	689.41	575.27	869.223	1035.77	780.895	889.97	0.379008	0.271851
Pdzd7	76.605	50.07	35.06	73.0967	107.115	57.575	68.0733	0.771286	0.271728
X4933431K14Rik	77.09	89.815	76.68	78.8533	132.03	111.29	76.76	0.66423	0.271675
Gm11525	13	15.5	33	25.3333	32	33	20.3333	0.858202	0.271325
Trim35	3209	3045.5	2931.99	3556	4373.49	3962	4151.33	0.0609045	0.270952
Sdcbp2	25.5	12.5	14	24.6667	37	20	18.6667	0.859223	0.270879
Bspry	4615	3579.5	4361	4603	6916	4627	5370.67	0.070794	0.27046
Zfp114	64	93.5	97	69	106.5	104.5	109.333	0.6877	0.270383
Trim65	229.5	213	198	226.617	306.5	261.97	283.933	0.313148	0.270285
P3h1	242	202	286	230.333	360.5	253	331	0.390741	0.27021
Atp2b2	1723	1331	1996	2848.67	2617.5	2739.5	2276.67	0.524168	0.269827
Fancb	99.5	124.5	118	104.333	149.5	152.5	136	0.578151	0.269795
Sdsl	448	335	291	324.667	651.5	301	444	0.584599	0.269685
Sfr1	2059	1607	2242	2100	2920.5	2437	2474.33	0.0684689	0.269503
Borcs6	158.065	138.005	121.55	172.68	284.41	173.08	130.63	0.647809	0.269453
Atf6b	1357.5	1193.5	1391	1565	2138	1572	1706.33	0.070044	0.269302
Lpcat3	4319.03	3614.08	4170.33	3999.12	5832.65	5173.51	4758.31	0.0197488	0.269237
Prodh	1178	812	835	1230.33	1600	1169.5	1206	0.333442	0.269218
Ankrd9	1657.5	1847.5	1407	1529.33	2487	1811	2092.33	0.309073	0.269215
Hhex	14.5	14.5	29	16.3333	22	23	26.3333	0.859223	0.269213
Nmnat1	693	599	691	516.333	1015	741.5	712	0.329382	0.269204
Gm49760	30	23.5	10	45	35.5	34	36	0.861601	0.269091
Mccc2	2666.5	2121	2354	2441.33	3854	2527	3070.67	0.0938079	0.269082
Dennd3	618	681	444	835	905	721.5	908	0.531628	0.268743
Anapc2	4505.5	3881.5	3767	5348.33	6540.5	5210	5408	0.165154	0.268688
Coq8a	2885.89	2936.78	2717.43	3390.37	4823.88	3664.84	3289.9	0.199559	0.268661
L3mbtl2	1101.59	1031.96	1082.89	1268.18	1561.01	1464.65	1356.74	0.10443	0.268629
Mlst8	1701.71	1682.44	1812	1806.05	2370.45	2298.55	2175.54	0.0758548	0.26862
X1700025G04Rik	62	66	85	87.6667	125.5	86	85	0.651743	0.268538
Fcsk	645.5	775	708	1043.33	1062.5	1068.5	968	0.446379	0.268523
Hnrnpa2b1	12837.5	14699.5	14119	19140	23655.5	17180	19139.7	0.287325	0.268484
Uqcr11	7499	6498.5	6838	7061	13044	7637	7096.33	0.334742	0.268416
C1qc	285	155.5	215	141	456	105	245	0.802308	0.268393
Pamr1	1610	892.5	1063	1391.33	1374	2125.5	1227.67	0.615675	0.268328
Rtl6	1088.5	1365.5	1727	1754.67	2049.5	1842	1918.67	0.410276	0.26831
Cycs	3967	3736	3669	4007.33	7007	4089.5	4216.67	0.287254	0.268302
Ogdh	32507.5	30147	24216	32915	44676.5	35862	37264	0.188304	0.268045
Ehbp1l1	108	129	142	156.333	199.5	139	187.667	0.559951	0.268012
Nudt1	368	315.5	337	418.333	550.5	458.5	401.553	0.282694	0.267865
Lrrc29	297	265.5	257	372.333	526.5	311.5	342	0.477724	0.267845
Ddost	7286.5	6386	7596	6775.67	10995	8084	8529.67	0.0319904	0.267733
Klhl26	1102.5	1097.5	1026	1334.67	1705.5	1352	1423.33	0.156527	0.267659
Nsa2	213.25	155.13	197.63	239.703	294.105	253.265	239.367	0.401741	0.267639
Slc2a8	2726.5	2039.5	1959	2696.67	3711	2944.5	2581	0.272142	0.267634
Poc1a	134.5	135.5	174	165	219.5	195.5	180.333	0.465912	0.267507
Habp2	2962.99	1722.5	2290	2035.33	2976	3401	2322	0.468164	0.267486
Triobp	1738.98	1501.5	1397	1642	2128.5	2027	1974.33	0.121155	0.267304
Pinx1	134.5	117	133	106.333	162.5	165.5	150.333	0.528074	0.26727
Upf3a	749	721	717	660	1096.5	802.5	909.333	0.165759	0.267176
Plpp1	617.32	916.98	1308.96	948.647	1281.7	718.635	1741.39	0.711194	0.266957
St3gal5	31	31	43	28.6667	24.5	32.5	72.6667	0.85725	0.266859
Gltp	2996	2391.5	2414	2453.67	4177	2778	3163	0.158535	0.266854
Fkbp3	1961.94	1658.6	1845.55	2067.06	2712.3	2159.69	2498.95	0.0222256	0.266852
H2.Ab1	2463.5	1158	1663	1366.33	3176.5	1134	2295.33	0.69026	0.266846
Tbcd	1491.21	1538.43	1185.5	1824.15	2125.12	1860.65	1931.02	0.328542	0.266814
Tkt	5880	5231.5	4463	6143.33	8156	6793.5	6349.33	0.193617	0.266742
Nthl1	223	170	200	221.667	333.5	250.5	216.333	0.418549	0.266735
A530083I20Rik	22.08	19.25	17	31.2033	35.02	30.67	20.81	0.840311	0.266428
Oaf	1317	1064	1258	1095.67	1956	1147.5	1573.67	0.281904	0.266318
Enho	18	12.5	17	16.3333	26.5	13	23	0.860137	0.266247
Pcsk4	80.5	69.5	94	118	122	129.5	99.3333	0.656578	0.266241
Mpnd	4644.5	4034	3647	4170.67	6767	4504	5023.33	0.173388	0.266171
Capzb	5376	4705	5162	5459	8334	5846.5	6203	0.0338059	0.266158
Il1rap	727.5	561	480	825.627	873.91	726	926.333	0.465679	0.266031
P4ha2	48.5	40.5	64	41.3333	54.5	33.5	99.6667	0.828141	0.265925
B130034C11Rik	60	39.5	47	51.6667	70	57	67	0.700158	0.265884
Fkbpl	129.5	114	138	151.667	206	162	154.667	0.462782	0.265851
Plin5	27.5	37	12	39.3333	47.5	35.5	31	0.855584	0.265698
Ap1b1	6155	6330.5	5737	7253.33	9283	7886	7804.33	0.117734	0.265503
Tjp3	4082.5	4141.5	3304	5414	5726	5546.5	5240	0.370018	0.26537
Coro2b	20.5	18.5	26	40.3333	34	26.5	41.3333	0.840311	0.265341
C630043F03Rik	91	86	101	92	149	104.5	111.333	0.559931	0.265333
Snx10	847	575	635	739.667	1207	840	702.333	0.405449	0.265126
Zfp574	1403	1562	1554	1824.33	2384.5	1753	2101	0.201502	0.265081
Rgl2	798	832.5	677	820.333	1181	908	989	0.238391	0.264952
Hsd11b1	333	134	311	131.667	428	171.5	299.333	0.789174	0.26486
Tmpo	2536.5	2522.5	2496	2968	3508.5	3583.5	3148.33	0.166081	0.264824
Ngef	1748	1584	1752	2125.67	2826	2105.5	2139	0.126024	0.264793
Katnal2	101.5	36	46	45	75.5	61.5	82.6667	0.809787	0.264719
Hcn3	50.905	54.5	26	37.5267	49.4	55	60.94	0.807853	0.264444
Eml1	907	799.5	900.3	938.853	1236	1047	1177	0.0432592	0.264208
Pex6	2193.5	2083	1624	2512.67	3148	2748.5	2339.33	0.358772	0.264115
Tab1	1379.5	1214	1301	1677	2005	1846	1573.67	0.212933	0.264071
Camk4	43	21.5	26	28.6667	35	28	53.3333	0.830737	0.263987
Tmppe	315.275	319.085	338	380.27	555.36	383.285	392.83	0.317216	0.263863
Dlat	6496	6346.5	5644	6120	9379	7167.5	7653.67	0.0951944	0.263777
Psmb6	5494	4653	5123	5123.33	8726.5	5636.5	5761.33	0.150625	0.263761
Timm50	1939	1684	1854	1658	2797	2092.5	2119	0.0908767	0.263759
Fam104a	1102.93	858.015	961.41	951.473	1481.52	1124.78	1184.33	0.0802001	0.263647
Tgfb3	325.5	498.99	484	326.333	624	581	409.667	0.633736	0.263589
Gm30238	122.5	74	103	111.333	116	136	142	0.633736	0.263312
Srf	754.5	958.5	628	1025.33	1271	764.5	1294	0.58561	0.263272
Atp2a1	14.665	13.145	17.64	13.5067	18.425	22.65	16.5867	0.863243	0.263113
Rabep2	4793.84	4663.35	5199.36	4782.83	7085.57	5898.85	6039.41	0.0244024	0.263038
Cyp4f39	223.5	137	181	274.333	261	250.5	275.333	0.584599	0.262975
Slc7a6	479.5	507	485	527.667	608.5	600.5	737	0.350738	0.262864
Mutyh	104.5	88.5	115	146	145	165.5	126.333	0.636721	0.262543
Tmem177	622	582	815	699.667	938	887.5	817.333	0.281468	0.262455
Spata2l	653.17	635.1	574.37	740.913	1018.26	773.96	762.287	0.234831	0.262453
Fzr1	3258.5	2762	2957	2959.33	4442	3756	3461.67	0.0377325	0.26245
Atp5g1	6080	5205.5	5024	5280	9707	5766	5913	0.307766	0.262391
Fbxo45	779	463	722	839	910	890	896.667	0.413819	0.262131
Lynx1	211	226.5	197	271	378	270.5	242.667	0.497595	0.262073
Slc27a4	1506.5	1385.5	1613	1568	2332.5	1888	1721.33	0.0817948	0.261895
Kctd17	45	38	31	44	72	23.5	60.6667	0.824216	0.261853
Aldh1a3	11	3.5	14	34	7	26	25	0.917481	0.261823
Plod1	1570.5	1566	1864	1458.33	2370	1792	2168.67	0.206927	0.261799
Cactin	1103.5	1299	1263	1344.67	1786	1541.5	1577	0.201502	0.261707
Klhl2	1335	985	1312	1349.33	1986.5	1576.5	1296.67	0.257009	0.261591
Ndc1	860.5	821.5	734	890	1038.5	1195	968.333	0.34562	0.261444
Hoxd3	1496.99	1618.8	1150.25	1573.57	2213.72	1705.49	1823.35	0.351302	0.260917
Pcp4	29.925	22.195	19.81	51.6367	37.96	43.3	38.07	0.843344	0.260727
Ints7	1601.5	1500.5	1438	1745.33	2148.5	1998	1966	0.103838	0.260715
Sv2a	307	282.5	135	288.333	455.5	245.5	303	0.722345	0.260695
Scpep1	1971	1912.5	1833	1622.33	2689	1985	2527.33	0.234423	0.2606
Loxl3	50.89	25.855	56.38	38.6367	61.055	36.445	69.6533	0.807997	0.260536
Pear1	479.83	596.5	851	1000.33	1151	823	889.333	0.597027	0.260517
Pcdhgc3	219.64	255.865	161.63	444.07	250.295	401.805	380.257	0.77222	0.260493
Uchl5	1070.5	1011	1170	1139	1708	1312.5	1277.33	0.0934884	0.260486
Nubp1	1149.94	938.68	1185.68	1076.26	1676.29	1314.84	1257.47	0.100953	0.260411
Dip2a	854.5	986.5	664	1406.99	1306.5	1208	1289.33	0.591362	0.260115
Mrc2	37.5	22	11	23.6667	27.5	20	43.6667	0.874522	0.260083
Fam167b	72	79	89	76	90.5	78	138.667	0.728179	0.260001
Dusp22	732	462	523	656.667	944	686.5	683	0.363921	0.259966
Cdc25a	1234	1145.5	1279	1087	1743	1356.5	1541	0.118697	0.25959
Cd82	19268.5	17738.5	19225	20360.3	31813	20949.5	22545.3	0.0977634	0.259589
Gm4951	11	22.5	27	17	27	13.5	34.6667	0.878367	0.25947
Hps6	457.5	472	379	509.333	682.5	582.5	513	0.372985	0.258929
X2610017A05Rik	15.5	25.5	16	15.3333	25.5	20	26.3333	0.861601	0.258383
Cmtm3	58	92	92	75.3333	119	68.5	126.333	0.754195	0.258016
Tifab	37.5	12	20	30	34	25	37	0.857845	0.257976
Hoxd9	1147.5	1216	1705	1534	2222	1647.5	1609.33	0.368067	0.257884
Zfp428	119.485	147.975	150	126.647	229.805	141.905	164.627	0.590952	0.25745
Frs3	195.985	163.79	186	194.55	306.975	189.275	229.733	0.439019	0.25736
Cope	6432	5401	5637	5572.67	9871.5	6067.5	6735.33	0.209761	0.257343
Lbp	38.5	51	80	102.667	77.5	65.5	118.333	0.82142	0.257058
Uso1	2492	2760.5	3166	3511	4599.5	3258	3811.33	0.270844	0.256977
Tecr	8128.5	6453.5	7262	7109.33	11972	7743.5	8662.33	0.133036	0.25691
Cables1	719.53	509.695	498.78	747.87	1043.44	614.745	765.84	0.467793	0.256899
Rhbdd1	1367	1419	1449	1613	2019.5	1719	1949	0.119623	0.256757
Pih1d1	797.54	672.685	774.51	630.063	1099.32	847.115	860.54	0.221038	0.256713
Usb1	940	912.5	835	1058.67	1593	983.5	1108	0.315631	0.256665
Tlcd2	85.775	56.22	52.18	62.3433	81.265	79.31	86.8567	0.713761	0.256662
Cdh11	60.5	20	30	36	59	41.5	39.6667	0.834037	0.256466
Zfp184	137.5	139	179	178.667	258	156.5	208	0.549815	0.256456
Zfp125	257.695	200.46	168.25	307.76	323.175	285.69	294.34	0.575086	0.256447
Smarce1	931	843	973	1245	1374.5	1248.5	1238.67	0.258089	0.25643
Pde4a	696.5	667.5	611	634	1014	676	867.667	0.27757	0.256209
Tpst2	2569.5	2154	2281	2377	3601.5	2584	2971	0.0448026	0.256193
Knop1	1448.11	1281.24	1400.74	1468.52	2083.56	1475.07	1900.51	0.0987086	0.256012
Etfb	8303.33	7407.19	7075.63	6896	11887.2	8458.95	8749.46	0.160418	0.255956
Wnk4	3830.54	3543.79	2792.57	4180.72	5025.36	4458.69	4446.96	0.304671	0.255593
Ciz1	2223.91	2088.32	2235.62	2496.56	3039.11	2757.64	2963.41	0.0567498	0.255559
Dok1	76	90	99	107.667	169	90.5	108.667	0.681956	0.255549
Cdkn2d	562	491	577	554.333	752	659.5	705	0.114316	0.255443
Phc2	2657.5	1852.5	2467	3064	3453.5	3452	2739.67	0.352508	0.255294
Ube2l3	3012.07	2656.5	3036	3067.54	4434.5	3489.65	3531.67	0.0100712	0.255103
Hsd17b14	322	278.5	254	248.333	565	214.5	320.667	0.678158	0.255068
Ube2v1	853	708.5	789.49	746.403	1086.83	928.81	987.317	0.0856753	0.254942
Itga2b	204.5	175	229	196	315	218	250.667	0.408954	0.254838
Nckap1l	128	70	76	100.667	149.5	82.5	133	0.722058	0.254788
Plekhg5	435.5	444	407	732	681.5	694.5	569.667	0.585574	0.254622
Rogdi	14130.4	9798.72	11394.3	12009.9	17817.7	14762.5	13273.1	0.149124	0.254453
Rgs19	373	331	323	223.333	513.5	331	384	0.576952	0.254427
Tgfbi	125.5	38	64	49.3333	97.5	85.5	81	0.821774	0.254422
Mpzl1	6704.5	5044	5791	5947.67	9457	6476.5	6975.33	0.108024	0.254337
Fgd5	65.5	109.5	106	92.3333	121	70	176.333	0.795186	0.254278
Tfdp1	761	734	915	795	1101	963	1043	0.174102	0.254262
Dph6	757.5	626.5	777	786.667	1215	835	827.333	0.22219	0.254162
Gm47976	19.5	15.5	10	18	16	27.5	17.3333	0.879777	0.254104
Clec10a	16.5	7	9	18.6667	19.5	18	11.3333	NA	0.253962
Tmem189	3428.28	3308.78	3057.52	3031.38	5074.84	3420.22	4079.91	0.194546	0.253938
Gm17251	174.61	171.405	259.74	130.553	305.565	200.17	216.883	0.672543	0.253927
Gtf3c2	2845.2	2842.37	2854.03	3441.72	4225.53	3901.05	3483.63	0.156124	0.253772
Acsl3	2158	2011.3	2652.64	2278.51	3406.7	2729.99	2708.42	0.140815	0.253493
Paxip1	1669	1624	1537	1907.67	2465	2031	2052.67	0.118845	0.253488
Riox1	353.5	461.5	397	377.663	656	456	454.667	0.482013	0.253319
Insig2	2826.5	2574	2815	3251.33	4454.5	3269.5	3441	0.0768356	0.253208
Lzts3	752	1080	878	1725.67	1461	1498.5	1322.67	0.668049	0.253011
Insyn2b	35.5	38	66	68.6667	51	85	62	0.819431	0.252936
Rab10os	578.575	645.05	687.15	690.777	1194.47	749.595	621.403	0.504278	0.252934
Zc3h8	306.5	334.5	443	388.333	540	425.5	464	0.409166	0.2529
Pcx	1052.5	738	468	1232.33	1371.5	810	1213.33	0.70569	0.252896
Fmnl3	675.5	735	670	1313.67	1110.5	875.5	1292	0.647809	0.252877
Ppil1	2007	1647.5	1950	1873.33	2835.5	2215	2212	0.0346946	0.252763
Espn	202	156	131	308	274	250	242	0.70569	0.25269
Myb	36.5	34.5	51	49	39	71.5	49.8933	0.816899	0.252649
Rexo2	1633.5	1444.5	1778	1459	2571	1673.5	1930.67	0.224673	0.252644
Dnaaf5	1349.26	897.7	1319.78	1496.59	1768.54	1554.41	1545.06	0.298075	0.252641
Slc12a7	2974	3438.5	2537	3408	3923	3720.5	4342.33	0.395113	0.252624
Zmiz2	1128.5	756.5	1582	1218.67	1705	1701	1088.33	0.607588	0.252431
Klf16	137	111.5	179	130.667	212	168	162	0.571918	0.252325
Gm36995	76.34	91.735	103.21	102.043	99.445	123.935	135.177	0.69647	0.252189
Npl	170.5	83.5	73	113	190.5	95.5	143.333	0.767337	0.2521
Adrm1	1543.5	1425.5	1621	1414	2177	1785.5	1866.67	0.0751775	0.25174
Ppme1	1290	1254	1356	1331	2293.5	1435.5	1406	0.314478	0.25158
Usp16	1473.21	1132.13	1279.36	1318.27	1736.48	1645.28	1628.83	0.0995927	0.251461
Smg5	886.5	1008.5	907	1137.67	1403	1106	1322	0.297844	0.251364
Unk	857.5	828	847	1257.67	1508	1009.5	1172.67	0.423521	0.251306
Ces2e	15.5	43.5	48	24.3333	37	31.5	60	0.872665	0.251079
Nostrin	30	19	23	16.3333	29	21.5	33.6667	0.85201	0.251013
Naa80	869.785	737.945	870.9	799.76	1316.22	904.83	974.02	0.16719	0.250953
Coq8b	1015.34	811.39	870	876.167	1292.71	1115.96	1046.85	0.126051	0.25095
Sema6b	7	19	12	19.6667	14	18	24.3333	NA	0.250891
Cox7c	963.5	880	1053	1031.33	1861	1085	919.333	0.493728	0.25084
Gpr22	27.5	25.5	25	29	32	32	40	0.814145	0.250815
Def6	449.32	461.58	332.07	569.75	709.09	549.83	506.627	0.531823	0.250802
Rxrb	1066.5	1162.5	1067	1409.67	1746	1500.5	1320.33	0.326804	0.250223
Ccdc92	638	578.5	495	542.667	953	603	653.333	0.401741	0.250204
Lyrm7	202.5	163.5	162	208.667	266.5	232.5	214	0.446704	0.25018
Spsb3	3978.64	3002.68	2845.64	2998.69	4654.71	3944.53	3812.25	0.245942	0.250159
Fgfrl1	546	462	548	528.667	762	647	608	0.147585	0.250113
Gdpd1	448.5	449.5	488	398.667	675	538	524.333	0.315011	0.250095
Tent4a	387	199.5	379	280	361.5	534.885	279.333	0.727631	0.250002
Gm6665	72	55.5	64	71.3333	110.5	69.5	76.3333	0.678742	0.24995
Fkbp8	5924.5	5393.5	5474	5754.33	9110	6554	6322.33	0.116257	0.249877
Mrpl28	3260.5	2621.5	3045	2658.67	4663.5	3201	3421	0.171626	0.249656
Lpin2	1504	2153	2736	1619.67	2708	2160	2939.33	0.604933	0.249653
Nefl	193.405	86.87	196.78	286.47	162.375	244.32	306.18	0.80325	0.249471
Ttc1	1298.5	1190	1167	1536.33	1853.5	1481	1687.33	0.181634	0.249327
Kcnq1	12321.4	11455	11178	12368.6	19237	13299.5	13650.7	0.123401	0.249314
Ttll1	828	885.5	1071	867	1427	982	1154.33	0.317711	0.249239
Kctd5	881.5	825	991	989	1479.5	1019	1089.67	0.18999	0.249229
Gstp1	2760	2503.5	2384	2176	3596.5	2700.5	3259.33	0.227568	0.249194
Siah1b	183.5	189.5	205	213.333	290	230	248.333	0.392151	0.249155
Pisd	2923	2662	2979	2791.33	4318	3313	3397.33	0.0363266	0.249133
Twist1	76.5	39	91	80.6667	131	87	60.3333	0.794104	0.249092
Ptpa	2366.5	2496	2039	2722	3254	3118	2928.33	0.292395	0.249
Thtpa	971.43	944.37	1127.84	1091.06	1641.13	1243.06	1134.86	0.225883	0.248947
Set	1558.5	1475.5	1599	1527.67	2327	1886.5	1766	0.0919935	0.248827
Deaf1	1274	1117	1011	1193.33	1783	1352.5	1329.67	0.203726	0.248522
Hdac6	3319.5	3333.5	2916	4012.67	4252	4461.5	4337	0.314415	0.248506
Tnfaip1	3384	2868.5	3252	3010.67	4815.5	3403	3941	0.0708299	0.248423
Dpp3	2716.5	2490.5	2949	2917.33	3981	3333.5	3387.33	0.023048	0.24841
Rab21	1094.5	414.5	1580	1083	1750	1372.5	873.333	0.859223	0.248307
X2310014F06Rik	58.5	57.5	97	50	77	69.5	106	0.787576	0.248226
Ralgds	1444	1199	1279	1367.33	1835	1640	1624	0.0494099	0.248215
Dera	799	737.5	834	741.667	1161.5	892.5	965.667	0.126933	0.248185
C130050O18Rik	52.5	39	41	97	90.065	57	74.3333	0.81375	0.248013
Hyal2	909.5	917	911	973.667	1197.5	1138	1242.33	0.18604	0.248003
Krt80	2175.31	1702.06	1329.09	2392.04	2445.01	2647.47	2175.28	0.532083	0.2479
Anxa3	285	269	165	190.333	331	134.5	427.667	0.80105	0.247872
Mdh2	19802.5	16039	16861	16272.3	28204.5	18481	20546	0.181634	0.247733
S100a14	205	94	132	181	264.5	95	236	0.788068	0.247727
Pi4k2a	3516	2284.5	2888	2898.33	4292	3444	3422.33	0.190453	0.247346
Rnf166	1046.5	943	1016	951	1430	1149	1249	0.0776277	0.24692
Safb	2417.5	2484	2545	2622	3113	2997.5	3573.67	0.229736	0.246657
Pcdhga4	179.06	220.14	193.96	318.927	275.26	371.255	224.487	0.722345	0.246646
Wbp4	1247.3	999.28	1248.23	1146.48	1734.66	1330.32	1420.26	0.0772348	0.246596
N4bp3	1024.5	1005	868	1058	1429	1142.5	1260.67	0.202835	0.246591
Tmx1	2307.5	2387	2514	2399	3531.5	2869.5	2912.67	0.0881539	0.246571
Qtrt1	321.5	263	263	264	429.5	301	347.667	0.374601	0.24656
Smtnl2	5097	5134.5	4812	4810.67	6979	6288.5	5938.33	0.133293	0.246409
Adcy5	917	588	661	1092	1111	1095	901.333	0.545701	0.246408
Slc45a3	1654.11	2600.59	2614.58	2010.83	3341.45	2075.32	3299.56	0.597923	0.246337
Morn4	1108	965	937	1381.33	1615.5	1272.5	1350.33	0.315011	0.246317
Pdia6	9689	9982.5	16179	8776	16468.5	12003	14830.7	0.559951	0.246309
Copz2	1537.5	1163	1337	1212.67	2238	1310	1574.33	0.348927	0.246274
Psmc3ip	121.665	103.35	145.43	136.593	191.94	181.31	114.987	0.654357	0.246205
Coq3	383	359	393	438.667	597.5	469.5	455.333	0.253742	0.246201
Rbsn	1237.5	1252	1249	1662	1870	1480.5	1863	0.315011	0.246072
Agpat3	4894	4780	3964	5244	6949	5775	5561.33	0.229232	0.245993
Bcl6	326.5	178	573	501.333	713.5	520	285.333	0.802328	0.245955
Pygm	50.5	101.5	57	39.6667	93.5	60	93.3333	0.838828	0.24589
Mpi	1236.5	1283.5	1283	1331.67	1944	1455	1587.33	0.126866	0.245816
Lmf2	3127.5	2804	3010	3118.33	4611.5	3580	3488	0.0390026	0.245747
Pxylp1	496.5	412	546	552.333	744	619	570.333	0.257151	0.245708
Aldh1l2	1239.87	1072.06	920.28	942.413	1329.39	1099.24	1598.46	0.465912	0.245612
Pgm1	2797.74	2332.24	2399.59	2341.39	3805.68	2696.67	3075.1	0.131812	0.245599
Zfp667	258.5	301	324	260.667	419	290.5	404.333	0.510658	0.245549
Ormdl3	2038.5	2049.5	2076	2343.67	3241	2427	2583.67	0.10478	0.245542
Cct6b	25	12	24	20.6667	25.5	28	24	0.857874	0.245498
Pomgnt2	875.5	919.5	667	862.667	1254	985	995.333	0.401078	0.245495
Gm49544	42.55	33.045	49.01	52.7167	64.635	56.555	48.7	0.762324	0.245313
Smad6	925.5	869.5	919	1392.67	1554.5	1149.5	1263.33	0.437741	0.245296
Ncl	4311.5	4727	4876	6023.03	6397	6264.02	6483.67	0.302624	0.245279
Sec31b	157	129.5	115	183.333	198.5	174.5	190.333	0.585574	0.245183
Tspan13	1242.5	888	1315	1331	1901	1227.5	1487.67	0.328684	0.245102
Rhobtb2	391.5	414.5	342	423.333	572.5	426	525.667	0.385455	0.245088
Gm6225	21.505	39.52	21	29.3567	35.46	31.07	42.6767	0.85201	0.244981
Hdac10	858	718	771	875	1159	977.5	967.333	0.0945836	0.244938
Praf2	1023.37	799	931.43	814.857	1355.35	953	1145.64	0.227546	0.244915
Mfsd5	2196	1835.5	2182	1971	3018	2406	2479	0.0448026	0.244849
Bcam	15281.5	13771	10566	17927	21509.5	17323.5	16768	0.421062	0.244824
Chmp1a	4215	3980	4172	4507.67	6027	5184.5	5066	0.0247516	0.244718
X4933439K11Rik	13.5	15.5	21	11	31	18	12.3333	0.885859	0.244529
Gm26549	32.5	38.5	41	40.3333	49	56.5	40.3333	0.795552	0.244501
Capn6	67	69.5	77	91.6667	85.5	102.5	103.667	0.706409	0.244248
Tigd3	18.5	17	12	15.6667	21.5	15	24.3333	0.872809	0.244186
Myl4	29.5	11.5	21	23	30.5	26.5	25.6667	0.857874	0.244182
Dut	661.5	534.5	646	497.333	870	735.5	651.333	0.361011	0.244136
Edc3	2025.08	1848.26	1778.81	2118.76	2855.75	2294.74	2354.61	0.0813137	0.244132
Bin2	36	10.5	20	5.33333	28.5	19.5	20	0.907168	0.244078
Csad	2511	1966.51	2133	2418.34	3126.02	2936.52	2596.02	0.132573	0.244053
Baiap2l2	478.5	618.5	453	359	738.5	475.5	660.333	0.639702	0.243973
Med22	3483.5	3866	3024	4852	4998	5103.5	4520	0.462956	0.243907
Atl1	131.4	116.405	138.48	133.87	179.135	138.39	183.183	0.532083	0.243792
Serp1	9035.5	9251.5	10914	9575.67	14490	10713	12372.7	0.141915	0.24368
N6amt1	671	570	678	702.667	1009	810.5	710.667	0.224132	0.243561
Ipo9	2765.5	2617.5	2881	3042.33	3872.5	3261.5	3750	0.0511686	0.243522
Farsa	1375	1354	1270	1428.67	2035.5	1700.5	1512.67	0.190918	0.243395
Ncam1	56.5	37.5	48	85.47	85	56	77	0.787397	0.243366
Wdr12	711	613.5	667	619.667	855.5	732	923	0.25936	0.243232
Rsph9	932	853.5	899	845	1606	804	1053.33	0.471377	0.243092
Rgs11	2117	1986	1993	2377.33	3006	2281	2888	0.151571	0.243045
Pycr1	34.5	22.5	29	24.3333	37	20.5	48.3333	0.852535	0.242763
Scarb1	1800.5	1475.5	1506	1786.67	2332	2012.5	1969	0.0937222	0.242573
Arf6	5167.88	4163.26	5103.82	5527.27	7142.65	6036.4	5983.91	0.0389287	0.24245
Uba1	8871	8141	7790	8918	12215	10071	10232	0.0447375	0.242121
Dlec1	782.125	767.635	630.05	805.117	1086.1	879.56	918.107	0.294886	0.242117
Ripor2	751.5	531.5	924	804.333	1208	857.5	835	0.45839	0.242114
Uckl1os	31.44	60.92	62.03	43.9033	80.075	52.5	62.3433	0.813285	0.242049
Fbxo10	663.5	738.5	546	816.667	851.5	860	940.667	0.494984	0.241943
Zc2hc1c	1416.5	1329	1501	1332	2026.5	1492.5	1871.67	0.162102	0.241925
Bmp8a	997.5	760.5	750	732	1209	1064	845.667	0.413759	0.241846
Isoc1	10190	9001.5	10280	10139.3	14320	11552	12280.3	0.00177338	0.241803
Rab11b.ps2	54	41.5	40	44	72	51.5	50	0.760268	0.241771
Pctp	455.5	479	551	539.667	803.5	563.5	595.667	0.321837	0.241756
Thrsp	54	60	67	57.3333	81.5	39.5	108.667	0.813267	0.241748
Uqcc2	852	761.5	781	747.333	1326	865	866	0.329852	0.241717
Srebf1	2479.5	2329.5	2799	2508	4376.39	2730	2749.67	0.318354	0.241624
Smyd3	799.5	807	687	858	1185.5	857.5	1008.67	0.291275	0.241616
Gng2	37.5	26.5	32	45	53	25	57.6667	0.839054	0.241528
Tmie	685.435	517.48	523	710.99	874.48	763.99	697.287	0.341335	0.2414
Tmem223	1651.5	1221.5	1685	1336	2641.5	1416	1687	0.46737	0.241379
Gm13431	15.5	12	12	14.3333	18	10.5	23.6667	NA	0.241235
Fbxl19	60	57.5	64	89	91.5	74.5	94.3333	0.72175	0.24096
Ufsp2	1404.5	1217	1479	1393.67	2122	1578.5	1603.33	0.10028	0.240897
Erich1	280.5	220	315	314	434	306	346.667	0.410819	0.240862
Gm35572	30.5	41	47	68.3333	75.5	52.5	51.6667	0.8128	0.240617
Morf4l2	5058	6898	7647	4963	9814.5	5981	8248.67	0.575541	0.240512
Gcsh	1752	1290	1326	1377	2301	1666	1581.67	0.312252	0.240237
Slc35a4	5610.5	4691.52	5156.04	5139.2	7859.34	6012.1	5994.38	0.0408231	0.240231
Rmdn3	4334.74	3862.33	4243.92	3555.4	5832.89	4574.68	5024.19	0.142512	0.240199
Grasp	19.5	43.5	34	36.6667	46.5	22	64	0.87023	0.240136
Eme2	1386.88	1737.74	1741.13	1962.85	2422.37	1963.46	2207.34	0.355277	0.240099
Ppfia3	55	28.5	41	39.6667	66	34.5	58.3333	0.8128	0.239728
X2510039O18Rik	3580.5	3136.5	3114	4318.33	5003	4408	4144.67	0.243751	0.239671
Gm28230	500.13	403.115	542.45	451.097	561.95	630.53	608.717	0.413759	0.239638
Spock3	3074	3047.5	3012	2750	4277.5	3824.5	3349	0.219887	0.23956
Lrp10	10384.2	9552.11	8715.89	10632.5	15315.6	11876.9	10759.4	0.205714	0.239474
Pitpna	6299.5	5723.5	5961	5936.67	8782.5	6761.5	7519.67	0.023674	0.23938
Tmc4	9598.14	8286.85	8110.89	8068.12	12632.9	9458.35	10783.6	0.119021	0.239298
Pacsin1	61.5	27	29	67.3333	70	55.5	50	0.839963	0.239221
Ocel1	686.905	740.23	458.83	888.867	967.68	855.9	845.503	0.598313	0.239026
Gm16364	27	15.5	24	34.3333	34.5	32	29.6667	0.845529	0.238933
Slc16a1	47.5	68	14	23	32	40	76	0.899311	0.238591
Parp2	945	837.5	1148	1140.33	1478	1220	1205	0.246371	0.238575
Necap2	3102	2470.5	2318	2747.67	4003.5	2969	3273.33	0.195643	0.238454
Slc43a3	1052.5	729.5	898	800.667	1064.5	858	1398	0.523856	0.238382
Pdhx	1880.5	1807	1816	1787.33	2697	2072.5	2263.33	0.0864935	0.238227
Nop53	1979	1773.5	1838	2231	2793	2361	2347.67	0.09884	0.238028
Gpc1	1013.24	1020.83	926.72	1343.86	1435.79	1398.96	1279.8	0.395223	0.237916
Spcs2	4111	3892.5	5514	4101.67	7192.5	4594.5	5284	0.385518	0.237873
Hdgf	3896.5	2745.5	4262	3650.33	5522	4234.5	4193	0.272436	0.23785
Snrnp25	306	296.5	276	302.667	460.5	311.5	370	0.385297	0.237849
Alox12	2117	1678	1526	2003.33	2805	2296	1938	0.351551	0.237798
Ogfod2	1041.5	823	920	996	1462.5	1083	1093.33	0.146652	0.237785
Mast2	955	783	872	1143	1214	1161.5	1197	0.301463	0.237751
Rcor2	6.5	13	6	26.3333	15	8	26.3333	NA	0.237718
Zfand4	80.5	87.5	54	136.333	106	128	106.333	0.799235	0.237703
Rbm38	24.5	25	21	20.3333	36	29.5	20.6667	0.852622	0.237646
Pm20d1	1985	1524	1318	1567.67	2303.5	1884	1952	0.342536	0.237601
Spryd3	1713	1752.5	2116	1945	2802	2243.5	2198.67	0.191112	0.237432
Ncdn	1884.5	1872.5	1927	2316.67	2860	2325.5	2498	0.146035	0.23741
Gmppa	1427.5	1254.5	1327	1426.33	2082	1562.5	1589	0.0846023	0.236912
Tll1	23	51.5	19	47	43.5	16.5	78	0.899013	0.236679
Faap100	2400	2133	1895	2351.67	3247	2905.5	2274.33	0.343125	0.236674
Pnkd	3648	2714	2909	3912.33	4989	3873	3769.33	0.264653	0.236633
X4930426D05Rik	145.43	74.92	66.31	136.493	162.52	136.585	101.987	0.785143	0.236617
Pprc1	773	854.5	679	756.667	766.02	1074.5	1065.33	0.59381	0.236605
Col6a1	84.5	25.5	62	31.6667	55	62	73.6667	0.857874	0.236565
Mreg	183	328.5	340	253.333	454	337	286.333	0.71522	0.236467
Trim39	893.5	892	1092	1180.33	1391	1201.5	1288.67	0.275475	0.236458
X6720489N17Rik	218.5	92	206	219.333	255.5	215	224	0.718436	0.236262
Cdk5rap3	2641	2193	2462	2913.63	3741.5	3013.99	3025.33	0.0872131	0.236183
Il17ra	433.5	545	539	721	789	661.5	699.333	0.517409	0.23616
Rnf219	322.5	334	430	430	511.5	464.5	472.667	0.423011	0.236144
Gm15545	30.44	22.885	24.4	23.7267	46.715	27.22	23.8267	0.848176	0.236059
Vps51	1897.42	2085.57	1920.85	2474.07	3053.03	2479.84	2526.34	0.281758	0.235891
Rps6ka4	1442.26	1518.37	1460.02	1650.21	2126.18	1810.01	1891.5	0.154149	0.235795
Zfp599	93.5	125.5	122	120	199.5	88	164.333	0.749522	0.235612
Rpl14.ps1	34	31	33	31.3333	49	39	36	0.804223	0.235517
Prelid3b	2601.5	2228.5	2138	2210.33	3567	2673	2605.67	0.20577	0.235481
Elp6	353	223	320	300.667	474.5	345.5	326.667	0.480338	0.235381
Cc2d1a	1154	1173.5	1266	1434.33	1745	1538.5	1529.67	0.189115	0.235355
Dmtn	5052.5	5473.5	5286	5145.33	8038.5	5700	6533	0.202604	0.235069
Gusb	1613	1321.5	1522	1375	2091.5	1710.5	1785.33	0.0927777	0.23481
Wrnip1	1385.05	1345.82	1110.74	1591.25	1844.12	1684.06	1667.57	0.34603	0.234738
Trp53rka	593	448.5	514	467.667	829	601.5	517	0.43593	0.234604
Pcdhb17	199	221	317	231.333	473	238	236.333	0.711643	0.234552
Gm11642	11.5	14.5	25	17.6667	24	20.5	22.3333	0.878367	0.234475
Ilvbl	2846.5	2746.5	2907	2788.67	4073.5	3139.5	3635.33	0.0717969	0.234472
Fam110a	963.5	1122.5	1237	1050.33	1660.5	1037.5	1536.33	0.46627	0.234438
Rap2a	655.5	426	554	543.333	807	662.5	611	0.352508	0.234397
Brf1	1595.45	1451.46	1484.99	1643.63	2227.99	1694.47	2004.32	0.0845543	0.234333
Trib3	307.5	239.5	129	167.667	226	111.5	472.667	0.858827	0.234314
Etaa1	535.5	353	521	488	675	544	590	0.345334	0.234313
Tfe3	1195.5	1109.5	1115	1382.67	1812	1397	1404.33	0.189982	0.234312
Etfa	8716	8063.5	8141	8591.67	13054	9058	10214.3	0.0925788	0.234307
[truncated: 12,618 more rows]

## Sheet: EdgeR_24h_CCD
gene_id	external_gene_name	description	logFC	logCPM	F	PValue	FDR	TPM_max	TPM_min
ENSMUSG00000035783	Acta2	actin, alpha 2, smooth muscle, aorta [Source:MGI Symbol;Acc:MGI:87909]	2.82083	-1.50117	18.2119	0.0016951	0.0540104	0.66	0
ENSMUSG00000031262	Cenpi	centromere protein I [Source:MGI Symbol;Acc:MGI:2147897]	2.66016	0.773735	78.5028	5.23244e-06	0.00760485	2.13	0.21
ENSMUSG00000002475	Abhd3	abhydrolase domain containing 3 [Source:MGI Symbol;Acc:MGI:2147183]	1.23296	7.31333	19.1738	0.00280434	0.0710175	274.9	59.7
ENSMUSG00000046295	Ankle1	ankyrin repeat and LEM domain containing 1 [Source:MGI Symbol;Acc:MGI:1918775]	2.52965	2.52458	22.6539	0.00141899	0.0492497	10.485	0.28
ENSMUSG00000072949	Acot1	acyl-CoA thioesterase 1 [Source:MGI Symbol;Acc:MGI:1349396]	1.22381	4.96774	5.2817	0.0575691	0.29848	64.8933	7.37
ENSMUSG00000036223	Ska1	spindle and kinetochore associated complex subunit 1 [Source:MGI Symbol;Acc:MGI:1913718]	2.48669	-0.426587	26.4445	0.000455636	0.0290874	1.69	0.05
ENSMUSG00000022033	Pbk	PDZ binding kinase [Source:MGI Symbol;Acc:MGI:1289156]	2.46528	3.32708	41.5476	0.000167239	0.0185161	27.44	0.45
ENSMUSG00000022332	Khdrbs3	KH domain containing, RNA binding, signal transduction associated 3 [Source:MGI Symbol;Acc:MGI:1313312]	2.42945	1.63162	79.32	4.99783e-06	0.00760485	9.525	0.21
ENSMUSG00000027490	E2f1	E2F transcription factor 1 [Source:MGI Symbol;Acc:MGI:101941]	2.42788	1.49782	23.1134	0.000933833	0.0402221	4.465	0.28
ENSMUSG00000038567	Cyp24a1	cytochrome P450, family 24, subfamily a, polypeptide 1 [Source:MGI Symbol;Acc:MGI:88593]	2.41069	0.394572	8.36233	0.0198259	0.184705	1.76	0
ENSMUSG00000039055	Eme1	essential meiotic structure-specific endonuclease 1 [Source:MGI Symbol;Acc:MGI:3576783]	2.41879	0.301097	28.0931	0.000363691	0.0259359	2.1	0.14
ENSMUSG00000021485	Mxd3	Max dimerization protein 3 [Source:MGI Symbol;Acc:MGI:104987]	2.41623	1.45953	35.3531	0.000159737	0.0183982	9.085	0
ENSMUSG00000027379	Bub1	BUB1, mitotic checkpoint serine/threonine kinase [Source:MGI Symbol;Acc:MGI:1100510]	2.387	1.34838	22.5552	0.000991119	0.0410958	4.515	0.12
ENSMUSG00000022034	Esco2	establishment of sister chromatid cohesion N-acetyltransferase 2 [Source:MGI Symbol;Acc:MGI:1919238]	2.32129	1.78019	21.3436	0.00131289	0.0473645	5.07	0.02
ENSMUSG00000032783	Troap	trophinin associated protein [Source:MGI Symbol;Acc:MGI:1925983]	2.30249	0.562053	67.8083	9.95644e-06	0.00760485	2.94667	0.21
ENSMUSG00000046179	E2f8	E2F transcription factor 8 [Source:MGI Symbol;Acc:MGI:1922038]	2.25616	0.761321	47.0708	4.70956e-05	0.0109155	1.64	0.07
ENSMUSG00000070645	Ren1	renin 1 structural [Source:MGI Symbol;Acc:MGI:97898]	2.2079	0.353495	3.36543	0.109212	0.392543	6.36	0.11
ENSMUSG00000038943	Prc1	protein regulator of cytokinesis 1 [Source:MGI Symbol;Acc:MGI:1858961]	2.22132	3.81346	41.356	0.000189544	0.0190143	22.82	1.17
ENSMUSG00000017716	Birc5	baculoviral IAP repeat-containing 5 [Source:MGI Symbol;Acc:MGI:1203517]	2.15329	2.36447	52.8882	2.95189e-05	0.00973359	24.1	1.54
ENSMUSG00000058290	Espl1	extra spindle pole bodies 1, separase [Source:MGI Symbol;Acc:MGI:2146156]	2.10149	1.51346	9.36109	0.0155958	0.163299	3.05	0.05
ENSMUSG00000032218	Ccnb2	cyclin B2 [Source:MGI Symbol;Acc:MGI:88311]	2.14518	2.41195	48.0305	4.58022e-05	0.0109155	13.25	0.63
ENSMUSG00000037628	Cdkn3	cyclin-dependent kinase inhibitor 3 [Source:MGI Symbol;Acc:MGI:1919641]	2.10065	0.0266586	38.8843	0.000102748	0.0145239	8.415	0.33
ENSMUSG00000038379	Ttk	Ttk protein kinase [Source:MGI Symbol;Acc:MGI:1194921]	2.09996	0.629881	24.4215	0.000611798	0.0344668	2.07	0.03
ENSMUSG00000024056	Ndc80	NDC80 kinetochore complex component [Source:MGI Symbol;Acc:MGI:1914302]	2.09798	1.46485	46.4719	4.9662e-05	0.0109155	5.295	0.74
ENSMUSG00000020185	E2f7	E2F transcription factor 7 [Source:MGI Symbol;Acc:MGI:1289147]	2.07063	0.550884	8.25625	0.0195472	0.183214	1.44	0.03
ENSMUSG00000001403	Ube2c	ubiquitin-conjugating enzyme E2C [Source:MGI Symbol;Acc:MGI:1915862]	2.07932	2.21284	55.7666	2.31054e-05	0.00876259	22.98	0.82
ENSMUSG00000027715	Ccna2	cyclin A2 [Source:MGI Symbol;Acc:MGI:108069]	2.06523	3.2916	35.6441	0.000251554	0.0219742	14.185	0.77
ENSMUSG00000028068	Iqgap3	IQ motif containing GTPase activating protein 3 [Source:MGI Symbol;Acc:MGI:3028642]	2.05614	2.77109	34.5282	0.000223903	0.0208091	5.61	0.38
ENSMUSG00000041431	Ccnb1	cyclin B1 [Source:MGI Symbol;Acc:MGI:88302]	2.0494	1.83528	50.0081	3.65962e-05	0.0105164	5.955	0.81
ENSMUSG00000034906	Ncaph	non-SMC condensin I complex, subunit H [Source:MGI Symbol;Acc:MGI:2444777]	2.04733	2.20312	32.4936	0.000231269	0.021153	6.795	0.59
ENSMUSG00000025001	Hells	helicase, lymphoid specific [Source:MGI Symbol;Acc:MGI:106209]	2.01971	1.78738	33.1856	0.000197797	0.0195296	4.035	0.44
ENSMUSG00000024873	Cnih2	cornichon family AMPA receptor auxiliary protein 2 [Source:MGI Symbol;Acc:MGI:1277225]	1.99576	-0.58545	16.0604	0.00255696	0.0676158	1.57	0.05
ENSMUSG00000029414	Kntc1	kinetochore associated 1 [Source:MGI Symbol;Acc:MGI:2673709]	2.00022	1.99457	40.0342	9.17992e-05	0.0141833	3.28	0.56
ENSMUSG00000041064	Pif1	PIF1 5'-to-3' DNA helicase [Source:MGI Symbol;Acc:MGI:2143057]	1.98503	-0.812191	8.93167	0.0141406	0.156332	0.94	0
ENSMUSG00000035683	Melk	maternal embryonic leucine zipper kinase [Source:MGI Symbol;Acc:MGI:106924]	1.99521	2.00194	52.1552	3.06737e-05	0.00973359	5.7	0.45
ENSMUSG00000038600	Atp6v0a4	ATPase, H+ transporting, lysosomal V0 subunit A4 [Source:MGI Symbol;Acc:MGI:2153480]	-1.04724	7.72156	18.8646	0.00242636	0.0655803	190.73	80.82
ENSMUSG00000039396	Neil3	nei like 3 (E. coli) [Source:MGI Symbol;Acc:MGI:2384588]	1.93213	1.03601	14.2183	0.00420696	0.0856205	3.62	0.08
ENSMUSG00000002068	Ccne1	cyclin E1 [Source:MGI Symbol;Acc:MGI:88316]	1.92601	1.71645	17.8966	0.00212557	0.0607545	6.975	0.8
ENSMUSG00000057836	Xlr3a	X-linked lymphocyte-regulated 3A [Source:MGI Symbol;Acc:MGI:109506]	1.9256	1.75159	2.36407	0.170861	0.480909	12.035	0.11
ENSMUSG00000019942	Cdk1	cyclin-dependent kinase 1 [Source:MGI Symbol;Acc:MGI:88351]	1.97076	2.87179	40.0459	0.000116582	0.0153622	31.435	3.09
ENSMUSG00000051517	Arhgef39	Rho guanine nucleotide exchange factor (GEF) 39 [Source:MGI Symbol;Acc:MGI:3036286]	1.90899	0.521132	12.9419	0.00532099	0.0986126	4.53333	0.32
ENSMUSG00000023505	Cdca3	cell division cycle associated 3 [Source:MGI Symbol;Acc:MGI:1315198]	1.93747	3.09906	38.309	0.000151174	0.0176738	26.435	1.93
ENSMUSG00000020897	Aurkb	aurora kinase B [Source:MGI Symbol;Acc:MGI:107168]	1.91295	2.73453	40.3646	9.91517e-05	0.0141833	13.63	0.57
ENSMUSG00000004961	Syt5	synaptotagmin V [Source:MGI Symbol;Acc:MGI:1926368]	1.88069	0.349188	10.9971	0.00857864	0.1226	3.845	0.18
ENSMUSG00000028678	Kif2c	kinesin family member 2C [Source:MGI Symbol;Acc:MGI:1921054]	1.87558	1.21246	14.3981	0.00405351	0.0839255	2.975	0.16
ENSMUSG00000006398	Cdc20	cell division cycle 20 [Source:MGI Symbol;Acc:MGI:1859866]	1.89697	3.18128	27.9857	0.000581576	0.0332461	20.78	2.3
ENSMUSG00000030867	Plk1	polo like kinase 1 [Source:MGI Symbol;Acc:MGI:97621]	1.88109	2.38492	69.2199	9.10054e-06	0.00760485	7.735	0.53
ENSMUSG00000026683	Nuf2	NUF2, NDC80 kinetochore complex component [Source:MGI Symbol;Acc:MGI:1914227]	1.86132	1.96998	32.6453	0.000208015	0.0202152	7.37	0.33
ENSMUSG00000040204	Pclaf	PCNA clamp associated factor [Source:MGI Symbol;Acc:MGI:1915276]	1.85759	1.80695	26.1443	0.000495691	0.0307072	6.685	0.3
ENSMUSG00000020330	Hmmr	hyaluronan mediated motility receptor (RHAMM) [Source:MGI Symbol;Acc:MGI:104667]	1.85521	2.26155	49.3971	3.8527e-05	0.0105164	4.105	0.62
ENSMUSG00000027654	Fam83d	family with sequence similarity 83, member D [Source:MGI Symbol;Acc:MGI:1919128]	1.84659	0.540466	5.75413	0.04243	0.260101	2.175	0
ENSMUSG00000069793	Slfn9	schlafen 9 [Source:MGI Symbol;Acc:MGI:2445121]	1.83955	2.14433	12.4374	0.00717813	0.112513	3.655	0.42
ENSMUSG00000037725	Ckap2	cytoskeleton associated protein 2 [Source:MGI Symbol;Acc:MGI:1931797]	1.83402	1.88851	16.6587	0.00268884	0.0695654	5.295	0.44
ENSMUSG00000027326	Knl1	kinetochore scaffold 1 [Source:MGI Symbol;Acc:MGI:1923714]	1.82597	1.19086	23.6293	0.000687423	0.036233	3.525	0.32
ENSMUSG00000089739	Gm20431	predicted gene 20431 [Source:MGI Symbol;Acc:MGI:5141896]	1.82479	0.47019	1.54469	0.255963	0.581558	3.64	0
ENSMUSG00000037474	Dtl	denticleless E3 ubiquitin protein ligase [Source:MGI Symbol;Acc:MGI:1924093]	1.82094	2.42756	19.8526	0.00160971	0.0521445	4.77	0.52
ENSMUSG00000072980	Oip5	Opa interacting protein 5 [Source:MGI Symbol;Acc:MGI:1917895]	1.81974	0.596991	18.7811	0.00153243	0.0508055	4.15	0.39
ENSMUSG00000048327	Ckap2l	cytoskeleton associated protein 2-like [Source:MGI Symbol;Acc:MGI:1917716]	1.81323	2.33987	44.9766	5.68414e-05	0.0113311	5.5	0.59
ENSMUSG00000045273	Cenph	centromere protein H [Source:MGI Symbol;Acc:MGI:1349448]	1.7828	0.374713	29.6997	0.000294772	0.0233848	4.205	0.43
ENSMUSG00000015880	Ncapg	non-SMC condensin I complex, subunit G [Source:MGI Symbol;Acc:MGI:1930197]	1.77128	1.69757	28.5798	0.000340938	0.0252131	3.475	0.35
ENSMUSG00000024791	Cdca5	cell division cycle associated 5 [Source:MGI Symbol;Acc:MGI:1915099]	1.75604	1.73279	33.8877	0.000177227	0.0187334	6.76	0.44
ENSMUSG00000027469	Tpx2	TPX2, microtubule-associated [Source:MGI Symbol;Acc:MGI:1919369]	1.74621	3.00801	74.0851	6.75666e-06	0.00760485	6.725	1.14
ENSMUSG00000026605	Cenpf	centromere protein F [Source:MGI Symbol;Acc:MGI:1313302]	1.73009	1.96262	46.736	4.85103e-05	0.0109155	2.745	0.35
ENSMUSG00000051378	Kif18b	kinesin family member 18B [Source:MGI Symbol;Acc:MGI:2446979]	1.71916	2.06703	14.7073	0.00403945	0.0838577	4.515	0.29
ENSMUSG00000050107	Haspin	histone H3 associated protein kinase [Source:MGI Symbol;Acc:MGI:1194498]	1.70024	1.00452	46.4448	4.9782e-05	0.0109155	2.27	0.36
ENSMUSG00000017499	Cdc6	cell division cycle 6 [Source:MGI Symbol;Acc:MGI:1345150]	1.69987	2.32813	20.8068	0.00127202	0.0464289	6.42	0.9
ENSMUSG00000073125	Xlr3b	X-linked lymphocyte-regulated 3B [Source:MGI Symbol;Acc:MGI:109505]	1.69866	2.88606	1.42808	0.275526	0.602385	13.57	0
ENSMUSG00000026622	Nek2	NIMA (never in mitosis gene a)-related expressed kinase 2 [Source:MGI Symbol;Acc:MGI:109359]	1.69575	2.7299	58.8064	1.84228e-05	0.00805954	7.595	0.29
ENSMUSG00000097141	Gm10524	predicted gene 10524 [Source:MGI Symbol;Acc:MGI:3642791]	1.6848	0.318236	10.9914	0.00816318	0.119169	2.02	0.32
ENSMUSG00000003779	Kif20a	kinesin family member 20A [Source:MGI Symbol;Acc:MGI:1201682]	1.68027	2.96218	48.6581	4.14974e-05	0.0107541	8.58	0.9
ENSMUSG00000018930	Ccl4	chemokine (C-C motif) ligand 4 [Source:MGI Symbol;Acc:MGI:98261]	-2.02408	0.131558	4.12653	0.0769586	0.33837	10.31	0.13
ENSMUSG00000028175	Depdc1a	DEP domain containing 1a [Source:MGI Symbol;Acc:MGI:1923381]	1.67415	-0.9526	8.78234	0.0144057	0.158076	0.535	0.02
ENSMUSG00000025574	Tk1	thymidine kinase 1 [Source:MGI Symbol;Acc:MGI:98763]	1.67784	2.52375	28.8877	0.000350602	0.0254401	16.92	2.18
ENSMUSG00000024989	Cep55	centrosomal protein 55 [Source:MGI Symbol;Acc:MGI:1921357]	1.67209	0.914866	21.7752	0.000918736	0.0399336	3.355	0.29
ENSMUSG00000020808	Pimreg	PICALM interacting mitotic regulator [Source:MGI Symbol;Acc:MGI:1924434]	1.6701	0.489158	33.7093	0.000180922	0.0187334	3.18	0.38
ENSMUSG00000059791	Nrm	nurim (nuclear envelope membrane protein) [Source:MGI Symbol;Acc:MGI:2146855]	1.66316	2.46573	27.9669	0.000394402	0.0267797	15.49	1.76
ENSMUSG00000034773	Hrob	homologous recombination factor with OB-fold [Source:MGI Symbol;Acc:MGI:2387601]	1.65886	-0.477011	20.4967	0.00113456	0.0436665	1.2	0
ENSMUSG00000087060	Eldr	Egfr long non-coding downstream RNA [Source:MGI Symbol;Acc:MGI:1919985]	1.63888	0.296723	19.6749	0.00130587	0.0472208	5.695	0.81
ENSMUSG00000027306	Nusap1	nucleolar and spindle associated protein 1 [Source:MGI Symbol;Acc:MGI:2675669]	1.63348	2.76422	45.6074	5.36698e-05	0.0112772	7.37	0.86
ENSMUSG00000027460	Angpt4	angiopoietin 4 [Source:MGI Symbol;Acc:MGI:1336887]	1.62744	-1.32869	6.31106	0.0311349	0.224084	0.435	0.02
ENSMUSG00000030677	Kif22	kinesin family member 22 [Source:MGI Symbol;Acc:MGI:109233]	1.62945	2.94553	39.8123	9.79607e-05	0.0141833	13.53	2.56
ENSMUSG00000042985	Upk3b	uroplakin 3B [Source:MGI Symbol;Acc:MGI:2140882]	1.61705	-0.535529	14.4923	0.00353288	0.0793374	0.676667	0.06
ENSMUSG00000040084	Bub1b	BUB1B, mitotic checkpoint serine/threonine kinase [Source:MGI Symbol;Acc:MGI:1333889]	1.62469	3.12024	47.8029	4.55876e-05	0.0109155	7.245	1.26
ENSMUSG00000023940	Sgo1	shugoshin 1 [Source:MGI Symbol;Acc:MGI:1919665]	1.61529	0.592282	23.0369	0.00075247	0.0373469	1.635	0.24
ENSMUSG00000028873	Cdca8	cell division cycle associated 8 [Source:MGI Symbol;Acc:MGI:1196274]	1.61409	2.45734	32.4464	0.000212933	0.0204376	11.22	1.55
ENSMUSG00000025510	Cd151	CD151 antigen [Source:MGI Symbol;Acc:MGI:1096360]	-1.26188	5.66664	9.667	0.0179766	0.175366	108.37	26.655
ENSMUSG00000051220	Ercc6l	excision repair cross-complementing rodent repair deficiency complementation group 6 like [Source:MGI Symbol;Acc:MGI:2654144]	1.60564	1.49523	16.4022	0.00248441	0.0667186	1.515	0.19
ENSMUSG00000090171	Ugt1a2	UDP glucuronosyltransferase 1 family, polypeptide A2 [Source:MGI Symbol;Acc:MGI:3576049]	1.60498	-0.700958	9.02953	0.0134273	0.152729	0.92	0.07
ENSMUSG00000022422	Dscc1	DNA replication and sister chromatid cohesion 1 [Source:MGI Symbol;Acc:MGI:1919357]	1.61126	0.537745	19.0908	0.00144678	0.0498804	3.805	0.6
ENSMUSG00000026955	Sapcd2	suppressor APC domain containing 2 [Source:MGI Symbol;Acc:MGI:1919330]	1.60088	0.0231857	7.07107	0.0253712	0.205077	2.145	0
ENSMUSG00000074934	Grem1	gremlin 1, DAN family BMP antagonist [Source:MGI Symbol;Acc:MGI:1344337]	1.60065	2.92794	2.76883	0.143135	0.44317	7.8	0.35
ENSMUSG00000078521	Aunip	aurora kinase A and ninein interacting protein [Source:MGI Symbol;Acc:MGI:1917135]	1.59129	-1.09723	8.84375	0.0141547	0.156332	1.515	0.05
ENSMUSG00000068101	Cenpm	centromere protein M [Source:MGI Symbol;Acc:MGI:1913820]	1.60806	1.7293	55.2473	2.40424e-05	0.00890082	13.81	2.65
ENSMUSG00000032221	Mns1	meiosis-specific nuclear structural protein 1 [Source:MGI Symbol;Acc:MGI:107933]	1.56768	1.13138	17.3756	0.00198061	0.0591832	3.09	0.13
ENSMUSG00000047534	Mis18bp1	MIS18 binding protein 1 [Source:MGI Symbol;Acc:MGI:2145099]	1.60491	0.987941	20.9978	0.00104338	0.0423589	2.4	0.22
ENSMUSG00000029196	Tada2b	transcriptional adaptor 2B [Source:MGI Symbol;Acc:MGI:3035274]	1.58726	3.77475	37.4688	0.00016689	0.0185161	11.4	1.66
ENSMUSG00000054675	Tmem119	transmembrane protein 119 [Source:MGI Symbol;Acc:MGI:2385228]	1.5347	0.86186	18.6727	0.00155903	0.0512624	2.58333	0.21
ENSMUSG00000031004	Mki67	antigen identified by monoclonal antibody Ki 67 [Source:MGI Symbol;Acc:MGI:106035]	1.5567	3.26704	28.3728	0.000451328	0.0290874	3.07	0.3
ENSMUSG00000036777	Anln	anillin, actin binding protein [Source:MGI Symbol;Acc:MGI:1920174]	1.50108	3.06798	15.7638	0.00366434	0.0797446	6.785	1.24
ENSMUSG00000036768	Kif15	kinesin family member 15 [Source:MGI Symbol;Acc:MGI:1098258]	1.49522	0.179692	9.82887	0.0108512	0.137246	2.055	0.3
ENSMUSG00000026669	Mcm10	minichromosome maintenance 10 replication initiation factor [Source:MGI Symbol;Acc:MGI:1917274]	1.53726	0.760552	19.6925	0.00130189	0.0471866	2.12	0.36
ENSMUSG00000104605	Gm42922	predicted gene 42922 [Source:MGI Symbol;Acc:MGI:5663059]	1.48612	-1.58825	5.20476	0.04602	0.270699	0.42	0
ENSMUSG00000044201	Cdc25c	cell division cycle 25C [Source:MGI Symbol;Acc:MGI:88350]	1.48484	-0.0129884	9.76349	0.010976	0.137968	1.895	0.11
ENSMUSG00000001517	Foxm1	forkhead box M1 [Source:MGI Symbol;Acc:MGI:1347487]	1.52819	2.61199	29.1394	0.000325851	0.0246301	7.77	0.74
ENSMUSG00000027331	Knstrn	kinetochore-localized astrin/SPAG5 binding [Source:MGI Symbol;Acc:MGI:1289298]	1.4941	2.34779	30.7915	0.000256826	0.0220629	11.44	1.54
ENSMUSG00000033952	Aspm	abnormal spindle microtubule assembly [Source:MGI Symbol;Acc:MGI:1334448]	1.46616	0.704559	11.6952	0.00675009	0.108858	0.51	0.08
ENSMUSG00000007080	Pole	polymerase (DNA directed), epsilon [Source:MGI Symbol;Acc:MGI:1196391]	1.47567	1.6251	23.4954	0.000701192	0.0366603	1.975	0.38
ENSMUSG00000034311	Kif4	kinesin family member 4 [Source:MGI Symbol;Acc:MGI:108389]	1.46234	1.97496	17.0073	0.00221217	0.0625893	2.775	0.37
ENSMUSG00000062510	Nsl1	NSL1, MIS12 kinetochore complex component [Source:MGI Symbol;Acc:MGI:2685830]	1.46879	1.91666	22.2012	0.000858055	0.0391851	3.10333	0.68
ENSMUSG00000067818	Myl9	myosin, light polypeptide 9, regulatory [Source:MGI Symbol;Acc:MGI:2138915]	1.46235	0.607726	21.4374	0.000970562	0.0406773	4.88	0.6
ENSMUSG00000079685	Ulbp1	UL16 binding protein 1 [Source:MGI Symbol;Acc:MGI:1925027]	1.44299	-0.225229	14.4522	0.00356324	0.0793374	0.58	0.07
ENSMUSG00000039187	Fanci	Fanconi anemia, complementation group I [Source:MGI Symbol;Acc:MGI:2384790]	1.44136	1.60536	13.8612	0.00418722	0.0853305	2.16333	0.16
ENSMUSG00000005470	Asf1b	anti-silencing function 1B histone chaperone [Source:MGI Symbol;Acc:MGI:1914179]	1.45782	3.02551	47.6072	4.49318e-05	0.0109155	16.78	2.71
ENSMUSG00000048922	Cdca2	cell division cycle associated 2 [Source:MGI Symbol;Acc:MGI:1919787]	1.45413	1.55234	21.9436	0.000894158	0.0394837	3.375	0.47
ENSMUSG00000012443	Kif11	kinesin family member 11 [Source:MGI Symbol;Acc:MGI:1098231]	1.41963	2.83417	43.1262	6.75357e-05	0.0122056	4.425	0.21
ENSMUSG00000021176	Efcab11	EF-hand calcium binding domain 11 [Source:MGI Symbol;Acc:MGI:1926017]	1.39851	0.140562	5.41681	0.044228	0.265039	2.93	0.12
ENSMUSG00000005553	Atp4a	ATPase, H+/K+ exchanging, gastric, alpha polypeptide [Source:MGI Symbol;Acc:MGI:88113]	1.406	10.093	169.938	1.53498e-07	0.00238674	925.403	283.57
ENSMUSG00000062542	Syt9	synaptotagmin IX [Source:MGI Symbol;Acc:MGI:1926373]	1.36627	-0.800812	4.35361	0.0646088	0.312145	0.41	0.01
ENSMUSG00000028832	Stmn1	stathmin 1 [Source:MGI Symbol;Acc:MGI:96739]	1.40358	4.19927	119.264	7.93099e-07	0.00411063	67.72	12.93
ENSMUSG00000037846	Rtkn2	rhotekin 2 [Source:MGI Symbol;Acc:MGI:2158417]	1.34781	-0.662704	11.8001	0.00651113	0.107704	0.575	0.05
ENSMUSG00000064023	Klk8	kallikrein related-peptidase 8 [Source:MGI Symbol;Acc:MGI:1343327]	1.34124	-1.1084	5.15137	0.0469424	0.272717	2.28667	0.15
ENSMUSG00000098090	2700099C18Rik	RIKEN cDNA 2700099C18 gene [Source:MGI Symbol;Acc:MGI:1924272]	1.32373	-0.69993	8.87967	0.0140104	0.155828	1.705	0.19
ENSMUSG00000028212	Ccne2	cyclin E2 [Source:MGI Symbol;Acc:MGI:1329034]	1.39829	1.973	19.1752	0.00143834	0.0496995	4.10333	0.96
ENSMUSG00000026873	Phf19	PHD finger protein 19 [Source:MGI Symbol;Acc:MGI:1921266]	1.27599	-0.131561	6.90716	0.0255449	0.205589	0.995	0.19
ENSMUSG00000024590	Lmnb1	lamin B1 [Source:MGI Symbol;Acc:MGI:96795]	1.26569	2.389	7.71632	0.0224719	0.195861	5.97	0.77
ENSMUSG00000039546	Ajap1	adherens junction associated protein 1 [Source:MGI Symbol;Acc:MGI:2685419]	1.35242	1.51316	36.9173	0.000126435	0.0159832	2.83	0.43
ENSMUSG00000055612	Cdca7	cell division cycle associated 7 [Source:MGI Symbol;Acc:MGI:1914203]	1.25664	0.411527	5.90566	0.0364437	0.241133	3	0.2
ENSMUSG00000024691	Fam111a	family with sequence similarity 111, member A [Source:MGI Symbol;Acc:MGI:1915508]	1.30464	2.00135	27.8468	0.0003759	0.0263282	3.55	0.69
ENSMUSG00000096606	Tpbgl	trophoblast glycoprotein-like [Source:MGI Symbol;Acc:MGI:3646425]	1.22511	-0.969584	7.60058	0.0204799	0.187318	0.52	0.1
ENSMUSG00000078773	Rad54b	RAD54 homolog B (S. cerevisiae) [Source:MGI Symbol;Acc:MGI:3605986]	1.26298	1.45633	25.9514	0.000488421	0.0303778	3.24	0.84
ENSMUSG00000068349	Gml	glycosylphosphatidylinositol anchored molecule like [Source:MGI Symbol;Acc:MGI:3644767]	1.22029	-1.26861	11.3176	0.00732919	0.113613	1.35	0.14
ENSMUSG00000029283	Cdc7	cell division cycle 7 (S. cerevisiae) [Source:MGI Symbol;Acc:MGI:1309511]	1.2162	1.46382	34.0841	0.000173265	0.0185161	3.165	0.87
ENSMUSG00000045268	Zfp691	zinc finger protein 691 [Source:MGI Symbol;Acc:MGI:3041163]	1.21569	1.01518	16.335	0.00242147	0.0655803	5.72	1.07
ENSMUSG00000027323	Rad51	RAD51 recombinase [Source:MGI Symbol;Acc:MGI:97890]	1.2113	2.63045	17.3976	0.00203531	0.0597909	6.47	1.13
ENSMUSG00000032586	Traip	TRAF-interacting protein [Source:MGI Symbol;Acc:MGI:1096377]	1.20526	1.03104	11.7637	0.00656877	0.107992	2.27	0.44
ENSMUSG00000022322	Shcbp1	Shc SH2-domain binding protein 1 [Source:MGI Symbol;Acc:MGI:1338802]	1.19128	2.24899	34.6874	0.000161744	0.0184923	6.365	1.89
ENSMUSG00000047501	Cldn4	claudin 4 [Source:MGI Symbol;Acc:MGI:1313314]	-1.20963	8.122	12.7656	0.00876006	0.123943	370.39	124.31
ENSMUSG00000001138	Cnnm3	cyclin M3 [Source:MGI Symbol;Acc:MGI:2151055]	0.928081	3.97733	7.85663	0.0230427	0.198389	13.01	3.76
ENSMUSG00000089762	Ier5l	immediate early response 5-like [Source:MGI Symbol;Acc:MGI:1919750]	1.17592	4.58164	3.47872	0.107854	0.390346	28.72	3.28
ENSMUSG00000001911	Nfix	nuclear factor I/X [Source:MGI Symbol;Acc:MGI:97311]	1.18239	4.75225	54.5482	2.73018e-05	0.00964809	49.025	14.29
ENSMUSG00000020614	Fam20a	family with sequence similarity 20, member A [Source:MGI Symbol;Acc:MGI:2388266]	1.17011	0.0636565	5.75314	0.0378986	0.245389	1.395	0.13
ENSMUSG00000043659	Npsr1	neuropeptide S receptor 1 [Source:MGI Symbol;Acc:MGI:2441738]	1.16612	-1.0802	9.90884	0.0105416	0.136026	0.64	0.16
ENSMUSG00000097519	4930558J18Rik	RIKEN cDNA 4930558J18 gene [Source:MGI Symbol;Acc:MGI:1922573]	1.16017	-1.38675	3.91966	0.0762915	0.337323	0.466667	0.03
ENSMUSG00000039533	Mmd2	monocyte to macrophage differentiation-associated 2 [Source:MGI Symbol;Acc:MGI:1922354]	1.15665	3.45683	11.8061	0.0081486	0.119169	9.21	1.58
ENSMUSG00000035455	Fignl1	fidgetin-like 1 [Source:MGI Symbol;Acc:MGI:1890648]	1.1703	2.55337	20.7303	0.0010909	0.0431614	5.585	1.79
ENSMUSG00000024053	Emilin2	elastin microfibril interfacer 2 [Source:MGI Symbol;Acc:MGI:2389136]	1.14392	1.29413	10.3689	0.00933273	0.12808	2.08	0.45
ENSMUSG00000048899	Rimkla	ribosomal modification protein rimK-like family member A [Source:MGI Symbol;Acc:MGI:3040686]	1.13753	1.11909	9.36918	0.012211	0.145651	2.25667	0.36
ENSMUSG00000042489	Clspn	claspin [Source:MGI Symbol;Acc:MGI:2445153]	1.13251	-0.875726	3.29482	0.100382	0.377929	1.23	0.08
ENSMUSG00000052135	Foxo6	forkhead box O6 [Source:MGI Symbol;Acc:MGI:2676586]	1.12616	-1.05248	2.45074	0.150206	0.453992	0.5	0
ENSMUSG00000008153	Clstn3	calsyntenin 3 [Source:MGI Symbol;Acc:MGI:2178323]	1.12424	1.20505	13.2593	0.00462967	0.0917574	1.515	0.63
ENSMUSG00000116777	Zfp520-ps	zinc finger protein 520, pseudogene [Source:MGI Symbol;Acc:MGI:1343185]	1.12221	-1.15145	2.33905	0.158727	0.465056	1.26333	0.05
ENSMUSG00000029380	Cxcl1	chemokine (C-X-C motif) ligand 1 [Source:MGI Symbol;Acc:MGI:108068]	-1.94657	1.48642	11.1121	0.00916145	0.126984	11.87	0.735
ENSMUSG00000034855	Cxcl10	chemokine (C-X-C motif) ligand 10 [Source:MGI Symbol;Acc:MGI:1352450]	-1.14303	1.75475	5.56065	0.0426631	0.260444	20.42	2.405
ENSMUSG00000055065	Ddx17	DEAD (Asp-Glu-Ala-Asp) box polypeptide 17 [Source:MGI Symbol;Acc:MGI:1914290]	-0.949272	5.35108	10.4761	0.0123883	0.145928	25.09	8.13
ENSMUSG00000027408	Cpxm1	carboxypeptidase X 1 (M14 family) [Source:MGI Symbol;Acc:MGI:1934569]	1.10829	-0.920493	7.61939	0.0203611	0.187002	0.67	0.16
ENSMUSG00000028017	Egf	epidermal growth factor [Source:MGI Symbol;Acc:MGI:95290]	-6.26909	8.20191	7.30679	0.0383726	0.246443	16.25	0.95
ENSMUSG00000021965	Ska3	spindle and kinetochore associated complex subunit 3 [Source:MGI Symbol;Acc:MGI:3041235]	1.10353	0.892059	11.5541	0.00691362	0.110369	3.18	0.58
ENSMUSG00000031987	Egln1	egl-9 family hypoxia-inducible factor 1 [Source:MGI Symbol;Acc:MGI:1932286]	1.11639	4.7629	16.6085	0.0035407	0.0793374	19.395	5.31
ENSMUSG00000027496	Aurka	aurora kinase A [Source:MGI Symbol;Acc:MGI:894678]	1.1111	2.67545	24.1323	0.000636774	0.0353202	10.105	2.57
ENSMUSG00000031562	Dctd	dCMP deaminase [Source:MGI Symbol;Acc:MGI:2444529]	1.08245	-0.69444	4.01954	0.0732158	0.331168	1.16	0.19
ENSMUSG00000104686	Gm42815	predicted gene 42815 [Source:MGI Symbol;Acc:MGI:5662952]	1.07501	-0.452643	9.00431	0.0135233	0.153485	1.22667	0.24
ENSMUSG00000071547	Nt5dc2	5'-nucleotidase domain containing 2 [Source:MGI Symbol;Acc:MGI:1917271]	1.10743	4.10498	42.9173	6.92282e-05	0.0122056	28.21	8.52
ENSMUSG00000033491	Prss35	protease, serine 35 [Source:MGI Symbol;Acc:MGI:2444800]	1.0662	-0.641347	4.31573	0.0648552	0.312145	0.675	0.03
ENSMUSG00000024665	Fads2	fatty acid desaturase 2 [Source:MGI Symbol;Acc:MGI:1930079]	1.08562	3.06198	43.234	6.68497e-05	0.0122056	7.95667	3.19
ENSMUSG00000018865	Sult4a1	sulfotransferase family 4A, member 1 [Source:MGI Symbol;Acc:MGI:1888971]	1.05577	-1.38339	3.48741	0.0917971	0.364518	0.4	0.02
ENSMUSG00000044927	H1f10	H1.10 linker histone [Source:MGI Symbol;Acc:MGI:2685307]	1.05315	-0.446973	6.22641	0.0320005	0.226893	2.05	0.06
ENSMUSG00000022044	Stmn4	stathmin-like 4 [Source:MGI Symbol;Acc:MGI:1931224]	1.04365	-0.633349	1.53984	0.24728	0.570554	3.46	0.22
ENSMUSG00000042379	Esm1	endothelial cell-specific molecule 1 [Source:MGI Symbol;Acc:MGI:1918940]	-1.23294	2.78132	3.64755	0.0965928	0.371404	15.45	1.375
ENSMUSG00000029838	Ptn	pleiotrophin [Source:MGI Symbol;Acc:MGI:97804]	1.04067	1.49714	15.2643	0.00300486	0.0732446	5.205	1.29
ENSMUSG00000041219	Arhgap11a	Rho GTPase activating protein 11A [Source:MGI Symbol;Acc:MGI:2444300]	1.02156	3.82372	17.2091	0.00239678	0.0652671	8.5	2.65
ENSMUSG00000049577	Zfpm1	zinc finger protein, multitype 1 [Source:MGI Symbol;Acc:MGI:1095400]	1.06664	1.82387	24.9454	0.000564575	0.0326628	3.955	1.25
ENSMUSG00000109129	Gm44973	predicted gene 44973 [Source:MGI Symbol;Acc:MGI:5753549]	1.02123	-0.823949	2.37191	0.1559	0.461291	2.4	0
ENSMUSG00000082658	Fau-ps2	Finkel-Biskis-Reilly murine sarcoma virus (FBR-MuSV) ubiquitously expressed (fox derived), pseudogene 2 [Source:MGI Symbol;Acc:MGI:103018]	-1.01323	-1.28493	3.85945	0.0782435	0.340743	13.42	2.43
ENSMUSG00000064267	Hvcn1	hydrogen voltage-gated channel 1 [Source:MGI Symbol;Acc:MGI:1921346]	1.01771	2.51839	11.1283	0.00788545	0.118236	6.34	1.93
ENSMUSG00000039748	Exo1	exonuclease 1 [Source:MGI Symbol;Acc:MGI:1349427]	1.01552	0.84054	10.9867	0.00796257	0.118743	2.945	0.44
ENSMUSG00000038630	Zkscan16	zinc finger with KRAB and SCAN domains 16 [Source:MGI Symbol;Acc:MGI:3510405]	1.01446	-0.286152	5.95873	0.0350961	0.237368	0.72	0.22
ENSMUSG00000020363	Gfpt2	glutamine fructose-6-phosphate transaminase 2 [Source:MGI Symbol;Acc:MGI:1338883]	1.01135	0.702388	4.37433	0.0641267	0.312029	1.43333	0.14
ENSMUSG00000107499	Ccdc142	coiled-coil domain containing 142 [Source:MGI Symbol;Acc:MGI:3045292]	1.00917	0.223784	9.53599	0.0116628	0.141787	3.6	1.7
ENSMUSG00000099519	Gm29253	predicted gene 29253 [Source:MGI Symbol;Acc:MGI:5579959]	1.00284	-0.726407	4.81646	0.0532782	0.287647	0.325	0.08
ENSMUSG00000026039	Sgo2a	shugoshin 2A [Source:MGI Symbol;Acc:MGI:1098767]	0.999477	0.89371	8.65022	0.0149641	0.160275	0.925	0.19
ENSMUSG00000021714	Cenpk	centromere protein K [Source:MGI Symbol;Acc:MGI:1926210]	0.999361	0.781356	11.8422	0.00644515	0.107068	5	0.69
ENSMUSG00000037544	Dlgap5	DLG associated protein 5 [Source:MGI Symbol;Acc:MGI:2183453]	0.996535	1.46618	17.225	0.00203802	0.0597909	2.80333	0.91
ENSMUSG00000034329	Brip1	BRCA1 interacting protein C-terminal helicase 1 [Source:MGI Symbol;Acc:MGI:2442836]	0.995946	1.53753	13.7616	0.00413914	0.0847951	1.12	0.43
ENSMUSG00000058743	Kcnj14	potassium inwardly-rectifying channel, subfamily J, member 14 [Source:MGI Symbol;Acc:MGI:2384820]	0.995154	-0.843262	9.16612	0.0129212	0.149155	0.905	0.16
ENSMUSG00000075502	Kbtbd6	kelch repeat and BTB (POZ) domain containing 6 [Source:MGI Symbol;Acc:MGI:3643058]	0.993366	-0.706626	4.00602	0.0735964	0.331821	0.615	0.03
ENSMUSG00000038587	Akap12	A kinase (PRKA) anchor protein (gravin) 12 [Source:MGI Symbol;Acc:MGI:1932576]	0.993278	1.29934	5.52173	0.0415351	0.256886	1.30333	0.29
ENSMUSG00000070385	Ampd1	adenosine monophosphate deaminase 1 [Source:MGI Symbol;Acc:MGI:88015]	0.992366	-1.1777	6.9217	0.0253922	0.205077	0.57	0.1
ENSMUSG00000022360	Atad2	ATPase family, AAA domain containing 2 [Source:MGI Symbol;Acc:MGI:1917722]	0.990472	3.86654	17.8956	0.00207832	0.0601282	7.47	2.29
ENSMUSG00000028354	Fmn2	formin 2 [Source:MGI Symbol;Acc:MGI:1859252]	0.986774	-1.53389	2.15982	0.172881	0.483825	0.23	0.01
ENSMUSG00000035615	Frmpd1	FERM and PDZ domain containing 1 [Source:MGI Symbol;Acc:MGI:2446274]	0.986449	0.319036	2.60103	0.140882	0.441023	0.705	0.06
ENSMUSG00000042817	Flt3	FMS-like tyrosine kinase 3 [Source:MGI Symbol;Acc:MGI:95559]	0.985674	-1.24981	2.72088	0.130479	0.42464	0.265	0.02
ENSMUSG00000049420	Tmem200a	transmembrane protein 200A [Source:MGI Symbol;Acc:MGI:1924470]	0.981039	-1.24102	2.73477	0.12961	0.423741	0.41	0
ENSMUSG00000001506	Col1a1	collagen, type I, alpha 1 [Source:MGI Symbol;Acc:MGI:88467]	0.978094	-0.85985	9.09005	0.0132002	0.151001	0.42	0.09
ENSMUSG00000046410	Kcnk6	potassium inwardly-rectifying channel, subfamily K, member 6 [Source:MGI Symbol;Acc:MGI:1891291]	0.977027	-0.707023	5.27928	0.0447698	0.2666	0.48	0.12
ENSMUSG00000015312	Gadd45b	growth arrest and DNA-damage-inducible 45 beta [Source:MGI Symbol;Acc:MGI:107776]	-1.01688	6.8452	7.711	0.0285271	0.214942	314.66	63.155
ENSMUSG00000021697	Depdc1b	DEP domain containing 1B [Source:MGI Symbol;Acc:MGI:2145425]	0.974502	1.8395	16.0814	0.00254629	0.0674912	4.52	0.71
ENSMUSG00000006345	Ggt1	gamma-glutamyltransferase 1 [Source:MGI Symbol;Acc:MGI:95706]	-1.94923	4.2754	3.77304	0.0982627	0.373934	18.06	2.43
ENSMUSG00000033419	Snap91	synaptosomal-associated protein 91 [Source:MGI Symbol;Acc:MGI:109132]	0.968559	0.385537	7.26255	0.0227651	0.196762	0.915	0.17
ENSMUSG00000029510	Gpc2	glypican 2 (cerebroglycan) [Source:MGI Symbol;Acc:MGI:1919201]	0.966371	0.00902088	4.36484	0.0636099	0.311322	1.05333	0.09
ENSMUSG00000040740	Slc25a34	solute carrier family 25, member 34 [Source:MGI Symbol;Acc:MGI:2686215]	0.965183	0.317399	1.35964	0.276999	0.602852	1.265	0
ENSMUSG00000023964	Calcr	calcitonin receptor [Source:MGI Symbol;Acc:MGI:101950]	0.959592	0.559533	14.9512	0.00320667	0.075678	0.983333	0.32
ENSMUSG00000034317	Trim59	tripartite motif-containing 59 [Source:MGI Symbol;Acc:MGI:1914199]	1.06428	2.67905	27.5424	0.000391682	0.0267117	6.54	2.08
ENSMUSG00000092300	Cdk3	cyclin-dependent kinase 3 [Source:MGI Symbol;Acc:MGI:1916931]	0.951527	-0.755554	6.16396	0.0326918	0.229031	1.95	0.42
ENSMUSG00000096917	2500002B13Rik	RIKEN cDNA 2500002B13 gene [Source:MGI Symbol;Acc:MGI:1925603]	0.948961	0.935379	13.7157	0.00418126	0.0853305	2.1	0.52
ENSMUSG00000052949	Rnf157	ring finger protein 157 [Source:MGI Symbol;Acc:MGI:2442484]	0.948927	2.75621	7.70282	0.0212398	0.190718	4.665	1.2
ENSMUSG00000001802	Lrp3	low density lipoprotein receptor-related protein 3 [Source:MGI Symbol;Acc:MGI:3584516]	0.948888	-0.281766	3.50411	0.0912435	0.364154	0.93	0.09
ENSMUSG00000027661	Slc2a10	solute carrier family 2 (facilitated glucose transporter), member 10 [Source:MGI Symbol;Acc:MGI:2156687]	0.948096	-1.19976	3.89457	0.0770973	0.338518	0.65	0.095
ENSMUSG00000036459	Wtip	WT1-interacting protein [Source:MGI Symbol;Acc:MGI:2141920]	0.947509	3.00523	2.61338	0.149139	0.453014	13.46	1.34
ENSMUSG00000117819	Gm50253	predicted gene, 50253 [Source:MGI Symbol;Acc:MGI:6303071]	0.947046	-0.253142	1.52493	0.249292	0.573735	0.41	0
ENSMUSG00000018845	Unc45b	unc-45 myosin chaperone B [Source:MGI Symbol;Acc:MGI:2443377]	0.942377	-0.71303	5.45513	0.041981	0.258417	0.87	0.17
ENSMUSG00000075015	Gm10801	predicted gene 10801 [Source:MGI Symbol;Acc:MGI:3641656]	-1.42739	0.240147	17.4444	0.00195505	0.058799	14.08	3.36
ENSMUSG00000060572	Mfap2	microfibrillar-associated protein 2 [Source:MGI Symbol;Acc:MGI:99559]	0.939456	-0.895505	5.08521	0.048117	0.275367	1.69667	0.3
ENSMUSG00000025425	St8sia5	ST8 alpha-N-acetyl-neuraminide alpha-2,8-sialyltransferase 5 [Source:MGI Symbol;Acc:MGI:109243]	0.937823	-0.926953	3.26028	0.101536	0.38054	0.855	0.06
ENSMUSG00000022941	Ripply3	ripply transcriptional repressor 3 [Source:MGI Symbol;Acc:MGI:2181192]	0.937548	1.05852	7.38484	0.0219041	0.193341	4.22333	1.06
ENSMUSG00000073274	Gm14636	predicted gene 14636 [Source:MGI Symbol;Acc:MGI:3641976]	-1.23297	4.28314	14.0365	0.00572931	0.102179	12.43	3.19
ENSMUSG00000001930	Vwf	Von Willebrand factor [Source:MGI Symbol;Acc:MGI:98941]	0.929108	-0.672462	1.93113	0.196569	0.514902	0.68	0.14
ENSMUSG00000101671	Gm28221	predicted gene 28221 [Source:MGI Symbol;Acc:MGI:5578927]	0.937287	0.671218	5.20451	0.0460656	0.270699	48.84	6.23
ENSMUSG00000023013	Aqp2	aquaporin 2 [Source:MGI Symbol;Acc:MGI:1096865]	0.926747	14.5007	3.51152	0.103076	0.383521	48633.6	10684.5
ENSMUSG00000093385	A330044P14Rik	RIKEN cDNA A330044P14 gene [Source:MGI Symbol;Acc:MGI:2441792]	0.925345	-0.527352	2.1048	0.179122	0.493473	0.766667	0.17
ENSMUSG00000100039	Gm28959	predicted gene 28959 [Source:MGI Symbol;Acc:MGI:5579665]	-6.01512	-1.14945	14.9536	0.00390564	0.082322	15.64	0
ENSMUSG00000104079	Gm37024	predicted gene, 37024 [Source:MGI Symbol;Acc:MGI:5610252]	-0.938918	1.72701	13.0839	0.00481729	0.0937473	15.07	4.985
ENSMUSG00000035697	Arhgap45	Rho GTPase activating protein 45 [Source:MGI Symbol;Acc:MGI:1917969]	0.919694	0.748183	4.50366	0.0604239	0.303258	0.963333	0.05
ENSMUSG00000056394	Lig1	ligase I, DNA, ATP-dependent [Source:MGI Symbol;Acc:MGI:101789]	1.02047	3.71441	32.9188	0.000198449	0.0195296	14.875	6.51
ENSMUSG00000019992	Mtfr2	mitochondrial fission regulator 2 [Source:MGI Symbol;Acc:MGI:1919054]	0.918586	-0.592534	5.29979	0.0444329	0.266033	0.89	0.23
ENSMUSG00000051495	Irf2bp2	interferon regulatory factor 2 binding protein 2 [Source:MGI Symbol;Acc:MGI:2443921]	0.976049	6.56881	40.792	0.000113906	0.0151379	45.695	18.15
ENSMUSG00000026620	Mark1	MAP/microtubule affinity regulating kinase 1 [Source:MGI Symbol;Acc:MGI:2664902]	0.915166	1.96256	3.85423	0.0817816	0.348645	3.07	0.3
ENSMUSG00000025161	Slc16a3	solute carrier family 16 (monocarboxylic acid transporters), member 3 [Source:MGI Symbol;Acc:MGI:1933438]	0.911885	1.71829	6.05585	0.0343571	0.234615	5.50333	1.455
ENSMUSG00000052139	Babam2	BRISC and BRCA1 A complex member 2 [Source:MGI Symbol;Acc:MGI:1333875]	0.906303	5.25413	13.519	0.00603645	0.104481	65.94	21.21
ENSMUSG00000073565	Prr16	proline rich 16 [Source:MGI Symbol;Acc:MGI:1918623]	0.90622	-0.0943618	6.65527	0.0277068	0.212312	0.753333	0.23
ENSMUSG00000027454	Gins1	GINS complex subunit 1 (Psf1 homolog) [Source:MGI Symbol;Acc:MGI:1916520]	0.903882	-0.42799	4.28067	0.0657776	0.314217	2.61	0.34
ENSMUSG00000092470	Gm20518	predicted gene 20518 [Source:MGI Symbol;Acc:MGI:5141983]	0.903518	7.91995	3.85949	0.0929558	0.365916	150.847	32.79
ENSMUSG00000044086	Lmod3	leiomodin 3 (fetal) [Source:MGI Symbol;Acc:MGI:2444169]	0.902997	0.0316531	4.08103	0.0713512	0.327075	1.15333	0.19
ENSMUSG00000068037	Mas1	MAS1 oncogene [Source:MGI Symbol;Acc:MGI:96918]	0.902289	-1.43968	2.1826	0.17078	0.480863	0.66	0.04
ENSMUSG00000029050	Ski	ski sarcoma viral oncogene homolog (avian) [Source:MGI Symbol;Acc:MGI:98310]	0.942036	5.29156	26.8977	0.000545053	0.0321866	17.975	5.92
ENSMUSG00000079003	Samd1	sterile alpha motif domain containing 1 [Source:MGI Symbol;Acc:MGI:2142433]	0.901387	1.62788	10.7403	0.00847776	0.121718	3.745	1.03
ENSMUSG00000035951	Ascl3	achaete-scute family bHLH transcription factor 3 [Source:MGI Symbol;Acc:MGI:1928820]	0.899167	-0.893188	6.64065	0.0278411	0.212573	2.815	0.96
ENSMUSG00000036672	Cenpt	centromere protein T [Source:MGI Symbol;Acc:MGI:2443939]	0.896342	2.58876	17.0797	0.00209533	0.0602224	8.395	2.8
ENSMUSG00000029177	Cenpa	centromere protein A [Source:MGI Symbol;Acc:MGI:88375]	0.919859	2.22147	23.1297	0.000741737	0.03714	10.39	3.76
ENSMUSG00000085587	Gm14493	predicted gene 14493 [Source:MGI Symbol;Acc:MGI:3705313]	0.892434	-0.759803	3.53309	0.0899825	0.362709	5.175	0.98
ENSMUSG00000071604	Fam189a2	family with sequence similarity 189, member A2 [Source:MGI Symbol;Acc:MGI:2685813]	0.891812	0.353937	3.04976	0.11256	0.397139	1.29	0.2
ENSMUSG00000048696	Mex3d	mex3 RNA binding family member D [Source:MGI Symbol;Acc:MGI:2681847]	0.890986	1.13306	12.1276	0.00601845	0.104374	1.73	0.64
ENSMUSG00000030346	Rad51ap1	RAD51 associated protein 1 [Source:MGI Symbol;Acc:MGI:1098224]	0.888462	1.03665	7.50234	0.021114	0.19031	5.52	1.17
ENSMUSG00000017146	Brca1	breast cancer 1, early onset [Source:MGI Symbol;Acc:MGI:104537]	0.878996	1.89731	7.79016	0.0193389	0.182353	2.31	0.45
ENSMUSG00000059956	Serpinb12	serine (or cysteine) peptidase inhibitor, clade B (ovalbumin), member 12 [Source:MGI Symbol;Acc:MGI:1919119]	0.877519	0.448921	7.78774	0.0193348	0.182353	2.37667	0.9
ENSMUSG00000074649	BC029722	cDNA sequence BC029722 [Source:MGI Symbol;Acc:MGI:3584273]	0.87662	4.594	8.38302	0.0204388	0.187163	37.685	10.12
ENSMUSG00000020520	Galnt10	polypeptide N-acetylgalactosaminyltransferase 10 [Source:MGI Symbol;Acc:MGI:1890480]	0.918615	3.35011	20.1086	0.00121186	0.0451598	5.23	1.91
ENSMUSG00000026429	Ube2t	ubiquitin-conjugating enzyme E2T [Source:MGI Symbol;Acc:MGI:1914446]	0.875613	1.67136	13.2454	0.00464423	0.0917574	9.735	2.14
ENSMUSG00000031453	Rasa3	RAS p21 protein activator 3 [Source:MGI Symbol;Acc:MGI:1197013]	0.87485	1.6925	7.44195	0.0215157	0.191572	2.165	0.68
ENSMUSG00000037095	Lrg1	leucine-rich alpha-2-glycoprotein 1 [Source:MGI Symbol;Acc:MGI:1924155]	0.874067	0.00437217	7.35638	0.0221009	0.194041	2.19	0.61
ENSMUSG00000019214	Chtf18	CTF18, chromosome transmission fidelity factor 18 [Source:MGI Symbol;Acc:MGI:2384887]	0.917302	2.59465	23.0221	0.000754192	0.0373469	9.23	1.12
ENSMUSG00000069682	Gm10275	predicted pseudogene 10275 [Source:MGI Symbol;Acc:MGI:3704354]	0.870011	-1.37822	4.67264	0.0563213	0.295459	4.4	0.66
ENSMUSG00000054662	Ano9	anoctamin 9 [Source:MGI Symbol;Acc:MGI:1918595]	0.868992	1.61507	5.1785	0.0469569	0.272717	3.01667	0.71
ENSMUSG00000055045	Gm11190	predicted gene 11190 [Source:MGI Symbol;Acc:MGI:3651694]	0.866487	-1.39409	1.73056	0.218259	0.541608	0.25	0.02
ENSMUSG00000046591	Ticrr	TOPBP1-interacting checkpoint and replication regulator [Source:MGI Symbol;Acc:MGI:1924261]	0.862742	-0.456924	2.15387	0.174015	0.485698	0.34	0.14
ENSMUSG00000056025	Clca3a1	chloride channel accessory 3A1 [Source:MGI Symbol;Acc:MGI:1316732]	0.858904	0.446549	4.94012	0.0508228	0.281827	0.97	0.11
ENSMUSG00000027955	Gask1b	golgi associated kinase 1B [Source:MGI Symbol;Acc:MGI:1915909]	0.854996	2.38478	9.36402	0.012243	0.145651	3.87333	1.32
ENSMUSG00000023908	Pkmyt1	protein kinase, membrane associated tyrosine/threonine 1 [Source:MGI Symbol;Acc:MGI:2137630]	0.851794	2.89629	14.2278	0.00373911	0.0806403	11.585	3.83
ENSMUSG00000079494	Nat8f5	N-acetyltransferase 8 (GCN5-related) family member 5 [Source:MGI Symbol;Acc:MGI:1916299]	0.847942	-0.685055	1.7687	0.21428	0.536549	2.62333	0.235
ENSMUSG00000110656	Gm20735	predicted gene, 20735 [Source:MGI Symbol;Acc:MGI:5434091]	0.847025	-0.928373	3.88129	0.0775283	0.339478	0.756667	0.15
ENSMUSG00000006529	Itih1	inter-alpha trypsin inhibitor, heavy chain 1 [Source:MGI Symbol;Acc:MGI:96618]	0.846801	0.00460372	4.94689	0.0506923	0.281405	1.24	0.21
ENSMUSG00000051235	Gen1	GEN1, Holliday junction 5' flap endonuclease [Source:MGI Symbol;Acc:MGI:2443149]	0.844877	0.183226	4.01757	0.073245	0.331168	1.14333	0.27
ENSMUSG00000045328	Cenpe	centromere protein E [Source:MGI Symbol;Acc:MGI:1098230]	0.843221	1.10386	13.3177	0.00456913	0.090851	0.69	0.24
ENSMUSG00000056004	9330182L06Rik	RIKEN cDNA 9330182L06 gene [Source:MGI Symbol;Acc:MGI:2443264]	0.841102	-0.571336	6.66301	0.027636	0.212204	0.465	0.14
ENSMUSG00000034648	Lrrn1	leucine rich repeat protein 1, neuronal [Source:MGI Symbol;Acc:MGI:106038]	0.840998	3.2188	13.8223	0.0041361	0.0847951	7.095	2.5
ENSMUSG00000039994	Timeless	timeless circadian clock 1 [Source:MGI Symbol;Acc:MGI:1321393]	0.837862	2.24471	16.7937	0.00221391	0.0625893	4.84667	1.99
ENSMUSG00000027699	Ect2	ect2 oncogene [Source:MGI Symbol;Acc:MGI:95281]	0.835471	3.12825	16.0328	0.00257106	0.0677265	6.78333	2.72
ENSMUSG00000031756	Cenpn	centromere protein N [Source:MGI Symbol;Acc:MGI:1919405]	0.835408	1.42014	10.1042	0.0100063	0.132191	4.51	1.45
ENSMUSG00000038400	Pmepa1	prostate transmembrane protein, androgen induced 1 [Source:MGI Symbol;Acc:MGI:1929600]	0.835347	4.79806	7.33049	0.0274453	0.211791	24.56	4.57
ENSMUSG00000020649	Rrm2	ribonucleotide reductase M2 [Source:MGI Symbol;Acc:MGI:98181]	0.901669	5.59398	42.7543	7.25151e-05	0.0125282	65.55	25.77
ENSMUSG00000040811	Eml2	echinoderm microtubule associated protein like 2 [Source:MGI Symbol;Acc:MGI:1919455]	0.830785	5.18661	2.4277	0.165994	0.475242	53.35	9.14
ENSMUSG00000037313	Tacc3	transforming, acidic coiled-coil containing protein 3 [Source:MGI Symbol;Acc:MGI:1341163]	0.895865	3.33874	45.7674	5.28997e-05	0.0112676	15.2533	6.55
ENSMUSG00000045680	Tcf21	transcription factor 21 [Source:MGI Symbol;Acc:MGI:1202715]	0.826514	-0.927391	1.7392	0.217426	0.540508	1.23	0.19
ENSMUSG00000000028	Cdc45	cell division cycle 45 [Source:MGI Symbol;Acc:MGI:1338073]	0.826352	2.49347	11.7108	0.00665388	0.108187	8.13	2.59
ENSMUSG00000062859	Tcp11	t-complex protein 11 [Source:MGI Symbol;Acc:MGI:98544]	0.825875	3.50476	18.8003	0.00152368	0.0506232	20.095	6.35
ENSMUSG00000066196	Spag8	sperm associated antigen 8 [Source:MGI Symbol;Acc:MGI:3056295]	0.823309	-0.917139	3.66659	0.084931	0.35469	0.92	0.34
ENSMUSG00000044469	Tnfaip8l1	tumor necrosis factor, alpha-induced protein 8-like 1 [Source:MGI Symbol;Acc:MGI:1913693]	0.822528	-0.978142	2.58496	0.139383	0.438452	0.446667	0.04
ENSMUSG00000118394	Gm50475	predicted gene, 50475 [Source:MGI Symbol;Acc:MGI:6324745]	0.822128	-0.760077	2.02746	0.185556	0.500732	6.27	0.28
ENSMUSG00000075266	Cenpw	centromere protein W [Source:MGI Symbol;Acc:MGI:1913561]	0.821881	0.202372	3.54992	0.0893254	0.361322	2.16	0.34
ENSMUSG00000000567	Sox9	SRY (sex determining region Y)-box 9 [Source:MGI Symbol;Acc:MGI:98371]	0.819156	1.00102	7.02487	0.0245597	0.20206	1.19	0.21
ENSMUSG00000079110	Capn3	calpain 3 [Source:MGI Symbol;Acc:MGI:107437]	0.81891	-0.997838	3.74218	0.0822279	0.349358	0.83	0.35
ENSMUSG00000050410	Tcf19	transcription factor 19 [Source:MGI Symbol;Acc:MGI:103180]	0.876024	4.30961	36.9289	0.000126276	0.0159832	36.255	12.91
ENSMUSG00000079049	Serpinb1c	serine (or cysteine) peptidase inhibitor, clade B, member 1c [Source:MGI Symbol;Acc:MGI:2445363]	0.818586	-1.33224	3.34066	0.0979469	0.373645	0.85	0.16
ENSMUSG00000107167	Gm34653	predicted gene, 34653 [Source:MGI Symbol;Acc:MGI:5593812]	0.817406	-1.25022	3.01255	0.113692	0.398244	0.595	0.04
ENSMUSG00000001525	Tubb5	tubulin, beta 5 class I [Source:MGI Symbol;Acc:MGI:107812]	0.871905	5.69312	56.689	2.1547e-05	0.00837587	56.625	19.92
ENSMUSG00000039977	Deup1	deuterosome assembly protein 1 [Source:MGI Symbol;Acc:MGI:2443026]	0.811178	-0.21961	7.128	0.0237606	0.199981	1.18	0.37
ENSMUSG00000072082	Ccnf	cyclin F [Source:MGI Symbol;Acc:MGI:102551]	0.809591	2.61949	8.03405	0.0181704	0.176252	4.99	1.45
ENSMUSG00000029661	Col1a2	collagen, type I, alpha 2 [Source:MGI Symbol;Acc:MGI:88468]	0.809111	1.36945	5.62249	0.0395226	0.248988	1.36	0.05
ENSMUSG00000029168	Dpysl5	dihydropyrimidinase-like 5 [Source:MGI Symbol;Acc:MGI:1929772]	0.806212	-0.586917	4.06361	0.0718651	0.328653	0.59	0.08
ENSMUSG00000028718	Stil	Scl/Tal1 interrupting locus [Source:MGI Symbol;Acc:MGI:107477]	0.8026	1.08991	5.46208	0.0418752	0.258175	1.25	0.44
ENSMUSG00000056481	Cd248	CD248 antigen, endosialin [Source:MGI Symbol;Acc:MGI:1917695]	0.801061	-0.615435	2.07516	0.180914	0.495174	0.76	0.18
ENSMUSG00000031506	Ptpn7	protein tyrosine phosphatase, non-receptor type 7 [Source:MGI Symbol;Acc:MGI:2156893]	0.801001	-1.05403	2.06439	0.181726	0.496369	0.56	0.04
ENSMUSG00000069920	B3gnt9	UDP-GlcNAc:betaGal beta-1,3-N-acetylglucosaminyltransferase 9 [Source:MGI Symbol;Acc:MGI:2142841]	0.799351	-1.35769	1.90997	0.19746	0.515844	0.495	0.08
ENSMUSG00000024513	Mbd2	methyl-CpG binding domain protein 2 [Source:MGI Symbol;Acc:MGI:1333813]	0.798909	5.07488	1.6718	0.240252	0.563282	59.09	8.75
ENSMUSG00000037437	Adam32	a disintegrin and metallopeptidase domain 32 [Source:MGI Symbol;Acc:MGI:2653822]	0.798381	-1.19884	1.48343	0.251884	0.576715	0.845	0.15
ENSMUSG00000006678	Pola1	polymerase (DNA directed), alpha 1 [Source:MGI Symbol;Acc:MGI:99660]	0.797268	3.00079	5.35154	0.0463983	0.27162	3.935	0.95
ENSMUSG00000056367	Actr3b	ARP3 actin-related protein 3B [Source:MGI Symbol;Acc:MGI:2661120]	0.796964	-1.18862	3.95554	0.0751571	0.33503	0.62	0.13
ENSMUSG00000048416	Mlf1	myeloid leukemia factor 1 [Source:MGI Symbol;Acc:MGI:1341819]	0.796101	-1.03852	1.71164	0.220649	0.544558	1.69333	0
ENSMUSG00000086287	Gm15972	predicted gene 15972 [Source:MGI Symbol;Acc:MGI:3801965]	0.795821	-1.26517	3.16058	0.10622	0.387669	6.29	1.4
ENSMUSG00000028927	Padi2	peptidyl arginine deiminase, type II [Source:MGI Symbol;Acc:MGI:1338892]	0.795333	-0.261056	5.38025	0.0431416	0.261987	0.73	0.11
ENSMUSG00000083672	Kpna2-ps	Kpna2 retrotransposed pseudogene [Source:MGI Symbol;Acc:MGI:3647335]	0.795282	-1.45947	0.486058	0.504732	0.779098	0.77	0
ENSMUSG00000092074	Dynlt1a	dynein light chain Tctex-type 1A [Source:MGI Symbol;Acc:MGI:3807506]	0.792493	-0.121906	7.7224	0.0197255	0.18399	0.86	0.27
ENSMUSG00000051403	Ppp1r37	protein phosphatase 1, regulatory subunit 37 [Source:MGI Symbol;Acc:MGI:2687042]	0.792319	4.93007	11.154	0.00944181	0.128556	27.815	8.44
ENSMUSG00000116069	Gm49510	predicted gene, 49510 [Source:MGI Symbol;Acc:MGI:6155200]	0.791993	-0.521952	5.73507	0.0379681	0.245389	0.606667	0.27
ENSMUSG00000092232	Gm20521	predicted gene 20521 [Source:MGI Symbol;Acc:MGI:5141986]	0.790474	-0.196305	3.83955	0.0789022	0.342218	1.7	0.58
ENSMUSG00000027883	Gpsm2	G-protein signalling modulator 2 (AGS3-like, C. elegans) [Source:MGI Symbol;Acc:MGI:1923373]	0.790306	2.269	13.8784	0.00403427	0.0838577	4.12	1.48
ENSMUSG00000002274	Metrn	meteorin, glial cell differentiation regulator [Source:MGI Symbol;Acc:MGI:1917333]	0.789073	2.16095	6.88368	0.0257449	0.206346	12.335	3.36
ENSMUSG00000071477	Zfp777	zinc finger protein 777 [Source:MGI Symbol;Acc:MGI:1919556]	0.834507	3.9657	33.5963	0.00018331	0.0187519	14.19	5.42
ENSMUSG00000059323	Tonsl	tonsoku-like, DNA repair protein [Source:MGI Symbol;Acc:MGI:1919999]	0.78482	3.33721	15.7226	0.00273641	0.0703281	7.17	4.89
ENSMUSG00000107335	Gm43372	predicted gene 43372 [Source:MGI Symbol;Acc:MGI:5663509]	0.783249	-0.638806	3.18769	0.10492	0.386173	0.495	0.04
ENSMUSG00000028044	Cks1b	CDC28 protein kinase 1b [Source:MGI Symbol;Acc:MGI:1889208]	0.827616	2.97725	32.3994	0.000211083	0.0203859	31.02	11.28
ENSMUSG00000105263	Gm42427	predicted gene 42427 [Source:MGI Symbol;Acc:MGI:5662564]	0.780722	-0.996477	2.60605	0.137951	0.436728	0.25	0.04
ENSMUSG00000053977	Cd8a	CD8 antigen, alpha chain [Source:MGI Symbol;Acc:MGI:88346]	0.780484	1.75636	2.056	0.187491	0.503299	4.33	0.85
ENSMUSG00000029163	Emilin1	elastin microfibril interfacer 1 [Source:MGI Symbol;Acc:MGI:1926189]	0.780033	2.52443	17.196	0.00204932	0.0599722	4.735	3.44
ENSMUSG00000046491	C1qtnf2	C1q and tumor necrosis factor related protein 2 [Source:MGI Symbol;Acc:MGI:1916433]	0.777867	-0.927248	2.55304	0.141587	0.441664	1.53	0
ENSMUSG00000022797	Tfrc	transferrin receptor [Source:MGI Symbol;Acc:MGI:98822]	0.777487	5.76769	11.7118	0.00868572	0.123676	37.61	12.46
ENSMUSG00000110243	Gm45631	predicted gene 45631 [Source:MGI Symbol;Acc:MGI:5791467]	0.77723	-1.35149	0.747874	0.409588	0.718087	1.2	0
ENSMUSG00000021144	Mta1	metastasis associated 1 [Source:MGI Symbol;Acc:MGI:2150037]	0.776612	2.1952	5.26868	0.0454506	0.269099	5.3	1.08
ENSMUSG00000082860	Gm13204	predicted gene 13204 [Source:MGI Symbol;Acc:MGI:3651444]	0.775325	-0.664281	5.88404	0.0360246	0.23995	2.415	0.97
ENSMUSG00000035275	Raver2	ribonucleoprotein, PTB-binding 2 [Source:MGI Symbol;Acc:MGI:2443623]	0.768856	-0.393421	2.55045	0.141767	0.441837	0.47	0.1
ENSMUSG00000008028	1700008O03Rik	RIKEN cDNA 1700008O03 gene [Source:MGI Symbol;Acc:MGI:1916599]	0.767957	-0.811392	3.94281	0.0755572	0.335662	1.78	0.57
ENSMUSG00000013707	Tnfaip8l2	tumor necrosis factor, alpha-induced protein 8-like 2 [Source:MGI Symbol;Acc:MGI:1917019]	0.766404	-0.931076	2.23219	0.166445	0.475658	2.09	0.19
ENSMUSG00000025185	Loxl4	lysyl oxidase-like 4 [Source:MGI Symbol;Acc:MGI:1914823]	0.764065	-0.780782	2.41703	0.151494	0.454569	0.435	0.12
ENSMUSG00000069910	Spdl1	spindle apparatus coiled-coil protein 1 [Source:MGI Symbol;Acc:MGI:1917635]	0.763241	1.07865	5.94399	0.035277	0.237912	2.98	0.66
ENSMUSG00000028458	Tesk1	testis specific protein kinase 1 [Source:MGI Symbol;Acc:MGI:1201675]	0.760583	5.30588	6.99001	0.0302498	0.220915	44.495	10.32
ENSMUSG00000043448	Gjc2	gap junction protein, gamma 2 [Source:MGI Symbol;Acc:MGI:2153060]	0.760177	-0.950227	2.91071	0.119223	0.406357	0.655	0.17
ENSMUSG00000032313	Tmem266	transmembrane protein 266 [Source:MGI Symbol;Acc:MGI:2142980]	0.759177	0.688052	7.02068	0.0245928	0.202066	1.555	0.52
ENSMUSG00000037020	Wdr62	WD repeat domain 62 [Source:MGI Symbol;Acc:MGI:1923696]	0.759058	1.96172	11.7364	0.0066125	0.107992	4.81	0.91
ENSMUSG00000035211	Xrra1	X-ray radiation resistance associated 1 [Source:MGI Symbol;Acc:MGI:2181647]	0.755873	-1.47986	1.37086	0.2692	0.595497	0.57	0.105
ENSMUSG00000074793	Hspa12b	heat shock protein 12B [Source:MGI Symbol;Acc:MGI:1919880]	0.754155	-0.321131	2.23479	0.166307	0.475491	1.06667	0.19
ENSMUSG00000029436	Mmp17	matrix metallopeptidase 17 [Source:MGI Symbol;Acc:MGI:1346076]	0.752082	-0.0431284	3.15815	0.106338	0.387669	1.25	0.07
ENSMUSG00000037390	Muc3	mucin 3, intestinal [Source:MGI Symbol;Acc:MGI:1203527]	0.74885	-0.177118	7.47894	0.0212686	0.190718	2.19667	0.97
ENSMUSG00000114638	Gm31834	predicted gene, 31834 [Source:MGI Symbol;Acc:MGI:5590993]	0.74658	-1.06407	2.90027	0.119809	0.407342	0.34	0.11
ENSMUSG00000057068	Fam47e	family with sequence similarity 47, member E [Source:MGI Symbol;Acc:MGI:2686227]	0.744936	-0.0597092	3.25416	0.101815	0.381201	2.66	0.26
ENSMUSG00000062078	Qk	quaking [Source:MGI Symbol;Acc:MGI:97837]	0.743138	5.44068	15.9863	0.00306867	0.0741473	44.155	11.9
ENSMUSG00000109274	Gm45133	predicted gene 45133 [Source:MGI Symbol;Acc:MGI:5753709]	0.742492	0.326781	2.43391	0.150569	0.454089	1.35	0.23
ENSMUSG00000036875	Dna2	DNA replication helicase/nuclease 2 [Source:MGI Symbol;Acc:MGI:2443732]	0.741765	1.05887	7.8146	0.0191769	0.181534	1.79	0.5
ENSMUSG00000078630	Tomt	transmembrane O-methyltransferase [Source:MGI Symbol;Acc:MGI:3769724]	0.740984	-0.594481	4.69561	0.0558211	0.294348	0.59	0.21
ENSMUSG00000039851	4932438H23Rik	RIKEN cDNA 4932438H23 gene [Source:MGI Symbol;Acc:MGI:1921637]	0.740213	-1.1316	2.3271	0.15854	0.464769	0.383333	0.07
ENSMUSG00000002289	Angptl4	angiopoietin-like 4 [Source:MGI Symbol;Acc:MGI:1888999]	0.738365	4.33601	3.58924	0.0987163	0.374314	26.08	7.92
ENSMUSG00000037211	Spry1	sprouty RTK signaling antagonist 1 [Source:MGI Symbol;Acc:MGI:1345139]	0.737186	6.3114	3.40963	0.109584	0.392974	77.52	24.84
ENSMUSG00000028435	Aqp3	aquaporin 3 [Source:MGI Symbol;Acc:MGI:1333777]	0.735878	12.2054	8.18808	0.0194846	0.183214	6967.62	2877.48
ENSMUSG00000098974	Gm27505	predicted gene, 27505 [Source:MGI Symbol;Acc:MGI:5530887]	0.735777	-0.795219	1.92615	0.195728	0.514084	522.635	0
ENSMUSG00000037466	Tedc1	tubulin epsilon and delta complex 1 [Source:MGI Symbol;Acc:MGI:2144738]	0.735752	3.3903	17.3742	0.00198117	0.0591832	10.47	5.38
ENSMUSG00000002055	Spag5	sperm associated antigen 5 [Source:MGI Symbol;Acc:MGI:1927470]	0.734748	3.47252	2.96377	0.124506	0.416127	10.7067	2.4
ENSMUSG00000020926	Adam11	a disintegrin and metallopeptidase domain 11 [Source:MGI Symbol;Acc:MGI:1098667]	0.733809	1.51483	10.8024	0.00834419	0.120585	1.84	0.63
ENSMUSG00000023015	Racgap1	Rac GTPase-activating protein 1 [Source:MGI Symbol;Acc:MGI:1349423]	0.81888	4.30798	20.5037	0.00119033	0.0445988	21.21	8.63
ENSMUSG00000051855	Mest	mesoderm specific transcript [Source:MGI Symbol;Acc:MGI:96968]	0.73058	-0.522186	2.50259	0.145161	0.446334	1.19	0.15
ENSMUSG00000006585	Cdt1	chromatin licensing and DNA replication factor 1 [Source:MGI Symbol;Acc:MGI:1914427]	0.72977	2.62592	13.8505	0.00405903	0.083928	7.765	3.49
ENSMUSG00000073434	Wdr90	WD repeat domain 90 [Source:MGI Symbol;Acc:MGI:1921267]	0.729315	4.67764	8.1986	0.0200958	0.18559	15.6767	7.53
ENSMUSG00000038546	Ranbp9	RAN binding protein 9 [Source:MGI Symbol;Acc:MGI:1928741]	0.815963	4.17831	20.0448	0.00126718	0.046378	17.09	5.23
ENSMUSG00000030147	Clec4b1	C-type lectin domain family 4, member b1 [Source:MGI Symbol;Acc:MGI:1917060]	0.72542	-1.37833	2.8166	0.124641	0.416248	1.74	0.12
ENSMUSG00000062545	Tlr12	toll-like receptor 12 [Source:MGI Symbol;Acc:MGI:3045221]	0.724946	0.878136	9.2457	0.0126371	0.147518	1.29	0.65
ENSMUSG00000020108	Ddit4	DNA-damage-inducible transcript 4 [Source:MGI Symbol;Acc:MGI:1921997]	0.72452	4.10929	1.99967	0.201874	0.520813	34.315	6.66
ENSMUSG00000038496	Slc19a3	solute carrier family 19, member 3 [Source:MGI Symbol;Acc:MGI:1931307]	0.787606	3.96385	27.5743	0.000389989	0.0267117	12.955	6.42
ENSMUSG00000041961	Znrf3	zinc and ring finger 3 [Source:MGI Symbol;Acc:MGI:3039616]	0.72162	2.92875	7.00265	0.0251607	0.204135	3.81	0.81
ENSMUSG00000020493	Prr11	proline rich 11 [Source:MGI Symbol;Acc:MGI:2444496]	0.720272	-0.47608	3.21055	0.103839	0.385025	0.38	0.04
ENSMUSG00000029368	Alb	albumin [Source:MGI Symbol;Acc:MGI:87991]	0.719194	-1.11167	2.4172	0.151481	0.454569	0.49	0.12
ENSMUSG00000039563	2210406O10Rik	RIKEN cDNA 2210406O10 gene [Source:MGI Symbol;Acc:MGI:1923960]	0.717489	-0.719151	4.40059	0.0626886	0.309194	1.6	0.32
ENSMUSG00000005233	Spc25	SPC25, NDC80 kinetochore complex component, homolog (S. cerevisiae) [Source:MGI Symbol;Acc:MGI:1913692]	0.78114	5.04983	63.1937	1.35186e-05	0.00760485	70.11	31.35
ENSMUSG00000010830	Kdelr3	KDEL (Lys-Asp-Glu-Leu) endoplasmic reticulum protein retention receptor 3 [Source:MGI Symbol;Acc:MGI:2145953]	0.715556	-0.158804	3.09336	0.109534	0.392974	1.85	0.38
ENSMUSG00000063160	Numbl	numb-like [Source:MGI Symbol;Acc:MGI:894702]	0.715229	1.74735	6.42934	0.0298744	0.219111	3.20333	0.79
ENSMUSG00000046634	Pkd1l1	polycystic kidney disease 1 like 1 [Source:MGI Symbol;Acc:MGI:2156538]	0.714283	-1.12816	1.78062	0.212058	0.533784	0.48	0.03
ENSMUSG00000020573	Pik3cg	phosphatidylinositol-4,5-bisphosphate 3-kinase catalytic subunit gamma [Source:MGI Symbol;Acc:MGI:1353576]	0.711454	-0.284543	2.21635	0.167814	0.477595	0.453333	0.09
ENSMUSG00000116164	1110013H19Rik	RIKEN cDNA 1110013H19 gene [Source:MGI Symbol;Acc:MGI:1915772]	0.710439	-1.18799	2.39083	0.153504	0.458148	2.39	0.86
ENSMUSG00000032085	Tagln	transgelin [Source:MGI Symbol;Acc:MGI:106012]	0.710253	0.105275	4.29332	0.0654428	0.313296	2.185	0.34
ENSMUSG00000025507	Pidd1	p53 induced death domain protein 1 [Source:MGI Symbol;Acc:MGI:1889507]	0.708726	2.49245	7.47516	0.0212936	0.190833	4.375	1.56
ENSMUSG00000041117	Ccdc8	coiled-coil domain containing 8 [Source:MGI Symbol;Acc:MGI:3612184]	0.70807	-0.349196	2.93076	0.118108	0.404773	0.363333	0.09
ENSMUSG00000028072	Ntrk1	neurotrophic tyrosine kinase, receptor, type 1 [Source:MGI Symbol;Acc:MGI:97383]	0.732375	5.69345	24.9036	0.000608158	0.0343863	49.83	21.69
ENSMUSG00000042029	Ncapg2	non-SMC condensin II complex, subunit G2 [Source:MGI Symbol;Acc:MGI:1923294]	0.705774	3.25567	4.55815	0.0625412	0.308813	7.885	2.925
ENSMUSG00000118423	Lrrc70	leucine rich repeat containing 70 [Source:MGI Symbol;Acc:MGI:5317337]	0.705437	-0.278809	3.52015	0.0904919	0.363393	1.82667	0.68
ENSMUSG00000059810	Rgs3	regulator of G-protein signaling 3 [Source:MGI Symbol;Acc:MGI:1354734]	0.705391	1.37384	6.08549	0.0335865	0.231283	2.28333	0.4
ENSMUSG00000029516	Cit	citron [Source:MGI Symbol;Acc:MGI:105313]	0.705331	2.08308	8.88682	0.0139819	0.155734	2.29	0.48
ENSMUSG00000074738	Fndc10	fibronectin type III domain containing 10 [Source:MGI Symbol;Acc:MGI:2444790]	0.70527	2.72886	5.45598	0.042702	0.260444	9.16	2.16
ENSMUSG00000108806	Gm44729	predicted gene 44729 [Source:MGI Symbol;Acc:MGI:5753305]	0.704315	-0.750701	4.16916	0.068821	0.321834	0.655	0.34
ENSMUSG00000012017	Scarf2	scavenger receptor class F, member 2 [Source:MGI Symbol;Acc:MGI:1858430]	0.703955	2.32734	5.4305	0.0425391	0.260307	3.84333	1.93
ENSMUSG00000009114	2610028H24Rik	RIKEN cDNA 2610028H24 gene [Source:MGI Symbol;Acc:MGI:1924214]	0.703706	0.262814	5.64857	0.0391557	0.2483	1.81	0.83
ENSMUSG00000039117	Taf4	TATA-box binding protein associated factor 4 [Source:MGI Symbol;Acc:MGI:2152346]	0.703446	3.67733	14.2212	0.00374444	0.0806403	7.345	2.74
ENSMUSG00000043059	Zfp513	zinc finger protein 513 [Source:MGI Symbol;Acc:MGI:2141255]	0.702994	3.94964	11.5061	0.00727083	0.113247	18.74	8.23
ENSMUSG00000090236	Car15	carbonic anhydrase 15 [Source:MGI Symbol;Acc:MGI:1931324]	0.702463	10.9863	9.80036	0.0122083	0.145651	4771.5	2092.75
ENSMUSG00000111990	Gm47033	predicted gene, 47033 [Source:MGI Symbol;Acc:MGI:6095730]	0.700861	-0.259065	5.21851	0.0457861	0.270179	0.965	0.4
ENSMUSG00000029761	Cald1	caldesmon 1 [Source:MGI Symbol;Acc:MGI:88250]	0.700023	2.80461	6.59654	0.0285317	0.214942	9.57333	2.82
ENSMUSG00000086119	Gm2415	predicted gene 2415 [Source:MGI Symbol;Acc:MGI:3780582]	0.698765	-0.757953	2.17771	0.171216	0.48132	0.955	0.22
ENSMUSG00000022580	Rhpn1	rhophilin, Rho GTPase binding protein 1 [Source:MGI Symbol;Acc:MGI:1098783]	0.698022	0.0967368	3.15725	0.106382	0.387669	1.17	0.28
ENSMUSG00000109051	Gm44913	predicted gene 44913 [Source:MGI Symbol;Acc:MGI:5753489]	0.694551	-1.09482	4.04026	0.0725609	0.330196	0.3	0.13
ENSMUSG00000030249	Abcc9	ATP-binding cassette, sub-family C (CFTR/MRP), member 9 [Source:MGI Symbol;Acc:MGI:1352630]	0.694475	-0.852672	1.34833	0.273116	0.599205	0.223333	0.03
ENSMUSG00000113310	Gm47884	predicted gene, 47884 [Source:MGI Symbol;Acc:MGI:6097112]	0.69331	-1.1135	2.92929	0.118189	0.404811	1.19	0.52
ENSMUSG00000055541	Lair1	leukocyte-associated Ig-like receptor 1 [Source:MGI Symbol;Acc:MGI:105492]	0.692969	1.04776	5.07459	0.048309	0.275955	2.855	0.57
ENSMUSG00000024411	Aqp4	aquaporin 4 [Source:MGI Symbol;Acc:MGI:107387]	0.692105	8.1241	8.04494	0.0218878	0.193341	265.17	91.47
ENSMUSG00000022676	Snai2	snail family zinc finger 2 [Source:MGI Symbol;Acc:MGI:1096393]	0.69039	0.253084	1.72382	0.219724	0.543767	1.97	0.41
ENSMUSG00000085715	Tsix	X (inactive)-specific transcript, opposite strand [Source:MGI Symbol;Acc:MGI:1336196]	0.690346	-1.03524	0.596827	0.460204	0.752947	0.515	0.02
ENSMUSG00000035370	Gm49322	predicted gene, 49322 [Source:MGI Symbol;Acc:MGI:6121503]	0.688862	2.44963	10.9817	0.0079727	0.118743	7.06	2.87
ENSMUSG00000021226	Acot2	acyl-CoA thioesterase 2 [Source:MGI Symbol;Acc:MGI:2159605]	0.728251	5.22073	19.8404	0.00137627	0.0484155	38.5733	17.26
ENSMUSG00000046982	Tshz1	teashirt zinc finger family member 1 [Source:MGI Symbol;Acc:MGI:1346031]	0.687281	4.79364	8.95566	0.0159153	0.164884	12.64	4.36
ENSMUSG00000026208	Des	desmin [Source:MGI Symbol;Acc:MGI:94885]	0.684962	-1.03446	3.50515	0.0910872	0.363998	0.4	0.16
ENSMUSG00000011263	Exoc3l2	exocyst complex component 3-like 2 [Source:MGI Symbol;Acc:MGI:1921713]	0.684889	2.16985	2.81203	0.127445	0.42073	3.62333	1.13
ENSMUSG00000004364	Cul3	cullin 3 [Source:MGI Symbol;Acc:MGI:1347360]	0.684882	6.16523	3.52083	0.104384	0.385799	72.12	15.9
ENSMUSG00000024660	Incenp	inner centromere protein [Source:MGI Symbol;Acc:MGI:1313288]	0.72323	3.56654	20.5304	0.00112814	0.0436665	15.22	5.64
ENSMUSG00000020974	Pole2	polymerase (DNA directed), epsilon 2 (p59 subunit) [Source:MGI Symbol;Acc:MGI:1197514]	0.684038	0.437135	6.26382	0.031595	0.225147	2.565	0.68
ENSMUSG00000010663	Fads1	fatty acid desaturase 1 [Source:MGI Symbol;Acc:MGI:1923517]	0.716523	6.61034	31.6673	0.000242228	0.021635	68.26	32.08
ENSMUSG00000042066	Tmcc2	transmembrane and coiled-coil domains 2 [Source:MGI Symbol;Acc:MGI:1916125]	0.683888	1.38709	2.70427	0.132339	0.427449	1.81	0.47
ENSMUSG00000032776	Mctp2	multiple C2 domains, transmembrane 2 [Source:MGI Symbol;Acc:MGI:2685335]	0.682596	1.35985	8.75615	0.0145143	0.15879	1.19	0.53
ENSMUSG00000084950	Gm5577	predicted gene 5577 [Source:MGI Symbol;Acc:MGI:3648213]	0.681175	-0.831991	3.351	0.0974968	0.373123	1.75	0.44
ENSMUSG00000040289	Hey1	hairy/enhancer-of-split related with YRPW motif 1 [Source:MGI Symbol;Acc:MGI:1341800]	0.680289	-0.698637	3.26186	0.101463	0.380433	0.82	0.12
ENSMUSG00000021943	Gdf10	growth differentiation factor 10 [Source:MGI Symbol;Acc:MGI:95684]	0.679251	-0.385279	2.06362	0.181801	0.496369	0.325	0.05
ENSMUSG00000079442	St6galnac4	ST6 (alpha-N-acetyl-neuraminyl-2,3-beta-galactosyl-1,3)-N-acetylgalactosaminide alpha-2,6-sialyltransferase 4 [Source:MGI Symbol;Acc:MGI:1341894]	0.678899	0.783353	4.52661	0.0596339	0.3021	2.52333	0.41
ENSMUSG00000038644	Pold1	polymerase (DNA directed), delta 1, catalytic subunit [Source:MGI Symbol;Acc:MGI:97741]	0.67863	5.16312	14.7747	0.00375048	0.0806587	29.975	14.16
ENSMUSG00000043621	Ubxn10	UBX domain protein 10 [Source:MGI Symbol;Acc:MGI:2443123]	0.678061	-0.635538	2.70345	0.131579	0.42614	0.52	0.17
ENSMUSG00000043807	Ly6g5b	lymphocyte antigen 6 complex, locus G5B [Source:MGI Symbol;Acc:MGI:2385809]	0.676539	-1.45994	1.71038	0.220593	0.544558	0.99	0.35
ENSMUSG00000028591	Pramef12	PRAME family member 12 [Source:MGI Symbol;Acc:MGI:1924882]	0.675913	1.25805	3.21707	0.10365	0.384825	3.69	0.39
ENSMUSG00000050623	Catsperz	cation channel sperm associated auxiliary subunit zeta [Source:MGI Symbol;Acc:MGI:1914327]	0.675911	0.440568	4.03807	0.0726266	0.330196	6.36333	1.78
ENSMUSG00000031877	Ces2g	carboxylesterase 2G [Source:MGI Symbol;Acc:MGI:1919611]	0.675487	-0.984481	1.78773	0.211219	0.533266	0.415	0.115
ENSMUSG00000113536	Gm49327	predicted gene, 49327 [Source:MGI Symbol;Acc:MGI:6121512]	0.67408	0.373685	3.06483	0.11098	0.395173	3.82	0.9
ENSMUSG00000028702	Rad54l	RAD54 like (S. cerevisiae) [Source:MGI Symbol;Acc:MGI:894697]	0.673984	2.95182	6.80443	0.0266528	0.208883	5.72333	1.54
ENSMUSG00000024118	Tedc2	tubulin epsilon and delta complex 2 [Source:MGI Symbol;Acc:MGI:1919266]	0.673789	2.12195	9.81368	0.0108149	0.137152	6.335	2.94
ENSMUSG00000026121	Sema4c	sema domain, immunoglobulin domain (Ig), transmembrane domain (TM) and short cytoplasmic domain, (semaphorin) 4C [Source:MGI Symbol;Acc:MGI:109252]	0.673458	1.7646	3.50022	0.0916879	0.364389	2.65	0.72
ENSMUSG00000021702	Thbs4	thrombospondin 4 [Source:MGI Symbol;Acc:MGI:1101779]	0.673362	0.237123	1.19652	0.302113	0.627488	1.02	0
ENSMUSG00000021569	Trip13	thyroid hormone receptor interactor 13 [Source:MGI Symbol;Acc:MGI:1916966]	0.672395	1.1467	3.97897	0.0744276	0.333602	2.965	1.17
ENSMUSG00000036894	Rap2b	RAP2B, member of RAS oncogene family [Source:MGI Symbol;Acc:MGI:1921262]	0.672274	0.929422	4.59618	0.0580264	0.299543	0.525	0.18
ENSMUSG00000022229	Atp12a	ATPase, H+/K+ transporting, nongastric, alpha polypeptide [Source:MGI Symbol;Acc:MGI:1926943]	0.667044	6.55881	4.52457	0.0709653	0.326172	61.135	18.11
ENSMUSG00000033966	Cdkl4	cyclin-dependent kinase-like 4 [Source:MGI Symbol;Acc:MGI:3587025]	0.666453	-0.695885	1.61036	0.233567	0.555907	0.69	0.18
ENSMUSG00000039431	Mtmr7	myotubularin related protein 7 [Source:MGI Symbol;Acc:MGI:1891693]	0.666439	2.28925	4.57136	0.0588599	0.300968	5.47	1.65
ENSMUSG00000044461	Shisa2	shisa family member 2 [Source:MGI Symbol;Acc:MGI:2444716]	0.707333	3.76829	24.9785	0.000561853	0.0326628	10.1833	5.48
ENSMUSG00000020401	Fam71b	family with sequence similarity 71, member B [Source:MGI Symbol;Acc:MGI:3650836]	0.664104	1.23401	4.77286	0.0541789	0.290562	3.73	2.06
ENSMUSG00000097656	Gm26712	predicted gene, 26712 [Source:MGI Symbol;Acc:MGI:5477206]	0.663974	0.518072	3.8964	0.0770384	0.33848	170.935	99.73
ENSMUSG00000074220	Zfp382	zinc finger protein 382 [Source:MGI Symbol;Acc:MGI:3588204]	0.661367	1.67355	4.19914	0.067986	0.319651	4.2	1.29
ENSMUSG00000054034	Tceal5	transcription elongation factor A (SII)-like 5 [Source:MGI Symbol;Acc:MGI:3036236]	0.66107	1.50479	6.99903	0.024765	0.202883	9.54	3.65
ENSMUSG00000022220	Adcy4	adenylate cyclase 4 [Source:MGI Symbol;Acc:MGI:99674]	0.660502	0.604597	1.62495	0.233017	0.555437	1.44667	0.43
ENSMUSG00000036356	Csgalnact1	chondroitin sulfate N-acetylgalactosaminyltransferase 1 [Source:MGI Symbol;Acc:MGI:2442354]	0.658054	1.33666	2.40112	0.153561	0.458148	2.85333	0.78
ENSMUSG00000022945	Chaf1b	chromatin assembly factor 1, subunit B (p60) [Source:MGI Symbol;Acc:MGI:1314881]	0.657697	3.16375	9.83045	0.0107661	0.137151	14.865	4.98
ENSMUSG00000032400	Zwilch	zwilch kinetochore protein [Source:MGI Symbol;Acc:MGI:1915264]	0.656926	1.46849	7.40432	0.0217706	0.192774	4.16	0.99
ENSMUSG00000054545	Ugt1a6a	UDP glucuronosyltransferase 1 family, polypeptide A6A [Source:MGI Symbol;Acc:MGI:2137698]	0.656514	5.64948	14.4388	0.00408081	0.0841546	49.68	22.26
ENSMUSG00000007610	Gtpbp3	GTP binding protein 3 [Source:MGI Symbol;Acc:MGI:1917609]	0.656328	3.50723	8.40946	0.0163622	0.166611	12.08	5.35
ENSMUSG00000031519	Asb5	ankyrin repeat and SOCs box-containing 5 [Source:MGI Symbol;Acc:MGI:1923544]	0.653962	-0.798416	3.71081	0.0833364	0.351832	2.24	0.62
ENSMUSG00000053198	Prx	periaxin [Source:MGI Symbol;Acc:MGI:108176]	0.653881	1.49736	4.48836	0.0605412	0.303625	1.23	0.4
ENSMUSG00000006930	Hap1	huntingtin-associated protein 1 [Source:MGI Symbol;Acc:MGI:1261831]	0.653775	4.64867	11.2735	0.00812674	0.119169	23.18	9.58
ENSMUSG00000030669	Calca	calcitonin/calcitonin-related polypeptide, alpha [Source:MGI Symbol;Acc:MGI:2151253]	0.651938	3.50408	5.41784	0.0446526	0.2666	54.39	17.39
ENSMUSG00000040147	Maob	monoamine oxidase B [Source:MGI Symbol;Acc:MGI:96916]	0.651751	-0.030858	2.29248	0.161365	0.469212	1.39	0.36
ENSMUSG00000103144	Pcdhga1	protocadherin gamma subfamily A, 1 [Source:MGI Symbol;Acc:MGI:1935212]	0.651311	1.12513	0.94844	0.357689	0.678009	1.43667	0.16
ENSMUSG00000106820	D5Ertd605e	DNA segment, Chr 5, ERATO Doi 605, expressed [Source:MGI Symbol;Acc:MGI:1277165]	0.648699	-1.35907	2.00979	0.187093	0.502871	0.99	0
ENSMUSG00000054793	Cadm4	cell adhesion molecule 4 [Source:MGI Symbol;Acc:MGI:2449088]	0.648635	1.57467	6.58366	0.0283724	0.214635	5.32	1.62
ENSMUSG00000097785	B230217O12Rik	RIKEN cDNA B230217O12 gene [Source:MGI Symbol;Acc:MGI:2444948]	0.648495	-0.650199	2.22398	0.167153	0.476456	1.01	0.26
ENSMUSG00000011877	Git1	GIT ArfGAP 1 [Source:MGI Symbol;Acc:MGI:1927140]	0.648417	5.50087	7.27741	0.0268039	0.209262	36.075	9.91
ENSMUSG00000028434	Epb41l4b	erythrocyte membrane protein band 4.1 like 4b [Source:MGI Symbol;Acc:MGI:1859149]	0.687494	6.35179	21.7522	0.00107434	0.042817	58.245	23.89
ENSMUSG00000115772	Gm48935	predicted gene, 48935 [Source:MGI Symbol;Acc:MGI:6118251]	0.647828	-0.517323	2.88509	0.120668	0.408904	4.4	1.29
ENSMUSG00000043008	Klhl6	kelch-like 6 [Source:MGI Symbol;Acc:MGI:2686922]	0.646999	1.24051	4.88601	0.0518796	0.284279	2.63667	0.93
ENSMUSG00000002835	Chaf1a	chromatin assembly factor 1, subunit A (p150) [Source:MGI Symbol;Acc:MGI:1351331]	0.645308	3.60714	12.5637	0.00543043	0.0992218	5.305	2.29
ENSMUSG00000118012	Gm46620	predicted gene, 46620 [Source:MGI Symbol;Acc:MGI:5826257]	0.642453	1.01905	4.11722	0.0702986	0.324614	2.53	1.18
ENSMUSG00000073374	C030034I22Rik	RIKEN cDNA C030034I22 gene [Source:MGI Symbol;Acc:MGI:1924783]	0.64234	0.789239	4.76863	0.0542672	0.290716	2.63	0.84
ENSMUSG00000052013	Btla	B and T lymphocyte associated [Source:MGI Symbol;Acc:MGI:2658978]	0.641808	-1.60494	0.792981	0.39457	0.707187	0.42	0
ENSMUSG00000066705	Fxyd6	FXYD domain-containing ion transport regulator 6 [Source:MGI Symbol;Acc:MGI:1890226]	0.641332	1.0048	1.55685	0.242938	0.565994	4.06667	0.71
ENSMUSG00000041930	Fam222a	family with sequence similarity 222, member A [Source:MGI Symbol;Acc:MGI:3605543]	0.639507	0.826449	5.07281	0.0483412	0.275955	1.815	0.47
ENSMUSG00000026301	Iqca	IQ motif containing with AAA domain [Source:MGI Symbol;Acc:MGI:1922168]	0.638996	0.627303	3.18531	0.105033	0.386231	1.93	0.31
ENSMUSG00000024600	Slc27a6	solute carrier family 27 (fatty acid transporter), member 6 [Source:MGI Symbol;Acc:MGI:3036230]	0.637219	-1.21258	1.80834	0.208811	0.530697	0.395	0.09
ENSMUSG00000033107	Rnf125	ring finger protein 125 [Source:MGI Symbol;Acc:MGI:1914914]	0.637056	0.196585	3.25885	0.101601	0.38054	2.585	1.09
ENSMUSG00000074217	Misp3	MISP family member 3 [Source:MGI Symbol;Acc:MGI:1917384]	0.636315	2.18504	6.97523	0.024956	0.203057	11.3933	6.37
ENSMUSG00000020253	Ppm1m	protein phosphatase 1M [Source:MGI Symbol;Acc:MGI:1915155]	0.63595	2.78914	11.9564	0.00627012	0.106647	10.4	4.42
ENSMUSG00000061535	C1qtnf7	C1q and tumor necrosis factor related protein 7 [Source:MGI Symbol;Acc:MGI:1925911]	0.635455	-1.37099	0.848533	0.379234	0.694058	1	0.05
ENSMUSG00000029910	Mad2l1	MAD2 mitotic arrest deficient-like 1 [Source:MGI Symbol;Acc:MGI:1860374]	0.634379	3.36729	13.6394	0.00425245	0.0863203	16.36	7.13
ENSMUSG00000024213	Nudt3	nudix (nucleotide diphosphate linked moiety X)-type motif 3 [Source:MGI Symbol;Acc:MGI:1928484]	0.634342	6.05644	9.50297	0.0141567	0.156332	78.395	30.82
ENSMUSG00000029790	Cep41	centrosomal protein 41 [Source:MGI Symbol;Acc:MGI:1891414]	0.634218	2.38583	10.2755	0.00956389	0.129528	5.685	2.77
ENSMUSG00000036834	Plch1	phospholipase C, eta 1 [Source:MGI Symbol;Acc:MGI:2683547]	0.633896	0.287687	3.34097	0.0979332	0.373645	0.985	0.24
ENSMUSG00000018983	E2f2	E2F transcription factor 2 [Source:MGI Symbol;Acc:MGI:1096341]	0.633287	2.28326	5.88986	0.0359511	0.239813	3.37	0.92
ENSMUSG00000050222	Il17d	interleukin 17D [Source:MGI Symbol;Acc:MGI:2446510]	0.633178	-1.10489	1.81598	0.207928	0.529404	1.19	0.18
ENSMUSG00000041000	Trim62	tripartite motif-containing 62 [Source:MGI Symbol;Acc:MGI:1914775]	0.629973	3.59186	10.5796	0.00884749	0.124497	7.325	3.18
ENSMUSG00000022665	Ccdc80	coiled-coil domain containing 80 [Source:MGI Symbol;Acc:MGI:1915146]	0.629387	2.3742	4.61206	0.0578382	0.299062	5.36	1.41
ENSMUSG00000046589	Lrrc8e	leucine rich repeat containing 8 family, member E [Source:MGI Symbol;Acc:MGI:1919517]	0.627502	3.16034	7.87411	0.0188712	0.179626	7.86	2.21
ENSMUSG00000104217	Gm37988	predicted gene, 37988 [Source:MGI Symbol;Acc:MGI:5611216]	0.627298	0.32732	4.59976	0.0579451	0.299247	5.04	2.26
ENSMUSG00000114515	Aldoa	aldolase A, fructose-bisphosphate [Source:MGI Symbol;Acc:MGI:87994]	0.624002	-0.647601	2.65141	0.134936	0.432512	3.12	1.28
ENSMUSG00000019773	Fbxo5	F-box protein 5 [Source:MGI Symbol;Acc:MGI:1914391]	0.684301	3.22899	20.2233	0.00118838	0.0445988	12.265	5.64
ENSMUSG00000032254	Kif23	kinesin family member 23 [Source:MGI Symbol;Acc:MGI:1919069]	0.623071	3.48249	11.1897	0.00756643	0.116187	11.84	4.11
ENSMUSG00000073705	Cenps	centromere protein S [Source:MGI Symbol;Acc:MGI:1917178]	0.622296	0.78458	4.96271	0.0503893	0.280825	5.285	1.84
ENSMUSG00000047264	Zfp358	zinc finger protein 358 [Source:MGI Symbol;Acc:MGI:2153740]	0.620943	5.01182	14.5693	0.00364073	0.0795079	37.925	16.75
ENSMUSG00000001988	Npas1	neuronal PAS domain protein 1 [Source:MGI Symbol;Acc:MGI:109205]	0.618748	-1.42741	1.81438	0.208113	0.529515	0.47	0.13
ENSMUSG00000027612	Mmp24	matrix metallopeptidase 24 [Source:MGI Symbol;Acc:MGI:1341867]	0.618658	-1.65481	0.675405	0.430845	0.732575	0.21	0
ENSMUSG00000026678	Rgs5	regulator of G-protein signaling 5 [Source:MGI Symbol;Acc:MGI:1098434]	0.616691	-1.2554	0.986396	0.344409	0.665409	0.265	0.01
ENSMUSG00000025007	Aldh18a1	aldehyde dehydrogenase 18 family, member A1 [Source:MGI Symbol;Acc:MGI:1888908]	0.683983	4.66838	27.864	0.000375032	0.0263282	17.6267	9.77
ENSMUSG00000029859	Epha1	Eph receptor A1 [Source:MGI Symbol;Acc:MGI:107381]	0.614905	5.22125	4.95551	0.0573294	0.297933	25.44	11.64
ENSMUSG00000026274	Pask	PAS domain containing serine/threonine kinase [Source:MGI Symbol;Acc:MGI:2155936]	0.614716	2.16688	3.40243	0.0958327	0.370555	2.43	0.89
ENSMUSG00000105345	BC030343	cDNA sequence BC030343 [Source:MGI Symbol;Acc:MGI:2679267]	0.613786	0.610027	3.30046	0.0997211	0.376259	1.86	0.61
ENSMUSG00000089635	Gm16559	predicted gene 16559 [Source:MGI Symbol;Acc:MGI:4414979]	0.613527	1.63704	7.49824	0.021141	0.190334	4.69667	2.03
ENSMUSG00000032602	Slc25a20	solute carrier family 25 (mitochondrial carnitine/acylcarnitine translocase), member 20 [Source:MGI Symbol;Acc:MGI:1928738]	0.665178	6.52857	29.1603	0.000324529	0.0246301	123.71	71.86
ENSMUSG00000029055	Plch2	phospholipase C, eta 2 [Source:MGI Symbol;Acc:MGI:2443078]	0.611811	1.92341	1.79267	0.213616	0.536247	3.35	0.65
ENSMUSG00000022844	Pdia5	protein disulfide isomerase associated 5 [Source:MGI Symbol;Acc:MGI:1919849]	0.611308	2.95978	7.47905	0.0212678	0.190718	10.7567	4.51
ENSMUSG00000029366	Dck	deoxycytidine kinase [Source:MGI Symbol;Acc:MGI:102726]	0.610974	3.10472	8.37522	0.0162132	0.166006	7.665	2.48
ENSMUSG00000028587	Orc1	origin recognition complex, subunit 1 [Source:MGI Symbol;Acc:MGI:1328337]	0.610211	-0.53753	0.758865	0.40592	0.715363	0.645	0.15
ENSMUSG00000022018	Rgcc	regulator of cell cycle [Source:MGI Symbol;Acc:MGI:1913464]	0.609817	4.9693	3.76383	0.090089	0.362709	136.267	42.94
ENSMUSG00000030772	Dkk3	dickkopf WNT signaling pathway inhibitor 3 [Source:MGI Symbol;Acc:MGI:1354952]	0.609815	4.8879	17.3595	0.00200794	0.0593564	19.75	9.89
ENSMUSG00000044024	Rell2	RELT-like 2 [Source:MGI Symbol;Acc:MGI:1918044]	0.609444	0.293239	3.39908	0.0954383	0.369883	2.49	0.59
ENSMUSG00000026043	Col3a1	collagen, type III, alpha 1 [Source:MGI Symbol;Acc:MGI:88453]	0.609189	2.1601	4.18929	0.0682889	0.320502	2.86	0.65
ENSMUSG00000038014	Fam120a	family with sequence similarity 120, member A [Source:MGI Symbol;Acc:MGI:2446163]	0.60902	5.68273	16.0707	0.00270173	0.0697828	22.67	10.18
ENSMUSG00000084790	Gm15879	predicted gene 15879 [Source:MGI Symbol;Acc:MGI:3802012]	0.608002	-0.887802	2.51832	0.144034	0.444424	3.08333	0.86
ENSMUSG00000070003	Ssbp4	single stranded DNA binding protein 4 [Source:MGI Symbol;Acc:MGI:1924150]	0.647866	5.91085	20.8135	0.00113846	0.0437085	227.37	112.81
ENSMUSG00000045009	Prrt3	proline-rich transmembrane protein 3 [Source:MGI Symbol;Acc:MGI:2444810]	0.607173	-0.601572	2.30503	0.160334	0.467974	0.46	0.1
ENSMUSG00000029851	Tcaf2	TRPM8 channel-associated factor 2 [Source:MGI Symbol;Acc:MGI:2385258]	0.606793	3.28643	2.26266	0.170881	0.480909	5.92	1.08
ENSMUSG00000075389	2810410L24Rik	RIKEN cDNA 2810410L24 gene [Source:MGI Symbol;Acc:MGI:1923627]	0.606421	0.0334945	4.20752	0.0677548	0.319562	3.155	1.06
ENSMUSG00000024833	Pola2	polymerase (DNA directed), alpha 2 [Source:MGI Symbol;Acc:MGI:99690]	0.606286	3.89784	17.2611	0.00202409	0.0597201	17.4333	8.68
ENSMUSG00000074635	3110070M22Rik	RIKEN cDNA 3110070M22 gene [Source:MGI Symbol;Acc:MGI:1914554]	0.603884	0.455577	2.5611	0.141026	0.441031	3.54	0.97
ENSMUSG00000020038	Cry1	cryptochrome 1 (photolyase-like) [Source:MGI Symbol;Acc:MGI:1270841]	0.60217	5.2687	4.38938	0.0704312	0.324677	34.02	14.55
ENSMUSG00000079235	Ccdc13	coiled-coil domain containing 13 [Source:MGI Symbol;Acc:MGI:1920144]	0.60175	0.255043	4.55928	0.0588722	0.300968	2.4	0.91
ENSMUSG00000084885	3010001F23Rik	RIKEN cDNA 3010001F23 gene [Source:MGI Symbol;Acc:MGI:1922943]	0.600791	-0.672325	2.0309	0.184994	0.500052	2.75333	0.48
ENSMUSG00000038319	Kcnh2	potassium voltage-gated channel, subfamily H (eag-related), member 2 [Source:MGI Symbol;Acc:MGI:1341722]	0.600362	-0.827289	1.56242	0.240153	0.563282	1.15	0
ENSMUSG00000026941	Mamdc4	MAM domain containing 4 [Source:MGI Symbol;Acc:MGI:2685841]	0.600274	-0.552815	2.47871	0.146894	0.448909	0.41	0.11
ENSMUSG00000024640	Psat1	phosphoserine aminotransferase 1 [Source:MGI Symbol;Acc:MGI:2183441]	0.623463	5.02509	20.5113	0.00113178	0.0436665	32.9733	14.95
ENSMUSG00000028312	Smc2	structural maintenance of chromosomes 2 [Source:MGI Symbol;Acc:MGI:106067]	0.615488	3.56181	19.4653	0.00135446	0.0479283	15.705	10.03
ENSMUSG00000045318	Adra2c	adrenergic receptor, alpha 2c [Source:MGI Symbol;Acc:MGI:87936]	0.598958	2.23247	2.95223	0.11778	0.404425	3.19	1.13
ENSMUSG00000024827	Gldc	glycine decarboxylase [Source:MGI Symbol;Acc:MGI:1341155]	0.598333	0.291231	0.821973	0.388633	0.701337	1.25	0.09
ENSMUSG00000034023	Fancd2	Fanconi anemia, complementation group D2 [Source:MGI Symbol;Acc:MGI:2448480]	0.598207	1.4972	2.43106	0.150845	0.454089	1.9	0.43
ENSMUSG00000001555	Fkbp10	FK506 binding protein 10 [Source:MGI Symbol;Acc:MGI:104769]	0.595522	0.363468	2.78806	0.126346	0.419304	1.59	0.38
ENSMUSG00000034796	Cpne7	copine VII [Source:MGI Symbol;Acc:MGI:2142747]	0.594825	1.79684	6.05176	0.0339803	0.23309	3.575	1.4
ENSMUSG00000021886	Gpr65	G-protein coupled receptor 65 [Source:MGI Symbol;Acc:MGI:108031]	0.594241	-0.736317	1.23991	0.291887	0.616525	0.723333	0.1
ENSMUSG00000021391	Cenpp	centromere protein P [Source:MGI Symbol;Acc:MGI:1913586]	0.594197	0.708662	3.41354	0.09483	0.368514	4.72	1.68
ENSMUSG00000053358	Gm9905	predicted gene 9905 [Source:MGI Symbol;Acc:MGI:3642311]	0.593965	0.173392	3.65287	0.0854334	0.355101	1.6	0.41
ENSMUSG00000020101	Vsir	V-set immunoregulatory receptor [Source:MGI Symbol;Acc:MGI:1921298]	0.593813	1.21387	2.38309	0.15428	0.459289	3.17333	0.47
ENSMUSG00000107838	Gm45769	predicted gene 45769 [Source:MGI Symbol;Acc:MGI:5804884]	0.592437	0.802051	5.19315	0.0462188	0.271191	2.25	1.33
ENSMUSG00000025758	Plk4	polo like kinase 4 [Source:MGI Symbol;Acc:MGI:101783]	0.592435	2.98076	12.8869	0.00503909	0.0952925	7.005	3.59
ENSMUSG00000034353	Ramp1	receptor (calcitonin) activity modifying protein 1 [Source:MGI Symbol;Acc:MGI:1858418]	0.592204	-1.04286	1.41787	0.26162	0.586969	0.505	0.14
ENSMUSG00000022791	Tnk2	tyrosine kinase, non-receptor, 2 [Source:MGI Symbol;Acc:MGI:1858308]	0.591614	1.34802	5.77508	0.0374337	0.244767	5.49	1.8
ENSMUSG00000029154	Cwh43	cell wall biogenesis 43 C-terminal homolog [Source:MGI Symbol;Acc:MGI:2444131]	0.591528	2.00306	6.4635	0.0295337	0.218148	3.37	0.64
ENSMUSG00000033857	Engase	endo-beta-N-acetylglucosaminidase [Source:MGI Symbol;Acc:MGI:2443788]	0.590804	3.60163	8.39679	0.016228	0.166006	11.88	5.66
ENSMUSG00000027298	Tyro3	TYRO3 protein tyrosine kinase 3 [Source:MGI Symbol;Acc:MGI:104294]	0.590579	1.54084	8.97064	0.0136528	0.154279	1.515	0.92
ENSMUSG00000026574	Dpt	dermatopontin [Source:MGI Symbol;Acc:MGI:1928392]	0.588794	-0.899805	1.74784	0.215986	0.538642	0.78	0.15
ENSMUSG00000024735	Prpf19	pre-mRNA processing factor 19 [Source:MGI Symbol;Acc:MGI:106247]	0.611896	5.94029	22.0555	0.000896168	0.0394837	72.39	33.24
ENSMUSG00000027488	Snta1	syntrophin, acidic 1 [Source:MGI Symbol;Acc:MGI:101772]	0.587226	6.06995	7.52504	0.02451	0.20206	68.835	30.84
ENSMUSG00000058571	Gpc6	glypican 6 [Source:MGI Symbol;Acc:MGI:1346322]	0.586409	-0.958509	1.30315	0.280594	0.606898	0.54	0.05
ENSMUSG00000035934	Pknox2	Pbx/knotted 1 homeobox 2 [Source:MGI Symbol;Acc:MGI:2445415]	0.585821	-0.676383	0.996949	0.342225	0.663582	0.423333	0.02
ENSMUSG00000025359	Pmel	premelanosome protein [Source:MGI Symbol;Acc:MGI:98301]	0.585577	-0.406642	2.38418	0.15402	0.459008	0.926667	0.28
ENSMUSG00000090958	Lrrc32	leucine rich repeat containing 32 [Source:MGI Symbol;Acc:MGI:93882]	0.585383	1.61634	1.70693	0.223004	0.547012	2.73333	0.49
ENSMUSG00000062075	Lmnb2	lamin B2 [Source:MGI Symbol;Acc:MGI:96796]	0.584949	4.81374	17.3303	0.00199771	0.0592793	17.03	9.8
ENSMUSG00000027603	Ggt7	gamma-glutamyltransferase 7 [Source:MGI Symbol;Acc:MGI:1913385]	0.584409	0.624209	2.22905	0.166715	0.47573	2.13	0.52
ENSMUSG00000039879	Heca	hdc homolog, cell cycle regulator [Source:MGI Symbol;Acc:MGI:2685715]	0.583835	4.11723	2.73319	0.137937	0.436728	11.105	3.12
ENSMUSG00000079553	Kifc1	kinesin family member C1 [Source:MGI Symbol;Acc:MGI:109596]	0.581834	0.362431	3.65211	0.0854616	0.355101	1.33	0.37
ENSMUSG00000031375	Bgn	biglycan [Source:MGI Symbol;Acc:MGI:88158]	0.57786	2.94326	12.1274	0.00601869	0.104374	8.18	3.82
ENSMUSG00000074628	Tldc2	TBC/LysM associated domain containing 2 [Source:MGI Symbol;Acc:MGI:2686178]	0.607846	6.3025	19.6386	0.00140443	0.049073	533.475	288.71
ENSMUSG00000116996	Gm8128	predicted gene 8128 [Source:MGI Symbol;Acc:MGI:3646862]	0.576824	1.42335	4.77729	0.0540864	0.290297	32.46	14.47
ENSMUSG00000051703	Tmem198	transmembrane protein 198 [Source:MGI Symbol;Acc:MGI:2443133]	0.576754	-0.219192	3.68426	0.0842891	0.353685	1.3	0.71
ENSMUSG00000033031	Cip2a	cell proliferation regulating inhibitor of protein phosphatase 2A [Source:MGI Symbol;Acc:MGI:2146335]	0.576616	1.26865	2.18098	0.17116	0.481262	1.865	0.38
ENSMUSG00000040390	Map3k10	mitogen-activated protein kinase kinase kinase 10 [Source:MGI Symbol;Acc:MGI:1346879]	0.57649	3.11809	6.61298	0.0281195	0.213448	14.36	8.03
ENSMUSG00000022309	Angpt1	angiopoietin 1 [Source:MGI Symbol;Acc:MGI:108448]	0.5764	5.3969	1.94191	0.207737	0.529178	25.4367	7.27
ENSMUSG00000116165	Pdxp	pyridoxal (pyridoxine, vitamin B6) phosphatase [Source:MGI Symbol;Acc:MGI:1919282]	0.574854	2.38456	11.4992	0.00700745	0.111296	6.015	2.82
ENSMUSG00000045062	Pcdhb7	protocadherin beta 7 [Source:MGI Symbol;Acc:MGI:2136741]	0.573349	0.784427	2.63406	0.136079	0.433764	1.165	0.4
ENSMUSG00000000686	Abhd15	abhydrolase domain containing 15 [Source:MGI Symbol;Acc:MGI:1914727]	0.572702	-0.455232	2.21194	0.168197	0.477855	0.78	0.2
ENSMUSG00000027115	Kif18a	kinesin family member 18A [Source:MGI Symbol;Acc:MGI:2446977]	0.572337	2.47418	9.36924	0.0122109	0.145651	4.13	2.02
ENSMUSG00000058569	Tmed9	transmembrane p24 trafficking protein 9 [Source:MGI Symbol;Acc:MGI:1914761]	0.600009	6.36015	29.9145	0.000286799	0.0232938	142.97	46.17
ENSMUSG00000111312	Gm47205	predicted gene, 47205 [Source:MGI Symbol;Acc:MGI:6096005]	0.570931	-1.04448	1.56095	0.240359	0.563448	0.5	0.05
ENSMUSG00000005413	Hmox1	heme oxygenase 1 [Source:MGI Symbol;Acc:MGI:96163]	0.570357	4.98097	1.61527	0.24605	0.569744	59.01	13.67
ENSMUSG00000044345	Marveld1	MARVEL (membrane-associating) domain containing 1 [Source:MGI Symbol;Acc:MGI:2147570]	0.568281	3.80591	2.09122	0.187188	0.50304	10.5	1.77
ENSMUSG00000031430	Vsig1	V-set and immunoglobulin domain containing 1 [Source:MGI Symbol;Acc:MGI:1926039]	0.567405	1.91389	3.67987	0.084448	0.353926	5.33	2.01
ENSMUSG00000037995	Igsf9	immunoglobulin superfamily, member 9 [Source:MGI Symbol;Acc:MGI:2135283]	0.566424	1.02586	3.07691	0.110365	0.39389	2.91	0.995
ENSMUSG00000030019	Fbxl14	F-box and leucine-rich repeat protein 14 [Source:MGI Symbol;Acc:MGI:2141676]	0.565705	3.39521	6.63734	0.0280321	0.213244	8.36	3.51
ENSMUSG00000028551	Cdkn2c	cyclin dependent kinase inhibitor 2C [Source:MGI Symbol;Acc:MGI:105388]	0.599767	3.57772	19.7607	0.00128659	0.0467412	20.96	12.37
ENSMUSG00000040212	Emp3	epithelial membrane protein 3 [Source:MGI Symbol;Acc:MGI:1098729]	0.564917	0.17839	3.41977	0.0945697	0.36828	8.97333	2.43
ENSMUSG00000062760	Shisal1	shisa like 1 [Source:MGI Symbol;Acc:MGI:1919551]	0.564629	1.56626	1.91675	0.197622	0.515973	1.54	0.57
ENSMUSG00000027811	4930579G24Rik	RIKEN cDNA 4930579G24 gene [Source:MGI Symbol;Acc:MGI:1923189]	0.563011	3.08532	14.4396	0.00357283	0.0793374	10.03	5.67
ENSMUSG00000026355	Mcm6	minichromosome maintenance complex component 6 [Source:MGI Symbol;Acc:MGI:1298227]	0.588406	5.61683	24.9684	0.000562684	0.0326628	41.86	22.71
ENSMUSG00000085272	Sbk3	SH3 domain binding kinase family, member 3 [Source:MGI Symbol;Acc:MGI:2685924]	0.562722	-1.29686	0.469447	0.510083	0.783061	0.35	0
ENSMUSG00000032334	Loxl1	lysyl oxidase-like 1 [Source:MGI Symbol;Acc:MGI:106096]	0.561601	-1.2081	1.08514	0.32241	0.645858	0.38	0
ENSMUSG00000023236	Scg5	secretogranin V [Source:MGI Symbol;Acc:MGI:98289]	0.577472	5.86763	38.247	0.000109786	0.014844	130.193	75.41
ENSMUSG00000111371	Gm47162	predicted gene, 47162 [Source:MGI Symbol;Acc:MGI:6095937]	0.559622	0.342154	3.33243	0.098307	0.373934	16.285	7.12
ENSMUSG00000052117	D630039A03Rik	RIKEN cDNA D630039A03 gene [Source:MGI Symbol;Acc:MGI:2442889]	0.558848	3.83985	9.54414	0.0116509	0.141752	10.625	5.22
ENSMUSG00000030216	Wbp11	WW domain binding protein 11 [Source:MGI Symbol;Acc:MGI:1891823]	0.571759	6.04534	52.3142	3.0283e-05	0.00973359	50.65	31.35
ENSMUSG00000090173	Fbxw10	F-box and WD-40 domain protein 10 [Source:MGI Symbol;Acc:MGI:3052463]	0.558244	-0.0932186	3.38559	0.0960105	0.370714	0.76	0.37
ENSMUSG00000031737	Irx5	Iroquois homeobox 5 [Source:MGI Symbol;Acc:MGI:1859086]	0.558073	-0.32866	2.71584	0.130796	0.425114	0.723333	0.28
ENSMUSG00000081552	Gm12328	predicted gene 12328 [Source:MGI Symbol;Acc:MGI:3651322]	0.557812	-1.02395	1.78605	0.211417	0.533334	110.333	30.92
ENSMUSG00000040808	S100g	S100 calcium binding protein G [Source:MGI Symbol;Acc:MGI:104528]	0.557315	6.56744	2.01	0.201389	0.520677	1082.72	398.1
ENSMUSG00000006522	Itih3	inter-alpha trypsin inhibitor, heavy chain 3 [Source:MGI Symbol;Acc:MGI:96620]	0.555702	-0.663668	1.39579	0.26513	0.591803	0.596667	0.09
ENSMUSG00000020152	Actr2	ARP2 actin-related protein 2 [Source:MGI Symbol;Acc:MGI:1913963]	0.554634	6.09448	13.2841	0.00505833	0.0954515	42.55	23.69
ENSMUSG00000074179	Gm10639	predicted gene 10639 [Source:MGI Symbol;Acc:MGI:3704339]	0.55311	-0.751591	1.83813	0.205396	0.525385	1.865	0.25
ENSMUSG00000023019	Gpd1	glycerol-3-phosphate dehydrogenase 1 (soluble) [Source:MGI Symbol;Acc:MGI:95679]	0.552883	5.22692	8.30082	0.0180226	0.175366	30.875	13.89
ENSMUSG00000007207	Stx1a	syntaxin 1A (brain) [Source:MGI Symbol;Acc:MGI:109355]	0.552494	0.300099	3.36718	0.0967979	0.371724	1.755	0.56
ENSMUSG00000030400	Ercc2	excision repair cross-complementing rodent repair deficiency, complementation group 2 [Source:MGI Symbol;Acc:MGI:95413]	0.552097	3.11254	11.4683	0.00706102	0.111612	7.64	4.35
ENSMUSG00000038252	Ncapd2	non-SMC condensin I complex, subunit D2 [Source:MGI Symbol;Acc:MGI:1915548]	0.565211	4.52531	19.6283	0.00131648	0.0473842	16.795	9.32
ENSMUSG00000057236	Rbbp4	retinoblastoma binding protein 4, chromatin remodeling factor [Source:MGI Symbol;Acc:MGI:1194912]	0.551583	7.77609	5.24054	0.051333	0.282891	158.8	102.485
ENSMUSG00000026785	Pkn3	protein kinase N3 [Source:MGI Symbol;Acc:MGI:2388285]	0.551195	1.84515	2.69921	0.132077	0.426956	3.21	1.22
ENSMUSG00000026437	Cdk18	cyclin-dependent kinase 18 [Source:MGI Symbol;Acc:MGI:97518]	0.551055	6.63502	1.21086	0.310397	0.634492	89.7233	25.15
ENSMUSG00000001794	Capns1	calpain, small subunit 1 [Source:MGI Symbol;Acc:MGI:88266]	0.549312	5.85763	12.4275	0.00604081	0.104481	139.445	72.17
ENSMUSG00000029071	Dvl1	dishevelled segment polarity protein 1 [Source:MGI Symbol;Acc:MGI:94941]	0.548953	6.07746	6.66479	0.0315471	0.225012	44.415	15.25
ENSMUSG00000063531	Sema3e	sema domain, immunoglobulin domain (Ig), short basic domain, secreted, (semaphorin) 3E [Source:MGI Symbol;Acc:MGI:1340034]	0.548795	-1.39124	0.601919	0.456323	0.750356	0.13	0.01
ENSMUSG00000039577	Nphp4	nephronophthisis 4 (juvenile) homolog (human) [Source:MGI Symbol;Acc:MGI:2384210]	0.547789	2.69968	5.19608	0.0461684	0.271061	2.96	1.8
ENSMUSG00000062168	Ppef1	protein phosphatase with EF hand calcium-binding domain 1 [Source:MGI Symbol;Acc:MGI:1097157]	0.546797	-0.0549111	2.32283	0.158885	0.465255	1.345	0.42
ENSMUSG00000107608	Gm43863	predicted gene, 43863 [Source:MGI Symbol;Acc:MGI:5690255]	0.546177	-1.00893	1.34104	0.27412	0.600206	1.56	0.26
ENSMUSG00000028859	Csf3r	colony stimulating factor 3 receptor (granulocyte) [Source:MGI Symbol;Acc:MGI:1339755]	0.546085	-1.13771	0.544484	0.478527	0.764631	0.49	0.04
ENSMUSG00000085521	4930526A20Rik	RIKEN cDNA 4930526A20 gene [Source:MGI Symbol;Acc:MGI:3612449]	0.545944	-0.13336	2.84807	0.122795	0.412119	1.36	0.75
ENSMUSG00000026155	Smap1	small ArfGAP 1 [Source:MGI Symbol;Acc:MGI:2138261]	0.545749	4.66847	14.1697	0.00378631	0.0809811	26.675	11.3
ENSMUSG00000021747	4930452B06Rik	RIKEN cDNA 4930452B06 gene [Source:MGI Symbol;Acc:MGI:1926154]	0.545543	2.54145	6.87229	0.025803	0.206346	4.71333	2.14
ENSMUSG00000092405	Gm20402	predicted gene 20402 [Source:MGI Symbol;Acc:MGI:5141867]	0.545207	-0.963539	1.09455	0.320425	0.644039	2.53	0
ENSMUSG00000050074	Spink8	serine peptidase inhibitor, Kazal type 8 [Source:MGI Symbol;Acc:MGI:1925959]	0.544723	7.76797	18.4768	0.00162529	0.0523223	1100.79	595.29
ENSMUSG00000071656	Lrrn4cl	LRRN4 C-terminal like [Source:MGI Symbol;Acc:MGI:1916102]	0.544715	-0.834505	1.18468	0.302284	0.627615	0.723333	0.04
ENSMUSG00000028937	Acot7	acyl-CoA thioesterase 7 [Source:MGI Symbol;Acc:MGI:1917275]	0.562899	3.96102	24.8895	0.00056921	0.0327802	26.73	16.7
ENSMUSG00000031480	Thsd1	thrombospondin, type I, domain 1 [Source:MGI Symbol;Acc:MGI:1929096]	0.544204	0.917501	2.33914	0.157572	0.463039	1.67333	0.645
ENSMUSG00000037206	Islr	immunoglobulin superfamily containing leucine-rich repeat [Source:MGI Symbol;Acc:MGI:1349645]	0.54417	-0.960708	1.85604	0.203378	0.522905	0.73	0
ENSMUSG00000079017	Ifi27l2a	interferon, alpha-inducible protein 27 like 2A [Source:MGI Symbol;Acc:MGI:1924183]	0.5441	-0.275974	1.83738	0.205481	0.525444	10.705	1.82
ENSMUSG00000037892	Pcdh18	protocadherin 18 [Source:MGI Symbol;Acc:MGI:1920423]	0.54386	-0.690956	1.24185	0.29153	0.616525	0.47	0.17
ENSMUSG00000030254	Rad18	RAD18 E3 ubiquitin protein ligase [Source:MGI Symbol;Acc:MGI:1890476]	0.543733	2.19338	4.15511	0.0692169	0.322328	4.09333	1.28
ENSMUSG00000106229	Gm19409	predicted gene, 19409 [Source:MGI Symbol;Acc:MGI:5011594]	0.543706	1.94857	4.12608	0.0700438	0.324382	3.035	1.13
ENSMUSG00000026051	Ecrg4	ECRG4 augurin precursor [Source:MGI Symbol;Acc:MGI:1926146]	0.543294	2.99415	4.53542	0.0597951	0.302163	33.61	15.38
ENSMUSG00000079419	Ms4a6c	membrane-spanning 4-domains, subfamily A, member 6C [Source:MGI Symbol;Acc:MGI:2385644]	0.542301	-1.05446	1.37535	0.268438	0.594736	1.32	0.18
ENSMUSG00000028010	Gar1	GAR1 ribonucleoprotein [Source:MGI Symbol;Acc:MGI:1930948]	0.541754	2.08584	4.52645	0.0596377	0.3021	22.2	8.21
ENSMUSG00000084390	Gm15425	predicted gene 15425 [Source:MGI Symbol;Acc:MGI:3705642]	0.541048	-1.10012	0.277696	0.611899	0.838436	0.58	0
ENSMUSG00000085169	Gm10785	predicted gene 10785 [Source:MGI Symbol;Acc:MGI:3642149]	0.540454	-0.830148	2.69665	0.132012	0.426835	1.61	0.41
ENSMUSG00000024810	Il33	interleukin 33 [Source:MGI Symbol;Acc:MGI:1924375]	0.540437	1.47174	1.97434	0.191093	0.507394	2.89333	1.3
ENSMUSG00000022387	Brd1	bromodomain containing 1 [Source:MGI Symbol;Acc:MGI:1924161]	0.540315	4.7369	11.2713	0.00756213	0.116187	13.955	6.69
ENSMUSG00000039168	Dap	death-associated protein [Source:MGI Symbol;Acc:MGI:1918190]	0.560813	6.02785	27.3759	0.000400646	0.0269697	97.63	58.87
ENSMUSG00000097643	A130051J06Rik	RIKEN cDNA A130051J0 gene [Source:MGI Symbol;Acc:MGI:3642574]	0.539019	0.120133	3.74276	0.0822076	0.349358	0.835	0.31
ENSMUSG00000118295	Gm8437	predicted gene 8437 [Source:MGI Symbol;Acc:MGI:3642987]	0.53866	0.458843	3.01919	0.113343	0.397665	1.235	0.35
ENSMUSG00000087613	Gm13855	predicted gene 13855 [Source:MGI Symbol;Acc:MGI:3652198]	0.538208	-0.442768	2.0641	0.181754	0.496369	3.115	1.03
ENSMUSG00000019080	Mfsd3	major facilitator superfamily domain containing 3 [Source:MGI Symbol;Acc:MGI:1916822]	0.538038	3.42515	15.439	0.00289895	0.0723528	17.37	9.91
ENSMUSG00000097564	C430014B12Rik	RIKEN cDNA C430014B12 gene [Source:MGI Symbol;Acc:MGI:2444820]	0.537572	-0.205481	3.91405	0.0764707	0.337516	2.15	1.12
ENSMUSG00000079592	C1qtnf5	C1q and tumor necrosis factor related protein 5 [Source:MGI Symbol;Acc:MGI:2385958]	0.536776	-0.836756	1.83489	0.205763	0.525838	1.54	0.42
ENSMUSG00000006576	Slc4a3	solute carrier family 4 (anion exchanger), member 3 [Source:MGI Symbol;Acc:MGI:109350]	0.536433	5.29056	12.4728	0.00571215	0.102179	29.115	16.85
ENSMUSG00000052456	Asna1	arsA arsenite transporter, ATP-binding, homolog 1 (bacterial) [Source:MGI Symbol;Acc:MGI:1928379]	0.536402	5.19142	8.2802	0.017983	0.175366	92.385	45.21
ENSMUSG00000034863	Ano8	anoctamin 8 [Source:MGI Symbol;Acc:MGI:2687327]	0.53632	4.85523	8.44435	0.0169615	0.170151	16.86	9.84
ENSMUSG00000030895	Hpx	hemopexin [Source:MGI Symbol;Acc:MGI:105112]	0.535659	-0.198466	3.31314	0.0991571	0.375041	1.21	0.6
ENSMUSG00000045007	Tubg2	tubulin, gamma 2 [Source:MGI Symbol;Acc:MGI:2144208]	0.535376	0.565564	3.27722	0.100766	0.378642	1.945	0.7
ENSMUSG00000024664	Fads3	fatty acid desaturase 3 [Source:MGI Symbol;Acc:MGI:1928740]	0.534953	2.91428	6.61828	0.0280482	0.213263	7.36333	3.66
ENSMUSG00000042097	Zfp239	zinc finger protein 239 [Source:MGI Symbol;Acc:MGI:1306812]	0.534792	1.47105	4.31057	0.06499	0.312181	2.79	0.9
ENSMUSG00000025150	Cbr2	carbonyl reductase 2 [Source:MGI Symbol;Acc:MGI:107200]	0.534037	5.37159	2.45634	0.160395	0.467974	143.895	45.38
ENSMUSG00000011254	Thg1l	tRNA-histidine guanylyltransferase 1-like (S. cerevisiae) [Source:MGI Symbol;Acc:MGI:1913878]	0.533093	0.917779	2.82414	0.124196	0.415474	2.89	1.11
ENSMUSG00000022756	Slc7a4	solute carrier family 7 (cationic amino acid transporter, y+ system), member 4 [Source:MGI Symbol;Acc:MGI:2146512]	0.558438	5.91085	28.7646	0.00033275	0.0249574	56.315	33.49
ENSMUSG00000031831	Dnaaf1	dynein, axonemal assembly factor 1 [Source:MGI Symbol;Acc:MGI:1915520]	0.533016	-0.409902	1.69459	0.222576	0.546562	0.5	0.15
ENSMUSG00000032115	Hyou1	hypoxia up-regulated 1 [Source:MGI Symbol;Acc:MGI:108030]	0.532876	5.4389	12.6523	0.00548369	0.0997262	22.6767	12.42
ENSMUSG00000025747	Tyms	thymidylate synthase [Source:MGI Symbol;Acc:MGI:98878]	0.551629	4.72484	20.9196	0.001057	0.0425784	95.205	47.24
ENSMUSG00000074357	AA386476	expressed sequence AA386476 [Source:MGI Symbol;Acc:MGI:3034595]	0.531814	0.452114	3.10941	0.108731	0.39181	2.105	1.11
ENSMUSG00000032265	Tent5a	terminal nucleotidyltransferase 5A [Source:MGI Symbol;Acc:MGI:2670964]	0.530675	0.305453	3.13912	0.107264	0.38932	0.486667	0.23
ENSMUSG00000064032	Gm10143	predicted gene 10143 [Source:MGI Symbol;Acc:MGI:3704492]	0.529771	-1.09023	1.55035	0.24185	0.564814	0.32	0.12
ENSMUSG00000020829	Slc46a1	solute carrier family 46, member 1 [Source:MGI Symbol;Acc:MGI:1098733]	0.528892	4.61741	17.4445	0.00195501	0.058799	27.555	16
ENSMUSG00000038070	Cntln	centlein, centrosomal protein [Source:MGI Symbol;Acc:MGI:2443104]	0.528028	1.54459	4.83149	0.0529721	0.28699	1.53	0.69
ENSMUSG00000028671	Gale	galactose-4-epimerase, UDP [Source:MGI Symbol;Acc:MGI:1921496]	0.527447	4.19561	18.4963	0.00160949	0.0521445	33.3133	18.94
ENSMUSG00000032113	Chek1	checkpoint kinase 1 [Source:MGI Symbol;Acc:MGI:1202065]	0.526701	1.37276	2.3093	0.159985	0.467419	4.87	1.55
ENSMUSG00000051314	Ffar2	free fatty acid receptor 2 [Source:MGI Symbol;Acc:MGI:2441731]	0.526406	-1.28867	1.34138	0.274063	0.600197	0.75	0.19
ENSMUSG00000024695	Zfp91	zinc finger protein 91 [Source:MGI Symbol;Acc:MGI:104854]	0.52628	4.6642	9.30791	0.0127846	0.148128	9.605	5.16
ENSMUSG00000085558	4930412C18Rik	RIKEN cDNA 4930412C18 gene [Source:MGI Symbol;Acc:MGI:2443490]	0.524523	1.05204	4.19846	0.0680047	0.319651	2.005	0.75
ENSMUSG00000019464	Ptger1	prostaglandin E receptor 1 (subtype EP1) [Source:MGI Symbol;Acc:MGI:97793]	0.523972	8.24266	12.4598	0.00573812	0.102179	155.1	84.69
ENSMUSG00000105679	Gm43338	predicted gene 43338 [Source:MGI Symbol;Acc:MGI:5663475]	0.523759	-1.04931	1.32399	0.277007	0.602852	0.645	0.19
ENSMUSG00000025912	Mybl1	myeloblastosis oncogene-like 1 [Source:MGI Symbol;Acc:MGI:99925]	0.523655	-0.345428	2.66225	0.134228	0.431089	0.86	0.24
ENSMUSG00000018381	Abi3	ABI gene family, member 3 [Source:MGI Symbol;Acc:MGI:1913860]	0.523519	0.465046	2.96777	0.116083	0.401999	2.37	0.77
ENSMUSG00000071001	Hrct1	histidine rich carboxyl terminus 1 [Source:MGI Symbol;Acc:MGI:1917945]	0.521948	-0.929309	1.02139	0.336337	0.65863	1.09667	0.19
ENSMUSG00000067370	B3galt4	UDP-Gal:betaGlcNAc beta 1,3-galactosyltransferase, polypeptide 4 [Source:MGI Symbol;Acc:MGI:1859517]	0.521866	2.69047	10.1471	0.00989319	0.131658	9.815	5.73
ENSMUSG00000029545	Acads	acyl-Coenzyme A dehydrogenase, short chain [Source:MGI Symbol;Acc:MGI:87868]	0.521791	6.03117	17.2073	0.00206999	0.0600491	84.055	45.87
ENSMUSG00000029674	Limk1	LIM-domain containing, protein kinase [Source:MGI Symbol;Acc:MGI:104572]	0.521611	1.37123	3.41699	0.0946855	0.36828	2.53333	0.71
ENSMUSG00000097316	Gm10516	predicted gene 10516 [Source:MGI Symbol;Acc:MGI:3641979]	0.521585	2.69803	9.00153	0.0135339	0.153493	6.03	3.54
ENSMUSG00000098318	Lockd	lncRNA downstream of Cdkn1b [Source:MGI Symbol;Acc:MGI:1915081]	0.520366	1.31856	6.27792	0.0314438	0.224803	17.1833	7.41
ENSMUSG00000117187	Gm4708	predicted gene 4708 [Source:MGI Symbol;Acc:MGI:3782888]	0.520156	-0.432202	2.62946	0.136385	0.434114	15.26	6.72
ENSMUSG00000042572	Ube2q1	ubiquitin-conjugating enzyme E2Q family member 1 [Source:MGI Symbol;Acc:MGI:1917343]	0.520033	5.28821	10.5095	0.00934478	0.128132	47.485	19.91
ENSMUSG00000046997	Spsb4	splA/ryanodine receptor domain and SOCS box containing 4 [Source:MGI Symbol;Acc:MGI:2183445]	0.519439	4.56637	14.6394	0.00342411	0.0784115	18.045	10.29
ENSMUSG00000098986	Gm28006	predicted gene, 28006 [Source:MGI Symbol;Acc:MGI:5531388]	0.519178	-0.908399	0.864935	0.374584	0.691238	932	237.55
ENSMUSG00000001588	Acap1	ArfGAP with coiled-coil, ankyrin repeat and PH domains 1 [Source:MGI Symbol;Acc:MGI:2388270]	0.51866	-0.678437	0.84828	0.379172	0.694058	0.64	0.15
ENSMUSG00000020080	Hkdc1	hexokinase domain containing 1 [Source:MGI Symbol;Acc:MGI:2384910]	0.518333	2.84736	7.38588	0.021897	0.193341	6.12	3.05
ENSMUSG00000029730	Mcm7	minichromosome maintenance complex component 7 [Source:MGI Symbol;Acc:MGI:1298398]	0.544402	5.28233	23.12	0.000742847	0.03714	38.38	24.35
ENSMUSG00000040675	Mthfd1l	methylenetetrahydrofolate dehydrogenase (NADP+ dependent) 1-like [Source:MGI Symbol;Acc:MGI:1924836]	0.516546	2.56352	4.01102	0.073444	0.331682	3.65333	1.74
ENSMUSG00000097305	Gm17276	predicted gene, 17276 [Source:MGI Symbol;Acc:MGI:4936910]	0.516293	1.35786	2.63537	0.135992	0.433659	4.21	1.48
ENSMUSG00000041828	Abca8a	ATP-binding cassette, sub-family A (ABC1), member 8a [Source:MGI Symbol;Acc:MGI:2386846]	0.516202	-0.640454	1.33244	0.275571	0.602398	0.97	0.03
ENSMUSG00000020447	Npc1l1	NPC1 like intracellular cholesterol transporter 1 [Source:MGI Symbol;Acc:MGI:2685089]	0.515975	1.15719	2.13878	0.174734	0.486821	1.21	0.4
ENSMUSG00000021175	Cdca7l	cell division cycle associated 7 like [Source:MGI Symbol;Acc:MGI:2384982]	0.515534	3.57149	7.35917	0.0220815	0.193981	10.17	4.76
ENSMUSG00000002633	Shh	sonic hedgehog [Source:MGI Symbol;Acc:MGI:98297]	0.515101	-0.65633	2.13085	0.175463	0.487802	0.53	0.11
ENSMUSG00000026837	Col5a1	collagen, type V, alpha 1 [Source:MGI Symbol;Acc:MGI:88457]	0.514448	0.649796	2.62495	0.136684	0.434712	0.83	0.11
ENSMUSG00000091586	Cyp4f17	cytochrome P450, family 4, subfamily f, polypeptide 17 [Source:MGI Symbol;Acc:MGI:3646233]	0.513356	2.60328	9.10618	0.0131404	0.151001	5.475	3.41
ENSMUSG00000030268	Bcat1	branched chain aminotransferase 1, cytosolic [Source:MGI Symbol;Acc:MGI:104861]	0.513119	1.83377	0.235519	0.643043	0.853785	6.24333	0.4
ENSMUSG00000054000	Tusc1	tumor suppressor candidate 1 [Source:MGI Symbol;Acc:MGI:2684283]	0.513048	1.0643	2.82436	0.124183	0.415474	4.15	1.59
ENSMUSG00000092118	Fancf	Fanconi anemia, complementation group F [Source:MGI Symbol;Acc:MGI:3689889]	0.512915	1.35812	1.80591	0.20932	0.531379	3.62	0.41
ENSMUSG00000031803	B3gnt3	UDP-GlcNAc:betaGal beta-1,3-N-acetylglucosaminyltransferase 3 [Source:MGI Symbol;Acc:MGI:2152535]	0.512897	1.16894	1.14266	0.312124	0.635723	2.53333	0.59
ENSMUSG00000028896	Rcc1	regulator of chromosome condensation 1 [Source:MGI Symbol;Acc:MGI:1913989]	0.512804	3.55724	11.6934	0.00668206	0.108341	12.61	7.53
ENSMUSG00000044595	Dnd1	DND microRNA-mediated repression inhibitor 1 [Source:MGI Symbol;Acc:MGI:2447763]	0.510839	-0.208096	2.5957	0.138652	0.437906	1.36333	0.63
ENSMUSG00000028931	Kcnab2	potassium voltage-gated channel, shaker-related subfamily, beta member 2 [Source:MGI Symbol;Acc:MGI:109239]	0.509905	0.861934	2.64396	0.135425	0.432921	1.84	0.7
ENSMUSG00000039747	Orai2	ORAI calcium release-activated calcium modulator 2 [Source:MGI Symbol;Acc:MGI:2443195]	0.509291	4.0268	7.55735	0.0209191	0.189731	8.54	5.22
ENSMUSG00000037820	Tgm2	transglutaminase 2, C polypeptide [Source:MGI Symbol;Acc:MGI:98731]	0.509063	3.37023	1.82895	0.212413	0.534316	8.66667	3.34
ENSMUSG00000023827	Agpat4	1-acylglycerol-3-phosphate O-acyltransferase 4 (lysophosphatidic acid acyltransferase, delta) [Source:MGI Symbol;Acc:MGI:1915512]	0.539046	4.76738	25.3715	0.000530694	0.031616	30.655	17.9
ENSMUSG00000002771	Grin2d	glutamate receptor, ionotropic, NMDA2D (epsilon 4) [Source:MGI Symbol;Acc:MGI:95823]	0.507966	-0.118504	1.38733	0.266492	0.593064	0.475	0.13
ENSMUSG00000028792	Ak2	adenylate kinase 2 [Source:MGI Symbol;Acc:MGI:87978]	0.507886	5.94065	11.3516	0.00768246	0.116878	91.9033	47.83
ENSMUSG00000021411	Pxdc1	PX domain containing 1 [Source:MGI Symbol;Acc:MGI:1914145]	0.507551	1.89817	2.53816	0.142679	0.44292	5.18	2.27
ENSMUSG00000022199	Slc22a17	solute carrier family 22 (organic cation transporter), member 17 [Source:MGI Symbol;Acc:MGI:1926225]	0.533056	7.38472	23.3016	0.000722331	0.03714	163.42	98.79
ENSMUSG00000032657	Fam189b	family with sequence similarity 189, member B [Source:MGI Symbol;Acc:MGI:1915771]	0.506612	4.13896	19.0596	0.00145482	0.0500463	14.875	8.06
ENSMUSG00000020471	Pold2	polymerase (DNA directed), delta 2, regulatory subunit [Source:MGI Symbol;Acc:MGI:1097163]	0.506424	4.59598	15.3768	0.00293614	0.0724668	41.57	20.36
ENSMUSG00000034164	Emid1	EMI domain containing 1 [Source:MGI Symbol;Acc:MGI:2155091]	0.505994	0.381354	3.68879	0.0841258	0.353685	1.88667	0.89
ENSMUSG00000074203	G430095P16Rik	RIKEN cDNA G430095P16 gene [Source:MGI Symbol;Acc:MGI:3588227]	0.50556	-0.376567	2.58752	0.139208	0.438358	3.83667	1.71
ENSMUSG00000002741	Ykt6	YKT6 v-SNARE homolog (S. cerevisiae) [Source:MGI Symbol;Acc:MGI:1927550]	0.505143	5.83375	12.0612	0.00634591	0.106785	48.32	26.72
ENSMUSG00000067161	Gm5560	predicted pseudogene 5560 [Source:MGI Symbol;Acc:MGI:3647980]	0.504891	-0.106583	3.40661	0.0951213	0.368892	2.695	1.48
ENSMUSG00000040658	Dnph1	2'-deoxynucleoside 5'-phosphate N-hydrolase 1 [Source:MGI Symbol;Acc:MGI:3039376]	0.504852	3.00207	11.3563	0.00725913	0.113212	19.365	9.82
ENSMUSG00000023393	Slc17a9	solute carrier family 17, member 9 [Source:MGI Symbol;Acc:MGI:1919107]	0.504782	-0.972764	1.40394	0.263826	0.589911	0.7	0.21
ENSMUSG00000035314	Gdpd5	glycerophosphodiester phosphodiesterase domain containing 5 [Source:MGI Symbol;Acc:MGI:2686926]	0.504707	2.11711	3.23237	0.10282	0.383025	3.4	1.62
ENSMUSG00000052271	Bhlha15	basic helix-loop-helix family, member a15 [Source:MGI Symbol;Acc:MGI:891976]	0.504511	0.268057	2.67246	0.133565	0.429818	0.87	0.42
ENSMUSG00000038838	Vars2	valyl-tRNA synthetase 2, mitochondrial [Source:MGI Symbol;Acc:MGI:1916165]	0.504501	4.49436	10.496	0.00907299	0.126203	19.43	9.35
ENSMUSG00000018362	Kpna2	karyopherin (importin) alpha 2 [Source:MGI Symbol;Acc:MGI:103561]	0.53256	4.79476	41.5071	7.89348e-05	0.0133408	30.965	19.5
ENSMUSG00000006313	Upk1a	uroplakin 1A [Source:MGI Symbol;Acc:MGI:98911]	0.504344	0.848245	3.93595	0.0757738	0.336246	3.03333	1.12
ENSMUSG00000099913	Gm28551	predicted gene 28551 [Source:MGI Symbol;Acc:MGI:5579257]	0.504021	-0.804206	1.55251	0.241546	0.564499	0.42	0.1
ENSMUSG00000050428	Fbxo46	F-box protein 46 [Source:MGI Symbol;Acc:MGI:2444918]	0.517034	4.29287	20.1072	0.00121214	0.0451598	12.42	7.26
ENSMUSG00000030930	Chst15	carbohydrate sulfotransferase 15 [Source:MGI Symbol;Acc:MGI:1924840]	0.503699	2.88376	5.70085	0.0384325	0.246443	3.80333	1.74
ENSMUSG00000074802	Gas2l3	growth arrest-specific 2 like 3 [Source:MGI Symbol;Acc:MGI:1918780]	0.503625	0.125449	2.66941	0.133763	0.43017	1.31	0.17
ENSMUSG00000111348	Gm19531	predicted gene, 19531 [Source:MGI Symbol;Acc:MGI:5011716]	0.503057	-0.745977	1.75625	0.214969	0.537073	1.02	0.47
ENSMUSG00000066894	Vsig10	V-set and immunoglobulin domain containing 10 [Source:MGI Symbol;Acc:MGI:2448533]	0.502781	4.54246	5.24993	0.0478336	0.274723	16.985	10.76
ENSMUSG00000027713	1810062G17Rik	RIKEN cDNA 1810062G17 gene [Source:MGI Symbol;Acc:MGI:1919532]	0.502302	-1.08047	0.629038	0.446561	0.742688	1.965	0.17
ENSMUSG00000108350	Gm44950	predicted gene 44950 [Source:MGI Symbol;Acc:MGI:5753526]	0.502236	0.856376	2.34286	0.157275	0.462893	1.80333	0.57
ENSMUSG00000053063	Clec12a	C-type lectin domain family 12, member a [Source:MGI Symbol;Acc:MGI:3040968]	0.502191	-0.147185	2.55572	0.1414	0.441664	1.20667	0.45
ENSMUSG00000028519	Dab1	disabled 1 [Source:MGI Symbol;Acc:MGI:108554]	0.50188	6.06759	1.85413	0.217116	0.540064	86.22	29.14
ENSMUSG00000040913	Fbxw4	F-box and WD-40 domain protein 4 [Source:MGI Symbol;Acc:MGI:1354698]	0.50183	2.63998	4.52275	0.0597248	0.3021	8.75	3.49
ENSMUSG00000036826	Igflr1	IGF-like family receptor 1 [Source:MGI Symbol;Acc:MGI:3655979]	0.501781	-0.0411192	2.05988	0.182161	0.496742	2.37333	0.58
ENSMUSG00000039097	Rln1	relaxin 1 [Source:MGI Symbol;Acc:MGI:97931]	0.50129	-1.39092	0.978811	0.34614	0.667759	0.97	0.24
ENSMUSG00000070461	9230112E08Rik	RIKEN cDNA 9230112E08 gene [Source:MGI Symbol;Acc:MGI:2444774]	0.500675	0.886755	2.09198	0.179091	0.493473	1.38	0.53
ENSMUSG00000110040	Gm49369	predicted gene, 49369 [Source:MGI Symbol;Acc:MGI:6121585]	0.500523	-1.30039	0.554916	0.473885	0.762157	3.26	0
ENSMUSG00000021228	Acot3	acyl-CoA thioesterase 3 [Source:MGI Symbol;Acc:MGI:2159619]	0.500462	6.35833	17.1702	0.00208463	0.060137	81.73	46.17
ENSMUSG00000024926	Kat5	K(lysine) acetyltransferase 5 [Source:MGI Symbol;Acc:MGI:1932051]	0.508769	5.27994	20.5231	0.00112954	0.0436665	54.8167	35.29
ENSMUSG00000038390	Gpr162	G protein-coupled receptor 162 [Source:MGI Symbol;Acc:MGI:1315214]	0.499308	1.08177	2.63597	0.135953	0.433659	1.925	0.9
ENSMUSG00000020935	Dcakd	dephospho-CoA kinase domain containing [Source:MGI Symbol;Acc:MGI:1915337]	0.499209	5.13852	18.289	0.00167136	0.0534724	56.915	41.69
ENSMUSG00000001870	Ltbp1	latent transforming growth factor beta binding protein 1 [Source:MGI Symbol;Acc:MGI:109151]	0.49788	1.68288	1.64168	0.230143	0.553365	3.98333	0.71
ENSMUSG00000044030	Irf2bp1	interferon regulatory factor 2 binding protein 1 [Source:MGI Symbol;Acc:MGI:2442159]	0.496305	5.88811	15.7197	0.00274872	0.0704524	44.56	26.49
ENSMUSG00000037306	Man1c1	mannosidase, alpha, class 1C, member 1 [Source:MGI Symbol;Acc:MGI:2446214]	0.495203	3.17947	4.89073	0.0518866	0.284279	4.64	2.2
ENSMUSG00000105987	AI506816	expressed sequence AI506816 [Source:MGI Symbol;Acc:MGI:2140929]	0.49461	3.72294	10.8063	0.00833587	0.120585	10.0333	5.1
ENSMUSG00000068303	Spr-ps1	sepiapterin reductase pseudogene 1 [Source:MGI Symbol;Acc:MGI:1345187]	0.494235	4.93501	3.16498	0.113399	0.397665	141.395	59.46
ENSMUSG00000024210	Ip6k3	inositol hexaphosphate kinase 3 [Source:MGI Symbol;Acc:MGI:3045325]	0.493337	-0.0463318	1.10334	0.318614	0.642142	1.00333	0.2
ENSMUSG00000074766	Ism1	isthmin 1, angiogenesis inhibitor [Source:MGI Symbol;Acc:MGI:2442963]	0.493049	1.04164	3.51245	0.0907968	0.363707	1.7	0.86
ENSMUSG00000031343	Gabra3	gamma-aminobutyric acid (GABA) A receptor, subunit alpha 3 [Source:MGI Symbol;Acc:MGI:95615]	0.492888	-1.19221	1.57602	0.238259	0.561658	0.313333	0.16
ENSMUSG00000030109	Slc6a12	solute carrier family 6 (neurotransmitter transporter, betaine/GABA), member 12 [Source:MGI Symbol;Acc:MGI:95628]	0.49285	0.0310496	0.810858	0.3899	0.70258	2.31333	0.17
ENSMUSG00000032202	Rab27a	RAB27A, member RAS oncogene family [Source:MGI Symbol;Acc:MGI:1861441]	0.491577	2.30586	3.13567	0.107433	0.389525	3.88	1.43
ENSMUSG00000043943	Naalad2	N-acetylated alpha-linked acidic dipeptidase 2 [Source:MGI Symbol;Acc:MGI:1919810]	0.491309	3.37607	5.76462	0.0375882	0.244973	11.76	3.72
ENSMUSG00000022790	Igsf11	immunoglobulin superfamily, member 11 [Source:MGI Symbol;Acc:MGI:2388477]	0.491215	-0.733062	0.753471	0.406151	0.715509	0.8	0.08
ENSMUSG00000046417	Lrrc75a	leucine rich repeat containing 75A [Source:MGI Symbol;Acc:MGI:2682293]	0.49114	3.8927	15.3891	0.00292875	0.0724668	16.7567	9.91
ENSMUSG00000116145	5730521K06Rik	RIKEN cDNA 5730521K06 gene [Source:MGI Symbol;Acc:MGI:1917889]	0.490591	-0.908359	1.76418	0.214016	0.536494	0.88	0.355
ENSMUSG00000026185	Igfbp5	insulin-like growth factor binding protein 5 [Source:MGI Symbol;Acc:MGI:96440]	0.489891	6.06491	6.17065	0.0361124	0.239975	23.5033	12.6
ENSMUSG00000021287	Xrcc3	X-ray repair complementing defective repair in Chinese hamster cells 3 [Source:MGI Symbol;Acc:MGI:1921585]	0.489216	2.36842	5.33019	0.0439395	0.264484	6.075	3.24
ENSMUSG00000024587	Nars	asparaginyl-tRNA synthetase [Source:MGI Symbol;Acc:MGI:1917473]	0.507439	7.21496	36.2312	0.000136209	0.0166765	137.613	90.47
ENSMUSG00000043085	Tmem82	transmembrane protein 82 [Source:MGI Symbol;Acc:MGI:2384869]	0.487966	0.11778	1.67077	0.225612	0.550193	1.26333	0.3
ENSMUSG00000018765	Fxr2	fragile X mental retardation, autosomal homolog 2 [Source:MGI Symbol;Acc:MGI:1346074]	0.487582	5.86671	7.09186	0.0261714	0.207411	47.595	28.93
ENSMUSG00000008393	Carhsp1	calcium regulated heat stable protein 1 [Source:MGI Symbol;Acc:MGI:1196368]	0.504394	6.20022	25.5038	0.000520669	0.0312458	55.445	34.85
ENSMUSG00000006476	Nsmf	NMDA receptor synaptonuclear signaling and neuronal migration factor [Source:MGI Symbol;Acc:MGI:1861755]	0.486055	6.37991	2.35512	0.168825	0.478397	120.985	47.54
ENSMUSG00000048603	Gm9828	predicted gene 9828 [Source:MGI Symbol;Acc:MGI:3642913]	0.485702	-0.835541	2.09942	0.178389	0.492384	0.99	0.35
ENSMUSG00000027546	Atp9a	ATPase, class II, type 9A [Source:MGI Symbol;Acc:MGI:1330826]	0.485311	6.00442	17.0318	0.00211466	0.060554	35.89	24.54
ENSMUSG00000017737	Mmp9	matrix metallopeptidase 9 [Source:MGI Symbol;Acc:MGI:97011]	0.485218	-1.55292	0.264037	0.61971	0.842811	0.35	0
ENSMUSG00000040690	Col16a1	collagen, type XVI, alpha 1 [Source:MGI Symbol;Acc:MGI:1095396]	0.484604	1.69841	4.48448	0.0606342	0.303835	1.99	0.51
ENSMUSG00000104795	Gm42783	predicted gene 42783 [Source:MGI Symbol;Acc:MGI:5662920]	0.484196	-1.26424	0.745985	0.408261	0.717133	2.22	0.33
ENSMUSG00000087006	Gm13889	predicted gene 13889 [Source:MGI Symbol;Acc:MGI:3652053]	0.483092	-0.542828	1.11244	0.316702	0.64017	1.81	0.39
ENSMUSG00000074218	Cox7a1	cytochrome c oxidase subunit 7A1 [Source:MGI Symbol;Acc:MGI:1316714]	0.482737	4.76449	6.52166	0.0303904	0.220915	491.12	292.87
ENSMUSG00000009630	Ppp2cb	protein phosphatase 2 (formerly 2A), catalytic subunit, beta isoform [Source:MGI Symbol;Acc:MGI:1321161]	0.482176	5.48661	1.04395	0.343081	0.663999	85.94	16.71
ENSMUSG00000073985	Gm10602	predicted gene 10602 [Source:MGI Symbol;Acc:MGI:3708759]	0.481831	0.915293	4.20449	0.0678383	0.319642	1.88	0.97
ENSMUSG00000049287	Iba57	IBA57 homolog, iron-sulfur cluster assembly [Source:MGI Symbol;Acc:MGI:3041174]	0.481128	4.05039	13.9783	0.00394709	0.0827133	8.575	5.31
ENSMUSG00000042178	Armc5	armadillo repeat containing 5 [Source:MGI Symbol;Acc:MGI:2384586]	0.481045	5.14314	7.26051	0.0240609	0.200605	19.66	10.43
ENSMUSG00000097239	Gm27029	predicted gene, 27029 [Source:MGI Symbol;Acc:MGI:5504144]	0.480232	1.6626	3.31658	0.099005	0.374648	4.48	1.67
ENSMUSG00000029335	Bmp3	bone morphogenetic protein 3 [Source:MGI Symbol;Acc:MGI:88179]	0.480107	5.20833	3.31315	0.106237	0.387669	12.4133	5.3
ENSMUSG00000038884	Shfl	shiftless antiviral inhibitor of ribosomal frameshifting [Source:MGI Symbol;Acc:MGI:2441788]	0.4801	3.37504	7.28249	0.0226219	0.196186	9.95	5.34
ENSMUSG00000085891	Gm14634	predicted gene 14634 [Source:MGI Symbol;Acc:MGI:3705147]	0.479754	-1.2389	0.852984	0.377748	0.693215	0.765	0.12
ENSMUSG00000048332	Lhfp	lipoma HMGIC fusion partner [Source:MGI Symbol;Acc:MGI:1920048]	0.479747	1.51416	3.18762	0.104923	0.386173	3.03	0.66
ENSMUSG00000072774	Zfp951	zinc finger protein 951 [Source:MGI Symbol;Acc:MGI:2441896]	0.478493	1.89453	1.8903	0.19999	0.518675	3.01	0.94
ENSMUSG00000098488	Pla2g4b	phospholipase A2, group IVB (cytosolic) [Source:MGI Symbol;Acc:MGI:2384819]	0.478339	0.766511	1.47255	0.2532	0.577952	1.65	0.48
ENSMUSG00000026930	Gpsm1	G-protein signalling modulator 1 (AGS3-like, C. elegans) [Source:MGI Symbol;Acc:MGI:1915089]	0.477834	3.45581	6.14556	0.0328989	0.229702	8.455	3.81
ENSMUSG00000035049	Rrp12	ribosomal RNA processing 12 homolog (S. cerevisiae) [Source:MGI Symbol;Acc:MGI:2147437]	0.477601	3.93467	5.89271	0.0362714	0.240403	7.38	3.67
ENSMUSG00000020234	4930404N11Rik	RIKEN cDNA 4930404N11 gene [Source:MGI Symbol;Acc:MGI:1921072]	0.477104	-1.29708	1.2287	0.293954	0.619252	0.735	0.17
ENSMUSG00000026196	Bard1	BRCA1 associated RING domain 1 [Source:MGI Symbol;Acc:MGI:1328361]	0.476904	-0.874258	1.61454	0.233005	0.555437	0.203333	0.05
ENSMUSG00000075012	Fjx1	four jointed box 1 [Source:MGI Symbol;Acc:MGI:1341907]	0.475766	3.47341	4.88953	0.0520133	0.284472	7.38	4.32
ENSMUSG00000037752	Xkr8	X-linked Kx blood group related 8 [Source:MGI Symbol;Acc:MGI:2685877]	0.475185	1.46303	4.76003	0.0544475	0.291129	2.63	0.72
ENSMUSG00000029363	Rfc5	replication factor C (activator 1) 5 [Source:MGI Symbol;Acc:MGI:1919401]	0.503707	4.68184	29.716	0.000294159	0.0233848	22.745	13.45
ENSMUSG00000097170	Gm16982	predicted gene, 16982 [Source:MGI Symbol;Acc:MGI:4439906]	0.47421	-1.45529	0.935932	0.356447	0.677058	0.316667	0.07
ENSMUSG00000024742	Fen1	flap structure specific endonuclease 1 [Source:MGI Symbol;Acc:MGI:102779]	0.473972	4.72085	10.8892	0.00816187	0.119169	26.26	12.73
ENSMUSG00000027160	Ccdc34	coiled-coil domain containing 34 [Source:MGI Symbol;Acc:MGI:1915451]	0.473357	3.2347	15.0594	0.00313513	0.0752345	10.13	5.75
ENSMUSG00000058709	Egln2	egl-9 family hypoxia-inducible factor 2 [Source:MGI Symbol;Acc:MGI:1932287]	0.472233	6.30907	10.7818	0.00887996	0.124728	81.335	46.06
ENSMUSG00000002307	Daxx	Fas death domain-associated protein [Source:MGI Symbol;Acc:MGI:1197015]	0.472016	4.69196	10.5557	0.00890229	0.124817	29.82	15.62
ENSMUSG00000031934	Panx1	pannexin 1 [Source:MGI Symbol;Acc:MGI:1860055]	0.47145	1.07691	2.59203	0.138901	0.438177	2.44	1.38
ENSMUSG00000040666	Sh3bgr	SH3-binding domain glutamic acid-rich protein [Source:MGI Symbol;Acc:MGI:1354740]	0.471334	0.969931	3.0639	0.111027	0.395173	5.015	2.49
ENSMUSG00000019737	Syne4	spectrin repeat containing, nuclear envelope family member 4 [Source:MGI Symbol;Acc:MGI:2141950]	0.471209	3.57114	10.6945	0.00857787	0.1226	34.2233	17.97
ENSMUSG00000031107	Rbmx2	RNA binding motif protein, X-linked 2 [Source:MGI Symbol;Acc:MGI:1919414]	0.470729	2.44192	7.05565	0.0243178	0.201555	9.05	6.66
ENSMUSG00000049414	Gm5417	predicted gene 5417 [Source:MGI Symbol;Acc:MGI:3648626]	0.470649	-0.070701	2.78543	0.126505	0.419304	13.27	7.69
ENSMUSG00000046865	Fbl	fibrillarin [Source:MGI Symbol;Acc:MGI:95486]	0.470189	2.88689	7.97916	0.0182432	0.176648	15.77	9.94
ENSMUSG00000036853	Mcoln3	mucolipin 3 [Source:MGI Symbol;Acc:MGI:1890500]	0.46968	10.4609	3.68882	0.0887231	0.360292	1457.88	655.99
ENSMUSG00000031137	Fgf13	fibroblast growth factor 13 [Source:MGI Symbol;Acc:MGI:109178]	0.46966	-0.941947	1.735	0.21755	0.540508	0.75	0.1
ENSMUSG00000063065	Mapk3	mitogen-activated protein kinase 3 [Source:MGI Symbol;Acc:MGI:1346859]	0.469587	6.02039	12.8188	0.00519498	0.0969709	95.29	55.02
ENSMUSG00000107868	Gm5112	predicted gene 5112 [Source:MGI Symbol;Acc:MGI:3779460]	0.469556	1.35776	4.16071	0.0690589	0.322275	2.17	1.38
ENSMUSG00000043648	Pld6	phospholipase D family, member 6 [Source:MGI Symbol;Acc:MGI:2687283]	0.469259	1.08022	1.41814	0.261732	0.587	4.29	0.85
ENSMUSG00000057454	Lypd3	Ly6/Plaur domain containing 3 [Source:MGI Symbol;Acc:MGI:1919684]	0.468083	0.555007	3.67561	0.0846026	0.354197	2.035	1.12
ENSMUSG00000028541	B4galt2	UDP-Gal:betaGlcNAc beta 1,4- galactosyltransferase, polypeptide 2 [Source:MGI Symbol;Acc:MGI:1858493]	0.467974	2.83775	3.8985	0.0769704	0.33837	7.07	2.86
ENSMUSG00000063535	Zfp773	zinc finger protein 773 [Source:MGI Symbol;Acc:MGI:1923623]	0.467663	2.75387	6.671	0.0275632	0.21202	4.275	2.64
ENSMUSG00000097073	9430037G07Rik	RIKEN cDNA 9430037G07 gene [Source:MGI Symbol;Acc:MGI:2444544]	0.467416	-0.770024	0.745078	0.408557	0.717381	0.57	0.08
ENSMUSG00000063268	Parp10	poly (ADP-ribose) polymerase family, member 10 [Source:MGI Symbol;Acc:MGI:3712326]	0.467051	4.17263	5.43818	0.0431297	0.261987	12.48	6.46
ENSMUSG00000030189	Ybx3	Y box protein 3 [Source:MGI Symbol;Acc:MGI:2137670]	0.467031	5.39811	0.614123	0.460949	0.753487	71.25	5.67
ENSMUSG00000044816	D630023F18Rik	RIKEN cDNA D630023F18 gene [Source:MGI Symbol;Acc:MGI:2138198]	0.466874	-0.926635	0.323828	0.583314	0.822727	1.1	0
ENSMUSG00000054863	Tafa5	TAFA chemokine like family member 5 [Source:MGI Symbol;Acc:MGI:2146182]	0.466429	0.436026	2.46306	0.148043	0.451124	1.065	0.39
ENSMUSG00000004099	Dnmt1	DNA methyltransferase (cytosine-5) 1 [Source:MGI Symbol;Acc:MGI:94912]	0.466336	5.53754	6.1307	0.0353353	0.237951	19.225	10.56
ENSMUSG00000028222	Calb1	calbindin 1 [Source:MGI Symbol;Acc:MGI:88248]	0.465439	9.8726	10.6173	0.00874989	0.123943	473.945	268.79
ENSMUSG00000059060	Rad51b	RAD51 paralog B [Source:MGI Symbol;Acc:MGI:1099436]	0.465266	0.360297	1.51857	0.246401	0.570038	1.945	0.53
ENSMUSG00000112654	4930455C13Rik	RIKEN cDNA 4930455C13 gene [Source:MGI Symbol;Acc:MGI:1921240]	0.464898	-1.13293	1.45394	0.256024	0.581558	1.15	0.38
ENSMUSG00000036533	Cdc42ep3	CDC42 effector protein (Rho GTPase binding) 3 [Source:MGI Symbol;Acc:MGI:2384718]	0.464313	1.43588	3.73906	0.0823373	0.349509	4.47333	1
ENSMUSG00000062248	Cks2	CDC28 protein kinase regulatory subunit 2 [Source:MGI Symbol;Acc:MGI:1913447]	0.464201	1.70431	3.00559	0.11406	0.39878	20.195	8.94
ENSMUSG00000028988	Ctnnbip1	catenin beta interacting protein 1 [Source:MGI Symbol;Acc:MGI:1915756]	0.462298	3.38809	10.6101	0.00876629	0.123943	7.85	5.38
ENSMUSG00000086604	Gm15510	predicted gene 15510 [Source:MGI Symbol;Acc:MGI:3782958]	0.461925	0.71758	2.50528	0.144967	0.445914	4	1.49
ENSMUSG00000105703	Gm43305	predicted gene 43305 [Source:MGI Symbol;Acc:MGI:5663442]	0.461404	10.8134	0.947026	0.364138	0.682824	3235.13	1240.74
ENSMUSG00000063049	Ing2	inhibitor of growth family, member 2 [Source:MGI Symbol;Acc:MGI:1916510]	0.461299	3.88098	15.9104	0.00263486	0.0686256	27.6433	17.41
ENSMUSG00000039953	Clstn1	calsyntenin 1 [Source:MGI Symbol;Acc:MGI:1929895]	0.461046	8.69778	4.14715	0.0741518	0.333137	220.31	88.69
ENSMUSG00000039377	Hlx	H2.0-like homeobox [Source:MGI Symbol;Acc:MGI:96109]	0.460941	-1.09865	0.787956	0.395848	0.708371	0.53	0.12
ENSMUSG00000067653	Ankrd23	ankyrin repeat domain 23 [Source:MGI Symbol;Acc:MGI:1925571]	0.460517	2.17861	7.07836	0.0241412	0.200948	4.83	3.04
ENSMUSG00000024743	Syt7	synaptotagmin VII [Source:MGI Symbol;Acc:MGI:1859545]	0.460415	3.2258	2.81694	0.126434	0.419304	6.515	2.37
ENSMUSG00000064254	Ethe1	ethylmalonic encephalopathy 1 [Source:MGI Symbol;Acc:MGI:1913321]	0.459526	5.88695	10.0976	0.0103439	0.13448	93.435	52.1
ENSMUSG00000029722	Agfg2	ArfGAP with FG repeats 2 [Source:MGI Symbol;Acc:MGI:2443267]	0.499628	5.80878	22.5372	0.000813584	0.038401	49.8433	32.25
ENSMUSG00000022440	C1qtnf6	C1q and tumor necrosis factor related protein 6 [Source:MGI Symbol;Acc:MGI:1919959]	0.45866	-1.07647	1.3837	0.267079	0.593559	0.395	0.03
ENSMUSG00000087545	Gm13966	predicted gene 13966 [Source:MGI Symbol;Acc:MGI:3650827]	0.458214	-0.422185	1.61263	0.233261	0.555602	2.48	0.84
ENSMUSG00000033717	Adra2a	adrenergic receptor, alpha 2a [Source:MGI Symbol;Acc:MGI:87934]	0.457833	5.65341	15.7761	0.00270705	0.0698041	29.08	16.29
ENSMUSG00000040722	Scamp5	secretory carrier membrane protein 5 [Source:MGI Symbol;Acc:MGI:1928948]	0.457356	7.09657	14.2108	0.00377864	0.0809284	107.47	55.2
ENSMUSG00000109378	Gm49396	predicted gene, 49396 [Source:MGI Symbol;Acc:MGI:6121629]	0.456736	4.86043	18.4531	0.00162215	0.0523223	20.13	12.65
ENSMUSG00000022021	Diaph3	diaphanous related formin 3 [Source:MGI Symbol;Acc:MGI:1927222]	0.456673	-0.459206	1.49438	0.249944	0.574413	0.74	0.11
ENSMUSG00000026077	Npas2	neuronal PAS domain protein 2 [Source:MGI Symbol;Acc:MGI:109232]	0.456183	4.38349	3.22319	0.107917	0.390413	13.1933	4.7
ENSMUSG00000043372	Hexim2	hexamethylene bis-acetamide inducible 2 [Source:MGI Symbol;Acc:MGI:1918309]	0.455841	2.19937	6.53005	0.0288835	0.215991	7.635	4.04
ENSMUSG00000037432	Fer1l5	fer-1-like 5 (C. elegans) [Source:MGI Symbol;Acc:MGI:3616091]	0.455763	0.352879	2.76062	0.128014	0.421357	1.29333	0.77
ENSMUSG00000026728	Vim	vimentin [Source:MGI Symbol;Acc:MGI:98932]	0.45518	-0.180286	1.11792	0.315573	0.639283	1.95	0.48
ENSMUSG00000039103	Nexn	nexilin [Source:MGI Symbol;Acc:MGI:1916060]	0.453415	-0.384223	1.68363	0.223966	0.548415	2.94	0.33
ENSMUSG00000031919	Tmed6	transmembrane p24 trafficking protein 6 [Source:MGI Symbol;Acc:MGI:1913519]	0.453402	1.65535	1.76481	0.214052	0.536494	12.275	3.77
ENSMUSG00000023495	Pcbp4	poly(rC) binding protein 4 [Source:MGI Symbol;Acc:MGI:1890471]	0.453387	3.65801	8.01239	0.0180614	0.175586	22.18	12.37
ENSMUSG00000040254	Sema3d	sema domain, immunoglobulin domain (Ig), short basic domain, secreted, (semaphorin) 3D [Source:MGI Symbol;Acc:MGI:1860118]	0.453382	1.79107	0.445396	0.52382	0.790422	1.73	0.17
ENSMUSG00000110611	Gm20163	predicted gene, 20163 [Source:MGI Symbol;Acc:MGI:5012348]	0.453012	-1.20033	1.42758	0.260098	0.585919	1.65	1.11
ENSMUSG00000004929	Thop1	thimet oligopeptidase 1 [Source:MGI Symbol;Acc:MGI:1354165]	0.452961	4.70638	9.73401	0.0110639	0.138513	20.595	10.84
ENSMUSG00000039774	Galnt12	polypeptide N-acetylgalactosaminyltransferase 12 [Source:MGI Symbol;Acc:MGI:2444664]	0.488748	5.09032	19.5417	0.00133649	0.0478269	30.18	17.89
ENSMUSG00000110195	Pde2a	phosphodiesterase 2A, cGMP-stimulated [Source:MGI Symbol;Acc:MGI:2446107]	0.452613	2.9388	3.17892	0.105591	0.386872	4.97667	0.94
ENSMUSG00000034845	Plvap	plasmalemma vesicle associated protein [Source:MGI Symbol;Acc:MGI:1890497]	0.451344	7.14556	0.983983	0.35637	0.676993	236.29	58.86
ENSMUSG00000021806	Nid2	nidogen 2 [Source:MGI Symbol;Acc:MGI:1298229]	0.45094	1.23749	2.53991	0.142506	0.44292	1.98	0.53
ENSMUSG00000021125	Arg2	arginase type II [Source:MGI Symbol;Acc:MGI:1330806]	0.450732	4.65811	0.88162	0.380548	0.695198	47.58	10.29
ENSMUSG00000031740	Mmp2	matrix metallopeptidase 2 [Source:MGI Symbol;Acc:MGI:97009]	0.450504	-0.512961	0.502617	0.495469	0.774588	1.18	0
ENSMUSG00000091985	Gm17354	predicted gene, 17354 [Source:MGI Symbol;Acc:MGI:4936988]	0.450355	0.878846	2.11274	0.177141	0.490668	1.505	0.67
ENSMUSG00000031629	Cenpu	centromere protein U [Source:MGI Symbol;Acc:MGI:1919126]	0.450276	1.90616	3.22409	0.103205	0.38381	3.82333	2.32
ENSMUSG00000038775	Vill	villin-like [Source:MGI Symbol;Acc:MGI:1201781]	0.449611	3.21078	5.13992	0.0471431	0.273212	8.695	3.59
ENSMUSG00000029102	Hgfac	hepatocyte growth factor activator [Source:MGI Symbol;Acc:MGI:1859281]	0.449549	3.72787	4.17546	0.0694297	0.323045	18.93	9.51
ENSMUSG00000030036	Mogs	mannosyl-oligosaccharide glucosidase [Source:MGI Symbol;Acc:MGI:1929872]	0.449513	6.00283	14.5855	0.00346345	0.0786177	54.955	33.43
ENSMUSG00000020868	Xylt2	xylosyltransferase II [Source:MGI Symbol;Acc:MGI:2444797]	0.449471	5.35786	10.3075	0.00957153	0.129528	26.175	14.95
ENSMUSG00000020766	Galk1	galactokinase 1 [Source:MGI Symbol;Acc:MGI:95730]	0.448334	6.10365	14.6127	0.00344354	0.078539	113.82	72.7
ENSMUSG00000114004	Gm48552	predicted gene, 48552 [Source:MGI Symbol;Acc:MGI:6098105]	0.448241	-0.940744	0.472614	0.507964	0.78125	2.49	0.07
ENSMUSG00000030768	Disp1	dispatched RND transporter family member 1 [Source:MGI Symbol;Acc:MGI:1916147]	0.447801	2.93854	6.05222	0.0339748	0.23309	5.005	3.13
ENSMUSG00000017861	Mybl2	myeloblastosis oncogene-like 2 [Source:MGI Symbol;Acc:MGI:101785]	0.447262	1.49443	3.84969	0.0785659	0.341712	2.42	1.12
ENSMUSG00000037857	Nufip2	nuclear fragile X mental retardation protein interacting protein 2 [Source:MGI Symbol;Acc:MGI:1915814]	0.446357	6.35657	0.978282	0.357675	0.678009	67.1	17.32
ENSMUSG00000027936	Crtc2	CREB regulated transcription coactivator 2 [Source:MGI Symbol;Acc:MGI:1921593]	0.446271	5.40214	8.06438	0.0182454	0.176648	36.81	21.22
ENSMUSG00000027223	Mapk8ip1	mitogen-activated protein kinase 8 interacting protein 1 [Source:MGI Symbol;Acc:MGI:1309464]	0.44544	3.61808	4.91378	0.051499	0.283393	10.34	4.91
ENSMUSG00000031669	Gins3	GINS complex subunit 3 (Psf3 homolog) [Source:MGI Symbol;Acc:MGI:1926083]	0.44489	2.87323	5.70154	0.0384231	0.246443	7.775	4.91
ENSMUSG00000027353	Mcm8	minichromosome maintenance 8 homologous recombination repair factor [Source:MGI Symbol;Acc:MGI:1913884]	0.444872	2.3541	3.17722	0.10542	0.386764	3.78	1.42
ENSMUSG00000106735	A330058E17Rik	RIKEN cDNA A330058E17 gene [Source:MGI Symbol;Acc:MGI:2442263]	0.444237	1.55901	3.17069	0.105733	0.386987	1.41	0.71
ENSMUSG00000093908	Gm5784	predicted gene 5784 [Source:MGI Symbol;Acc:MGI:3647969]	0.443526	-0.751498	0.727814	0.413829	0.72101	0.61	0.07
ENSMUSG00000105909	Gm43189	predicted gene 43189 [Source:MGI Symbol;Acc:MGI:5663326]	0.44315	0.563748	1.04579	0.331039	0.653873	1.27	0.44
ENSMUSG00000031245	Hmgn5	high-mobility group nucleosome binding domain 5 [Source:MGI Symbol;Acc:MGI:1355295]	0.442865	4.18157	8.25296	0.0168092	0.169169	21.865	11.64
ENSMUSG00000084347	Akt2-ps	thymoma viral proto-oncogene 2, pseudogene [Source:MGI Symbol;Acc:MGI:108506]	0.442704	-0.735984	1.57399	0.238541	0.562067	1.04	0.37
ENSMUSG00000047033	Pcdhb15	protocadherin beta 15 [Source:MGI Symbol;Acc:MGI:2136750]	0.441631	-0.583004	1.11305	0.316574	0.64017	0.58	0.13
ENSMUSG00000061578	Ksr2	kinase suppressor of ras 2 [Source:MGI Symbol;Acc:MGI:3610315]	0.441338	-0.582588	1.00295	0.340532	0.662613	0.2	0.03
ENSMUSG00000042286	Stab1	stabilin 1 [Source:MGI Symbol;Acc:MGI:2178742]	0.441134	2.75249	1.26018	0.291799	0.616525	6.15	2.83
ENSMUSG00000029598	Plbd2	phospholipase B domain containing 2 [Source:MGI Symbol;Acc:MGI:1919022]	0.486419	6.37765	40.0354	9.13609e-05	0.0141833	74.55	51.44
ENSMUSG00000001175	Calm1	calmodulin 1 [Source:MGI Symbol;Acc:MGI:88251]	0.440731	8.92165	15.9794	0.00259865	0.0680242	421.31	308.72
ENSMUSG00000072492	Gm10364	predicted pseudogene 10364 [Source:MGI Symbol;Acc:MGI:3643153]	0.440654	-0.294945	0.717175	0.417289	0.724543	2.12	0.716667
ENSMUSG00000048707	Tprn	taperin [Source:MGI Symbol;Acc:MGI:2139535]	0.440585	3.95129	8.18089	0.0171729	0.171058	14.7	6.65
ENSMUSG00000039485	Tspyl4	TSPY-like 4 [Source:MGI Symbol;Acc:MGI:106393]	0.440499	5.7142	6.69644	0.0288252	0.215793	30.15	20.65
ENSMUSG00000047881	Rell1	RELT-like 1 [Source:MGI Symbol;Acc:MGI:2140767]	0.440461	3.40592	8.93421	0.0137947	0.155318	6.745	4.17
ENSMUSG00000039781	Cep131	centrosomal protein 131 [Source:MGI Symbol;Acc:MGI:107440]	0.440155	3.33265	5.10527	0.0477572	0.274723	7.09	3.61
ENSMUSG00000022881	Rfc4	replication factor C (activator 1) 4 [Source:MGI Symbol;Acc:MGI:2146571]	0.439922	3.24824	8.6161	0.0151126	0.160946	24.025	12.19
ENSMUSG00000034271	Jdp2	Jun dimerization protein 2 [Source:MGI Symbol;Acc:MGI:1932093]	0.439856	1.94667	3.89409	0.0771129	0.338518	5.83667	3.05
ENSMUSG00000070044	Fam149a	family with sequence similarity 149, member A [Source:MGI Symbol;Acc:MGI:2387177]	0.474367	8.06784	22.8332	0.000776689	0.0377187	176.457	108.19
ENSMUSG00000028847	Trappc3	trafficking protein particle complex 3 [Source:MGI Symbol;Acc:MGI:1351486]	0.439358	6.08502	9.95548	0.0106981	0.137022	117.7	71.18
ENSMUSG00000032482	Cspg5	chondroitin sulfate proteoglycan 5 [Source:MGI Symbol;Acc:MGI:1352747]	0.43933	5.04101	12.9771	0.00493609	0.0944926	37.31	20.96
ENSMUSG00000002342	Tmem161a	transmembrane protein 161A [Source:MGI Symbol;Acc:MGI:2384577]	0.439145	5.84706	12.6711	0.00530197	0.0986126	66.225	38.34
ENSMUSG00000027412	Lpin3	lipin 3 [Source:MGI Symbol;Acc:MGI:1891342]	0.438562	4.59597	4.92624	0.0528934	0.28699	14.69	7.14
ENSMUSG00000018428	Akap1	A kinase (PRKA) anchor protein 1 [Source:MGI Symbol;Acc:MGI:104729]	0.43831	5.17898	7.19525	0.0238385	0.200251	21.1	11.44
ENSMUSG00000054967	Zfp647	zinc finger protein 647 [Source:MGI Symbol;Acc:MGI:3052806]	0.438025	1.57282	2.30516	0.160323	0.467974	3.45	1.43
ENSMUSG00000050069	Grem2	gremlin 2, DAN family BMP antagonist [Source:MGI Symbol;Acc:MGI:1344367]	0.4379	4.77543	0.137792	0.723122	0.891943	21.43	0.7
ENSMUSG00000047841	Fndc11	fibronectin type III domain containing 11 [Source:MGI Symbol;Acc:MGI:3051572]	0.437642	-0.230823	0.706601	0.420634	0.726595	2.235	0.38
ENSMUSG00000053398	Phgdh	3-phosphoglycerate dehydrogenase [Source:MGI Symbol;Acc:MGI:1355330]	0.437299	3.41669	8.8522	0.0141206	0.156332	12.645	8.05
ENSMUSG00000063089	Klk1b8	kallikrein 1-related peptidase b8 [Source:MGI Symbol;Acc:MGI:892018]	0.437211	-0.898294	1.3409	0.274144	0.600206	2.05	0.65
ENSMUSG00000033762	Recql4	RecQ protein-like 4 [Source:MGI Symbol;Acc:MGI:1931028]	0.436305	0.393591	1.2699	0.286452	0.611144	1	0.21
ENSMUSG00000104784	Gm42984	predicted gene 42984 [Source:MGI Symbol;Acc:MGI:5663121]	0.435212	-1.03248	0.993846	0.342631	0.663838	1.27	0.53
ENSMUSG00000038888	Ctu1	cytosolic thiouridylase subunit 1 [Source:MGI Symbol;Acc:MGI:2385277]	0.435029	3.73025	6.18015	0.0325108	0.22887	11.89	5.66
ENSMUSG00000006219	Fblim1	filamin binding LIM protein 1 [Source:MGI Symbol;Acc:MGI:1921452]	0.434693	2.11526	3.46223	0.0928172	0.36576	7.55	1.92
ENSMUSG00000005575	Ube2m	ubiquitin-conjugating enzyme E2M [Source:MGI Symbol;Acc:MGI:108278]	0.433248	6.05518	12.3361	0.00576151	0.102179	217.92	118.18
ENSMUSG00000029607	Ankrd61	ankyrin repeat domain 61 [Source:MGI Symbol;Acc:MGI:1913979]	0.432635	-1.32129	0.754891	0.405576	0.714955	0.51	0.16
ENSMUSG00000024975	Pdcd4	programmed cell death 4 [Source:MGI Symbol;Acc:MGI:107490]	0.45882	6.38821	21.9195	0.000897623	0.0394837	87.8133	51.92
ENSMUSG00000029254	Stap1	signal transducing adaptor family member 1 [Source:MGI Symbol;Acc:MGI:1926193]	0.432188	3.52684	2.73699	0.131592	0.42614	16.165	7.51
ENSMUSG00000090996	Gm20458	predicted gene 20458 [Source:MGI Symbol;Acc:MGI:5141923]	0.432075	0.497108	0.979448	0.3461	0.667759	2.995	0.67
ENSMUSG00000009075	Cabp7	calcium binding protein 7 [Source:MGI Symbol;Acc:MGI:2183437]	0.431686	-0.549804	0.664619	0.434249	0.735256	0.495	0.07
ENSMUSG00000078907	Fam186b	family with sequence similarity 186, member B [Source:MGI Symbol;Acc:MGI:3647604]	0.431209	-1.03234	0.940795	0.355255	0.675823	0.53	0.1
ENSMUSG00000021219	Rgs6	regulator of G-protein signaling 6 [Source:MGI Symbol;Acc:MGI:1354730]	0.43106	4.90939	5.33889	0.0455066	0.269099	27.41	17.16
ENSMUSG00000001424	Snd1	staphylococcal nuclease and tudor domain containing 1 [Source:MGI Symbol;Acc:MGI:1929266]	0.452745	7.16601	19.4582	0.00135613	0.0479283	85.64	57.58
ENSMUSG00000028919	Arhgef19	Rho guanine nucleotide exchange factor (GEF) 19 [Source:MGI Symbol;Acc:MGI:1925912]	0.430607	4.16749	3.53704	0.0923421	0.364919	17.4967	9.03
ENSMUSG00000111368	Gm47889	predicted gene, 47889 [Source:MGI Symbol;Acc:MGI:6097120]	0.43035	-0.367797	1.017	0.337328	0.659515	3.01	0.6
ENSMUSG00000037344	Slc12a9	solute carrier family 12 (potassium/chloride transporters), member 9 [Source:MGI Symbol;Acc:MGI:1933532]	0.429713	4.38051	5.02366	0.0502839	0.280439	15.68	6.69
ENSMUSG00000044770	Scml4	Scm polycomb group protein like 4 [Source:MGI Symbol;Acc:MGI:2446140]	0.429134	0.0419163	1.20593	0.298222	0.623504	1.13	0.13
ENSMUSG00000043289	Mei4	meiotic double-stranded break formation protein 4 [Source:MGI Symbol;Acc:MGI:1922283]	0.429104	1.69429	2.92259	0.11856	0.405369	3.335	1.57
ENSMUSG00000029062	Cdk11b	cyclin-dependent kinase 11B [Source:MGI Symbol;Acc:MGI:88353]	0.440978	5.7201	33.7888	0.000179263	0.0187334	51.2267	40.41
ENSMUSG00000049807	Arhgap23	Rho GTPase activating protein 23 [Source:MGI Symbol;Acc:MGI:3697726]	0.428225	1.59284	4.14615	0.0694709	0.323124	1.04333	0.73
ENSMUSG00000025289	Prdx4	peroxiredoxin 4 [Source:MGI Symbol;Acc:MGI:1859815]	0.42807	3.80185	11.7404	0.00660615	0.107992	37.63	26.42
ENSMUSG00000049115	Agtr1a	angiotensin II receptor, type 1a [Source:MGI Symbol;Acc:MGI:87964]	0.427674	-0.631255	0.778549	0.398577	0.710616	0.71	0.14
ENSMUSG00000020238	Ncln	nicalin [Source:MGI Symbol;Acc:MGI:1926081]	0.427538	6.72557	12.631	0.00540769	0.0992176	119.61	74.54
ENSMUSG00000103103	4833445I07Rik	RIKEN cDNA 4833445I07 gene [Source:MGI Symbol;Acc:MGI:2143268]	0.426426	0.752017	1.99235	0.188851	0.504468	4.07	2.1
ENSMUSG00000030407	Qpctl	glutaminyl-peptide cyclotransferase-like [Source:MGI Symbol;Acc:MGI:1914619]	0.426175	4.76411	16.0162	0.00257964	0.0677548	19.805	13
ENSMUSG00000020380	Rad50	RAD50 double strand break repair protein [Source:MGI Symbol;Acc:MGI:109292]	0.426039	5.02109	10.9684	0.00799964	0.118753	17.63	13.15
ENSMUSG00000040018	Cox15	cytochrome c oxidase assembly protein 15 [Source:MGI Symbol;Acc:MGI:1920112]	0.439804	6.97075	22.4879	0.000819933	0.038401	50.745	33.16
ENSMUSG00000025158	Rfng	RFNG O-fucosylpeptide 3-beta-N-acetylglucosaminyltransferase [Source:MGI Symbol;Acc:MGI:894275]	0.432341	5.29325	21.6221	0.000941806	0.0404022	36.08	24.22
ENSMUSG00000003123	Lipe	lipase, hormone sensitive [Source:MGI Symbol;Acc:MGI:96790]	0.425416	4.20375	3.50054	0.0937912	0.367524	14.76	7.33
ENSMUSG00000085586	Gm11613	predicted gene 11613 [Source:MGI Symbol;Acc:MGI:3651819]	0.425039	0.430029	2.36766	0.15531	0.460071	1.49	0.84
ENSMUSG00000097254	C430042M11Rik	RIKEN cDNA C430042M11 gene [Source:MGI Symbol;Acc:MGI:2443186]	0.424947	-1.45129	0.413739	0.534799	0.798219	1.06	0.135
ENSMUSG00000034349	Smc4	structural maintenance of chromosomes 4 [Source:MGI Symbol;Acc:MGI:1917349]	0.424763	4.54875	12.3343	0.00573055	0.102179	33.475	20.09
ENSMUSG00000015467	Egfl8	EGF-like domain 8 [Source:MGI Symbol;Acc:MGI:1932094]	0.423637	-1.09288	0.721381	0.415829	0.723073	1.08	0.405
ENSMUSG00000020333	Acsl6	acyl-CoA synthetase long-chain family member 6 [Source:MGI Symbol;Acc:MGI:894291]	0.423411	0.727739	2.42956	0.150545	0.454089	1.37	0.72
ENSMUSG00000049327	Kmt5a	lysine methyltransferase 5A [Source:MGI Symbol;Acc:MGI:1915206]	0.422726	5.7279	1.76554	0.224607	0.549091	69.06	20.41
ENSMUSG00000048787	Dcun1d3	DCN1, defective in cullin neddylation 1, domain containing 3 (S. cerevisiae) [Source:MGI Symbol;Acc:MGI:2679003]	0.422235	3.60674	6.31759	0.0310231	0.223666	10.76	7.15
ENSMUSG00000022194	Pabpn1	poly(A) binding protein, nuclear 1 [Source:MGI Symbol;Acc:MGI:1859158]	0.430814	6.5632	19.9002	0.00125598	0.0461686	199.73	140.65
ENSMUSG00000034685	Fam171a2	family with sequence similarity 171, member A2 [Source:MGI Symbol;Acc:MGI:2448496]	0.421851	4.79402	5.01055	0.051231	0.282891	18.9667	9.62
ENSMUSG00000021051	Ppp2r5e	protein phosphatase 2, regulatory subunit B', epsilon [Source:MGI Symbol;Acc:MGI:1349473]	0.421755	5.24876	2.01216	0.195273	0.513158	23.65	8.36
ENSMUSG00000055799	Tcf7l1	transcription factor 7 like 1 (T cell specific, HMG box) [Source:MGI Symbol;Acc:MGI:1202876]	0.421643	4.99658	11.3798	0.00721701	0.112781	29.43	21.85
ENSMUSG00000020329	Polrmt	polymerase (RNA) mitochondrial (DNA directed) [Source:MGI Symbol;Acc:MGI:1915843]	0.421579	6.08978	12.8867	0.00503939	0.0952925	46.84	26.07
ENSMUSG00000089960	Ugt1a1	UDP glucuronosyltransferase 1 family, polypeptide A1 [Source:MGI Symbol;Acc:MGI:98898]	0.421516	-0.591918	0.627991	0.44677	0.742787	0.703333	0.23
ENSMUSG00000034118	Tpst1	protein-tyrosine sulfotransferase 1 [Source:MGI Symbol;Acc:MGI:1298231]	0.421419	1.50871	2.87075	0.121487	0.410099	3.29	1.7
ENSMUSG00000051390	Zbtb22	zinc finger and BTB domain containing 22 [Source:MGI Symbol;Acc:MGI:1931870]	0.421359	4.29502	6.18585	0.0326187	0.22887	17.275	10.22
ENSMUSG00000034673	Pbx2	pre B cell leukemia homeobox 2 [Source:MGI Symbol;Acc:MGI:1341793]	0.421232	2.2511	3.87976	0.0775784	0.33952	6.69	2.99
ENSMUSG00000074715	Ccl28	chemokine (C-C motif) ligand 28 [Source:MGI Symbol;Acc:MGI:1861731]	0.421048	0.919696	1.46428	0.25445	0.579613	1.02	0.42
ENSMUSG00000117081	Gm49948	predicted gene, 49948 [Source:MGI Symbol;Acc:MGI:6270666]	0.420919	1.78237	1.56986	0.239275	0.5625	12.01	3.74
ENSMUSG00000106990	Gm42547	predicted gene 42547 [Source:MGI Symbol;Acc:MGI:5662684]	0.420842	1.20919	0.867029	0.37481	0.691239	1.675	0.19
ENSMUSG00000026809	Spaca9	sperm acrosome associated 9 [Source:MGI Symbol;Acc:MGI:1917237]	0.420633	-0.0716547	1.48852	0.250813	0.575468	5.5	2.21
ENSMUSG00000095026	Gm3336	predicted gene 3336 [Source:MGI Symbol;Acc:MGI:3781514]	0.420122	-1.14134	1.08777	0.321853	0.645159	1.25	0.5
ENSMUSG00000047797	Gjb1	gap junction protein, beta 1 [Source:MGI Symbol;Acc:MGI:95719]	0.428973	5.38018	23.2867	0.000723996	0.03714	61.11	42.97
ENSMUSG00000117028	Gm49874	predicted gene, 49874 [Source:MGI Symbol;Acc:MGI:6270552]	0.419529	0.385286	1.64647	0.228766	0.552772	3.305	1.95
ENSMUSG00000034212	Ankmy1	ankyrin repeat and MYND domain containing 1 [Source:MGI Symbol;Acc:MGI:3045261]	0.41901	-0.0786197	0.905523	0.36404	0.682764	1.17	0.35
ENSMUSG00000028756	Pink1	PTEN induced putative kinase 1 [Source:MGI Symbol;Acc:MGI:1916193]	0.418995	8.09071	3.89655	0.0818037	0.348645	268.025	138.16
ENSMUSG00000033377	Palmd	palmdelphin [Source:MGI Symbol;Acc:MGI:2148896]	0.418895	-0.038999	0.805601	0.390827	0.703557	0.986667	0.29
ENSMUSG00000030731	Syt3	synaptotagmin III [Source:MGI Symbol;Acc:MGI:99665]	0.418832	4.81282	18.6713	0.0015594	0.0512624	25.93	16.91
ENSMUSG00000026458	Ppfia4	protein tyrosine phosphatase, receptor type, f polypeptide (PTPRF), interacting protein (liprin), alpha 4 [Source:MGI Symbol;Acc:MGI:1915757]	0.418062	0.0833795	0.656946	0.437103	0.73771	0.86	0.23
ENSMUSG00000035198	Tubg1	tubulin, gamma 1 [Source:MGI Symbol;Acc:MGI:101834]	0.425755	5.21022	30.1413	0.00027866	0.0229253	44.985	30.44
ENSMUSG00000032295	Man2c1	mannosidase, alpha, class 2C, member 1 [Source:MGI Symbol;Acc:MGI:1920994]	0.417518	5.64448	8.20703	0.0173598	0.172018	56.35	38.17
ENSMUSG00000007035	Msh5	mutS homolog 5 [Source:MGI Symbol;Acc:MGI:1329021]	0.417389	-0.448159	1.53378	0.244209	0.567487	1.35	0.605
ENSMUSG00000020277	Pfkl	phosphofructokinase, liver, B-type [Source:MGI Symbol;Acc:MGI:97547]	0.417113	8.13383	11.6147	0.00681169	0.109352	167.687	93.99
ENSMUSG00000031659	Adcy7	adenylate cyclase 7 [Source:MGI Symbol;Acc:MGI:102891]	0.416405	0.181178	1.34687	0.273144	0.599205	0.67	0.25
ENSMUSG00000038502	Ptov1	prostate tumor over expressed gene 1 [Source:MGI Symbol;Acc:MGI:1933946]	0.416146	7.66144	18.9121	0.00149352	0.0504796	363.56	249.79
ENSMUSG00000007029	Vars	valyl-tRNA synthetase [Source:MGI Symbol;Acc:MGI:90675]	0.415956	7.14915	4.084	0.0763916	0.337351	86.07	42.3
ENSMUSG00000031156	Slc35a2	solute carrier family 35 (UDP-galactose transporter), member A2 [Source:MGI Symbol;Acc:MGI:1345297]	0.415655	5.35646	9.63899	0.0113565	0.139487	50.845	31.99
ENSMUSG00000057913	Gm10032	predicted gene 10032 [Source:MGI Symbol;Acc:MGI:3642901]	0.415653	-0.426688	0.972217	0.347696	0.669013	1.35	0.03
ENSMUSG00000037408	Cnnm4	cyclin M4 [Source:MGI Symbol;Acc:MGI:2151060]	0.415622	3.69729	7.25827	0.022796	0.196919	5.82333	3.47
ENSMUSG00000040836	Gpr161	G protein-coupled receptor 161 [Source:MGI Symbol;Acc:MGI:2685054]	0.41543	-0.317861	1.07233	0.325139	0.648952	0.235	0.07
ENSMUSG00000027199	Gatm	glycine amidinotransferase (L-arginine:glycine amidinotransferase) [Source:MGI Symbol;Acc:MGI:1914342]	0.415405	3.51752	0.344404	0.576916	0.81967	21.99	2.75
ENSMUSG00000044244	Il20rb	interleukin 20 receptor beta [Source:MGI Symbol;Acc:MGI:2143266]	0.415379	-0.450276	1.00836	0.339294	0.661112	0.94	0.33
ENSMUSG00000030499	Kctd15	potassium channel tetramerisation domain containing 15 [Source:MGI Symbol;Acc:MGI:2385276]	0.415274	2.34917	2.61382	0.137429	0.436364	5.51	3.43
ENSMUSG00000035983	Gm7008	predicted gene 7008 [Source:MGI Symbol;Acc:MGI:3647211]	0.414962	1.08455	1.7614	0.214349	0.536549	3.535	1.42
ENSMUSG00000028459	Cd72	CD72 antigen [Source:MGI Symbol;Acc:MGI:88345]	0.414904	2.69622	3.0492	0.111782	0.395921	10.035	2.81
ENSMUSG00000023004	Tuba1b	tubulin, alpha 1B [Source:MGI Symbol;Acc:MGI:107804]	0.425594	7.03035	27.7281	0.00038196	0.0265138	174.4	108.13
ENSMUSG00000024170	Telo2	telomere maintenance 2 [Source:MGI Symbol;Acc:MGI:1918968]	0.414168	5.12293	12.9901	0.00492142	0.0944731	30.49	16.59
ENSMUSG00000070699	Sars2	seryl-aminoacyl-tRNA synthetase 2 [Source:MGI Symbol;Acc:MGI:1919234]	0.414062	4.37432	9.24187	0.0126506	0.147551	23.81	13.54
ENSMUSG00000024180	Tmem8	transmembrane protein 8 [Source:MGI Symbol;Acc:MGI:1926283]	0.414011	5.7479	7.59796	0.0209943	0.189791	36.25	17.71
ENSMUSG00000038181	Chpf2	chondroitin polymerizing factor 2 [Source:MGI Symbol;Acc:MGI:1917522]	0.41381	4.98266	4.96541	0.0521316	0.284659	16.33	10.81
ENSMUSG00000097603	A430010J10Rik	RIKEN cDNA A430010J10 gene [Source:MGI Symbol;Acc:MGI:2442501]	0.413672	-1.27623	1.09086	0.321201	0.644645	0.66	0.18
ENSMUSG00000039543	Cfap70	cilia and flagella associated protein 70 [Source:MGI Symbol;Acc:MGI:1923920]	0.413373	1.76819	3.38231	0.0961502	0.370937	2.83	1.515
ENSMUSG00000117789	Gm50388	predicted gene, 50388 [Source:MGI Symbol;Acc:MGI:6303291]	0.41302	1.60864	2.54965	0.141823	0.441837	1.66	0.82
ENSMUSG00000054850	Smim10l2a	small integral membrane protein 10 like 2A [Source:MGI Symbol;Acc:MGI:2443645]	0.412766	2.48589	4.56899	0.0586483	0.300576	4.645	2.54
ENSMUSG00000056069	Otulinl	OTU deubiquitinase with linear linkage specificity like [Source:MGI Symbol;Acc:MGI:2687281]	0.412619	1.80688	1.68336	0.224	0.548415	5.31	1.84
ENSMUSG00000103270	Gm37915	predicted gene, 37915 [Source:MGI Symbol;Acc:MGI:5611143]	0.412338	1.12574	1.66524	0.226324	0.550464	1.345	0.71
ENSMUSG00000041617	Ccdc74a	coiled-coil domain containing 74A [Source:MGI Symbol;Acc:MGI:1919565]	0.412225	-0.34936	1.65197	0.228048	0.552057	2.7	1.77
ENSMUSG00000000301	Pemt	phosphatidylethanolamine N-methyltransferase [Source:MGI Symbol;Acc:MGI:104535]	0.410782	0.914008	3.0381	0.112356	0.396956	6.7	3.68
ENSMUSG00000091952	Gm17709	predicted gene, 17709 [Source:MGI Symbol;Acc:MGI:4937343]	0.410719	0.797344	2.75961	0.128076	0.421418	4.04	2.46
ENSMUSG00000029556	Hnf1a	HNF1 homeobox A [Source:MGI Symbol;Acc:MGI:98504]	0.410685	2.1223	4.35115	0.0639399	0.311992	3.48	1.74
ENSMUSG00000034520	Gjc1	gap junction protein, gamma 1 [Source:MGI Symbol;Acc:MGI:95718]	0.410312	4.21284	14.6109	0.00344483	0.078539	21.065	13.74
ENSMUSG00000021336	Slc17a4	solute carrier family 17 (sodium phosphate), member 4 [Source:MGI Symbol;Acc:MGI:2442850]	0.410282	1.01804	2.04559	0.183551	0.498695	1.56	0.62
ENSMUSG00000038517	Tbkbp1	TBK1 binding protein 1 [Source:MGI Symbol;Acc:MGI:1920424]	0.410019	-0.824149	0.838224	0.381742	0.69619	0.57	0.11
ENSMUSG00000043419	Rnf227	ring finger protein 227 [Source:MGI Symbol;Acc:MGI:1915359]	0.408654	1.46404	2.43455	0.150168	0.453992	5.11	2.7
ENSMUSG00000006800	Sulf2	sulfatase 2 [Source:MGI Symbol;Acc:MGI:1919293]	0.408357	2.69971	5.52895	0.0408742	0.254323	3.77333	1.72
ENSMUSG00000028542	Slc6a9	solute carrier family 6 (neurotransmitter transporter, glycine), member 9 [Source:MGI Symbol;Acc:MGI:95760]	0.408177	4.23566	2.29423	0.166261	0.475482	17.17	6.08
ENSMUSG00000070000	Fcho1	FCH domain only 1 [Source:MGI Symbol;Acc:MGI:1921265]	0.408149	3.22175	5.95649	0.0351235	0.23745	9.05	4.86
ENSMUSG00000025176	Hoga1	4-hydroxy-2-oxoglutarate aldolase 1 [Source:MGI Symbol;Acc:MGI:1914682]	0.408083	3.35773	3.64518	0.0858302	0.355408	14.205	6.57
ENSMUSG00000095123	Gm21781	predicted gene, 21781 [Source:MGI Symbol;Acc:MGI:5433945]	0.407763	1.38012	1.55295	0.241484	0.564499	1.245	0.45
ENSMUSG00000032469	Dbr1	debranching RNA lariats 1 [Source:MGI Symbol;Acc:MGI:1931520]	0.407502	3.94115	7.57123	0.0206668	0.188396	18.505	9.37
ENSMUSG00000036052	Dnajb5	DnaJ heat shock protein family (Hsp40) member B5 [Source:MGI Symbol;Acc:MGI:1930018]	0.407409	2.42271	6.26082	0.0316273	0.225274	4.83	2.82
ENSMUSG00000024220	Zfp523	zinc finger protein 523 [Source:MGI Symbol;Acc:MGI:2687278]	0.407282	6.01854	16.6321	0.00228447	0.0641371	60.335	39.52
ENSMUSG00000032640	Chsy1	chondroitin sulfate synthase 1 [Source:MGI Symbol;Acc:MGI:2681120]	0.406931	1.2965	1.1597	0.307302	0.632376	1.415	0.54
ENSMUSG00000029153	Ociad2	OCIA domain containing 2 [Source:MGI Symbol;Acc:MGI:1916377]	0.406806	6.91439	12.2635	0.00583652	0.103155	136.7	93.83
ENSMUSG00000035671	Zswim4	zinc finger SWIM-type containing 4 [Source:MGI Symbol;Acc:MGI:2443726]	0.406613	4.93048	6.32547	0.0313782	0.224752	12.84	7.62
ENSMUSG00000003308	Keap1	kelch-like ECH-associated protein 1 [Source:MGI Symbol;Acc:MGI:1858732]	0.406533	6.20996	18.9344	0.00148759	0.0504796	60.785	41.63
ENSMUSG00000040659	Efhd2	EF hand domain containing 2 [Source:MGI Symbol;Acc:MGI:106504]	0.406468	5.13888	12.9518	0.00496469	0.0944926	30.36	20.58
ENSMUSG00000011096	Akt1s1	AKT1 substrate 1 (proline-rich) [Source:MGI Symbol;Acc:MGI:1914855]	0.406467	5.05053	9.51298	0.0117366	0.142239	54.445	28.89
ENSMUSG00000026134	Prim2	DNA primase, p58 subunit [Source:MGI Symbol;Acc:MGI:97758]	0.406448	2.29882	2.58632	0.13929	0.438393	5.78	2.23
ENSMUSG00000041654	Slc39a11	solute carrier family 39 (metal ion transporter), member 11 [Source:MGI Symbol;Acc:MGI:1917056]	0.40562	4.65582	10.8245	0.00829735	0.120463	21.81	12.82
ENSMUSG00000046818	Ddit4l	DNA-damage-inducible transcript 4-like [Source:MGI Symbol;Acc:MGI:1920534]	0.405019	6.39944	1.1044	0.329995	0.653038	78.43	26.64
ENSMUSG00000020087	Tysnd1	trypsin domain containing 1 [Source:MGI Symbol;Acc:MGI:1919017]	0.404846	5.82066	17.9722	0.00177155	0.0556438	59.665	41.73
ENSMUSG00000117327	Gm6467	predicted gene 6467 [Source:MGI Symbol;Acc:MGI:3645284]	0.404675	-0.271614	1.89938	0.198603	0.517686	4.48333	1.95
ENSMUSG00000006575	Rundc3a	RUN domain containing 3A [Source:MGI Symbol;Acc:MGI:1858752]	0.404495	0.898144	2.13347	0.175222	0.48748	2.14	1.02
ENSMUSG00000041046	Ramp3	receptor (calcitonin) activity modifying protein 3 [Source:MGI Symbol;Acc:MGI:1860292]	0.403925	2.74429	2.40978	0.152206	0.455915	15.8833	6.99
ENSMUSG00000036948	Map11	microtubule associated protein 11 [Source:MGI Symbol;Acc:MGI:2385896]	0.403913	2.53484	3.45806	0.0929873	0.365948	7.355	4.02
ENSMUSG00000018326	Ywhab	tyrosine 3-monooxygenase/tryptophan 5-monooxygenase activation protein, beta polypeptide [Source:MGI Symbol;Acc:MGI:1891917]	0.403396	7.85053	15.6038	0.00280317	0.0710175	151.965	102.97
ENSMUSG00000082016	Pgam1-ps2	phosphoglycerate mutase 1, pseudogene 2 [Source:MGI Symbol;Acc:MGI:3645709]	0.403334	-0.858997	1.20671	0.298074	0.623504	2.15667	0.98
ENSMUSG00000019802	Sec63	SEC63-like (S. cerevisiae) [Source:MGI Symbol;Acc:MGI:2155302]	0.42192	6.60142	20.5963	0.00111571	0.0436226	48.3533	24.77
ENSMUSG00000085881	Gm15912	predicted gene 15912 [Source:MGI Symbol;Acc:MGI:3801895]	0.402307	-0.731882	1.21917	0.29573	0.621225	2.01	0.72
ENSMUSG00000097908	4933404O12Rik	RIKEN cDNA 4933404O12 gene [Source:MGI Symbol;Acc:MGI:1914002]	0.401972	2.14798	3.10683	0.108859	0.391981	2.895	1.14
ENSMUSG00000028582	Cc2d1b	coiled-coil and C2 domain containing 1B [Source:MGI Symbol;Acc:MGI:2443076]	0.401942	5.60271	12.6191	0.00536081	0.0989966	35.405	21.35
ENSMUSG00000033192	Lpcat2	lysophosphatidylcholine acyltransferase 2 [Source:MGI Symbol;Acc:MGI:3606214]	0.401876	0.453643	0.926356	0.358812	0.679392	1.61	0.61
ENSMUSG00000000148	Brat1	BRCA1-associated ATM activator 1 [Source:MGI Symbol;Acc:MGI:1891679]	0.401512	5.09276	7.776	0.0195146	0.183214	19.66	11.73
ENSMUSG00000013418	B4galnt2	beta-1,4-N-acetyl-galactosaminyl transferase 2 [Source:MGI Symbol;Acc:MGI:1342058]	0.401485	2.75442	2.49078	0.146083	0.447404	8.79	3.86
ENSMUSG00000030978	Rrm1	ribonucleotide reductase M1 [Source:MGI Symbol;Acc:MGI:98180]	0.401128	5.89677	15.2149	0.00303567	0.0736376	40.78	25.06
ENSMUSG00000074634	Tmem267	transmembrane protein 267 [Source:MGI Symbol;Acc:MGI:3648543]	0.401035	0.543897	1.17116	0.304908	0.63037	2.17	0.46
ENSMUSG00000067931	Zfp948	zinc finger protein 948 [Source:MGI Symbol;Acc:MGI:3040683]	0.400947	3.97947	13.1438	0.00475222	0.0930633	12.7	7.17
ENSMUSG00000020175	Rab36	RAB36, member RAS oncogene family [Source:MGI Symbol;Acc:MGI:1924127]	0.4009	3.48362	7.49652	0.0211523	0.190334	9.01	4.96
ENSMUSG00000028066	Pmf1	polyamine-modulated factor 1 [Source:MGI Symbol;Acc:MGI:1914287]	0.400787	3.6405	5.79031	0.0372327	0.244101	34.69	18.09
ENSMUSG00000021594	Srd5a1	steroid 5 alpha-reductase 1 [Source:MGI Symbol;Acc:MGI:98400]	0.400536	4.66307	7.19081	0.0233272	0.198639	31.83	13.33
ENSMUSG00000079610	Ankrd39	ankyrin repeat domain 39 [Source:MGI Symbol;Acc:MGI:1914816]	0.400279	3.80544	7.52723	0.0209511	0.189731	17.39	9.99
ENSMUSG00000020335	Zfp354b	zinc finger protein 354B [Source:MGI Symbol;Acc:MGI:1351476]	0.400008	2.02748	3.7989	0.0802697	0.345531	3.76	2.19
ENSMUSG00000030281	Il17rc	interleukin 17 receptor C [Source:MGI Symbol;Acc:MGI:2159336]	0.399824	5.29321	7.02548	0.0249167	0.202944	47.99	24.33
ENSMUSG00000040998	Npnt	nephronectin [Source:MGI Symbol;Acc:MGI:2148811]	0.399395	11.0405	6.3447	0.030822	0.222596	1135.45	727.38
ENSMUSG00000042303	Sgsm3	small G protein signaling modulator 3 [Source:MGI Symbol;Acc:MGI:1916329]	0.399354	5.19559	14.0991	0.00384469	0.0816683	29.905	18.77
ENSMUSG00000051401	Kctd16	potassium channel tetramerisation domain containing 16 [Source:MGI Symbol;Acc:MGI:1914659]	0.399318	-1.16923	0.344187	0.570857	0.816235	1.35	0.19
ENSMUSG00000029086	Prom1	prominin 1 [Source:MGI Symbol;Acc:MGI:1100886]	0.399258	7.51636	3.71841	0.0879483	0.359279	115.293	63.25
ENSMUSG00000066512	Klk1b5	kallikrein 1-related peptidase b5 [Source:MGI Symbol;Acc:MGI:892020]	0.399035	0.483673	2.06286	0.181873	0.49648	2.4	1.21
ENSMUSG00000040387	Klhl32	kelch-like 32 [Source:MGI Symbol;Acc:MGI:3612790]	0.398864	2.53341	3.38294	0.0961233	0.370937	5.16	2.71
ENSMUSG00000028041	Adam15	a disintegrin and metallopeptidase domain 15 (metargidin) [Source:MGI Symbol;Acc:MGI:1333882]	0.398785	5.93299	3.46327	0.0981505	0.37378	50.66	27.63
ENSMUSG00000056917	Sipa1	signal-induced proliferation associated gene 1 [Source:MGI Symbol;Acc:MGI:107576]	0.398763	4.02011	8.67869	0.0148416	0.160147	12.78	7.16
ENSMUSG00000041406	BC055324	cDNA sequence BC055324 [Source:MGI Symbol;Acc:MGI:3590554]	0.398643	1.91141	3.32	0.0988538	0.374314	2.81667	1.73
ENSMUSG00000034930	Rtkn	rhotekin [Source:MGI Symbol;Acc:MGI:107371]	0.397853	6.66829	4.18859	0.0729695	0.330981	114.17	49.02
ENSMUSG00000020167	Tcf3	transcription factor 3 [Source:MGI Symbol;Acc:MGI:98510]	0.397576	5.35972	14.3578	0.00363597	0.0795079	33.66	21.56
ENSMUSG00000024914	Drap1	Dr1 associated protein 1 (negative cofactor 2 alpha) [Source:MGI Symbol;Acc:MGI:1913806]	0.397477	5.46388	9.4791	0.0118464	0.143234	174.14	100.72
ENSMUSG00000040964	Arhgef10l	Rho guanine nucleotide exchange factor (GEF) 10-like [Source:MGI Symbol;Acc:MGI:1920004]	0.397458	7.67947	9.84571	0.0107705	0.137151	96.93	60.64
ENSMUSG00000039385	Cdh6	cadherin 6 [Source:MGI Symbol;Acc:MGI:107435]	0.396779	3.07803	5.73533	0.0379646	0.245389	2.06	0.85
ENSMUSG00000071112	Spx	spexin hormone [Source:MGI Symbol;Acc:MGI:2442262]	0.3963	-1.2145	0.844637	0.379999	0.69464	0.76	0.16
ENSMUSG00000051373	Plpp7	phospholipid phosphatase 7 (inactive) [Source:MGI Symbol;Acc:MGI:2445183]	0.396226	1.01446	0.54102	0.480557	0.766528	2.925	0.59
ENSMUSG00000024598	Fbn2	fibrillin 2 [Source:MGI Symbol;Acc:MGI:95490]	0.395761	2.41885	0.550805	0.479178	0.765356	2.37	0.35
ENSMUSG00000038762	Abcf1	ATP-binding cassette, sub-family F (GCN20), member 1 [Source:MGI Symbol;Acc:MGI:1351658]	0.419886	6.36645	26.8356	0.000431505	0.0281215	64.9867	44.7
ENSMUSG00000031351	Zfp185	zinc finger protein 185 [Source:MGI Symbol;Acc:MGI:108095]	0.395651	3.41114	5.57242	0.0402392	0.251479	6.105	3.47
ENSMUSG00000030838	Ush1c	USH1 protein network component harmonin [Source:MGI Symbol;Acc:MGI:1919338]	0.395614	4.01881	6.58279	0.0283806	0.214635	19.48	9.9
ENSMUSG00000035704	Alg8	asparagine-linked glycosylation 8 (alpha-1,3-glucosyltransferase) [Source:MGI Symbol;Acc:MGI:2141959]	0.395507	3.55153	8.60542	0.0151594	0.160946	12.41	7.73
ENSMUSG00000071679	Rtl4	retrotransposon Gag like 4 [Source:MGI Symbol;Acc:MGI:3588192]	0.395471	1.73233	4.21769	0.0674756	0.31919	2.54	1.38
ENSMUSG00000110529	Gm45694	predicted gene 45694 [Source:MGI Symbol;Acc:MGI:5804809]	0.395457	0.446691	1.10559	0.31812	0.641812	1	0.14
ENSMUSG00000001751	Naglu	alpha-N-acetylglucosaminidase (Sanfilippo disease IIIB) [Source:MGI Symbol;Acc:MGI:1351641]	0.395399	5.55516	18.8344	0.00151441	0.0505313	40.635	26.29
ENSMUSG00000108955	Gm44775	predicted gene 44775 [Source:MGI Symbol;Acc:MGI:5753351]	0.395319	-1.01298	1.03162	0.334043	0.656228	0.86	0
ENSMUSG00000031826	Usp10	ubiquitin specific peptidase 10 [Source:MGI Symbol;Acc:MGI:894652]	0.394873	6.97313	16.1357	0.00251893	0.0671816	88.2233	58.51
ENSMUSG00000046157	Tmem229b	transmembrane protein 229B [Source:MGI Symbol;Acc:MGI:2444389]	0.394519	2.00267	3.9947	0.0739429	0.332586	3.24	1.3
ENSMUSG00000036306	Lzts1	leucine zipper, putative tumor suppressor 1 [Source:MGI Symbol;Acc:MGI:2684762]	0.394326	-0.888144	0.454255	0.515915	0.786204	0.28	0.05
ENSMUSG00000043140	Tmem186	transmembrane protein 186 [Source:MGI Symbol;Acc:MGI:1913940]	0.394317	5.01304	10.4824	0.00906082	0.126203	17.615	12.69
ENSMUSG00000039206	Daglb	diacylglycerol lipase, beta [Source:MGI Symbol;Acc:MGI:2442032]	0.394311	4.78746	10.2144	0.00971913	0.130729	11.41	7.05
ENSMUSG00000044505	Lingo4	leucine rich repeat and Ig domain containing 4 [Source:MGI Symbol;Acc:MGI:2444651]	0.393874	-0.976404	1.27853	0.284915	0.609867	0.27	0.17
ENSMUSG00000084998	Gm16279	predicted gene 16279 [Source:MGI Symbol;Acc:MGI:3826576]	0.393749	2.16819	3.867	0.0779955	0.340565	3.1	2.02
ENSMUSG00000005397	Nid1	nidogen 1 [Source:MGI Symbol;Acc:MGI:97342]	0.393404	3.31811	2.87877	0.121443	0.410099	4.65	1.72
ENSMUSG00000041695	Kcnj2	potassium inwardly-rectifying channel, subfamily J, member 2 [Source:MGI Symbol;Acc:MGI:104744]	0.39319	-1.3068	0.551299	0.475097	0.762826	0.16	0
ENSMUSG00000108372	Gm45124	predicted gene 45124 [Source:MGI Symbol;Acc:MGI:5753700]	0.393189	-0.0124679	1.93789	0.194485	0.512377	0.67	0.35
ENSMUSG00000039254	Pomt1	protein-O-mannosyltransferase 1 [Source:MGI Symbol;Acc:MGI:2138994]	0.393158	5.22471	17.117	0.00208045	0.0601282	28.065	15.7
ENSMUSG00000023832	Acat2	acetyl-Coenzyme A acetyltransferase 2 [Source:MGI Symbol;Acc:MGI:87871]	0.393146	4.77478	9.57878	0.011527	0.140686	27.55	16.18
ENSMUSG00000019139	Isyna1	myo-inositol 1-phosphate synthase A1 [Source:MGI Symbol;Acc:MGI:1919030]	0.392695	6.07287	6.59047	0.0295374	0.218148	88.96	60.73
ENSMUSG00000044730	9930104L06Rik	RIKEN cDNA 9930104L06 gene [Source:MGI Symbol;Acc:MGI:3041172]	0.39253	3.97769	3.96677	0.075362	0.335088	17.4	9.2
ENSMUSG00000087515	Gm13554	predicted gene 13554 [Source:MGI Symbol;Acc:MGI:3650406]	0.391951	-0.439716	0.508007	0.492693	0.773827	12.55	0
ENSMUSG00000028860	Sytl1	synaptotagmin-like 1 [Source:MGI Symbol;Acc:MGI:1933365]	0.391824	2.4828	3.66503	0.0849881	0.35469	6.395	3.42
ENSMUSG00000026090	2010300C02Rik	RIKEN cDNA 2010300C02 gene [Source:MGI Symbol;Acc:MGI:1919347]	0.391724	2.64955	5.54503	0.0406378	0.253359	3.265	1.84
ENSMUSG00000020864	Ankrd40	ankyrin repeat domain 40 [Source:MGI Symbol;Acc:MGI:1918702]	0.391695	6.63161	11.1662	0.00763448	0.11671	65.82	33.63
ENSMUSG00000089704	Galnt2	polypeptide N-acetylgalactosaminyltransferase 2 [Source:MGI Symbol;Acc:MGI:894694]	0.391677	6.01185	4.86561	0.0550094	0.292725	35.91	21.65
ENSMUSG00000097209	AU022754	expressed sequence AU022754 [Source:MGI Symbol;Acc:MGI:2146143]	0.391417	-0.527591	1.25485	0.289161	0.614147	0.48	0.15
ENSMUSG00000023191	P3h3	prolyl 3-hydroxylase 3 [Source:MGI Symbol;Acc:MGI:1315208]	0.391342	2.64789	3.17945	0.105313	0.386627	5.59	2.66
ENSMUSG00000038156	Spon1	spondin 1, (f-spondin) extracellular matrix protein [Source:MGI Symbol;Acc:MGI:2385287]	0.391228	1.36525	1.9657	0.191581	0.508257	1.03333	0.24
ENSMUSG00000058392	Rrp1b	ribosomal RNA processing 1 homolog B (S. cerevisiae) [Source:MGI Symbol;Acc:MGI:1919712]	0.391095	4.64188	15.6846	0.00275757	0.0705221	22.9	18.34
ENSMUSG00000029033	Acap3	ArfGAP with coiled-coil, ankyrin repeat and PH domains 3 [Source:MGI Symbol;Acc:MGI:2153589]	0.391043	4.07259	12.1257	0.00602118	0.104374	12.26	7.16
ENSMUSG00000076036	Gm22133	predicted gene, 22133 [Source:MGI Symbol;Acc:MGI:5451910]	0.391042	0.171061	0.511659	0.491567	0.772839	1117.65	0
ENSMUSG00000066357	Wdr6	WD repeat domain 6 [Source:MGI Symbol;Acc:MGI:1930140]	0.391017	7.81987	11.7078	0.00665863	0.108187	108.85	69.52
ENSMUSG00000025171	Ubtd1	ubiquitin domain containing 1 [Source:MGI Symbol;Acc:MGI:2385092]	0.39081	5.21533	12.8611	0.00506904	0.0955376	53.185	37.44
ENSMUSG00000096956	Snhg18	small nucleolar RNA host gene 18 [Source:MGI Symbol;Acc:MGI:1914085]	0.390747	5.24366	6.56591	0.0289384	0.216225	63.175	37.18
ENSMUSG00000037440	Vnn1	vanin 1 [Source:MGI Symbol;Acc:MGI:108395]	0.390591	3.59862	3.80351	0.0802369	0.345531	13.3	4.54
ENSMUSG00000044081	Zfp85os	zinc finger protein 85, opposite strand [Source:MGI Symbol;Acc:MGI:1915521]	0.390487	1.02193	2.08245	0.179996	0.49441	1.91	1.085
ENSMUSG00000017390	Aldoc	aldolase C, fructose-bisphosphate [Source:MGI Symbol;Acc:MGI:101863]	0.389851	5.94665	2.27676	0.170802	0.480863	92.4933	39.88
ENSMUSG00000022673	Mcm4	minichromosome maintenance complex component 4 [Source:MGI Symbol;Acc:MGI:103199]	0.389124	5.0434	9.66814	0.0112496	0.139487	20.965	11.73
ENSMUSG00000032523	Hhatl	hedgehog acyltransferase-like [Source:MGI Symbol;Acc:MGI:1922020]	0.389047	5.83042	2.54136	0.1497	0.453568	75.705	39.14
ENSMUSG00000054452	Tle5	TLE family member 5, transcriptional modulator [Source:MGI Symbol;Acc:MGI:95806]	0.388908	8.53717	7.4321	0.021734	0.192662	1263.61	786.04
ENSMUSG00000072893	4933439C10Rik	RIKEN cDNA 4933439C10 gene [Source:MGI Symbol;Acc:MGI:1921726]	0.388847	4.19652	10.9726	0.00799098	0.118753	34.455	21.33
ENSMUSG00000002105	Slc39a13	solute carrier family 39 (metal ion transporter), member 13 [Source:MGI Symbol;Acc:MGI:1915677]	0.388742	6.17888	8.34414	0.0166703	0.167989	81.19	54.73
ENSMUSG00000015846	Rxra	retinoid X receptor alpha [Source:MGI Symbol;Acc:MGI:98214]	0.388706	5.47249	4.40713	0.0649465	0.312145	21.91	11.49
ENSMUSG00000037613	Tnfrsf23	tumor necrosis factor receptor superfamily, member 23 [Source:MGI Symbol;Acc:MGI:1930269]	0.388657	2.82715	1.40062	0.266298	0.592955	6.71	1.84
ENSMUSG00000032245	Cln6	ceroid-lipofuscinosis, neuronal 6 [Source:MGI Symbol;Acc:MGI:2159324]	0.388051	4.19724	9.09621	0.0131773	0.151001	19.945	10.91
ENSMUSG00000071646	Mta2	metastasis-associated gene family, member 2 [Source:MGI Symbol;Acc:MGI:1346340]	0.388029	6.92225	6.82385	0.0274752	0.211805	87.57	46.11
ENSMUSG00000070720	Tmem200b	transmembrane protein 200B [Source:MGI Symbol;Acc:MGI:3646343]	0.387991	3.77447	1.79649	0.214265	0.536549	26.93	8.83
ENSMUSG00000029554	Mad1l1	MAD1 mitotic arrest deficient 1-like 1 [Source:MGI Symbol;Acc:MGI:1341857]	0.38767	4.40634	13.9871	0.00393951	0.0826659	16.3433	10.93
ENSMUSG00000042570	Mier2	MIER family member 2 [Source:MGI Symbol;Acc:MGI:1917677]	0.387304	4.73458	10.4165	0.00921746	0.127398	34.875	21.56
ENSMUSG00000031389	Arhgap4	Rho GTPase activating protein 4 [Source:MGI Symbol;Acc:MGI:2159577]	0.417965	7.32787	37.5249	0.000118475	0.0154065	49.72	37.3
ENSMUSG00000109829	Gm45605	predicted gene 45605 [Source:MGI Symbol;Acc:MGI:5791441]	0.386783	0.414524	1.85193	0.203838	0.523448	0.655	0.38
ENSMUSG00000085665	Gm12059	predicted gene 12059 [Source:MGI Symbol;Acc:MGI:3649372]	0.386552	-0.446125	1.3999	0.264473	0.590676	0.493333	0.21
ENSMUSG00000022561	Gpaa1	GPI anchor attachment protein 1 [Source:MGI Symbol;Acc:MGI:1202392]	0.414726	6.76116	20.8399	0.00107112	0.042817	153.94	98.36
ENSMUSG00000098041	Gm26981	predicted gene, 26981 [Source:MGI Symbol;Acc:MGI:5504096]	0.386069	-0.794401	1.3091	0.279563	0.605966	0.47	0.16
ENSMUSG00000048728	Zfp454	zinc finger protein 454 [Source:MGI Symbol;Acc:MGI:2679253]	0.385954	3.29356	8.59741	0.0151947	0.160946	9.79	7.05
ENSMUSG00000024330	Col11a2	collagen, type XI, alpha 2 [Source:MGI Symbol;Acc:MGI:88447]	0.385253	-0.447826	0.767123	0.401934	0.712278	0.845	0.05
ENSMUSG00000024687	Osbp	oxysterol binding protein [Source:MGI Symbol;Acc:MGI:97447]	0.385247	6.13958	2.24348	0.173595	0.48521	32.29	11.78
ENSMUSG00000090559	Gm17137	predicted gene 17137 [Source:MGI Symbol;Acc:MGI:4937964]	0.385199	-1.1783	0.857015	0.376669	0.692544	0.44	0.09
ENSMUSG00000039145	Camk1d	calcium/calmodulin-dependent protein kinase ID [Source:MGI Symbol;Acc:MGI:2442190]	0.385143	0.210071	0.352386	0.567449	0.814331	0.57	0.02
ENSMUSG00000025157	Zdhhc16	zinc finger, DHHC domain containing 16 [Source:MGI Symbol;Acc:MGI:1921418]	0.40253	6.03435	21.9546	0.000892574	0.0394837	96.695	73.63
ENSMUSG00000004415	Col26a1	collagen, type XXVI, alpha 1 [Source:MGI Symbol;Acc:MGI:2155345]	0.384512	6.95915	6.88162	0.0268122	0.209262	115.14	76.36
ENSMUSG00000020651	Slc26a4	solute carrier family 26, member 4 [Source:MGI Symbol;Acc:MGI:1346029]	0.384322	11.2231	9.33819	0.0123163	0.145689	1520.94	985.01
ENSMUSG00000074063	Osgin1	oxidative stress induced growth inhibitor 1 [Source:MGI Symbol;Acc:MGI:1919089]	0.384009	4.29619	3.49368	0.0935527	0.367151	25.0833	10.48
ENSMUSG00000083836	Ldha-ps2	lactate dehydrogenase A, pseudogene 2 [Source:MGI Symbol;Acc:MGI:96761]	0.384	-0.97619	1.18058	0.303076	0.6283	1.14	0.63
ENSMUSG00000055866	Per2	period circadian clock 2 [Source:MGI Symbol;Acc:MGI:1195265]	0.383547	5.80926	0.714597	0.42766	0.730413	26.9067	7.31
ENSMUSG00000038677	Scube3	signal peptide, CUB domain, EGF-like 3 [Source:MGI Symbol;Acc:MGI:3045253]	0.383422	3.69427	5.63259	0.0393801	0.248988	6.69	4.32
ENSMUSG00000024325	Ring1	ring finger protein 1 [Source:MGI Symbol;Acc:MGI:1101770]	0.383365	4.54645	7.62643	0.0203169	0.186817	23.925	13.82
ENSMUSG00000040462	Os9	amplified in osteosarcoma [Source:MGI Symbol;Acc:MGI:1924301]	0.382993	8.22967	12.803	0.0051373	0.096357	235.83	163.5
ENSMUSG00000097493	9930014A18Rik	RIKEN cDNA 9930014A18 gene [Source:MGI Symbol;Acc:MGI:2444091]	0.382917	2.8169	3.4699	0.0925051	0.365307	4.8	2.06
ENSMUSG00000028601	Echdc2	enoyl Coenzyme A hydratase domain containing 2 [Source:MGI Symbol;Acc:MGI:1289238]	0.382639	6.59503	13.9493	0.00397211	0.083014	174.31	104.52
ENSMUSG00000028799	Zfp362	zinc finger protein 362 [Source:MGI Symbol;Acc:MGI:2652839]	0.382556	3.56858	6.94892	0.0251692	0.204135	9.68	6.53
ENSMUSG00000004565	Pnpla6	patatin-like phospholipase domain containing 6 [Source:MGI Symbol;Acc:MGI:1354723]	0.382135	6.67024	15.4441	0.00289595	0.0723528	58.9267	43.23
ENSMUSG00000034910	Pygo1	pygopus 1 [Source:MGI Symbol;Acc:MGI:1919385]	0.382011	-0.802828	0.445906	0.519688	0.788277	0.19	0.02
ENSMUSG00000008450	Nutf2	nuclear transport factor 2 [Source:MGI Symbol;Acc:MGI:1915301]	0.381975	2.37157	2.64429	0.135404	0.432921	40.89	24.16
ENSMUSG00000024560	Cxxc1	CXXC finger 1 (PHD domain) [Source:MGI Symbol;Acc:MGI:1921572]	0.381743	6.33274	17.9279	0.00178612	0.0557678	66.1967	52.75
ENSMUSG00000099478	Gm28370	predicted gene 28370 [Source:MGI Symbol;Acc:MGI:5579076]	0.381698	1.97544	1.96938	0.191201	0.507508	2.89	1.45
ENSMUSG00000074207	Adh1	alcohol dehydrogenase 1 (class I) [Source:MGI Symbol;Acc:MGI:87921]	0.38162	10.8341	5.05188	0.0490977	0.277204	3147.18	1855.13
ENSMUSG00000044258	Ctla2a	cytotoxic T lymphocyte-associated protein 2 alpha [Source:MGI Symbol;Acc:MGI:88554]	0.381588	1.00968	1.04394	0.331312	0.653972	11.7733	3.975
ENSMUSG00000024397	Aif1	allograft inflammatory factor 1 [Source:MGI Symbol;Acc:MGI:1343098]	0.381085	-0.483102	0.490686	0.499933	0.776557	5.195	1.27
ENSMUSG00000024663	Rab3il1	RAB3A interacting protein (rabin3)-like 1 [Source:MGI Symbol;Acc:MGI:1922010]	0.380733	2.17435	2.57928	0.139772	0.439088	4.51667	2.2
ENSMUSG00000028076	Cd1d1	CD1d1 antigen [Source:MGI Symbol;Acc:MGI:107674]	0.380216	0.248332	0.814776	0.388223	0.701101	1.95	0.87
ENSMUSG00000030830	Itgal	integrin alpha L [Source:MGI Symbol;Acc:MGI:96606]	0.380199	-0.111965	0.537168	0.480886	0.766667	0.73	0.13
ENSMUSG00000039470	Zdhhc2	zinc finger, DHHC domain containing 2 [Source:MGI Symbol;Acc:MGI:1923452]	0.380151	1.46263	1.28113	0.284455	0.60948	7.26	1.03
ENSMUSG00000035478	Mbd3	methyl-CpG binding domain protein 3 [Source:MGI Symbol;Acc:MGI:1333812]	0.38009	6.77985	8.91791	0.0140564	0.156117	198.57	119.32
ENSMUSG00000026694	Eef1aknmt	EEF1A lysine and N-terminal methyltransferase [Source:MGI Symbol;Acc:MGI:1918699]	0.37998	4.48884	5.78044	0.037484	0.244968	13.29	6.83
ENSMUSG00000074151	Nlrc5	NLR family, CARD domain containing 5 [Source:MGI Symbol;Acc:MGI:3612191]	0.379833	0.636238	0.654196	0.438066	0.738372	1.65	0.19
ENSMUSG00000038296	Galnt18	polypeptide N-acetylgalactosaminyltransferase 18 [Source:MGI Symbol;Acc:MGI:2446239]	0.379724	6.16331	10.3391	0.00941823	0.12846	54.5	33.22
ENSMUSG00000022385	Gtse1	G two S phase expressed protein 1 [Source:MGI Symbol;Acc:MGI:1352755]	0.379648	2.60266	1.55575	0.241729	0.564616	5.34	2.35
ENSMUSG00000039263	Npepl1	aminopeptidase-like 1 [Source:MGI Symbol;Acc:MGI:2448523]	0.379417	6.485	18.42	0.00163193	0.0524275	79.185	55.63
ENSMUSG00000007036	Abhd16a	abhydrolase domain containing 16A [Source:MGI Symbol;Acc:MGI:99476]	0.378722	7.74297	15.0758	0.00312445	0.0752044	245.88	162
ENSMUSG00000013833	Med16	mediator complex subunit 16 [Source:MGI Symbol;Acc:MGI:2158394]	0.378682	6.49992	7.71535	0.0202573	0.186489	63.615	33.74
ENSMUSG00000044646	Zbtb7c	zinc finger and BTB domain containing 7C [Source:MGI Symbol;Acc:MGI:2443302]	0.378486	2.44152	3.34614	0.0977081	0.373365	3.25	1.76
ENSMUSG00000032714	Syde1	synapse defective 1, Rho GTPase, homolog 1 (C. elegans) [Source:MGI Symbol;Acc:MGI:1918959]	0.378303	4.05053	6.15549	0.0327869	0.229228	11.1733	6.29
ENSMUSG00000078439	Smim24	small integral membrane protein 24 [Source:MGI Symbol;Acc:MGI:1919523]	0.378165	2.99163	2.59526	0.13874	0.437906	28.22	14.18
ENSMUSG00000003206	Ebi3	Epstein-Barr virus induced gene 3 [Source:MGI Symbol;Acc:MGI:1354171]	0.378063	-0.614869	0.995729	0.342195	0.663582	1.63	0.705
ENSMUSG00000007833	Aldh16a1	aldehyde dehydrogenase 16 family, member A1 [Source:MGI Symbol;Acc:MGI:1916998]	0.377657	5.45844	10.5084	0.00899995	0.125714	42.79	29.45
ENSMUSG00000029299	Abcg3	ATP binding cassette subfamily G member 3 [Source:MGI Symbol;Acc:MGI:1351624]	0.37747	-0.635713	0.9191	0.36062	0.680529	0.58	0.14
ENSMUSG00000034771	Tle2	transducin-like enhancer of split 2 [Source:MGI Symbol;Acc:MGI:104635]	0.37675	6.97646	15.9184	0.0026306	0.0686256	102.15	62.69
ENSMUSG00000003038	Hmgn2	high mobility group nucleosomal binding domain 2 [Source:MGI Symbol;Acc:MGI:96136]	0.376593	5.1593	11.1999	0.00754729	0.116187	114.04	66.96
ENSMUSG00000021281	Tnfaip2	tumor necrosis factor, alpha-induced protein 2 [Source:MGI Symbol;Acc:MGI:104960]	0.376458	7.92239	10.1561	0.00986983	0.131617	158.493	109.91
ENSMUSG00000030088	Aldh1l1	aldehyde dehydrogenase 1 family, member L1 [Source:MGI Symbol;Acc:MGI:1340024]	0.376447	9.89831	4.95214	0.0512717	0.282891	663.84	330.54
ENSMUSG00000003070	Efna2	ephrin A2 [Source:MGI Symbol;Acc:MGI:102707]	0.376224	0.45867	2.23575	0.166139	0.475482	1.21	0.79
ENSMUSG00000004054	Map3k11	mitogen-activated protein kinase kinase kinase 11 [Source:MGI Symbol;Acc:MGI:1346880]	0.376196	6.13399	5.88837	0.0375274	0.244968	45.43	24.03
ENSMUSG00000042606	Hirip3	HIRA interacting protein 3 [Source:MGI Symbol;Acc:MGI:2142364]	0.376058	2.3273	2.90358	0.119623	0.407184	7.52	3.83
ENSMUSG00000031691	Tnpo2	transportin 2 (importin 3, karyopherin beta 2b) [Source:MGI Symbol;Acc:MGI:2384849]	0.376008	4.63894	2.34106	0.16247	0.470437	14.39	5.73
ENSMUSG00000097090	Gm26724	predicted gene, 26724 [Source:MGI Symbol;Acc:MGI:5477218]	0.375925	-0.0768377	1.88444	0.200232	0.518867	1.28	0.81
ENSMUSG00000029304	Spp1	secreted phosphoprotein 1 [Source:MGI Symbol;Acc:MGI:98389]	0.375225	8.86514	1.99961	0.195185	0.513158	874.737	333.15
ENSMUSG00000031271	Serpina7	serine (or cysteine) peptidase inhibitor, clade A (alpha-1 antiproteinase, antitrypsin), member 7 [Source:MGI Symbol;Acc:MGI:3041197]	0.375181	-0.836459	0.20303	0.663139	0.86401	0.91	0
ENSMUSG00000032507	Fbxl2	F-box and leucine-rich repeat protein 2 [Source:MGI Symbol;Acc:MGI:1919429]	0.37504	0.581005	1.88666	0.199989	0.518675	1.26	0.48
ENSMUSG00000035561	Aldh1b1	aldehyde dehydrogenase 1 family, member B1 [Source:MGI Symbol;Acc:MGI:1919785]	0.374812	2.72163	2.90639	0.119465	0.406914	6.51	3.15
ENSMUSG00000054083	Capn12	calpain 12 [Source:MGI Symbol;Acc:MGI:1891369]	0.374716	-0.525834	0.40825	0.537686	0.800049	0.903333	0.12
ENSMUSG00000050556	Kcnb1	potassium voltage gated channel, Shab-related subfamily, member 1 [Source:MGI Symbol;Acc:MGI:96666]	0.374713	0.307665	1.15644	0.307805	0.63255	0.66	0.21
ENSMUSG00000002104	Rapsn	receptor-associated protein of the synapse [Source:MGI Symbol;Acc:MGI:99422]	0.374294	3.77989	2.18019	0.173486	0.484994	20.805	11.29
ENSMUSG00000061887	Ssbp3	single-stranded DNA binding protein 3 [Source:MGI Symbol;Acc:MGI:1919725]	0.374252	4.83812	10.5511	0.00890092	0.124817	45.67	25.92
ENSMUSG00000031862	Atp13a1	ATPase type 13A1 [Source:MGI Symbol;Acc:MGI:2180801]	0.395681	7.14417	21.8471	0.000908141	0.0396648	83.025	59.49
ENSMUSG00000083283	Gm15361	predicted pseudogene 15361 [Source:MGI Symbol;Acc:MGI:3642247]	0.373786	-1.34842	0.964676	0.349488	0.670913	6.01	1.6
ENSMUSG00000105006	Gm9484	predicted gene 9484 [Source:MGI Symbol;Acc:MGI:3779894]	0.373749	-0.791826	0.694148	0.424471	0.728352	1.22	0.53
ENSMUSG00000026198	Abcb6	ATP-binding cassette, sub-family B (MDR/TAP), member 6 [Source:MGI Symbol;Acc:MGI:1921354]	0.373448	4.90471	6.04524	0.0342413	0.234236	18.99	11.73
ENSMUSG00000028457	Atp8b5	ATPase, class I, type 8B, member 5 [Source:MGI Symbol;Acc:MGI:2444287]	0.373125	0.0748709	0.848447	0.378969	0.694058	1.35	0.11
ENSMUSG00000040875	Osbpl10	oxysterol binding protein-like 10 [Source:MGI Symbol;Acc:MGI:1921736]	0.373001	3.18151	5.1085	0.0476994	0.274696	8.575	5
ENSMUSG00000039637	Coro7	coronin 7 [Source:MGI Symbol;Acc:MGI:1926135]	0.372771	4.88325	8.33288	0.0164167	0.166611	16.77	8.64
ENSMUSG00000012126	Ubxn11	UBX domain protein 11 [Source:MGI Symbol;Acc:MGI:1914836]	0.372694	3.60241	7.89163	0.0187328	0.179027	18.24	9.41
ENSMUSG00000020869	Lrrc59	leucine rich repeat containing 59 [Source:MGI Symbol;Acc:MGI:2138133]	0.372635	7.15625	13.0404	0.0048652	0.0940008	96.44	68.81
ENSMUSG00000107331	Gm42732	predicted gene 42732 [Source:MGI Symbol;Acc:MGI:5662869]	0.372256	-0.412775	1.32392	0.277019	0.602852	1.41	0.61
ENSMUSG00000032782	Cntrob	centrobin, centrosomal BRCA2 interacting protein [Source:MGI Symbol;Acc:MGI:2443290]	0.372116	3.38116	5.71091	0.0382952	0.246341	6.15	3.61
ENSMUSG00000029070	Mxra8	matrix-remodelling associated 8 [Source:MGI Symbol;Acc:MGI:1922011]	0.371997	2.77167	2.60523	0.138007	0.436728	9.58667	4.73
ENSMUSG00000078762	Haus5	HAUS augmin-like complex, subunit 5 [Source:MGI Symbol;Acc:MGI:1919159]	0.371965	4.67459	14.4719	0.00354828	0.0793374	31.375	22.26
ENSMUSG00000068323	Slc4a5	solute carrier family 4, sodium bicarbonate cotransporter, member 5 [Source:MGI Symbol;Acc:MGI:2443220]	0.371577	3.60614	1.17248	0.309362	0.633492	8.18	3.75
ENSMUSG00000117713	Gm46637	predicted gene, 46637 [Source:MGI Symbol;Acc:MGI:5826274]	0.371479	-0.692241	0.595177	0.458507	0.752065	0.635	0.08
ENSMUSG00000028453	Fancg	Fanconi anemia, complementation group G [Source:MGI Symbol;Acc:MGI:1926471]	0.371442	4.15442	11.6501	0.00675306	0.108858	17.1233	10.17
ENSMUSG00000047369	Dnah14	dynein, axonemal, heavy chain 14 [Source:MGI Symbol;Acc:MGI:2444525]	0.371425	-1.23713	0.871857	0.372734	0.689221	1.11333	0.23
ENSMUSG00000037572	Wdhd1	WD repeat and HMG-box DNA binding protein 1 [Source:MGI Symbol;Acc:MGI:2443514]	0.371398	2.42839	3.62375	0.0865124	0.356245	2.75333	1.825
ENSMUSG00000061411	Nol4l	nucleolar protein 4-like [Source:MGI Symbol;Acc:MGI:1918765]	0.371141	5.25286	15.0368	0.00314989	0.0752345	14.115	9.08
ENSMUSG00000056629	Fkbp2	FK506 binding protein 2 [Source:MGI Symbol;Acc:MGI:95542]	0.37038	6.2285	8.5776	0.0154086	0.162213	396.85	246.62
ENSMUSG00000015749	Anp32e	acidic (leucine-rich) nuclear phosphoprotein 32 family, member E [Source:MGI Symbol;Acc:MGI:1913721]	0.370318	6.46333	4.29438	0.0691012	0.322275	82.1	43.54
ENSMUSG00000031967	Afg3l1	AFG3-like AAA ATPase 1 [Source:MGI Symbol;Acc:MGI:1928277]	0.386794	6.3811	23.8811	0.00066129	0.0356288	43.04	30.11
ENSMUSG00000050174	Nudt6	nudix (nucleoside diphosphate linked moiety X)-type motif 6 [Source:MGI Symbol;Acc:MGI:2387618]	0.370082	3.12002	4.78068	0.0540159	0.290119	21.39	11.4
ENSMUSG00000079511	Gm42688	predicted gene 42688 [Source:MGI Symbol;Acc:MGI:5662825]	0.370003	2.87856	3.02255	0.113167	0.397595	4.4	2.17
ENSMUSG00000043439	Epop	elongin BC and polycomb repressive complex 2 associated protein [Source:MGI Symbol;Acc:MGI:2143991]	0.369967	-0.72528	0.598766	0.457194	0.751311	0.636667	0.21
ENSMUSG00000035203	Epn1	epsin 1 [Source:MGI Symbol;Acc:MGI:1333763]	0.369904	3.54873	2.69813	0.132542	0.427838	15.725	7.78
ENSMUSG00000114753	Gm34059	predicted gene, 34059 [Source:MGI Symbol;Acc:MGI:5593218]	0.369826	1.18078	2.41338	0.151772	0.45492	0.95	0.38
ENSMUSG00000039521	Foxp3	forkhead box P3 [Source:MGI Symbol;Acc:MGI:1891436]	0.369793	-1.25138	0.947899	0.353525	0.674098	0.38	0.1
ENSMUSG00000026546	Cfap45	cilia and flagella associated protein 45 [Source:MGI Symbol;Acc:MGI:1919120]	0.369759	-0.629993	0.857593	0.376514	0.692544	0.985	0.13
ENSMUSG00000089832	Shkbp1	Sh3kbp1 binding protein 1 [Source:MGI Symbol;Acc:MGI:2385803]	0.369652	5.22367	18.9301	0.00148875	0.0504796	36.13	25.98
ENSMUSG00000002017	Fam98a	family with sequence similarity 98, member A [Source:MGI Symbol;Acc:MGI:1919972]	0.368926	5.11531	3.86108	0.0804744	0.345966	30.08	13.92
ENSMUSG00000029047	Pex10	peroxisomal biogenesis factor 10 [Source:MGI Symbol;Acc:MGI:2684988]	0.368578	4.90661	4.96949	0.0509426	0.28219	45.925	25.16
ENSMUSG00000063200	Nol7	nucleolar protein 7 [Source:MGI Symbol;Acc:MGI:1917328]	0.368503	5.31359	18.5441	0.00159563	0.0519048	105	79.5
ENSMUSG00000020072	Pbld2	phenazine biosynthesis-like protein domain containing 2 [Source:MGI Symbol;Acc:MGI:1914557]	0.368177	2.8414	4.89873	0.0516288	0.283767	7.67333	4.85
ENSMUSG00000036106	Prr5	proline rich 5 (renal) [Source:MGI Symbol;Acc:MGI:1924714]	0.368032	2.205	3.95284	0.0752418	0.335033	5.94	3.76
ENSMUSG00000073433	Arhgdig	Rho GDP dissociation inhibitor (GDI) gamma [Source:MGI Symbol;Acc:MGI:108430]	0.367909	0.903203	1.3645	0.270217	0.596097	5.41	1.24
ENSMUSG00000030688	Stard10	START domain containing 10 [Source:MGI Symbol;Acc:MGI:1860093]	0.367832	6.35913	8.63408	0.0151725	0.160946	168.98	104.22
ENSMUSG00000028980	H6pd	hexose-6-phosphate dehydrogenase (glucose 1-dehydrogenase) [Source:MGI Symbol;Acc:MGI:2140356]	0.367611	7.4189	4.28514	0.0685856	0.321265	77.6233	47.14
ENSMUSG00000056612	Ppp1r14b	protein phosphatase 1, regulatory inhibitor subunit 14B [Source:MGI Symbol;Acc:MGI:107682]	0.367462	4.36139	4.83806	0.0530436	0.28699	81.365	38.39
ENSMUSG00000043998	Mgat2	mannoside acetylglucosaminyltransferase 2 [Source:MGI Symbol;Acc:MGI:2384966]	0.367127	7.01087	11.7408	0.00660551	0.107992	98.49	64.87
ENSMUSG00000027635	Dsn1	DSN1 homolog, MIS12 kinetochore complex component [Source:MGI Symbol;Acc:MGI:1914184]	0.367091	2.96864	4.15623	0.0691853	0.322278	8.5	4
ENSMUSG00000033256	Shf	Src homology 2 domain containing F [Source:MGI Symbol;Acc:MGI:3613669]	0.366925	0.256265	2.05886	0.18226	0.496838	2.86	1.65
ENSMUSG00000038323	1700066M21Rik	RIKEN cDNA 1700066M21 gene [Source:MGI Symbol;Acc:MGI:1920717]	0.366905	5.14395	4.12664	0.071949	0.328653	26.37	13.88
ENSMUSG00000000409	Lck	lymphocyte protein tyrosine kinase [Source:MGI Symbol;Acc:MGI:96756]	0.366875	0.855569	1.03939	0.332316	0.654946	3.92	0.64
ENSMUSG00000028347	Tmeff1	transmembrane protein with EGF-like and two follistatin-like domains 1 [Source:MGI Symbol;Acc:MGI:1926810]	0.366604	0.554963	1.09033	0.321313	0.644645	1.92	0.69
ENSMUSG00000114851	Gm46409	predicted gene, 46409 [Source:MGI Symbol;Acc:MGI:5826046]	0.366548	-1.40322	0.544476	0.477771	0.764207	0.465	0.08
ENSMUSG00000047030	Spata2	spermatogenesis associated 2 [Source:MGI Symbol;Acc:MGI:2146885]	0.365364	5.22727	9.64356	0.0113251	0.139487	18.6	11.42
ENSMUSG00000087050	Dhrs13os	dehydrogenase/reductase (SDR family) member 13, opposite strand [Source:MGI Symbol;Acc:MGI:1924478]	0.36532	-0.560412	0.703523	0.421464	0.727018	0.585	0.17
ENSMUSG00000027889	Ampd2	adenosine monophosphate deaminase 2 [Source:MGI Symbol;Acc:MGI:88016]	0.364679	4.59975	5.68701	0.0387129	0.246763	18.34	10.03
ENSMUSG00000097561	4632411P08Rik	RIKEN cDNA 4632411P08 gene [Source:MGI Symbol;Acc:MGI:1925513]	0.364277	-1.1242	0.736941	0.411017	0.719191	0.29	0.11
ENSMUSG00000006412	Pfdn2	prefoldin 2 [Source:MGI Symbol;Acc:MGI:1276111]	0.363932	5.16674	8.46531	0.0157905	0.164194	64.045	40.78
ENSMUSG00000029687	Ezh2	enhancer of zeste 2 polycomb repressive complex 2 subunit [Source:MGI Symbol;Acc:MGI:107940]	0.363882	3.57283	8.3624	0.0162745	0.166063	14.85	6.49
ENSMUSG00000020032	Nuak1	NUAK family, SNF1-like kinase, 1 [Source:MGI Symbol;Acc:MGI:1925226]	0.363662	0.82943	0.368647	0.559092	0.809844	0.89	0.15
ENSMUSG00000021720	Rnf180	ring finger protein 180 [Source:MGI Symbol;Acc:MGI:1919066]	0.363619	1.1987	0.917263	0.361165	0.680945	3.01	0.49
ENSMUSG00000056043	Rgs9bp	regulator of G-protein signalling 9 binding protein [Source:MGI Symbol;Acc:MGI:2384418]	0.363485	0.999615	0.713784	0.41853	0.725255	0.63	0.13
ENSMUSG00000042978	Sbk1	SH3-binding kinase 1 [Source:MGI Symbol;Acc:MGI:2135937]	0.363408	4.86958	5.30137	0.0447665	0.2666	14.63	7.24
ENSMUSG00000024182	Axin1	axin 1 [Source:MGI Symbol;Acc:MGI:1096327]	0.363351	6.13265	2.91508	0.124839	0.416639	48.275	17.32
ENSMUSG00000051427	Ccdc157	coiled-coil domain containing 157 [Source:MGI Symbol;Acc:MGI:3041210]	0.363188	4.52178	3.05332	0.114022	0.39878	10.28	5.68
ENSMUSG00000042515	Pwwp3b	PWWP domain containing 3B [Source:MGI Symbol;Acc:MGI:2445062]	0.363133	2.64986	2.88032	0.120939	0.409424	5.19	2.36
ENSMUSG00000029752	Asns	asparagine synthetase [Source:MGI Symbol;Acc:MGI:1350929]	0.363125	3.85523	3.62561	0.0866625	0.356769	20.67	11.85
ENSMUSG00000047749	Zc3hav1l	zinc finger CCCH-type, antiviral 1-like [Source:MGI Symbol;Acc:MGI:2443387]	0.362934	0.973915	0.964619	0.349501	0.670913	0.93	0.17
ENSMUSG00000035890	Rnf126	ring finger protein 126 [Source:MGI Symbol;Acc:MGI:1917544]	0.362925	3.76843	6.47045	0.029465	0.217959	22.045	14.34
ENSMUSG00000113786	Gm49384	predicted gene, 49384 [Source:MGI Symbol;Acc:MGI:6121607]	0.362602	0.914395	0.903999	0.364426	0.682944	6.9	0.97
ENSMUSG00000005481	Ddx39	DEAD (Asp-Glu-Ala-Asp) box polypeptide 39 [Source:MGI Symbol;Acc:MGI:1915528]	0.362436	6.14976	10.8414	0.00826164	0.120056	90.33	63.17
ENSMUSG00000002870	Mcm2	minichromosome maintenance complex component 2 [Source:MGI Symbol;Acc:MGI:105380]	0.362319	6.07837	8.44737	0.0159514	0.165023	44.27	25.39
ENSMUSG00000032609	Klhdc8b	kelch domain containing 8B [Source:MGI Symbol;Acc:MGI:1925517]	0.362038	4.16737	8.60068	0.0151802	0.160946	21.93	14.83
ENSMUSG00000020785	Camkk1	calcium/calmodulin-dependent protein kinase kinase 1, alpha [Source:MGI Symbol;Acc:MGI:1891766]	0.361562	-0.079527	0.892344	0.367406	0.685183	0.643333	0.25
ENSMUSG00000016262	Sertad4	SERTA domain containing 4 [Source:MGI Symbol;Acc:MGI:2443496]	0.361204	0.351654	1.30034	0.281083	0.607226	0.975	0.5
ENSMUSG00000029126	Nsg1	neuron specific gene family member 1 [Source:MGI Symbol;Acc:MGI:109149]	0.361198	-0.243691	0.727584	0.4139	0.72101	1.77333	0.57
ENSMUSG00000048120	Entpd1	ectonucleoside triphosphate diphosphohydrolase 1 [Source:MGI Symbol;Acc:MGI:102805]	0.360739	2.28462	0.640855	0.444782	0.741311	5.77667	1.63
ENSMUSG00000053334	Ficd	FIC domain containing [Source:MGI Symbol;Acc:MGI:1098550]	0.360619	4.89542	9.71847	0.0110969	0.138814	18.14	11.99
ENSMUSG00000020357	Flt4	FMS-like tyrosine kinase 4 [Source:MGI Symbol;Acc:MGI:95561]	0.360592	1.17354	0.487336	0.502565	0.777885	1.15333	0.195
ENSMUSG00000085016	Gm11335	predicted gene 11335 [Source:MGI Symbol;Acc:MGI:3705194]	0.360586	-0.873292	1.27466	0.285603	0.610677	1.175	0.65
ENSMUSG00000053964	Lgals4	lectin, galactose binding, soluble 4 [Source:MGI Symbol;Acc:MGI:107536]	0.360333	3.59336	10.0596	0.0101255	0.133087	26.44	18.52
ENSMUSG00000032547	Ryk	receptor-like tyrosine kinase [Source:MGI Symbol;Acc:MGI:101766]	0.360213	4.83133	0.709402	0.428547	0.730966	29.96	6.59
ENSMUSG00000031633	Slc25a4	solute carrier family 25 (mitochondrial carrier, adenine nucleotide translocator), member 4 [Source:MGI Symbol;Acc:MGI:1353495]	0.360108	9.24625	9.79208	0.0108781	0.137403	685.135	436.82
ENSMUSG00000058301	Upf1	UPF1 regulator of nonsense transcripts homolog (yeast) [Source:MGI Symbol;Acc:MGI:107995]	0.359857	6.64106	8.49503	0.0157754	0.164194	43.285	29.3
ENSMUSG00000043079	Synpo	synaptopodin [Source:MGI Symbol;Acc:MGI:1099446]	0.358961	2.25292	1.18575	0.30256	0.62777	2.74667	1.3
ENSMUSG00000029432	Nipsnap2	nipsnap homolog 2 [Source:MGI Symbol;Acc:MGI:1278343]	0.358899	7.28746	12.0317	0.00615781	0.105799	163.805	116.93
ENSMUSG00000028961	Pgd	phosphogluconate dehydrogenase [Source:MGI Symbol;Acc:MGI:97553]	0.358796	6.37821	7.9151	0.0188303	0.179626	78.345	46.15
ENSMUSG00000025395	Prim1	DNA primase, p49 subunit [Source:MGI Symbol;Acc:MGI:97757]	0.358587	4.2479	11.1726	0.00759893	0.11641	26.44	17.57
ENSMUSG00000026223	Itm2c	integral membrane protein 2C [Source:MGI Symbol;Acc:MGI:1927594]	0.358512	7.54443	12.7691	0.00517761	0.0967628	169.575	114.9
ENSMUSG00000029718	Pcolce	procollagen C-endopeptidase enhancer protein [Source:MGI Symbol;Acc:MGI:105099]	0.358507	7.66703	6.22234	0.0325484	0.22887	284.55	190.71
ENSMUSG00000024871	Doc2g	double C2, gamma [Source:MGI Symbol;Acc:MGI:1926250]	0.358335	0.343564	1.42744	0.26012	0.585919	2.315	0.85
ENSMUSG00000021493	Pdlim7	PDZ and LIM domain 7 [Source:MGI Symbol;Acc:MGI:1914649]	0.358168	4.06793	13.2507	0.00463861	0.0917574	21.31	15.35
ENSMUSG00000038637	Lrrc56	leucine rich repeat containing 56 [Source:MGI Symbol;Acc:MGI:1917802]	0.358015	3.84204	8.89717	0.0139408	0.155699	12.1433	7.78
ENSMUSG00000031787	Katnb1	katanin p80 (WD40-containing) subunit B 1 [Source:MGI Symbol;Acc:MGI:1921437]	0.357877	4.86051	15.8489	0.00266758	0.0692458	17.41	11.33
ENSMUSG00000112858	Rnf212b	ring finger protein 212B [Source:MGI Symbol;Acc:MGI:5589964]	0.357643	-1.38319	0.773375	0.400092	0.712028	0.96	0.23
ENSMUSG00000022550	Adck5	aarF domain containing kinase 5 [Source:MGI Symbol;Acc:MGI:2679274]	0.357583	4.85914	18.5592	0.00159127	0.0518713	48.04	33.44
ENSMUSG00000054455	Vapb	vesicle-associated membrane protein, associated protein B and C [Source:MGI Symbol;Acc:MGI:1928744]	0.357481	4.68878	2.16572	0.177263	0.490699	13.98	4.74
ENSMUSG00000000167	Pih1d2	PIH1 domain containing 2 [Source:MGI Symbol;Acc:MGI:1919864]	0.357417	2.37359	2.96681	0.116135	0.402091	12.275	6.76
ENSMUSG00000052911	Lamb2	laminin, beta 2 [Source:MGI Symbol;Acc:MGI:99916]	0.357282	7.79823	5.86583	0.0368954	0.242946	101.88	61.22
ENSMUSG00000045411	2410002F23Rik	RIKEN cDNA 2410002F23 gene [Source:MGI Symbol;Acc:MGI:1914226]	0.357031	6.40811	5.84053	0.037948	0.245389	81.48	44.82
ENSMUSG00000063445	Nmral1	NmrA-like family domain containing 1 [Source:MGI Symbol;Acc:MGI:1915074]	0.356099	2.33308	2.42301	0.15104	0.454307	10.68	5.29
ENSMUSG00000022769	Sdf2l1	stromal cell-derived factor 2-like 1 [Source:MGI Symbol;Acc:MGI:2149842]	0.355968	5.30967	0.792567	0.404017	0.714358	118.04	39.57
ENSMUSG00000061510	Gm10101	predicted gene 10101 [Source:MGI Symbol;Acc:MGI:3641713]	0.355866	0.508301	1.61448	0.233012	0.555437	1.09	0.41
ENSMUSG00000083844	Ube2d-ps	ubiquitin-conjugating enzyme E2D, pseudogene [Source:MGI Symbol;Acc:MGI:1913774]	0.355694	4.44481	9.65192	0.0112994	0.139487	31.08	19.54
ENSMUSG00000023938	Aars2	alanyl-tRNA synthetase 2, mitochondrial [Source:MGI Symbol;Acc:MGI:2681839]	0.35565	5.30883	6.79447	0.0265244	0.208229	23.125	17.62
ENSMUSG00000025733	Rhot2	ras homolog family member T2 [Source:MGI Symbol;Acc:MGI:2384892]	0.355637	5.94677	14.6323	0.00342926	0.078414	55.81	32.09
ENSMUSG00000023118	Sympk	symplekin [Source:MGI Symbol;Acc:MGI:1915438]	0.355527	4.48823	3.53279	0.0913269	0.364171	11.205	6.06
ENSMUSG00000078607	1810010H24Rik	RIKEN cDNA 1810010H24 gene [Source:MGI Symbol;Acc:MGI:1916316]	0.355454	1.02643	1.29565	0.2819	0.607604	4.38	1.65
ENSMUSG00000069814	Ccdc92b	coiled-coil domain containing 92B [Source:MGI Symbol;Acc:MGI:3588240]	0.355376	0.470758	1.65474	0.227687	0.55205	0.705	0.34
ENSMUSG00000087397	Rapgef3os2	Rap guanine nucleotide exchange factor (GEF) 3, opposite strand 2 [Source:MGI Symbol;Acc:MGI:3826581]	0.355267	1.79326	2.03504	0.184586	0.499777	11.27	6.55
ENSMUSG00000041319	Thoc6	THO complex 6 [Source:MGI Symbol;Acc:MGI:2677480]	0.354562	4.31654	8.16017	0.0172793	0.171861	31.285	19.38
ENSMUSG00000039347	Atp6v0e2	ATPase, H+ transporting, lysosomal V0 subunit E2 [Source:MGI Symbol;Acc:MGI:1923502]	0.354249	1.19609	1.00922	0.339098	0.660957	2.90333	0.88
ENSMUSG00000055833	1700034H15Rik	RIKEN cDNA 1700034H15 gene [Source:MGI Symbol;Acc:MGI:1921515]	0.354146	-0.112656	0.886265	0.368975	0.686424	1.04667	0.19
ENSMUSG00000030035	Wbp1	WW domain binding protein 1 [Source:MGI Symbol;Acc:MGI:104710]	0.353891	6.95717	9.73393	0.0110505	0.138513	223.465	151.08
ENSMUSG00000035206	Sppl2b	signal peptide peptidase like 2B [Source:MGI Symbol;Acc:MGI:1920468]	0.353728	6.14477	8.05838	0.0179296	0.175228	50.93	36.59
ENSMUSG00000015093	Clic3	chloride intracellular channel 3 [Source:MGI Symbol;Acc:MGI:1916704]	0.353517	0.0551653	0.539774	0.479734	0.765929	7.18	1.61
ENSMUSG00000062270	Morf4l1	mortality factor 4 like 1 [Source:MGI Symbol;Acc:MGI:1096551]	0.353491	5.92829	8.11235	0.0175549	0.173309	87.005	56.1
ENSMUSG00000051486	Pcdhb11	protocadherin beta 11 [Source:MGI Symbol;Acc:MGI:2136746]	0.353449	-0.322189	0.294076	0.60045	0.832047	0.79	0.04
ENSMUSG00000003345	Csnk1g2	casein kinase 1, gamma 2 [Source:MGI Symbol;Acc:MGI:1920014]	0.353428	6.75416	13.8126	0.00409291	0.0842924	109.88	74.68
ENSMUSG00000091784	Gm17022	predicted gene 17022 [Source:MGI Symbol;Acc:MGI:4937849]	0.353176	-1.02575	0.941957	0.354971	0.675493	1.27	0.86
ENSMUSG00000026278	Bok	BCL2-related ovarian killer [Source:MGI Symbol;Acc:MGI:1858494]	0.352948	3.34332	2.71211	0.13115	0.425549	19.26	9.13
ENSMUSG00000044700	Tmem201	transmembrane protein 201 [Source:MGI Symbol;Acc:MGI:1196277]	0.352564	6.1433	14.6409	0.00342302	0.0784115	39.835	28.65
ENSMUSG00000072999	Gm15401	predicted gene 15401 [Source:MGI Symbol;Acc:MGI:3642201]	0.35248	-1.22375	0.723056	0.415307	0.722775	1.10333	0.14
ENSMUSG00000031390	Avpr2	arginine vasopressin receptor 2 [Source:MGI Symbol;Acc:MGI:88123]	0.351879	10.1073	7.45762	0.0214106	0.191314	1271.77	829.57
ENSMUSG00000002981	Clptm1	cleft lip and palate associated transmembrane protein 1 [Source:MGI Symbol;Acc:MGI:1927155]	0.351775	8.33304	14.4094	0.00359596	0.0794227	269.88	221.19
ENSMUSG00000033809	Alg3	asparagine-linked glycosylation 3 (alpha-1,3-mannosyltransferase) [Source:MGI Symbol;Acc:MGI:1098592]	0.351408	5.00243	9.33808	0.0123167	0.145689	49.175	34.38
ENSMUSG00000006782	Cnp	2',3'-cyclic nucleotide 3' phosphodiesterase [Source:MGI Symbol;Acc:MGI:88437]	0.351355	4.43659	9.4004	0.0121061	0.145133	19.515	12.1
ENSMUSG00000034854	Mfsd12	major facilitator superfamily domain containing 12 [Source:MGI Symbol;Acc:MGI:3604804]	0.350994	3.47376	2.96164	0.116477	0.402735	5.655	3.99
ENSMUSG00000050777	Tmem37	transmembrane protein 37 [Source:MGI Symbol;Acc:MGI:2157899]	0.350461	5.28838	7.42105	0.0216568	0.192314	67.69	40.51
ENSMUSG00000024613	Tcof1	treacle ribosome biogenesis factor 1 [Source:MGI Symbol;Acc:MGI:892003]	0.350203	4.8561	14.4344	0.00357679	0.0793374	13.17	10.25
ENSMUSG00000118038	Gm9895	predicted gene 9895 [Source:MGI Symbol;Acc:MGI:3642802]	0.350017	-1.27831	0.769566	0.401212	0.712235	2.15	1.13
ENSMUSG00000024962	Vegfb	vascular endothelial growth factor B [Source:MGI Symbol;Acc:MGI:106199]	0.350016	5.74347	4.0239	0.0754573	0.33532	113.04	67.99
ENSMUSG00000024065	Ehd3	EH-domain containing 3 [Source:MGI Symbol;Acc:MGI:1928900]	0.349986	4.85583	3.37209	0.0987578	0.374314	18.8933	9.73
ENSMUSG00000003644	Rps6ka1	ribosomal protein S6 kinase polypeptide 1 [Source:MGI Symbol;Acc:MGI:104558]	0.349511	7.53437	17.9614	0.00177508	0.0556438	115.863	83.76
ENSMUSG00000028613	Lrp8	low density lipoprotein receptor-related protein 8, apolipoprotein e receptor [Source:MGI Symbol;Acc:MGI:1340044]	0.349371	0.10666	1.37286	0.268844	0.595055	1.04	0.49
ENSMUSG00000097636	Mirt1	myocardial infarction associated transcript 1 [Source:MGI Symbol;Acc:MGI:1922001]	0.349167	3.12953	4.29024	0.0655242	0.313391	10.2	6.18
ENSMUSG00000027217	Tspan18	tetraspanin 18 [Source:MGI Symbol;Acc:MGI:1917186]	0.34887	7.04569	7.19572	0.0235132	0.19883	88.855	52.07
ENSMUSG00000041528	Rnf123	ring finger protein 123 [Source:MGI Symbol;Acc:MGI:2148796]	0.348654	6.75757	10.7864	0.00837838	0.120737	63.385	39.77
ENSMUSG00000005958	Ephb3	Eph receptor B3 [Source:MGI Symbol;Acc:MGI:104770]	0.34862	4.69127	5.99046	0.0347105	0.235992	13.795	8.64
ENSMUSG00000007908	Hmgcll1	3-hydroxymethyl-3-methylglutaryl-Coenzyme A lyase-like 1 [Source:MGI Symbol;Acc:MGI:2446108]	0.34859	1.69947	1.79309	0.210589	0.532345	3.25	1.06
ENSMUSG00000032180	Tmed1	transmembrane p24 trafficking protein 1 [Source:MGI Symbol;Acc:MGI:106201]	0.348324	5.69742	11.8673	0.00640608	0.106785	85.195	60.66
ENSMUSG00000022960	Donson	downstream neighbor of SON [Source:MGI Symbol;Acc:MGI:1890621]	0.348108	2.14934	1.7934	0.210553	0.532339	6.66	1.71
ENSMUSG00000026796	Fam129b	family with sequence similarity 129, member B [Source:MGI Symbol;Acc:MGI:2442910]	0.348092	6.09846	7.81449	0.0192766	0.182239	34.72	24.78
ENSMUSG00000028962	Slc4a2	solute carrier family 4 (anion exchanger), member 2 [Source:MGI Symbol;Acc:MGI:109351]	0.34809	7.11509	8.41154	0.0160794	0.165247	76.55	47.47
ENSMUSG00000068329	Htra2	HtrA serine peptidase 2 [Source:MGI Symbol;Acc:MGI:1928676]	0.34804	5.05525	13.4586	0.00442702	0.0887059	58.53	39.35
ENSMUSG00000046822	Slc39a3	solute carrier family 39 (zinc transporter), member 3 [Source:MGI Symbol;Acc:MGI:2147269]	0.348024	5.81239	6.1434	0.0333203	0.230817	33.69	20.21
ENSMUSG00000048347	Pcdhb18	protocadherin beta 18 [Source:MGI Symbol;Acc:MGI:2136756]	0.347824	1.0464	2.19189	0.169957	0.479578	0.82	0.44
ENSMUSG00000034116	Vav1	vav 1 oncogene [Source:MGI Symbol;Acc:MGI:98923]	0.347533	0.238949	0.283907	0.607148	0.835891	1.15333	0.11
ENSMUSG00000067825	Pex26	peroxisomal biogenesis factor 26 [Source:MGI Symbol;Acc:MGI:1921293]	0.346756	5.01673	7.05871	0.0242939	0.201465	17.2633	10.76
ENSMUSG00000050100	Hmx2	H6 homeobox 2 [Source:MGI Symbol;Acc:MGI:107159]	0.34675	7.89976	9.82631	0.0107781	0.137151	324.715	218.45
ENSMUSG00000001435	Col18a1	collagen, type XVIII, alpha 1 [Source:MGI Symbol;Acc:MGI:88451]	0.346456	10.0646	5.32701	0.0440857	0.264759	463.1	301.88
ENSMUSG00000062585	Cnr2	cannabinoid receptor 2 (macrophage) [Source:MGI Symbol;Acc:MGI:104650]	0.34631	-0.125374	0.82156	0.38633	0.698933	0.71	0.3
ENSMUSG00000040842	Szrd1	SUZ RNA binding domain containing 1 [Source:MGI Symbol;Acc:MGI:1098672]	0.346296	4.87588	8.55536	0.0153813	0.162145	20.165	12.31
ENSMUSG00000005667	Mthfd2	methylenetetrahydrofolate dehydrogenase (NAD+ dependent), methenyltetrahydrofolate cyclohydrolase [Source:MGI Symbol;Acc:MGI:1338850]	0.346263	4.94567	15.3781	0.00293539	0.0724668	33.06	24.59
ENSMUSG00000031984	2810004N23Rik	RIKEN cDNA 2810004N23 gene [Source:MGI Symbol;Acc:MGI:1913773]	0.346243	5.21859	11.5368	0.00694302	0.110725	32.58	21.22
ENSMUSG00000082044	Snrpert	small nuclear ribonucleoprotein E, pseudogene [Source:MGI Symbol;Acc:MGI:3650419]	0.346206	-1.17885	0.756319	0.405148	0.714779	17.43	11.87
ENSMUSG00000081476	Itpa-ps1	inosine triphosphatase (nucleoside triphosphate pyrophosphatase) pseudogene 1 [Source:MGI Symbol;Acc:MGI:3613363]	0.346108	0.0895607	1.58642	0.236825	0.559549	6.27	3.45
ENSMUSG00000056413	Adap1	ArfGAP with dual PH domains 1 [Source:MGI Symbol;Acc:MGI:2442201]	0.345978	3.85783	2.30254	0.162254	0.470425	14.28	5.8
ENSMUSG00000035674	Ndufa3	NADH:ubiquinone oxidoreductase subunit A3 [Source:MGI Symbol;Acc:MGI:1913341]	0.345977	6.46845	3.7	0.0877272	0.359122	1982.57	1376.79
ENSMUSG00000020089	Ppa1	pyrophosphatase (inorganic) 1 [Source:MGI Symbol;Acc:MGI:97831]	0.345336	5.0912	13.6687	0.00422496	0.0858745	57.57	42.2
ENSMUSG00000064030	Pym1	PYM homolog 1, exon junction complex associated factor [Source:MGI Symbol;Acc:MGI:1925678]	0.344997	1.82464	2.14893	0.173808	0.485537	7.755	4.62
ENSMUSG00000079465	Col4a3	collagen, type IV, alpha 3 [Source:MGI Symbol;Acc:MGI:104688]	0.34465	6.94782	5.20623	0.0476979	0.274696	28.065	16.65
ENSMUSG00000032370	Lactb	lactamase, beta [Source:MGI Symbol;Acc:MGI:1933395]	0.344564	4.912	8.89455	0.0139512	0.155699	33.495	20.2
ENSMUSG00000028357	Kif12	kinesin family member 12 [Source:MGI Symbol;Acc:MGI:1098232]	0.386075	8.26152	23.627	0.000687259	0.036233	250.557	172.56
ENSMUSG00000000776	Polr3d	polymerase (RNA) III (DNA directed) polypeptide D [Source:MGI Symbol;Acc:MGI:1914315]	0.344047	3.99599	12.629	0.00534849	0.0988866	18.18	12
ENSMUSG00000046814	Gchfr	GTP cyclohydrolase I feedback regulator [Source:MGI Symbol;Acc:MGI:2443977]	0.344013	2.37485	2.16937	0.171961	0.48264	30.365	17.45
ENSMUSG00000024955	Esrra	estrogen related receptor, alpha [Source:MGI Symbol;Acc:MGI:1346831]	0.343999	5.82476	7.75484	0.0195303	0.183214	58.395	38.8
ENSMUSG00000115232	Gm49378	predicted gene, 49378 [Source:MGI Symbol;Acc:MGI:6121598]	0.343722	-1.32204	0.165329	0.693645	0.879742	0.39	0
ENSMUSG00000059895	Ptp4a3	protein tyrosine phosphatase 4a3 [Source:MGI Symbol;Acc:MGI:1277098]	0.34354	2.19005	2.89508	0.120102	0.408011	5.585	3.69
ENSMUSG00000020439	Smtn	smoothelin [Source:MGI Symbol;Acc:MGI:1354727]	0.343534	7.67351	6.56394	0.0287667	0.215601	144.02	97.48
ENSMUSG00000022562	Oplah	5-oxoprolinase (ATP-hydrolysing) [Source:MGI Symbol;Acc:MGI:1922725]	0.343509	7.34944	3.54848	0.0929405	0.365916	102.81	49.92
ENSMUSG00000030431	Tmem238	transmembrane protein 238 [Source:MGI Symbol;Acc:MGI:1922935]	0.343381	4.1939	5.79447	0.0371781	0.244101	35.67	19.36
ENSMUSG00000116180	Gm49492	predicted gene, 49492 [Source:MGI Symbol;Acc:MGI:6155169]	0.343339	3.46706	4.05117	0.0722345	0.329447	9.095	5.41
ENSMUSG00000042367	Gjb3	gap junction protein, beta 3 [Source:MGI Symbol;Acc:MGI:95721]	0.343021	-1.10953	0.391311	0.545811	0.804819	0.75	0.1
ENSMUSG00000026854	Usp20	ubiquitin specific peptidase 20 [Source:MGI Symbol;Acc:MGI:1921520]	0.342317	5.92306	9.31126	0.0124087	0.146058	25.71	17.55
ENSMUSG00000049106	Dcaf5	DDB1 and CUL4 associated factor 5 [Source:MGI Symbol;Acc:MGI:2444785]	0.34226	5.8963	5.77513	0.0379389	0.245389	25.71	12.52
ENSMUSG00000026860	Sh3glb2	SH3-domain GRB2-like endophilin B2 [Source:MGI Symbol;Acc:MGI:2385131]	0.341878	6.04925	11.4245	0.0071377	0.112105	108.9	77.74
ENSMUSG00000028540	Dph2	DPH2 homolog [Source:MGI Symbol;Acc:MGI:1914978]	0.341779	4.53542	5.7088	0.038324	0.246341	25.07	12.79
ENSMUSG00000032420	Nt5e	5' nucleotidase, ecto [Source:MGI Symbol;Acc:MGI:99782]	0.341687	4.88575	8.62211	0.0150863	0.160946	14.65	10.11
ENSMUSG00000092373	Gm20535	predicted gene 20535 [Source:MGI Symbol;Acc:MGI:5142000]	0.341185	-1.14751	0.696696	0.42365	0.72795	0.82	0.31
ENSMUSG00000000440	Pparg	peroxisome proliferator activated receptor gamma [Source:MGI Symbol;Acc:MGI:97747]	0.341041	-0.670794	0.736633	0.411112	0.719191	0.84	0.376667
ENSMUSG00000038685	Rtel1	regulator of telomere elongation helicase 1 [Source:MGI Symbol;Acc:MGI:2139369]	0.340953	4.42652	9.7702	0.0109426	0.13777	23.06	16.1
ENSMUSG00000057933	Gsta2	glutathione S-transferase, alpha 2 (Yc2) [Source:MGI Symbol;Acc:MGI:95863]	0.34072	1.93959	0.85474	0.377872	0.693252	18.46	4.77
ENSMUSG00000090273	Prr22	proline rich 22 [Source:MGI Symbol;Acc:MGI:2685392]	0.340706	-0.759035	1.16512	0.306092	0.63118	0.97	0.44
ENSMUSG00000043463	Rab9b	RAB9B, member RAS oncogene family [Source:MGI Symbol;Acc:MGI:2442454]	0.340485	-0.647454	0.310132	0.590283	0.826594	0.4	0.04
ENSMUSG00000097403	9230116N13Rik	RIKEN cDNA 9230116N13 gene [Source:MGI Symbol;Acc:MGI:2443255]	0.340063	-0.229602	0.982471	0.345281	0.666845	0.84	0.39
ENSMUSG00000022449	Adamts20	a disintegrin-like and metallopeptidase (reprolysin type) with thrombospondin type 1 motif, 20 [Source:MGI Symbol;Acc:MGI:2660628]	0.339208	1.89394	1.31166	0.279122	0.605646	1.675	0.43
ENSMUSG00000042492	Tbc1d10b	TBC1 domain family, member 10b [Source:MGI Symbol;Acc:MGI:1915699]	0.339186	5.63417	10.3426	0.00939721	0.128398	30.95	21.16
ENSMUSG00000015879	Fam184b	family with sequence similarity 184, member B [Source:MGI Symbol;Acc:MGI:2442958]	0.338995	-0.866775	0.466499	0.510325	0.783061	0.27	0.04
ENSMUSG00000040415	Dtx3	deltex 3, E3 ubiquitin ligase [Source:MGI Symbol;Acc:MGI:2135752]	0.338846	5.66247	10.1929	0.00977421	0.131017	54.46	38.16
ENSMUSG00000036270	Edc4	enhancer of mRNA decapping 4 [Source:MGI Symbol;Acc:MGI:2446249]	0.338715	6.50763	3.3253	0.103074	0.383521	52.33	24.32
ENSMUSG00000096647	Tmem41b-ps	transmembrane protein 41B, pseudogene [Source:MGI Symbol;Acc:MGI:3646615]	0.338629	-1.4072	0.685372	0.427318	0.730282	1.23	0.38
ENSMUSG00000016763	Scube1	signal peptide, CUB domain, EGF-like 1 [Source:MGI Symbol;Acc:MGI:1890616]	0.33857	-0.433898	0.499778	0.495959	0.774964	0.486667	0.1
ENSMUSG00000036553	Sh3tc1	SH3 domain and tetratricopeptide repeats 1 [Source:MGI Symbol;Acc:MGI:2678949]	0.33833	8.33432	3.7919	0.0825316	0.349849	162.505	96.74
ENSMUSG00000009654	Oit3	oncoprotein induced transcript 3 [Source:MGI Symbol;Acc:MGI:1201782]	0.338258	-1.33015	0.300149	0.59598	0.829659	0.35	0.02
ENSMUSG00000032185	Carm1	coactivator-associated arginine methyltransferase 1 [Source:MGI Symbol;Acc:MGI:1913208]	0.338116	5.47081	7.48821	0.0212072	0.190607	35.715	22.74
ENSMUSG00000025162	Csnk1d	casein kinase 1, delta [Source:MGI Symbol;Acc:MGI:1355272]	0.338038	7.74313	7.89823	0.0186953	0.178888	123.21	76.42
ENSMUSG00000063060	Sox7	SRY (sex determining region Y)-box 7 [Source:MGI Symbol;Acc:MGI:98369]	0.338021	0.818024	0.698523	0.423121	0.727718	1.64	0.56
ENSMUSG00000036091	Hyal3	hyaluronoglucosaminidase 3 [Source:MGI Symbol;Acc:MGI:1330288]	0.337833	2.11848	2.86705	0.121699	0.410297	5.43	3.15
ENSMUSG00000008999	Bmp7	bone morphogenetic protein 7 [Source:MGI Symbol;Acc:MGI:103302]	0.337827	6.75145	14.3534	0.00363936	0.0795079	56.2	42.21
ENSMUSG00000028069	Gpatch4	G patch domain containing 4 [Source:MGI Symbol;Acc:MGI:1913864]	0.337657	3.2499	3.64723	0.0856413	0.355387	13.45	7.97
ENSMUSG00000060227	Casc4	cancer susceptibility candidate 4 [Source:MGI Symbol;Acc:MGI:2443129]	0.337584	4.66964	10.3482	0.00938333	0.128398	13.4767	8.78
ENSMUSG00000047675	Rps8	ribosomal protein S8 [Source:MGI Symbol;Acc:MGI:98166]	0.337554	4.52052	11.9957	0.00621129	0.106365	74.325	53.27
ENSMUSG00000028973	Abcb8	ATP-binding cassette, sub-family B (MDR/TAP), member 8 [Source:MGI Symbol;Acc:MGI:1351667]	0.337335	6.45628	9.43967	0.0119756	0.144348	65.335	40.83
ENSMUSG00000052544	St6galnac3	ST6 (alpha-N-acetyl-neuraminyl-2,3-beta-galactosyl-1,3)-N-acetylgalactosaminide alpha-2,6-sialyltransferase 3 [Source:MGI Symbol;Acc:MGI:1341828]	0.337147	0.303019	0.379064	0.552654	0.807718	3.04	0.54
ENSMUSG00000061702	Tmem91	transmembrane protein 91 [Source:MGI Symbol;Acc:MGI:2443589]	0.336973	-0.273205	0.826807	0.384877	0.698057	1.37	0.67
ENSMUSG00000076437	Selenoh	selenoprotein H [Source:MGI Symbol;Acc:MGI:1919907]	0.336819	3.52852	6.67726	0.0275063	0.211846	51.97	34.39
ENSMUSG00000050368	Hoxd10	homeobox D10 [Source:MGI Symbol;Acc:MGI:96202]	0.336686	2.29985	1.69023	0.223128	0.54714	6.91333	2.52
ENSMUSG00000026307	Scly	selenocysteine lyase [Source:MGI Symbol;Acc:MGI:1355310]	0.336448	4.20229	10.7561	0.00844345	0.121338	19.49	12.61
ENSMUSG00000018566	Slc2a4	solute carrier family 2 (facilitated glucose transporter), member 4 [Source:MGI Symbol;Acc:MGI:95758]	0.336429	5.61483	1.8313	0.212976	0.535245	55.43	18.71
ENSMUSG00000055809	Dnaaf3	dynein, axonemal assembly factor 3 [Source:MGI Symbol;Acc:MGI:3588207]	0.336397	0.336769	1.17709	0.303752	0.629152	1.16333	0.42
ENSMUSG00000074064	Mlycd	malonyl-CoA decarboxylase [Source:MGI Symbol;Acc:MGI:1928485]	0.336252	5.90953	16.5034	0.00234266	0.0644635	57.45	43.11
ENSMUSG00000038828	Tmem214	transmembrane protein 214 [Source:MGI Symbol;Acc:MGI:1916046]	0.384973	7.08036	21.2071	0.00100791	0.0413511	109.58	73.29
ENSMUSG00000004846	Plod3	procollagen-lysine, 2-oxoglutarate 5-dioxygenase 3 [Source:MGI Symbol;Acc:MGI:1347008]	0.336035	5.27456	8.35016	0.0163333	0.166535	31.39	19.71
ENSMUSG00000026773	Pfkfb3	6-phosphofructo-2-kinase/fructose-2,6-biphosphatase 3 [Source:MGI Symbol;Acc:MGI:2181202]	0.336027	7.67792	1.03077	0.343772	0.664595	171.81	80.22
ENSMUSG00000038861	Pi4kb	phosphatidylinositol 4-kinase beta [Source:MGI Symbol;Acc:MGI:1334433]	0.335881	4.31869	8.08857	0.017653	0.173726	11.0467	7.35
ENSMUSG00000032436	Cmtm7	CKLF-like MARVEL transmembrane domain containing 7 [Source:MGI Symbol;Acc:MGI:2447166]	0.335839	4.27431	2.3692	0.157589	0.463039	53.485	30.66
ENSMUSG00000006931	P3h4	prolyl 3-hydroxylase family member 4 (non-enzymatic) [Source:MGI Symbol;Acc:MGI:1913430]	0.335412	4.17949	11.7447	0.00659927	0.107992	18.005	12.72
ENSMUSG00000099381	Gm18303	predicted gene, 18303 [Source:MGI Symbol;Acc:MGI:5010488]	0.335403	-1.31319	0.617717	0.450364	0.745049	0.91	0.365
ENSMUSG00000102425	Gm26616	predicted gene, 26616 [Source:MGI Symbol;Acc:MGI:5477110]	0.335357	-0.53062	0.768897	0.40141	0.712235	0.48	0.16
ENSMUSG00000060317	Acnat2	acyl-coenzyme A amino acid N-acyltransferase 2 [Source:MGI Symbol;Acc:MGI:2444345]	0.335357	-0.417932	0.387971	0.547605	0.805935	2.88	0.45
ENSMUSG00000035842	Ddx11	DEAD/H (Asp-Glu-Ala-Asp/His) box helicase 11 [Source:MGI Symbol;Acc:MGI:2443590]	0.335219	3.02064	3.35097	0.0974981	0.373123	5.09333	3.57
ENSMUSG00000020904	Cfap52	cilia and flagella associated protein 52 [Source:MGI Symbol;Acc:MGI:1919110]	0.335131	-0.624085	0.834376	0.382794	0.696972	0.7	0.24
ENSMUSG00000029617	Ccz1	CCZ1 vacuolar protein trafficking and biogenesis associated [Source:MGI Symbol;Acc:MGI:2141070]	0.334968	5.50189	17.6239	0.00189018	0.0580837	56.22	38.3
ENSMUSG00000059851	Kmt5c	lysine methyltransferase 5C [Source:MGI Symbol;Acc:MGI:2385262]	0.334812	5.83484	15.2564	0.00300979	0.0732446	70.365	49.44
ENSMUSG00000029122	Evc	EvC ciliary complex subunit 1 [Source:MGI Symbol;Acc:MGI:1890596]	0.334531	5.56459	5.10688	0.0482288	0.275672	28.4867	21.18
ENSMUSG00000086607	4930511M06Rik	RIKEN cDNA 4930511M06 gene [Source:MGI Symbol;Acc:MGI:1922334]	0.334485	-0.634352	0.343438	0.571133	0.816377	1.71	0.54
ENSMUSG00000027378	Nphp1	nephronophthisis 1 (juvenile) homolog (human) [Source:MGI Symbol;Acc:MGI:1858233]	0.333934	5.44191	11.3806	0.00721556	0.112781	37.2333	29.1
ENSMUSG00000043311	D17H6S53E	DNA segment, Chr 17, human D6S53E [Source:MGI Symbol;Acc:MGI:90673]	0.333528	0.0824445	1.15868	0.307361	0.632415	1.785	0.58
ENSMUSG00000042686	Jph1	junctophilin 1 [Source:MGI Symbol;Acc:MGI:1891495]	0.333468	-0.788153	0.776015	0.399318	0.711062	0.72	0.1
ENSMUSG00000054191	Klf1	Kruppel-like factor 1 (erythroid) [Source:MGI Symbol;Acc:MGI:1342771]	0.333272	-1.1466	0.644902	0.440862	0.739748	0.72	0.28
ENSMUSG00000097537	2610020C07Rik	RIKEN cDNA 2610020C07 gene [Source:MGI Symbol;Acc:MGI:1917168]	0.333258	0.177515	1.28607	0.283583	0.609095	1.87	0.725
ENSMUSG00000001918	Slc1a5	solute carrier family 1 (neutral amino acid transporter), member 5 [Source:MGI Symbol;Acc:MGI:105305]	0.332682	7.77629	8.72935	0.0146265	0.159168	160.813	103.44
ENSMUSG00000029428	Stx2	syntaxin 2 [Source:MGI Symbol;Acc:MGI:108059]	0.332242	4.74323	2.57721	0.142826	0.44292	26.14	10.8
ENSMUSG00000003534	Ddr1	discoidin domain receptor family, member 1 [Source:MGI Symbol;Acc:MGI:99216]	0.33221	8.34808	4.74367	0.0554061	0.29323	234.17	149.74
ENSMUSG00000032397	Tipin	timeless interacting protein [Source:MGI Symbol;Acc:MGI:1921571]	0.33212	4.09345	6.23605	0.0318954	0.226553	35.51	23.57
ENSMUSG00000044857	Lemd2	LEM domain containing 2 [Source:MGI Symbol;Acc:MGI:2385045]	0.332072	6.14238	5.95035	0.0356462	0.238683	69.105	36.68
ENSMUSG00000042215	Bag2	BCL2-associated athanogene 2 [Source:MGI Symbol;Acc:MGI:1891254]	0.331951	6.21838	9.52709	0.0116913	0.141911	86.78	56.92
ENSMUSG00000029560	Snx8	sorting nexin 8 [Source:MGI Symbol;Acc:MGI:2443816]	0.331721	4.45251	4.74155	0.054837	0.292508	20.35	13.07
ENSMUSG00000024795	Kif20b	kinesin family member 20B [Source:MGI Symbol;Acc:MGI:2444576]	0.33171	2.44916	3.04738	0.111876	0.39612	5.76	1.7
ENSMUSG00000057969	Sema3b	sema domain, immunoglobulin domain (Ig), short basic domain, secreted, (semaphorin) 3B [Source:MGI Symbol;Acc:MGI:107561]	0.331658	7.17603	3.44557	0.097015	0.372013	102.01	49.07
ENSMUSG00000028555	Ttc39a	tetratricopeptide repeat domain 39A [Source:MGI Symbol;Acc:MGI:2444350]	0.331616	1.59969	2.56248	0.14093	0.441023	3.17333	1.62
ENSMUSG00000024429	Gnl1	guanine nucleotide binding protein-like 1 [Source:MGI Symbol;Acc:MGI:95764]	0.331426	6.02564	12.5338	0.00546844	0.0997262	44.595	29.56
ENSMUSG00000038059	Smim3	small integral membrane protein 3 [Source:MGI Symbol;Acc:MGI:1917088]	0.331246	4.90578	2.24855	0.16924	0.478805	36.3067	16.49
ENSMUSG00000038930	Rccd1	RCC1 domain containing 1 [Source:MGI Symbol;Acc:MGI:2444156]	0.330838	3.68656	5.06614	0.0484624	0.276159	17.07	9.88
ENSMUSG00000030835	Nomo1	nodal modulator 1 [Source:MGI Symbol;Acc:MGI:2385850]	0.330807	6.1524	9.40537	0.0120895	0.145133	33.2233	23.97
ENSMUSG00000025978	Rftn2	raftlin family member 2 [Source:MGI Symbol;Acc:MGI:1921263]	0.330798	-0.626997	0.468979	0.509228	0.782255	0.87	0.09
ENSMUSG00000062175	Tgif2	TGFB-induced factor homeobox 2 [Source:MGI Symbol;Acc:MGI:1915299]	0.330565	1.93912	1.65218	0.228021	0.552057	2.85	1.29
ENSMUSG00000046792	Zfp787	zinc finger protein 787 [Source:MGI Symbol;Acc:MGI:1914359]	0.330417	4.64646	4.23676	0.0672781	0.31914	34.39	25.43
ENSMUSG00000034785	Dio1	deiodinase, iodothyronine, type I [Source:MGI Symbol;Acc:MGI:94896]	0.330417	2.743	1.35519	0.272261	0.598528	9.86667	3.72
ENSMUSG00000034022	Cpsf1	cleavage and polyadenylation specific factor 1 [Source:MGI Symbol;Acc:MGI:2679722]	0.330397	6.6367	4.44641	0.0637167	0.311648	67.34	42.37
ENSMUSG00000037108	Zcwpw1	zinc finger, CW type with PWWP domain 1 [Source:MGI Symbol;Acc:MGI:2685899]	0.330396	2.43628	2.74303	0.129098	0.423244	7.055	3.7
ENSMUSG00000078350	Smim1	small integral membrane protein 1 [Source:MGI Symbol;Acc:MGI:1916109]	0.33006	6.38964	8.88227	0.014	0.155824	196.63	153.59
ENSMUSG00000036622	Atp13a2	ATPase type 13A2 [Source:MGI Symbol;Acc:MGI:1922022]	0.329937	5.91123	6.38605	0.0304714	0.221063	38.31	22.76
ENSMUSG00000037096	Gm9762	predicted pseudogene 9762 [Source:MGI Symbol;Acc:MGI:3704220]	0.32989	-0.328199	1.27708	0.285173	0.61015	12.89	5.19
ENSMUSG00000027695	Pld1	phospholipase D1 [Source:MGI Symbol;Acc:MGI:109585]	0.329728	0.863688	0.648704	0.439666	0.739418	0.936667	0.37
ENSMUSG00000029060	Mib2	mindbomb E3 ubiquitin protein ligase 2 [Source:MGI Symbol;Acc:MGI:2679684]	0.32964	5.92428	9.24629	0.012635	0.147518	48.95	31.86
ENSMUSG00000024516	Sec11c	SEC11 homolog C, signal peptidase complex subunit [Source:MGI Symbol;Acc:MGI:1913536]	0.329532	6.381	8.46136	0.0158088	0.164203	220.96	147.25
ENSMUSG00000099851	Gm29542	predicted gene 29542 [Source:MGI Symbol;Acc:MGI:5580248]	0.329447	-0.21307	0.411373	0.535997	0.798908	5.2	0.94
ENSMUSG00000016319	Slc25a5	solute carrier family 25 (mitochondrial carrier, adenine nucleotide translocator), member 5 [Source:MGI Symbol;Acc:MGI:1353496]	0.329383	10.8739	7.408	0.0217456	0.192662	3767.76	2522.09
ENSMUSG00000058396	Gpr182	G protein-coupled receptor 182 [Source:MGI Symbol;Acc:MGI:109545]	0.329365	1.32773	0.64938	0.439685	0.739418	1.64	0.27
ENSMUSG00000030410	Dmwd	dystrophia myotonica-containing WD repeat motif [Source:MGI Symbol;Acc:MGI:94907]	0.329159	5.04015	2.54995	0.145227	0.446385	31.845	15.43
ENSMUSG00000042613	Pbxip1	pre B cell leukemia transcription factor interacting protein 1 [Source:MGI Symbol;Acc:MGI:2441670]	0.329084	8.4013	9.89005	0.0105949	0.136507	222.14	141.33
ENSMUSG00000030008	Pradc1	protease-associated domain containing 1 [Source:MGI Symbol;Acc:MGI:1920577]	0.329061	4.29133	8.75162	0.0145332	0.158803	50.345	36.53
ENSMUSG00000018509	Cenpv	centromere protein V [Source:MGI Symbol;Acc:MGI:1920389]	0.329055	2.81896	3.65497	0.0853565	0.355058	17.835	9.01
ENSMUSG00000086765	Gm11827	predicted gene 11827 [Source:MGI Symbol;Acc:MGI:3649801]	0.328873	0.142369	0.742647	0.409275	0.71794	2.58	1.16
ENSMUSG00000024736	Tmem132a	transmembrane protein 132A [Source:MGI Symbol;Acc:MGI:2147810]	0.328772	4.90786	6.29224	0.0312911	0.224629	18.405	11.35
ENSMUSG00000021403	Serpinb9b	serine (or cysteine) peptidase inhibitor, clade B, member 9b [Source:MGI Symbol;Acc:MGI:894668]	0.328724	-1.31374	0.308932	0.590719	0.826724	0.95	0.06
ENSMUSG00000019082	Slc25a22	solute carrier family 25 (mitochondrial carrier, glutamate), member 22 [Source:MGI Symbol;Acc:MGI:1915517]	0.328579	4.22532	6.46305	0.0295381	0.218148	16.785	11.65
ENSMUSG00000036611	Eepd1	endonuclease/exonuclease/phosphatase family domain containing 1 [Source:MGI Symbol;Acc:MGI:1914734]	0.328351	1.82438	2.39605	0.153101	0.45736	2.64	1.86
ENSMUSG00000025871	4833439L19Rik	RIKEN cDNA 4833439L19 gene [Source:MGI Symbol;Acc:MGI:1921162]	0.328337	9.97027	10.7692	0.00841525	0.121063	820.983	616.63
ENSMUSG00000036503	Rnf13	ring finger protein 13 [Source:MGI Symbol;Acc:MGI:1346341]	0.328035	6.84064	5.7355	0.0386137	0.246674	118.62	73.75
ENSMUSG00000042659	Arrdc4	arrestin domain containing 4 [Source:MGI Symbol;Acc:MGI:1913662]	0.327864	7.42638	2.11941	0.183054	0.497984	109.95	60.38
ENSMUSG00000031216	Stard8	START domain containing 8 [Source:MGI Symbol;Acc:MGI:2448556]	0.327768	7.3788	1.90947	0.204509	0.523893	70.86	29.68
ENSMUSG00000035109	Shc4	SHC (Src homology 2 domain containing) family, member 4 [Source:MGI Symbol;Acc:MGI:2655364]	0.327757	0.51133	1.36537	0.270074	0.596067	0.77	0.39
ENSMUSG00000035095	Fam167a	family with sequence similarity 167, member A [Source:MGI Symbol;Acc:MGI:3606565]	0.327688	2.95458	3.79056	0.080554	0.346099	3.76	2
ENSMUSG00000031860	Pbx4	pre B cell leukemia homeobox 4 [Source:MGI Symbol;Acc:MGI:1931321]	0.327548	1.12456	2.19093	0.170042	0.479591	7.38333	3.14
ENSMUSG00000020787	P2rx1	purinergic receptor P2X, ligand-gated ion channel, 1 [Source:MGI Symbol;Acc:MGI:1098235]	0.327528	-0.915299	0.647463	0.439984	0.739527	0.67	0.15
ENSMUSG00000025855	Prkar1b	protein kinase, cAMP dependent regulatory, type I beta [Source:MGI Symbol;Acc:MGI:97759]	0.327489	4.12904	3.95472	0.0751829	0.33503	16.455	8.54
ENSMUSG00000026646	Suv39h2	suppressor of variegation 3-9 2 [Source:MGI Symbol;Acc:MGI:1890396]	0.327159	1.31642	2.52446	0.143597	0.443807	1.77	1.19
ENSMUSG00000044313	Mab21l3	mab-21-like 3 [Source:MGI Symbol;Acc:MGI:2446273]	0.327135	3.91487	4.08165	0.0713329	0.327075	9.655	4.41
ENSMUSG00000104913	Gm6560	predicted gene 6560 [Source:MGI Symbol;Acc:MGI:3646204]	0.326926	1.67009	3.0497	0.111756	0.395921	4.17	2.92
ENSMUSG00000040010	Slc7a5	solute carrier family 7 (cationic amino acid transporter, y+ system), member 5 [Source:MGI Symbol;Acc:MGI:1298205]	0.326646	2.53096	1.22281	0.295393	0.620935	3.515	1.61
ENSMUSG00000058152	Chsy3	chondroitin sulfate synthase 3 [Source:MGI Symbol;Acc:MGI:1926173]	0.326466	-1.00268	0.321034	0.583661	0.822728	0.293333	0.04
ENSMUSG00000028378	Ptgr1	prostaglandin reductase 1 [Source:MGI Symbol;Acc:MGI:1914353]	0.325953	3.43379	4.44684	0.0615453	0.30623	9.45667	5.7
ENSMUSG00000025265	Fgd1	FYVE, RhoGEF and PH domain containing 1 [Source:MGI Symbol;Acc:MGI:104566]	0.325867	2.9502	4.53957	0.0593303	0.301874	4.35	2.68
ENSMUSG00000089687	Rab42	RAB42, member RAS oncogene family [Source:MGI Symbol;Acc:MGI:2441753]	0.325527	1.06741	2.20375	0.168914	0.478397	7.47667	4.56
ENSMUSG00000017697	Ada	adenosine deaminase [Source:MGI Symbol;Acc:MGI:87916]	0.325421	2.00648	2.11257	0.177157	0.490668	4.97	2.88
ENSMUSG00000029507	Pus1	pseudouridine synthase 1 [Source:MGI Symbol;Acc:MGI:1929237]	0.325388	4.0337	6.38209	0.0303536	0.220915	24.24	18.67
ENSMUSG00000093575	Gm20695	predicted gene 20695 [Source:MGI Symbol;Acc:MGI:5313142]	0.325347	0.40024	1.58744	0.236685	0.559432	4.28	1.89
ENSMUSG00000031458	Coprs	coordinator of PRMT5, differentiation stimulator [Source:MGI Symbol;Acc:MGI:1913673]	0.325209	4.09507	4.88904	0.0518198	0.284117	62.045	37.16
ENSMUSG00000020265	Sumo3	small ubiquitin-like modifier 3 [Source:MGI Symbol;Acc:MGI:1336201]	0.325029	7.5526	11.1137	0.00771189	0.116878	267.745	190.51
ENSMUSG00000020847	Rph3al	rabphilin 3A-like (without C2 domains) [Source:MGI Symbol;Acc:MGI:1923492]	0.325006	3.9475	6.84393	0.0260426	0.206854	18.11	13.62
ENSMUSG00000027313	Chac1	ChaC, cation transport regulator 1 [Source:MGI Symbol;Acc:MGI:1916315]	0.324963	1.09022	1.77907	0.212242	0.534004	3.36	1.81
ENSMUSG00000001240	Ramp2	receptor (calcitonin) activity modifying protein 2 [Source:MGI Symbol;Acc:MGI:1859650]	0.324861	2.39968	2.5565	0.141346	0.441588	16.95	8.85
ENSMUSG00000021280	Exoc3l4	exocyst complex component 3-like 4 [Source:MGI Symbol;Acc:MGI:1921363]	0.324816	7.82378	10.1293	0.00993997	0.131874	216.565	135.18
ENSMUSG00000055633	Zfp580	zinc finger protein 580 [Source:MGI Symbol;Acc:MGI:1916242]	0.32441	2.90382	3.47729	0.0922055	0.364919	17.605	11.1
ENSMUSG00000024941	Scyl1	SCY1-like 1 (S. cerevisiae) [Source:MGI Symbol;Acc:MGI:1931787]	0.32433	6.86217	16.5219	0.00233418	0.0644635	102.065	73.29
ENSMUSG00000026817	Ak1	adenylate kinase 1 [Source:MGI Symbol;Acc:MGI:87977]	0.324257	4.77412	2.04956	0.18738	0.503294	32.405	17.26
ENSMUSG00000031788	Kifc3	kinesin family member C3 [Source:MGI Symbol;Acc:MGI:109202]	0.324242	7.48989	5.0692	0.0491172	0.277213	137.41	94.32
ENSMUSG00000040414	Slc25a28	solute carrier family 25, member 28 [Source:MGI Symbol;Acc:MGI:2180509]	0.32417	5.11866	10.545	0.00891495	0.124882	47.305	35.24
ENSMUSG00000041362	Shtn1	shootin 1 [Source:MGI Symbol;Acc:MGI:1918903]	0.32415	2.92502	4.77223	0.054192	0.290562	3.815	2.49
ENSMUSG00000032315	Cyp1a1	cytochrome P450, family 1, subfamily a, polypeptide 1 [Source:MGI Symbol;Acc:MGI:88588]	0.323678	5.86588	7.46025	0.021393	0.191314	43.1	29.25
ENSMUSG00000015335	Zdhhc12	zinc finger, DHHC domain containing 12 [Source:MGI Symbol;Acc:MGI:1913470]	0.323233	4.18878	8.65335	0.0149506	0.160275	38.46	28.97
ENSMUSG00000062031	Pgghg	protein glucosylgalactosylhydroxylysine glucosidase [Source:MGI Symbol;Acc:MGI:2444047]	0.323143	5.10134	4.33523	0.0648656	0.312145	22.82	12.11
ENSMUSG00000024525	Impa2	inositol (myo)-1(or 4)-monophosphatase 2 [Source:MGI Symbol;Acc:MGI:2149728]	0.322784	4.99106	5.06573	0.048568	0.276159	13.16	7.08
ENSMUSG00000027342	Pcna	proliferating cell nuclear antigen [Source:MGI Symbol;Acc:MGI:97503]	0.322765	5.15945	9.84079	0.0107361	0.137151	59.555	39.4
ENSMUSG00000041992	Rapgef5	Rap guanine nucleotide exchange factor (GEF) 5 [Source:MGI Symbol;Acc:MGI:2444365]	0.322511	2.40883	1.17726	0.303915	0.629322	3.7	1.645
ENSMUSG00000032997	Chpf	chondroitin polymerizing factor [Source:MGI Symbol;Acc:MGI:106576]	0.322316	5.72022	6.75743	0.02679	0.209262	35.34	21.94
ENSMUSG00000007783	Cpt1c	carnitine palmitoyltransferase 1c [Source:MGI Symbol;Acc:MGI:2446526]	0.321985	2.84932	1.9617	0.191995	0.508921	6.36333	3.17
ENSMUSG00000055202	Zfp811	zinc finger protein 811 [Source:MGI Symbol;Acc:MGI:2682944]	0.321909	-0.689718	0.484429	0.502492	0.777885	0.585	0.203333
ENSMUSG00000028797	Tmem234	transmembrane protein 234 [Source:MGI Symbol;Acc:MGI:1924049]	0.321859	6.84695	14.2712	0.00370429	0.0803318	259.16	214.59
ENSMUSG00000035000	Dpp4	dipeptidylpeptidase 4 [Source:MGI Symbol;Acc:MGI:94919]	0.321715	5.53057	3.94349	0.0768298	0.338094	25.02	9.6
ENSMUSG00000116618	Gm49719	predicted gene, 49719 [Source:MGI Symbol;Acc:MGI:6215192]	0.321531	-0.895775	0.715336	0.417722	0.724673	2.78	0.99
ENSMUSG00000093565	Rab26os	RAB26, member RAS oncogene family, opposite strand [Source:MGI Symbol;Acc:MGI:1922864]	0.321526	-1.2329	0.770011	0.401081	0.712235	12.76	6.93
ENSMUSG00000036880	Acaa2	acetyl-Coenzyme A acyltransferase 2 (mitochondrial 3-oxoacyl-Coenzyme A thiolase) [Source:MGI Symbol;Acc:MGI:1098623]	0.321427	8.57562	8.89408	0.013953	0.155699	538.04	396.17
ENSMUSG00000068601	Gm10244	predicted gene 10244 [Source:MGI Symbol;Acc:MGI:3642504]	0.321291	-0.46277	0.752787	0.406208	0.715509	3.05	1.22
ENSMUSG00000051817	Sox12	SRY (sex determining region Y)-box 12 [Source:MGI Symbol;Acc:MGI:98360]	0.321143	3.74476	2.76834	0.127718	0.420917	6.76	3.41
ENSMUSG00000010609	Psen2	presenilin 2 [Source:MGI Symbol;Acc:MGI:109284]	0.321137	4.27283	5.87424	0.0361485	0.239975	24.49	16.03
ENSMUSG00000035382	Pcsk7	proprotein convertase subtilisin/kexin type 7 [Source:MGI Symbol;Acc:MGI:107421]	0.320997	6.10777	8.60519	0.0151604	0.160946	48.65	28.43
ENSMUSG00000090000	Ier3ip1	immediate early response 3 interacting protein 1 [Source:MGI Symbol;Acc:MGI:1913441]	0.320967	5.90329	15.495	0.00286597	0.072043	103.86	73.67
ENSMUSG00000025647	Shisa5	shisa family member 5 [Source:MGI Symbol;Acc:MGI:1915044]	0.320746	8.89568	9.79933	0.0108568	0.137246	565.74	423.51
ENSMUSG00000034109	Golim4	golgi integral membrane protein 4 [Source:MGI Symbol;Acc:MGI:1920374]	0.320687	2.31513	1.93388	0.194909	0.512972	4.05	1.26
ENSMUSG00000001729	Akt1	thymoma viral proto-oncogene 1 [Source:MGI Symbol;Acc:MGI:87986]	0.320667	7.07014	1.03974	0.341816	0.663533	140.33	41.26
ENSMUSG00000035722	Abca7	ATP-binding cassette, sub-family A (ABC1), member 7 [Source:MGI Symbol;Acc:MGI:1351646]	0.32062	5.16052	3.08705	0.111965	0.39612	13.64	6.65
ENSMUSG00000038552	Fndc4	fibronectin type III domain containing 4 [Source:MGI Symbol;Acc:MGI:1917195]	0.320588	3.35258	4.11827	0.0702682	0.324614	14.55	9.84
ENSMUSG00000110711	Gm45760	predicted gene 45760 [Source:MGI Symbol;Acc:MGI:5804875]	0.32036	-1.22099	0.595065	0.458548	0.752065	0.485	0.15
ENSMUSG00000030678	Maz	MYC-associated zinc finger protein (purine-binding transcription factor) [Source:MGI Symbol;Acc:MGI:1338823]	0.320343	4.30646	6.1614	0.0327205	0.229031	21.135	13.32
ENSMUSG00000028581	Laptm5	lysosomal-associated protein transmembrane 5 [Source:MGI Symbol;Acc:MGI:108046]	0.319953	2.73995	1.50343	0.248768	0.572895	12.3033	4.49
ENSMUSG00000031230	Fgf16	fibroblast growth factor 16 [Source:MGI Symbol;Acc:MGI:1931627]	0.319861	1.95957	1.78144	0.211961	0.533643	6.19	3.03
ENSMUSG00000028525	Pde4b	phosphodiesterase 4B, cAMP specific [Source:MGI Symbol;Acc:MGI:99557]	0.319655	6.32081	0.896034	0.376342	0.692544	70.0233	24.27
ENSMUSG00000061950	Ppp4r1	protein phosphatase 4, regulatory subunit 1 [Source:MGI Symbol;Acc:MGI:1917601]	0.319652	5.96442	14.002	0.00392673	0.0825091	40.725	27.26
ENSMUSG00000029467	Atp2a2	ATPase, Ca++ transporting, cardiac muscle, slow twitch 2 [Source:MGI Symbol;Acc:MGI:88110]	0.319592	7.2082	3.41734	0.0977559	0.373374	74.22	35.12
ENSMUSG00000017167	Cntnap1	contactin associated protein-like 1 [Source:MGI Symbol;Acc:MGI:1858201]	0.319487	0.729865	1.07735	0.324066	0.647673	0.73	0.33
ENSMUSG00000027746	Ufm1	ubiquitin-fold modifier 1 [Source:MGI Symbol;Acc:MGI:1915140]	0.319425	5.98231	5.86252	0.0365064	0.241425	101.47	81.505
ENSMUSG00000109511	Nup62	nucleoporin 62 [Source:MGI Symbol;Acc:MGI:1351500]	0.319395	5.25575	10.8883	0.00816376	0.119169	31.645	21.69
ENSMUSG00000049721	Gal3st1	galactose-3-O-sulfotransferase 1 [Source:MGI Symbol;Acc:MGI:1858277]	0.318973	5.98168	4.35275	0.0652008	0.312807	81.1733	50.76
ENSMUSG00000078440	Dohh	deoxyhypusine hydroxylase/monooxygenase [Source:MGI Symbol;Acc:MGI:1915964]	0.318748	5.84424	8.33356	0.0164134	0.166611	103.435	60.57
ENSMUSG00000066720	Cldn9	claudin 9 [Source:MGI Symbol;Acc:MGI:1913100]	0.318132	2.18172	2.18489	0.170577	0.480494	8.63	4.51
ENSMUSG00000027463	Slc52a3	solute carrier protein family 52, member 3 [Source:MGI Symbol;Acc:MGI:1916948]	0.31768	6.06233	4.02203	0.0750499	0.33503	61.25	34.89
ENSMUSG00000066000	Zfp979	zinc finger protein 979 [Source:MGI Symbol;Acc:MGI:2148252]	0.317568	-1.44359	0.253516	0.625663	0.845951	0.35	0.11
ENSMUSG00000052833	Sae1	SUMO1 activating enzyme subunit 1 [Source:MGI Symbol;Acc:MGI:1929264]	0.317219	6.72983	18.9371	0.00148688	0.0504796	112.55	87.34
ENSMUSG00000039639	Kcne1	potassium voltage-gated channel, Isk-related subfamily, member 1 [Source:MGI Symbol;Acc:MGI:96673]	0.317116	9.37383	8.56133	0.0153547	0.162084	715.155	565.68
ENSMUSG00000045790	Ccdc149	coiled-coil domain containing 149 [Source:MGI Symbol;Acc:MGI:2685293]	0.317105	3.80892	3.08111	0.110152	0.393736	9.16	5.69
ENSMUSG00000060882	Kcnd2	potassium voltage-gated channel, Shal-related family, member 2 [Source:MGI Symbol;Acc:MGI:102663]	0.316587	-0.527622	0.604352	0.455162	0.749329	0.41	0.11
ENSMUSG00000061374	Fiz1	Flt3 interacting zinc finger protein 1 [Source:MGI Symbol;Acc:MGI:1344336]	0.3165	5.32459	11.0135	0.00790896	0.118474	34.735	25.21
ENSMUSG00000067071	Hes6	hairy and enhancer of split 6 [Source:MGI Symbol;Acc:MGI:1859852]	0.316062	6.16808	8.66745	0.0148898	0.160275	128.45	89.19
ENSMUSG00000071647	Eml3	echinoderm microtubule associated protein like 3 [Source:MGI Symbol;Acc:MGI:2387612]	0.315666	4.9087	6.99023	0.0248354	0.202925	21.5	15.29
ENSMUSG00000078695	Cisd3	CDGSH iron sulfur domain 3 [Source:MGI Symbol;Acc:MGI:101788]	0.315602	3.6361	3.49152	0.0916321	0.364389	58.115	35.81
ENSMUSG00000027082	Tfpi	tissue factor pathway inhibitor [Source:MGI Symbol;Acc:MGI:1095418]	0.315475	0.437297	1.21322	0.296845	0.62239	1.865	0.81
ENSMUSG00000018008	Cyth4	cytohesin 4 [Source:MGI Symbol;Acc:MGI:2441702]	0.315395	1.63098	1.35561	0.271686	0.597793	3.39667	1.85
ENSMUSG00000041870	Ankrd13a	ankyrin repeat domain 13a [Source:MGI Symbol;Acc:MGI:1915670]	0.315278	7.98284	11.5797	0.00687029	0.109904	148.11	98.65
ENSMUSG00000090066	1110002E22Rik	RIKEN cDNA 1110002E22 gene [Source:MGI Symbol;Acc:MGI:1915066]	0.315207	-1.08715	0.273519	0.612569	0.838823	0.09	0.01
ENSMUSG00000028621	Cyb5rl	cytochrome b5 reductase-like [Source:MGI Symbol;Acc:MGI:1919657]	0.31519	3.28261	0.618164	0.454271	0.748242	11.11	2.77
ENSMUSG00000049922	Slc35c1	solute carrier family 35, member C1 [Source:MGI Symbol;Acc:MGI:2443301]	0.315096	4.98682	8.4252	0.0159771	0.16513	23.365	15.04
ENSMUSG00000058806	Col13a1	collagen, type XIII, alpha 1 [Source:MGI Symbol;Acc:MGI:1277201]	0.314792	-0.270463	1.02605	0.335289	0.65757	0.8	0.39
ENSMUSG00000040037	Negr1	neuronal growth regulator 1 [Source:MGI Symbol;Acc:MGI:2444846]	0.314739	0.359982	0.392001	0.545782	0.804819	1.25	0.35
ENSMUSG00000022456	Septin3	septin 3 [Source:MGI Symbol;Acc:MGI:1345148]	0.314725	1.13209	0.845786	0.379688	0.694477	1.84	0.91
ENSMUSG00000029623	Pdap1	PDGFA associated protein 1 [Source:MGI Symbol;Acc:MGI:2448536]	0.31457	3.50021	4.20734	0.0677598	0.319562	16.05	8.92
ENSMUSG00000002968	Med25	mediator complex subunit 25 [Source:MGI Symbol;Acc:MGI:1922863]	0.314477	6.80273	14.8156	0.0032991	0.0767929	119.233	86.17
ENSMUSG00000025762	Larp1b	La ribonucleoprotein domain family, member 1B [Source:MGI Symbol;Acc:MGI:1914604]	0.314452	4.47834	6.54181	0.0287704	0.215601	30.67	15.03
ENSMUSG00000039887	Alg14	asparagine-linked glycosylation 14 [Source:MGI Symbol;Acc:MGI:1914039]	0.314363	4.87538	6.20442	0.0322419	0.227437	56.22	36.41
ENSMUSG00000024869	Gm49405	predicted gene, 49405 [Source:MGI Symbol;Acc:MGI:6155029]	0.314224	1.32675	2.00533	0.187541	0.503299	1.225	0.83
ENSMUSG00000082163	Gm14276	predicted gene 14276 [Source:MGI Symbol;Acc:MGI:3701955]	0.31418	-0.307343	1.21094	0.297276	0.622705	3.39	2.08
ENSMUSG00000056486	Chn1	chimerin 1 [Source:MGI Symbol;Acc:MGI:1915674]	0.314158	3.40504	0.946742	0.356976	0.677486	16.785	4.02
ENSMUSG00000031239	Itm2a	integral membrane protein 2A [Source:MGI Symbol;Acc:MGI:107706]	0.314075	6.36613	2.47276	0.152685	0.45691	107.063	59.26
ENSMUSG00000042426	Dhx29	DEAH (Asp-Glu-Ala-His) box polypeptide 29 [Source:MGI Symbol;Acc:MGI:2145374]	0.313824	4.97518	7.42398	0.021637	0.192248	14.78	10.295
ENSMUSG00000015083	C8g	complement component 8, gamma polypeptide [Source:MGI Symbol;Acc:MGI:88237]	0.313639	1.33061	0.701247	0.422301	0.727718	6.69	1.79
ENSMUSG00000033453	Adamts15	a disintegrin-like and metallopeptidase (reprolysin type) with thrombospondin type 1 motif, 15 [Source:MGI Symbol;Acc:MGI:2449569]	0.31357	0.637594	0.642832	0.441574	0.740046	0.82	0.18
ENSMUSG00000040564	Apoc1	apolipoprotein C-I [Source:MGI Symbol;Acc:MGI:88053]	0.31328	0.0683451	0.543803	0.478036	0.764316	23.38	3.43
ENSMUSG00000045211	Nudt18	nudix (nucleoside diphosphate linked moiety X)-type motif 18 [Source:MGI Symbol;Acc:MGI:2385853]	0.313275	5.48421	8.99369	0.013564	0.153722	48.29	36.23
ENSMUSG00000030672	Mylpf	myosin light chain, phosphorylatable, fast skeletal muscle [Source:MGI Symbol;Acc:MGI:97273]	0.313114	0.599364	1.43793	0.258487	0.583632	10.03	5.72
ENSMUSG00000000384	Tbrg4	transforming growth factor beta regulated gene 4 [Source:MGI Symbol;Acc:MGI:1100868]	0.313096	2.66532	3.42496	0.0943533	0.368239	7.66	4.17
ENSMUSG00000034758	Tle6	transducin-like enhancer of split 6 [Source:MGI Symbol;Acc:MGI:2149593]	0.313016	2.622	3.68051	0.0844249	0.353926	11.91	7.06
ENSMUSG00000036885	Arhgef26	Rho guanine nucleotide exchange factor (GEF) 26 [Source:MGI Symbol;Acc:MGI:1918053]	0.312913	1.41866	1.19869	0.299596	0.624871	2.16	0.675
ENSMUSG00000030590	Fam98c	family with sequence similarity 98, member C [Source:MGI Symbol;Acc:MGI:1921083]	0.312738	5.51086	13.9407	0.00397961	0.0830589	55.675	47.09
ENSMUSG00000021484	Lman2	lectin, mannose-binding 2 [Source:MGI Symbol;Acc:MGI:1914140]	0.312707	8.29311	12.5855	0.00540293	0.0992176	134.68	107.69
ENSMUSG00000049091	Sephs2	selenophosphate synthetase 2 [Source:MGI Symbol;Acc:MGI:108388]	0.312646	6.89487	8.84391	0.0141541	0.156332	111.48	69.32
ENSMUSG00000078921	Tgtp2	T cell specific GTPase 2 [Source:MGI Symbol;Acc:MGI:3710083]	0.312365	0.241907	0.454361	0.515842	0.786204	2.67	0.23
ENSMUSG00000057219	Armc7	armadillo repeat containing 7 [Source:MGI Symbol;Acc:MGI:2679719]	0.312335	4.39355	5.28678	0.0446463	0.2666	22.7	14.24
ENSMUSG00000039197	Adk	adenosine kinase [Source:MGI Symbol;Acc:MGI:87930]	0.312263	6.3493	11.5268	0.00696003	0.110883	105.855	76.72
ENSMUSG00000001763	Tspan33	tetraspanin 33 [Source:MGI Symbol;Acc:MGI:1919012]	0.312225	5.46709	6.68175	0.0274656	0.211805	46.9933	31.17
ENSMUSG00000056973	Ces1d	carboxylesterase 1D [Source:MGI Symbol;Acc:MGI:2148202]	0.312072	8.3439	1.30978	0.28641	0.611144	410.843	170.4
ENSMUSG00000026222	Sp100	nuclear antigen Sp100 [Source:MGI Symbol;Acc:MGI:109561]	0.311915	2.55127	2.92706	0.118312	0.404811	8.26	4.79
ENSMUSG00000108255	Gm16499	predicted gene 16499 [Source:MGI Symbol;Acc:MGI:3704267]	0.311787	-0.27352	0.405993	0.538532	0.800692	0.99	0.235
ENSMUSG00000004044	Cavin1	caveolae associated 1 [Source:MGI Symbol;Acc:MGI:1277968]	0.311503	4.78746	1.96409	0.195721	0.514084	16.15	6.99
ENSMUSG00000112388	AI463170	expressed sequence AI463170 [Source:MGI Symbol;Acc:MGI:2144839]	0.311176	0.0970835	0.942207	0.35491	0.675459	6.89667	2.41
ENSMUSG00000016477	E2f3	E2F transcription factor 3 [Source:MGI Symbol;Acc:MGI:1096340]	0.311107	2.50182	1.1085	0.317841	0.64165	3.035	1.4
ENSMUSG00000081534	Slc48a1	solute carrier family 48 (heme transporter), member 1 [Source:MGI Symbol;Acc:MGI:1914989]	0.310932	8.61799	6.48801	0.0292922	0.217326	489.1	356.82
ENSMUSG00000108456	4732496C06Rik	RIKEN cDNA 4732496C06 gene [Source:MGI Symbol;Acc:MGI:2442534]	0.3107	0.413403	1.2462	0.290735	0.616043	1.07	0.46
ENSMUSG00000085704	4921531C22Rik	RIKEN cDNA 4921531C22 gene [Source:MGI Symbol;Acc:MGI:1913980]	0.310485	3.02309	4.52749	0.0596133	0.3021	10.3	7.46
ENSMUSG00000031671	Setd6	SET domain containing 6 [Source:MGI Symbol;Acc:MGI:1913333]	0.310481	4.42343	8.31996	0.0164793	0.167039	38.55	24.11
ENSMUSG00000054932	Afp	alpha fetoprotein [Source:MGI Symbol;Acc:MGI:87951]	0.31044	3.7164	7.03568	0.0244744	0.20206	12.81	8.86
ENSMUSG00000009563	Tor2a	torsin family 2, member A [Source:MGI Symbol;Acc:MGI:1353596]	0.310302	5.64067	15.0286	0.00315531	0.0752404	69.23	53.79
ENSMUSG00000047371	Zfp768	zinc finger protein 768 [Source:MGI Symbol;Acc:MGI:2384582]	0.310236	5.37065	4.54367	0.0596022	0.3021	35.235	21.4
ENSMUSG00000020752	Recql5	RecQ protein-like 5 [Source:MGI Symbol;Acc:MGI:2156841]	0.310158	5.22085	8.69265	0.0147819	0.160088	24.08	14.65
ENSMUSG00000020894	Vamp2	vesicle-associated membrane protein 2 [Source:MGI Symbol;Acc:MGI:1313277]	0.310127	7.08072	10.1878	0.00978735	0.13108	194.68	151.19
ENSMUSG00000006574	Slc4a1	solute carrier family 4 (anion exchanger), member 1 [Source:MGI Symbol;Acc:MGI:109393]	0.309934	9.34591	1.66761	0.23095	0.554001	412.78	164.06
ENSMUSG00000021464	Ror2	receptor tyrosine kinase-like orphan receptor 2 [Source:MGI Symbol;Acc:MGI:1347521]	0.30957	0.157823	0.775703	0.399409	0.711062	0.8	0.17
ENSMUSG00000000751	Rpa1	replication protein A1 [Source:MGI Symbol;Acc:MGI:1915525]	0.30952	6.11721	15.159	0.00307099	0.0741473	53.715	41.48
ENSMUSG00000101678	Gm29609	predicted gene 29609 [Source:MGI Symbol;Acc:MGI:5580315]	0.309247	1.97402	1.43891	0.258335	0.583632	3.96	1.67
ENSMUSG00000061306	Slc38a10	solute carrier family 38, member 10 [Source:MGI Symbol;Acc:MGI:1919305]	0.309188	7.4372	3.81246	0.081786	0.348645	109.17	62.02
ENSMUSG00000024777	Ppp2r5b	protein phosphatase 2, regulatory subunit B', beta [Source:MGI Symbol;Acc:MGI:2388480]	0.309098	5.52289	9.63916	0.0113387	0.139487	39.2033	25.65
ENSMUSG00000061613	U2af1	U2 small nuclear ribonucleoprotein auxiliary factor (U2AF) 1 [Source:MGI Symbol;Acc:MGI:98884]	0.309049	3.94888	5.22189	0.0457289	0.270119	49.24	29.95
ENSMUSG00000002984	Tomm40	translocase of outer mitochondrial membrane 40 [Source:MGI Symbol;Acc:MGI:1858259]	0.309027	6.28234	8.53493	0.015473	0.162451	105.56	72.58
ENSMUSG00000030493	Faap24	Fanconi anemia core complex associated protein 24 [Source:MGI Symbol;Acc:MGI:2142208]	0.308919	3.6578	7.19557	0.0232542	0.198569	15.6133	10.95
ENSMUSG00000062591	Tubb4a	tubulin, beta 4A class IVA [Source:MGI Symbol;Acc:MGI:107848]	0.308822	-1.44957	0.161599	0.696513	0.880639	0.49	0
ENSMUSG00000031983	2310022B05Rik	RIKEN cDNA 2310022B05 gene [Source:MGI Symbol;Acc:MGI:1916801]	0.308754	3.15937	5.79347	0.0371913	0.244101	5.135	3.49
ENSMUSG00000094365	Gm21982	predicted gene 21982 [Source:MGI Symbol;Acc:MGI:5439451]	0.308706	1.27957	1.45759	0.255466	0.580737	1.47	0.64
ENSMUSG00000031479	Vps36	vacuolar protein sorting 36 [Source:MGI Symbol;Acc:MGI:1917410]	0.308686	6.54167	13.7847	0.00411818	0.0846598	49.9567	36.12
ENSMUSG00000029174	Tbc1d1	TBC1 domain family, member 1 [Source:MGI Symbol;Acc:MGI:1889508]	0.308666	9.21603	2.93081	0.120179	0.408182	264.993	149.2
ENSMUSG00000018849	Wwc1	WW, C2 and coiled-coil domain containing 1 [Source:MGI Symbol;Acc:MGI:2388637]	0.30866	9.15332	1.48248	0.257504	0.582983	286.24	105.38
ENSMUSG00000004032	Gstm5	glutathione S-transferase, mu 5 [Source:MGI Symbol;Acc:MGI:1309466]	0.308506	3.90341	6.02308	0.0343196	0.234565	45.94	29.3
ENSMUSG00000118125	Gm50387	predicted gene, 50387 [Source:MGI Symbol;Acc:MGI:6303289]	0.308493	3.52002	4.23555	0.0669886	0.318437	9.295	6.74333
ENSMUSG00000009687	Fxyd5	FXYD domain-containing ion transport regulator 5 [Source:MGI Symbol;Acc:MGI:1201785]	0.308472	1.53458	1.8759	0.201171	0.520295	12.77	5.6
ENSMUSG00000031808	Slc27a1	solute carrier family 27 (fatty acid transporter), member 1 [Source:MGI Symbol;Acc:MGI:1347098]	0.308472	8.88892	8.65198	0.0149565	0.160275	393.79	274.03
ENSMUSG00000047907	Tshz2	teashirt zinc finger family member 2 [Source:MGI Symbol;Acc:MGI:2153084]	0.308345	-0.618706	0.418071	0.532656	0.796219	0.41	0.1
ENSMUSG00000028959	Fastk	Fas-activated serine/threonine kinase [Source:MGI Symbol;Acc:MGI:1913837]	0.307847	7.37916	11.1136	0.00771221	0.116878	247.24	190.09
ENSMUSG00000000295	Hddc2	HD domain containing 2 [Source:MGI Symbol;Acc:MGI:1916942]	0.30769	4.33411	4.91576	0.0512952	0.282891	63.055	38.92
ENSMUSG00000028560	Usp1	ubiquitin specific peptidase 1 [Source:MGI Symbol;Acc:MGI:2385198]	0.307608	4.8576	7.66999	0.0200458	0.185421	20.78	10.64
ENSMUSG00000021469	Msx2	msh homeobox 2 [Source:MGI Symbol;Acc:MGI:97169]	0.307348	-1.00482	0.299408	0.596415	0.829709	0.67	0.05
ENSMUSG00000057177	Gsk3a	glycogen synthase kinase 3 alpha [Source:MGI Symbol;Acc:MGI:2152453]	0.307324	5.39471	9.97464	0.0103575	0.134544	37.22	28.61
ENSMUSG00000025358	Cdk2	cyclin-dependent kinase 2 [Source:MGI Symbol;Acc:MGI:104772]	0.307009	5.22621	14.7935	0.00331449	0.0769209	31.6867	23.23
ENSMUSG00000035027	Map2k2	mitogen-activated protein kinase kinase 2 [Source:MGI Symbol;Acc:MGI:1346867]	0.30688	6.81276	11.1439	0.00765376	0.116789	150.26	115.85
ENSMUSG00000048485	Zbtb8b	zinc finger and BTB domain containing 8b [Source:MGI Symbol;Acc:MGI:2387181]	0.30656	2.32145	3.05869	0.111294	0.395502	2.905	1.65
ENSMUSG00000050043	Tmx2	thioredoxin-related transmembrane protein 2 [Source:MGI Symbol;Acc:MGI:1914208]	0.306448	7.71956	8.75436	0.0145218	0.15879	222.89	162.8
ENSMUSG00000063229	Ldha	lactate dehydrogenase A [Source:MGI Symbol;Acc:MGI:96759]	0.306416	10.2551	3.18821	0.105594	0.386872	1736.78	1110.51
ENSMUSG00000020929	Eftud2	elongation factor Tu GTP binding domain containing 2 [Source:MGI Symbol;Acc:MGI:1336880]	0.306333	7.1534	15.4948	0.00286606	0.072043	85.715	65.88
ENSMUSG00000040945	Rcc2	regulator of chromosome condensation 2 [Source:MGI Symbol;Acc:MGI:1919784]	0.306195	5.02047	0.540872	0.486897	0.769386	21.85	4.53
ENSMUSG00000114433	Gm48488	predicted gene, 48488 [Source:MGI Symbol;Acc:MGI:6098010]	0.305793	0.482691	1.52376	0.24565	0.569228	0.53	0.31
ENSMUSG00000034216	Vps18	VPS18 CORVET/HOPS core subunit [Source:MGI Symbol;Acc:MGI:2443626]	0.305714	5.39718	3.08633	0.111952	0.39612	22.54	11.1
ENSMUSG00000025092	Hspa12a	heat shock protein 12A [Source:MGI Symbol;Acc:MGI:1920692]	0.305642	2.50092	2.70295	0.131611	0.42614	4.43	2.79
ENSMUSG00000079343	C1s2	complement component 1, s subcomponent 2 [Source:MGI Symbol;Acc:MGI:3644269]	0.305528	-0.173142	0.519848	0.487643	0.76981	0.88	0.23
ENSMUSG00000070436	Serpinh1	serine (or cysteine) peptidase inhibitor, clade H, member 1 [Source:MGI Symbol;Acc:MGI:88283]	0.305502	7.04123	2.19234	0.175508	0.487839	158.92	77.96
ENSMUSG00000040940	Arhgef1	Rho guanine nucleotide exchange factor (GEF) 1 [Source:MGI Symbol;Acc:MGI:1353510]	0.305096	6.46623	11.8103	0.00649501	0.107552	67.99	49.83
ENSMUSG00000030725	Lipt2	lipoyl(octanoyl) transferase 2 (putative) [Source:MGI Symbol;Acc:MGI:1914414]	0.304939	1.94863	2.58717	0.139232	0.438358	6.325	3.84
ENSMUSG00000098424	Gm27202	predicted gene 27202 [Source:MGI Symbol;Acc:MGI:5521045]	0.304898	-1.18952	0.479664	0.504552	0.778987	5.09	1.56
ENSMUSG00000038208	Pgap3	post-GPI attachment to proteins 3 [Source:MGI Symbol;Acc:MGI:2444461]	0.304795	3.67653	3.12432	0.107992	0.390595	12.49	7.99
ENSMUSG00000030802	Bckdk	branched chain ketoacid dehydrogenase kinase [Source:MGI Symbol;Acc:MGI:1276121]	0.304741	7.30266	14.442	0.00357102	0.0793374	181.02	137.94
ENSMUSG00000028677	Rnf220	ring finger protein 220 [Source:MGI Symbol;Acc:MGI:1913993]	0.304615	6.30913	14.9151	0.00323097	0.0759028	89.195	67.57
ENSMUSG00000047090	Tmem198b	transmembrane protein 198b [Source:MGI Symbol;Acc:MGI:1921077]	0.304599	3.53869	6.11183	0.0332829	0.230817	9.75	6.88
ENSMUSG00000044667	Plppr4	phospholipid phosphatase related 4 [Source:MGI Symbol;Acc:MGI:106530]	0.304585	3.71344	5.95145	0.0351853	0.237764	7.65333	5.54
ENSMUSG00000082088	Gm15753	predicted gene 15753 [Source:MGI Symbol;Acc:MGI:3783195]	0.304566	-1.34164	0.571436	0.467357	0.757841	0.9	0.45
ENSMUSG00000024222	Fkbp5	FK506 binding protein 5 [Source:MGI Symbol;Acc:MGI:104670]	0.304394	6.73971	1.13945	0.320143	0.64364	64.33	30.16
ENSMUSG00000020911	Krt19	keratin 19 [Source:MGI Symbol;Acc:MGI:96693]	0.304273	4.08917	1.7822	0.214056	0.536494	36.0167	17.9
ENSMUSG00000020654	Adcy3	adenylate cyclase 3 [Source:MGI Symbol;Acc:MGI:99675]	0.303936	-1.05606	0.741613	0.40959	0.718087	0.28	0.1
ENSMUSG00000023764	Sfi1	Sfi1 homolog, spindle assembly associated (yeast) [Source:MGI Symbol;Acc:MGI:1926137]	0.303805	4.87672	8.24912	0.0168283	0.169214	20.87	14.02
ENSMUSG00000107068	Gm42742	predicted gene 42742 [Source:MGI Symbol;Acc:MGI:5662879]	0.303781	5.11099	8.98089	0.0136133	0.153944	55.39	42.55
ENSMUSG00000031065	Cdk16	cyclin-dependent kinase 16 [Source:MGI Symbol;Acc:MGI:97516]	0.303698	7.53316	8.4789	0.015728	0.16413	135.2	95.47
ENSMUSG00000040118	Cacna2d1	calcium channel, voltage-dependent, alpha2/delta subunit 1 [Source:MGI Symbol;Acc:MGI:88295]	0.303689	0.861314	0.905536	0.364036	0.682764	0.91	0.32
ENSMUSG00000037653	Kctd8	potassium channel tetramerisation domain containing 8 [Source:MGI Symbol;Acc:MGI:2443804]	0.303622	2.75819	3.12972	0.107725	0.390266	4.755	2.47
ENSMUSG00000049493	Pls1	plastin 1 (I-isoform) [Source:MGI Symbol;Acc:MGI:104809]	0.303612	3.55678	5.06005	0.0485733	0.276159	6.39667	4.41
ENSMUSG00000025579	Gaa	glucosidase, alpha, acid [Source:MGI Symbol;Acc:MGI:95609]	0.303452	6.99924	8.14898	0.017337	0.172018	77.83	48.87
ENSMUSG00000022451	Twf1	twinfilin actin binding protein 1 [Source:MGI Symbol;Acc:MGI:1100520]	0.303437	6.00609	14.0179	0.00391315	0.0823349	46.27	36.24
ENSMUSG00000028910	Mecr	mitochondrial trans-2-enoyl-CoA reductase [Source:MGI Symbol;Acc:MGI:1349441]	0.303398	4.66282	4.87294	0.0521389	0.284659	51.475	34.74
ENSMUSG00000023353	Agap3	ArfGAP with GTPase domain, ankyrin repeat and PH domain 3 [Source:MGI Symbol;Acc:MGI:2183446]	0.303102	5.19034	3.81595	0.0802668	0.345531	46.725	23.35
ENSMUSG00000071256	Zfp213	zinc finger protein 213 [Source:MGI Symbol;Acc:MGI:3053094]	0.302816	4.56295	8.38932	0.0161462	0.165605	16.63	11.85
ENSMUSG00000028454	Pigo	phosphatidylinositol glycan anchor biosynthesis, class O [Source:MGI Symbol;Acc:MGI:1861452]	0.302799	6.08683	10.686	0.00859674	0.122746	40.06	27.14
ENSMUSG00000033819	Ppp1r16a	protein phosphatase 1, regulatory subunit 16A [Source:MGI Symbol;Acc:MGI:1920312]	0.302729	6.60424	16.8944	0.00217125	0.06172	76.615	59.49
ENSMUSG00000004849	Ap1s1	adaptor protein complex AP-1, sigma 1 [Source:MGI Symbol;Acc:MGI:1098244]	0.302721	6.36244	7.94041	0.018458	0.177711	166.13	117.14
ENSMUSG00000044734	Serpinb1a	serine (or cysteine) peptidase inhibitor, clade B, member 1a [Source:MGI Symbol;Acc:MGI:1913472]	0.302551	6.21969	3.57153	0.090826	0.363707	90.865	53.87
ENSMUSG00000027198	Ext2	exostosin glycosyltransferase 2 [Source:MGI Symbol;Acc:MGI:108050]	0.302473	6.87245	18.6757	0.00155818	0.0512624	93.385	75.77
ENSMUSG00000097063	Pantr2	POU domain, class 3, transcription factor 3 adjacent noncoding transcript 2 [Source:MGI Symbol;Acc:MGI:1913870]	0.302295	2.04018	2.19394	0.169776	0.479535	15.84	8.87
ENSMUSG00000040078	Ptges3-ps	prostaglandin E synthase 3, pseudogene [Source:MGI Symbol;Acc:MGI:3704271]	0.30218	0.715399	1.64961	0.228357	0.552297	17.175	10.87
ENSMUSG00000034898	Filip1	filamin A interacting protein 1 [Source:MGI Symbol;Acc:MGI:1917848]	0.301896	-1.21664	0.247337	0.629866	0.847317	0.58	0.07
ENSMUSG00000000738	Spg7	SPG7, paraplegin matrix AAA peptidase subunit [Source:MGI Symbol;Acc:MGI:2385906]	0.301896	6.74226	10.1076	0.00999744	0.132186	96.41	69.43
ENSMUSG00000018541	Cwc25	CWC25 spliceosome-associated protein [Source:MGI Symbol;Acc:MGI:1914730]	0.301852	5.14495	10.1966	0.00976481	0.131003	22.2167	16.62
ENSMUSG00000048163	Selplg	selectin, platelet (p-selectin) ligand [Source:MGI Symbol;Acc:MGI:106689]	0.301694	0.803099	0.481098	0.50414	0.778711	3.25	0.54
ENSMUSG00000046707	Csnk2a2	casein kinase 2, alpha prime polypeptide [Source:MGI Symbol;Acc:MGI:88547]	0.301627	3.52379	1.48125	0.253162	0.577952	14.645	2.85
ENSMUSG00000061959	Ces1e	carboxylesterase 1E [Source:MGI Symbol;Acc:MGI:95432]	0.301392	5.44216	4.62178	0.0576553	0.298629	48.73	27.9
ENSMUSG00000031153	Gripap1	GRIP1 associated protein 1 [Source:MGI Symbol;Acc:MGI:1859616]	0.301349	5.75336	14.7407	0.00335154	0.0776649	49.4933	35.73
ENSMUSG00000059005	Hnrnpa3	heterogeneous nuclear ribonucleoprotein A3 [Source:MGI Symbol;Acc:MGI:1917171]	0.301091	5.04782	5.71424	0.03825	0.246273	46.96	24.09
ENSMUSG00000025737	Wdr24	WD repeat domain 24 [Source:MGI Symbol;Acc:MGI:2446285]	0.301058	5.72404	9.62262	0.0113899	0.13956	34.8	25.85
ENSMUSG00000037894	H2az1	H2A.Z variant histone 1 [Source:MGI Symbol;Acc:MGI:1888388]	0.301031	6.52067	13.2332	0.00465704	0.0917773	216.75	158.79
ENSMUSG00000043243	Fam129c	family with sequence similarity 129, member C [Source:MGI Symbol;Acc:MGI:3686743]	0.301029	0.72125	1.26784	0.286822	0.611385	4.42	1.05
ENSMUSG00000028639	Ybx1	Y box protein 1 [Source:MGI Symbol;Acc:MGI:99146]	0.301001	7.40334	12.8061	0.00513366	0.096357	249.42	168.3
ENSMUSG00000006442	Srm	spermidine synthase [Source:MGI Symbol;Acc:MGI:102690]	0.3009	3.99249	5.05714	0.0486265	0.276159	29.67	18.69
ENSMUSG00000020472	Zkscan17	zinc finger with KRAB and SCAN domains 17 [Source:MGI Symbol;Acc:MGI:2679270]	0.300799	4.728	10.314	0.0094679	0.128798	12.3333	8.86
ENSMUSG00000103659	Gm32569	predicted gene, 32569 [Source:MGI Symbol;Acc:MGI:5591728]	0.300745	-0.341423	0.546409	0.47701	0.763818	5.85	1.7
ENSMUSG00000025651	Uqcrc1	ubiquinol-cytochrome c reductase core protein 1 [Source:MGI Symbol;Acc:MGI:107876]	0.3006	9.68606	6.5715	0.0284874	0.214942	1084.14	738.86
ENSMUSG00000078552	Dcdc2b	doublecortin domain containing 2b [Source:MGI Symbol;Acc:MGI:2686212]	0.300567	-0.352056	1.11845	0.315465	0.639192	6.48	1.91
ENSMUSG00000027405	Nop56	NOP56 ribonucleoprotein [Source:MGI Symbol;Acc:MGI:1914384]	0.300457	5.83672	10.1184	0.00996874	0.132031	87.13	55.22
ENSMUSG00000014748	Tex261	testis expressed gene 261 [Source:MGI Symbol;Acc:MGI:1096575]	0.300437	6.40051	10.2216	0.00970055	0.130592	68.43	42.69
ENSMUSG00000018042	Cyb5r3	cytochrome b5 reductase 3 [Source:MGI Symbol;Acc:MGI:94893]	0.300137	8.06655	7.68267	0.0199678	0.18525	264.365	196.09
ENSMUSG00000039982	Dtx4	deltex 4, E3 ubiquitin ligase [Source:MGI Symbol;Acc:MGI:2672905]	0.299966	0.180563	0.694848	0.424245	0.728342	0.45	0.05
ENSMUSG00000045248	Med26	mediator complex subunit 26 [Source:MGI Symbol;Acc:MGI:1917875]	0.29996	4.28242	9.05405	0.0133347	0.151898	12.21	9.14
ENSMUSG00000024012	Mtch1	mitochondrial carrier 1 [Source:MGI Symbol;Acc:MGI:1929261]	0.299809	8.48109	8.94805	0.0137406	0.155045	494.52	360.96
ENSMUSG00000018574	Acadvl	acyl-Coenzyme A dehydrogenase, very long chain [Source:MGI Symbol;Acc:MGI:895149]	0.299691	8.55327	5.92102	0.0355611	0.238683	369.44	268.61
ENSMUSG00000056665	Them6	thioesterase superfamily member 6 [Source:MGI Symbol;Acc:MGI:1925301]	0.299333	0.023318	1.11763	0.315633	0.639283	1.175	0.64
ENSMUSG00000027478	Dnmt3b	DNA methyltransferase 3B [Source:MGI Symbol;Acc:MGI:1261819]	0.2991	2.00198	1.53381	0.244204	0.567487	2.86	1.91
ENSMUSG00000038886	Man2a2	mannosidase 2, alpha 2 [Source:MGI Symbol;Acc:MGI:2150656]	0.299093	5.38729	2.58586	0.141915	0.441924	20.37	10.81
ENSMUSG00000116138	C030006K11Rik	RIKEN cDNA C030006K11 gene [Source:MGI Symbol;Acc:MGI:1925941]	0.299051	4.49908	5.27782	0.0447938	0.2666	31.59	21.1
ENSMUSG00000027429	Sec23b	SEC23 homolog B, COPII coat complex component [Source:MGI Symbol;Acc:MGI:1350925]	0.298974	8.32315	13.0016	0.00490855	0.0943424	240.71	192.25
ENSMUSG00000091994	E130317F20Rik	RIKEN cDNA E130317F20 gene [Source:MGI Symbol;Acc:MGI:3041202]	0.298924	0.9105	1.22936	0.293833	0.61908	1.115	0.59
ENSMUSG00000033585	Ndn	necdin [Source:MGI Symbol;Acc:MGI:97290]	0.2988	3.54318	0.701646	0.425909	0.728624	6.745	2.73
ENSMUSG00000035200	Chrnb4	cholinergic receptor, nicotinic, beta polypeptide 4 [Source:MGI Symbol;Acc:MGI:87892]	0.298761	4.27877	0.924289	0.364518	0.682961	11.99	4.52
ENSMUSG00000031834	Pik3r2	phosphoinositide-3-kinase regulatory subunit 2 [Source:MGI Symbol;Acc:MGI:1098772]	0.298082	6.10831	9.81408	0.0108137	0.137152	55.58	36.65
ENSMUSG00000071636	Rimbp3	RIMS binding protein 3 [Source:MGI Symbol;Acc:MGI:2685449]	0.297903	0.516478	0.613808	0.451759	0.745682	0.555	0.2
ENSMUSG00000034175	Rhbdd3	rhomboid domain containing 3 [Source:MGI Symbol;Acc:MGI:2444684]	0.297758	4.43042	5.62193	0.0395305	0.248988	29.4	20.3
ENSMUSG00000028062	Lamtor2	late endosomal/lysosomal adaptor, MAPK and MTOR activator 2 [Source:MGI Symbol;Acc:MGI:1932697]	0.297604	6.11936	4.76227	0.0549219	0.292534	387.2	286.65
ENSMUSG00000029528	Pxn	paxillin [Source:MGI Symbol;Acc:MGI:108295]	0.297582	7.32538	2.1631	0.177523	0.491082	134.5	56.29
ENSMUSG00000025735	Rhbdl1	rhomboid like 1 [Source:MGI Symbol;Acc:MGI:2384891]	0.297508	2.15229	1.96257	0.191905	0.508886	7.65	4.31
ENSMUSG00000032841	Prr5l	proline rich 5 like [Source:MGI Symbol;Acc:MGI:1919696]	0.297455	4.1906	4.74168	0.0548343	0.292508	14.7033	10.58
ENSMUSG00000035007	Rundc1	RUN domain containing 1 [Source:MGI Symbol;Acc:MGI:2144506]	0.297291	6.56279	7.75326	0.0195398	0.183214	56.22	44.91
ENSMUSG00000031392	Irak1	interleukin-1 receptor-associated kinase 1 [Source:MGI Symbol;Acc:MGI:107420]	0.297184	6.85912	11.862	0.00641441	0.106785	107.995	78.22
ENSMUSG00000023259	Slc26a6	solute carrier family 26, member 6 [Source:MGI Symbol;Acc:MGI:2159728]	0.296572	2.7801	2.68869	0.13252	0.427838	9.965	4.85
ENSMUSG00000027236	Eif3j1	eukaryotic translation initiation factor 3, subunit J1 [Source:MGI Symbol;Acc:MGI:1925905]	0.296384	4.16827	7.65378	0.0201462	0.18559	7.47	4.98
ENSMUSG00000017314	Mpp2	membrane protein, palmitoylated 2 (MAGUK p55 subfamily member 2) [Source:MGI Symbol;Acc:MGI:1858257]	0.296324	4.58884	5.16226	0.0467525	0.272606	11.7	7.2
ENSMUSG00000006315	Tmem147	transmembrane protein 147 [Source:MGI Symbol;Acc:MGI:1915011]	0.296281	6.83621	5.26164	0.0455162	0.269099	398.78	264.45
ENSMUSG00000032348	Gsta4	glutathione S-transferase, alpha 4 [Source:MGI Symbol;Acc:MGI:1309515]	0.296198	5.18174	8.13269	0.0174215	0.172291	89.7333	59.65
ENSMUSG00000031493	Ggn	gametogenetin [Source:MGI Symbol;Acc:MGI:2181461]	0.296131	-0.751248	0.41281	0.535194	0.798325	0.985	0.2
ENSMUSG00000007033	Hspa1l	heat shock protein 1-like [Source:MGI Symbol;Acc:MGI:96231]	0.295801	-0.193061	0.526863	0.484794	0.768093	0.84	0.3
ENSMUSG00000032939	Nup93	nucleoporin 93 [Source:MGI Symbol;Acc:MGI:1919055]	0.295652	5.32164	9.73231	0.0110553	0.138513	28.59	22.26
ENSMUSG00000070462	Tlnrd1	talin rod domain containing 1 [Source:MGI Symbol;Acc:MGI:1891420]	0.295384	3.07491	3.53043	0.0900869	0.362709	3.72	2.68
ENSMUSG00000034032	Rpap1	RNA polymerase II associated protein 1 [Source:MGI Symbol;Acc:MGI:1916175]	0.295358	5.3093	3.90887	0.0770867	0.338518	17.23	10.84
ENSMUSG00000006651	Aplp1	amyloid beta (A4) precursor-like protein 1 [Source:MGI Symbol;Acc:MGI:88046]	0.295282	2.10425	1.9415	0.194104	0.511894	3.78	1.89
ENSMUSG00000022537	Tmem44	transmembrane protein 44 [Source:MGI Symbol;Acc:MGI:1924489]	0.295196	2.17045	1.18159	0.302881	0.6281	3.195	1.27
ENSMUSG00000033128	Gga1	golgi associated, gamma adaptin ear containing, ARF binding protein 1 [Source:MGI Symbol;Acc:MGI:2146207]	0.295072	5.26076	7.767	0.0194578	0.183214	30.205	22.38
ENSMUSG00000042851	Zc3h6	zinc finger CCCH type containing 6 [Source:MGI Symbol;Acc:MGI:1926001]	0.295068	2.77912	2.29542	0.161123	0.468807	2.79	1.47
ENSMUSG00000030525	Chrna7	cholinergic receptor, nicotinic, alpha polypeptide 7 [Source:MGI Symbol;Acc:MGI:99779]	0.295007	-1.32955	0.424943	0.529376	0.793911	0.37	0.03
ENSMUSG00000029404	Arl6ip4	ADP-ribosylation factor-like 6 interacting protein 4 [Source:MGI Symbol;Acc:MGI:1929500]	0.29495	5.00987	10.2556	0.00961428	0.12988	109.705	72.88
ENSMUSG00000029480	Dhx37	DEAH (Asp-Glu-Ala-His) box polypeptide 37 [Source:MGI Symbol;Acc:MGI:3028576]	0.29486	4.02744	4.39206	0.0629022	0.309575	7.88	5.2
ENSMUSG00000068742	Cry2	cryptochrome 2 (photolyase-like) [Source:MGI Symbol;Acc:MGI:1270859]	0.294551	5.13655	1.62227	0.236631	0.559432	23.69	11.64
ENSMUSG00000024862	Klc2	kinesin light chain 2 [Source:MGI Symbol;Acc:MGI:107953]	0.294481	3.12154	3.41174	0.0949058	0.368554	8.375	4.75
ENSMUSG00000034544	Rsrc1	arginine/serine-rich coiled-coil 1 [Source:MGI Symbol;Acc:MGI:1914130]	0.294443	5.1694	13.1968	0.00469553	0.0921853	23.7067	18.33
ENSMUSG00000030659	Nucb2	nucleobindin 2 [Source:MGI Symbol;Acc:MGI:1858179]	0.294299	3.86676	3.03438	0.11255	0.397139	18.75	12.26
ENSMUSG00000047921	Trappc9	trafficking protein particle complex 9 [Source:MGI Symbol;Acc:MGI:1923760]	0.29421	6.34059	4.42146	0.0630338	0.309868	39.16	23.24
ENSMUSG00000051391	Ywhag	tyrosine 3-monooxygenase/tryptophan 5-monooxygenase activation protein, gamma polypeptide [Source:MGI Symbol;Acc:MGI:108109]	0.293609	5.8949	6.89071	0.0256489	0.206106	37.54	24.78
ENSMUSG00000092395	Gm20463	predicted gene 20463 [Source:MGI Symbol;Acc:MGI:5141928]	0.293591	2.24181	2.18487	0.170579	0.480494	93.63	54.55
ENSMUSG00000031227	Magee1	melanoma antigen, family E, 1 [Source:MGI Symbol;Acc:MGI:2148149]	0.29349	4.48762	7.17394	0.0234148	0.19883	11.5233	9.15
ENSMUSG00000020473	Aebp1	AE binding protein 1 [Source:MGI Symbol;Acc:MGI:1197012]	0.293386	1.63675	1.66944	0.225783	0.550193	2.45	1.15
ENSMUSG00000107086	Gm43808	predicted gene 43808 [Source:MGI Symbol;Acc:MGI:5663945]	0.293267	1.43018	1.54103	0.243173	0.566061	3.06	1.83
ENSMUSG00000021318	Gli3	GLI-Kruppel family member GLI3 [Source:MGI Symbol;Acc:MGI:95729]	0.293234	-1.09534	0.259721	0.621519	0.843986	0.303333	0.01
ENSMUSG00000024168	Tmem204	transmembrane protein 204 [Source:MGI Symbol;Acc:MGI:3039635]	0.293178	3.57926	0.571191	0.47162	0.760845	19.7367	6.415
ENSMUSG00000106062	Gm43820	predicted gene 43820 [Source:MGI Symbol;Acc:MGI:5663957]	0.292955	-0.22038	0.395174	0.543873	0.803724	0.68	0.2
ENSMUSG00000025212	Sfxn3	sideroflexin 3 [Source:MGI Symbol;Acc:MGI:2137679]	0.292891	6.54314	13.0249	0.00488249	0.0940742	68.68	49.26
ENSMUSG00000095930	Nim1k	NIM1 serine/threonine protein kinase [Source:MGI Symbol;Acc:MGI:2442399]	0.292885	2.25161	1.821	0.20735	0.528626	2.375	1.33
ENSMUSG00000002602	Axl	AXL receptor tyrosine kinase [Source:MGI Symbol;Acc:MGI:1347244]	0.292646	2.27203	1.1013	0.319012	0.642445	2.97	0.75
ENSMUSG00000041740	Rnf10	ring finger protein 10 [Source:MGI Symbol;Acc:MGI:1859162]	0.292553	7.47115	12.5689	0.00542382	0.0992176	120.98	99.18
ENSMUSG00000026779	Mastl	microtubule associated serine/threonine kinase-like [Source:MGI Symbol;Acc:MGI:1914371]	0.292444	2.41712	1.48494	0.251345	0.576086	2.52	1.32
ENSMUSG00000040712	Camta2	calmodulin binding transcription activator 2 [Source:MGI Symbol;Acc:MGI:2135957]	0.292363	5.82503	7.22649	0.0230268	0.198362	25.96	16.9
ENSMUSG00000082286	Pisd-ps1	phosphatidylserine decarboxylase, pseudogene 1 [Source:MGI Symbol;Acc:MGI:3842428]	0.292293	2.35893	2.22028	0.167473	0.47693	15.69	11.31
ENSMUSG00000050605	Zfp61	zinc finger protein 61 [Source:MGI Symbol;Acc:MGI:99663]	0.291912	4.3535	5.32378	0.044043	0.264759	29.7	18.34
ENSMUSG00000118132	4833408A19Rik	RIKEN cDNA 4833408A19 gene [Source:MGI Symbol;Acc:MGI:1921038]	0.291846	1.05782	1.84716	0.204375	0.523875	5.51	2.85
ENSMUSG00000023999	Kif6	kinesin family member 6 [Source:MGI Symbol;Acc:MGI:1098238]	0.291836	-0.495165	0.714716	0.417917	0.724841	1.655	0.69
ENSMUSG00000071648	Rom1	rod outer segment membrane protein 1 [Source:MGI Symbol;Acc:MGI:97998]	0.291809	3.37072	4.39916	0.0627244	0.309204	14.285	11.09
ENSMUSG00000024045	Akap8	A kinase (PRKA) anchor protein 8 [Source:MGI Symbol;Acc:MGI:1928488]	0.291746	6.61123	5.79069	0.0373998	0.244663	67.7467	40.54
ENSMUSG00000038271	Iffo1	intermediate filament family orphan 1 [Source:MGI Symbol;Acc:MGI:2444516]	0.291728	3.2303	3.6874	0.0841758	0.353685	8.67667	5.23
ENSMUSG00000104973	A530041M06Rik	RIKEN cDNA A530041M06 gene [Source:MGI Symbol;Acc:MGI:3026943]	0.291634	1.33214	1.10142	0.318988	0.642445	2.415	1.12
ENSMUSG00000047045	Tmem164	transmembrane protein 164 [Source:MGI Symbol;Acc:MGI:2148020]	0.291171	6.44345	3.56285	0.0908829	0.363707	39.31	25.52
ENSMUSG00000036918	Ttc7	tetratricopeptide repeat domain 7 [Source:MGI Symbol;Acc:MGI:1920999]	0.291152	4.81234	2.80104	0.126688	0.419304	17.98	13.72
ENSMUSG00000079484	Phyhd1	phytanoyl-CoA dioxygenase domain containing 1 [Source:MGI Symbol;Acc:MGI:3612860]	0.290941	1.53167	1.68589	0.223678	0.548075	7.05333	2.37
ENSMUSG00000107726	Gm44037	predicted gene, 44037 [Source:MGI Symbol;Acc:MGI:5690429]	0.290863	-1.14521	0.242086	0.63348	0.848918	0.69	0.04
ENSMUSG00000020042	Btbd11	BTB (POZ) domain containing 11 [Source:MGI Symbol;Acc:MGI:1921257]	0.290851	4.10242	4.22852	0.0671796	0.318964	6.045	3.91
ENSMUSG00000024327	Slc39a7	solute carrier family 39 (zinc transporter), member 7 [Source:MGI Symbol;Acc:MGI:95909]	0.290825	7.66631	10.3441	0.00939353	0.128398	208.07	152.06
ENSMUSG00000004567	Mcoln1	mucolipin 1 [Source:MGI Symbol;Acc:MGI:1890498]	0.290813	6.65924	12.3122	0.0057606	0.102179	116.203	89.38
ENSMUSG00000041650	Pcca	propionyl-Coenzyme A carboxylase, alpha polypeptide [Source:MGI Symbol;Acc:MGI:97499]	0.290693	6.85005	7.36206	0.0220615	0.193981	97.5567	69.46
ENSMUSG00000006784	Ttc25	tetratricopeptide repeat domain 25 [Source:MGI Symbol;Acc:MGI:1921657]	0.290682	1.97594	1.74737	0.216042	0.538642	3.59	1.18
ENSMUSG00000097368	Gm10390	predicted gene 10390 [Source:MGI Symbol;Acc:MGI:3708725]	0.290484	-1.33308	0.515603	0.489381	0.770961	0.27	0.05
ENSMUSG00000022710	Usp7	ubiquitin specific peptidase 7 [Source:MGI Symbol;Acc:MGI:2182061]	0.290241	5.60613	1.25506	0.295562	0.621039	31.8	11.7
ENSMUSG00000022951	Rcan1	regulator of calcineurin 1 [Source:MGI Symbol;Acc:MGI:1890564]	0.290201	6.63483	7.36289	0.0220557	0.193981	87.275	65.07
ENSMUSG00000024165	Jpt2	Jupiter microtubule associated homolog 2 [Source:MGI Symbol;Acc:MGI:1196260]	0.290103	8.69473	5.01471	0.049409	0.27777	308.433	202.3
ENSMUSG00000034165	Ccnd3	cyclin D3 [Source:MGI Symbol;Acc:MGI:88315]	0.289954	7.70848	10.4406	0.00915989	0.126984	224.445	177.42
ENSMUSG00000006732	Mettl1	methyltransferase like 1 [Source:MGI Symbol;Acc:MGI:1339986]	0.289902	2.21555	3.04311	0.112096	0.396389	8.92	5.94
ENSMUSG00000029703	Lrwd1	leucine-rich repeats and WD repeat domain containing 1 [Source:MGI Symbol;Acc:MGI:1918985]	0.289714	3.94861	4.02569	0.0729994	0.33102	14.67	9.44
ENSMUSG00000040653	Ppp1r14c	protein phosphatase 1, regulatory inhibitor subunit 14C [Source:MGI Symbol;Acc:MGI:1923392]	0.289683	2.76854	1.80403	0.209311	0.531379	6.52	3.28
ENSMUSG00000095677	Dynlt1f	dynein light chain Tctex-type 1F [Source:MGI Symbol;Acc:MGI:3780996]	0.289353	2.12054	2.54803	0.141936	0.441924	14.33	10.12
ENSMUSG00000028049	Scamp3	secretory carrier membrane protein 3 [Source:MGI Symbol;Acc:MGI:1346346]	0.289341	6.67615	14.6915	0.00338653	0.0782424	152.917	115.27
ENSMUSG00000024346	Pfdn1	prefoldin 1 [Source:MGI Symbol;Acc:MGI:1914449]	0.288994	5.34616	9.35501	0.012259	0.145689	119.03	83.34
ENSMUSG00000024870	Rab1b	RAB1B, member RAS oncogene family [Source:MGI Symbol;Acc:MGI:1923558]	0.288838	8.1824	7.02066	0.024593	0.202066	335.22	243.44
ENSMUSG00000029599	Ddx54	DEAD (Asp-Glu-Ala-Asp) box polypeptide 54 [Source:MGI Symbol;Acc:MGI:1919240]	0.288721	6.50802	8.33382	0.0164121	0.166611	43.03	28.75
ENSMUSG00000019494	Cops6	COP9 signalosome subunit 6 [Source:MGI Symbol;Acc:MGI:1349439]	0.288697	7.51527	8.20838	0.017033	0.170632	397.75	289.21
ENSMUSG00000004642	Slbp	stem-loop binding protein [Source:MGI Symbol;Acc:MGI:108402]	0.288567	6.27872	14.4217	0.00358654	0.0794227	101.323	73.36
ENSMUSG00000037221	Mospd3	motile sperm domain containing 3 [Source:MGI Symbol;Acc:MGI:1916179]	0.288201	4.90333	8.91214	0.0138815	0.155699	73.1	44.27
ENSMUSG00000020747	Tmem94	transmembrane protein 94 [Source:MGI Symbol;Acc:MGI:1919197]	0.288152	6.44606	4.70426	0.0561758	0.295287	41.19	21.91
ENSMUSG00000047731	Wbp1l	WW domain binding protein 1 like [Source:MGI Symbol;Acc:MGI:107577]	0.288025	6.77317	7.62869	0.0203027	0.186797	51.48	34.81
ENSMUSG00000038633	Degs1	delta(4)-desaturase, sphingolipid 1 [Source:MGI Symbol;Acc:MGI:1097711]	0.287921	6.68703	3.34779	0.100004	0.376962	116.15	62.53
ENSMUSG00000054808	Actn4	actinin alpha 4 [Source:MGI Symbol;Acc:MGI:1890773]	0.287831	9.36843	9.05512	0.0133307	0.151898	425.91	307.37
ENSMUSG00000005640	Insrr	insulin receptor-related receptor [Source:MGI Symbol;Acc:MGI:1346037]	0.28783	9.56283	4.29376	0.0654312	0.313296	318.56	161.96
ENSMUSG00000033157	Abhd10	abhydrolase domain containing 10 [Source:MGI Symbol;Acc:MGI:2442422]	0.287744	4.41266	4.29176	0.0654841	0.313296	27.3367	19.9
ENSMUSG00000087331	1810021B22Rik	RIKEN cDNA 1810021B22 gene [Source:MGI Symbol;Acc:MGI:1916370]	0.287602	0.788874	0.894893	0.366751	0.684999	19.455	11.7
ENSMUSG00000021062	Rab15	RAB15, member RAS oncogene family [Source:MGI Symbol;Acc:MGI:1916865]	0.287461	6.26257	12.3983	0.00564486	0.101824	49.1	35.99
ENSMUSG00000004500	Zfp324	zinc finger protein 324 [Source:MGI Symbol;Acc:MGI:2444641]	0.287302	4.72652	4.36612	0.0635578	0.311263	11.385	7.55
ENSMUSG00000003573	Homer3	homer scaffolding protein 3 [Source:MGI Symbol;Acc:MGI:1347359]	0.287226	2.43798	3.33138	0.0983529	0.374001	10.13	6.87
ENSMUSG00000030058	Copg1	coatomer protein complex, subunit gamma 1 [Source:MGI Symbol;Acc:MGI:1858696]	0.287079	8.58926	8.46454	0.0157941	0.164194	194.11	138.4
ENSMUSG00000047409	Ctdspl	CTD (carboxy-terminal domain, RNA polymerase II, polypeptide A) small phosphatase-like [Source:MGI Symbol;Acc:MGI:1916524]	0.287062	4.17852	2.14983	0.174565	0.486524	30.85	6.08
ENSMUSG00000029675	Eln	elastin [Source:MGI Symbol;Acc:MGI:95317]	0.287016	-0.447669	0.461991	0.51233	0.783737	0.54	0.19
ENSMUSG00000040327	Cul9	cullin 9 [Source:MGI Symbol;Acc:MGI:1925559]	0.286893	5.62996	2.53585	0.145382	0.446385	25.19	16.07
ENSMUSG00000107659	Gm44170	predicted gene, 44170 [Source:MGI Symbol;Acc:MGI:5690562]	0.286797	1.71155	2.01942	0.186131	0.5015	24.69	12.55
ENSMUSG00000016528	Mapkapk2	MAP kinase-activated protein kinase 2 [Source:MGI Symbol;Acc:MGI:109298]	0.286628	7.55873	5.15356	0.0470011	0.272717	133.94	83.08
ENSMUSG00000030739	Myh14	myosin, heavy polypeptide 14 [Source:MGI Symbol;Acc:MGI:1919210]	0.286566	4.58093	1.17874	0.308038	0.63255	10.6	5.85
ENSMUSG00000085184	4933439K11Rik	RIKEN cDNA 4933439K11 gene [Source:MGI Symbol;Acc:MGI:1918569]	0.286538	-0.595304	0.547911	0.476421	0.763462	1.135	0.653333
ENSMUSG00000085307	Gm11525	predicted gene 11525 [Source:MGI Symbol;Acc:MGI:3651809]	0.286462	-0.142681	0.566247	0.469331	0.759246	0.695	0.24
ENSMUSG00000032059	Alg9	asparagine-linked glycosylation 9 (alpha 1,2 mannosyltransferase) [Source:MGI Symbol;Acc:MGI:1924753]	0.28598	5.58702	9.8261	0.0107787	0.137151	37.04	26.2
ENSMUSG00000030872	Gga2	golgi associated, gamma adaptin ear containing, ARF binding protein 2 [Source:MGI Symbol;Acc:MGI:1921355]	0.285878	7.61672	6.71912	0.0271294	0.210392	126.29	86.06
ENSMUSG00000022339	Ebag9	estrogen receptor-binding fragment-associated gene 9 [Source:MGI Symbol;Acc:MGI:1859920]	0.285834	4.78032	8.91551	0.0138682	0.155699	32.63	26.73
ENSMUSG00000022210	Dhrs4	dehydrogenase/reductase (SDR family) member 4 [Source:MGI Symbol;Acc:MGI:90169]	0.285749	6.14554	11.2162	0.00751652	0.115947	152.133	120.39
ENSMUSG00000032353	Tmed3	transmembrane p24 trafficking protein 3 [Source:MGI Symbol;Acc:MGI:1913361]	0.285694	5.72006	6.83836	0.0260899	0.20687	88.005	59.82
ENSMUSG00000066191	Anks6	ankyrin repeat and sterile alpha motif domain containing 6 [Source:MGI Symbol;Acc:MGI:1922941]	0.285515	5.67085	2.75922	0.130374	0.424582	34.75	24.52
ENSMUSG00000066877	Nck2	non-catalytic region of tyrosine kinase adaptor protein 2 [Source:MGI Symbol;Acc:MGI:1306821]	0.285375	5.95614	5.7904	0.0372315	0.244101	47.9033	31.07
ENSMUSG00000038128	Camk4	calcium/calmodulin-dependent protein kinase IV [Source:MGI Symbol;Acc:MGI:88258]	0.285372	0.277802	0.752315	0.40635	0.715553	1.17	0.58
ENSMUSG00000017664	Slc35c2	solute carrier family 35, member C2 [Source:MGI Symbol;Acc:MGI:2385166]	0.285369	5.14248	8.93525	0.0137906	0.155318	40.245	30.37
ENSMUSG00000040472	Rabggta	Rab geranylgeranyl transferase, a subunit [Source:MGI Symbol;Acc:MGI:1860443]	0.285334	6.16834	15.6634	0.00276943	0.0705933	70.93	57.51
ENSMUSG00000024037	Wdr4	WD repeat domain 4 [Source:MGI Symbol;Acc:MGI:1889002]	0.285294	4.89609	6.91889	0.0254154	0.205077	29.01	17.92
ENSMUSG00000044813	Shb	src homology 2 domain-containing transforming protein B [Source:MGI Symbol;Acc:MGI:98294]	0.285057	4.72999	4.50491	0.0601465	0.302855	26.02	19.59
ENSMUSG00000041491	Cep78	centrosomal protein 78 [Source:MGI Symbol;Acc:MGI:1924386]	0.284995	3.60102	2.8185	0.124529	0.416127	9.12	5.3
ENSMUSG00000096740	Lbhd1	LBH domain containing 1 [Source:MGI Symbol;Acc:MGI:5516029]	0.28497	3.79543	6.28019	0.0314195	0.224803	25.32	5.78
ENSMUSG00000075467	Dnlz	DNL-type zinc finger [Source:MGI Symbol;Acc:MGI:106559]	0.284963	4.93355	7.03424	0.0244858	0.20206	20.44	15.02
ENSMUSG00000007950	Abhd8	abhydrolase domain containing 8 [Source:MGI Symbol;Acc:MGI:1918946]	0.284923	4.71084	6.50921	0.0290852	0.216407	25.86	19.08
ENSMUSG00000068962	Zfp114	zinc finger protein 114 [Source:MGI Symbol;Acc:MGI:3037815]	0.284803	1.68539	1.36346	0.270389	0.596097	2.35	1.14
ENSMUSG00000071649	B3gat3	beta-1,3-glucuronyltransferase 3 (glucuronosyltransferase I) [Source:MGI Symbol;Acc:MGI:1919977]	0.284518	5.37735	8.18411	0.0171565	0.171058	56.795	44.01
ENSMUSG00000048164	Gm7204	predicted pseudogene 7204 [Source:MGI Symbol;Acc:MGI:3645884]	0.284472	0.348419	1.12968	0.313172	0.636455	7.585	5.21
ENSMUSG00000070972	Dnajc25	DnaJ heat shock protein family (Hsp40) member C25 [Source:MGI Symbol;Acc:MGI:1919679]	0.284448	3.48441	3.49328	0.0915613	0.364389	15.135	6.21
ENSMUSG00000021285	Ppp1r13b	protein phosphatase 1, regulatory subunit 13B [Source:MGI Symbol;Acc:MGI:1336199]	0.284425	5.46233	6.34431	0.0307435	0.222237	20.92	13.95
ENSMUSG00000107369	Gstm2-ps1	glutathione S-transferase mu 2 (muscle), pseudogene 1 [Source:MGI Symbol;Acc:MGI:3648223]	0.284381	-1.4918	0.452965	0.516387	0.786532	1.72	0.67
ENSMUSG00000033589	Reep4	receptor accessory protein 4 [Source:MGI Symbol;Acc:MGI:1919799]	0.284247	4.68074	5.42216	0.0424871	0.260101	46.505	28.72
ENSMUSG00000102824	Pdcd5-ps	programmed cell death 5, pseudogene [Source:MGI Symbol;Acc:MGI:3782009]	0.284238	0.185427	0.93214	0.357381	0.67776	20.77	11.51
ENSMUSG00000059040	Eno1b	enolase 1B, retrotransposed [Source:MGI Symbol;Acc:MGI:3648653]	0.283751	2.50787	2.89022	0.120377	0.408541	6.53667	5.05
ENSMUSG00000022620	Arsa	arylsulfatase A [Source:MGI Symbol;Acc:MGI:88077]	0.283477	4.2556	4.95022	0.0506284	0.281405	12.42	8.35
ENSMUSG00000042759	Apobr	apolipoprotein B receptor [Source:MGI Symbol;Acc:MGI:2176230]	0.283355	0.288978	0.537108	0.480687	0.766528	0.78	0.27
ENSMUSG00000013155	Enkd1	enkurin domain containing 1 [Source:MGI Symbol;Acc:MGI:2142593]	0.283349	2.99037	1.97322	0.190805	0.507394	12.89	7.16
ENSMUSG00000045751	Mms22l	MMS22-like, DNA repair protein [Source:MGI Symbol;Acc:MGI:2684980]	0.283276	3.014	3.24254	0.10235	0.381914	5.86	3.69
ENSMUSG00000005951	Shpk	sedoheptulokinase [Source:MGI Symbol;Acc:MGI:1921887]	0.282884	4.39604	3.27737	0.100791	0.378642	15.06	8.42
ENSMUSG00000038368	Focad	focadhesin [Source:MGI Symbol;Acc:MGI:2676921]	0.282835	4.95997	4.2799	0.0657979	0.314217	11.32	8.05
ENSMUSG00000097534	Gm16675	predicted gene, 16675 [Source:MGI Symbol;Acc:MGI:4439599]	0.282684	-0.877757	0.369764	0.556874	0.809182	0.8	0.21
ENSMUSG00000030730	Atp2a1	ATPase, Ca++ transporting, cardiac muscle, fast twitch 1 [Source:MGI Symbol;Acc:MGI:105058]	0.282425	-0.650821	0.785491	0.39656	0.708911	0.64	0.235
ENSMUSG00000079083	Jrkl	Jrk-like [Source:MGI Symbol;Acc:MGI:1924782]	0.282395	4.04236	2.9696	0.115984	0.401835	10.19	6.78
ENSMUSG00000049295	Zfp219	zinc finger protein 219 [Source:MGI Symbol;Acc:MGI:1917140]	0.282344	5.84905	11.835	0.00645628	0.107138	43.09	32.59
ENSMUSG00000032294	Pkm	pyruvate kinase, muscle [Source:MGI Symbol;Acc:MGI:97591]	0.282256	10.3024	6.81436	0.0262952	0.207839	1099.3	774.8
ENSMUSG00000035875	AI182371	expressed sequence AI182371 [Source:MGI Symbol;Acc:MGI:2138853]	0.282026	-1.41953	0.37302	0.555174	0.808191	1.38	0.23
ENSMUSG00000009394	Syn2	synapsin II [Source:MGI Symbol;Acc:MGI:103020]	0.281952	6.84744	6.98134	0.0249068	0.202944	80.575	60.58
ENSMUSG00000045752	Tssc4	tumor-suppressing subchromosomal transferable fragment 4 [Source:MGI Symbol;Acc:MGI:1861712]	0.281805	5.53513	10.925	0.00808791	0.119169	79.935	61.73
ENSMUSG00000036896	C1qc	complement component 1, q subcomponent, C chain [Source:MGI Symbol;Acc:MGI:88225]	0.281651	2.94721	0.498156	0.49927	0.776005	21.105	5.48
ENSMUSG00000041025	Iffo2	intermediate filament family orphan 2 [Source:MGI Symbol;Acc:MGI:2140675]	0.281608	0.918384	1.02913	0.334599	0.656656	1.765	0.77
ENSMUSG00000032754	Slc8b1	solute carrier family 8 (sodium/lithium/calcium exchanger), member B1 [Source:MGI Symbol;Acc:MGI:2180781]	0.281575	3.98371	4.52632	0.0596407	0.3021	11.39	7.89
ENSMUSG00000028048	Gba	glucosidase, beta, acid [Source:MGI Symbol;Acc:MGI:95665]	0.281554	6.07396	4.25805	0.0669214	0.318214	87.295	59.92
ENSMUSG00000074213	Gm10642	predicted gene 10642 [Source:MGI Symbol;Acc:MGI:3704338]	0.281536	0.259682	0.75517	0.405492	0.714934	1.76	0.86
ENSMUSG00000025082	Vwa2	von Willebrand factor A domain containing 2 [Source:MGI Symbol;Acc:MGI:2684334]	0.281486	5.09194	5.59412	0.0399267	0.25023	15.55	11.85
ENSMUSG00000035735	Dagla	diacylglycerol lipase, alpha [Source:MGI Symbol;Acc:MGI:2677061]	0.281457	3.21824	2.84979	0.122696	0.412063	3.23	2.375
ENSMUSG00000103715	4933431K14Rik	RIKEN cDNA 4933431K14 gene [Source:MGI Symbol;Acc:MGI:1918545]	0.281391	1.6759	1.46374	0.254531	0.579713	5.875	2.69
ENSMUSG00000008140	Emc10	ER membrane protein complex subunit 10 [Source:MGI Symbol;Acc:MGI:1916933]	0.281283	6.94823	6.54387	0.0287506	0.215601	197.42	142.33
ENSMUSG00000025572	Tmc6	transmembrane channel-like gene family 6 [Source:MGI Symbol;Acc:MGI:1098686]	0.281115	5.75454	5.6494	0.0391441	0.2483	46.35	28.5
ENSMUSG00000056091	St3gal5	ST3 beta-galactoside alpha-2,3-sialyltransferase 5 [Source:MGI Symbol;Acc:MGI:1339963]	0.281067	0.440357	0.487522	0.501163	0.77703	1.84333	0.525
ENSMUSG00000033174	Mgll	monoglyceride lipase [Source:MGI Symbol;Acc:MGI:1346042]	0.281066	6.09652	12.3636	0.00569121	0.10211	109.937	89.78
ENSMUSG00000095041	AC149090.1		0.280964	6.97433	2.67951	0.136432	0.434176	91.09	55.96
ENSMUSG00000072640	Lyrm9	LYR motif containing 9 [Source:MGI Symbol;Acc:MGI:1913524]	0.280847	4.87369	8.01953	0.0180227	0.175366	15.74	4.97
ENSMUSG00000093606	B130034C11Rik	RIKEN cDNA B130034C11 gene [Source:MGI Symbol;Acc:MGI:3041186]	0.28074	0.979433	1.59422	0.235757	0.558638	2.79	1.72
ENSMUSG00000029203	Ube2k	ubiquitin-conjugating enzyme E2K [Source:MGI Symbol;Acc:MGI:1858216]	0.28064	5.90921	8.72258	0.0146551	0.159351	112.77	83.58
ENSMUSG00000045176	Borcs6	BLOC-1 related complex subunit 6 [Source:MGI Symbol;Acc:MGI:1919173]	0.280253	2.52479	1.46259	0.254707	0.579944	7.42	4.06
ENSMUSG00000069565	Dazap1	DAZ associated protein 1 [Source:MGI Symbol;Acc:MGI:1917498]	0.280161	4.20925	6.60194	0.0282006	0.213794	30.34	19.69
ENSMUSG00000045598	Zfp553	zinc finger protein 553 [Source:MGI Symbol;Acc:MGI:2384725]	0.280155	5.37616	7.74992	0.0195598	0.183214	27.805	20.21
ENSMUSG00000021180	Rps6ka5	ribosomal protein S6 kinase, polypeptide 5 [Source:MGI Symbol;Acc:MGI:1920336]	0.28015	3.27737	3.16357	0.106076	0.387541	4.93	2.42
ENSMUSG00000061086	Myl4	myosin, light polypeptide 4 [Source:MGI Symbol;Acc:MGI:97267]	0.280053	-0.182274	0.759693	0.40414	0.714436	3.62	1.19
ENSMUSG00000073542	Cep76	centrosomal protein 76 [Source:MGI Symbol;Acc:MGI:1923401]	0.279968	3.02856	2.12016	0.176451	0.489498	5.36	2.94
ENSMUSG00000074818	Pdzd7	PDZ domain containing 7 [Source:MGI Symbol;Acc:MGI:3608325]	0.279862	1.2171	0.855013	0.377205	0.692831	2.17	0.77
ENSMUSG00000054517	Trim65	tripartite motif-containing 65 [Source:MGI Symbol;Acc:MGI:2442815]	0.279776	3.07594	4.46556	0.0610901	0.304941	4.45667	3.31
ENSMUSG00000107966	Gm44001	predicted gene, 44001 [Source:MGI Symbol;Acc:MGI:5690393]	0.279696	0.368657	0.492233	0.499151	0.775908	0.81	0.32
ENSMUSG00000024556	Me2	malic enzyme 2, NAD(+)-dependent, mitochondrial [Source:MGI Symbol;Acc:MGI:2147351]	0.279593	5.48186	8.03128	0.0179591	0.175366	32.47	22.71
ENSMUSG00000071203	Naip5	NLR family, apoptosis inhibitory protein 5 [Source:MGI Symbol;Acc:MGI:1298220]	0.279538	-1.15466	0.349749	0.56756	0.814342	0.21	0.06
[truncated: 13,779 more rows]
