# Supplementary material for: Signaling mechanisms in renal compensatory hypertrophy revealed by multi-omics
Source: Nat Commun. 2023 Jun 16;14:3481. doi: 10.1038/s41467-023-38958-9 (PMC10276015; doi:10.1038/s41467-023-38958-9)
Supplement: Supplementary file 15 — Supplementary Data 12 [file 41467_2023_38958_MOESM15_ESM.xlsx]

## Sheet: Read me
The data in this spreadsheet compares abundance of transcript in microdissected cortical collecting ducts form mice after left unilateral nephrectomy versus sham surgery at the 72h timepoint.
Differential expression was assessed using edgeR and DESeq2.
Reference: in preparation September, 2021
Contact: Hiroaki Kikuchi at NIH at hiroaki.kikuchi@nih.gov or Mark Knepper at knep@helix.nih.gov

## Sheet: DEseq2_72h_CCD
Gene_symbol	raw_count_sham1	raw_count_sham2	raw_count_sham3	raw_count_sham4	raw_count_unx1	raw_count_unx2	raw_count_unx3	raw_count_unx4	padj	log2FC_Deseq
Pbk	53	103	71	125.333	903	1200	772	699	1.06604e-19	2.98237
Fignl1	64	86	66	95	463.5	461	519	407.5	1.06604e-19	2.20193
Top2a	142	219	226	329	1718.5	1603	1534	1277.5	1.95911e-19	2.36267
Asf1b	146.5	95	107	125.667	623	573	575	475.5	2.34028e-19	1.87029
Nusap1	61	54	76	95.6667	569.12	590	467	399.825	5.96671e-19	2.44279
Spc24	47.5	48	49	63	389	421	309	287	6.8023e-19	2.38205
Stmn1	314	276	233	468	1901.5	1630	1366	1225	2.88658e-17	1.87794
Prc1	141.055	201.07	203.83	252.663	1574.94	1423.98	1146	845.625	8.04992e-17	2.25256
E2f1	26	13	33	52	337.5	331	302	329	3.51324e-16	3.02223
Mcm3	278	287	400	278.333	1545	1536	1585	1445	3.51324e-16	1.89814
Cdk1	85	81	99	158.333	777.5	853	650	510	9.035e-16	2.35661
Dtl	46	28	77	82.3333	554	473	480	510.5	9.28078e-16	2.7227
Tpx2	69.5	129	83	153.333	905	674	699	510.5	6.22805e-15	2.29484
Uhrf1	254.5	340	338	359.333	1231.5	1271	1305	1190	4.34587e-14	1.56879
Nek2	82	61	68.8	151.89	683.5	658.94	562.9	445.39	6.07887e-14	2.33496
Lig1	274	253	225	274.667	960.5	771	671	687	6.08433e-14	1.20008
Birc5	65	60	55	123	489.5	498	392	392	6.84652e-14	2.18963
Ccna2	85.42	104.48	123.4	258.05	1051.69	1016.23	1061.97	759.45	3.43296e-12	2.41236
Mcm5	413	526	490	339.667	1769.5	1913	2047	1818.5	3.70902e-12	1.70034
Tacc3	187.225	156	146.34	207.383	778.22	766.16	504.1	567.195	8.23181e-12	1.53391
Cdc6	36	61	65	86.6667	398	321	299	340	1.84034e-11	2.05373
Anln	78.5	70	59	172.333	845	696	614	414.5	3.85442e-11	2.40463
Cdkn2c	256	214	195	315.667	878.5	752	662	663.5	4.06422e-11	1.21643
Ncapg2	156.5	145	170	174.667	551	477	491	472	4.13438e-11	1.23539
Kif18b	20.5	42	55	61.3333	432.5	370	288	278	4.13876e-11	2.53878
Slfn9	32	42	62	92.6667	410.5	418	334	364	4.74444e-11	2.35947
Pclaf	37.5	49	46	59.3333	208	302	257	317.5	6.68926e-11	2.13414
Ccnb2	56.5	54	92	139.667	628.5	596	530	402.5	1.83397e-10	2.28166
Mcm7	803.77	758.8	766	952.477	2185.78	1964.53	2267.6	1913.32	1.95747e-10	0.966888
Melk	59	40	25	82	379	381	281	248	4.58238e-10	2.30003
Ercc6l	50	38	34	51.3333	194	182	210	176	4.75182e-10	1.77106
Kif22	114	85	131	174.667	712.5	628	448	466.5	5.36689e-10	1.77351
Bub1b	71	152	78	162.667	743.5	729	580	494.5	5.44066e-10	2.08469
Ect2	177.5	159	133	218.333	757.5	447	503	484.5	8.4902e-10	1.27984
Neil3	14	23	11	33	158	272	143	184.5	9.24067e-10	2.88699
Ckap2	44	36	64	71	372.5	370	283	219.5	1.0484e-09	2.14896
Brca1	44	65	44	49	300	181	317	227	1.0484e-09	1.94679
Tcf19	515	409	491	580.333	1444	1546	1391	1289.5	1.07624e-09	1.13444
Hells	65	68	69	71.3333	253.5	340	258	318	1.18796e-09	1.72696
Mcm6	1304.5	1200	1409	1268	3550	3144	3490	3240.5	2.03386e-09	0.982019
Cdc20	161	109	139	319.667	1419.5	1229	1014	621	2.58933e-09	2.19678
E2f8	4.5	6	7	17.48	114.345	94	119	82.35	2.9827e-09	3.22235
Mxd3	26.015	56.02	30	35.6767	278.2	281.2	216.18	166.785	4.08868e-09	2.28258
Ube2c	30	73	100	96.6667	625.5	708.33	538.38	380.5	4.32094e-09	2.51242
Rad51	111.315	125.17	139.53	153.363	447.71	476.26	437.67	411.485	8.69418e-09	1.36401
Ccnb1	41.5	24	64	81	541.5	410	351	232	9.10977e-09	2.46927
Mad2l1	240	233	164	241	681.5	619	562	533.5	1.24377e-08	1.07357
Timeless	63.5	85	91	144.667	406	419	414	389.5	1.31769e-08	1.71113
Cks1b	207	150	126	174	576	479	464	412	1.54822e-08	1.17892
Cdca2	38	55	41	80	293.5	285	237	198	3.09266e-08	1.87448
Mcm10	29	21	35	36	158	193	126	177.5	3.93221e-08	2.05934
Mns1	60.55	61.97	46.75	55.4433	217.625	237.94	226.07	186.2	4.02629e-08	1.57593
Cdca3	90.5	52	126	220	801.5	970	670	628.5	4.44551e-08	2.29918
Ncapg	26.86	51.9	10.41	51.08	297.155	341.99	232.17	227.79	4.88319e-08	2.625
Chaf1b	194.5	206	229	183.667	634	542	671	624	6.45712e-08	1.20813
Rrm1	1681	1470	1125	1431.67	3547.5	2825	2798	3090.5	6.8213e-08	0.720004
Cdca8	94.5	78	75	119	492	548	370	249.5	7.80336e-08	1.81827
Kif20a	89.32	88.65	139.57	226.12	878.68	832.06	595.44	489.665	1.10044e-07	1.98563
Hmmr	55.5	32	85	118.667	463	513	400	334	2.37936e-07	2.18209
Aurkb	33.5	75	145	109.333	811.5	676	561	457.5	2.99155e-07	2.36066
Shcbp1	90.5	116	61	83.6667	332.5	322	311	275	3.19282e-07	1.44486
Nrm	55	80	103	111.667	447	507	384	288.99	3.95481e-07	1.83244
Zfp367	681.965	704.85	575.9	666.89	1481.57	1307.71	1395.4	1509.5	4.53056e-07	0.731621
Iqgap3	37.5	112	50	153.333	636	629	560	390.5	4.78928e-07	2.29208
Cenpe	28.5	16	33	67	279	372	219	169	7.1617e-07	2.50726
Ndc80	20	38	30	59.3333	223	218	188	151	8.68425e-07	2.03696
Ptn	49.5	60	49	93.3333	218.5	308	270	251	8.90495e-07	1.70566
Nuf2	34.5	40	42	96	401.5	296	206	229.5	8.99279e-07	2.0387
Cenph	17.5	24	9	9.33333	109	140	101	97	9.35802e-07	2.52735
Oip5	12	10	8	19	79.88	153	78	90.675	9.51138e-07	2.70362
Kif15	7	20	11	29	107.5	141	134	123	9.51138e-07	2.56602
Cdkn3	5.5	14	11	27	119.5	133	95	103	9.94685e-07	2.59688
Rad54l	164.04	117.33	164.25	203.297	480.945	433.68	487.87	463	1.0179e-06	1.1493
Ccne2	49.3	42.24	26.89	40.43	189.155	215.73	119.13	182.95	1.06779e-06	1.79286
Ube2t	64.5	46	44	46.3333	170.5	235	196	193.5	1.1506e-06	1.62982
Cenpa	73.5	82	116	142	483.5	534	380	318.5	1.2273e-06	1.67185
Kif11	44.5	49	129	125	591	571	565	373	1.38096e-06	2.20023
Tubb5	2317	2010	1694	2022	4292	4332	4177	4283.5	1.67885e-06	0.713997
Cdca7	8.5	7	17	20.6667	87.5	164	82	127	2.83754e-06	2.76219
Bub1	21	20	37	70	220	256	242	180	3.88297e-06	2.24774
Esco2	24	10	42	53.3333	222	190	251	199.5	3.90119e-06	2.36456
Cenpi	16.5	34	18	23.6667	112	156	127	113.5	4.04804e-06	2.10032
Zwilch	50	30	32	49.3333	189	123	132	144	5.22265e-06	1.48326
Fam111a	74	33	55	100	288.5	320	257	234	7.67698e-06	1.71691
Incenp	216.5	262	232	350.667	808.5	632	621	623.5	7.67698e-06	0.953977
Aurka	103.5	135	98	186	596.5	588	460	305.5	7.88392e-06	1.53098
Plk1	39.5	32	106	133.333	587.5	692.99	441	349.5	8.16392e-06	2.35823
Mis18bp1	27.5	26	41	49	169	230	171	127.5	9.31605e-06	1.91133
Rad51ap1	37.5	13	24	44	168.5	128	145	133.5	9.47689e-06	1.90672
Fanci	22.475	58.31	34.34	47.48	233.67	163.05	167.68	165.76	9.67453e-06	1.78014
Haspin	24	11	34	16	153	193	126	104	1.03553e-05	2.36535
Sapcd2	9	22	6	16	95	98	110	72	1.17214e-05	2.45897
Ckap2l	41.5	73	125	110.333	533.5	509	388.98	310.95	1.29549e-05	1.90741
Racgap1	269.5	328	252	550.667	1235	1223	1024	874.5	1.67642e-05	1.27672
Ccne1	44.5	13	49	42	264	200	138	205	1.74509e-05	2.04286
Espl1	15	14	57	49.3333	252	277	309	175.5	1.91727e-05	2.5153
Foxm1	64.5	116	169	135	625.5	555	565	361	2.44139e-05	1.71133
Chek1	51.5	55	41	44.3333	146.5	192	237	169.5	2.44139e-05	1.59456
Cfap20dc	131.5	90	171	146.667	410	378	512	506	3.08793e-05	1.35389
Cenpm	65.5	50	91	68.3333	272	302	221	220	3.35562e-05	1.49168
Wdhd1	120.5	91	67	140.667	354	250	262	318	4.42291e-05	1.12521
Ncaph	30	98	72	94.6667	420	376	294	267.5	4.89305e-05	1.80442
Spc25	899	500	604	704	1826.5	1662	1567	1448	5.36505e-05	0.891028
Tle5	11809.5	10829	10542	11929	22597.5	17006	19453	21264	6.76953e-05	0.441953
Ccnf	117.5	176	117	188	613.5	447	544	310.5	8.80161e-05	1.29193
Pkmyt1	116.075	176.98	143.93	147.677	449.94	487.22	433.68	350.28	8.80161e-05	1.17223
Kif2c	30.5	34	56	66	291	173	168	154.5	0.00010303	1.66576
Ankle1	46.5	91	82	118.333	341	557	288	284	0.000109839	1.76428
Depdc1a	0	5	4	6.33333	44	64	39	46.5	0.000137231	3.31361
Id3	11519.5	13379	6242	6799.33	7006	5237	2863	3016.5	0.00014773	-1.47087
Chtf18	100	157	45	124.667	432	457	344.78	372	0.00015229	1.55099
Kntc1	31.5	86	4	38.6667	303	441	319	283	0.000171165	2.71993
Cdc7	61	31	55	26	164	277	184	190.5	0.000183878	1.86332
Tk1	71	98	202	156.333	559	554	529	472	0.000195355	1.59565
Cdca5	54	46	31	81.3333	243	193	238	130.5	0.000203545	1.56582
E2f7	17.5	40	14	22.6667	101.5	131	121	109.5	0.000210031	1.9218
Rrm2	664	523	865	796	2796	2098	1544	1588	0.000210719	1.08386
Nsl1	27	42	73	77	261	252	288	180	0.00021886	1.77324
Rad54b	44.66	70.16	29.22	41.4	160.85	180.33	170	172.11	0.000246042	1.51272
Cenpn	54	61	54	54.6667	207.5	231	139	156.5	0.00028612	1.32801
Sertad3	1387	1315	1449	1416	1207.5	1127	750	695	0.000317184	-0.953232
Knstrn	53.5	52	59	195.667	573.495	549	311	326	0.000337998	1.93752
Mcm4	752	863	686	827	1810	1643	1378	1504	0.000361877	0.631895
Aunip	0.5	4	2	3.66667	32.5	36	39	33.5	0.000389745	3.44617
Diaph3	20.5	22	9	19.6667	65.5	102	139	75	0.000404415	2.09329
Rad18	103	81	46	86.6667	241	234	218	213	0.000404415	1.15357
Troap	16.5	17	10	50.3333	147	181	101	110.5	0.000410547	2.20603
Cenpf	63.5	45	118	232.667	616	738	517	418.5	0.000411377	1.96512
Cks2	111.5	46	70	95.3333	254.5	233	302	240.5	0.000411377	1.31132
Trim59	112.5	141	132	150.667	428.5	550	313	328.5	0.000416546	1.21885
Mki67	88	115	374	363.667	1152.5	1526	1158	991	0.000467202	1.9694
Mcm8	110	96	85	91.3333	275	258	202	227.5	0.000494294	0.949728
Lockd	55	34	30	87.3333	239.5	172	144	192.49	0.000532719	1.49544
Depdc1b	67.5	34	21	66.6667	229.5	144	181	161.5	0.000624651	1.55627
Ska1	8	5	12	14.3333	53	65	53	56.5	0.000713522	2.17045
Kif4	34.1	20.07	82.15	65.3733	287.52	290.37	177.84	240.49	0.000726266	1.90025
Cdc25c	16	9	33.54	38.6267	122.005	123.35	133.87	131.01	0.000750879	1.99957
Per1	336.5	1054	1029	522.667	287	390	153	283	0.000790574	-1.82572
Atad2	161.5	257	295	208.667	684.5	528	769	755.5	0.000941924	1.15634
Stc1	8657.37	18426.9	5782.81	5996	5722.92	5012.84	3979.73	4009.46	0.00105489	-1.45336
Clk1	5263.5	4404	3982	4387.67	5328	3772	3529	3891.5	0.00111531	-0.522767
Dck	144	77	169	173	443.5	356	470	401	0.00112435	1.18356
Gtse1	59	19	86	108.333	326	393	398	214	0.00122792	1.93137
Knl1	25.5	91	34	50.6667	233	289	261	152	0.00122792	1.83717
Arl15	2648.5	2805	2486	2907.33	2947.5	2480	2498	2638	0.00134547	-0.425654
Rmi2	4.5	4	5	11.3333	37.5	35	41	56	0.00157837	2.45906
Mtfr2	9.5	5	8	4.33333	45.5	48	42	38	0.00162742	2.30373
Ncapd2	326.5	455	547	687	1503.5	1231	1301	1152.5	0.00165521	0.972252
Cep55	26	42	6	46.6667	208.5	167	156	105	0.00187392	2.04048
Pnrc1	4566	4000	4181	4834.67	4223	4137	3878	3434.5	0.00225888	-0.543916
Cdkn2b	727.5	584	448	398.333	459.5	369	242	234	0.00229017	-1.12302
Pdk4	1837	1414	2571	2116.33	1512.5	1481	1015	1390	0.00237351	-0.958055
Cenpk	47.255	19	29.56	33.04	114.73	152.22	109.44	98.66	0.00272965	1.52329
Chaf1a	256.17	291.6	201.2	449.62	814.365	723.31	694.58	640.67	0.00291124	0.897619
Id2	18257	19792	14105	14046.7	16017.5	14024	10321	10146	0.0029773	-0.784258
Sdhc	5592	3828	3808	5237.33	9941	6959	8444	9472.5	0.00335666	0.534451
Ccdc141	2101	2284	2017	2239	2287	2022	1756	2012.5	0.00342332	-0.487284
Pimreg	5.5	27	39	48.6667	259.5	232	143	97.5	0.00367246	2.19308
Sgo1	8.5	30	18	32	153	137	59	104.5	0.00392877	1.96687
Smc2	330.5	244	245	239.333	808	777	492	517.5	0.00392877	0.908228
Bclaf3	766	725	635	691.667	721.5	637	607	619.5	0.00415649	-0.509681
Ttk	8.5	1	17	33.3333	134	190	77	91	0.00455074	2.71489
Usp53	1677	2171	1685	2008	1868.5	1421	1648	1784.5	0.00459096	-0.558759
Ypel2	1110.5	1498	1538	1404.33	1083	1107	1050	1114.5	0.00516495	-0.743554
Zfp612	1042	1090	1020	1132.33	1248.5	870	996	933.5	0.0057341	-0.478824
Dlgap5	82	34	51	108	227	264	191	202	0.00581588	1.34061
Misp3	316.5	182	183.31	275	623.5	584	431	535	0.00581588	0.8166
Tonsl	214	237	166	175	462	403	502	415	0.00602313	0.787486
Eme1	4.02	2.01	17.06	27.6167	128.4	110.29	81.56	71.785	0.00618331	2.56104
Nup205	962	1121	937	1087.67	2121.5	1610	1813	1925.5	0.00621409	0.47035
Exo1	29.5	4	33	37.6667	149.5	93	150	157	0.00621778	2.00393
Slc16a3	58.5	68	36.11	34.3767	178.905	194.55	154	118.745	0.00670067	1.34452
Ska3	9	25	45	35.6667	125	188	132	115.5	0.00701508	1.89402
Slc25a33	1276.52	1109.22	1051.16	1073.53	1242.49	936.46	1032.31	1103.2	0.00701508	-0.457035
Wdr62	17.5	24	68	88.6667	246	287	197.92	199.5	0.00713074	1.84603
Sgo2a	29.5	22	31	68.6667	175.5	220	101	114.605	0.00725458	1.6596
Arsb	1158.36	1357.91	1180.7	1495.16	2751.72	1974.68	2305.4	2465.83	0.00825111	0.478832
Ier2	41169	48963	48126	44611.3	39510	41254	19633	31192	0.00864116	-0.873457
Prim2	144	122	121	125.333	274.5	262	276	283	0.00920609	0.716497
Gfra1	523.5	640	190	444.667	384	151	204	241	0.00975654	-1.28071
Cdc45	140.5	73	165	139.667	398	262	354	453	0.00994473	1.09895
Ccdc186	2725	2628	2428	2843.33	3104.5	2556	2594	2437.5	0.0100642	-0.377665
Stat1	1880.15	1152.08	901.22	2113.84	6650.32	4748.02	1570.18	7612.16	0.0102541	1.3889
Pif1	7.5	2	2	31	94	102	105	53.5	0.0104802	2.75717
Mastl	110	70	91	94.6667	312	187	245	179	0.0104802	0.937059
Ddit3	2578	2478	3729	1879.61	1441.5	2327.2	840.64	1017.86	0.0104802	-1.31761
Ticrr	10.5	0	7	25	91	52	81	113.5	0.010663	2.66385
Clspn	5	12	34	11.3333	50	146	127	107	0.0111863	2.39056
Aspm	31.5	7	69	87.6667	290	266	241	232.5	0.0111863	2.01046
Dscc1	26	32	39	10.6667	94.5	124	147	105	0.0114741	1.72146
Bdh1	988.915	656.98	851.96	929.197	2162.07	1241.66	1709.84	2309.41	0.0114741	0.716671
Ssbp4	1896.5	1297	1306	1965	3529	2422	3160	3108	0.0114741	0.541454
Arhgef39	72.5	38	28	43.6667	169.5	162	135	102.5	0.0120806	1.28332
Arhgap11a	98.5	223	230	239.333	664.5	501	709	453.5	0.013073	1.15604
Zfp7	2816.53	3680.84	3013.28	2667.27	3185.05	2569.46	2264.4	2163.56	0.013778	-0.66341
H2bc21	373.5	279	263	357	696	499	606	587	0.0148072	0.525844
H1f10	9.5	16	16	29.3333	79.345	92.71	65	52.985	0.015043	1.66512
Phf19	19	10	33	10	77.5	128	95	66.5	0.0154271	1.95312
Rin2	2355.5	2539	2129	2715.33	2970.5	2191	2339	2257	0.015534	-0.388058
Cenpw	12.5	18	16	29.3333	60	58	105	75	0.0159519	1.63053
Fancd2	17.5	32	25	83	204.5	219	113	125	0.0169674	1.71493
Galnt13	1.5	2	5	2.66667	15	24	26	47	0.0178178	2.83774
Hrob	5	8	0	14	57.5	50	58	33	0.0178178	2.55015
Serpinb1a	2419	1682	2188	2602.33	5342.5	3073	4641	4971	0.0178178	0.625338
Rcc1	366.5	356	302	396	726.5	575	564	658.5	0.0185972	0.443335
Arhgef28	5418.5	4567	5079	4762.67	5859.5	4550	3974	4239	0.0191403	-0.490379
Arl4d	20682.5	21147	20022	16781.3	18582	18804	11360	14893.5	0.0191403	-0.701413
Atf4	3969	3841	5603	4548.33	3384.5	3940	3295	3528	0.0191403	-0.735128
Kif20b	143.5	118	91	110.333	237	292	297	253	0.0197528	0.860213
Btg2	32464	52347	62542	43608	28473	42743	15959	27292.5	0.0200427	-1.13724
X4930579G24Rik	197.455	175.97	165	213.633	446.2	503.93	362.71	329.78	0.0218176	0.757367
Tap1	1164.5	798.2	1042.81	1386.23	3211.12	3790.26	1144.16	5809.47	0.0223613	1.29039
Junb	64831	88235	97443	72354.4	63856.5	75190	30964	42163.5	0.0233455	-1.01008
Tbcc	2478.5	1783	1901	1903.67	2133.5	1870	1719	1568	0.0249071	-0.530655
Dnmt1	971	892	1255	1387.33	2709.5	2170	2183	2064.5	0.0260591	0.624308
Fbxo5	214	198	192	257.333	486.5	487	413	364	0.0271654	0.64878
Phf13	876.5	1491	2029	1867.33	1214.5	1210	920	864.5	0.0271654	-0.978357
Adra2c	265.5	180	198	284.667	668	377	617	414	0.0285782	0.775178
Neu2	718	615	447	571	683	452	379	487	0.0286498	-0.628388
Rassf1	1634.23	1997.05	2344.94	1671.23	1501.83	1814.37	920.11	932.95	0.0286498	-0.964812
Dusp2	31	75	247	14.6667	26	23	6	22	0.0287925	-2.77784
Pole	16.5	9	120	45.3333	238.5	304	328	323	0.0290627	2.20634
Sim1	2410	2604	2374	2687.33	2849	2272	2528	2577.5	0.0296741	-0.368731
Cbx8	506.5	536	565	474	478	464	350	452	0.0296741	-0.652461
Spag5	173.5	221	102	180.333	482.5	496	439	282.5	0.0334113	0.962421
Klf6	9676	12317	10882	7002.67	8490	9160	4625	5406	0.0342366	-0.932607
Hoxb2	1970.37	1631.88	1676.88	1615.25	1854.21	1697.28	1361.09	1459.06	0.0343825	-0.503066
Pola2	356	397	190	417.333	827.5	687	651	722.5	0.035468	0.717672
Pask	52.03	47.17	111	92.4633	239.82	210.06	198.97	239.47	0.0358553	1.14911
Gm10382	126.275	108.13	43.13	120.26	519.19	217.06	169.35	340.865	0.0360728	1.24735
Myzap	1790	1816	1857	2021.33	2043.5	1862	1508	1442	0.0360728	-0.516257
Mob3a	934	1060	1494	1016.67	1161	853	689	807	0.0360728	-0.786575
Pgam1	2176.5	1417	1413	1774.67	3216	2757	2946	3395	0.0364227	0.486751
Dnajb4	2635	3376	2096	1946	2173	2258	1505	1850	0.0364227	-0.75861
Stil	18.5	16	39	36	177	63	78	113	0.0369118	1.53733
Gm13856	8.82	5.7	1.12	9.36	32.145	24.32	45.34	42.565	0.0398194	2.1841
Tmsb10	126	95	51	124	222.5	211	258	286.5	0.0398732	0.952805
Nr4a1	3486	48248	41631	11738	5141	7466	1553	3605	0.0407587	-3.01491
Kif23	183.5	237	231	393	644	722	585	493.5	0.0425176	0.862135
Brip1	20.5	62	29	54	162.5	119	103	154	0.0437288	1.30906
Ddias	65.5	51	49	66	148.5	160	200	104.5	0.0443085	1.04016
Rps29	606	197	228	451.667	843	710	1045	1538.5	0.0459304	1.13609
Chd1	1026.5	1186	1070	1135	1258	924	992	1139.5	0.0459304	-0.432902
Topbp1	609	762	601	805.333	1444	1160	1412	1158	0.0481701	0.514215
Gen1	26	26	43	33.6667	101	118	113	69.5	0.0536646	1.25418
Rab20	6866.48	6161.22	5298.04	5291.33	6937.04	5594.48	5039.6	5321.49	0.0536646	-0.437857
Rpa1	2130	1818	1437	1683.67	3947	2641	2924	2959.5	0.0550599	0.426418
Ccser2	2652.5	2283	2354	2717.33	2968	2540	2261	2574	0.0550599	-0.338899
Mms22l	131.5	109	142	238.333	412	431	359	283.5	0.0553384	0.895538
Gprasp2	158.31	199.87	158.98	209.183	169.27	132.49	94.98	164.44	0.0565028	-0.770388
Eldr	19	21	4	29.3333	61	105	58	79	0.0588888	1.73449
Ddx5	18591.2	19391	14366	17284	19470.6	16735	16432	17906	0.0593677	-0.365274
Serpinb8	285.5	185	277	326	679	505	449	559	0.0616709	0.636905
Nlrc5	34	62	28	45.3333	188.5	359	19	371	0.0631148	2.10525
Mturn	813	1096	402	727.667	836.5	436	339	466.5	0.0633334	-0.959309
Usp2	2526.99	3479	2367	1796.65	2431.96	1839.91	1590	2317.98	0.0677798	-0.726509
Nmral1	176	130	83	199.333	349.5	290	298	336	0.0679788	0.755962
Gm12185	2	0	0	5.35333	11.54	19	5	102.5	0.0682034	3.99363
Efcab11	11.5	27	15	29	86	57	66	62.5	0.0682034	1.31633
Cip2a	23.5	39	45	76	164	128	139	111	0.0682034	1.17585
Coq10b	1910.39	2462	1272.99	1067.62	1454.65	1038	1311.88	1207.82	0.0691913	-0.820677
Zbtb16	655	752	494	471.333	384	547	331	479	0.0698107	-0.819088
Rbl1	444.5	457	442	359	870.5	877	812	777.5	0.0708019	0.581297
Itsn2	2659.96	2710.1	2624.97	3193.51	3429	2627.56	2774.83	2946.34	0.0714433	-0.316552
Ncor1	7094	6365	7225	7853.52	7293.66	7057	6984	6726	0.0719082	-0.406057
Nnt	1105.88	784.67	816.01	1502.06	2494.64	1446.17	2177.85	2444.72	0.0725656	0.648045
Plekhf2	2414	2371	1807	2243.67	2501	2022	2258	2256.5	0.0738078	-0.350419
Nedd9	3316	6349	4782	4867.67	3438	2876	4249	4458.5	0.0741411	-0.758392
Tgif1	1033	1144	1290	1330.33	946	1262	797	721.5	0.0750677	-0.74009
Ripk4	3588.5	5198	5877	4527.67	5246.5	4043	3192	3204	0.0757996	-0.712864
Efna1	5457.5	5094	4699	5085	5022.5	5517	3476	3468	0.076127	-0.597652
Skil	1111	1915	1355	1526	1440.5	1230	1106	1303	0.0778097	-0.61585
Rfc5	922.305	740.45	673.89	820.193	1485.12	1455.18	1247.73	1299.86	0.0786445	0.422982
Rad51b	27.5	23	17	26.6667	65	79	67	59	0.0801399	1.14772
Galnt11	4640	4600	3455	3800.33	5070.18	3364.64	3583	4215.45	0.0811548	-0.421934
Mafk	2220.28	4508.73	3387.49	3236.03	2776.11	3069.92	2184.64	2179.52	0.0811799	-0.782459
Reep5	1633.5	1746	1559	1946.67	3089	2532	2723	2956	0.0831221	0.328724
Itpkb	935	1865	1747	1089.67	952	1212	794	1005	0.0831221	-0.914678
Egr1	71557.5	114819	124507	94963.3	79369	97920	29474	55456	0.0839824	-1.03722
Snapc1	947.5	811	810	814	1019.92	637	618	901.095	0.0844803	-0.497331
Tuba8	157	86	93	78.56	99.395	53	51	67.245	0.085932	-1.0278
Nr4a2	117	485	288	140.333	145	111	167	87	0.085932	-1.44255
Kpna2	748.5	698	628	657.667	1742	1136	1093	1068	0.0871008	0.478975
Klf10	3300.5	3026	6533	3911	2766.5	3784	2541	2541.5	0.0871008	-0.929496
Etohd2	300.865	228.03	211.22	270.567	244.525	212.31	235.42	222.765	0.087643	-0.519859
Ndufb1	1853.33	804	713.66	1376.23	2299.28	2086.82	2817.84	4051.75	0.0881693	0.899979
Mthfd2	913.5	873	768	728.667	1603	1308	1326	1607.5	0.0895086	0.438607
Ube2s	365.5	473.19	323	423.017	857.16	750	710	654.045	0.0898946	0.521985
Ugt1a7c	295.485	141.84	45.27	51.3933	44.645	39.91	58.08	65.435	0.0933972	-1.70481
Gem	954.5	1322	1761	814	456	882	193	282	0.0934764	-1.8157
Ache	3608	8773	2804	4765.67	4047	4019	2568	1893	0.0949998	-1.05632
Mapk11	265	415	221	187.333	288	160	149	106.5	0.0953395	-1.0578
Hmgn2	1192.5	821	594	944.333	1690.5	1604	1660	1683.5	0.0957786	0.542133
Rell1	211.5	168	171	297.333	455	415	460	367.5	0.0975445	0.637984
H2ax	938.5	828	675	639.667	1773.5	1573	1251	1300	0.101493	0.547194
Klk1	596.5	129	1081	822.667	3437.5	1497	4600	5597	0.101837	2.10971
Fa2h	71.5	74	65	78.3333	137	165	173	161.5	0.102259	0.772194
Hmgb2	861	629	468	671	1319	1464	1120	1148	0.102259	0.581163
Ccdc134	641	719	694	620.333	715	557	584	682	0.102386	-0.476878
Orc1	16.575	12	30	14.6667	56.635	82.8	54	70.785	0.102744	1.44487
Dlat	6860.5	6283	5778	6902.33	12419.5	8406	9557	11562	0.105579	0.305762
Ddx6	3540.5	3207	3070	4028.33	3114	2507	3371	3982.5	0.105579	-0.472163
Slc3a2	6277.5	9035	6419	5756	7530	5497	5969	5782.5	0.106101	-0.556578
Resf1	3015	3767	3048	2474	2611	2895	2526	2685.5	0.106265	-0.588122
Fen1	797.21	675	279.91	645.577	1545.59	1189	1355.27	1113.69	0.108332	0.755912
Sqstm1	21728	23700.9	24412	21940.3	24122.6	22704.2	21604.1	19744.4	0.110105	-0.451102
Rasal1	78.5	38	48	35.6667	47	11	13	19	0.110424	-1.60216
Tfap2b	2087	2040	1906	1849	2229.5	2001	1755	1898.5	0.114447	-0.39093
Pde4d	1023	690	643	754.667	794	761	560	468.5	0.114913	-0.643595
Stxbp3	2821	2667	1932	2453	3109.5	2078	2354	2429.5	0.116824	-0.376966
Cit	138	71	117	192.333	256.5	352	372	279.5	0.116924	0.941276
Rb1cc1	2914.98	2662.36	2372.45	3296.5	3390.14	2533.85	3024.32	2992.35	0.116924	-0.295552
Rrad	10850	13822	9278	5507.97	6521.48	7329.98	2651.98	2752.4	0.116924	-1.43802
Ifrd1	2039.82	3150.69	4394.5	1929.08	1664.87	2752.07	1493.96	1573.85	0.11726	-1.02733
Fam83d	7	30	73	34.3333	187	168	158	118.5	0.117438	1.68336
Chek2	237.5	238	211	221.667	572	416	474	331	0.117438	0.585624
Sphk1	1374	1240	1146	1354	1314.98	1367	717.92	877.45	0.117438	-0.640155
Clk4	3041.5	2954	2323	2635	3364.5	2569	2657	2807	0.11968	-0.333174
P3h2	9640.03	13096.9	9180.03	11064.4	14804.6	7973.59	7823.49	7308.56	0.121367	-0.599669
Plcxd1	92.71	137.6	119.37	110.453	114.245	85.43	72.99	66.745	0.12174	-0.85017
Myo3b	438	754	423	691.667	677.5	432	323	306	0.125362	-0.814018
Rfc4	379.82	236	154.79	274.26	550.995	546.86	537.78	515.83	0.126464	0.688209
Gsta2	195	100	172	173.333	339.5	237	442	560.5	0.128213	0.920068
Mov10	467.5	538	382	541.667	960.5	803	908	759.5	0.128419	0.450934
Kmt2e	4958.34	3696.84	3836.49	4205.76	4688	4415.01	3390.78	3314.02	0.131522	-0.460595
Rgs9bp	31	69	40	37.3333	177	94	166	90	0.132337	1.15881
Rpa2	645.5	472	435	507.333	1029	982	883	811.5	0.135004	0.472441
Pmaip1	677	1591	575	671	523.5	815	267	435	0.137715	-1.16046
Gm26712	69.315	30.9	16.32	36.7967	126.51	83.87	92.91	164.91	0.137857	1.25312
Psat1	609.5	732	462	466.333	1256.5	1042	1127	983.5	0.137857	0.567655
Brip1os	905.2	1063.54	807.83	1173.1	1752.83	1454.73	1928.58	1918.86	0.137857	0.460398
Nrep	848.5	646	504	937.333	639.5	554	568	802	0.137857	-0.559219
Gm12250	26.5	6	2	20	35	47	23	287.5	0.137899	2.54642
Atad5	96	100	130	117	236.5	222	333	216	0.137899	0.800106
Id4	2404.45	3217.96	1109	1740.61	2247.41	1575.96	1130.96	899.965	0.137899	-0.930576
Anxa9	1826	2175	894	1232.7	1567.53	1201	489	907.07	0.137899	-0.958323
Tnfaip8l1	6.5	0	0	14.3333	60	43	41	26.5	0.138405	2.78231
Ptger4	1195.13	1349	1600	1377.42	1719.43	1175.38	964.83	1142.4	0.138405	-0.562231
Sbno1	4172.84	4268.78	4487.58	4658.91	5171	4253	4441.81	4419.49	0.139233	-0.337294
Wscd1	128	98	177	273.667	455.5	361	356	417.5	0.139788	0.852076
Acss3	548.71	506	603.18	618.747	1312.24	768.03	958.21	1198.09	0.139788	0.487969
Gm6206	377.5	414	296	381.667	429	308	346	324.5	0.139788	-0.452876
Thoc2l	2265	1515	1960	1970.67	1752.5	1918	1710	1754.5	0.139788	-0.486961
Klc3	646.415	643.67	408.8	657.35	628.62	559.46	416.6	536.635	0.139788	-0.514197
Gadd45g	13370	9442	5739	4894.67	7235	7266	2839	4851.5	0.139788	-0.975435
BC055324	54.805	87.57	55.42	72.1333	182.08	111.98	181.72	152.75	0.14229	0.825697
Dmtf1	1232.22	1644.89	1415.37	1623.83	1712.59	1297.56	1338.06	1464.05	0.142557	-0.423288
Plk4	202	118	134	101.667	363.5	348	268	264	0.143561	0.776689
Pgd	1749.5	2131	1944	2493.33	4111	2980	3752	3665	0.143561	0.41169
Ren1	15.5	0	0	7.33333	782	20	18	192.5	0.14639	5.00649
Rbm4b	1616.74	1569.16	1401	1479.61	1894.8	1469.98	1487	1352.67	0.14639	-0.3608
Unc13d	60	84	66	85.3333	230	185	130	134	0.147882	0.805717
Hes1	8958	7557	8830	13185	9914	8665	5301	9434	0.148407	-0.593293
Srsf3	8325.5	8137	6520	7587	8091	8065	7193	7734.5	0.148943	-0.353817
Rmnd5b	2395.5	2633	2457	2069.67	2344.5	2353	2126	2227.5	0.150519	-0.470001
Gm43681	28	40	46	65.3333	25	28	24	22	0.153544	-1.23089
Arid5b	1287.5	1097	1257	1422.67	866.5	1241	1188	1048.5	0.155698	-0.582037
Kifc1	25	20	60	51	150	269	166	43	0.161575	1.64198
Prim1	635	475	421	449.667	907	977	955	827.5	0.164516	0.519314
D430020J02Rik	20.5	22	18	34.3333	67.5	57	53	75	0.164908	1.05204
Dbf4	107	96	111	102.333	246.5	159	275	207.5	0.165255	0.698806
Gm9517	52.5	41	34	31.6667	29.5	24	19	22.5	0.166903	-1.13538
B4galnt2	200.5	116	211	359.333	618.5	442.92	467.67	476.875	0.169696	0.802146
Nuak2	5837	16971	10315	9165.33	9102	8875	6145	7134	0.171085	-0.846437
Nr1d2	2784	2911	1297	1698.33	2076.5	1758	1723	1172	0.171402	-0.746546
Gm43605	107	149	399	201.667	85.5	164	81	125	0.171402	-1.32078
Cyb561	4321.39	3780	3470	3986.29	7204.27	5304.79	6180.16	5837.01	0.172526	0.268004
Cebpb	747.5	1177	659.76	533.897	533.81	775.03	387.28	518	0.179289	-0.876259
Mgl2	79.5	59	69	82.6667	65.5	36	51	62.5	0.17947	-0.832462
Mul1	1807.5	1795	1572	1746.33	2290.5	1664	1701	1753.5	0.179892	-0.29727
Rpl37a	1079	480	436	893.667	1190.5	1317	1727	2287.5	0.180579	0.838274
Irs2	3209.97	13976	9405	4279.98	3242.36	4771.92	2671.98	3183.7	0.180827	-1.5701
Psrc1	36	81	31	39.3333	121	204	178	79.5	0.184792	1.28435
Sde2	1652	1412	1198	1243.67	1817.5	1158	1203	1277	0.184792	-0.414405
Jun	31129.3	47056.9	54911	57871.6	41331.3	50183.8	18353.7	28769.7	0.184792	-0.8554
Tmpo	2653.5	3026	2023	3104.33	4993.5	4102	4471	4465.5	0.185632	0.360837
Rasl11a	3846	2389	3715	6257.33	2779.5	3865	2680	3124	0.185641	-0.727719
Crebrf	1535.5	1515	1196	1795.67	1931	1264	1560	1432.5	0.185804	-0.352763
Sulf2	52.5	125	115	96.03	264.55	171.11	231.26	351.56	0.188606	0.972106
Eya3	450	418	423	506	486	399	399	508	0.188606	-0.391193
H2ac8	14	7	22	19.6667	32.5	113	52	55	0.189553	1.66174
Hspa5	46300	39534	26644	21173	43287	22954	18668	20974	0.190606	-0.758972
Plekhb1	1396	824	831	962	1264.5	768	798	859	0.193183	-0.515655
Arf6	7587.81	6528.87	5344.88	6768.06	8227.61	5887.74	6798.6	7279.02	0.19394	-0.281929
Rlf	1080	1228	1264	1397.33	1551.5	1040	1210	1171	0.19394	-0.400907
Hcar2	240	279	233	123	97.5	216	113	80	0.195929	-1.15295
Acbd4	2374	2101	1942	2083	2831	2069	1904	2147	0.196785	-0.322127
Ccnl1	3190.2	3361.19	2463.91	2511.38	3300.03	2733.78	2717.1	2517.11	0.196785	-0.423188
Tyms	1299.5	705	718	805.667	1770	1552	1590	1672.5	0.197737	0.527647
Traip	34	39	68	58.6667	143	95	179	118.5	0.199562	1.01668
Rnf157	187.5	248	269	288.667	597	410	465	456	0.200167	0.551346
Dnase1	364.995	196.53	116.28	108.213	131.535	78.06	129.65	142.115	0.200232	-1.08276
Topors	2980.5	3330	2639	3036.33	3732	2984	2910	2655	0.202581	-0.356343
Maff	58	111	149	60.6667	56.5	70	50	34.5	0.202581	-1.27306
Pnrc2	4415	4169	3314	3667.33	4636	3909	3832	3637.5	0.202886	-0.344697
Ccdc39	174.82	137.68	161.91	181.873	160.85	147.12	129.94	151.42	0.203441	-0.541854
Ccdc85b	1627.82	1091.66	947.63	1033.89	1034.57	1267.46	786	821.355	0.203441	-0.631045
Nab2	1202.84	2702.14	1809.55	1477.58	1677.74	1486	1373	1222.21	0.203441	-0.730469
Pim3	9605.5	13704	19369	11396.3	11702	13937	6639	8038.5	0.203936	-0.838963
Septin6	230.5	296	214	290	581.5	429	452	413.5	0.205513	0.474664
Cenpu	135.745	78.86	52.9	103	221.585	249.67	226.04	154.33	0.207079	0.854574
Siah1a	1358	1342	1036	1189.66	1479.5	1199	1143	1290.95	0.207079	-0.334771
Trim47	4080.5	4574	3152	3869.05	4609.09	3788.05	3633.04	2762.5	0.207079	-0.470446
Pola1	227	295	152	183.333	449	351	438	555.5	0.20723	0.678987
Lmnb1	75.5	221	82	190.667	324	267	495	421.5	0.21005	1.03656
Slc2a6	44	42	22	16.3333	120.5	133	50	92.5	0.210463	1.28419
Phkg2	1813.59	1449.15	1386.28	1524.15	1899.26	1300.46	1657.55	1536.17	0.211159	-0.339917
Pcnx2	12.5	2	4	14.3333	19.5	36	34	60.5	0.212016	1.91519
Dbt	1775.5	1261	1630	2019.33	2852.5	2519	3229	3374.5	0.21395	0.466371
Rora	1551	1058	1461	1339	1457.5	1324	1221	1140.5	0.217568	-0.461269
Smox	461	443	413	401	557.5	326	391	293	0.219168	-0.540593
Sertad1	1748.5	1525	1301	1296.67	1465	1615	1011	864	0.219168	-0.623483
Klf11	1369.5	1041	1971	1661.33	1250	1420	1288	1020	0.219168	-0.666757
Gm37401	15.54	0	0	21.3667	86.755	11.55	111.74	118.66	0.223207	2.85102
Zfp407	628.5	759	584	919.667	856.5	635	661	676.445	0.223409	-0.417052
Slc23a1	332.5	33	13	4.33333	15.5	7	11	39	0.224967	-2.72702
Rabgef1	3132.5	3590	2496	3263.67	4107.5	2747	2942	3096	0.227403	-0.348849
A230056P14Rik	235.36	155.7	255.78	189.337	250.785	126.89	113.56	170.255	0.227403	-0.767789
Slc13a2	117.405	29.78	19	5.1	4.31	1	0	21.005	0.227403	-3.09946
Cdr2	282.5	300	139	140.333	152	133	163	174.5	0.230209	-0.84876
Traf5	1233.5	1343	1054	1101.67	1505.5	1148	869	1036.99	0.230413	-0.455423
Ace	65	26	8	17	15.5	3	4	12	0.230413	-2.13446
Dzip1l	1443	1860	1705	1753	1880	1779	1363	1341.5	0.238886	-0.481549
Zfp3	586	488	407	546.667	634.5	417	440	552	0.239013	-0.379621
Gm8797	163.5	112	98	79.6667	120	83	57	60	0.239013	-0.909071
Id1	958	2723	279	435.667	512.5	456	137	164.5	0.240201	-2.20359
Fos	122498	154799	153596	96134	82801	111593	20068	51205	0.242346	-1.39202
mt.Tq	4	2	3	7	11	10	42	32	0.243236	2.23571
Dcstamp	8	0	3	5	49.5	11	13	39	0.243866	2.40323
Ms4a7	15.5	8	12	12.6667	74.5	67	14	41	0.244777	1.6032
Cox7c	2270.5	777	827	1424.67	2413	2177	3164	4350.5	0.244777	0.847829
Artn	359.5	356	379	408	412	394	232	269.5	0.248223	-0.592859
Map1a	3.54	0	9	20.1033	22.105	83.45	47.44	46.99	0.248498	2.29577
Cdca7l	288.445	151	273	343.597	556.75	586	419.88	633.88	0.248611	0.683938
Zdhhc2	30.5	40	92.01	52	132.11	181	183	129	0.249355	1.14372
Rasa3	36	94	56	91	207	163	139	167.5	0.249355	0.894563
Rhog	1744	1197	1248	1437.67	1709	1351	1292	1442	0.249355	-0.342641
Rsrp1	27413	25459	19802	27379	26613	27504	22437	25717	0.250726	-0.338852
Zfp51	1307.5	1385	930	1035	1619.5	924	833	849	0.250726	-0.553168
Sel1l3	43	66	44	57.3333	30.5	19	44	37	0.250726	-1.07726
Oasl2	208.5	160	48	371	1219	1302	165	1249.5	0.256661	1.98882
X2810429I04Rik	27.5	20	34	36	71	69	72	80.5	0.257751	0.925519
Tmem38a	1034	1018	943	1030.33	1856	1451	1491	1565.5	0.257751	0.268925
Ak1	894	647	1007	1342.33	2101	1257	2052	2510	0.259948	0.636995
Wfdc2	12024.5	6055	7289	9340.33	15332	14573	15578	17283.5	0.264145	0.490949
Akirin1	2708.5	3291	2578	2452	3192.5	2643	2516	2687.5	0.264145	-0.396494
Tceal5	68	77	57	52.3333	153	100	138	166.5	0.265416	0.733551
Zfp36l2	360.5	793	792	824	532.5	562	498	593.5	0.268326	-0.737081
Ezh2	299	268	334	373.333	660	529	609	497	0.269222	0.4606
Wdr90	428.5	528	558	598	943.58	936	997	948	0.270024	0.471771
Atp5k	2346	811	638	1268.33	2707.5	2010	2955	4087	0.272933	0.869544
Emp1	2780.5	3668	2311	3699.33	8119	4617	5313	4765	0.272986	0.473109
Stard4	2149	2499	3637	3236	2688	2409	2709	2566.5	0.273347	-0.551363
Apol6	21	0	2	5	17	39	6	218	0.273549	3.00666
Kcnj5	2.5	0	0	3.66667	24	0	57	21	0.274245	3.78294
Gm4841	3.5	0	0	1	10.5	62	0	192	0.276154	5.4374
Rnf186	21666.5	14781	12074	12931.3	18863	14071	10583	13087.5	0.276517	-0.51001
Parp10	472.135	642	567	957.667	1337	1151.13	1062.04	1509.5	0.27872	0.560091
BC016579	91	281	119	73.3333	90.5	64	111	53	0.278953	-1.24058
Kcnk10	3.5	1	3	13.3333	17.5	19	30	45	0.279334	2.09064
Inha	35.5	37	33	70	115.5	115	124	74.5	0.279334	0.928838
Rasd1	9714	28133	29216	16590.3	17119	17362	9328	16631.5	0.279334	-0.902416
Gpank1	683.955	549	409.49	560.357	710.17	491.54	440.26	473.825	0.281001	-0.446392
Prdx4	653.5	364	337	485.667	893.5	786	722	1044	0.285089	0.536628
Ppil6	364	244	216	242.667	292.5	205	194	269.5	0.285089	-0.540371
Xk	32.5	35	15	32.3333	71	81	86	56.5	0.288234	1.01373
X2810029C07Rik	403.5	438	406	463.667	381.5	444	409	296.5	0.288256	-0.533664
Tcaf2	204	231	166	393	549	338	630	571.5	0.290943	0.705935
Dhfr	296.92	191.13	143.22	185.463	392.515	515.55	380.76	366.725	0.290943	0.669339
Parpbp	27.415	22	11	56.6667	79	70	98	88.95	0.291046	1.19088
Dock6	219.5	337	452	420.667	319	302	241	301.5	0.291046	-0.701695
Ankrd12	1784	1554	1207	1498	1626	1601	1460	1309.5	0.291087	-0.383896
Ube2m	2776.5	2140	1925	2327.33	4267	3215	3277	3853	0.291861	0.286642
Mpp5	3599.5	2981	2605	3309.67	4088	3048	3135	3541	0.292701	-0.24155
Cntrob	240.5	237	233	307	492.5	461	456	386.5	0.294719	0.442351
Tuba1b	5616	5321.78	4324	4114.69	8802.35	7521.14	7908	8475	0.299708	0.366561
Usp1	861.5	753	710	833.333	1460	1336	1061	1322.5	0.299708	0.329819
Pkm	46583.1	33287.3	39467.6	42537.5	79183.5	56046.8	62297.3	64612.8	0.299708	0.302564
Zfp454	335	253	319	303.333	377.5	242	217	298	0.299766	-0.500184
Sirpa	338	571	403	633.333	573	360	394	395	0.299863	-0.574481
Nefl	110.5	134	192.8	76.9933	569.795	147	345.81	396.615	0.299954	1.03179
Gpatch8	2072	2217	2646	2791.33	2850	2379	2233	2238.5	0.299954	-0.400223
Ddx3y	1438	1510	1367	1515.33	1395	985	1679	1504	0.299954	-0.45497
Atp5md	3814	1726	1531	2451.33	4321	3642	4814	6747	0.300503	0.681143
Hoxb6	2981	3002	2177	2473.67	3009	2863	2255	2367.5	0.300503	-0.401612
Ulbp1	7	16	0	9.66667	36.5	62	59	18	0.304249	2.09065
Gm15743	9.085	5.02	2.04	6.80333	31.435	28.34	9.16	38.585	0.308351	1.85175
Dctd	8.5	6	2	18.6667	29.5	51	31	29.5	0.308351	1.71691
Gmnn	545.5	275	384	510	797.5	684	848	878	0.308351	0.535556
Mob3c	583.5	507	560	598	779.5	468	501	519.5	0.308351	-0.39348
Tbcd	1266.94	1581.32	1150.4	1767.18	2765.82	2190.25	2221.14	2429.26	0.310342	0.353218
Glul	1141.22	1032	414	533	782.86	487.35	570.46	596.955	0.311582	-0.744791
Nptxr	33.5	48.2	59.59	106.603	252.88	146	124.04	124.215	0.320186	0.974367
Dusp11	2356.5	2691	2077	2603	3123	2301	2381	2695.5	0.320186	-0.282197
Ncapd3	708.5	732	676	709.667	1812	915	1285	1099	0.321264	0.441896
Mipep	1948.5	1532	1436	1668.33	3270	2147	2507	2644.5	0.321264	0.289915
Atat1	1425.63	1183.35	1028.08	1088.33	1470.78	1201.5	1039.49	1032.66	0.321264	-0.38326
Jmjd6	2453.26	1968	1917	2040.7	2553.5	2124	1941.48	2328.05	0.3213	-0.293462
Tspan4	1696.89	1129.57	678.77	910.49	1185.2	895.39	865.94	849.975	0.3213	-0.594128
Dubr	652.5	582	489	520.667	670.5	558	521	525.5	0.322742	-0.368143
Mcm2	1828	2070	2134	2345	3897.5	3181	3548	3303.5	0.323491	0.341757
Cbx4	1174	3056	3649	2607.33	2012.5	2567	1323	1727	0.323491	-0.870451
Taf3	1229.54	1135.59	1089.84	1201.3	1416.43	1261.8	1121.54	1143.01	0.325449	-0.30043
Ints7	1149.5	1027	1080	1640.67	2448	1839	2074	1901	0.326931	0.373998
Tcerg1	2113.5	2001	2058	1994.67	2437	2146	1909	2154	0.326931	-0.310727
Cacnb2	792.705	978.88	1018.97	1068.44	1141.97	846.72	884.28	999.4	0.326931	-0.397398
Eif1a	4395.5	4135	2879	2780.33	4001.5	3407	2644	3352.5	0.326931	-0.473947
Herpud1	6454	4350	2867	2639	4258.5	3346	2901	3218.5	0.326931	-0.634173
Ntn4	5605	12571	5376	9428.67	8390.5	7122	4437	6879.5	0.326931	-0.690755
Rhobtb2	395.5	365	445	558.333	918.5	620	769	800.5	0.328658	0.423724
Npnt	41228.5	38615	38280	50528	86861	64442	61196	59625	0.328658	0.29977
Shmt1	1450.89	1315.99	1205	1355.27	2414.51	1863.9	1846.05	2145.03	0.328658	0.243632
Mlkl	43	16	11	37.6667	118	120	31	85.5	0.329256	1.36929
Tkt	6824	6011	6923	7550.67	11887	9921	11120	10786	0.334014	0.291501
Anxa11os	92.565	187.04	265.16	243.83	108.625	178.27	112.16	128.705	0.334456	-0.964185
Fgfbp1	7	1	4	5	5.5	18	46	28	0.335078	2.21164
Klhdc8b	433.12	468	396	638	592	389	444	480	0.335078	-0.410242
Ufsp1	639.5	1006	601	710	762	680	672	603.5	0.335296	-0.510407
Arid4b	2321.5	1782.02	1864	2120.02	2269.01	2201	1949	2041.56	0.335588	-0.312704
Gm37390	30	43	57	34.3333	17.5	28	29	18	0.336392	-1.20902
Nktr	2425.51	2468.24	2586.44	2853.94	2318.68	2387.54	2854.69	2632.61	0.336828	-0.39622
Col16a1	72.5	81	95	75.3333	147.5	140	289	182	0.337436	0.849771
Cenpt	190.5	174	128	123.333	318	294	274	280.5	0.337609	0.539194
Ndel1	3075.5	3066	2257	2479.67	3596.5	2624	2371	2443.5	0.33985	-0.376252
Sertad4	20.5	11	34	19.6667	54.5	60	69	66.5	0.341148	1.15489
Proser2	16.5	28	22	18	42	49	69	78.5	0.341148	1.11786
Gins1	34.5	24	37	24.3333	77	74	66	71	0.341148	0.879897
Obsl1	124	263	129	217	418	417	501	281.5	0.341148	0.772059
Slc25a4	28232	18168	18202	21760	40510.5	28626	35638	40024	0.341148	0.363299
Nr4a3	3.5	43	41	2	1	0	6	8.5	0.341148	-3.05287
Cln6	504	514	585	591.333	1073.5	930	775	1009.5	0.3428	0.392083
Pcdhgc4	252.07	118.15	391.9	251.75	673.095	611	676.77	457.195	0.343616	0.848704
Mbnl2	7665.5	6299	5682	6630.33	8974.5	6585	6172	6929.5	0.343616	-0.266382
Dzip1	9.5	11.11	11.14	9.08	24.5	36	29.93	41.435	0.343841	1.30136
Bhlhe40	10300.5	16644	19549	10788.3	9094.5	12985	4062.99	7784.49	0.343841	-1.16601
Cgas	7.5	0	17	7.66667	42	39	30	55	0.344357	1.90708
Ndufa3	4786.5	1899	1421	2650.67	5810	4271	5332	7256.5	0.344357	0.721545
Ckb	2891.5	2430	3497	3154	5086	4322	6551	6249	0.344357	0.501903
Scp2.ps2	801.45	475.08	463.16	489.24	686.88	487.99	398.34	448.065	0.344357	-0.532705
Foxo3	491	698	891	696	557	733	523	475	0.344357	-0.671315
Mlxip	1677	1913.98	1604	1738.29	2118.97	1822	1651	1497.49	0.345347	-0.359452
Chd2	1440.65	1471.56	1873.29	2106.32	1305.44	1626.15	1222.36	1960.25	0.345629	-0.551084
Ccnt1	1864.49	1802.48	2057.02	1819.56	2566.96	1748.34	1646.5	1702.92	0.345685	-0.388859
Oas1a	187.5	137	53	180.667	586.5	418	147	316.5	0.347326	1.01653
Ddx60	23.5	31	31	58.6667	178.5	129	39	89.5	0.348567	1.18675
Cdc42ep2	1214.5	969	1025	1204.67	1444.5	1137	1000	1111.5	0.349593	-0.300858
Methig1	107.905	9.92	1.48	2.53	7.255	3	0	7.38	0.350353	-3.20754
Slc35b4	6339.18	5669.3	4847.88	6010.64	11385.9	7700.68	8298.66	8246.93	0.355524	0.246987
Gm33989	1192	1397	1340	1462	1851.5	1028	1334	1212.5	0.355524	-0.401811
Ing3	707.5	690	622	712.333	745	734	659	708	0.355574	-0.321576
X5330406M23Rik	107.5	131	140	113.667	84	120	93	91.5	0.355574	-0.723518
Taf1a	589.5	583	413	417.333	641	428	335	453.5	0.358985	-0.514502
Zfp791	474	485	423	174.333	505	182	155	265	0.359483	-0.958613
Gm5577	8.04	8.03	14.02	14.72	33.79	34.41	50.17	26.645	0.361778	1.31216
Cdkn2aip	982.65	1189.9	1030.87	1246.67	1316.84	1043.57	1192.86	1040.6	0.361778	-0.343391
Arl5b	582	865	884	725.333	766	629	762	668	0.361778	-0.518776
Errfi1	1920	1641	2132	1499.67	1817	2043	1128	1281.5	0.361778	-0.595053
Gm26532	233	152	112	119.333	91	167	58	82.5	0.364675	-0.977029
BC030343	20	16	22	35	93	38	51	70.5	0.366642	1.03018
Lnx1	1809.34	2252.53	1593.89	1669.63	2334.57	1715.11	1645.44	1688.77	0.367869	-0.389738
Ivd	8233.5	5944	7571	8768.67	15533	9699	12430	13497.5	0.368359	0.349814
Sv2a	202.5	190	370	534.667	712	529	702	1058	0.36837	0.825367
Ccdc34	375.5	248	222	290	514.5	453	467	553.5	0.369222	0.43506
Ndrg1	44071.1	47477	40432.3	49326.7	51560.5	49248.3	43367.1	51042.5	0.369222	-0.275162
Mga	1682	2142	1939	2419.33	2380	1834	2156	2004.5	0.369222	-0.357184
Clec1a	240.5	174	123	142.667	151.5	149	147	111	0.369222	-0.651526
Prss22	28.5	48	13	15	22	9	2	5	0.369222	-1.90765
Cnot7	2547.5	2412	2098.99	2424.67	2961.39	2317	2586	2730.5	0.369298	-0.227719
Ranbp6	1513	1332	1241	1446.33	1993.5	1204	1337	1393	0.369298	-0.301399
Gm48226	679.945	530.95	468	520.88	669.675	532.86	460.73	562.775	0.369298	-0.370723
Klf13	747.5	808	831	834.667	784.5	856	730	819	0.369298	-0.398662
Emc10	3162	3138	3312	4122.33	6464	4665	5229	5625.5	0.369484	0.286451
Oas2	331	274	152	248.333	964	628	223	586	0.369934	0.854178
Pcx	1449	890	1608	1736.33	2871.5	2088	2588	3115	0.370481	0.516083
Slc25a30	1505	1586	1588	1665.33	1816.5	1788	1322	1453	0.370905	-0.380948
Gm4524	86.465	80.07	101.97	156.927	105.37	80.41	81.51	71.445	0.370905	-0.713424
Dnm3	741	911	482	592	750	675.82	494	394.42	0.37129	-0.622744
Gm15651	19	2	3	10.3333	23.5	25	31	73.5	0.372104	1.85406
Herc6	371.265	483.62	423.89	670.143	1055.92	927.48	634.81	1054.57	0.372104	0.529147
Nln	1186	1055	1231	1529.67	2319	1749	2020	2113	0.372104	0.325399
Cfl1	7611.55	6799.35	5718.08	7569.21	11756.7	9422.42	9495.38	10976.8	0.372104	0.206202
Luzp1	3398.5	2915	2772	3071.33	4170.5	3117	2913	3178.5	0.372104	-0.255573
Ric8a	2668.86	2778.66	2494.78	2883.48	3720.37	2538.98	2879.44	2780.13	0.372104	-0.258444
Esco1	1311.5	1129	966	1029.33	1425	1101	1010	1112	0.372104	-0.324647
Yrdc	1517.27	1723.11	1439.51	1406.84	1816.62	1537.51	1475.34	1495.49	0.372104	-0.339277
Etf1	2622.5	2672	2623	2510.33	2561.5	2779	2685	2480.5	0.372104	-0.370243
Pear1	846	981	597	869.333	981.345	752.64	752	838	0.372104	-0.371744
Tob2	2136.5	7296	5227.75	4778.33	3801.5	4664	2972	3297.5	0.372104	-0.799909
Cped1	41.5	87	34	44.6667	37	14	24	46	0.372104	-1.19881
Depp1	111	24	28	34	32	17	24	25.5	0.372104	-1.36072
Csnk1e	1636.94	1685.91	1842.99	1531.93	1946.43	1705.88	1571.98	1565.41	0.374697	-0.380454
Nectin3	8447.5	7350	5759	6913.33	9180	7533	6151	6472.5	0.37752	-0.343335
Slc6a19	234	187	126	227.333	398.5	279	327	396.5	0.3778	0.479844
Cxcl1	179	64	193	47	8.5	116	20	24.5	0.379197	-1.84609
Stxbp4	1045.5	969	959	998.333	1219	986	971	1140	0.37925	-0.272333
Tmem158	388.5	340	78	180.667	256	134	120	129.5	0.37938	-1.01754
Rpl11	713	372	338	532.333	819.5	803	926	1137.5	0.379401	0.561054
Dnah8	2.5	1	3	9.35	5.5	4	30	73.5	0.379748	2.58849
Golgb1	3024.95	2643.93	3216.43	3320.16	3476.67	3143.94	3105.57	3076.96	0.379748	-0.318552
Rnf2	2179.5	3815	1753	2209.34	2627	1999	2055.05	2265.51	0.379748	-0.550676
Gbp8	24.5	8	5	3.66667	24	50	13	116	0.380074	1.96283
Mylip	1958.5	2303	1876	2477.33	2758.5	1617	2380	2012	0.380074	-0.371204
Rpl39	290.5	148	163	276.667	330.5	379	475	621.5	0.380263	0.69406
Spopl	737	661	676	773.91	768.33	634	799	768.5	0.380263	-0.322945
Mir22hg	1134.2	1129.97	1284.55	1199.02	1001.5	1257.91	1117.01	1157.07	0.380263	-0.444623
Pgpep1	2448.5	2283	2087	2151	3083.5	2145	2191	2364	0.383456	-0.274194
Nfil3	169	410	507	263	331	257	218	191.5	0.385922	-0.878215
Heyl	1197.5	2571	1402	1424.67	1655	1439	1431	1113	0.386941	-0.626183
Pcna	1474	822	811	951	1853	1682	1705	1898	0.389438	0.44506
X0610040J01Rik	6682.5	5491	4719	6216.33	7825	6034	5429	5632.5	0.389539	-0.276345
Exosc4	3129.78	2554.59	2360.93	2415.19	3338.3	2674.52	2382.83	2687.83	0.389539	-0.308016
Nfyc.ps	73	91	64	52.6667	72	49	47	50	0.389539	-0.774985
Rtel1	514	483	581	612.333	1080.5	796	946	870.5	0.390318	0.358163
Zbtb20	6396.55	5356	7767	7901.36	6481.52	7347	6575.08	4820.5	0.390656	-0.498057
Mep1a	1907.5	225	45	62	108.5	27	84	182.5	0.391816	-2.82744
Hcn2	22	19	44	56	88.5	73	122	94.5	0.392132	1.04047
Tnfrsf12a	1877	1370	1190	966.667	1088.5	1468	1124	866	0.392132	-0.614352
Sdr42e1	614	433	342	641	1037	724	798	954	0.392799	0.418459
Tlr3	931.975	720	754	989.177	1602.41	1097.76	1307	1431.5	0.392799	0.293028
Zfp62	1911	1847	1578	1845.67	2557	1625	1824	1801	0.392799	-0.278601
Gm49064	67.5	73	62	68.6667	69	51	42	62.5	0.392799	-0.677977
Egln3	398	466	370	306	246.5	466	201	253	0.392799	-0.767239
Gas2l3	9.5	9	73	38.6667	136	102	182	89.5	0.395029	1.5228
Apol9a	12.5	12	7	19.6667	50.5	32	17	79	0.396403	1.42091
Bcl6	252.5	481	379	390.333	293	306	321	373.5	0.396403	-0.605862
Gm26596	160.395	94.38	100.91	113.35	104.905	100.81	102.1	89.11	0.40296	-0.609285
AU041133	377.5	327	293	281.667	385.5	287	236	333.5	0.408465	-0.441503
Zup1	1057	972	717	1023.33	1136.5	936	965	983.5	0.410675	-0.284575
Pus7l	415	424	328	404.667	524	336	329	416	0.410675	-0.369074
Zfp830	1221	853	830	895.667	1130	920	957	802.5	0.410675	-0.37905
Tgif2	55.32	150.73	164.37	59.3267	80.395	92.45	36.56	39.67	0.410675	-1.22405
Bclaf1	4682	3825	3898	4379	5605	4137	4592	4474.5	0.410687	-0.225834
Gm14121	90.5	74	103	58.6667	87	61	54	43.5	0.410687	-0.826883
Crem	1265	2860	880.98	845.33	1105.93	952	1065.89	1214.91	0.410687	-0.829135
Gucy1a1	116.5	68	132	132	71	93	41	107	0.410687	-0.903184
Atp5mpl	5924	2376	2040	3366	6858.5	5177	6602	8850	0.415589	0.647472
Armcx6	338.5	264	279	346.667	341.5	303	311	261	0.415589	-0.391095
Epha4	168	234	100	139.667	145	73	139	142	0.415589	-0.758948
Capn10	3108.57	3386.38	2594.77	2993.1	3894.68	3149.49	2939.29	2985.67	0.416778	-0.288847
Gm33366	30.145	76.13	57.17	57.32	28.265	36.6	32.74	44.08	0.416778	-1.02039
A330023F24Rik	131.215	193.04	256.29	231.417	94.1	196.4	166.82	117.81	0.41768	-0.861025
Pgk1	5169.5	2814	4172	4015.67	7354.5	6516	7125	7175	0.417888	0.419761
Gm17056	45	62	185	145.667	16.5	110	19	36.5	0.417888	-1.61694
Ccnt2	2419.5	2782	2579	2559.33	3371	2226	2780	2526	0.418034	-0.327822
Trip13	39	63	75	58.6667	159.5	183	116	99.5	0.418932	0.844702
Hdhd3	426.5	468	309	399.667	412	358	264	464	0.418932	-0.484826
Ago3	475	495	586	590	504.5	448	573	553.5	0.419401	-0.433881
Map6	10.5	6	9	25	31	33	33	72.5	0.419811	1.41009
X2700099C18Rik	16	0	4	13.3333	37.64	52	39	22.6	0.421168	1.89818
Smpd3	19.515	1	9	8.67	29.51	44.06	69.03	22.045	0.421168	1.75735
Cubn	99.385	47	2	11	14	3	2	21	0.421168	-2.38584
Rtn4ip1	2049.5	1695	1958	1967.34	3599.03	2569.07	2827	3310.05	0.421399	0.28419
Pitpnc1	216	272	309	372.667	323	177	253	300.5	0.423022	-0.558745
Gm10524	52.77	44.41	30	74.6633	125	69	125.28	135.125	0.424433	0.799213
X5330432J10Rik	66	64	199	128.667	56.5	104	66	29.5	0.424496	-1.22644
Fundc2	1125.5	790	808	1026	1466	1377	1586	1865.5	0.42467	0.377223
Slc26a1	111.5	117	37	54.6667	57.51	46	35	67.52	0.42467	-1.01579
Letm2	563.59	390.55	360.52	398.093	543.01	328.99	396.11	422.1	0.427876	-0.414825
Atxn7	719.5	1069	1171	1013.33	1022	883	879	990.5	0.429121	-0.480266
Vegfb	3182.5	1725	2581	2617.67	4413	4144	4227	4878	0.429537	0.427459
Aco1	6216	5190	5952	6891	11869.5	8044	8878	9472.5	0.429947	0.261808
Sptlc1	2855	2387	2308	3008	3650.5	2590	2795	2788.5	0.429947	-0.224866
Ccnl2	7228.5	7852	6556	7674	9277	6715	8252	8112.5	0.429947	-0.249155
Kat8	877.58	749.16	663	727.103	922.06	768.32	671	828.435	0.429947	-0.308164
Rplp2	946.5	497	453	727.333	1053	1008	1329	1510.97	0.42999	0.549647
Zfx	805.5	854	707	982.333	1136	802	767	880.45	0.42999	-0.293942
Leng9	401.82	273.42	353.95	419.397	444.795	338.66	304.84	341.77	0.42999	-0.406709
Aass	3352.5	2385	2699	2918.33	4960.5	3740	4523	5306	0.431102	0.319861
Cenpp	33.8	22.54	63.97	51.6667	119.52	134.93	106.26	80.07	0.431365	0.95761
X2810408I11Rik	11	6	7	10	14.87	22	46	35.835	0.431704	1.46631
Pycard	3410.08	1847.16	1992.33	2344.57	4378.91	3904.43	3922.38	4224.16	0.43205	0.405117
Metrn	172.5	122	73	123.333	349.5	140	266	285.5	0.432309	0.69688
Pold1	770.5	1264	839	912	1989	1702	1753	1439	0.432798	0.468492
Abcb6	939.37	740.87	596.19	931.703	1418.46	1113.41	1298.38	1316.12	0.432798	0.308635
Secisbp2	1075.5	776	862	929	974	1035	769	832.5	0.432798	-0.389621
Prr14l	1111.5	1697	2012	1926.67	1747	1421	1614	1513	0.432798	-0.504482
Phc3	751	1050	730	918.333	1072	803	745	876.5	0.434312	-0.377404
Hic2	229.5	584	796.95	534.3	395.465	322	474	435.395	0.434439	-0.822328
Cenpv	245.5	178	191	207.333	392	323	333	343	0.436759	0.374389
Iigp1	1242.5	125	215	493.333	1425.5	4567	241	7912	0.436817	2.46987
Haus5	693.925	591.42	403.25	709.767	1061.79	1046.26	973.49	943.775	0.436817	0.385643
Gm37472	23.5	41	49	43	21	21	35	19	0.436817	-1.09987
Dhx58	47	28	60	143	336.97	147	101	202	0.439962	1.09911
Pacsin1	83	23	47	52	86	115	209	121	0.439962	1.03604
Camk4	31	31	34	29.6667	96	78	92	42	0.439962	0.89659
Mfsd4a	273	327	496	572.333	785	691	913	940	0.439962	0.609258
Me2	1249.5	1361	1196	1398	2286	2106	1879	1978.5	0.439962	0.279164
Araf	5167	4536	4052	4898.67	6447	4812	4477	5284	0.439962	-0.218813
Tmem221	2450.5	1876	2015	2174	2985	2114	1934	1992	0.439962	-0.313349
Phf23	1119	1413	1000	1270.33	1423	1286	1097	1003.5	0.439962	-0.382886
Kif5b	7162.4	6475	6383	6274.6	8162.85	6951.82	6548.56	7260.98	0.442175	-0.254073
Fam120b	2920.96	2846.74	2787.93	3085.94	4041.48	2610.93	3151.71	3060.39	0.442896	-0.255783
Serpina3g	76.375	44	24	27.6667	102.5	136	25	367	0.443613	1.50545
Vasn	2389	3372	2919	2800	3058.5	3385	1972	1909	0.443913	-0.545376
Phf20	1191	1189	1062	1272.33	1451	1183	1324	1093	0.445534	-0.285295
Gprasp1	1644.64	2166.49	1490.67	2005.12	2573.68	1353.54	1593.8	1844.94	0.445708	-0.397517
Luc7l	2900.5	2888	2612	2655.67	3609.5	2667	2861	3114.5	0.446958	-0.248775
Ints12	1429	1055	1012	1164.33	1520	1113	1139	1245.5	0.446958	-0.281691
Mybl1	5	7	13	18.3333	18	54	56	28.5	0.448087	1.52872
Rgs12	112.5	95	117	220.333	257	322	268	254.5	0.448087	0.666741
Chrnb4	760	655	587	793.667	1870.5	1069	957	1026.5	0.448087	0.410999
Ptpn2	1552.5	1266	1099	1153.33	1518.5	1315	1144	1313	0.448087	-0.324611
Nfya	61	122	108	109.333	103.5	68	79	68	0.448087	-0.739782
Pde7b	319.5	345	442	673.667	215.5	348	291	503.5	0.452221	-0.746619
Spg7	3005	2603	2621	3123	4750	3804	4046	4440	0.452365	0.200178
Lcmt2	1126.15	1227.55	1233.51	1266.35	1244.55	1343.78	1176.69	1169.26	0.453196	-0.358772
Tbx15	7.5	0	0	5.66667	14.5	25	38	14.5	0.453819	2.43979
Paxx	1175	781	796	950	1149.5	911	831	960.5	0.453819	-0.326316
Itgb6	3190	3257	3039	4126.67	4942	3257	2967	2970.5	0.453819	-0.344586
Fau.ps2	5	1	12	9.33333	8	5	59	102.5	0.454762	2.29725
Nfat5	1660	2452	1929	2295.67	2360.5	2112	1776	2146	0.456644	-0.382738
Gm8116	58	43	45	44.6667	35.5	35	39	35.5	0.456644	-0.76644
Tmem191c	1015.72	827.81	777.75	945.303	1006.84	995.83	881.73	823.695	0.459635	-0.318371
Donson	105	101	58	94	188.815	158	151	173	0.464446	0.529973
Ube2e1	1232.6	1120.45	924.01	1350.93	1852.63	1647.98	1902.9	1869.9	0.464648	0.281139
Gm4316	183	84	55	44.3333	338	131	235	243.5	0.465511	0.974612
Phkg1	1127.39	816.21	719.07	1141.09	1089.89	1024.43	684.78	909.905	0.465991	-0.407003
Ppp1r1b	142	19	17	30.6667	36	12	13	27	0.465991	-1.62527
Lrr1	12	17	0	7	36	36	35	42.5	0.466034	1.69598
Nmnat2	84	23	59	79.3333	188	108	110	185.5	0.466034	0.883631
Oat	36476.5	29926	28870	34811.3	44732	34388	32099	36547.5	0.466034	-0.204838
Tprgl	11063.5	9628	7261	8726.33	12150.5	9412	8246	8800	0.466034	-0.314327
Arl13b	572	434	378	509.667	486.5	520	400	466	0.466034	-0.385129
Lncpint	199	226	233	265.02	146	190.04	268	149	0.466034	-0.656048
Tbpl1	3138.28	2726.68	1088.67	1256.69	2411.01	1620.55	1225.15	1258.14	0.466034	-0.728713
Micall2	73.5	185	111	121	130	84	71	98	0.466034	-0.7781
Angptl4	455.5	35	101	42.6667	68	25	89	88.5	0.466034	-1.59248
Gm38009	14.5	20	91	33	28.5	5	22	15	0.466777	-1.67715
Taf7	468.5	339	303	322.667	463.5	318	311	315	0.46875	-0.419175
Zbtb11	1020.78	1270.83	1049.63	1139.28	1492.68	1057.7	1035.42	1156.21	0.471046	-0.321229
Ypel3	8281.5	4548	3673	6089.67	6380	5530	3890	5086.5	0.471046	-0.479656
Rian	7.5	2	6	19.3333	15	4	74	98	0.47398	2.12542
Lrrc8b	85.5	45	56	112.667	109	150	216	195	0.47398	0.82703
Rps13	844.5	441	552	736.667	1011.5	1018	1183	1419	0.47398	0.486655
Rab5a	4177	3932	3173	3892.33	4466.5	4010	4207	3894	0.47398	-0.250421
Tcf4	840	967	725	966.667	1062.5	815	871	1005.5	0.47398	-0.286149
Srrm1	3096	3026	2991	3584.67	3270	3523	3307	3226	0.47398	-0.304186
Paip2	7168.5	4631	3910	5011.67	6428.5	4679	4871	5144.5	0.474026	-0.352835
Gm44996	74.5	88	64	50.3333	46.5	67	41	48.5	0.474026	-0.829351
Klf9	1666.5	1731	1760	1916.67	2403.5	1778	1623	1880	0.476052	-0.280782
Sinhcaf	616.115	624	483	529.333	778.5	507	525	502.215	0.476686	-0.363083
Xbp1	12049	13134	7707	7118.67	14018.5	7424	8036	7348.5	0.477081	-0.536989
Gm4951	33.5	38	9	41	83.5	59	36	230	0.47786	1.37836
Irgm2	901	545	336	941.333	2315.5	2276	496	3582.5	0.47786	1.31309
Asb2	7.5	19	14	30.6667	46.5	72	32	62	0.47786	1.20317
Slco1a1	242.5	9	15	15.3333	34	1	1	27.5	0.47786	-2.55676
Tfdp1	811.5	860	687	875.333	1316	1191	1226	1348	0.47832	0.271855
Clk3	3570.81	3489.6	3348.71	3457.56	4803.36	3246.02	3757.84	3351.49	0.479267	-0.272024
Cdt1	155	94	265	158.333	462	364	272	415.5	0.481458	0.745211
Matn4	70.5	47	82	69.6667	172.5	65	228	196	0.483139	0.892148
AI506816	339	397	411	327.667	712	542	704	663	0.483668	0.426256
Nt5dc2	883.48	398.75	644	789.087	1651.25	1114.89	1012.28	1225.12	0.484779	0.492196
Snhg18	1453	814	712	1034	2040	1524	1462	1995.5	0.484779	0.432602
C2cd2	583	750	681	952.333	1588	1101	1221	1154	0.484779	0.377942
Gbp10	18	5	0	13.3333	37	21	5	170.635	0.48688	2.36732
Dbn1	1171.5	1583	1476	1777.33	2705	2096	2573	2864	0.48688	0.376605
Slc22a22	97.5	16	2	3	7.5	1	2	14	0.48688	-2.62361
Isg15	96	42	64	301	568.5	456	114	358	0.488515	1.22574
Radx	214	192	152	230.667	392.5	307	283	337	0.488515	0.359422
Lysmd3	1084	1026	921	1049	1355	1058	1040	1119	0.488515	-0.226352
Gbp6	99.5	34	1	81	232	549	28	986.12	0.490026	2.76756
Socs7	227	234	333	279.333	279.5	202	284	218.5	0.494697	-0.529608
X5430434F05Rik	27.5	44	45	40.3333	31	26	23	32	0.494697	-0.893165
Rtkn2	15	6	15	30	55.5	41	37	54	0.496019	1.13748
Dpep2	11.5	16	22	18.3133	25.5	51.97	56.76	57	0.496019	1.12876
Myb	11.5	32	52	31	74.955	90	100	88	0.496019	1.06469
Nyx	38	43	53	49.6667	69.5	79	141	143.5	0.496019	0.860943
Gm53015	89.68	90.66	46.09	85.5767	160.79	185.76	124.79	152.62	0.496019	0.636501
Hjurp	661	793	952	1038.67	1662.5	1630	1384	1393.5	0.496019	0.427581
Tprn	458.5	540	565	790.667	1231	817	978	1067.5	0.496019	0.404632
Vamp2	3672.5	3625	3465	5277.67	6326	6105	6187	7767.5	0.496019	0.347511
Scd2	26226	32960	30120	41962	61297	43891	52398	61147	0.496019	0.346242
Zfp800	1131.5	1034	1115	1116.33	1264.99	1147	1102.96	1229.49	0.496019	-0.279003
Map1lc3b	13828	9715	7538	10021	13086.5	9985	9434	9571	0.496019	-0.34605
Zfp788	502	576	582	548	768	439	444	573.5	0.496019	-0.408242
Gm13652	1507	2528	1960	2265	2447.5	1937	1546	2137.5	0.496019	-0.437694
Rbm12	999.36	1962.62	852.4	1346.01	1287.53	1102.98	802.48	1334.05	0.496019	-0.580271
Egr2	186.5	418	1149	1450.67	208	581	114	303.5	0.496019	-1.76084
Gm5436	46.5	16	19	30.6667	71.5	42	71	102.5	0.496432	0.989316
Gpsm2	68.14	69.25	192.24	157.267	328.05	312.75	294.43	227.62	0.496432	0.851258
Got2	9473.33	8002.92	10533.8	11115.4	18109.3	13821.7	15678.7	15914.6	0.496432	0.305109
Camsap3	1052.81	1308.79	1399.53	1856.32	2819.06	2229.38	2221.83	2375.07	0.497094	0.388656
Ftx	154	239	181.48	140.13	147	170	104	173.325	0.497094	-0.663357
Tedc1	153.5	200	323	365.667	728.5	449	449	541	0.498515	0.639433
Slc25a35	2391.74	1945.93	1831.76	2157.73	4085.91	2942.14	2695.37	3257.33	0.49907	0.24707
Rpl12	534	335.11	295	364.667	608	657.13	640	808.245	0.500288	0.464454
Rcan3	947.5	1202	739	1653	2486	1401	2280	2136.5	0.500792	0.492778
Zcchc7	1023	986	901	1045.33	1106.5	1121	859	1074.5	0.501582	-0.308173
Ces1d	5329	3444	5658	8751.67	14397.5	6313	12422	12495.5	0.502281	0.583995
Rps28	540.5	251	254	446	612.515	578	691	1007	0.502595	0.602549
Pcdhb14	147.5	171	68	109.667	345.5	190	187	337.5	0.502597	0.694572
Rps21	427	176	165	333	438	465	560	786.5	0.502597	0.690862
Meak7	1245	929	1055	1407	2271	1812	1609	1760	0.503188	0.300868
Amigo2	305.5	338	229	257.333	373.5	234	237	261.5	0.503922	-0.432836
Isca1	3981.82	3585.98	3606.79	3994.2	4595.81	4100.98	4098.64	4248.69	0.504954	-0.215973
Fosl2	277	834	664	531.333	438.5	573	360	440	0.506897	-0.75012
Get3	934.5	1116	870	1131.67	1788.5	1418	1549	1638	0.507837	0.270816
Ppargc1a	10755.5	8415	9447	10472	12059	10388	9710	11191.5	0.507837	-0.236527
Btg1	9002.5	8085	5693	7014.33	10008.5	7531	6553	5426.5	0.507837	-0.402977
Banp	1608.5	1307	1078	875.667	1806	766	1031	804	0.507837	-0.569796
Tmem178	5282	5599	3842	4934.33	5424	4958	4831	5672	0.508107	-0.291382
Olfr56	0	0	5	3.66667	16	63.02	0	27.7	0.510382	3.20523
Il6st	4680	6120	4331	5233.67	6953	5079	4481	4714	0.512783	-0.340231
Gm14636	261.5	507	626	830	253	648	296	340.5	0.512923	-0.879903
Zmym5	1573	1560	1515	1669.33	1987.5	1683	1672	1717.5	0.512992	-0.228289
Ing2	377	420	388	423	497.5	414	354	411	0.512992	-0.333918
Pmf1	549.5	369	375	362	855	666	614	692.5	0.51346	0.381313
Kmt5c	1518.5	1317	1492	1838.67	2932	2451	2257	2210.5	0.51376	0.289745
Syt11	762	764	615	888.333	1077.5	726	691	659	0.51376	-0.334542
Dusp12	522.3	397.46	403.33	435.483	495.935	476.1	410.33	419.9	0.51376	-0.343645
Rnd3	1576	1887	1362	1416.67	1539.5	1974	827	1004	0.51376	-0.603031
St3gal6	1887.4	1565.74	1275.55	1412.8	1972.08	1528.19	1400.32	1631.15	0.515136	-0.300806
Vstm2a	34	36	69	64	98.5	113	125	125.5	0.515432	0.800639
Cenpl	227	109	84	151.667	331	328	233	248.5	0.517581	0.640253
Med20	2265.45	1973.48	1885.11	2000.47	2884.41	1874.6	2087.79	2171.42	0.518031	-0.248936
Map3k6	103.5	151	39	38.6667	87	9	49	30.5	0.518126	-1.38247
Srp54a	17.5	13	14	21	42	26	51	50	0.518578	0.979436
Uba7	777.5	934.99	399	871.62	1850.95	1467	805.82	1752.94	0.518578	0.596205
D630039A03Rik	395.5	280	271	367.333	800	578	426	503.5	0.518578	0.422131
Ogdh	29201.5	28510	34499	37783.3	67676.5	40604	53375	54536.5	0.518578	0.328627
Bcam	17359.5	21073	16677	18439	34951.5	28370	28339	26151.5	0.518578	0.286425
Paf1	2820	2598	2157	2498.67	3284.5	2548	2555	2936	0.518578	-0.220308
Efl1	1120.25	1044.91	997.22	1076.88	1258.37	1063.33	1200.18	1138.23	0.518578	-0.249321
Prr14	2053.5	2295	1750	1999.67	2861.5	2024	1810	1868.5	0.518578	-0.320167
Birc3	1372.5	1660	1452	1384	1912.5	1533	1193	1404.5	0.518578	-0.362493
Tmf1	3081.5	2181	3510	3407	2593	2826	3092	3194	0.518578	-0.43581
Nek1	760.5	525	865	620	754.5	556	729	602.5	0.518578	-0.473095
Snhg15	314	353	294	221.667	224.5	241	347	163	0.518578	-0.657687
Slc25a25	1881.72	5443.02	4187.31	3009.37	2860.05	3700.26	2663.55	2655.61	0.518578	-0.692059
Kdelr3	42	32	15	14	25.5	9	3	10.5	0.518578	-1.54424
Mynn	2027	2270	1897	2041.33	2807	2109	2010	1996.5	0.520061	-0.282819
Nedd4l	14322.2	19552	17501.7	20773	21286.9	18019.6	17462.7	19014.5	0.520144	-0.321745
Fancb	86.5	88	89	86	183.5	184	131	156.5	0.520443	0.518774
Fads1	1391.5	1056	2117	2211.33	2993.5	2701	3690	3577.5	0.521372	0.550401
Dedd2	1416	1219	988	1315	1607.99	1222	1344	1166	0.522229	-0.269197
X6430548M08Rik	253.5	255	247	273	362	208	240	226.5	0.524316	-0.396843
Tppp	55.5	10	5	71	134.5	114	122	86	0.524501	1.38227
Laptm5	132.5	196	103	185.333	387	350	231	237	0.527034	0.587295
Erich2os	45	12	24	29.3333	84	79	49	64.5	0.527714	0.956666
Dnaaf3	44.5	42	43	44.0333	92.96	124	72	80	0.527714	0.718904
Pias4	1367	1268	1005	1083	1424	1242	1184	1151	0.527714	-0.3023
Nxnl1	62	44	45	45.3333	131	70	120	88.5	0.530276	0.664794
Lgals4	322	299	259	291.333	391.5	273	269	290	0.530276	-0.332059
Trmt6	587	494	412	406	914.5	897	719	724.5	0.530887	0.395235
Edn3	3566	3337	3011	3968	5260.5	3168	3287	3413	0.530887	-0.276446
Rnft2	43.5	35	53	66	86	114	93	130	0.532228	0.72752
Plekhf1	505	437	300	373.667	426.5	402	353	416.5	0.532228	-0.392851
Phf20l1	2282	2418	2067	2166.67	2725.5	2422	2304	2282	0.532892	-0.264876
Ccdc174	817	491	865	466.333	759	518	522	604	0.532952	-0.55576
F13b	134	13	0	2.33333	4	1	0	15	0.532952	-3.24361
Trim37	747.5	781	595	755	1383.5	891	1209	1149	0.534513	0.29478
Ank2	4	6	8	22.3333	18	7	64	91.5	0.534542	1.83297
Zfp81	349.5	441	372	350	397	418	327	316	0.534898	-0.442537
Gm48958	4	31	114	16.3333	4	33	1	3	0.534898	-2.41698
Acsm5	86	17	19	6.33333	6	0	0	21	0.534898	-2.65025
Havcr2	9	2	10	5	35	43	16	11.5	0.534911	1.63409
Zbp1	15.5	25	5	23	64.5	42	16	120	0.534911	1.42796
Plch1	24.5	8	33	24	62	49	55	74.5	0.534911	1.02908
Tyro3	66.5	30	12	80.6667	116	97	147	120.5	0.534911	1.02597
Rbm3	1008.5	801	840	995.313	1297.5	1499.98	1420	1961.49	0.534911	0.392698
Anapc11	1211.5	834	669	932	1800	1270	1327	1607	0.534911	0.337945
Tubgcp2	883.23	827.17	869.08	1032.88	1539.96	1419.52	1224.12	1537.64	0.534911	0.279438
Tspyl1	3791	3849	3582	4097.67	4839.5	4216	4006	4244	0.534911	-0.211252
Schip1	1654	1397	1337	1500.33	1890.5	1591	1441	1650	0.534911	-0.228343
Rnf166	1417	1160	928	1129.67	1587.5	1097	1015	1224	0.534911	-0.305427
Rrp9	993	850	723	721.667	1071	814	750	807.5	0.534911	-0.327913
B3gnt2	3864.77	3398.13	4718	4201.46	5623.82	3962.39	3451.19	3165.35	0.534911	-0.410894
Zc3h11a.1	1560.4	1606.88	2094.55	1573.79	2332.13	1732.99	1138.59	1273.85	0.534911	-0.500884
Grk4	160	177	92	167.333	159.5	91	145	131.5	0.534911	-0.557908
D730005E14Rik	552.55	641.52	618.83	589.897	437.95	767.12	429.54	448.21	0.534911	-0.572477
Gm37033	194	303	398	256.667	180	310	207	222.5	0.534911	-0.716303
Csrnp1	510.5	1756	2257	1297.33	913	1327	482	589.99	0.534911	-1.23226
Slc13a2os	21.095	78.22	37	29.9	18.69	40	6	12.995	0.536008	-1.47186
Tfrc	2376.5	1723	4467	2228.67	4154.5	5564	7149	6352.5	0.537697	0.703841
X9630050E16Rik	36	46	103	76.3333	41	22	44	63	0.538891	-1.04506
Nuak1	33	129	44	58.6667	35	51	28	48.5	0.539055	-1.09362
Eva1c	231.5	276	252	252.333	242.5	279	180	250.5	0.539403	-0.475659
Fads2	207	80	31	166.333	199.5	299	320	345	0.544689	0.965798
Chrnb2	14.325	25.3	31.66	34.5733	51.67	64.26	68.32	76.005	0.544709	0.9138
Eif5	8298.5	7845.89	7131	8004.69	11089.5	8036	8348	8241.35	0.544709	-0.20341
Mindy4	601	652	607	686.333	832.5	642	645	656	0.544709	-0.26977
Pde8b	3708.11	4491.39	3622.08	4284.22	5598.95	3937.21	3739.18	4331.81	0.544709	-0.272198
Fndc3a	2619	2438	2000	2243	3411	2060	2334	2194	0.544709	-0.297616
Aopep	5087.5	4460	3366	4029.59	5235.88	4717.19	3448.69	4151.15	0.544709	-0.331967
Zfr	4647.5	4313	2802	3918	5570.5	3785	3166	3436	0.544709	-0.368137
Actb	190994	130531	131385	118043	163391	148296	102305	152403	0.544709	-0.400773
C4bp	111.5	39	75	46.3333	61	39	51	43	0.544709	-0.885591
Ier3	11662.5	16740	23686	9898.33	5230	14923	3276	6946	0.544709	-1.41413
Gdf15	10697.5	31834	21480	7563	9536.5	14959	2050	3894.5	0.544709	-1.65111
Snx22	90.785	54.04	69.64	88.2	128.565	143.36	135.21	176.855	0.54606	0.579784
Fcho2	3490	3859	2612	3442	4446	3240	3185	3699.5	0.54606	-0.270695
Sertad2	2277	1564	1665	1636.33	2057	1952	1696	1613	0.547523	-0.345596
Snrpc	261	146	122	180.333	347.5	295	274	377.5	0.547594	0.500183
Atg9a	1600.44	2022.58	2053.89	2533.95	4005.81	3046.74	3230.34	3325.03	0.547594	0.333982
Gm49527	116.355	98.94	100.14	100.44	59.375	102.39	74.03	101.8	0.547594	-0.663438
Rdh16f2	197	18	1	1.66667	2.5	0	0	12	0.547594	-4.30559
Fnbp1l	1462.5	1314	1760	1977	1572.5	1504	1704	1764	0.547931	-0.374491
Rps12	265.5	142	196	245.667	308.5	375	398	520.7	0.549143	0.555629
Cox7a1	2516.5	563	734	1054.67	2715.5	1826	2453	3717	0.552426	0.782369
Sgsh	296.86	329.85	238	366.543	600.195	439	613	447.87	0.552426	0.390859
Nrf1	1413.5	1654	1185	1297.33	1848	1358	1150	1455.5	0.552426	-0.334446
Zfp882	410	335	236	382.667	461.965	295	304	290	0.552426	-0.399842
Map3k8	129	171	197	159.333	109	156	156	131.5	0.552426	-0.627687
Dip2a	638.5	1152	856	1080	2231.99	1054	1890	1882.99	0.552778	0.509967
Ccdc88b	4.5	4	7	13	16.5	26	29	24	0.553616	1.41919
Rnf41	1814.5	1869	1914	1762.67	2613	1757	1755	1780	0.553616	-0.306653
Dsn1	161	233	115	181.333	352	392	276	284.5	0.554208	0.546853
Hk1	16116.9	20603	16730	22272	37526.5	25822	28137.9	29413.5	0.554208	0.27892
Mphosph10	1016	896	547	687.333	865.5	690	674	866	0.554208	-0.404949
Lrp2	592.5	163	19	9	28	7	11	100.5	0.554208	-2.78675
Cyp2d9	183.5	32	0	0	2	0	0	3	0.554208	-5.8305
P2ry14	1193	1001	440	696	1049.5	613	639	658	0.556346	-0.559648
Pcca	4036.8	2543.16	3571.21	4030.06	6277.84	4560.43	6122.74	6905.73	0.557619	0.365797
Rsph4a	0.5	13	3	11.3333	13	33	65	22	0.557728	1.9796
Pcf11	1447.8	1349.94	1282.63	1611.51	1794.8	1432.5	1585.65	1650.9	0.558636	-0.201172
B4galnt1	2584.72	2583.21	2600.96	3332.58	5730.9	4428.68	4266.65	3597.32	0.561161	0.309114
Scube1	11	3	10	22.6667	25	17	60	63.5	0.562094	1.48038
Brd3os	421	398	360	364	431.5	394	365	428	0.563504	-0.317796
Zcwpw1	147.035	98.25	88.86	93.86	216.27	166.17	174.57	230.145	0.564489	0.49399
Vars2	488	676	487	770.333	1308	818.93	970.93	1019.49	0.564489	0.37199
Aco2	31252.9	22288.3	31647	32405.8	55508.9	37346.9	49288.8	52747.1	0.564489	0.332605
Slc25a36	1619	1756	1881	2024	2328.5	1590	1910	2046	0.564489	-0.287693
Prpf39	1775.92	2044.51	1422.96	1765.92	1993.64	1819.08	1700.07	1972.57	0.564489	-0.287798
Cert1	1165	1165.86	1145	1640.15	1418	1226	1412.8	1336.78	0.564489	-0.299718
Akap9	3788.22	2831	3276	3490.13	3386.3	3778.23	3306.24	3481.28	0.564489	-0.313457
Nfkbia	15770.5	11670	17971	6420	5467.5	12880	3207	3550.5	0.564489	-1.41997
Gm44699	97	298	851	266	72.5	307	120	94.5	0.564489	-1.75161
Ccndbp1	2631.5	1942	1695	2008	2701.5	2020	1922	2275.5	0.566098	-0.27889
Taf8	1230	1323	1032	1297	1798	1114	1165	1217	0.566098	-0.284436
Zfp36	33159	49005	50138	28876.7	28279	41998	8716.99	21283.5	0.566098	-1.08869
Aldh1a7	673.5	350	382	359.333	1060.5	658	745	754	0.566191	0.471995
Ddx41	2949.13	2931	2130	2348.92	3436.93	2443	2649.89	2588.95	0.566191	-0.291839
Rnf146	2688.54	1895.99	1843.86	1921.39	2953.45	1791.89	2070.36	1916.25	0.566191	-0.334542
Pnpla7	535.5	332	416	607	987	643	812	766.5	0.566477	0.38035
Ppox	2768.62	2751.38	2121.46	2719.61	3370.93	2707.01	2648.5	2989.34	0.566477	-0.208172
Fbxo33	1666	1513	1788	1928.33	2150.5	1720	1755	1931.5	0.566477	-0.260615
Wnt4	755.5	942	768	826.667	917.5	923	797	687	0.566477	-0.371092
Yy1	828	1009	1038	981	1029	1085	885	884.5	0.566477	-0.380158
Ubxn11	425.76	243.11	315.41	408.013	406.755	334.18	285.29	339.97	0.566477	-0.407306
Tmem251	1208.5	879	619	714.667	1007.5	817	668	830	0.566477	-0.424714
Gm26803	47.5	33	85	65	39.5	42	41	44	0.566477	-0.86607
Tor1aip1	2293.04	2312.64	2537.68	2892.25	2845.64	2508.48	2686.79	2818.82	0.568138	-0.27223
Rnf39	23	81	2	17.3333	16.5	0	13	6	0.568138	-2.25522
Mbip	438	489	369	400.333	560	354	438	408	0.568866	-0.346971
Abhd1	289.93	146.3	111.53	135.817	195.67	127.26	117.31	128.705	0.568866	-0.649554
Nbl1	60.5	135	48	49.6667	49	60	50	42	0.568866	-0.926081
Utrn	2232	2981	2551	2978	2672.5	2639	2744	3053	0.569291	-0.33489
Dusp6	486	357	604	646.667	510.5	552	462	425.5	0.570628	-0.482514
Adra2a	960	1089	813	1368.67	1818	1353	1757	2144	0.57119	0.363999
Ppp1r1a	150	13	1	18	14	8	19	12	0.57119	-2.08649
H2.Q7	47.5	11	7	10.3333	31.5	99	6	206	0.571542	1.85445
Snrpg	514.5	299	186	370	594	594	587	743.5	0.571542	0.530331
Col18a1	21604.5	27954	31060	40976	63150.5	45179	52768	48695	0.571542	0.392359
Pgm1	3529.69	2934.95	2594.86	3335.99	5415.99	4027.51	4593.71	4467.27	0.571542	0.194351
Grpel2	1328	1219	1109	1019.33	1610.5	1126	1120	1113.5	0.571542	-0.314482
Lhx1	1085.5	1116	1217	1216.33	1309	1317	1029	1188.5	0.571542	-0.325817
X4933427D14Rik	696.9	504.07	601.04	581.703	668.59	644.47	570.11	583.44	0.571542	-0.334789
Piga	515.5	525	702	543	748	565	440	477.5	0.571542	-0.452274
Iars2	2899.41	2397.92	2920.19	3715	5285.59	4128.03	4656.09	4867.32	0.57157	0.281724
Dusp5	368.665	1998.38	1960.44	1423.61	541.94	1322.28	387.45	582.9	0.57157	-1.40625
Dynlt1a	36.92	20	11.23	24.6867	52.62	42.56	61.44	65.96	0.571866	0.907336
Cenpq	205	147	87	158.67	280.505	284	263.01	260.005	0.573101	0.506526
X9330175E14Rik	1	8	1	7	18.5	13	10	42	0.574209	1.90748
Mypopos	10.5	5	5	15.6667	26	16	36	33.5	0.574209	1.28747
Hpgds	16	7	11	20.6667	34	42	39	30.5	0.574209	1.05214
X9330162012Rik	26.5	24	53	49.7167	69.77	100.69	85	104.745	0.574209	0.859472
Spdl1	68.5	41	81	42	133	148	125	104.5	0.574209	0.739628
Gm30238	89	56	56	89	136	101	147	180.5	0.574209	0.58966
Lmnb2	685	868	765	927.333	1467.5	1230	1396	1198.5	0.574209	0.318436
Tubb4b	7271.97	5630.99	5849	5818.96	9582.97	9136.91	9426.9	10758.8	0.574209	0.282371
Letm1	6882.5	5996	6647	7410	11681.5	8541	10143	10986.5	0.574209	0.226392
Trnt1	1368.41	1242.32	868.73	1106.78	1492.78	1075.08	1094.56	1240.9	0.574209	-0.291361
Map3k2	1042	1358	1500	1291.33	1395.5	1244	1337	1277.5	0.574209	-0.382715
Rsbn1l	524.08	363.94	513.62	479.063	440.725	452.21	504.63	448.05	0.574209	-0.406362
N4bp3	1115.5	1629	2743	1621	1697	1837	1293	1367.5	0.574209	-0.618266
Gm16485	48	64	45	52	53.5	32	38	48.5	0.574209	-0.684213
Abcc3	184.5	635	184	339.333	401.5	226	107	229	0.574209	-0.906749
Mmp12	23	42	0	77	87.5	218	107	122	0.57611	1.64066
Ppia	11312	5164	4255	7075	12704.5	10450	12140	14891	0.57611	0.495779
Map2	1042	1117	871	1152.33	1988.5	1241	1718	1715	0.57611	0.279467
Wdr45	2245	1402	1413.62	1993.39	2373.88	1596.55	1723	1713	0.57611	-0.312457
Parp8	1185	1381	1323	1561.33	1639	1620	1024	1051.5	0.57611	-0.418986
Impact	433	619	791	618.667	527.5	573	547	635	0.57611	-0.509182
F3	7343	6245	3621	3073	5654.5	5296	3178	3449.5	0.57611	-0.593531
H2.K2	418	440	534	391.333	339	596	151	258.5	0.57611	-0.787715
C530043K16Rik	23	19	15	29.3333	35	42	74	58	0.577694	0.93664
Rem2	37	52	66	32.3333	29.5	41	34	21.5	0.578032	-0.959879
Abcg3	31	24	9	17	63	41	46	49.5	0.578482	0.924935
Mxd4	5310.86	4328.07	4092.14	5381.96	5872.81	5410.85	5015.2	4625.38	0.578482	-0.244214
Ccar1	4224	3270.75	3498	3543	5072.85	3205	3828.48	3923.18	0.578482	-0.259075
Clnk	159	221	124	132	170	133	152	105.5	0.578482	-0.573691
Cldn1	68	70	31	41.3333	61	36	26	16.5	0.578482	-1.00232
Azgp1	117	1	12	3.33333	4.5	7	11	9.5	0.578482	-2.34765
Pax8	9803.48	11417.9	8584.97	9567.87	13229.8	10519.9	9382.78	8394.43	0.579928	-0.318367
Rab39b	188	176.15	197.86	216.313	201.515	175	198	206.405	0.581231	-0.380597
Tmem11	2642	1999	1559	1440	2371	1737	1700	1806	0.581231	-0.397753
Clca3a2	80.5	182	128	43.3333	103	49	95	44	0.581231	-1.02104
Kcnmb1	26	31	54	42.3333	15	18	40	20.5	0.581231	-1.10019
Galnt15	9	44	6	20	18.5	4	1	6.5	0.581231	-1.9199
Gm45251	32.5	36	49	65.6667	79.5	100	130	90.5	0.585804	0.766468
Npy6r	2771.5	2313	2118	3859	2672.5	2297	2672	3378	0.586381	-0.369964
Epha1	743.94	961.75	744	1083.81	1936.28	989.91	1544.63	1627.45	0.587717	0.386514
Arap1	1567.48	1592	1209	2071	3356.43	2082	2428	2473.41	0.587717	0.295998
Ndufa4	15062	6103	5780	8851.33	17140	12395	16531	19993	0.588831	0.523365
Ivl	56.5	0	33	26.3333	6.5	12	5	13	0.588831	-2.02243
Gm9871	219.5	259	152	227	260	190	172	218.5	0.589141	-0.419843
Ptar1	1002	1408	1226	1223.33	1324.5	1124	1290	1289	0.58918	-0.346384
Ubn1	2082	1699	2304	2392	2542.5	2264	2000	2126	0.589683	-0.314987
Rflna	167	161	203	177	223	168	143	147.5	0.591217	-0.461485
Sap30	569.5	303	383	328	490	373	299	325.5	0.591217	-0.485145
Lrriq4	36	10	16	32.6667	62	73	40	63	0.591764	0.979214
Gpr157	3	7	9	17	20.5	43	37	19.5	0.594031	1.40388
Selenoh	480.5	272	206	383	645	550	545	602	0.594031	0.444666
Parp12	1292	1413	978	1696	2844.5	2323	1569	2330	0.594031	0.370577
Bod1l	2335	1637	1716	2081	2186	2063	2069	2057	0.594031	-0.264638
Zfp426	928.5	765	775	877	1216	749	845	862.5	0.594031	-0.265137
Mad2l1bp	1185.5	726	802	769	1053	964	647	684.5	0.594031	-0.442481
Cxcl16	6449.45	6531.27	3978.28	3451.06	6188.53	5270.46	3911.4	3395.3	0.594031	-0.51601
Ppm1m	255	298	156	240.333	292.5	206	206	207	0.594176	-0.446947
Uba5	2386	2222	1793	2020.33	2873	2121	1911	2367.5	0.594286	-0.25567
Slc27a2	7222	626	93	76.3333	293	41	7	727	0.594641	-3.27574
Scn2a	6.5	8	2	7.33333	3.5	26	34	29	0.594676	1.71126
Gm11695	51.085	53.07	83	88.7667	122.02	119.46	163.47	162.985	0.594676	0.656158
Trp53inp2	10939	13194	12696	15757	25754	16920	20276	21580	0.594676	0.285503
Atrx	4870.5	4225	4697	5448.33	4955.5	5220	5246	5130.5	0.594676	-0.278718
Spata2l	680.565	815.22	800.45	720.91	947.915	689.25	826.8	592.59	0.596422	-0.384864
Pbld1	1894.14	1108	1216	1847	1964.5	1171.74	1357.28	1673.95	0.5972	-0.360975
Impa2	1093	648	999	1039.22	2019.67	1140.31	1610.34	1811.36	0.599853	0.399772
Smpd2	2470.5	2107.24	1819.58	1865.12	2632.54	2175.36	2053	2117.84	0.601369	-0.268544
Rbm18	3353.13	3185.81	2244.8	2768.99	4142.01	2542.74	2794.14	2935.64	0.601369	-0.294136
Gm11100	6.585	5.56	1.1	9.54	19.115	13.07	16.84	40.75	0.602172	1.55734
Smc4	833	465	607	580.333	1192.5	1177	1022	902	0.603868	0.411734
Casp7	809	600	793	780	1254.5	1143	1220	1216	0.60459	0.311802
X4833418N02Rik	27.5	33	30	40.6667	25.5	13	29	26.5	0.60459	-0.881164
Parp9	827.52	722	721.93	1130.34	1834.95	1420.41	932.08	1724.74	0.604964	0.409952
Ncf2	10	19	16	29.6667	37.5	37	57	59	0.605208	0.983174
Gm15446	902	726	581	717	894	718	739	802.5	0.605208	-0.273588
Kmt2a	1265	1806	2551	2444.33	1595.5	2106	1880	1675.5	0.605208	-0.535434
Hspb1	713.5	723	302	422.333	552	565	376	351.5	0.605208	-0.599095
Gm49602	57	56	57	60	54.5	48	41	55.5	0.605208	-0.599371
Chka	5569.5	7823.98	9544	7149.64	7795.99	8164.96	6919	6080.98	0.605707	-0.458388
Gcnt1	2086	1291	1807	1960	2376.5	1412	1881	1722.5	0.607486	-0.348418
Setmar	293.5	204	178	198.333	277.5	143	198	219.5	0.607486	-0.457706
X3110001I22Rik	174.04	109	127	90.35	127.215	54.04	120.03	113.53	0.607486	-0.677281
Ugt3a1	232	65	24	28	41.5	41	31	63	0.607486	-1.3197
Fam199x	770.5	811	840	969.333	1125.5	801	802	969.5	0.607917	-0.272842
Pkn3	35.5	74	18	50.3333	158	111	99	65.5	0.608371	0.898982
Ppfia3	33	29	20	37.6667	81.5	49	77	51	0.609093	0.731275
Get1	1971.5	2039	1338	1540.67	2444.5	1476	1613	1649	0.610508	-0.342432
Ddx17	1780	1821	2822	2458.67	1632.5	2577	1931	1927.5	0.610805	-0.514579
Xiap	825.5	907	1070	1009.33	920	953	954	1055.5	0.610853	-0.361884
Zfp458	889	1450	925	1187.67	971	1051	802	1382.5	0.61105	-0.465331
Nwd2	6	0	5	4	4.5	2	33.91	61	0.612856	2.38803
Lama1	31	25	85	86.3333	189.5	146	169	80.5	0.612856	0.962226
Hs1bp3	479.46	438	331	599.653	890.5	678	645.99	767	0.612856	0.31318
Fbxo31	749	749	750	907	1478	1190	1114	1135	0.612856	0.250058
Nmd3	1715.5	1443	1148	1363.33	1886.5	1412	1360	1549	0.612856	-0.25793
X4632427E13Rik	1557	1117	1462	1734.33	1374.5	1689	1398	1379	0.612856	-0.373143
Bdp1	851.5	793	982	900	801.5	859	1001	881	0.612856	-0.375122
Gm49628	65.5	44	68	89.3333	72.5	49.39	48	56	0.612856	-0.638557
Cyp4b1	5777.5	1076	108	435.667	674.5	162	137	957	0.612856	-2.31459
Timp3	17311.8	39843.2	15734.1	15036	23075.9	16721.5	18382.2	19210.1	0.613985	-0.593853
Thrsp	136.5	89	15	32.6667	48	33	13	50.5	0.613985	-1.30203
Atp5g2	487	239	286	406	557	512	659	841	0.614955	0.496984
Pwwp3b	241	177	187	186	365.5	292	458	295.5	0.614955	0.457078
Ppp1r15a	6710	9589	11576	7901.33	6322.5	10005	3282	3566	0.615325	-1.01837
Mesp2	10	6	0	9	17.5	26	28	21	0.615772	1.58907
Tcf12	1341	1333	1523	1516.67	1868	1453	1343	1576	0.615772	-0.273594
Tnfaip3	1197	1988	3172	1509.33	1275	2123	913	825	0.615772	-1.02266
Chst14	133.5	99	110	161.333	270	218	165	240	0.616864	0.441877
Vars	2947.5	4734	3764	4502.67	7808	6260	6366	6291	0.616864	0.348348
Mtmr2	2045	1883	1508	1897.33	3223	2361	2558	2890	0.616864	0.20149
Tmbim1	3286.28	3345	2354.41	3591.1	4288.61	3321.59	3008	2984.47	0.616864	-0.269931
Tab2	742.5	945	835	966.333	937	928	914	861.5	0.616864	-0.320984
Atg3	3932	3054	2213	2439.33	3740	2771	2473	2929	0.616864	-0.355851
Cish	3690.75	5280	6273	5029.6	6097.48	5239	4160	4578.5	0.616864	-0.428338
Gm48885	18	24	17	15.3333	13	1	14	8.5	0.616864	-1.46602
Acox2	202.5	160	19	30	58.5	5	57	65	0.616911	-1.54716
Plekhd1	2010	1683	1181	1786.67	4163	1356	3488	3675	0.617176	0.529117
Efhd1	13420.5	11638	12273	14460.6	17566.5	14083	13714.7	14064.6	0.617176	-0.189876
Arhgef38	468	513	598	609.333	427.5	620	487	537	0.617176	-0.450987
Syne2	11492	15407	18242	21193.7	12507	19183	15478	13458.5	0.617176	-0.495413
Wee1	940.5	1379	1321	838	1091	1172	959	1033.5	0.617343	-0.478458
Gm45223	153.5	226	197	246	143	229	158	188	0.617343	-0.56219
Sh3rf1	938.5	1660	1344	1194.33	1261.5	1263	1142	1335	0.618266	-0.437137
Ubxn7	742.5	744	940	1067.67	990	892	878	836	0.621328	-0.345978
Ptpn12	202.5	250	309	213.667	249.5	249	217	186	0.621328	-0.516945
Poc1a	202	96	162	221.333	380.5	247	366	283	0.622491	0.527224
Camk1	6133.5	4861	4146	5526	7075.38	5206.95	5268.97	5834.41	0.622491	-0.206113
Gm30082	18.5	12	11	24.6667	43	40	40	34	0.624493	0.891312
Ndufc1	4538	1744	1661	2438.33	4851.5	3690	4760	6115.5	0.625314	0.544751
Lhx4	1.5	1	5	7.33333	5.5	1	32	54	0.625475	2.2631
Ttf2	340	263	392	584.667	715	584	766	767.5	0.62588	0.468908
Cmtm4	661.5	647	984	822.333	669.5	871	691	709.5	0.62588	-0.467761
Map3k14	331.5	954	855	658.333	632.5	827	335	404	0.6264	-0.755391
Samd5	284	491	473	519.667	388.5	497	389	293	0.626493	-0.553225
Mob4	2652.5	2412	1930	2208	2709	2271	2477	2708	0.627815	-0.23913
Hnrnph1	3890.5	4027	3676	4459	4046	4264	4146	4822.5	0.627815	-0.26919
Pde1c	2248.5	1970	2655	3161.67	2435.5	2665	2557	2461.5	0.627815	-0.361719
Snx29	612	558	689	820.333	597	789	635	539.5	0.627815	-0.430844
Zbtb21	1012	1573	900	1030.33	1494.5	842	1148	958	0.627815	-0.432417
Tob1	5085.5	9089	8734	7258.33	7180	8964	5499	6364.5	0.627815	-0.50346
Rasgef1b	136.5	177	194	228.333	158.5	111	212	172.5	0.627815	-0.55886
Cntnap2	2	0	4	8.33333	7	2	36	43	0.628494	2.30922
Dcakd	999	1074	492.81	664	2110.97	1227	1193	1407.93	0.628494	0.477128
Mif	7638.5	3114	4446	5379.67	8189	7892	9514	10874	0.628494	0.465193
Haus1	328.5	232	231	297.333	445.5	484	406	453.5	0.628494	0.350472
Fstl1	2310.5	2749	2880	3633.33	5279	4695	4840	4155.5	0.628494	0.328662
Pik3c3	1889.5	1854	1556	2011.67	2564.5	1834	1998	2037.5	0.628494	-0.18375
Apba3	2721	2681	2404	2675.67	3708	2699	2787	2847	0.628494	-0.195358
Ergic2	5398.99	4765.75	3556.69	4210.15	6177.02	4309.42	4459.41	4670.52	0.628494	-0.262182
Nsmce3	950	764	729	800.333	956	910	828	782	0.628494	-0.279151
Trmt10c	1120	1092	893	889.667	1173.5	1014	1077	1028	0.628494	-0.283266
Plxna3	234.5	542	372	410.667	461.5	301	323	354	0.628494	-0.529238
Thnsl2	1169	514	434	488	753	448	420	643.5	0.628494	-0.588693
Gm47162	101.55	57.92	58.84	55.76	78.12	53.01	42.66	55.435	0.628494	-0.659706
Egfem1	171.5	151	101	95.3333	159	121	82	63	0.628494	-0.68742
C130071C03Rik	109.855	119.87	252.83	180.68	90.735	124.4	132.26	172.92	0.628494	-0.749377
Gm15471	44.93	56.2	10.94	26.7733	17.8	18.31	25.47	20.51	0.628494	-1.11799
Clstn1	10773	14479	11513	18250.3	26593	17903	24002	22237.5	0.628504	0.335411
X4921524J17Rik	1019.5	737	530.96	734.33	812	729	736	794.475	0.629024	-0.34581
Pdpk1	2720	2938	3335	3184	3736.5	3202	3174	2975.5	0.630171	-0.292813
Tomm6	1529.96	886.97	715.51	1056.71	1878.24	1583.48	1615.43	1956.04	0.631556	0.380751
Mcfd2	5991.5	4588	3682	4552.67	6425	4513	4642	4909	0.63169	-0.264547
N4bp2l2	1643	1482	1005	1308.67	1711.5	1255	1356	1507.5	0.63169	-0.284377
Dop1a	936.515	1264.7	1204.65	1268.17	1604.69	902.77	1116.51	1255.57	0.63169	-0.352939
AV356131	313	191	171	256.667	270.5	216	200	229	0.63169	-0.400335
X4930523C07Rik	3616.61	3442.23	2143.25	2575.9	3695.46	3319.16	2169.76	2266.06	0.63169	-0.425362
Tcte2	235.5	141	147	159.667	206.5	165	114	153	0.631785	-0.488659
Gm49359	578.435	379	371	469.65	458.895	401	501.24	468	0.632017	-0.345392
Ppp2r5e	827	1168	814	779.667	927.5	917	758	989.5	0.632017	-0.391063
Basp1	6	5	2	15	37	26	7	34.5	0.634074	1.52975
Pcdhga12	82.895	92.73	33.4	57.88	238.255	207.95	64.08	128.795	0.634074	0.870122
Gm16153	58.5	49	28	76.6667	96	83	123	130	0.634074	0.676707
Abhd3	1785	1878	1205	1323	1963.5	2419	3082	3683.5	0.634074	0.483107
Pam16	373.215	200.02	192.82	269.067	430.395	371.43	465.65	568.99	0.634074	0.462941
Lgals3bp	2248.5	1733	1136	2061.67	4789	3011	1859	3301	0.634074	0.460184
Tigar	162.5	187	137	162.333	328	258	211	327.49	0.634074	0.400071
Pctp	591	450	357	583	950	619	719	990.5	0.634074	0.345647
Mmut	6485	4148	6079	7147.33	10775.5	7785	10105	10621.5	0.634074	0.333823
Rnf19a	3474.82	3912.69	3153.74	3512.56	5256.5	3242	3453.01	3500.38	0.634074	-0.27014
Alkbh5	4358.5	5279	5179	4933.67	6186.5	5149	4508	5533.5	0.634074	-0.28787
Gnpnat1	1506.21	1552.9	1013.71	1255.52	1530.3	1267.8	1293.2	1559.86	0.634074	-0.298798
Slc16a5	7119.41	8285.93	8433	6827.9	10639	6840.54	7850.53	7227.02	0.634074	-0.330167
Arid4a	1332	844	1156	1300	1229	1235	1204	1063	0.634074	-0.342777
Zfp959	696	535	499	496	759.5	559	502	461	0.634074	-0.359738
X5530601H04Rik	578	298	360	373	440.5	380	356	395.5	0.634074	-0.411992
Ifitm10	316	262.95	281	204.333	243	258	279.74	228.5	0.634074	-0.460792
Abl2	348.5	399	641	494.667	514	465	401	393	0.634074	-0.497034
Gm38257	16.5	50	26	27.6667	20	18	2	22	0.634074	-1.37459
Sik1	91.5	840	420	132.667	168	203	170	192	0.634074	-1.45106
Slc13a1	160	37	1	2.66667	24	8	3	22	0.634074	-2.20261
Afmid	112.075	76	114	91.3333	206	172	161	177.595	0.635552	0.4706
Csnk1a1	7628.5	7157	8604	9140.33	8026.5	9710	7969	7599	0.635552	-0.340912
Adh6a	181.5	136	58	116.333	201.5	192	272	325	0.63681	0.659162
Grk5	475	481	582	466.333	687	476	317	493	0.63681	-0.444529
Rab40b	204	174	210	254	380.5	311	335	362.5	0.636896	0.335825
Sult1c2	279.5	170	89	160.333	297.5	292	326	442.5	0.637857	0.606118
Cnot3	549.035	645.44	607.9	713.53	1231.09	980.56	857.61	967.21	0.637857	0.286624
Cers4	3477.28	3127.57	2449.52	3249.71	4343.44	3277	2869.84	3158.01	0.637857	-0.238648
Slc6a6	4560	5369	4452	5969.67	6118.5	5683	5317	4932.5	0.637857	-0.264183
Saxo2	209	208	160	220.333	220	183	135	240	0.637857	-0.421418
Gm42613	30	52	97	52	18.5	58	27	37.5	0.637857	-1.09774
Galc	393.95	505	607.93	675.643	1122.56	788.88	837.98	1063.93	0.63795	0.400242
Spp1	12303.5	6245.99	13961.9	13391.6	22232.4	13315	21271.9	31987.1	0.637961	0.551905
Cltrn	1416.5	245	59	32.3333	122.5	50	40	249	0.637961	-2.28597
Elf2	1455.47	1542.81	1920.26	1973.83	1760.46	2024.58	1625.98	1444.91	0.639314	-0.389227
Apobr	29	16	42	40.73	64.205	63.86	82.35	80.89	0.641193	0.803927
Creb1	1563	1688	1367	1536	2220.5	1063	1610	1600	0.641193	-0.333766
Pde2a	109.935	434	91	284.333	260.225	161	70	136.74	0.642246	-0.961498
H2az1	3354	2126	1685	2498.67	4841.5	3641	3492	3753.5	0.643654	0.327441
Gm50475	11	15	7	19.3333	40.5	20	32	45	0.643851	1.01423
Lyn	1741	1988	1827	2003.33	2409	2096	1776	2036	0.643851	-0.255174
Bcl2l2	653.065	665.64	773.97	678.787	728.285	799.39	608.11	690.04	0.645042	-0.362488
Rps17	1491.5	781	694	1054.33	1557.5	1521	1694	2230.5	0.645141	0.444878
Gm47586	325	419	581	593.667	337	633	310	276	0.645141	-0.667307
Rps26	737.5	431	320	521	769	750	874	1199	0.645264	0.482963
Mfsd6	6276	6845	5221	6696	8915	6094	6373	7075	0.645264	-0.210467
Gm47071	32.755	46.31	94.17	61.9333	45.72	38.94	43.08	46.525	0.645264	-0.846325
Slc5a2	52.55	127.99	9.59	3.97	26.64	14.59	0	20.57	0.64555	-2.07969
Commd10	1277.5	924	802	1033.67	1795.5	1462	1403	1613.5	0.645561	0.256877
Gpbp1	2711.5	2711	2274	2396	3373	2637	2676	2657.5	0.645785	-0.224342
Tnfrsf11a	26	24	7	32	66	33	47	78	0.648083	0.961833
Gask1b	136.5	21	42.49	128.47	194.5	133	159	333.5	0.649346	0.987396
Dock11	14	9	17	25	28	31	67	46	0.651309	1.05215
Smim4	1412.5	595	528	795.333	1550	1239	1371	1970	0.651309	0.51983
Gm42615	167.5	188	373	338	209.5	196	223	284	0.651482	-0.625815
Efr3b	4.5	31	5	21.3333	43	46	39	64	0.65625	1.28414
Gale	795	684	486	493	1102	890	1053	1076	0.65625	0.362201
Sorbs3	924	708	782	1017.67	1448	1366	1192	1335	0.65625	0.262015
Pcmtd2	3146	2875	2404	3466.33	4114	2881	2945	3583	0.65625	-0.201828
Ncbp2	3043.5	2239	2057	2517	3155.53	2513	2621	2718	0.65625	-0.221569
Fbxo22	2822.45	2466.97	1981.94	2300.21	3311.77	2355.81	2440.75	2602.61	0.65625	-0.229079
Tomm34	1915.5	1856	1942	2238.33	2420.5	2236	2003	2184.5	0.65625	-0.231724
Inpp5a	1655.5	1936	1931.95	2246.32	2305.97	1751.98	2194.96	2155.93	0.65625	-0.277952
Fam193a	638.5	815	812	962	884	827	828	816.5	0.65625	-0.32981
Ldlrad4	178.65	212.84	81	133.793	152.275	73	127	155	0.65625	-0.652191
Slc2a9	192	188	362	440.667	368	148	170	306.5	0.65625	-0.683525
Septin8	590	832	648	849	1310	1105	1253	1100.5	0.657081	0.32267
Clcnka	509	496	756	676	1269.5	791	1088	1151	0.65739	0.407431
Cyth2	3494.46	3200	2577	3265.21	4135.44	3398.92	3419.84	3136.33	0.657507	-0.213535
Kif14	4.5	2	10	5.66667	18	30	7	31	0.658227	1.56705
Gm45758	3.5	4	11	6.00667	12.535	12.04	33.39	32.355	0.658227	1.44789
Tnfsf10	455.5	492	272	905.333	1033	1130	571	1484.5	0.658227	0.641533
Dtx3l	523.98	504	474.07	941.663	1325.05	1030.59	681.92	1397.26	0.658227	0.48082
Cox5a	13329.8	5822.47	6923.23	8709.75	14833.7	12224.4	14725	18733.1	0.658227	0.432639
Nup210	818	1006	761	1172	1819	1339	1306	1505.5	0.658227	0.279962
B3glct	709	765	563	727.667	1354	974	957	1023.5	0.658227	0.247583
Opa1	2771	2853	2726	3392.33	4930.5	3686	4461	4823.5	0.658227	0.219894
Eif4a2	8469.68	7248	7024.21	7996.87	10778.6	8114.41	8514.38	8253.17	0.658227	-0.175993
Plpp2	2501.5	1923	2069	2238.33	2877.5	2374	2259	2282	0.658227	-0.221936
Nkapd1	788.005	670	601.07	752.717	1019.93	669.66	727.07	679.56	0.658227	-0.253976
Papolg	677.5	741	473	673.333	797	609	668	674	0.658227	-0.283952
Zfp874a	827	731	620	759.333	1082.5	651	767	646.5	0.658227	-0.298545
Pdcd2	693.035	458.63	470.08	538.987	669.78	564.82	509.38	535.895	0.658227	-0.30415
Mettl2	813.5	625	509	632.333	878.5	636	626	586.5	0.658227	-0.307433
Itpkc	599.33	764.82	1205.73	996.903	1066.13	780.39	818.09	753.525	0.658227	-0.479754
A730020M07Rik	657	344	367	356.333	572	257	344	441.5	0.658227	-0.501098
Gm43313	26	37	52	75.6667	21	50	22	28.5	0.658227	-1.00552
Egf	569.855	53	86	184.66	80	110	141.55	173.18	0.658227	-1.12632
Scml4	3.5	15	11	18.6667	16.5	31	54	49	0.658247	1.26477
X4930515G01Rik	36.5	21	16	20.3367	16.51	11	11	21	0.658247	-1.01614
Grem1	21.5	50	62	88	8	179	203	831.5	0.658794	2.09877
Abhd15	8.225	15	2	8.66333	23.965	19.5	34.49	27.385	0.658794	1.26656
Men1	1664.5	1919	1257	1913	3503	2520	2415	2343.5	0.658794	0.286328
Gnl3l	1429.5	1237	1177	1501.67	2345.5	1541	2065	2462	0.658794	0.265513
Ipo9	2304.5	2660	2194	2802.67	4873.5	3153	3735	3670.5	0.658794	0.23429
Ercc4	1113	1323	1224	1437.67	1825.5	1118	1185	1423	0.658794	-0.284088
Mapk1ip1	1331.39	797.85	937.86	953.363	1262.74	1004.93	928.79	1019.16	0.658794	-0.318424
Pim1	105.965	242.73	595.76	546.75	195.31	434.67	192.45	139.65	0.658794	-1.00489
Angptl2	146	227	170	182.333	215.5	102	186	171.5	0.659246	-0.513778
Rapgef6	2812	2406	2345	3116.67	3741	2421	2971	2988	0.660296	-0.207755
Fam136a	2833	2586	1859	2239.67	3332	2383	2256	2314.5	0.66135	-0.280246
Lmna	3560	6801	4620	3373.67	4522.5	5102	3914	3409.5	0.66135	-0.513884
Gm21092	45	56	38	36.6667	49	36	26	29.5	0.66223	-0.725112
Ocstamp	12.5	17	16	14.3333	55	40	28	26	0.663058	0.923134
Kdf1	3030.5	3101	2749	3082	4103	3297	3018	3235	0.663058	-0.201941
Ypel5	4528	3603	2747	3448	4064	3825	3788	3617	0.663058	-0.276965
Pcnp	1761	1629.08	1110	1320	1675.66	1470	1473	1560.28	0.663058	-0.293022
Crlf3	713	820	628	679.667	1023	740	507	611	0.663058	-0.38664
Selenow	1526.5	1369	1049	1502.67	2377	1911	1819	2099	0.663582	0.210788
Rnf114	4307	4146	3617	3946.67	6087.5	3976.05	3805	3849.5	0.663978	-0.258151
Bard1	18	12	14	12.3333	46	32	28	29.5	0.664758	0.879796
Engase	387.5	319	341	348.573	618	555	491.99	547.995	0.664758	0.276729
Vps52	2131.5	2009	1904	2291.33	3909.5	2496	3010	3184.5	0.664758	0.199439
Slc35b3	1740.5	1512	1379.86	1471.96	1994.49	1556	1646.89	1741.12	0.664758	-0.204795
Tirap	496.81	521.72	400	463.573	587.4	462	497.37	511.64	0.664758	-0.260299
Spp2	40.5	80	1	0	9	3	0	13	0.664758	-2.71934
Zfp281	785.5	915	787	913.333	1195.5	738	871	937.5	0.66659	-0.26496
Tes3.ps	174	125	132	114.333	125	154	111	100.5	0.66659	-0.527927
Gm36933	41	88	110	56	20.5	76	54	33.5	0.66659	-1.05168
Xaf1	302.5	131	134	338.333	757	563	183	465	0.666932	0.748504
Ndufs1	12825.9	8741.66	11480.8	12703.4	20923.1	13929.2	18329.5	19951.1	0.666932	0.284733
Ankrd13a	6421	6994	5849	7865.66	13038.5	8887	9019	10278.5	0.666932	0.208481
Hbegf	3069	3295	3028	2626.33	2488	4466	1345	1413.5	0.666932	-0.672882
Fcgbp	154	85	116	143.667	264	174	253	202	0.666942	0.457424
Lrrc49	152.5	141	192	239.667	303.5	337	310	325.5	0.666942	0.442917
Fkbp14	84.5	79.06	91	79.0633	164.54	138	143.23	144.645	0.666942	0.432743
Aifm1	6802	4123	4987	5784	9976.5	7380	7953	8794.5	0.666942	0.267519
Myo9a	1276	2041	2249	2175.33	1839.5	2158	1774.95	1669.93	0.666942	-0.445889
Gm32856	233.5	135	190	208.667	359.5	262	329	370.5	0.667206	0.397077
Hadha	3757.5	3867	5170	5889	8985.5	6245	7730	8216	0.667206	0.339996
Dpysl5	6.5	0	13	25.6667	44	36	54	33.5	0.667397	1.54754
Skp2	112	155	129	138	249	262	196	235.5	0.667397	0.433004
Zc3h14	5069.59	5596.38	4356.69	5001.58	6747.56	4704.61	5323.91	5894.64	0.667397	-0.217027
Mtg2	1590.5	1180	1036	1093.33	1638.5	1216	1121	1263.5	0.667397	-0.294432
Gm37728	53	48	109	112.333	28.5	73	74	35	0.667397	-0.963107
Gm43445	17.5	19	32	30.3333	18	9	24	12	0.667397	-1.05522
Cep192	289.5	268	333	319.333	677	386	463	521.5	0.66856	0.346854
Slfn10.ps	9.5	2	7	7	14	9	18	60.5	0.66926	1.57844
Smad2	2629	2649	2154	2380.67	3492.5	2532	2454	2562	0.670587	-0.226764
Btbd9	2949.84	2444	2444	2663.33	3281.2	3019.61	2750.32	2427.16	0.670587	-0.253805
Zswim1	1266	1452	1192.95	1162.67	1827.5	1192.81	1238	1236.5	0.670587	-0.293274
Lcor	740.5	989	918	1107	1173.5	977	871	944.5	0.670587	-0.314932
Cnot4	1490.5	1415	945	1129.33	1754	1242	918	1191.5	0.670587	-0.361806
Zfp169	456.5	413	752	651.333	622	564	530	443	0.670587	-0.474694
Manf	2525.43	1462.95	963.97	1022.27	1852.79	1174.85	1128	1326.94	0.670587	-0.512377
Cox7a2	11782.5	4819	4560	6745.33	12870.5	9577	12072	15669.5	0.670644	0.485282
Dars2	983	726	876	1042.67	1655	1183	1388	1420.5	0.670644	0.249482
Fam174b	5342.82	6045.4	3190.41	4514.5	6866.85	4657.15	3795.04	3660.36	0.670644	-0.405646
Gm43336	5.5	35	40	37	13	17	11	23.5	0.670644	-1.26723
Cep41	170	136	90	102.333	251.5	189	203	248	0.671445	0.456346
Acot8	782.5	581.53	455.99	699.767	1138.27	755.37	1047.17	1140.11	0.671445	0.317993
Zfp868	966.5	771	710	818.667	1096.5	864	814	863	0.671445	-0.231971
X1700030K09Rik	571.85	614.89	543.95	592.32	820.755	522.46	547.36	661.82	0.671445	-0.268736
Adamts1	788	1664	1246	1092.67	1022.5	1037	1341	1057	0.671445	-0.498037
Gm15816	64.775	50.98	33.4	41.63	47.975	43.86	24	32.77	0.671445	-0.73999
Gbp4	101.5	96	40	176	312.5	295	38	1006.5	0.671687	1.64161
Klk1b3	12.5	10	14	16	32	20	33	47.5	0.671687	0.963042
Caml	1681.5	1154	1041	1195.67	1612.5	1271	1254	1306.5	0.671687	-0.280889
Ccn1	5000.5	6758	4703	7465.67	5350.5	6962	1506	2367	0.671687	-0.934986
Best1	51.5	28	25	20.3333	29	18	0	9	0.671687	-1.58874
Gm21814	21	5	2	9	31.5	17	31	39	0.673762	1.3388
Gbp9	80.5	134	28	176	310.5	271	89	363.5	0.673762	0.947046
Ccn4	71	62	67	75.3333	178.5	153	85	113.5	0.673762	0.551215
Tmem123	2296	2715	2024	2544.33	3356.5	2355	2308	2686.5	0.673762	-0.236691
Btbd7	1064.5	1528	1399	1475.67	1845	1220	1403	1298	0.673762	-0.331582
Tcp11l2	2459	1779	1766	2466	3032	2013	2217	1934.5	0.674903	-0.267968
Plaur	425.5	425	154	96	289	263	101	94	0.675993	-0.957192
Rgn	368	194	179	297	486.5	368	427	506.5	0.677101	0.417193
Mfsd6l	917.5	1034	833	1021.33	1182.5	967	946	1151.5	0.677101	-0.230565
Cdc14b	845	617	804	759.333	920.5	763	729	846	0.677101	-0.285884
Cep72	109.5	179	46	152	305	306	263	156	0.677156	0.725645
Bicdl2	768.5	836	704	813	1015.5	830	833	802.5	0.677156	-0.231993
Zyx	970.06	1295.25	1173	1279.85	1548.22	1238.09	1140.37	1089.05	0.677156	-0.311137
Arid5a	65.5	63	126	59.3333	89.5	69	46	35.5	0.677156	-0.822322
Rab27a	83	96	81	72	199	67	201	258	0.678193	0.711706
E130308A19Rik	1133	1217	1643	1414.67	1624	1357	1360	1274	0.678193	-0.349889
Metrnl	4322.5	3756	2837	2742	4819	3561	2577	2819.5	0.678193	-0.388387
Gm3365	118.5	83	98	103	126	91	75	92	0.678193	-0.462612
Smg1	722.5	1210	1430	1452.67	1023.5	1115	1312	1041	0.678193	-0.486876
Catsperg1	73.5	39	32	52.3333	39	28	30	54	0.678193	-0.754923
Lztfl1	1088.97	862.7	655	981.303	1058.47	905.41	925.94	993.855	0.678243	-0.257805
Trim30a	451	405	423	547.333	1265.5	809	441	823.5	0.679402	0.460762
X9530068E07Rik	9544	7976	7542	8829	12207.5	8964	8988	9039	0.679402	-0.181098
Neu1	5026	5138	5146	5680.67	6571	5973	5151	5908.5	0.679402	-0.219558
Tgfb3	368	253	439	445	414.5	289	426	326	0.679402	-0.442038
Ppp4r4	29.5	19	16	18.3333	19.5	13	11	11	0.679402	-0.986728
Sfpq	1535.94	1930.64	1452.83	1423.04	1659.21	1782.39	1432.81	1710.75	0.680256	-0.331981
Map9	544	411	490	497	536	480	536	521	0.680718	-0.288886
Ttc33	1924	1143	1159	1400	1730.99	1332	1471.99	1394.49	0.680718	-0.302247
Gm15535	20.5	9	4	17	21	38	38	38.5	0.68109	1.12156
Ncam1	28	24	42	45.6667	76	95	42	106	0.68109	0.803801
Gm20463	135.855	69.48	36.44	103.553	209.665	109.7	154.56	251.32	0.68109	0.708915
Gm7204	40	23	19	27	61.5	52	56	56	0.68109	0.681147
Cenps	89	43	53	46.6667	138	107	104	103.5	0.68109	0.579249
Crip1	2479.5	970	720	1118.67	2891	1840	2624	2653.5	0.68109	0.558341
Rpl28	839	421.81	357	639.65	865.84	858	974	1291.45	0.68109	0.471873
Rps15a	445	233	333	370	476	549	652	776.5	0.68109	0.466301
Dglucy	828.5	428	397	646.313	1249.47	825	883	937.415	0.68109	0.384961
Napepld	495.5	516	351	589.667	936	675	716	747.5	0.68109	0.273102
Gpd1l	1398	1587	1468	1895	2664.5	2084	2351	2819.5	0.68109	0.255975
Kyat1	2845	2610	2256	2704.33	3453	2855	2897	2802.5	0.68109	-0.178995
Ptpn1	1896	1813	1832	1846	2218	2065	2006	1934.5	0.68109	-0.231903
Pard6a	436.5	370	363	417.333	524.5	388	421	431.5	0.68109	-0.235387
Traf2	2215	2135	2232	2131.33	3360	2103	1997	1959	0.68109	-0.30094
Usp32	1009	1509	1409	1402.67	1586.5	1385	1275	1295	0.68109	-0.343963
Gm47585	290.5	282	289	431.333	222	370	312	266.5	0.68109	-0.489757
Krt19	825	735	309	549	669.5	616	477	420	0.68109	-0.513991
Gm49783	62.29	53	47.37	58.4533	37.28	16.01	49.26	62.2	0.68109	-0.811125
Gm45266	28	45	83	105.303	17	65	31	44.5	0.68109	-1.0747
Fmo2	341	112	37	38.3333	85	28	21	138	0.68109	-1.34578
X1700084E18Rik	8	10	12	13	24.5	27	33	26.5	0.682802	0.979344
Cox7b	11748.5	4216	4537	6212.33	12927	8755	12018	15455	0.682802	0.515046
Macrod1	551	478	522	677.333	978.5	719	957	864.5	0.682802	0.275567
Srek1	2980	2669	2453	2782	3660.5	3041	2674	3112.5	0.682802	-0.190499
Bbx	3584	2751	3419	3709.33	4130	3542	3729	3447	0.682802	-0.243647
Tigd5	209.5	187	181	282	269	104	179	249	0.682802	-0.506007
R3hcc1l	1336	1174	1253	1370.93	1951.66	1164	1230	1363.88	0.683842	-0.253231
Gm43267	25.5	28	50	29.6667	30.5	31	14	18.5	0.683957	-0.945643
Lratd1	5619	9158	5373	5590	8845.5	5750	5887	5615.5	0.684055	-0.3918
Zfp677	435	413	306	424.667	595	339	361	365	0.685534	-0.32745
Cnih2	21	6	16	20	46.5	46	35	29.5	0.686121	0.948333
Mcl1	3958	5495	5852	6831.67	5673.5	6416	4940	5129	0.686121	-0.380787
Trim36	1292	1874	973	1054.33	1718	1172	1060	1203	0.686121	-0.41771
Gm43909	34.485	34.16	28.36	35.1367	37.325	26.56	13.83	21.37	0.686121	-0.805411
Mn1	4	12	7	5.66667	8	15	37	42.5	0.687084	1.44083
Atp5e	5857	2382	2486	3674.67	6048.5	5188	6402	7723.5	0.687084	0.460862
Pfkl	9886	7531	9063	9054.33	16517	14363	12852	12032.5	0.687084	0.260821
Ggps1	1807	1615.98	1453	1623.98	2162.99	1805	1600	1822.94	0.687084	-0.203097
Leng1	961.965	835.56	719.1	792.47	1063.91	831.44	796.39	987.29	0.687084	-0.237399
Gm42876	52	118	121	154.333	101.5	98	78	90	0.687469	-0.667659
Mat2a	16784.4	28093	9368	11629.8	17091.1	13541.3	13445.7	15836.6	0.687577	-0.529753
Atp4a	13581	6165	14493	18248.3	19092	19842	23355	38850	0.688216	0.577502
Mdfic	818	853	1127	881.667	872	1104	830	800.5	0.689357	-0.417435
Pard6b	6370.5	8765	9042	8309.67	9682	9430	7099	7109	0.689615	-0.363092
Edn1	59	69	49	68.6667	95.5	353	141	42.5	0.690087	1.05389
Zfp786	99	41	17	88.3333	131	164	117	133	0.690087	0.837898
X1700028J19Rik	161.5	93	142	121.333	290	139	258	309	0.690087	0.537276
Entr1	3616.47	3065.5	2882.86	3282.81	4652.28	3229.04	3449.12	3555.03	0.690087	-0.181651
Gm16286	4023.86	3683.16	2979.75	3443.84	4837.23	3674.5	3620.12	4010.91	0.690087	-0.198174
Plpbp	2687.95	2200.07	2286.77	2348.47	3301.28	2433.74	2560.47	2578.45	0.690087	-0.203124
Zfp267	1073.5	1061	1489	1389.33	1426	1226	1211	1386.5	0.690087	-0.33266
Psd3	533	693	655	834	782.995	441	805	685.5	0.690087	-0.396773
Per3	503	408	179	261.333	281.5	265	319	323	0.690087	-0.545387
Peli3	158	156	322	243.333	282.5	187	145	169.5	0.690087	-0.597574
Aifm3	46.5	20	44	44	36	35	16	23	0.690163	-0.875147
Nes	35	67	15	69.6667	115	96	89	119	0.692133	0.803228
Ypel1	592.595	535.07	582.5	606.163	753.42	621.54	478.67	647.76	0.692133	-0.284612
Fbxo17	153	146	77	129	151.5	98	117	105.5	0.692133	-0.477626
Gm20324	34	37	18	27	25.5	15	14	27.5	0.692133	-0.878973
Miip	1036.5	764	653	1000.33	1521	1236	1339	1231	0.692284	0.253648
Ptpre	46	23	48	77.6667	85.5	100	106	116	0.692483	0.710459
Rpl38	631.5	275	195	346.667	624	528	698	883.5	0.692483	0.566525
Cox6b1	20462	8080	7408	11613.3	21922	16183	21350	25896	0.692483	0.485406
Aldh1b1	390	209	410	476.667	671	616	558	825.5	0.692483	0.464723
Pm20d1	1492	1177	1844	2197.67	3657	1991	2972	2984.5	0.692483	0.3873
Osbp	2053.5	3470	2073	3504.67	5912.5	3642	4261	5104	0.692483	0.373284
Gjb1	1354.5	959	913	1183.67	2028.5	1518	1494	1698	0.692483	0.227918
Pias1	3165	2727	2532	3001.33	4188.5	3027	2895	2956.5	0.692483	-0.199395
Ehf	9918.5	10266	8064	9960.67	13971.5	9892	9461	10385	0.692483	-0.201384
Gm53	1067	1067	955	1003.33	1253.5	1038	1046	1258.5	0.692483	-0.223296
Saraf	15698.5	12689	11121	12589.3	18788.5	13497	12857	13195	0.692483	-0.229606
Tfpt	495.5	407	325	392.667	532	360	419	434.5	0.692483	-0.282624
Kdm6a	1217	1426	1203	1349	1978	1054	1267	1349.5	0.692483	-0.292315
Susd1	1260	1397	794	1404.33	1412.5	1200	1081	1382.5	0.692483	-0.310599
Sox6	3225.5	2791	3622	3002.67	4190.5	3492	2585	3107	0.692483	-0.324904
Kctd21	599.5	449	444	554.667	823	351	447	468.5	0.692483	-0.385133
Ccdc107	2915.5	1443	1175	1444.67	1865	1576	1562	1638.5	0.692483	-0.438034
X6820431F20Rik	109.5	162	84	100	132	76	107	100	0.692483	-0.538038
Gm38037	2	2	8.2	14.11	24.5	10.06	30.1	31.11	0.693541	1.48497
Rab6a	5705.65	5353.99	4033.17	4786.04	6596.76	5403.48	5016.34	5176.9	0.694577	-0.227051
Fbxo9	4543	3497	3349	3936	5243.5	4077	4097	4068.5	0.694602	-0.195369
Ankrd29	363.5	277	172	200	340.5	216	198	193.5	0.694602	-0.490462
Gpc6	18	8	8	8.66667	23	32	29	27	0.695654	1.01674
Bmyc	703.5	402	410	460	589.5	521	423	446.84	0.698548	-0.373751
Swt1	731.5	805	460	574	795	634	556	658.5	0.700086	-0.348637
E230013L22Rik	539.515	478.78	512.96	834.003	521.96	683.52	524.4	562.005	0.700086	-0.400721
Tmem186	1043	910	467	981.667	1619	1240	1392	1387.5	0.700997	0.36317
Nfkbiz	1763.5	4259	6638	2739	1181	4382	486	1016.5	0.700997	-1.50439
Prnp	280.5	184	144	165.667	226	138	150	221	0.702359	-0.465856
Akr1c14	342.5	55	8	13.3333	57.5	3	0	16	0.702807	-2.91345
Kitl	1626	2320	1547	1996.33	1379	1885	1745	2273.5	0.705329	-0.407101
Hmces	1973	1433	1202	1236.66	2026.91	1345.87	1331.98	1463.48	0.705932	-0.318243
X3830408C21Rik	36.5	20	29	48.3333	55.5	83	68	70.5	0.706992	0.712225
Wapl	3225	3349	2335	3260.67	3948.5	2949	3361	3459.5	0.707737	-0.210957
Bysl	1073.17	1253.93	969.73	1047.31	1484.56	1011.13	1061.1	1250.29	0.707737	-0.255711
Uba52	1839.53	701.19	777.96	1106.12	1845.6	1600.44	2051.21	2423.18	0.707928	0.484906
Polb	2277	1898	1584	1977.33	2591	2058	1863	2236.5	0.707928	-0.207873
Ptpru	241.5	552	222	214	377	214	147	302.5	0.707928	-0.674297
X1810021B22Rik	60.5	21	31	40	87.5	69	73	81.5	0.708405	0.66587
Cnot2	3321.5	3410	2998	3774.67	4667.5	3458	3822	3837	0.708405	-0.164554
Ercc3	907.5	976	817	930.333	1252	887	964	1025	0.708405	-0.210797
Helq	593	568	536	661.333	831	612	595	613	0.708405	-0.223232
Lad1	6432.5	9436	7132	8101	10066.5	8021	6366	8686.5	0.708405	-0.310196
Srfbp1	795.5	732	412	606.333	779	549	667	601.5	0.708405	-0.351531
Tmem150a	452	234	110	169.667	253	130	157	239	0.708405	-0.691121
X1700001L19Rik	46.5	29	32	54.6667	44.5	33	28	22.5	0.708405	-0.728849
Pcdhga3	19.885	133.36	74.15	84.3533	38.565	64.47	61.4	38.25	0.708405	-0.999468
Ano1	52.5	186	57	53.6667	122	27	45	45	0.708405	-1.02287
Zkscan14	805	481	522	725	783.5	558	716	547	0.709523	-0.335428
Cdan1	372.81	601.58	446.98	659.3	1092.45	698.64	862.57	874.955	0.710699	0.365294
Alg6	385.5	297	318	417.667	610	509	516	562	0.71088	0.250633
Gm2a	3549	2479	2581	3414.33	4074.5	3106	2869	3394.5	0.711219	-0.22264
Gm20431	15.41	0	0	40.2567	166.485	62.18	57.23	150.53	0.711417	2.66954
Celf4	11.5	3	5	11	4.5	18	40	50	0.711417	1.54595
Gcnt3	14.5	12	1	2.66667	20	29	21	31.5	0.711417	1.42078
H2.Q6	32	14	5	18.6667	27	79	9	117	0.711417	1.41729
Gm42047	33	22	22	11.6667	67	85	20	61	0.711417	0.998742
Gm13594	83.5	40	44	56	105.5	104	90.79	127.96	0.711417	0.570394
Map11	100.5	201	149	173.333	303.5	294	281	258	0.711417	0.477682
Rps6	1235.5	654	561	886.333	1332	1241	1392	1651.5	0.711417	0.395095
Tipin	518.5	457	399	400	657	796	676	772.5	0.711417	0.337424
Gfm1	3785	2584	3486	3514	5915.5	4242	5184	5907.5	0.711417	0.275453
Abhd8	741	807	768	993.667	1549.5	1056	1330	1229.5	0.711417	0.250187
Armc10	900.5	689	733	891.667	1204	802	710	776	0.711417	-0.277847
Dnajb1	5533.5	5659	4725	5313	5847.5	7336	2834	3607.5	0.711417	-0.490283
Ubb.ps	297	160	138	145.667	229.5	158	150	138.5	0.711417	-0.51888
Ttn	189	150	380	410.667	287.5	211	260	215.5	0.711417	-0.612805
Ugt2b37	333	59	5	3	16	1	4	53	0.711417	-2.79906
Cyp2j5	1433.5	271	34	15	57.5	10	0	177	0.711417	-3.21281
Dut	932.5	467	507	578	1169.5	1015	929	1046.5	0.712395	0.370513
Arhgap24	33929.5	32441	25913	31337.7	44810.5	31869	31136	34976	0.712395	-0.185814
Slc9a3r2	1172	1617	809	1092	1605.5	1024	767	1240	0.712395	-0.423181
Zfp386	1386.5	1077	1125	1298	1610	1284	1338	1350	0.713717	-0.193283
Actg1	42221.5	42192	56898	51461.7	51064.8	57772	41469.6	48247.5	0.713717	-0.347308
Slc39a6	538.5	643	529	596.667	791	556	612	570.5	0.713843	-0.265681
Six5	83	113	105	139.667	219.5	213	205	154.5	0.714897	0.464809
Lars2	2251	1392	2420	2832.33	3416	3565	3554	4685.5	0.714897	0.400811
Tmem9	4880.5	3463	3439	4784.33	7728	5317	5800	6212.5	0.714897	0.212651
Ankrd11	5260	6040	4926	6066.67	6878	6172	6231.88	5666	0.714897	-0.220446
Zfp867	609.5	491	558	653.667	787.5	600	577	595.5	0.714897	-0.243727
Tmub1	1366	1007	840	987.667	1300	1084	1066	1094	0.714897	-0.266343
Tmem159	1613.99	982	972	1254.32	1539.5	1165	1144.99	1317.99	0.714897	-0.280014
Rsf1	1292.5	1149	1425	1661.33	1503.98	1242.99	1612	1536.48	0.714897	-0.290537
Dcun1d3	287	393	286	343	379	291	335	368	0.714897	-0.323413
Stim2	1008.5	2206	1218	1317	1774	1271	1220	1345	0.714897	-0.446268
Gm45716	326.935	253.18	144.36	223.703	231.71	243.86	190.21	227.08	0.714897	-0.448742
Hmgb3	899.5	674	595	781.333	1310	1046	1194	1010.5	0.715582	0.251507
Wnt5b	21	15	4	9.33333	30	52	23	30.5	0.715734	1.1268
Shtn1	215.5	109	140	214	321.5	256	324	274.5	0.715734	0.4259
Orc6	440.555	275	207	290.013	591.04	575.04	401.01	515.005	0.715734	0.411686
Esrra	1383	2019	2270	2828.32	4080.5	3209	3705	3520.49	0.715734	0.37826
Tm9sf1	5922.05	4892	5167.88	6183.59	9506.63	7062.84	7662.9	8256.96	0.715734	0.162709
Prdm16os	1391	1015	1096	1506.33	1570.5	1250	1356	1393	0.715734	-0.224967
Gpr180	2073	1672	1617	1576.33	2399.5	1653	1773	1938.5	0.715734	-0.235743
Ddx31	467.5	687	406	444.333	664	360	481	516.5	0.715734	-0.399689
Tent5b	1642.5	3190	3204	1914.33	2807	3026	1486	1568.5	0.715734	-0.583242
Haao	556.5	86	29	27.3333	106.5	16	23	92.5	0.715734	-1.95928
Tubg1	1770	1218	1104	1184	2532	1943	1906	1988	0.716146	0.279523
Rpl30	616.255	419.64	339.8	492.813	692.9	642.91	804.09	969.385	0.716661	0.371313
Fkbp1b	146.5	106	61	83.3333	127	77	39	81.5	0.717773	-0.686839
Tmem119	28.5	14	12	18	128	44	9	46	0.717909	1.21143
Slc12a5	6	7	15	24	32	33	33	40	0.717909	1.0366
Mysm1	983.5	1109	888	949	1161	963	1158	1014.5	0.717909	-0.259198
Ube2w	1933.5	1589	1138	1476.67	1788.5	1474	1566	1799	0.717909	-0.266579
Bptf	1076	1127	1390	1342.67	1180.5	1462	1245	1110.5	0.717909	-0.361373
Cnr2	14	30	64	36	42	12	25	6.5	0.717909	-1.24558
G0s2	170	21	8	11	26	3	0	37	0.717909	-2.06724
Slc22a1	416	84	31	8	15.5	12	1	92	0.717909	-2.50786
Tmem174	536	52	7	6.66667	21.5	2	6	84	0.717909	-2.75176
Nat8f5	94.225	10	1	0	1	0	0	13.67	0.717909	-3.14191
Klk1b24	7.5	4	4	24.6667	33	15	31	47.5	0.717969	1.28889
Gm42798	5.5	15	22	23.6667	18	42	55	75	0.717969	1.13643
Pcdh19	103	188	123	143	402	197	350	166.5	0.717969	0.588544
Dap	2840.5	1813	2030	2562	4288.5	3004	3423	3541.5	0.717969	0.240537
Top1	2332	1687	1509	1830.67	2158.5	1898	2030	1996.5	0.717969	-0.239212
Papola	6542	7106	4431	6072.33	7922	5703	6083	6886.5	0.717969	-0.249063
Zbtb38	1672	1640	1667	2205.67	1803	1819	1847	2230.5	0.717969	-0.274294
Ranbp2	2121.5	2688	2614	3245	3424	2336	3050	2661	0.717969	-0.291187
Ggct	496	360	323	345.667	424	373	419	369.5	0.717969	-0.320707
Hspa8	26609.5	23710	13481	15629	28775	16219	16191	18872.5	0.717969	-0.392277
Crebbp	1582.5	1981	2885	2823	2323	2444	2235	2116	0.717969	-0.415984
Gm17435	65.38	67.3	102.22	103.7	53.575	81.62	62.27	84.815	0.717969	-0.631623
Gm48996	67.5	117	238	224.333	52	223	47	76.5	0.717969	-1.04518
Ntmt1	1715	1182	1314	1130.67	1733	1415	1174	1338	0.719281	-0.31161
Gm15708	88.5	42	138	103	80	69	76	77	0.719281	-0.70016
Cdc26	1132	843	698	942.667	1196	941	899	924	0.719408	-0.248748
Katnb1	790.935	700.02	835.37	933.563	1443.54	1203.6	1309.71	1139.41	0.719691	0.257729
Ipp	654.5	497	413	644.667	1014.5	716	839	847.5	0.719691	0.251082
Chaserr	2027.35	1493.44	1292.71	1510.01	1729.06	1645.85	1600.64	1844.25	0.719691	-0.264338
Med4	1371	1065	807	979.667	1416	929	1118	1067	0.719691	-0.286851
Rgcc	1205.5	1489	127	320.667	612.5	344	200	465.5	0.719691	-1.35833
Nob1	996	932	758	761.667	1130.5	826	880	967	0.720559	-0.253583
Gm43533	6.5	4	10	10.3333	8.5	25	36	25	0.721971	1.30528
Appbp2	3435.02	3111	2851	3205.75	4359.82	3429	3478	3369.85	0.721971	-0.173506
Enoph1	781.5	755	606	687.333	954.5	738	730	749	0.721971	-0.226287
Nr1h3	465.5	200	286	254.667	413.5	241	208	266.5	0.721971	-0.501283
Zrsr1	151.15	105	193	155.4	78.625	152	160.25	105.1	0.721971	-0.644983
Tmie	595.99	500.95	843	1015.31	1612.96	1114.87	1233	1180.94	0.722199	0.401417
Phf3	1738	1911	1926	2460	2411	1931	2211	2317.5	0.722199	-0.243764
Snrpe	888.5	470	363	643	988.5	809	1003	1284.5	0.723111	0.431491
X2310033P09Rik	960.775	699.95	482	723.033	855.565	762.3	570.16	734.62	0.723111	-0.343889
Rpl37	793.5	399	270	562.667	800.5	700	924	1260	0.723593	0.51552
A930015D03Rik	23.87	27.06	29.07	35.73	18.275	7.58	24.16	29.665	0.723617	-0.928726
Nabp1	610.5	1146	2476	1838.33	788.5	1552	1093	1414	0.724009	-0.715782
Cs	15333	13310	18206	17990.3	27599	21636	26155	27872	0.725487	0.276361
Lrif1	667.01	640	533.64	641.49	735.32	643.09	642.53	756.385	0.725487	-0.220672
Ttc3	3550.34	3392.26	4221.16	4270.77	4810.09	3879.5	4259.49	4103.72	0.725487	-0.251038
Vps13d	762.5	711	1071	1029.67	880	929	907	912	0.725487	-0.365057
Emp2	695.5	858	330	595.667	847	508	560	340.5	0.725487	-0.529638
Cd83	23.5	29	30	51.3333	38	20	18	26	0.725487	-0.79627
Spink8	11347.5	4196	5645	8004.67	13181	8728	13713	16325.5	0.725709	0.46554
Terf2ip	2322.5	1977	1951	2105.33	3082	2059	2112	2354	0.725709	-0.197926
Zfp574	1566.5	2461	2341	2405	2998	2104	2132	1862.5	0.725709	-0.358898
Klk1b5	36.5	15	24	64.6667	82.5	54	74	104.5	0.726192	0.809587
Cox15	3771.49	3042.97	3303.92	3674.57	6710.42	4025.64	4980.84	5465.35	0.726192	0.21843
Slc35g1	5910	9802	6168	8930.33	9342.5	7449	7657	7925	0.726192	-0.31775
G6pc	427	73	17	9.66667	18.5	8	17	98	0.726192	-2.24012
Efna4	1517.49	1228	1255.98	1596.66	1904.48	1556.99	1438.95	1364.45	0.726305	-0.221597
Spty2d1	1634.79	1995.87	2101.48	2311.3	2750.16	1873.5	2163.69	1936.49	0.726305	-0.286105
Pde4b	1472.5	2483	832	1312	1664	1061	1471	1486.5	0.726305	-0.494101
Dus3l	2190	2085	1724	2304.67	2648.5	2417	2012	2312	0.726422	-0.20232
Dna2	42	75	93	57.3333	134	110	130	182.5	0.726818	0.638432
C3ar1	3.5	29	13	46.3333	40	80	50	88	0.727157	1.15496
Gbp3	243.5	86	31	233.667	514.5	695	62	859.5	0.728043	1.52558
Car15	29330.7	23343.1	17947.5	19876.2	22466.8	32721.1	48852	62677.9	0.728043	0.527199
Ptma	3601	2691	2179	3626.33	4345.5	4416	4802	5380.5	0.728043	0.289877
Thoc2	2617	2173	2316	2634.33	3377	2399	2703	2845.5	0.728043	-0.174908
Zfp644	1536.5	1529	1651	1809.33	1992	1667	1789	1913.5	0.728043	-0.215585
Cers5	2870	2525	2365	2737	3829	2843	2306	2848	0.728043	-0.224138
Asb6	1646	1535	1445	1373	2063	1505	1614	1580	0.728043	-0.22578
Plcl1	2399	2294	2293	2345.33	3383.5	2517	2318	2217.5	0.728043	-0.238445
Alkbh1	848.11	913.12	789.47	665.14	1028.34	839.07	684.74	871.105	0.728043	-0.312768
Zfp84	840	1022	715	971.333	1171	605	961	1003	0.728043	-0.324072
Etv3	838	1387	1139	1069.33	1487.5	936	1075	1121.5	0.728043	-0.357096
Trip11	2030.5	1692	2219	2258.33	1622.5	2039	2354	2235.5	0.728043	-0.36052
Plekhh3	1035	1806.99	2671	2105.32	2055	2048.98	1402	1595	0.728043	-0.516115
Gm49307	85.5	65	72	80.3333	56.5	66	82	67	0.728043	-0.527462
Nxn	118	175	112	139.667	130.5	165	97	96.5	0.728043	-0.534398
Rpa3	308	162	138	197.333	373	350	326	338.5	0.728185	0.422731
Ppp2r3a	1928	2333	2108	2696	3005.5	2156	2527	2388.5	0.728185	-0.24026
Cdyl2	187.5	208	232	158.333	198	212	178	174	0.728185	-0.442384
Gm15910	4	10	7	14.3333	20	13	28	42	0.728548	1.17954
Gm19434	18	19	22	24.3333	32	48	39	68.5	0.728548	0.800372
Khsrp	505	875	980	1409.33	1593.5	1680	1736	1807	0.728548	0.478763
Gpr160	4250.5	3580	2846	3103.33	4850.5	3362	3475	3557.5	0.728548	-0.24808
Rundc3a	49	49	29	46.6667	122.5	41	107	95	0.731685	0.669946
Fam110c	964	995	1287	1274.33	1331.5	1289	1060	1045.5	0.733472	-0.328089
Crlf2	52.5	57	38	53.6667	118	65	91	101	0.734496	0.504295
Zfp316	250	408	313	609.333	670	596	790	743	0.734496	0.45866
Oxct1	27247.4	10724.2	22953.5	21483.4	36365.8	30426.4	37386.9	40385.4	0.734496	0.429334
R3hdm1	954.5	929	1083	1129	1197.5	1088	1043	1177.5	0.734496	-0.251325
X6720464F23Rik	45.5	47	64	38	30.5	53	34	34	0.734496	-0.752356
Rassf7	3618	2870	2823	2937.67	4399	3411	2741	2779	0.736664	-0.273176
Zscan18	136	189	117	131	198	132	91	119	0.737198	-0.496961
Gm17092	13.87	3.05	6.05	13.79	18.78	26.27	35.77	22.19	0.737989	1.15448
Rrs1	1249.5	1127	923	1052.67	1395	1161	1063	1279	0.737989	-0.21645
Gm38359	11.5	1	1	11.6667	16	25	27	22	0.739139	1.50732
Tap2	2355.55	2896.84	1868.72	2848.02	4947.08	4420.67	2510.59	5016.26	0.739139	0.374602
Ppp2r2a	2699	2419	2303	2222.33	3347.5	2577	2405	2574	0.739139	-0.21998
Ldc1	137.5	11	6	0	23	1	0	12.5	0.739139	-2.55207
Rpl17	714	381	283	471.333	688.5	675	844	1037	0.740719	0.4609
Chpt1	23158.8	17213.6	14665.8	18153.8	23883.6	18975.5	18618.8	20806.5	0.740719	-0.21227
Gm37364	243.5	368	361	368	220.5	419	304	245.5	0.740719	-0.535742
Riok2	1364.97	1187	982	1205.89	1686.25	1187.75	1257	1277.82	0.741552	-0.199636
Gm20696	174.475	79.84	337.42	431.403	116.605	236.84	233.64	133.265	0.741552	-0.843986
D330041H03Rik	443.985	61.03	74.16	76.9333	38.805	152.88	76.05	97.95	0.742117	-1.12271
Cox5b	11724.5	4198	4051	6136	11635.5	9244	11316	14892.5	0.743104	0.49568
Rnf19b	330.5	338	314	432.667	559	590	534	550.5	0.743104	0.286266
Hnrnpd	1390.13	1667.95	1452.95	2008.88	2542.22	2431.73	2364.23	2830.81	0.743104	0.2631
Cav1	21588.5	16149	17516	22605.3	32807.5	23383	29034	32890	0.743104	0.217337
Cblc	2294.5	1828	1645	1853	2369	2292	1708	1864.5	0.743104	-0.268195
Adam15	1557.38	2274.62	1327.52	2189.82	3534.68	2396.93	2954.73	3024.89	0.743954	0.309014
Rbm5	5964.5	4943	4046	4536.67	7303.5	4539	4781	5006.5	0.743954	-0.249112
Spry1	3537.32	6941.26	2237	2650.22	4310.55	3238.59	3369.72	3044.81	0.743954	-0.537006
Gm14303	12	2	0	8.66667	17.5	13	21	35	0.744527	1.60616
Ankrd37	115.95	59	113	94.2033	187.805	223	175.73	138.49	0.745011	0.547661
Tmem242	1156.5	726	921	1169	1889	1449	1419	1475	0.745011	0.266374
Tasor2	790.385	876.43	893.17	999.313	1185.4	824.36	842.83	1087.58	0.745011	-0.254407
Eif2s3y	1547.5	1708	1201	1870.33	840	1893	1104	1817.5	0.745011	-0.501941
Kdm6b	272	351.62	1164.65	619.573	375.46	658	466.35	363.525	0.745011	-0.778111
Eif3j2	88.5	78	29	30.6667	51.5	29	42	45.5	0.74711	-0.809935
Gm46620	44.5	26	29	20	59	77	53	62.5	0.747204	0.703562
Hap1	291.5	728	318	697.333	1023	917	1056	788.5	0.747204	0.524435
Fam161b	473	476	326	453.333	546.5	416	404	512.5	0.747204	-0.265526
Efemp2	595.5	529	442	428.81	678.32	518	421	505	0.747204	-0.309486
Pwwp2b	1836.5	3059	2058	2221	3191.5	2286	1902	2157	0.747204	-0.354539
Serinc2	4783.5	5028	3420	4006	6472.5	4125	4024	4177.5	0.747489	-0.277132
Gm15459	118	92	58	60.3333	109.5	52	57	67	0.748152	-0.607383
Slc6a13	280.5	37	1	2.33333	18	1	5	35	0.748164	-2.8104
Trim5	157	105	60	133.333	173.025	171	279	221.5	0.750973	0.551922
Chd1l	950.995	729	1015	1166.33	1700.5	1429	1465	1513	0.750973	0.275357
Ints2	699.935	644.54	612.66	821.087	1390.26	812.61	967.34	1163.83	0.750973	0.243551
Fgd4	1077.5	1297	1077	1334.67	1653	996	1262	1400.5	0.750973	-0.251376
Srf	730	1307	1349	1394.67	1332	1224	996	1211.5	0.750973	-0.407335
AI837181	774.5	701	794	769.667	1070.5	793	731	786.5	0.751114	-0.248339
Frk	7068	5769	5271	5997	8241	6122	6491	7193.5	0.751607	-0.170514
Tmem183a	2503.5	2519	2203	2324.33	3401.5	2333	2620	2648.5	0.751607	-0.194545
Amn1	1275	1304	760	1028.67	1115.5	981	1204	1230	0.751607	-0.320203
Gm1848	34.5	27	20	30	17.5	23	19	24	0.751607	-0.763542
X4930404I05Rik	24.635	34.84	72.41	27.8267	40.24	22.29	19.97	34.53	0.751607	-0.915824
X5430420F09Rik	29	10	38	34	11.5	26	15	16.5	0.751607	-1.04516
D630044L22Rik	631.255	976.64	757.29	922.98	1142.32	835.94	664.9	788.155	0.752312	-0.343667
Gm4045	10.5	3	5	9.66667	8	17	26	36	0.752608	1.30979
Rps27	1214	658	513	929.333	1197.5	1238	1350	1918.5	0.752608	0.434788
Prodh	1564	1428	1290	1534.33	2222.5	2041	1965	2619	0.752608	0.224232
Fbxl8	477.5	383	405	375.333	553	423	347	440.5	0.752608	-0.295986
Dio1	381.5	164	111	161.667	242	167	154	126	0.752608	-0.620406
Ube2j2	1831.5	1430	1116	1261	1756.5	1492	1416	1415.5	0.752746	-0.272044
Arhgef3	1507.5	5716	2917	2323	2836.5	2325	2576	3260.5	0.752748	-0.598907
Mok	1395	1082	720	928.667	1368.5	1100	797	937	0.753455	-0.357376
Parp11	358.5	310	231	438.667	674.5	499	477	494	0.755359	0.304357
C030006K11Rik	474	429	655	871	1093.5	1041	998	1011	0.75599	0.39208
AI314278	110.5	28	7	4	19	6	9	29	0.75599	-1.61477
Poc5	873.715	834.67	846.25	850.163	1371.2	743.9	750	836.13	0.756784	-0.297431
Gm43268	6.5	11	3	14	31	17	22	24.5	0.757819	1.08934
X1700041G16Rik	5	7	2	12.3333	14	31	14	19.5	0.759182	1.28808
Ppp4r3b	3280	2851	2408	3194.67	3874.5	2954	3448	3353	0.759182	-0.165376
Zscan21	2827.5	2316	1900	2271	3354.5	2493	2188	2250	0.759182	-0.247474
Irak4	1211.16	1024.13	1004.13	1001.85	1205.24	1227.22	1101.16	1115.3	0.759182	-0.248074
Gon7	443.975	330.91	246.59	270.9	398.115	316.78	275.31	326.015	0.759182	-0.359963
X9930021J03Rik	479.5	643	801	727.333	672	739	610	633	0.759182	-0.392033
Gm10550	18.645	22.42	36.4	23.94	25.195	23.21	5.75	11.875	0.759182	-1.04133
AC160336.1	4.005	2	15.02	20.0233	7.06	6	62.26	98.19	0.75998	1.71212
Gm38352	3.5	4	10	8.66667	13.5	6	32.74	40.5	0.75998	1.38816
Nutf2	301	118	95	174	335.5	282	309	342	0.75998	0.531275
Slc2a4	1976.5	1250	2821	3365.67	3741	3875	3918	5598.5	0.75998	0.486109
Gsta4	1782.5	668	1110	1484.67	2077.5	1610	2487	2732	0.75998	0.456412
Msrb1	104.5	151	91	137	285.5	174	183	201	0.75998	0.405237
Pex26	741.5	827	944	1359	2174	1230	1633	1479.5	0.75998	0.351813
Nf2	2457	3030	2847	3787	5888.5	3619	4858	4959	0.75998	0.275093
Abcb8	2422	1810	2461	2725.33	4113.5	3215	3626	3678	0.75998	0.24691
Nat8f4	562	581	405	634.333	990.5	797	767	792	0.75998	0.236999
Fbxw2	2416.5	2148	2059	2369	3011	2502	2516	2494	0.75998	-0.158995
Ankrd9	3479.5	2793	2964	3370	4361	3545	3020	3469	0.75998	-0.198385
Slc25a51	1970	1747	1897	1841.67	2594.5	2016	1857	2009.5	0.75998	-0.213193
Morc3	1370.5	1440	1218	1381.67	2066.5	1243	1358	1452.5	0.75998	-0.227797
Ankrd10	2283.5	2757	2612	2656.33	3538.5	2482	2892	2577	0.75998	-0.246561
Ints6l	2083	2152	2318	2577	3247	2361	2406	2097.5	0.75998	-0.251556
Dcun1d1	1198.66	1138	778	926.147	1245.84	947.22	1037	1173.98	0.75998	-0.262135
Blnk	12640.5	8949	8002	8859.33	12515	10672	8644	9955	0.75998	-0.263237
Trmt12	901.5	612	570	700.333	902.5	585	732	798.5	0.75998	-0.27064
Nck1	1663	1369	825	1298.33	1664	1333	1184	1190.5	0.75998	-0.316178
Sema5a	1548.5	2177	2348	2498.33	2687.5	2392	1975	1772.5	0.75998	-0.356045
Pik3ip1	3950.99	2818.99	1605	3150.33	3574.99	3107	2277	2412.97	0.75998	-0.383595
Tef	4566	6110	2316	3207.33	4754	3486	3799	3683.5	0.75998	-0.431174
Gm17110	47.015	21	70.35	46.81	30.135	44.18	28.05	33.67	0.75998	-0.83191
Slc17a1	930.5	100	26	10	53	5	6	163.5	0.75998	-2.5909
Ugt3a2	1860.5	201	2	21	82	22	7	252	0.75998	-2.87339
Lamb1	4970	5265	4771	5632.33	11480.5	6850	7135	6932	0.760378	0.242926
Gm14539	22	2	6	8.33333	24	20	20	55.5	0.761084	1.30594
Akr1c12	190	131	87	130	277.5	160	282	239.5	0.761084	0.458293
Itgae	10	8	51	8.33333	17	5	7	11	0.761571	-1.47466
Bcat2	6542.58	4138	5347.99	5713.43	9907	6977.32	7913.14	9048.5	0.762389	0.247128
Ptpn11	2197.5	1641	2788	2518	1954.5	2758	2040	2239	0.763662	-0.399741
Pigr	77	44	26	60.3333	96	66	83	206	0.76369	0.761644
Podxl2	66.375	153.86	93.95	132.93	229.78	142.95	240.81	244.82	0.76369	0.545825
Uqcr10	9786	3548	3423	5218.33	10014	7454	9458	12284.5	0.76369	0.477492
Rps16	569.5	309	247	385	589.5	550	638	804.5	0.76369	0.416282
Gcfc2	191.375	106.63	183.43	199.543	295.94	244.57	306.49	333.77	0.76369	0.41294
Rpl5	907.375	639.27	476.97	601.497	1038.42	917.64	1103.4	1198.12	0.76369	0.329254
Atp5a1	88068.5	52491	77450	82435.7	130552	99752	118619	127544	0.76369	0.278786
AC109196.1	366.5	385	340	455.667	769	525	550	557	0.76369	0.240663
Dnaja2	6115.5	5404	5176	5917.67	7549	6086	6106	7043.5	0.76369	-0.143671
Anapc7	2336.5	2002	1903	2303.67	2949	2132	2515	2391.5	0.76369	-0.162649
Sf3b1	14202.5	11552	10683	11462.7	16640.5	12429	12907	13352.5	0.76369	-0.183019
Zfp950	1916.5	1658	1412	1788.33	2057	1956	1751	1913	0.76369	-0.195474
Anxa7	5327.5	4422	3841	4405.33	6342	4811	4405	5037.5	0.76369	-0.195788
Zfp655	1665.5	1833	1553	1906.67	2468.5	1874	1806	1820	0.76369	-0.197621
Pja1	7737.5	6898	5846	6868.33	10503.5	6472	6955	7386	0.76369	-0.204804
Kmt5b	2199.64	2570.18	2080.86	2824.83	3107.44	2541.37	2725.46	2554.07	0.76369	-0.208471
Ptges	14209	13160	13378	13883	21145	13192	14259	13577.5	0.76369	-0.219967
Nbdy	1263	803	727.99	917.333	1219.49	936	813.92	994.47	0.76369	-0.287488
Peli2	1957.54	2375.44	2717.58	3185.58	3380.72	2850.49	2122.07	2353.99	0.76369	-0.333279
Calhm2	178.5	205	142	216.667	197.01	195	170.16	197.51	0.76369	-0.339706
Trmt112	1026.7	762.32	512.28	619.59	887.37	767.94	647.09	659.675	0.76369	-0.356939
Ppic	6457.5	5019	3133	4268.67	5797	5411	3843	4034	0.76369	-0.356955
Yod1	527.365	650	724.93	741.667	609.905	772	664	621	0.76369	-0.365729
Ttc41	122.5	127	84	104.333	142	92	69	115.5	0.76369	-0.462583
Apela	19352.6	12204	5246	9710.91	12868.7	10174.1	8511.71	11297	0.76369	-0.483433
Zfp951	156	130	73	84	80.5	83	116	105.5	0.76369	-0.565464
Tcim	438.5	436	106	312.637	244.7	284.97	203.84	329.5	0.76369	-0.629373
Elf3	13473	17008	19451	12110.3	12182.9	19499.9	6721.93	8264.86	0.76369	-0.801577
Gm49502	45.5	65	184	152.667	63	89	108	68.5	0.76369	-0.838395
Pxdc1	132	146	37	67	133	44	37	71.5	0.76369	-0.846758
Igfbp3	1045.5	2263	342	1631.33	1400	548	319	1067.5	0.76369	-1.07945
Unc5b	11.5	53	19	29.3333	30	5	12	22	0.76369	-1.16614
Arhgap30	14.5	26	33	36.3333	65	122	31	51	0.76477	0.932847
Zfp536	37	25	20	55	62	44	63	138.5	0.76477	0.807258
Lgals9	232	180	79	262	697	340	127	474	0.76477	0.72464
Pcdhgb5	109.995	56.56	37	100.783	131.83	137.33	189.05	127.305	0.76477	0.607778
Parp14	476.5	456	285	830.333	1458.5	815	448	1223	0.76477	0.559114
Rpl41	2725	1202	1151	1655	2499	2430	3005	3690.5	0.76477	0.4361
Rps27a	977	470	477	700.333	980.5	926	1122	1436	0.76477	0.410301
Lrrc8e	167	212	148	296.667	346.5	377	310	362.5	0.76477	0.39822
Zfp185	404.5	200	331	379	721	400	540	608.5	0.76477	0.391905
Gga1	700	1165	999	1395	2018.5	1566	1587	1962	0.76477	0.350674
Ptger1	7851.75	7588.6	3852.14	7152.55	13435	11576.1	8151.52	10319.8	0.76477	0.344213
Suv39h1	519.34	399	460.62	491.8	1039.88	585.64	816.71	621.25	0.76477	0.309571
Naa40	1653.5	1917	2153	2761.33	3739.5	3228	3029	3570.5	0.76477	0.289097
Aldh18a1	542.5	657	564	693	1104.5	736	921	1143.5	0.76477	0.272586
Lamc2	7252.5	9353	8647	10176.3	17910	11269	13762	13065.5	0.76477	0.256352
Msh2	1643	1219	1441	1877.33	2902.5	2013	2319	2233	0.76477	0.227783
Sf3b2	5192.9	5735.96	4154.92	5335.81	9564.81	7459.59	6588.71	7346.56	0.76477	0.209743
Pacsin2	15288	14962	14839	16810	26546	18861	21404	25024	0.76477	0.173656
Ccng1	6580.5	5935	5605	6687.67	10024	7573	9267	9321	0.76477	0.158456
Fbxw17	1283	1090	949	1313.67	1678.5	1198	1076	1311	0.76477	-0.206135
Smc3	2581	1789	1686	2009.33	2649.5	2173	2055	2057.5	0.76477	-0.232769
Arl14ep	673	802	585	731	838.5	683	780	790	0.76477	-0.238228
Rbm7	2847	2443	1741	2225.67	3123	2413	2156	2514.5	0.76477	-0.244642
Wdr25	310.5	287	285	329.333	426	296	289	331	0.76477	-0.248409
Wwox	1060	758	766	887.333	1262	897	826	829.5	0.76477	-0.255879
St7l	1328.55	1023	852	977.333	1507.08	1021	985	1075.13	0.76477	-0.25967
Atf1	675.5	625	695	847.333	752.5	782	766	768	0.76477	-0.265168
Ubtd1	1406.5	1547	1271	1110.67	1743.5	1363	1348	1382	0.76477	-0.271082
Sdc4	16653.5	19126	20438	22860.7	19182	21793	20544	22729	0.76477	-0.286879
Atad2b	795.5	883	874	885.333	883	771	1062	958	0.76477	-0.29055
Ovol2	561	436	314	430	594.695	445	370	413	0.76477	-0.318531
Bloc1s4	1330	809	624	875	1083	888	845	931	0.76477	-0.328358
Terf1	918	690	499	645.333	896.5	765	570	595	0.76477	-0.341328
Rbfox1	186.5	134	127	172	198	156	125	155	0.76477	-0.349535
Lmbrd2	411	348	420	419.667	340.5	353	473	456.5	0.76477	-0.355856
Epor	2576	2548	1266	1884.67	2134	2318	1861	1954	0.76477	-0.365482
Socs4	662	687	427	490.333	542	665	487	571.5	0.76477	-0.369536
Csrnp2	795	2337	1598	1204	1478	1481	1089	1438.5	0.76477	-0.527918
Gm44164	45.5	31	27	46	25	34	31	29.5	0.76477	-0.672597
Fscn2	26	15	17	20.6667	17	10	9	19	0.76477	-0.916029
Slc3a1	960.01	117.27	1.25	19.48	49.505	8.99	55.09	116.745	0.76477	-2.58059
Xrra1	8.5	2	0	14.6667	34	23	15	18.79	0.766271	1.53837
Gm45169	27.5	25	24	37.6667	68	46	74	44.5	0.766271	0.635216
Sike1	2386	2302	1679	2088	2776.5	2057	2299	2479	0.766271	-0.202016
Nfe2l2	17867.5	13354	12174	13302.3	21079	14330	13700	13835.5	0.766271	-0.244989
Tanc1	7384	9022	10405	10865.3	13305.5	9028	9152	9536	0.766271	-0.287203
Igtp	2129.5	561	398	1051.67	2594	4238	509	5681.5	0.768526	1.33017
Ppp1r3f	31.46	32.14	42.96	114.4	127.78	70.15	198.32	102.26	0.768526	0.827332
X3110099E03Rik	32.5	60	50	32.3333	38.5	26	6	48	0.768526	-1.00292
A930004D18Rik	83.5	89	77	91.3333	188	95	194	142	0.768927	0.463535
Stat2	745	785	618	1216	1794	1242	953	1642	0.768927	0.358429
Cdkn2d	657	647	590	659.667	1340	1318	845	768	0.768927	0.35595
Hddc2	877.5	518	414	534.333	975	920	941	1012	0.768927	0.351217
Prom2	564	385	310	457.333	872	470	658	856	0.768927	0.347424
Ubxn8	398	348	440	571	725.5	574	725	843.5	0.768927	0.32476
Ctsc	1984.5	1610	1105	1599	2788	1945	2330	2812.5	0.768927	0.268799
Sdr39u1	3899.41	2176.67	2853.29	3196.53	5434.67	4347.36	4381.58	4863.98	0.768927	0.267874
Usp5	3938	5123	4315	5905.67	8816.5	6173	7458	7520	0.768927	0.244022
Rhobtb3	892	848	807	1023.67	1497.5	1248	1316	1234.5	0.768927	0.185692
Rnpep	6487.41	5398.93	5497.85	6495.14	9710.08	8251.71	8140.75	8473.02	0.768927	0.150664
Asb4	1071	1083	907	1061.67	1392.5	960	1080	1291	0.768927	-0.198611
Zfp942	723.5	666	703	763.333	901.5	713	794	848.5	0.768927	-0.200596
Dcaf10	858	1148	850	1067.67	1347.5	929	1028	1035.5	0.768927	-0.251839
Osbpl6	297.5	273	316	342	393	306	297	348.5	0.768927	-0.265236
Fbxl20	1119	912	1073	1393.33	1465.5	1168	1242	975.5	0.768927	-0.273322
Ash1l	3105	3421.75	4670	5064.65	3803.88	4434	4130.82	4191.38	0.768927	-0.353352
Ttbk2	258.485	387.1	418.72	363.697	319.58	330.65	336.91	424.25	0.768927	-0.413044
Eva1b	1785.5	3617	1200	1577.33	1725	1881	1771	2089	0.768927	-0.511381
Cd36	793	555	125	319	718	139	188	302	0.768927	-0.84727
Gm17024	7	21	35	17	9.5	21	2	7	0.768927	-1.41247
Ggt1	1562	178	10	36.6667	122.5	21	69	247	0.768927	-2.31158
Lzts1	6.5	6	3	25	13	18	22	80.5	0.769243	1.41937
D030055H07Rik	12.895	8.88	4.92	19.17	12.46	10.55	47.76	68.79	0.769243	1.27978
X5930420M18Rik	8.5	7	13	25	31	22	39	42	0.769243	0.969933
Zfp266	1608.5	1584	1366	1705.33	2192.5	1574	1724	1885.5	0.769243	-0.154772
Cog8	2591.14	2585.13	2156.04	2505.85	3622.18	2432.3	2477.63	2885.95	0.769243	-0.183716
Phldb2	10675	10396	8685	9668.67	14467.5	10607	9951	10292.5	0.769243	-0.195298
Rmc1	1475.01	1432.68	1103.77	1306.99	1917.06	1336.4	1349.16	1458.29	0.769243	-0.20645
Uap1	5298.5	5397	4192	4411	6708	5207	4768	5033	0.769243	-0.224868
Kcnk1	4996.46	5503.98	3833.97	4248.31	5948.97	4943.84	4730	5071.44	0.769243	-0.234172
Dmrt2	2674.5	2910	2020	2569.33	3603.5	2268	2870	2623	0.769243	-0.235092
Cldn3	4283.5	2818	2378	3347.33	4003.5	3266	3576	2748.5	0.769243	-0.286343
Trit1	682.5	487	645	584.333	801	600	481	681.5	0.769243	-0.306433
X5430405H02Rik	268.18	191.27	220.63	212.007	258.605	220.55	212.44	249.83	0.769243	-0.309536
Ihh	405.5	588	365	548	787	396	344	367.5	0.769243	-0.427443
Ovol1	911.98	1017	893.77	627.343	724.74	1309	435.57	459.27	0.769243	-0.607616
Clstn3	40	113	53	48.3333	52.5	27	69	46.5	0.769243	-0.798612
Irf2bp2	2475.5	9304	3207	2794	5576.5	2933	1689	2338.5	0.769243	-0.95995
Hirip3	159	200	72	191	261.825	266	257	338.325	0.770744	0.496063
Atp5g3	29973.5	11305	16007	21193.3	31419	27407	33659	41634.5	0.770744	0.412686
Kdm4c	1355.5	1476	1394	1538.67	2118	1361	1439	1664	0.771153	-0.213713
Angpt1	530.08	653	725.75	846.133	847.225	1000.57	1318.19	1681.76	0.772052	0.441151
Lgr6	9	0	3	15.3333	9.5	2	40	73.5	0.7721	1.91536
Gm26631	184.74	80.53	104.77	135.583	212.005	176.57	216.05	316.88	0.7721	0.494824
Pdcd7	631	532	538	767	1035.5	948	980	834.5	0.7721	0.249685
Enpp3	67.5	36	9	5.33333	8.5	0	6	29.5	0.7721	-1.81233
Slc47a1	556.5	99	21	3	34	6	2	107	0.7721	-2.5603
Naglu	1358	1276	1365	1902.33	2597	2111	2149	2147.5	0.772134	0.227472
Abca8b	9.5	3	8	22.3333	21	48	17	35	0.772347	1.17903
Slc26a8	21	12	5	22	29.5	42	48	25	0.772347	0.957032
Midn	174.5	267	567	579.333	167	382	293	402	0.772347	-0.719759
Rab3ip	7450	6230	5347	5915.67	8994.5	6609	6088	6653	0.772786	-0.208957
Hdac4	948.5	1790	974	1171.67	1417.5	1117	1164	1284.5	0.773448	-0.368653
Gm43813	82	51	220	194.667	74.5	132	97	104	0.773448	-0.806389
Slc27a6	9.5	8	0	11.3333	23.5	43	12	18.5	0.77385	1.43688
Scimp	16.5	12	6	25	46.5	63	12	36.5	0.773994	1.07489
Rpl27	832	471	424	563.333	856	822	965	1135.5	0.773994	0.361676
Zfp472	444	371	288	286	440.5	292	372	351	0.773994	-0.3261
Ccdc15	128	112	121	125.667	131	110	106	147.5	0.773994	-0.366695
Gm15545	18.49	11	32.04	25.05	35.3	52.52	56.34	53.68	0.774448	0.825969
Xkr8	85	77	57	88.3333	139	106	140	139	0.774448	0.395079
Ros1	194.5	105	158	170.667	254.5	250	287	275	0.774448	0.391599
Dalrd3	3887.53	3529.95	3033.91	3506.92	4341.59	3897.21	4010.82	3764.93	0.774448	-0.181847
Enpp4	5712.5	5274	4247	4902.67	7416	5411	4911	5039	0.774448	-0.216701
Glis3	3134	4302	4244	4951.33	6002	3854	4078	4106	0.774448	-0.291279
Gm35585	926.5	678	396.98	689.667	843	679	576.97	623	0.776214	-0.354262
Garnl3	40.5	86	76	67.6667	83.5	45	48	59.5	0.776778	-0.618444
Aldh1l1	23949.3	21637.9	27748.9	39368.7	52951.2	34757.1	46441.6	48066.1	0.777329	0.304794
Pidd1	82	139	138	174.667	201.5	237	320	228	0.778694	0.516057
Mfsd5	2851.5	2751	2097	2225.33	3563.5	2362	2644	2501	0.778694	-0.240709
Ccdc86	735.965	616	425	507	654.985	534	620	608.48	0.778694	-0.296591
Gm37024	109	85	90	156.333	66	111	121	74	0.778694	-0.577077
Slc22a8	85	118	31	2.33333	18.5	4	3	71	0.778694	-1.73398
Aox4	1.5	11	8	5.66667	20	18.85	9	41	0.778736	1.29781
Maz	282.5	602	548	725.333	1060.5	924	1014	851.5	0.778736	0.44572
Hadh	5144.5	3043	2943	3268.33	7060.5	4680	5296	5937.5	0.778736	0.286642
Adck1	1468.54	1361	1103.82	1505.27	2323.74	1714	2109.38	1908.91	0.778736	0.184507
Pea15a	11688.5	12043	8380	10640.7	16135	10860	10450	9986	0.778736	-0.246747
Rheb	5535.5	4412	3306	3935.67	4869	4428	4568	4867	0.778736	-0.250166
Lnpep	1276.5	1610	1633	1880.33	1905.5	1701	1774	1520.5	0.778736	-0.279395
Zfp638	2313	2089	1892	2323.67	3027	2030	2435	2613	0.778881	-0.162162
Mlf1	15	4	8	4.33333	14.5	42	16	21	0.779294	1.25038
Ensa	3983.5	3678	2505	3442.33	4820.5	3420	3547	3358.5	0.779294	-0.232241
Gli3	7.5	0	5	20.6667	26.5	40	18	29.5	0.779805	1.43959
Cxcl17	18.5	15	5	14	39.5	16	33	40	0.779805	0.928527
Vps26a	3545	3596	2621	3168.33	3920	3065	3641	3946.5	0.779805	-0.212188
Rrnad1	907.64	877.35	703.4	799.89	1161.62	860.08	846.92	851.095	0.779805	-0.214846
Supt20	2219.66	2606	1883	2227.75	3015.35	2369.99	2354	2355.24	0.779805	-0.215947
Ikzf5	688.535	724.77	614.46	576.63	962.095	581.95	660.68	653.155	0.779805	-0.275864
Ptp4a1.1	679.325	1176.93	610.17	551.357	1019.42	326.69	664.24	809.775	0.779805	-0.533987
Mff	7796.84	6071.89	5274.89	5949.54	8695.32	5996.86	6552.78	7305.72	0.780125	-0.204989
Fam189a2	41.5	99	28	72.6667	143.5	79	145	138.5	0.78046	0.679591
Aldh5a1	236.495	178	301	367.917	444.22	498.26	437.94	483.125	0.781327	0.409402
Mto1	1213.86	963.71	909	1113.49	2004.88	1386.45	1305	1649.77	0.781327	0.202308
Usp39	1142	966	1035	926	1413.5	1125	909	1027.5	0.781327	-0.263052
Nckap5	2030	2411	2844	2897	2938	2844	2471	2683	0.781327	-0.289725
Klhdc1	275	185	225	310	307.5	233	193	291.5	0.781327	-0.341502
Gm43340	3	0	9	7	6.5	4	42	36	0.782135	1.83137
Gm49320	43.805	35.48	37.97	77.5667	69.98	100.31	135.92	80.96	0.782135	0.655282
Atp2a3	152	154	77	155.667	347	204	225	181	0.782135	0.441061
Rpl32	2258	1283	1088	1787	2247.5	2306	2625	3377.59	0.782135	0.366508
Pbxip1	10034.5	7927	9445	13933.3	17319.5	13743	16881	16194.5	0.782135	0.258647
Fanca	2171.03	2917.98	2370.04	2920.51	4199.07	3677.16	4288.62	3945.49	0.782135	0.249694
Kti12	1152.5	894	783	947	1289.5	985	911	1076	0.782135	-0.212199
Arih2	2231	2979	2651	2854.67	3541	2602	2987	2793.5	0.782135	-0.245884
Naa16	607	391	433	524.667	642.5	485	499	518.5	0.782135	-0.251412
Rnf113a2	858.5	579	564	619	741.5	705	679	694	0.782135	-0.26863
Rpp25l	1446.5	923	884	953.333	1348	1064	1029	1096	0.782135	-0.274191
Nfib	2899.5	2899	3124	3054.33	3373	3779	2943	2741.5	0.782135	-0.282379
Syn3	278.17	218.76	256.89	296.3	284.585	294.5	263.79	267.92	0.782135	-0.295175
Gm53012	534.375	501.65	330.99	356.643	547.47	391.74	395.54	478.135	0.782135	-0.320348
Gm49599	200.05	269.07	308.57	328.837	223.83	305.06	272.43	266.04	0.782135	-0.428464
Nlrp6	94.5	34	5	9	17.5	0	1	30.5	0.782135	-1.9496
Pilra	8.965	6.75	4.14	23.4733	10.23	55.83	19.43	41.355	0.782165	1.27673
Cwh43	158.5	36	126	117.333	237	152	251	255	0.783158	0.649354
X3010001F23Rik	30	17	12	16.6667	20	6	8	16	0.783158	-1.01257
Crispld2	27	89	19	21	19.5	8	22	44	0.783272	-1.14536
Casd1	1854.5	1945	1704	2189.67	2819.5	1830	2061	2212	0.783728	-0.182474
Cep63	1468.41	1355	1320.61	1301.94	1882.11	1398.08	1396.72	1605.07	0.783728	-0.192027
Nhlrc2	1757	1963	1614	1811	2470.5	1710	2053	1959	0.783728	-0.199142
Ctnnbl1	1294.5	1194	992	1058.67	1474.5	1217	1205	1260.5	0.783728	-0.204092
Tmem230	1747.5	1334	1115	1434.33	1934	1384	1425	1624	0.783728	-0.208477
Pan2	1214	1513	1174	1409	1646.5	1491	1309	1480	0.783728	-0.229036
Zfp871	5347	4608	6081	6221	7141	5628	6172	5954	0.783728	-0.232901
Fbxl15	800.545	515.6	638.32	632.58	896.4	623.33	608.48	699.555	0.783728	-0.269514
Amer1	990.5	824	948	1118.33	1049.5	969	1240	844	0.783728	-0.293617
Aff4	3801.5	5098	5662	5763.33	5866	4942	5640	5381	0.783728	-0.293985
Rhoq	1100.59	1723.51	1541.65	1476.2	1815.02	1462.12	1463.21	1519.75	0.783728	-0.305438
Ccdc171	283.5	232	240	333	349	215	326	252.5	0.783728	-0.317375
Zfp280b	551.5	734	806	733	966	680	715	640	0.783728	-0.325064
Tsc22d3	3431	4159	1964	2253.33	3767	2527	2487	3193.5	0.783728	-0.378816
Gm12715	265	256	454	329.333	320	395	249	267	0.783728	-0.481012
Ctxn1	120.5	204	126	189.667	225.5	161	103	92	0.783728	-0.541425
Gm42466	23	42	30	36.6667	25	33	9	27.5	0.78418	-0.861534
X9330151L19Rik	260.11	275.41	236.14	312.027	443.015	343.77	425.83	491.92	0.784897	0.27091
Lrmda	16.5	12	10	19	43.5	20	31	33.5	0.784944	0.787034
Taf9	97.335	80.79	43.37	71.9367	152.82	130.73	138.44	104.64	0.784944	0.478409
Xrcc3	154.5	180	163	190	341.5	231	322	241	0.784944	0.331813
Klhdc8a	6120.5	7198	7663	9793.67	14451	10347	11159	12305	0.784944	0.253291
Ubl7	817	866	886	1036	1564	1354	1170	1425	0.784944	0.222581
Psmd13	4375.15	3235.44	3058.51	3845.45	5694.86	4786.55	5268.02	5715.05	0.784944	0.187969
Ncoa4	1576	1701	1349	1912.33	2381.5	1618	1645	1854	0.784944	-0.194846
Fcgrt	4473	2793	3330	4040.33	4952.5	3644	3511	4200.5	0.784944	-0.230773
Gm43618	309.735	283.36	267.4	295.487	365.53	196.14	254.15	387.1	0.784944	-0.346185
Sbno2	1098.5	1634	1953	1836.67	1863	1525	1727	1657	0.784944	-0.350081
Trim41	230	210	314	258	256.5	287	245	215.5	0.784944	-0.401206
Tsga10	229	290	144	283.667	306.5	152	200	270.5	0.784944	-0.423794
Sox5	316.595	317.76	307	386.333	251	446	274	287.52	0.784944	-0.430106
Cplane1	330	453	687	678	474.5	435	556	594.5	0.784944	-0.456755
Gm17971	44.5	90	87	54.6667	49	59	75	42.5	0.784944	-0.691313
Gm15879	17.005	16.47	13.72	20.12	11.965	3.94	14.35	14.385	0.784944	-0.997526
Ifi47	643	116	30	245	629	1600.98	66	2186.3	0.785265	1.8291
Sestd1	6308.5	7416	6708	7885	10229	7238	7414	7627.5	0.7857	-0.200331
Gm19918	55.89	47.94	12.82	34.4967	108.015	108.39	55.97	58.915	0.786257	0.771209
Tert	75.5	25	69	131	151	165	168	129	0.786257	0.681541
Gm20633	35.905	20	27	41.0233	54.395	50	60	83.015	0.786257	0.627881
Cox6c	16707.9	7197	7141.08	10455.6	17084.2	13301.1	17720.5	22308.3	0.786257	0.402474
Homez	1238.15	901	914.95	1466.85	2044.24	1508.96	1742.34	1626.02	0.786257	0.239288
Lclat1	566	609	629	753	1150.5	834	944	999	0.786257	0.224958
Optn	1022.5	1218	945	1126	1722	1510	1530	1791.5	0.786257	0.218242
Tmem98	2882	2278	2022	2505.33	3506	2445	2586	2655.5	0.786257	-0.180642
Fam110b	2570	2853	2563	2558	3722.5	3098	2331	2284.5	0.786257	-0.283003
Rbm33	929.5	1343	1305	1438.33	1628	1397	1134	1143.5	0.786257	-0.318988
Klf7	196	183	184	194.333	191.5	227	179	175	0.786257	-0.345729
Klhl3	318	337	506	590.333	410.5	429	382	499	0.786257	-0.409849
Khk	1847	670	546	801.667	1127	781	716	890.5	0.786257	-0.504974
Smad7	511.5	1434	1324	1110.33	1126	1229	786	909.5	0.786257	-0.522265
Calr3	81	45	48	60.3333	70.5	60	33	36	0.786257	-0.616929
Itga8	86.965	143	24	75.5	98.385	35.86	53	62.96	0.786257	-0.807402
Cntn1	10	3	11	9	23.5	2	43	47.5	0.786663	1.42455
Rpl23	1054	569	438	738	1012	976	1255	1486	0.786663	0.406394
Rps10	857	473	534	722	837.5	1031	1072	1332	0.786663	0.371297
Tceanc	262.5	238	198	308.667	507.5	362	377	340.5	0.786663	0.272335
Zc3h11a	2249.52	2581.55	1420.83	1828.97	2163.7	2199.48	1948.98	2156.78	0.786663	-0.30703
Gm8546	47.5	56	57	49.6667	60.5	51	28	47.5	0.786663	-0.581694
Stard3	1655	1365	1298	1573.67	2112	1570	1598	1580	0.786693	-0.169071
Trip6	3689.5	3577	2279	3032	3752	3482	3323	3099.5	0.786693	-0.255223
Klk1b9	4	4	7	12	16.5	9	30	25	0.78672	1.19805
H1f3	219.5	105	35	26	120	379	146	314	0.78672	1.00077
Zfp41	470	668	446	569	1083.5	697	845	830	0.78672	0.283419
Nemf	3938.16	3020.21	2467	2726.71	4116.45	2990.34	3175.1	3220.54	0.78672	-0.236149
Pcdhga8	137.685	62.12	28.2	131.013	76.14	37.54	100.25	42.205	0.78672	-0.822539
Mep1b	549	57	0	0.333333	8.5	0	6	28.5	0.78672	-4.19334
Gm42688	165.59	146.35	186.45	324.297	322.44	323.7	403.98	378.13	0.787012	0.437781
Srsf9	3998.5	3222	2362	3134	3829.5	3570	3167	3405.5	0.787012	-0.236414
Cry2	1030.5	1927.98	854	787.32	1064.5	1178	1084.99	1004.33	0.787012	-0.473025
Gm17249	42.115	34.23	17.08	39.64	47.63	54.15	81.42	86.53	0.787803	0.677188
Tardbp	3792	3683.5	2876	3924.67	4233	3435	3860	4690.57	0.787803	-0.195948
Slc26a11	570	625	666	772	887	583	737	701	0.787803	-0.255497
Abcb10	922.105	1105.91	1180.9	1367.47	2249.66	1385.54	1742.57	1946.35	0.788228	0.273928
Gm38029	18.5	9	40	30.3333	11.5	10	20	20	0.788228	-1.04667
Rnf122	1268	1081	1377	1182	1513.5	1349	1348	1101.5	0.789639	-0.279595
Sco2	531.66	360.53	502.88	369.027	501.915	413.73	369.7	542.29	0.789639	-0.350931
Rpl36	1089	528	459	720.667	1012	994	1196	1577.5	0.791036	0.42173
Cd274	160	157	88	214.633	293.495	293.97	103.96	620.81	0.79157	0.714787
Csf1r	171.92	323.96	92	291.35	495.19	478.8	301	391.09	0.791973	0.55679
Ptgs1	13915	11286	11302	12938.3	17207.9	14152.9	12723.9	13480.9	0.791973	-0.167748
Rere	958.5	821	1511	1391.33	1106.5	1350	1043	1125.5	0.791973	-0.402845
Gm15812	28	21	23	26.6667	14.5	29	15	10	0.791973	-0.889414
Caap1	521	622	425	493	581.5	518	463	645.5	0.792253	-0.287651
Pdia4	7554	6630	5413	6128.67	9659.5	6145	6632	6966	0.792629	-0.205714
Flot1	2925	3260	2306	2935.67	3911.5	3147	2844	3062.5	0.792629	-0.206497
Asic5	26	12	19	37.6667	20.5	20	14	12.5	0.793462	-0.883601
X2010007H06Rik	295	140	256	273	408.5	389	419	424	0.793859	0.391921
Wwtr1	1952	2129	1830	2123	2495.5	2290	2107	2331.5	0.794452	-0.185753
Dusp14	399	193	134	155	219	234	149	163	0.794582	-0.562942
Gm49085	46.89	54.31	69.45	92.8033	61.06	42.29	55.75	74.04	0.794582	-0.565697
Ptprr	12.5	14	3	13	19	16	28.84	49.37	0.795885	1.07606
Zc3h13	1591	1247	1425	1410.67	1582	1629	1569	1469	0.795885	-0.239639
Zfp202	721.5	903	819	777.667	1160	664	788	926.5	0.795885	-0.281127
Slc37a2	19.5	9	26	25.3333	68	32	33	52	0.79597	0.788104
Cdip1	4827.41	4951.29	4287.57	4615.72	6764.22	4213.97	5435.24	5046.6	0.79597	-0.201099
Aatf	1301.5	1124	1010	1110.67	1342.5	1330	1236	1154.5	0.79597	-0.222614
Stambpl1	462.5	406	366	404.333	485.5	470	290	473	0.79597	-0.316791
Foxred2	209	364	295	296	391.5	240	304	242	0.79597	-0.396621
Cdh17	5	1	2	9	4.5	0	57	26.5	0.79664	2.07215
Sntb1	29	26	29	44.6667	53	67	63	65	0.79664	0.582737
Adamts20	81	88	64	86	124	127	142	150	0.79664	0.395293
Dlec1	712.23	608	821.22	834.303	1183.24	1065.52	1064.9	1459.41	0.79664	0.291978
Ubap1	3319.5	3233	2590	3128	4590	3025	3371	3143.5	0.79664	-0.192249
Spring1	1073.5	973	1051	1052.33	1386.5	1015	1144	1234.5	0.79664	-0.193034
Igfbp7	32386.5	21757.9	14324.9	16546	24891	23161.9	18499.8	18908.1	0.79664	-0.363879
Gm43980	20	24	55	47.6667	6	35	26	23	0.796795	-1.05546
Atg12	3028	2457	2261	2548.67	3508	2944	2608	2694.5	0.797244	-0.19455
Zmat1	416	316	377	339.667	544.5	352	332	312.5	0.797244	-0.320377
Zfp697	284.875	286	222	223.333	336.5	184	249	298.5	0.797244	-0.3349
Sp1	775.5	1258	1154	1158.33	1368	1209	913	1053	0.797244	-0.340008
Entpd1	108.5	225	50	112	141	47	74	132.5	0.797244	-0.746968
Arhgef25	13.5	31	60	8.66667	23.5	19	14	16.5	0.797244	-1.12229
Gm16278	12.64	16.67	17.29	49.4733	32.635	58.81	55.83	71.925	0.797808	0.869346
A930003O13Rik	27	6	11	25.5767	38.5	36	42.94	43.5	0.798193	0.861028
Tead2	21.5	28	20	29.6667	58.5	33	75	43	0.798193	0.681113
Gm43323	361.5	285	492	491.743	360	515.12	312	367.565	0.798193	-0.443032
Snap91	58.5	25	41	59.3333	95.5	66	91	94.5	0.799274	0.548043
Btbd10	1282	1019	730	1013	1441	1037	936	981	0.799274	-0.265481
Fam131a	93.5	156	161	163.667	178	100	153	123.5	0.799274	-0.464605
BC024386	205	50	2	1.33333	13.5	0	5	30.5	0.799274	-2.7771
Chkb	1473.62	1385.07	1321.42	1504.51	1744.47	1498.14	1668.87	1681.08	0.800331	-0.170106
Tor1aip2	3903.96	5022.36	3974.32	4216.08	5672.35	4303.52	4640.21	4770.18	0.800331	-0.218604
Gm44170	162.985	64.97	48.45	91.44	222.43	117.89	190.95	174.04	0.800384	0.574471
Smarca5	2690.49	2660.98	2094.97	2586.62	3591.95	2609.95	2721.96	2828.31	0.800384	-0.162741
[truncated: 13,468 more rows]

## Sheet: EdgeR_72h_CCD
gene_id	external_gene_name	description	logFC	logCPM	F	PValue	FDR	TPM_max	TPM-min
ENSMUSG00000000001	Gnai3	guanine nucleotide binding protein (G protein), alpha inhibiting 3 [Source:MGI Symbol;Acc:MGI:95773]	-0.107903	7.34555	1.23921	0.29033	0.920185	112.63	41.11
ENSMUSG00000000003	Pbsn	probasin [Source:MGI Symbol;Acc:MGI:1860484]	NA	NA	NA	NA	NA	0	0
ENSMUSG00000070645	Ren1	renin 1 structural [Source:MGI Symbol;Acc:MGI:97898]	4.9687	1.70998	11.1244	0.00948642	0.463725	40.81	0
ENSMUSG00000000031	H19	H19, imprinted maternally expressed transcript [Source:MGI Symbol;Acc:MGI:95891]	NA	NA	NA	NA	NA	0.09	0
ENSMUSG00000000037	Scml2	Scm polycomb group protein like 2 [Source:MGI Symbol;Acc:MGI:1340042]	0.493566	1.6032	2.2614	0.161951	0.882575	3.16	0.52
ENSMUSG00000000049	Apoh	apolipoprotein H [Source:MGI Symbol;Acc:MGI:88058]	NA	NA	NA	NA	NA	0.8	0
ENSMUSG00000000056	Narf	nuclear prelamin A recognition factor [Source:MGI Symbol;Acc:MGI:1914858]	0.025967	6.79943	0.0588383	0.81299	0.989956	69.42	25.34
ENSMUSG00000000058	Cav2	caveolin 2 [Source:MGI Symbol;Acc:MGI:107571]	0.115168	9.91508	0.909657	0.361536	0.930021	797.12	486.68
ENSMUSG00000001525	Tubb5	tubulin, beta 5 class I [Source:MGI Symbol;Acc:MGI:107812]	0.723756	6.5377	42.2513	5.36705e-05	0.014959	80.9	37.32
ENSMUSG00000000085	Scmh1	sex comb on midleg homolog 1 [Source:MGI Symbol;Acc:MGI:1352762]	-0.0467757	6.43918	0.127714	0.727856	0.975782	74.47	32.74
ENSMUSG00000000088	Cox5a	cytochrome c oxidase subunit 5A [Source:MGI Symbol;Acc:MGI:88474]	0.443715	8.46548	4.50365	0.0583827	0.81901	1809.3	998.02
ENSMUSG00000000093	Tbx2	T-box 2 [Source:MGI Symbol;Acc:MGI:98494]	0.232457	8.43449	1.5237	0.243834	0.90587	182.35	39.9
ENSMUSG00000000094	Tbx4	T-box 4 [Source:MGI Symbol;Acc:MGI:102556]	NA	NA	NA	NA	NA	0.21	0
ENSMUSG00000000103	Zfy2	zinc finger protein 2, Y-linked [Source:MGI Symbol;Acc:MGI:99213]	NA	NA	NA	NA	NA	0.09	0
ENSMUSG00000000120	Ngfr	nerve growth factor receptor (TNFR superfamily, member 16) [Source:MGI Symbol;Acc:MGI:97323]	NA	NA	NA	NA	NA	0.18	0
ENSMUSG00000000125	Wnt3	wingless-type MMTV integration site family, member 3 [Source:MGI Symbol;Acc:MGI:98955]	NA	NA	NA	NA	NA	0.36	0
ENSMUSG00000000126	Wnt9a	wingless-type MMTV integration site family, member 9A [Source:MGI Symbol;Acc:MGI:2446084]	0.16936	2.48166	0.373732	0.553914	0.950218	3.38	0.58
ENSMUSG00000000127	Fer	fer (fms/fps related) protein kinase [Source:MGI Symbol;Acc:MGI:105917]	-0.10034	5.63376	0.952561	0.350905	0.927993	34.2	16.9
ENSMUSG00000000131	Xpo6	exportin 6 [Source:MGI Symbol;Acc:MGI:2429950]	-0.01389	7.0405	0.00708845	0.934478	0.995458	74.84	21.62
ENSMUSG00000000134	Tfe3	transcription factor E3 [Source:MGI Symbol;Acc:MGI:98511]	-0.145916	5.5006	0.452231	0.515728	0.945407	33.88	7.53
ENSMUSG00000000142	Axin2	axin 2 [Source:MGI Symbol;Acc:MGI:1270862]	-0.272409	-1.35159	0.113964	0.742293	0.978652	1.06	0.02
ENSMUSG00000000148	Brat1	BRCA1-associated ATM activator 1 [Source:MGI Symbol;Acc:MGI:1891679]	0.133175	5.11445	0.981883	0.343905	0.927536	22.9	5.43
ENSMUSG00000000149	Gna12	guanine nucleotide binding protein, alpha 12 [Source:MGI Symbol;Acc:MGI:95767]	-0.101921	6.27916	0.507195	0.491797	0.943868	47.3	11.71
ENSMUSG00000000154	Slc22a18	solute carrier family 22 (organic cation transporter), member 18 [Source:MGI Symbol;Acc:MGI:1336884]	-0.758805	3.51068	1.49593	0.252253	0.908741	48.89	4.69
ENSMUSG00000000157	Itgb2l	integrin beta 2-like [Source:MGI Symbol;Acc:MGI:1277979]	0.704878	0.0125258	1.66248	0.224805	0.904187	1.84	0.05
ENSMUSG00000000159	Igsf5	immunoglobulin superfamily, member 5 [Source:MGI Symbol;Acc:MGI:1919308]	-0.18973	6.99195	1.86819	0.200086	0.895174	144.3	112.63
ENSMUSG00000000167	Pih1d2	PIH1 domain containing 2 [Source:MGI Symbol;Acc:MGI:1919864]	-0.123801	2.42894	0.256243	0.623117	0.9614	10.9	7.21
ENSMUSG00000000168	Dlat	dihydrolipoamide S-acetyltransferase (E2 component of pyruvate dehydrogenase complex) [Source:MGI Symbol;Acc:MGI:2385311]	0.315293	7.98155	10.1103	0.00920523	0.455587	201.66	71.39
ENSMUSG00000000171	Sdhd	succinate dehydrogenase complex, subunit D, integral membrane protein [Source:MGI Symbol;Acc:MGI:1914175]	0.126051	9.51608	0.663891	0.433188	0.939121	1235.4	896.94
ENSMUSG00000000182	Fgf23	fibroblast growth factor 23 [Source:MGI Symbol;Acc:MGI:1891427]	NA	NA	NA	NA	NA	0.03	0
ENSMUSG00000000183	Fgf6	fibroblast growth factor 6 [Source:MGI Symbol;Acc:MGI:95520]	NA	NA	NA	NA	NA	0.06	0
ENSMUSG00000000184	Ccnd2	cyclin D2 [Source:MGI Symbol;Acc:MGI:88314]	-0.099145	2.68058	0.0794397	0.783507	0.984294	25.78	2.88
ENSMUSG00000000194	Gpr107	G protein-coupled receptor 107 [Source:MGI Symbol;Acc:MGI:2139054]	0.0379899	6.29858	0.112585	0.743794	0.978652	39.24	14.54
ENSMUSG00000000197	Nalcn	sodium leak channel, non-selective [Source:MGI Symbol;Acc:MGI:2444306]	NA	NA	NA	NA	NA	0.51	0
ENSMUSG00000000202	Btbd17	BTB (POZ) domain containing 17 [Source:MGI Symbol;Acc:MGI:1919264]	0.127531	-1.04372	0.0484359	0.830006	0.991376	1.43	0.04
ENSMUSG00000000204	Slfn4	schlafen 4 [Source:MGI Symbol;Acc:MGI:1329010]	NA	NA	NA	NA	NA	0.47	0
ENSMUSG00000000214	Th	tyrosine hydroxylase [Source:MGI Symbol;Acc:MGI:98735]	NA	NA	NA	NA	NA	0.33	0
ENSMUSG00000000215	Ins2	insulin II [Source:MGI Symbol;Acc:MGI:96573]	NA	NA	NA	NA	NA	1.45	0
ENSMUSG00000000216	Scnn1g	sodium channel, nonvoltage-gated 1 gamma [Source:MGI Symbol;Acc:MGI:104695]	-0.163253	10.6285	1.32151	0.275702	0.91431	1108.56	363.88
ENSMUSG00000000223	Drp2	dystrophin related protein 2 [Source:MGI Symbol;Acc:MGI:107432]	NA	NA	NA	NA	NA	0.06	0
ENSMUSG00000000244	Tspan32	tetraspanin 32 [Source:MGI Symbol;Acc:MGI:1350360]	0.325922	0.0921266	0.550602	0.474259	0.943868	1.92	0.32
ENSMUSG00000000247	Lhx2	LIM homeobox protein 2 [Source:MGI Symbol;Acc:MGI:96785]	NA	NA	NA	NA	NA	0.33	0
ENSMUSG00000000248	Clec2g	C-type lectin domain family 2, member g [Source:MGI Symbol;Acc:MGI:1918059]	NA	NA	NA	NA	NA	0.27	0
ENSMUSG00000000253	Gmpr	guanosine monophosphate reductase [Source:MGI Symbol;Acc:MGI:1913605]	-0.0748754	6.23366	0.405827	0.537666	0.947312	100.66	71.62
ENSMUSG00000000263	Glra1	glycine receptor, alpha 1 subunit [Source:MGI Symbol;Acc:MGI:95747]	NA	NA	NA	NA	NA	0.19	0
ENSMUSG00000000266	Mid2	midline 2 [Source:MGI Symbol;Acc:MGI:1344333]	-0.118844	3.87176	0.507256	0.491771	0.943868	7.31	1.46
ENSMUSG00000000275	Trim25	tripartite motif-containing 25 [Source:MGI Symbol;Acc:MGI:102749]	0.156398	4.60726	0.501095	0.494353	0.943868	19.82	4.21
ENSMUSG00000000276	Dgke	diacylglycerol kinase, epsilon [Source:MGI Symbol;Acc:MGI:1889276]	0.0103468	3.74736	0.0025471	0.960691	0.997143	5.18	1.25
ENSMUSG00000000278	Scpep1	serine carboxypeptidase 1 [Source:MGI Symbol;Acc:MGI:1921867]	0.080662	5.89632	0.589174	0.459564	0.943868	54.35	34.17
ENSMUSG00000000282	Mnt	max binding protein [Source:MGI Symbol;Acc:MGI:109150]	-0.233912	2.86421	0.437078	0.522704	0.945911	3.7	0.86
ENSMUSG00000000290	Itgb2	integrin beta 2 [Source:MGI Symbol;Acc:MGI:96611]	-0.347729	1.24167	0.45539	0.514295	0.945407	2.89	0.3
ENSMUSG00000000295	Hddc2	HD domain containing 2 [Source:MGI Symbol;Acc:MGI:1916942]	0.362157	4.53427	3.81717	0.0777306	0.855389	67.13	40.28
ENSMUSG00000000296	Tpd52l1	tumor protein D52-like 1 [Source:MGI Symbol;Acc:MGI:1298386]	-0.120444	7.45595	0.793786	0.392813	0.935702	389.99	273.8
ENSMUSG00000000301	Pemt	phosphatidylethanolamine N-methyltransferase [Source:MGI Symbol;Acc:MGI:104535]	0.202416	1.20021	0.422817	0.529433	0.946368	6.98	2.89
ENSMUSG00000000303	Cdh1	cadherin 1 [Source:MGI Symbol;Acc:MGI:88354]	0.0534423	10.5228	0.157887	0.699026	0.971879	795.77	127.06
ENSMUSG00000000305	Cdh4	cadherin 4 [Source:MGI Symbol;Acc:MGI:99218]	-0.0556102	1.68398	0.0276399	0.8711	0.993185	2.07	0.44
ENSMUSG00000000308	Ckmt1	creatine kinase, mitochondrial 1, ubiquitous [Source:MGI Symbol;Acc:MGI:99441]	0.274182	9.85918	2.39609	0.151077	0.878452	1325.41	706.17
ENSMUSG00000000317	Bcl6b	B cell CLL/lymphoma 6, member B [Source:MGI Symbol;Acc:MGI:1278332]	0.459188	0.504355	1.01081	0.3372	0.925638	1.47	0.06
ENSMUSG00000000318	Clec10a	C-type lectin domain family 10, member A [Source:MGI Symbol;Acc:MGI:96975]	NA	NA	NA	NA	NA	2.98	0
ENSMUSG00000000320	Alox12	arachidonate 12-lipoxygenase [Source:MGI Symbol;Acc:MGI:87998]	-0.0308681	6.55137	0.0684814	0.798597	0.987306	64.43	34.98
ENSMUSG00000000326	Comt	catechol-O-methyltransferase [Source:MGI Symbol;Acc:MGI:88470]	-0.103724	7.42779	0.457633	0.513282	0.945407	246.44	178.13
ENSMUSG00000000339	Rtca	RNA 3'-terminal phosphate cyclase [Source:MGI Symbol;Acc:MGI:1913618]	0.0728117	5.53388	0.377117	0.552155	0.950144	56.81	47.17
ENSMUSG00000000340	Dbt	dihydrolipoamide branched chain transacylase E2 [Source:MGI Symbol;Acc:MGI:105386]	0.476348	6.12106	10.2848	0.0087768	0.446914	47.72	18.23
ENSMUSG00000000346	Dazap2	DAZ associated protein 2 [Source:MGI Symbol;Acc:MGI:1344344]	-0.14352	9.41469	0.955906	0.350096	0.927782	658.82	438.37
ENSMUSG00000000355	Mcts1	malignant T cell amplified sequence 1 [Source:MGI Symbol;Acc:MGI:1916245]	-0.0324017	3.915	0.0300652	0.865623	0.993185	61.96	37.04
ENSMUSG00000000359	Rem1	rad and gem related GTP binding protein 1 [Source:MGI Symbol;Acc:MGI:1097696]	NA	NA	NA	NA	NA	0.67	0
ENSMUSG00000000365	Rnf17	ring finger protein 17 [Source:MGI Symbol;Acc:MGI:1353419]	1.45155	1.14059	1.95803	0.193836	0.892565	3.48	0
ENSMUSG00000000374	Trappc10	trafficking protein particle complex 10 [Source:MGI Symbol;Acc:MGI:1336209]	-0.111718	5.29554	0.207696	0.657811	0.966653	23.3	9.52
ENSMUSG00000000378	Ccm2	cerebral cavernous malformation 2 [Source:MGI Symbol;Acc:MGI:2384924]	0.0107091	5.07295	0.00572965	0.941078	0.995646	41.32	25.94
ENSMUSG00000000381	Wap	whey acidic protein [Source:MGI Symbol;Acc:MGI:98943]	NA	NA	NA	NA	NA	0.39	0
ENSMUSG00000000384	Tbrg4	transforming growth factor beta regulated gene 4 [Source:MGI Symbol;Acc:MGI:1100868]	0.113769	3.0121	0.32794	0.578868	0.954578	8.99	4.75
ENSMUSG00000000385	Tmprss2	transmembrane protease, serine 2 [Source:MGI Symbol;Acc:MGI:1354381]	-0.0531876	9.85094	0.177828	0.681706	0.969081	690.61	220.01
ENSMUSG00000000386	Mx1	MX dynamin-like GTPase 1 [Source:MGI Symbol;Acc:MGI:97243]	-0.253189	-0.202848	0.03333	0.859061	0.992575	6.8	0
ENSMUSG00000000392	Fap	fibroblast activation protein [Source:MGI Symbol;Acc:MGI:109608]	NA	NA	NA	NA	NA	1.22	0
ENSMUSG00000000394	Gcg	glucagon [Source:MGI Symbol;Acc:MGI:95674]	NA	NA	NA	NA	NA	0	0
ENSMUSG00000000399	Ndufa9	NADH:ubiquinone oxidoreductase subunit A9 [Source:MGI Symbol;Acc:MGI:1913358]	0.194425	8.14955	1.31578	0.276686	0.91431	437.5	297.25
ENSMUSG00000000402	Egfl6	EGF-like-domain, multiple 6 [Source:MGI Symbol;Acc:MGI:1858599]	0.0322498	2.17586	0.00440986	0.948295	0.996517	6.79	0.69
ENSMUSG00000000409	Lck	lymphocyte protein tyrosine kinase [Source:MGI Symbol;Acc:MGI:96756]	0.405473	0.939093	0.704866	0.419762	0.938764	4.27	0.42
ENSMUSG00000000411	Tssk3	testis-specific serine kinase 3 [Source:MGI Symbol;Acc:MGI:1929914]	NA	NA	NA	NA	NA	0.4	0
ENSMUSG00000000416	Cttnbp2	cortactin binding protein 2 [Source:MGI Symbol;Acc:MGI:1353467]	-0.0636654	4.85674	0.258424	0.62166	0.9614	15.41	5.33
ENSMUSG00000000420	Galnt1	polypeptide N-acetylgalactosaminyltransferase 1 [Source:MGI Symbol;Acc:MGI:894693]	0.0510315	6.12674	0.209315	0.656578	0.966653	62.73	22.73
ENSMUSG00000000435	Myf5	myogenic factor 5 [Source:MGI Symbol;Acc:MGI:97252]	NA	NA	NA	NA	NA	0.16	0
ENSMUSG00000000439	Mkrn2	makorin, ring finger protein, 2 [Source:MGI Symbol;Acc:MGI:1914277]	-0.124178	6.01239	1.32754	0.27467	0.91431	28.15	18.28
ENSMUSG00000000440	Pparg	peroxisome proliferator activated receptor gamma [Source:MGI Symbol;Acc:MGI:97747]	-0.445596	-1.21868	0.33075	0.57727	0.954578	0.88	0.06
ENSMUSG00000000441	Raf1	v-raf-leukemia viral oncogene 1 [Source:MGI Symbol;Acc:MGI:97847]	-0.11008	7.34192	1.00113	0.339421	0.925731	115.21	39.89
ENSMUSG00000000486	Septin1	septin 1 [Source:MGI Symbol;Acc:MGI:1858916]	0.121898	1.28986	0.143415	0.712416	0.974256	10.59	5.39
ENSMUSG00000000489	Pdgfb	platelet derived growth factor, B polypeptide [Source:MGI Symbol;Acc:MGI:97528]	-0.290314	1.89236	0.619305	0.448614	0.942343	3.31	0.69
ENSMUSG00000000530	Acvrl1	activin A receptor, type II-like 1 [Source:MGI Symbol;Acc:MGI:1338946]	0.107875	3.73341	0.182421	0.677882	0.967612	13.61	5.89
ENSMUSG00000000531	Tamalin	trafficking regulator and scaffold protein tamalin [Source:MGI Symbol;Acc:MGI:1860303]	-0.541741	0.433258	1.27248	0.284289	0.917576	2.5	0.49
ENSMUSG00000000532	Acvr1b	activin A receptor, type 1B [Source:MGI Symbol;Acc:MGI:1338944]	-0.178531	3.50835	0.273495	0.611797	0.96055	6	1.93
ENSMUSG00000000538	Tom1l2	target of myb1-like 2 (chicken) [Source:MGI Symbol;Acc:MGI:2443306]	0.111265	7.70663	0.571799	0.466086	0.943868	101.35	14.5
ENSMUSG00000000544	Gpa33	glycoprotein A33 (transmembrane) [Source:MGI Symbol;Acc:MGI:1891703]	NA	NA	NA	NA	NA	0.02	0
ENSMUSG00000000552	Zfp385a	zinc finger protein 385A [Source:MGI Symbol;Acc:MGI:1352495]	0.604592	-1.31322	1.67886	0.222692	0.904187	0.43	0.03
ENSMUSG00000000555	Itga5	integrin alpha 5 (fibronectin receptor alpha) [Source:MGI Symbol;Acc:MGI:96604]	-0.103874	1.27946	0.0625409	0.807324	0.989537	2.49	0.28
ENSMUSG00000000560	Gabra2	gamma-aminobutyric acid (GABA) A receptor, subunit alpha 2 [Source:MGI Symbol;Acc:MGI:95614]	0.141154	0.189668	0.0961699	0.762512	0.981307	0.9	0.05
ENSMUSG00000000561	Wdr77	WD repeat domain 77 [Source:MGI Symbol;Acc:MGI:1917715]	0.0155749	5.80249	0.0153738	0.903652	0.994685	55.62	28.63
ENSMUSG00000000562	Adora3	adenosine A3 receptor [Source:MGI Symbol;Acc:MGI:104847]	NA	NA	NA	NA	NA	0.41	0
ENSMUSG00000000563	Atp5pb	ATP synthase peripheral stalk-membrane subunit b [Source:MGI Symbol;Acc:MGI:1100495]	0.270005	9.20555	2.13127	0.173433	0.882575	913.75	566.67
ENSMUSG00000000567	Sox9	SRY (sex determining region Y)-box 9 [Source:MGI Symbol;Acc:MGI:98371]	0.254397	1.17449	0.392975	0.544059	0.947312	1.68	0.39
ENSMUSG00000000568	Hnrnpd	heterogeneous nuclear ribonucleoprotein D [Source:MGI Symbol;Acc:MGI:101947]	0.271542	5.97353	4.14971	0.0675073	0.831861	101.89	41.43
ENSMUSG00000000579	Dynlt1c	dynein light chain Tctex-type 1C [Source:MGI Symbol;Acc:MGI:3807476]	0.627164	0.105964	1.56803	0.237527	0.90587	8.03	1.56
ENSMUSG00000000581	C1d	C1D nuclear receptor co-repressor [Source:MGI Symbol;Acc:MGI:1927354]	-0.0112455	4.96335	0.00388888	0.951441	0.996521	25.37	14.56
ENSMUSG00000000594	Gm2a	GM2 ganglioside activator protein [Source:MGI Symbol;Acc:MGI:95762]	-0.212053	6.60212	3.80475	0.0781485	0.856159	46.82	29.81
ENSMUSG00000000600	Krit1	KRIT1, ankyrin repeat containing [Source:MGI Symbol;Acc:MGI:1930618]	-0.10117	6.29162	0.921833	0.35847	0.930021	51.11	26.18
ENSMUSG00000000605	Clcn4	chloride channel, voltage-sensitive 4 [Source:MGI Symbol;Acc:MGI:104571]	-0.0816767	7.64588	0.79758	0.391723	0.935702	186.19	62.57
ENSMUSG00000000606	Vmn2r88	vomeronasal 2, receptor 88 [Source:MGI Symbol;Acc:MGI:1316662]	NA	NA	NA	NA	NA	0.06	0
ENSMUSG00000000617	Grm6	glutamate receptor, metabotropic 6 [Source:MGI Symbol;Acc:MGI:1351343]	NA	NA	NA	NA	NA	0.32	0
ENSMUSG00000000627	Sema4f	sema domain, immunoglobulin domain (Ig), TM domain, and short cytoplasmic domain [Source:MGI Symbol;Acc:MGI:1340055]	NA	NA	NA	NA	NA	0.09	0
ENSMUSG00000000628	Hk2	hexokinase 2 [Source:MGI Symbol;Acc:MGI:1315197]	0.922507	-0.852613	3.22303	0.101254	0.871544	0.93	0.03
ENSMUSG00000000631	Myo18a	myosin XVIIIA [Source:MGI Symbol;Acc:MGI:2667185]	0.245541	7.94558	2.41483	0.149639	0.878452	84.49	27.2
ENSMUSG00000000632	Sez6	seizure related gene 6 [Source:MGI Symbol;Acc:MGI:104745]	NA	NA	NA	NA	NA	0.28	0
ENSMUSG00000033576	Apol6	apolipoprotein L 6 [Source:MGI Symbol;Acc:MGI:1919189]	2.97829	0.194179	5.86024	0.0365818	0.767877	13.22	0
ENSMUSG00000000682	Cd52	CD52 antigen [Source:MGI Symbol;Acc:MGI:1346088]	0.746063	1.00078	2.94586	0.115254	0.871544	21.66	3.45
ENSMUSG00000000686	Abhd15	abhydrolase domain containing 15 [Source:MGI Symbol;Acc:MGI:1914727]	1.27069	-0.802432	5.44955	0.0404715	0.776534	1.46	0.06
ENSMUSG00000000690	Hoxb6	homeobox B6 [Source:MGI Symbol;Acc:MGI:96187]	-0.391864	6.35463	8.00993	0.0169837	0.605198	136.13	69.53
ENSMUSG00000000693	Loxl3	lysyl oxidase-like 3 [Source:MGI Symbol;Acc:MGI:1337004]	0.0651722	0.288931	0.0346286	0.855904	0.991911	1.6	0.24
ENSMUSG00000000701	Tcl1b5	T cell leukemia/lymphoma 1B, 5 [Source:MGI Symbol;Acc:MGI:1351635]	NA	NA	NA	NA	NA	0.04	0
ENSMUSG00000000706	Btn1a1	butyrophilin, subfamily 1, member A1 [Source:MGI Symbol;Acc:MGI:103118]	NA	NA	NA	NA	NA	0.34	0
ENSMUSG00000000708	Kat2b	K(lysine) acetyltransferase 2B [Source:MGI Symbol;Acc:MGI:1343094]	0.0388281	5.16148	0.0528928	0.8225	0.990639	18.56	6.56
ENSMUSG00000000711	Rab5b	RAB5B, member RAS oncogene family [Source:MGI Symbol;Acc:MGI:105938]	0.044731	5.29638	0.0702915	0.796019	0.986954	31.95	10.43
ENSMUSG00000000724	Cryba1	crystallin, beta A1 [Source:MGI Symbol;Acc:MGI:88518]	NA	NA	NA	NA	NA	0.03	0
ENSMUSG00000000730	Dnmt3l	DNA (cytosine-5-)-methyltransferase 3-like [Source:MGI Symbol;Acc:MGI:1859287]	NA	NA	NA	NA	NA	0.12	0
ENSMUSG00000000731	Aire	autoimmune regulator (autoimmune polyendocrinopathy candidiasis ectodermal dystrophy) [Source:MGI Symbol;Acc:MGI:1338803]	NA	NA	NA	NA	NA	0.74	0
ENSMUSG00000000732	Icosl	icos ligand [Source:MGI Symbol;Acc:MGI:1354701]	-0.0658361	5.05287	0.115791	0.74032	0.978504	31.56	7.45
ENSMUSG00000000738	Spg7	SPG7, paraplegin matrix AAA peptidase subunit [Source:MGI Symbol;Acc:MGI:2385906]	0.209989	6.73854	5.65211	0.037555	0.767877	96.86	43.44
ENSMUSG00000000739	Sult5a1	sulfotransferase family 5A, member 1 [Source:MGI Symbol;Acc:MGI:1931463]	0.129815	4.45851	0.269131	0.614617	0.960794	57.5	26.03
ENSMUSG00000000740	Rpl13	ribosomal protein L13 [Source:MGI Symbol;Acc:MGI:105922]	0.0910506	6.5498	0.214546	0.65263	0.966611	396.2	213.31
ENSMUSG00000000743	Chmp1a	charged multivesicular body protein 1A [Source:MGI Symbol;Acc:MGI:1920159]	-0.0102368	7.29809	0.0100217	0.922134	0.995252	159.24	90.32
ENSMUSG00000000751	Rpa1	replication protein A1 [Source:MGI Symbol;Acc:MGI:1915525]	0.436695	6.17896	14.1867	0.00335	0.252234	64.68	22.11
ENSMUSG00000000753	Serpinf1	serine (or cysteine) peptidase inhibitor, clade F, member 1 [Source:MGI Symbol;Acc:MGI:108080]	NA	NA	NA	NA	NA	0.87	0
ENSMUSG00000000759	Tubgcp3	tubulin, gamma complex associated protein 3 [Source:MGI Symbol;Acc:MGI:2183752]	-0.0685669	5.78268	0.328075	0.578791	0.954578	39.73	10.53
ENSMUSG00000000766	Oprm1	opioid receptor, mu 1 [Source:MGI Symbol;Acc:MGI:97441]	0.194538	0.523611	0.197271	0.6659	0.966653	2.02	0.25
ENSMUSG00000000776	Polr3d	polymerase (RNA) III (DNA directed) polypeptide D [Source:MGI Symbol;Acc:MGI:1914315]	-0.072168	4.17303	0.24738	0.629123	0.962193	20.81	13.18
ENSMUSG00000000782	Tcf7	transcription factor 7, T cell specific [Source:MGI Symbol;Acc:MGI:98507]	-0.109211	-1.51471	0.0150324	0.904722	0.994685	0.49	0
ENSMUSG00000000787	Ddx3x	DEAD box helicase 3, X-linked [Source:MGI Symbol;Acc:MGI:103064]	-0.197853	7.38311	1.40276	0.262244	0.911911	71.96	24.04
ENSMUSG00000000791	Il12rb1	interleukin 12 receptor, beta 1 [Source:MGI Symbol;Acc:MGI:104579]	NA	NA	NA	NA	NA	1.6	0
ENSMUSG00000000792	Slc5a5	solute carrier family 5 (sodium iodide symporter), member 5 [Source:MGI Symbol;Acc:MGI:2149330]	-0.424019	-0.516878	0.93979	0.35402	0.930021	0.99	0.09
ENSMUSG00000000794	Kcnn3	potassium intermediate/small conductance calcium-activated channel, subfamily N, member 3 [Source:MGI Symbol;Acc:MGI:2153183]	0.0508967	2.75983	0.047712	0.831259	0.991378	3.67	1.38
ENSMUSG00000000804	Usp32	ubiquitin specific peptidase 32 [Source:MGI Symbol;Acc:MGI:2144475]	-0.334778	5.39993	4.05589	0.0702145	0.835578	17.61	5.35
ENSMUSG00000000805	Car4	carbonic anhydrase 4 [Source:MGI Symbol;Acc:MGI:1096574]	-1.92059	1.14534	2.80469	0.128283	0.871544	21.28	0.11
ENSMUSG00000000811	Txnrd3	thioredoxin reductase 3 [Source:MGI Symbol;Acc:MGI:2386711]	0.0224168	5.30925	0.0304722	0.864726	0.993185	29.77	11.74
ENSMUSG00000000817	Fasl	Fas ligand (TNF superfamily, member 6) [Source:MGI Symbol;Acc:MGI:99255]	NA	NA	NA	NA	NA	1.55	0
ENSMUSG00000000823	Zfp512b	zinc finger protein 512B [Source:MGI Symbol;Acc:MGI:2685478]	0.132472	5.57026	0.49075	0.498743	0.943868	28.24	3.92
ENSMUSG00000000826	Dnajc5	DnaJ heat shock protein family (Hsp40) member C5 [Source:MGI Symbol;Acc:MGI:892995]	0.0908236	7.42018	0.578133	0.46369	0.943868	88.23	23
ENSMUSG00000000827	Tpd52l2	tumor protein D52-like 2 [Source:MGI Symbol;Acc:MGI:1913564]	-0.155056	6.60901	1.44	0.256379	0.909926	139.01	90.5
ENSMUSG00000000838	Fmr1	FMRP translational regulator 1 [Source:MGI Symbol;Acc:MGI:95564]	0.107956	6.00079	0.429124	0.526437	0.946075	34.19	16.63
ENSMUSG00000000861	Bcl11a	B cell CLL/lymphoma 11A (zinc finger protein) [Source:MGI Symbol;Acc:MGI:106190]	0.567296	1.10718	2.85722	0.120239	0.871544	1.37	0.4
ENSMUSG00000000869	Il4	interleukin 4 [Source:MGI Symbol;Acc:MGI:96556]	NA	NA	NA	NA	NA	0.42	0
ENSMUSG00000000876	Pxmp4	peroxisomal membrane protein 4 [Source:MGI Symbol;Acc:MGI:1891701]	-0.0216906	5.17938	0.0105422	0.920145	0.995252	55.38	25.16
ENSMUSG00000000881	Dlg3	discs large MAGUK scaffold protein 3 [Source:MGI Symbol;Acc:MGI:1888986]	0.05974	5.65363	0.165406	0.692351	0.970936	29.09	8.38
ENSMUSG00000000884	Gnb1l	guanine nucleotide binding protein (G protein), beta polypeptide 1-like [Source:MGI Symbol;Acc:MGI:1338057]	-0.0340211	4.33437	0.0349613	0.855222	0.991909	28.54	13.11
ENSMUSG00000000889	Dbh	dopamine beta hydroxylase [Source:MGI Symbol;Acc:MGI:94864]	NA	NA	NA	NA	NA	0.03	0
ENSMUSG00000000901	Mmp11	matrix metallopeptidase 11 [Source:MGI Symbol;Acc:MGI:97008]	-0.0841552	2.98389	0.161657	0.695657	0.971154	11.75	3.16
ENSMUSG00000000902	Smarcb1	SWI/SNF related, matrix associated, actin dependent regulator of chromatin, subfamily b, member 1 [Source:MGI Symbol;Acc:MGI:1328366]	-0.0736469	6.67641	0.549314	0.474764	0.943868	111.47	88.79
ENSMUSG00000000903	Vpreb3	pre-B lymphocyte gene 3 [Source:MGI Symbol;Acc:MGI:98938]	NA	NA	NA	NA	NA	1.07	0
ENSMUSG00000000915	Hip1r	huntingtin interacting protein 1 related [Source:MGI Symbol;Acc:MGI:1352504]	0.221288	7.64506	1.16777	0.303932	0.922055	91.07	10.3
ENSMUSG00000000916	Nsun5	NOL1/NOP2/Sun domain family, member 5 [Source:MGI Symbol;Acc:MGI:2140844]	-0.165896	4.9814	1.03106	0.33262	0.924634	35.53	21.33
ENSMUSG00000000934	Top1mt	DNA topoisomerase 1, mitochondrial [Source:MGI Symbol;Acc:MGI:1920210]	-0.0228515	3.70701	0.0283708	0.869424	0.993185	14.86	9.65
ENSMUSG00000000938	Hoxa10	homeobox A10 [Source:MGI Symbol;Acc:MGI:96171]	0.22921	1.65114	0.296234	0.597562	0.959061	9.49	1.37
ENSMUSG00000000942	Hoxa4	homeobox A4 [Source:MGI Symbol;Acc:MGI:96176]	NA	NA	NA	NA	NA	0.11	0
ENSMUSG00000000948	Gm38393	predicted gene, 38393 [Source:MGI Symbol;Acc:MGI:5613898]	0.350083	-0.157233	0.426573	0.527645	0.946075	0.89	0.08
ENSMUSG00000000957	Mmp14	matrix metallopeptidase 14 (membrane-inserted) [Source:MGI Symbol;Acc:MGI:101900]	-0.134143	4.50216	0.683469	0.426687	0.938764	20.77	6.16
ENSMUSG00000000958	Slc7a7	solute carrier family 7 (cationic amino acid transporter, y+ system), member 7 [Source:MGI Symbol;Acc:MGI:1337120]	-0.052573	0.605141	0.0112892	0.917376	0.995252	3.14	0.51
ENSMUSG00000000959	Oxa1l	oxidase assembly 1-like [Source:MGI Symbol;Acc:MGI:1916339]	0.108929	6.07065	1.16584	0.304311	0.922055	82.35	58.49
ENSMUSG00000000976	Heatr6	HEAT repeat containing 6 [Source:MGI Symbol;Acc:MGI:1919790]	-0.247906	4.97783	2.12146	0.174341	0.882651	17.1	5.65
ENSMUSG00000000982	Ccl3	chemokine (C-C motif) ligand 3 [Source:MGI Symbol;Acc:MGI:98260]	NA	NA	NA	NA	NA	2.09	0
ENSMUSG00000000983	Wfdc18	WAP four-disulfide core domain 18 [Source:MGI Symbol;Acc:MGI:107506]	NA	NA	NA	NA	NA	0.53	0
ENSMUSG00000001014	Icam4	intercellular adhesion molecule 4, Landsteiner-Wiener blood group [Source:MGI Symbol;Acc:MGI:1925619]	-0.288897	-1.45009	0.22616	0.644075	0.965109	1.55	0
ENSMUSG00000001016	Ilf2	interleukin enhancer binding factor 2 [Source:MGI Symbol;Acc:MGI:1915031]	0.0161149	6.67516	0.0249439	0.877487	0.993185	99.93	77.26
ENSMUSG00000001017	Chtop	chromatin target of PRMT1 [Source:MGI Symbol;Acc:MGI:1913761]	-0.0497091	6.49222	0.230701	0.640803	0.964137	68.89	40.5
ENSMUSG00000001018	Snapin	SNAP-associated protein [Source:MGI Symbol;Acc:MGI:1333745]	-0.0705882	6.19426	0.332409	0.576331	0.954578	97.24	70.45
ENSMUSG00000001020	S100a4	S100 calcium binding protein A4 [Source:MGI Symbol;Acc:MGI:1330282]	NA	NA	NA	NA	NA	3.1	0
ENSMUSG00000001021	S100a3	S100 calcium binding protein A3 [Source:MGI Symbol;Acc:MGI:1338849]	NA	NA	NA	NA	NA	0.75	0
ENSMUSG00000001023	S100a5	S100 calcium binding protein A5 [Source:MGI Symbol;Acc:MGI:1338915]	NA	NA	NA	NA	NA	0	0
ENSMUSG00000001025	S100a6	S100 calcium binding protein A6 (calcyclin) [Source:MGI Symbol;Acc:MGI:1339467]	-0.0802246	2.03206	0.024902	0.87759	0.993185	50.11	5.9
ENSMUSG00000001027	Scn4a	sodium channel, voltage-gated, type IV, alpha [Source:MGI Symbol;Acc:MGI:98250]	NA	NA	NA	NA	NA	0.08	0
ENSMUSG00000001029	Icam2	intercellular adhesion molecule 2 [Source:MGI Symbol;Acc:MGI:96394]	-0.166016	1.88838	0.14034	0.71536	0.974256	11.12	2.63
ENSMUSG00000001034	Mapk7	mitogen-activated protein kinase 7 [Source:MGI Symbol;Acc:MGI:1346347]	-0.139685	4.8048	0.828901	0.38291	0.934166	21.07	5.84
ENSMUSG00000001036	Epn2	epsin 2 [Source:MGI Symbol;Acc:MGI:1333766]	-0.180661	5.95516	2.13039	0.173515	0.882575	30.69	15.87
ENSMUSG00000001039	B9d1	B9 protein domain 1 [Source:MGI Symbol;Acc:MGI:1351471]	0.154472	4.51103	0.505599	0.492463	0.943868	97.85	57.51
ENSMUSG00000001052	Sec24b	Sec24 related gene family, member B (S. cerevisiae) [Source:MGI Symbol;Acc:MGI:2139764]	-0.168399	5.81846	1.37134	0.267339	0.913077	28.22	6.38
ENSMUSG00000001053	N4bp3	NEDD4 binding protein 3 [Source:MGI Symbol;Acc:MGI:2442218]	-0.607552	5.72674	4.32797	0.0631893	0.826967	74.5	15.9
ENSMUSG00000001054	Rmnd5b	required for meiotic nuclear division 5 homolog B [Source:MGI Symbol;Acc:MGI:1913339]	-0.460241	6.18524	10.3572	0.00860606	0.441066	98.42	51.7
ENSMUSG00000001056	Nhp2	NHP2 ribonucleoprotein [Source:MGI Symbol;Acc:MGI:1098547]	-0.0837348	5.18067	0.175272	0.683859	0.969625	116.1	68.67
ENSMUSG00000001062	Vps9d1	VPS9 domain containing 1 [Source:MGI Symbol;Acc:MGI:1914143]	-0.123258	5.3797	0.617649	0.449204	0.942343	36.65	11.14
ENSMUSG00000001065	Zfp276	zinc finger protein (C2H2 type) 276 [Source:MGI Symbol;Acc:MGI:1888495]	-0.0490142	5.47235	0.12769	0.72788	0.975782	29.57	8.15
ENSMUSG00000001076	C1ql4	complement component 1, q subcomponent-like 4 [Source:MGI Symbol;Acc:MGI:3579909]	-0.0480202	1.65612	0.0214474	0.886326	0.993756	5.45	2.09
ENSMUSG00000001082	Mfsd10	major facilitator superfamily domain containing 10 [Source:MGI Symbol;Acc:MGI:1915544]	0.0637986	4.50494	0.288277	0.602459	0.959138	43.84	28.72
ENSMUSG00000001089	Luzp1	leucine zipper protein 1 [Source:MGI Symbol;Acc:MGI:107629]	-0.24532	6.61238	6.20648	0.030785	0.732462	87.05	38.44
ENSMUSG00000001095	Slc13a2	solute carrier family 13 (sodium-dependent dicarboxylate transporter), member 2 [Source:MGI Symbol;Acc:MGI:1276558]	-3.04087	-0.222773	7.30052	0.0214042	0.650224	2.94	0
ENSMUSG00000001098	Kctd10	potassium channel tetramerisation domain containing 10 [Source:MGI Symbol;Acc:MGI:2141207]	-0.0598079	6.175	0.16192	0.695423	0.971154	57.06	12.7
ENSMUSG00000001100	Poldip2	polymerase (DNA-directed), delta interacting protein 2 [Source:MGI Symbol;Acc:MGI:1915061]	0.0980366	7.38978	0.735778	0.41007	0.93816	167.23	106.09
ENSMUSG00000001103	Sebox	SEBOX homeobox [Source:MGI Symbol;Acc:MGI:108012]	NA	NA	NA	NA	NA	0.07	0
ENSMUSG00000001105	Ift20	intraflagellar transport 20 [Source:MGI Symbol;Acc:MGI:1915585]	0.00941909	5.4458	0.00267302	0.959732	0.997143	160.97	84.13
ENSMUSG00000001119	Col6a1	collagen, type VI, alpha 1 [Source:MGI Symbol;Acc:MGI:88459]	0.894622	-0.242728	1.94401	0.191885	0.892565	0.84	0
ENSMUSG00000001120	Pcbp3	poly(rC) binding protein 3 [Source:MGI Symbol;Acc:MGI:1890470]	0.0213947	6.04581	0.0359528	0.85321	0.991666	62.05	36.44
ENSMUSG00000001123	Lgals9	lectin, galactose binding, soluble 9 [Source:MGI Symbol;Acc:MGI:109496]	0.733504	3.10551	2.98147	0.113423	0.871544	25.14	3.73
ENSMUSG00000001127	Araf	Araf proto-oncogene, serine/threonine kinase [Source:MGI Symbol;Acc:MGI:88065]	-0.208835	7.24384	4.95762	0.0487867	0.796468	139.93	84.7
ENSMUSG00000001128	Cfp	complement factor properdin [Source:MGI Symbol;Acc:MGI:97545]	0.200169	0.524624	0.393476	0.543807	0.947312	2.71	0.84
ENSMUSG00000001131	Timp1	tissue inhibitor of metalloproteinase 1 [Source:MGI Symbol;Acc:MGI:98752]	NA	NA	NA	NA	NA	5.43	0
ENSMUSG00000001134	Uxt	ubiquitously expressed prefoldin like chaperone [Source:MGI Symbol;Acc:MGI:1277988]	0.2311	3.84132	1.07276	0.323467	0.923846	80.2	39.42
ENSMUSG00000001138	Cnnm3	cyclin M3 [Source:MGI Symbol;Acc:MGI:2151055]	0.331662	5.09773	1.18004	0.301638	0.922055	24.89	3.42
ENSMUSG00000001143	Lman2l	lectin, mannose-binding 2-like [Source:MGI Symbol;Acc:MGI:2443010]	-0.169438	6.66824	2.1402	0.172612	0.882575	91.14	57.77
ENSMUSG00000001150	Mcm3ap	minichromosome maintenance complex component 3 associated protein [Source:MGI Symbol;Acc:MGI:1930089]	0.0346252	5.50169	0.0415683	0.842322	0.991378	25.69	12.39
ENSMUSG00000001151	Pcnt	pericentrin (kendrin) [Source:MGI Symbol;Acc:MGI:102722]	-0.135561	5.66072	0.49369	0.497488	0.943868	14.26	4.08
ENSMUSG00000001155	Ftcd	formiminotransferase cyclodeaminase [Source:MGI Symbol;Acc:MGI:1339962]	NA	NA	NA	NA	NA	0.2	0
ENSMUSG00000001156	Mxd1	MAX dimerization protein 1 [Source:MGI Symbol;Acc:MGI:96908]	-0.136377	4.61384	0.926605	0.35728	0.930021	11.51	3.41
ENSMUSG00000001157	Gmcl1	germ cell-less, spermatogenesis associated 1 [Source:MGI Symbol;Acc:MGI:1345156]	-0.106026	7.04275	1.05947	0.326344	0.924348	95.36	35.38
ENSMUSG00000001158	Snrnp27	small nuclear ribonucleoprotein 27 (U4/U6.U5) [Source:MGI Symbol;Acc:MGI:1913868]	-0.105481	4.98081	0.0940812	0.765298	0.981307	126.7	37.98
ENSMUSG00000001166	Oas1c	2'-5' oligoadenylate synthetase 1C [Source:MGI Symbol;Acc:MGI:2149633]	-0.224761	2.46678	0.81873	0.385738	0.935702	6.72	2.48
ENSMUSG00000001168	Oas1h	2'-5' oligoadenylate synthetase 1H [Source:MGI Symbol;Acc:MGI:2180853]	NA	NA	NA	NA	NA	0.07	0
ENSMUSG00000001173	Ocrl	OCRL, inositol polyphosphate-5-phosphatase [Source:MGI Symbol;Acc:MGI:109589]	-0.00179642	5.28255	0.000106656	0.991953	0.999953	17.57	5.39
ENSMUSG00000001175	Calm1	calmodulin 1 [Source:MGI Symbol;Acc:MGI:88251]	0.0762526	9.02894	0.221101	0.647767	0.965464	707.77	250.53
ENSMUSG00000001211	Agpat3	1-acylglycerol-3-phosphate O-acyltransferase 3 [Source:MGI Symbol;Acc:MGI:1336186]	0.157398	7.45948	2.66731	0.131869	0.871544	204.08	129.45
ENSMUSG00000001225	Slc26a3	solute carrier family 26, member 3 [Source:MGI Symbol;Acc:MGI:107181]	NA	NA	NA	NA	NA	0.52	0
ENSMUSG00000001227	Sema6b	sema domain, transmembrane domain (TM), and cytoplasmic domain, (semaphorin) 6B [Source:MGI Symbol;Acc:MGI:1202889]	-0.155724	-1.04492	0.0459444	0.834361	0.991378	0.44	0.03
ENSMUSG00000104208	Gm37401	predicted gene, 37401 [Source:MGI Symbol;Acc:MGI:5610629]	2.82182	0.410769	7.20812	0.0227665	0.671043	49.23	0
ENSMUSG00000001229	Dpp9	dipeptidylpeptidase 9 [Source:MGI Symbol;Acc:MGI:2443967]	-0.131499	5.93142	0.793783	0.392813	0.935702	37.95	9.04
ENSMUSG00000001240	Ramp2	receptor (calcitonin) activity modifying protein 2 [Source:MGI Symbol;Acc:MGI:1859650]	0.0895427	2.38215	0.0581027	0.814138	0.989956	24.16	4.46
ENSMUSG00000001247	Lsr	lipolysis stimulated lipoprotein receptor [Source:MGI Symbol;Acc:MGI:1927471]	-0.127133	7.21507	1.52328	0.243895	0.90587	139.33	84.32
ENSMUSG00000001248	Gramd1a	GRAM domain containing 1A [Source:MGI Symbol;Acc:MGI:105490]	-0.170714	6.39706	1.4806	0.250187	0.907472	69.77	22.52
ENSMUSG00000001249	Hpn	hepsin [Source:MGI Symbol;Acc:MGI:1196620]	0.240737	6.84555	1.73852	0.215218	0.904187	138.69	68.4
ENSMUSG00000001260	Gabrg1	gamma-aminobutyric acid (GABA) A receptor, subunit gamma 1 [Source:MGI Symbol;Acc:MGI:103156]	-0.0672848	4.51913	0.220535	0.648184	0.965509	13.41	7.3
ENSMUSG00000001270	Ckb	creatine kinase, brain [Source:MGI Symbol;Acc:MGI:88407]	0.511919	6.99836	7.95867	0.0172565	0.605198	235.87	92.53
ENSMUSG00000001280	Sp1	trans-acting transcription factor 1 [Source:MGI Symbol;Acc:MGI:98372]	-0.331001	5.10875	2.92473	0.116418	0.871544	8.64	3.01
ENSMUSG00000001281	Itgb7	integrin beta 7 [Source:MGI Symbol;Acc:MGI:96616]	-0.869763	-0.279334	1.65763	0.225436	0.904187	1.22	0.02
ENSMUSG00000001285	Myg1	melanocyte proliferating gene 1 [Source:MGI Symbol;Acc:MGI:1929864]	0.0249329	5.66907	0.042126	0.841284	0.991378	102.3	78.75
ENSMUSG00000001288	Rarg	retinoic acid receptor, gamma [Source:MGI Symbol;Acc:MGI:97858]	-0.170995	3.5807	0.255167	0.623839	0.96176	13.59	2.04
ENSMUSG00000001289	Pfdn5	prefoldin 5 [Source:MGI Symbol;Acc:MGI:1928753]	0.179021	5.97438	0.890479	0.366445	0.930598	429.25	264.65
ENSMUSG00000001300	Efnb2	ephrin B2 [Source:MGI Symbol;Acc:MGI:105097]	0.00935642	5.64236	0.00278797	0.958876	0.997143	22.06	4.07
ENSMUSG00000001305	Rrp15	ribosomal RNA processing 15 homolog [Source:MGI Symbol;Acc:MGI:1914473]	-0.192313	3.90329	0.836756	0.380747	0.933318	25.26	14.33
ENSMUSG00000001313	Rnd2	Rho family GTPase 2 [Source:MGI Symbol;Acc:MGI:1338755]	-0.0393931	2.19906	0.0348566	0.855436	0.991909	6.65	3.95
ENSMUSG00000001323	Srr	serine racemase [Source:MGI Symbol;Acc:MGI:1351636]	-0.0497978	6.22083	0.189648	0.67198	0.967176	48.59	28.47
ENSMUSG00000001333	Sync	syncoilin [Source:MGI Symbol;Acc:MGI:1916078]	-0.301096	2.83487	2.36458	0.153535	0.879254	8.54	3.61
ENSMUSG00000001334	Fndc5	fibronectin type III domain containing 5 [Source:MGI Symbol;Acc:MGI:1917614]	-0.174332	0.839735	0.108685	0.748095	0.980077	2.23	0.29
ENSMUSG00000001348	Acp5	acid phosphatase 5, tartrate resistant [Source:MGI Symbol;Acc:MGI:87883]	-0.120643	2.36136	0.119848	0.736001	0.977826	10.58	4.26
ENSMUSG00000001349	Cnn1	calponin 1 [Source:MGI Symbol;Acc:MGI:104979]	NA	NA	NA	NA	NA	0.07	0
ENSMUSG00000001366	Fbxo9	f-box protein 9 [Source:MGI Symbol;Acc:MGI:1918788]	-0.184777	6.96981	3.50901	0.0889663	0.864039	131.01	91.43
ENSMUSG00000001376	Vps50	VPS50 EARP/GARPII complex subunit [Source:MGI Symbol;Acc:MGI:1920538]	-0.0207561	5.45903	0.0372693	0.850582	0.991539	31.31	10.84
ENSMUSG00000001380	Hars	histidyl-tRNA synthetase [Source:MGI Symbol;Acc:MGI:108087]	-0.0581777	6.27419	0.201567	0.662536	0.966653	76.26	59.59
ENSMUSG00000001383	Zmat2	zinc finger, matrin type 2 [Source:MGI Symbol;Acc:MGI:1913742]	0.188502	5.5327	0.811101	0.38788	0.935702	52.33	21.48
ENSMUSG00000104713	Gbp6	guanylate binding protein 6 [Source:MGI Symbol;Acc:MGI:2140937]	2.76476	2.82438	5.81054	0.0422264	0.778178	26.67	0.02
ENSMUSG00000001415	Smg5	Smg-5 homolog, nonsense mediated mRNA decay factor (C. elegans) [Source:MGI Symbol;Acc:MGI:2447364]	-0.140228	5.2589	0.461021	0.51176	0.945217	25.4	5.26
ENSMUSG00000001416	Cct3	chaperonin containing Tcp1, subunit 3 (gamma) [Source:MGI Symbol;Acc:MGI:104708]	-0.0515229	7.92499	0.204136	0.660545	0.966653	268.82	188.04
ENSMUSG00000001418	Glmp	glycosylated lysosomal membrane protein [Source:MGI Symbol;Acc:MGI:1913318]	-0.00559671	7.74039	0.00192378	0.965834	0.997143	398.01	300.21
ENSMUSG00000001419	Mef2d	myocyte enhancer factor 2D [Source:MGI Symbol;Acc:MGI:99533]	-0.208502	5.65372	1.0184	0.335472	0.925638	25.63	7.03
ENSMUSG00000001420	Tmem79	transmembrane protein 79 [Source:MGI Symbol;Acc:MGI:1919163]	-0.0757775	4.52611	0.328438	0.578584	0.954578	21.53	9.88
ENSMUSG00000001424	Snd1	staphylococcal nuclease and tudor domain containing 1 [Source:MGI Symbol;Acc:MGI:1929266]	0.115285	6.9765	1.37362	0.266965	0.913077	82.7	20.43
ENSMUSG00000001435	Col18a1	collagen, type XVIII, alpha 1 [Source:MGI Symbol;Acc:MGI:88451]	0.4015	10.2702	4.83329	0.0512095	0.796468	568.85	54.44
ENSMUSG00000001436	Slc19a1	solute carrier family 19 (folate transporter), member 1 [Source:MGI Symbol;Acc:MGI:103182]	-0.0463775	4.47425	0.0839878	0.777577	0.983027	20.63	10.62
ENSMUSG00000001440	Kpnb1	karyopherin (importin) beta 1 [Source:MGI Symbol;Acc:MGI:107532]	-0.0829215	5.70462	0.303209	0.593339	0.957977	17.71	8.45
ENSMUSG00000001441	Npepps	aminopeptidase puromycin sensitive [Source:MGI Symbol;Acc:MGI:1101358]	0.0821935	5.78589	0.48586	0.500843	0.943868	46.64	20.19
ENSMUSG00000001444	Tbx21	T-box 21 [Source:MGI Symbol;Acc:MGI:1888984]	NA	NA	NA	NA	NA	0.26	0
ENSMUSG00000001445	Mrpl10	mitochondrial ribosomal protein L10 [Source:MGI Symbol;Acc:MGI:1333801]	0.0111243	6.3304	0.00786314	0.931001	0.995252	88.9	68.08
ENSMUSG00000001467	Cyp51	cytochrome P450, family 51 [Source:MGI Symbol;Acc:MGI:106040]	-0.146691	5.70882	0.676995	0.428819	0.938964	27.98	14.6
ENSMUSG00000001472	Tcf25	transcription factor 25 (basic helix-loop-helix) [Source:MGI Symbol;Acc:MGI:1914105]	-0.0473159	8.36237	0.203002	0.661422	0.966653	210.77	94.11
ENSMUSG00000001473	Tubb6	tubulin, beta 6 class V [Source:MGI Symbol;Acc:MGI:1915201]	0.392379	2.17203	2.67983	0.131059	0.871544	7.84	2.22
ENSMUSG00000001482	Def8	differentially expressed in FDCP 8 [Source:MGI Symbol;Acc:MGI:1346331]	-0.076273	6.19261	0.406149	0.537507	0.947312	49.33	15.04
ENSMUSG00000001493	Meox1	mesenchyme homeobox 1 [Source:MGI Symbol;Acc:MGI:103220]	0.0443404	0.658984	0.00995102	0.922408	0.995252	3.43	0.38
ENSMUSG00000001494	Sost	sclerostin [Source:MGI Symbol;Acc:MGI:1921749]	NA	NA	NA	NA	NA	0.06	0
ENSMUSG00000001496	Nkx2-1	NK2 homeobox 1 [Source:MGI Symbol;Acc:MGI:108067]	NA	NA	NA	NA	NA	0.03	0
ENSMUSG00000001497	Pax9	paired box 9 [Source:MGI Symbol;Acc:MGI:97493]	NA	NA	NA	NA	NA	0.15	0
ENSMUSG00000001504	Irx2	Iroquois homeobox 2 [Source:MGI Symbol;Acc:MGI:1197526]	NA	NA	NA	NA	NA	0.72	0
ENSMUSG00000001506	Col1a1	collagen, type I, alpha 1 [Source:MGI Symbol;Acc:MGI:88467]	1.18875	-1.83572	2.44043	0.147703	0.878452	1.05	0
ENSMUSG00000001507	Itga3	integrin alpha 3 [Source:MGI Symbol;Acc:MGI:96602]	0.0634666	6.82743	0.138461	0.717177	0.974256	59.72	13.3
ENSMUSG00000001508	Sgca	sarcoglycan, alpha (dystrophin-associated glycoprotein) [Source:MGI Symbol;Acc:MGI:894698]	NA	NA	NA	NA	NA	0.51	0
ENSMUSG00000001510	Dlx3	distal-less homeobox 3 [Source:MGI Symbol;Acc:MGI:94903]	1.26137	-1.77635	2.38032	0.152301	0.878452	0.38	0
ENSMUSG00000026355	Mcm6	minichromosome maintenance complex component 6 [Source:MGI Symbol;Acc:MGI:1298227]	0.991913	6.09099	61.002	1.05185e-05	0.0073311	53.06	11
ENSMUSG00000001518	Itfg2	integrin alpha FG-GAP repeat containing 2 [Source:MGI Symbol;Acc:MGI:1915450]	0.0847889	4.60574	0.309705	0.589464	0.957618	30.17	7.48
ENSMUSG00000001520	Nrip2	nuclear receptor interacting protein 2 [Source:MGI Symbol;Acc:MGI:1891884]	0.182372	0.698347	0.297166	0.596994	0.959061	1.58	0.25
ENSMUSG00000001521	Tulp3	tubby-like protein 3 [Source:MGI Symbol;Acc:MGI:1329045]	0.0501477	2.42603	0.0510575	0.825549	0.990639	4.73	1.7
ENSMUSG00000001524	Gtf2h4	general transcription factor II H, polypeptide 4 [Source:MGI Symbol;Acc:MGI:1338799]	0.0453426	3.8594	0.0750272	0.789439	0.986048	22.03	14.62
ENSMUSG00000030978	Rrm1	ribonucleotide reductase M1 [Source:MGI Symbol;Acc:MGI:98180]	0.73002	6.04461	47.2959	3.28685e-05	0.0116954	50.63	15.06
ENSMUSG00000001542	Ell2	elongation factor for RNA polymerase II 2 [Source:MGI Symbol;Acc:MGI:2183438]	-0.308624	3.94375	2.43769	0.147909	0.878452	18.03	4.73
ENSMUSG00000001552	Jup	junction plakoglobin [Source:MGI Symbol;Acc:MGI:96650]	0.101251	9.10526	0.21067	0.65555	0.966611	416.44	41.07
ENSMUSG00000001555	Fkbp10	FK506 binding protein 10 [Source:MGI Symbol;Acc:MGI:104769]	0.127341	0.166252	0.0306022	0.864441	0.993185	1.41	0.1
ENSMUSG00000001558	Klhl10	kelch-like 10 [Source:MGI Symbol;Acc:MGI:2181067]	0.919375	-1.51597	1.58088	0.23574	0.904187	0.42	0
ENSMUSG00000001566	Mnx1	motor neuron and pancreas homeobox 1 [Source:MGI Symbol;Acc:MGI:109160]	NA	NA	NA	NA	NA	0	0
ENSMUSG00000001569	Nom1	nucleolar protein with MIF4G domain 1 [Source:MGI Symbol;Acc:MGI:1861749]	-0.122169	5.25458	1.12322	0.312874	0.922055	25.44	7.15
ENSMUSG00000001576	Ergic1	endoplasmic reticulum-golgi intermediate compartment (ERGIC) 1 [Source:MGI Symbol;Acc:MGI:1914708]	0.0850031	6.99896	0.556897	0.471806	0.943868	129.78	42.01
ENSMUSG00000001583	Tnk1	tyrosine kinase, non-receptor, 1 [Source:MGI Symbol;Acc:MGI:1930958]	-0.0039183	5.37271	0.0011033	0.974122	0.997389	31.71	11.72
ENSMUSG00000001588	Acap1	ArfGAP with coiled-coil, ankyrin repeat and PH domains 1 [Source:MGI Symbol;Acc:MGI:2388270]	0.75801	-1.22964	1.43388	0.257331	0.910312	0.57	0
ENSMUSG00000001604	Tcea3	transcription elongation factor A (SII), 3 [Source:MGI Symbol;Acc:MGI:1196908]	-0.709051	0.895608	2.13932	0.172693	0.882575	8.92	1.14
ENSMUSG00000001622	Csn3	casein kappa [Source:MGI Symbol;Acc:MGI:107461]	NA	NA	NA	NA	NA	0.31	0
ENSMUSG00000029730	Mcm7	minichromosome maintenance complex component 7 [Source:MGI Symbol;Acc:MGI:1298398]	0.976428	5.41071	63.0582	9.03974e-06	0.00699909	41.38	11.23
ENSMUSG00000001630	Stk38l	serine/threonine kinase 38 like [Source:MGI Symbol;Acc:MGI:1922250]	-0.00266155	4.32348	0.000414191	0.984142	0.999212	9.27	2.31
ENSMUSG00000001632	Brpf1	bromodomain and PHD finger containing, 1 [Source:MGI Symbol;Acc:MGI:1926033]	-0.25511	5.94289	1.91824	0.194622	0.892565	28.27	4.48
ENSMUSG00000001642	Akr1b3	aldo-keto reductase family 1, member B3 (aldose reductase) [Source:MGI Symbol;Acc:MGI:1353494]	-0.027738	5.22136	0.0328124	0.859687	0.992626	57.33	40.25
ENSMUSG00000001655	Hoxc13	homeobox C13 [Source:MGI Symbol;Acc:MGI:99560]	NA	NA	NA	NA	NA	0.27	0
ENSMUSG00000001656	Hoxc11	homeobox C11 [Source:MGI Symbol;Acc:MGI:96193]	NA	NA	NA	NA	NA	0.04	0
ENSMUSG00000001657	Hoxc8	homeobox C8 [Source:MGI Symbol;Acc:MGI:96198]	NA	NA	NA	NA	NA	1.05	0.02
ENSMUSG00000001661	Hoxc6	homeobox C6 [Source:MGI Symbol;Acc:MGI:96197]	NA	NA	NA	NA	NA	0.42	0
ENSMUSG00000001663	Gstt1	glutathione S-transferase, theta 1 [Source:MGI Symbol;Acc:MGI:107379]	0.0877875	9.33032	0.19076	0.671084	0.967017	1679.03	1048.3
ENSMUSG00000001665	Gstt3	glutathione S-transferase, theta 3 [Source:MGI Symbol;Acc:MGI:2143526]	-0.0166128	8.35282	0.016595	0.89992	0.994622	355.08	265.91
ENSMUSG00000001666	Ddt	D-dopachrome tautomerase [Source:MGI Symbol;Acc:MGI:1298381]	0.293452	6.11028	1.53392	0.242449	0.90587	408.82	193.67
ENSMUSG00000001670	Tat	tyrosine aminotransferase [Source:MGI Symbol;Acc:MGI:98487]	NA	NA	NA	NA	NA	0.14	0
ENSMUSG00000001672	Marveld3	MARVEL (membrane-associating) domain containing 3 [Source:MGI Symbol;Acc:MGI:1920858]	-0.180931	5.39099	1.34469	0.271766	0.913634	49.75	30.74
ENSMUSG00000001674	Ddx18	DEAD box helicase 18 [Source:MGI Symbol;Acc:MGI:1914192]	0.0148391	3.81709	0.00434874	0.948654	0.996517	15.5	7.68
ENSMUSG00000001687	Ubl3	ubiquitin-like 3 [Source:MGI Symbol;Acc:MGI:1344373]	-0.104249	8.33348	0.944394	0.352892	0.929597	268.34	148.24
ENSMUSG00000001700	Gramd3	GRAM domain containing 3 [Source:MGI Symbol;Acc:MGI:1914815]	0.0245709	6.00074	0.0577163	0.814744	0.989956	50.91	25.49
ENSMUSG00000001707	Eef1e1	eukaryotic translation elongation factor 1 epsilon 1 [Source:MGI Symbol;Acc:MGI:1913393]	-0.273644	4.28382	1.89822	0.196783	0.892565	25.13	12.15
ENSMUSG00000001729	Akt1	thymoma viral proto-oncogene 1 [Source:MGI Symbol;Acc:MGI:87986]	0.114256	7.76458	1.03413	0.331933	0.924447	177.02	65.92
ENSMUSG00000001739	Cldn15	claudin 15 [Source:MGI Symbol;Acc:MGI:1913103]	-0.856069	2.05914	1.81842	0.206094	0.899106	11.58	0.75
ENSMUSG00000001741	Il16	interleukin 16 [Source:MGI Symbol;Acc:MGI:1270855]	-0.609534	1.14487	2.7394	0.127293	0.871544	2.08	0.24
ENSMUSG00000001750	Tcirg1	T cell, immune regulator 1, ATPase, H+ transporting, lysosomal V0 protein A3 [Source:MGI Symbol;Acc:MGI:1350931]	0.0829184	4.14711	0.251848	0.626079	0.96204	20.08	6.22
ENSMUSG00000001751	Naglu	alpha-N-acetylglucosaminidase (Sanfilippo disease IIIB) [Source:MGI Symbol;Acc:MGI:1351641]	0.236969	5.80705	3.76066	0.0796536	0.857563	50.32	15.91
ENSMUSG00000001755	Coasy	Coenzyme A synthase [Source:MGI Symbol;Acc:MGI:1918993]	0.0692698	6.35277	0.474727	0.505683	0.944456	72.62	45.68
ENSMUSG00000001761	Smo	smoothened, frizzled class receptor [Source:MGI Symbol;Acc:MGI:108075]	0.0644798	4.86336	0.115867	0.740238	0.978504	14.55	3.51
ENSMUSG00000001763	Tspan33	tetraspanin 33 [Source:MGI Symbol;Acc:MGI:1919012]	0.0930205	5.48645	0.139445	0.716249	0.974256	53.48	22.16
ENSMUSG00000001767	Crnkl1	crooked neck pre-mRNA splicing factor 1 [Source:MGI Symbol;Acc:MGI:1914127]	-0.181369	4.88181	1.71285	0.218393	0.904187	19.44	8.69
ENSMUSG00000001768	Rin2	Ras and Rab interactor 2 [Source:MGI Symbol;Acc:MGI:1921280]	-0.378519	6.23315	13.9177	0.00356024	0.261014	46.58	14.15
ENSMUSG00000001773	Folh1	folate hydrolase 1 [Source:MGI Symbol;Acc:MGI:1858193]	0.512977	1.83554	1.02004	0.3351	0.925638	3.12	0.49
ENSMUSG00000001774	Chordc1	cysteine and histidine-rich domain (CHORD)-containing, zinc-binding protein 1 [Source:MGI Symbol;Acc:MGI:1914167]	-0.193901	6.12159	0.813941	0.387081	0.935702	116.04	60.12
ENSMUSG00000001783	Rtcb	RNA 2',3'-cyclic phosphate and 5'-OH ligase [Source:MGI Symbol;Acc:MGI:106379]	0.038394	7.58351	0.140756	0.714959	0.974256	186.27	123.6
ENSMUSG00000001785	Pwp1	PWP1 homolog, endonuclein [Source:MGI Symbol;Acc:MGI:1914735]	-0.0667786	5.62534	0.413968	0.53369	0.947312	38.89	22.26
ENSMUSG00000001786	Fbxo7	F-box protein 7 [Source:MGI Symbol;Acc:MGI:1917004]	-0.0788552	5.53814	0.372933	0.554331	0.950435	50.73	37.28
ENSMUSG00000001794	Capns1	calpain, small subunit 1 [Source:MGI Symbol;Acc:MGI:88266]	0.0121823	5.98104	0.00852702	0.928156	0.995252	116.64	61.35
ENSMUSG00000001802	Lrp3	low density lipoprotein receptor-related protein 3 [Source:MGI Symbol;Acc:MGI:3584516]	0.0374434	1.04145	0.00418321	0.949639	0.996521	1.7	0.1
ENSMUSG00000001804	Dsg4	desmoglein 4 [Source:MGI Symbol;Acc:MGI:2661061]	NA	NA	NA	NA	NA	0.11	0
ENSMUSG00000001815	Evx2	even-skipped homeobox 2 [Source:MGI Symbol;Acc:MGI:95462]	NA	NA	NA	NA	NA	0.06	0
ENSMUSG00000001819	Hoxd13	homeobox D13 [Source:MGI Symbol;Acc:MGI:96205]	NA	NA	NA	NA	NA	0.01	0
ENSMUSG00000001823	Hoxd12	homeobox D12 [Source:MGI Symbol;Acc:MGI:96204]	NA	NA	NA	NA	NA	0.39	0
ENSMUSG00000001827	Folr1	folate receptor 1 (adult) [Source:MGI Symbol;Acc:MGI:95568]	-1.07762	2.22519	1.33853	0.27741	0.91431	44.79	2
ENSMUSG00000001829	Clpb	ClpB caseinolytic peptidase B [Source:MGI Symbol;Acc:MGI:1100517]	0.00585928	7.06827	0.00276012	0.959082	0.997143	105.22	61.33
ENSMUSG00000001833	Septin7	septin 7 [Source:MGI Symbol;Acc:MGI:1335094]	-0.0980832	7.06479	0.354478	0.564135	0.952863	108.68	66.18
ENSMUSG00000001844	Zdhhc4	zinc finger, DHHC domain containing 4 [Source:MGI Symbol;Acc:MGI:1920131]	-0.00761106	5.73523	0.00391406	0.951284	0.996521	99.41	78.56
ENSMUSG00000001847	Rac1	Rac family small GTPase 1 [Source:MGI Symbol;Acc:MGI:97845]	0.0523882	8.29597	0.275642	0.610421	0.96055	307.71	168.69
ENSMUSG00000001855	Nup214	nucleoporin 214 [Source:MGI Symbol;Acc:MGI:1095411]	-0.131177	5.77177	1.0149	0.336267	0.925638	39.63	20.62
ENSMUSG00000001864	Aif1l	allograft inflammatory factor 1-like [Source:MGI Symbol;Acc:MGI:1919598]	0.145043	11.2151	1.62628	0.22957	0.904187	1521.91	693
ENSMUSG00000001865	Cpa3	carboxypeptidase A3, mast cell [Source:MGI Symbol;Acc:MGI:88479]	NA	NA	NA	NA	NA	0.04	0
ENSMUSG00000001870	Ltbp1	latent transforming growth factor beta binding protein 1 [Source:MGI Symbol;Acc:MGI:109151]	0.336703	1.8879	0.375428	0.553074	0.950144	3.46	0.16
ENSMUSG00000001891	Ugp2	UDP-glucose pyrophosphorylase 2 [Source:MGI Symbol;Acc:MGI:2183447]	0.0496863	5.9013	0.271898	0.612826	0.96055	50.66	33.75
ENSMUSG00000001901	Kcnh6	potassium voltage-gated channel, subfamily H (eag-related), member 6 [Source:MGI Symbol;Acc:MGI:2684139]	NA	NA	NA	NA	NA	0.03	0
ENSMUSG00000001909	Trmt1	tRNA methyltransferase 1 [Source:MGI Symbol;Acc:MGI:1289155]	-0.0170564	4.93307	0.0130536	0.911182	0.994991	41.85	20.52
ENSMUSG00000001910	Nacc1	nucleus accumbens associated 1, BEN and BTB (POZ) domain containing [Source:MGI Symbol;Acc:MGI:1914080]	0.0485286	4.41118	0.0277099	0.870949	0.993185	16.81	1.52
ENSMUSG00000001911	Nfix	nuclear factor I/X [Source:MGI Symbol;Acc:MGI:97311]	-0.0354574	6.07614	0.0112359	0.917757	0.995252	139.6	40.89
ENSMUSG00000001918	Slc1a5	solute carrier family 1 (neutral amino acid transporter), member 5 [Source:MGI Symbol;Acc:MGI:105305]	0.182978	7.80806	2.19479	0.167701	0.882575	162.56	58.81
ENSMUSG00000001924	Uba1	ubiquitin-like modifier activating enzyme 1 [Source:MGI Symbol;Acc:MGI:98890]	0.0934665	8.38466	0.645202	0.439546	0.939659	158.8	42.67
ENSMUSG00000001930	Vwf	Von Willebrand factor [Source:MGI Symbol;Acc:MGI:98941]	0.847002	-0.858757	1.45311	0.254357	0.909481	0.85	0.03
ENSMUSG00000001942	Siae	sialic acid acetylesterase [Source:MGI Symbol;Acc:MGI:104803]	0.113948	5.65386	1.07075	0.3239	0.923846	37.03	15.83
ENSMUSG00000001943	Vsig2	V-set and immunoglobulin domain containing 2 [Source:MGI Symbol;Acc:MGI:1928009]	NA	NA	NA	NA	NA	1.1	0
ENSMUSG00000001946	Esam	endothelial cell-specific adhesion molecule [Source:MGI Symbol;Acc:MGI:1916774]	-0.710106	3.63972	1.58567	0.238692	0.90587	25.48	2.89
ENSMUSG00000001948	Spa17	sperm autoantigenic protein 17 [Source:MGI Symbol;Acc:MGI:1333778]	-0.0141883	2.5095	0.00200189	0.965148	0.997143	35.82	13.95
ENSMUSG00000001962	Fam50a	family with sequence similarity 50, member A [Source:MGI Symbol;Acc:MGI:1351626]	-0.0631891	5.43037	0.161039	0.696206	0.971154	63.9	45.72
ENSMUSG00000001964	Emd	emerin [Source:MGI Symbol;Acc:MGI:108117]	-0.468525	4.58847	2.03557	0.182707	0.888247	65.15	12.93
ENSMUSG00000001983	Taco1	translational activator of mitochondrially encoded cytochrome c oxidase I [Source:MGI Symbol;Acc:MGI:1917457]	0.100916	3.49481	0.342655	0.570603	0.954223	18.35	11.3
ENSMUSG00000001985	Grik3	glutamate receptor, ionotropic, kainate 3 [Source:MGI Symbol;Acc:MGI:95816]	NA	NA	NA	NA	NA	0.06	0
ENSMUSG00000001986	Gria3	glutamate receptor, ionotropic, AMPA3 (alpha 3) [Source:MGI Symbol;Acc:MGI:95810]	-0.215513	-0.975416	0.162181	0.695192	0.971154	0.85	0.02
ENSMUSG00000001988	Npas1	neuronal PAS domain protein 1 [Source:MGI Symbol;Acc:MGI:109205]	NA	NA	NA	NA	NA	0.44	0.03
ENSMUSG00000001995	Sipa1l2	signal-induced proliferation-associated 1 like 2 [Source:MGI Symbol;Acc:MGI:2676970]	0.0110109	4.9495	0.0030038	0.957316	0.997143	10.45	1.47
ENSMUSG00000001998	Ap4e1	adaptor-related protein complex AP-4, epsilon 1 [Source:MGI Symbol;Acc:MGI:1336993]	-0.283989	3.62913	2.50892	0.142679	0.877564	7.43	1.55
ENSMUSG00000001999	Blvra	biliverdin reductase A [Source:MGI Symbol;Acc:MGI:88170]	0.125995	5.22576	0.336718	0.573907	0.954578	79.22	41.74
ENSMUSG00000002006	Pdzd4	PDZ domain containing 4 [Source:MGI Symbol;Acc:MGI:2443483]	NA	NA	NA	NA	NA	0.56	0.01
ENSMUSG00000002007	Srpk3	serine/arginine-rich protein specific kinase 3 [Source:MGI Symbol;Acc:MGI:1891338]	0.863965	-0.998683	2.27774	0.160579	0.882177	0.97	0.07
ENSMUSG00000002010	Idh3g	isocitrate dehydrogenase 3 (NAD+), gamma [Source:MGI Symbol;Acc:MGI:1099463]	0.083917	8.51392	0.267776	0.615498	0.960974	565.55	382.61
ENSMUSG00000002012	Pnck	pregnancy upregulated non-ubiquitously expressed CaM kinase [Source:MGI Symbol;Acc:MGI:1347357]	-0.67451	-0.562892	1.08517	0.320816	0.923846	1.49	0.1
ENSMUSG00000002014	Ssr4	signal sequence receptor, delta [Source:MGI Symbol;Acc:MGI:1099464]	0.0598065	6.48268	0.143477	0.712357	0.974256	311.14	231.94
ENSMUSG00000002015	Bcap31	B cell receptor associated protein 31 [Source:MGI Symbol;Acc:MGI:1350933]	-0.0789537	8.0234	0.193051	0.669248	0.966963	506.69	339.9
ENSMUSG00000002017	Fam98a	family with sequence similarity 98, member A [Source:MGI Symbol;Acc:MGI:1919972]	0.111438	5.19051	0.401908	0.5396	0.947312	26.13	13.36
ENSMUSG00000002020	Ltbp2	latent transforming growth factor beta binding protein 2 [Source:MGI Symbol;Acc:MGI:99502]	NA	NA	NA	NA	NA	0.34	0
ENSMUSG00000002028	Kmt2a	lysine (K)-specific methyltransferase 2A [Source:MGI Symbol;Acc:MGI:96995]	-0.526546	5.92013	4.38688	0.0613033	0.82115	12.12	3.16
ENSMUSG00000002031	Ift46	intraflagellar transport 46 [Source:MGI Symbol;Acc:MGI:1923818]	-0.0038437	5.4452	0.000823106	0.977647	0.997666	87.82	56.76
ENSMUSG00000002032	Tmem25	transmembrane protein 25 [Source:MGI Symbol;Acc:MGI:1918937]	0.116462	5.86068	0.742763	0.407929	0.93816	50.39	16.68
ENSMUSG00000002033	Cd3g	CD3 antigen, gamma polypeptide [Source:MGI Symbol;Acc:MGI:88333]	NA	NA	NA	NA	NA	0.83	0
ENSMUSG00000002043	Trappc6a	trafficking protein particle complex 6A [Source:MGI Symbol;Acc:MGI:1914341]	0.206641	5.26244	0.788219	0.394419	0.935702	165.04	89.16
ENSMUSG00000002052	Supt6	SPT6, histone chaperone and transcription elongation factor [Source:MGI Symbol;Acc:MGI:107726]	-0.17752	6.13697	1.80141	0.207696	0.899828	21.28	6.48
ENSMUSG00000002055	Spag5	sperm associated antigen 5 [Source:MGI Symbol;Acc:MGI:1927470]	0.972418	3.13287	13.5052	0.00391416	0.282656	9.3	1.85
ENSMUSG00000002057	Foxn1	forkhead box N1 [Source:MGI Symbol;Acc:MGI:102949]	NA	NA	NA	NA	NA	0.22	0
ENSMUSG00000002058	Unc119	unc-119 lipid binding chaperone [Source:MGI Symbol;Acc:MGI:1328357]	0.0926086	3.28043	0.273465	0.611817	0.96055	18.3	11.45
ENSMUSG00000002059	Rab34	RAB34, member RAS oncogene family [Source:MGI Symbol;Acc:MGI:104606]	0.0274567	5.35985	0.0436979	0.838396	0.991378	67.87	41.42
ENSMUSG00000002064	Sdf2	stromal cell derived factor 2 [Source:MGI Symbol;Acc:MGI:108019]	-0.184016	6.22145	1.15791	0.305879	0.922055	151.91	94.13
ENSMUSG00000005233	Spc25	SPC25, NDC80 kinetochore complex component, homolog (S. cerevisiae) [Source:MGI Symbol;Acc:MGI:1913692]	0.902535	5.07614	32.5264	0.000160883	0.0300699	64.05	25.28
ENSMUSG00000002076	Hsf2bp	heat shock transcription factor 2 binding protein [Source:MGI Symbol;Acc:MGI:1921627]	NA	NA	NA	NA	NA	3.42	0
ENSMUSG00000002083	Bbc3	BCL2 binding component 3 [Source:MGI Symbol;Acc:MGI:2181667]	0.304346	2.6492	0.670464	0.430988	0.939012	13.21	3.22
ENSMUSG00000002100	Mybpc3	myosin binding protein C, cardiac [Source:MGI Symbol;Acc:MGI:102844]	NA	NA	NA	NA	NA	0.3	0
ENSMUSG00000002102	Psmc3	proteasome (prosome, macropain) 26S subunit, ATPase 3 [Source:MGI Symbol;Acc:MGI:1098754]	-0.00792837	8.08265	0.00229776	0.962663	0.997143	404.92	272.17
ENSMUSG00000002103	Acp2	acid phosphatase 2, lysosomal [Source:MGI Symbol;Acc:MGI:87882]	0.0709553	6.037	0.298336	0.596282	0.959061	45.95	19.04
ENSMUSG00000002104	Rapsn	receptor-associated protein of the synapse [Source:MGI Symbol;Acc:MGI:99422]	-0.123492	4.3866	0.675058	0.429461	0.938964	28.64	18.32
ENSMUSG00000002105	Slc39a13	solute carrier family 39 (metal ion transporter), member 13 [Source:MGI Symbol;Acc:MGI:1915677]	-0.00456096	6.23434	0.0020448	0.964776	0.997143	74.49	35.24
ENSMUSG00000002107	Celf2	CUGBP, Elav-like family member 2 [Source:MGI Symbol;Acc:MGI:1338822]	0.00215759	3.57759	0.000169393	0.989858	0.999953	9.68	4.11
ENSMUSG00000002108	Nr1h3	nuclear receptor subfamily 1, group H, member 3 [Source:MGI Symbol;Acc:MGI:1352462]	-0.487336	3.17337	3.5191	0.0885678	0.864039	13.75	5.7
ENSMUSG00000002109	Ddb2	damage specific DNA binding protein 2 [Source:MGI Symbol;Acc:MGI:1355314]	-0.0152289	3.89011	0.00909531	0.925808	0.995252	17.3	11.05
ENSMUSG00000002111	Spi1	spleen focus forming virus (SFFV) proviral integration oncogene [Source:MGI Symbol;Acc:MGI:98282]	0.358393	0.697088	0.480284	0.503256	0.943868	4.92	0.46
ENSMUSG00000002129	Sf3a1	splicing factor 3a, subunit 1 [Source:MGI Symbol;Acc:MGI:1914715]	0.0647972	5.97228	0.252033	0.625953	0.96204	23.86	7.68
ENSMUSG00000002147	Stat6	signal transducer and activator of transcription 6 [Source:MGI Symbol;Acc:MGI:103034]	-0.0769921	7.18676	0.262435	0.619	0.9614	87.36	17.62
ENSMUSG00000002190	Clgn	calmegin [Source:MGI Symbol;Acc:MGI:107472]	NA	NA	NA	NA	NA	0.03	0
ENSMUSG00000005410	Mcm5	minichromosome maintenance complex component 5 [Source:MGI Symbol;Acc:MGI:103197]	1.70981	5.06936	69.0921	5.93364e-06	0.00497876	35.11	4.22
ENSMUSG00000002205	Vrk3	vaccinia related kinase 3 [Source:MGI Symbol;Acc:MGI:2182465]	-0.0501002	6.32258	0.199882	0.66385	0.966653	84.84	58.44
ENSMUSG00000002210	Smg9	smg-9 homolog, nonsense mediated mRNA decay factor (C. elegans) [Source:MGI Symbol;Acc:MGI:1919247]	-0.0509154	4.54996	0.132443	0.723096	0.975782	23.39	9.07
ENSMUSG00000002221	Paxip1	PAX interacting (with transcription-activation domain) protein 1 [Source:MGI Symbol;Acc:MGI:1890430]	-0.0181351	5.87146	0.0130602	0.91116	0.994991	28.13	4.49
ENSMUSG00000002222	Rmnd5a	required for meiotic nuclear division 5 homolog A [Source:MGI Symbol;Acc:MGI:1915727]	-0.192014	6.33544	1.85367	0.201709	0.897133	32.99	11.15
ENSMUSG00000002227	Mov10	Mov10 RISC complex RNA helicase [Source:MGI Symbol;Acc:MGI:97054]	0.460835	4.3239	10.5444	0.00818272	0.427628	12.05	3.29
ENSMUSG00000002228	Ppm1j	protein phosphatase 1J [Source:MGI Symbol;Acc:MGI:1919137]	-0.234652	0.217776	0.430722	0.525683	0.945919	3.39	0.63
ENSMUSG00000002233	Rhoc	ras homolog family member C [Source:MGI Symbol;Acc:MGI:106028]	0.156308	3.48105	0.603878	0.454165	0.943868	31.7	22.83
ENSMUSG00000002240	Prr27	proline rich 27 [Source:MGI Symbol;Acc:MGI:1921029]	NA	NA	NA	NA	NA	0.16	0
ENSMUSG00000002249	Tead3	TEA domain family member 3 [Source:MGI Symbol;Acc:MGI:109241]	0.145391	2.04018	0.15014	0.7061	0.973715	3.67	0.53
ENSMUSG00000002250	Ppard	peroxisome proliferator activator receptor delta [Source:MGI Symbol;Acc:MGI:101884]	-0.151434	1.7154	0.15609	0.700649	0.971879	5.06	1.37
ENSMUSG00000002257	Def6	differentially expressed in FDCP 6 [Source:MGI Symbol;Acc:MGI:1346328]	0.236551	4.56363	1.66638	0.224299	0.904187	24.2	7.93
ENSMUSG00000002265	Peg3	paternally expressed 3 [Source:MGI Symbol;Acc:MGI:104748]	-0.355744	4.91256	1.35627	0.269914	0.913077	14.11	1.02
ENSMUSG00000002266	Zim1	zinc finger, imprinted 1 [Source:MGI Symbol;Acc:MGI:1341879]	0.341136	-0.873596	0.389215	0.545958	0.947559	0.82	0
ENSMUSG00000002274	Metrn	meteorin, glial cell differentiation regulator [Source:MGI Symbol;Acc:MGI:1917333]	0.703408	2.49166	6.19382	0.0309222	0.732462	15.34	4.98
ENSMUSG00000002279	Lmf1	lipase maturation factor 1 [Source:MGI Symbol;Acc:MGI:1923733]	0.0926496	5.81042	0.566286	0.468188	0.943868	60.82	35.36
ENSMUSG00000002280	Ciao3	cytosolic iron-sulfur assembly component 3 [Source:MGI Symbol;Acc:MGI:1914813]	-0.0464285	6.31461	0.172696	0.686049	0.970392	69.32	40.76
ENSMUSG00000082292	Gm12250	predicted gene 12250 [Source:MGI Symbol;Acc:MGI:3649299]	2.51755	0.703966	7.7374	0.0187357	0.628907	19.65	0
ENSMUSG00000002297	Dbf4	DBF4 zinc finger [Source:MGI Symbol;Acc:MGI:1351328]	0.706148	2.28717	9.17856	0.0119678	0.526682	5.64	1.24
ENSMUSG00000002307	Daxx	Fas death domain-associated protein [Source:MGI Symbol;Acc:MGI:1197015]	0.0834353	5.01911	0.189335	0.672233	0.967194	44.03	11.44
ENSMUSG00000002308	Cd320	CD320 antigen [Source:MGI Symbol;Acc:MGI:1860083]	0.109535	5.92399	0.604993	0.45376	0.943868	97.19	70.58
ENSMUSG00000002319	Ipo4	importin 4 [Source:MGI Symbol;Acc:MGI:1923001]	0.0135506	6.37602	0.00790097	0.930835	0.995252	66.47	21.09
ENSMUSG00000002320	Tm9sf1	transmembrane 9 superfamily member 1 [Source:MGI Symbol;Acc:MGI:1921390]	0.172769	7.68287	3.50087	0.0892896	0.864039	197.29	98.55
ENSMUSG00000002324	Rec8	REC8 meiotic recombination protein [Source:MGI Symbol;Acc:MGI:1929645]	0.11606	5.69162	0.706271	0.419313	0.938764	71.71	32.93
ENSMUSG00000002325	Irf9	interferon regulatory factor 9 [Source:MGI Symbol;Acc:MGI:107587]	0.124811	6.68037	0.488787	0.499584	0.943868	105.6	40.84
ENSMUSG00000002326	Gmpr2	guanosine monophosphate reductase 2 [Source:MGI Symbol;Acc:MGI:1917903]	-0.235193	5.5562	2.20436	0.166859	0.882575	56.13	37.11
ENSMUSG00000002329	Mdp1	magnesium-dependent phosphatase 1 [Source:MGI Symbol;Acc:MGI:1915131]	-0.185831	5.90329	2.75625	0.126253	0.871544	66.33	49.27
ENSMUSG00000002332	Dhrs1	dehydrogenase/reductase (SDR family) member 1 [Source:MGI Symbol;Acc:MGI:1196314]	-0.0140799	7.26121	0.011506	0.91659	0.995252	222.35	169.9
ENSMUSG00000002341	Ncan	neurocan [Source:MGI Symbol;Acc:MGI:104694]	NA	NA	NA	NA	NA	0.12	0
ENSMUSG00000002342	Tmem161a	transmembrane protein 161A [Source:MGI Symbol;Acc:MGI:2384577]	-0.00175966	5.88987	0.000220344	0.988433	0.999518	68.5	31
ENSMUSG00000002343	Armc6	armadillo repeat containing 6 [Source:MGI Symbol;Acc:MGI:1924063]	-0.0855217	4.08079	0.433056	0.524585	0.945911	21.3	8.82
ENSMUSG00000002345	Borcs8	BLOC-1 related complex subunit 8 [Source:MGI Symbol;Acc:MGI:1919618]	-0.0172341	4.34594	0.00856704	0.927988	0.995252	88.19	54.22
ENSMUSG00000002346	Slc25a42	solute carrier family 25, member 42 [Source:MGI Symbol;Acc:MGI:1920345]	0.327481	4.05015	2.87817	0.119036	0.871544	11.7	2.02
ENSMUSG00000002365	Snx9	sorting nexin 9 [Source:MGI Symbol;Acc:MGI:1913866]	0.123839	6.75797	1.18806	0.299977	0.922055	59.62	18.29
ENSMUSG00000002372	Ranbp3	RAN binding protein 3 [Source:MGI Symbol;Acc:MGI:1919060]	-0.0903726	6.42379	0.696054	0.422592	0.938764	70.02	35.53
ENSMUSG00000002379	Ndufa11	NADH:ubiquinone oxidoreductase subunit A11 [Source:MGI Symbol;Acc:MGI:1917125]	0.342741	7.89359	2.12791	0.17384	0.882575	1936.71	1105.06
ENSMUSG00000002384	Bmp8b	bone morphogenetic protein 8b [Source:MGI Symbol;Acc:MGI:107335]	NA	NA	NA	NA	NA	0.16	0
ENSMUSG00000002393	Nr2f6	nuclear receptor subfamily 2, group F, member 6 [Source:MGI Symbol;Acc:MGI:1352453]	0.0164619	7.85919	0.0241355	0.879472	0.993185	203.49	102.35
ENSMUSG00000002395	Use1	unconventional SNARE in the ER 1 homolog (S. cerevisiae) [Source:MGI Symbol;Acc:MGI:1914273]	-0.0777363	5.57551	0.284415	0.604869	0.959138	136.14	90.27
ENSMUSG00000002396	Ocel1	occludin/ELL domain containing 1 [Source:MGI Symbol;Acc:MGI:1924340]	0.0338009	5.12152	0.0597798	0.811532	0.989956	27.13	14.75
ENSMUSG00000002409	Dyrk1b	dual-specificity tyrosine-(Y)-phosphorylation regulated kinase 1b [Source:MGI Symbol;Acc:MGI:1330302]	0.134307	4.23006	0.342382	0.570754	0.954223	19.37	4.79
ENSMUSG00000002413	Braf	Braf transforming gene [Source:MGI Symbol;Acc:MGI:88190]	-0.271619	5.09918	2.13118	0.173442	0.882575	13.85	2.23
ENSMUSG00000002416	Ndufb2	NADH:ubiquinone oxidoreductase subunit B2 [Source:MGI Symbol;Acc:MGI:1915448]	0.410204	7.06656	2.93242	0.116091	0.871544	1262.91	652.24
ENSMUSG00000002428	Hltf	helicase-like transcription factor [Source:MGI Symbol;Acc:MGI:1196437]	0.0065001	5.42798	0.00234474	0.962284	0.997143	24.38	11.11
ENSMUSG00000002455	Prpf6	pre-mRNA splicing factor 6 [Source:MGI Symbol;Acc:MGI:1922946]	0.0553659	6.71012	0.186858	0.674242	0.967337	71.46	29.46
ENSMUSG00000002458	Rgs19	regulator of G-protein signaling 19 [Source:MGI Symbol;Acc:MGI:1915153]	-0.0731345	3.79667	0.110015	0.746619	0.979946	26.4	12.95
ENSMUSG00000002459	Rgs20	regulator of G-protein signaling 20 [Source:MGI Symbol;Acc:MGI:1929866]	NA	NA	NA	NA	NA	0.07	0
ENSMUSG00000002475	Abhd3	abhydrolase domain containing 3 [Source:MGI Symbol;Acc:MGI:2147183]	0.490945	6.02459	4.59715	0.0562295	0.812107	86.11	36.58
ENSMUSG00000002477	Snrpd1	small nuclear ribonucleoprotein D1 [Source:MGI Symbol;Acc:MGI:98344]	0.265364	4.44726	1.44316	0.25589	0.909812	75.98	40.31
ENSMUSG00000002486	Tchp	trichoplein, keratin filament binding [Source:MGI Symbol;Acc:MGI:1925082]	-0.158616	4.4941	0.729927	0.411877	0.93816	22.82	10.15
ENSMUSG00000002489	Tiam1	T cell lymphoma invasion and metastasis 1 [Source:MGI Symbol;Acc:MGI:103306]	-0.0300299	3.73246	0.00584212	0.940511	0.995553	8.23	1.65
ENSMUSG00000002496	Tsc2	TSC complex subunit 2 [Source:MGI Symbol;Acc:MGI:102548]	0.117388	7.07552	0.470658	0.507473	0.944456	62.02	16.76
ENSMUSG00000002500	Rpl3l	ribosomal protein L3-like [Source:MGI Symbol;Acc:MGI:1913461]	-0.695794	-0.347517	1.23487	0.291132	0.920185	4.07	0.25
ENSMUSG00000002504	Slc9a3r2	solute carrier family 9 (sodium/hydrogen exchanger), member 3 regulator 2 [Source:MGI Symbol;Acc:MGI:1890662]	-0.414696	5.16539	3.62825	0.0843942	0.860782	52.82	17.09
ENSMUSG00000002524	Puf60	poly-U binding splicing factor 60 [Source:MGI Symbol;Acc:MGI:1915209]	-0.149082	8.03897	1.7642	0.212104	0.902391	297.01	208.01
ENSMUSG00000002546	Golga2	golgi autoantigen, golgin subfamily a, 2 [Source:MGI Symbol;Acc:MGI:2139395]	0.0883264	6.50499	0.322252	0.582129	0.955128	47.09	9.98
ENSMUSG00000002550	Uck1	uridine-cytidine kinase 1 [Source:MGI Symbol;Acc:MGI:98904]	-0.08748	5.96689	0.621457	0.447849	0.942343	82.32	52.2
ENSMUSG00000002565	Scin	scinderin [Source:MGI Symbol;Acc:MGI:1306794]	-0.122813	8.36216	0.513751	0.489075	0.943868	240.01	86.52
ENSMUSG00000002578	Ikzf4	IKAROS family zinc finger 4 [Source:MGI Symbol;Acc:MGI:1343139]	0.0198634	1.65989	0.00350367	0.953905	0.997055	3.24	0.21
ENSMUSG00000002580	Mien1	migration and invasion enhancer 1 [Source:MGI Symbol;Acc:MGI:1913678]	0.000882957	6.74014	2.28334e-05	0.996276	0.999953	495.96	291
ENSMUSG00000002588	Pon1	paraoxonase 1 [Source:MGI Symbol;Acc:MGI:103295]	NA	NA	NA	NA	NA	0.23	0
ENSMUSG00000002602	Axl	AXL receptor tyrosine kinase [Source:MGI Symbol;Acc:MGI:1347244]	0.346852	2.49019	0.195361	0.66878	0.966963	5.44	0.26
ENSMUSG00000002603	Tgfb1	transforming growth factor, beta 1 [Source:MGI Symbol;Acc:MGI:98725]	0.358689	1.78415	0.997755	0.340202	0.926111	6.81	0.64
ENSMUSG00000002608	Ccdc97	coiled-coil domain containing 97 [Source:MGI Symbol;Acc:MGI:1196455]	-0.124748	5.66594	0.687701	0.425303	0.938764	47.83	11.34
ENSMUSG00000002617	Zfp40	zinc finger protein 40 [Source:MGI Symbol;Acc:MGI:99185]	-0.0314267	3.89795	0.0444619	0.837012	0.991378	13.8	6.04
ENSMUSG00000002625	Akap8l	A kinase (PRKA) anchor protein 8-like [Source:MGI Symbol;Acc:MGI:1860606]	-0.128859	7.23892	1.2973	0.279895	0.914342	169.17	91.34
ENSMUSG00000002633	Shh	sonic hedgehog [Source:MGI Symbol;Acc:MGI:98297]	0.417852	-0.744307	0.646276	0.439176	0.939659	0.6	0.03
ENSMUSG00000002635	Pdcd2l	programmed cell death 2-like [Source:MGI Symbol;Acc:MGI:1915329]	-0.189196	4.83981	1.81501	0.206116	0.899106	69.49	45.66
ENSMUSG00000002658	Gtf2f1	general transcription factor IIF, polypeptide 1 [Source:MGI Symbol;Acc:MGI:1923848]	-0.0791906	5.84061	0.302068	0.594026	0.958453	66.61	49.22
ENSMUSG00000002660	Clpp	caseinolytic mitochondrial matrix peptidase proteolytic subunit [Source:MGI Symbol;Acc:MGI:1858213]	0.00298432	6.48103	0.000346958	0.985486	0.999212	249.6	174.74
ENSMUSG00000002661	Alkbh7	alkB homolog 7 [Source:MGI Symbol;Acc:MGI:1913650]	0.0928103	5.27808	0.311825	0.588211	0.957059	122.81	81.82
ENSMUSG00000002664	Pspn	persephin [Source:MGI Symbol;Acc:MGI:1201684]	NA	NA	NA	NA	NA	1.32	0
ENSMUSG00000002668	Dennd1c	DENN/MADD domain containing 1C [Source:MGI Symbol;Acc:MGI:1918035]	0.128026	2.80266	0.288805	0.602132	0.959138	8.32	1.85
ENSMUSG00000002679	Med6	mediator complex subunit 6 [Source:MGI Symbol;Acc:MGI:1917042]	-0.114941	4.26485	0.327421	0.579164	0.954578	52.77	33.48
ENSMUSG00000002688	Prkd1	protein kinase D1 [Source:MGI Symbol;Acc:MGI:99879]	0.265918	-0.168356	0.290083	0.60134	0.959138	0.63	0.11
ENSMUSG00000002699	Lcp2	lymphocyte cytosolic protein 2 [Source:MGI Symbol;Acc:MGI:1321402]	-0.401238	3.05935	2.36052	0.153856	0.879254	6.7	2.09
ENSMUSG00000002718	Cse1l	chromosome segregation 1-like (S. cerevisiae) [Source:MGI Symbol;Acc:MGI:1339951]	0.0999038	6.51573	0.877619	0.369793	0.931149	66.75	16.64
ENSMUSG00000002728	Naa20	N(alpha)-acetyltransferase 20, NatB catalytic subunit [Source:MGI Symbol;Acc:MGI:1915127]	-0.0230974	6.16015	0.0150658	0.904616	0.994685	175.36	104.41
ENSMUSG00000002731	Prkra	protein kinase, interferon inducible double stranded RNA dependent activator [Source:MGI Symbol;Acc:MGI:1344375]	0.205868	4.34919	2.38031	0.152302	0.878452	25.77	17.29
ENSMUSG00000002732	Fkbp7	FK506 binding protein 7 [Source:MGI Symbol;Acc:MGI:1336879]	-0.222806	0.881926	0.470989	0.507327	0.944456	8.21	3.79
ENSMUSG00000002733	Plekha3	pleckstrin homology domain-containing, family A (phosphoinositide binding specific) member 3 [Source:MGI Symbol;Acc:MGI:1932515]	-0.118663	5.8222	1.33088	0.274101	0.91431	42.91	22.79
ENSMUSG00000002741	Ykt6	YKT6 v-SNARE homolog (S. cerevisiae) [Source:MGI Symbol;Acc:MGI:1927550]	0.235554	5.89035	1.75521	0.213187	0.903303	48.26	14.41
ENSMUSG00000002748	Baz1b	bromodomain adjacent to zinc finger domain, 1B [Source:MGI Symbol;Acc:MGI:1353499]	-0.104278	5.9725	0.531145	0.481983	0.943868	20.91	8.17
ENSMUSG00000002763	Pex6	peroxisomal biogenesis factor 6 [Source:MGI Symbol;Acc:MGI:2385054]	0.165843	6.6285	1.15574	0.30631	0.922055	58.91	14.8
ENSMUSG00000002767	Mrpl2	mitochondrial ribosomal protein L2 [Source:MGI Symbol;Acc:MGI:1351622]	-0.0701405	6.01409	0.193853	0.668608	0.966963	169.35	111.4
ENSMUSG00000002768	Mea1	male enhanced antigen 1 [Source:MGI Symbol;Acc:MGI:96957]	-0.202801	6.59094	0.959998	0.34911	0.927782	372.3	199.44
ENSMUSG00000002769	Gnmt	glycine N-methyltransferase [Source:MGI Symbol;Acc:MGI:1202304]	0.0345212	3.31669	0.0139448	0.908215	0.994685	31.64	14.07
ENSMUSG00000002771	Grin2d	glutamate receptor, ionotropic, NMDA2D (epsilon 4) [Source:MGI Symbol;Acc:MGI:95823]	0.281303	-0.025881	0.560655	0.470352	0.943868	0.35	0.07
ENSMUSG00000002778	Kdelr1	KDEL (Lys-Asp-Glu-Leu) endoplasmic reticulum protein retention receptor 1 [Source:MGI Symbol;Acc:MGI:1915387]	0.00601243	5.78954	0.0003428	0.985597	0.999212	186.84	46.47
ENSMUSG00000002781	Tmem143	transmembrane protein 143 [Source:MGI Symbol;Acc:MGI:1917459]	0.298433	3.3431	2.84233	0.121103	0.871544	12.48	6.18
ENSMUSG00000002791	Pdxk-ps	pyridoxal (pyridoxine, vitamin B6) kinase, pseudogene [Source:MGI Symbol;Acc:MGI:1933201]	NA	NA	NA	NA	NA	0.69	0.05
ENSMUSG00000002797	Ggct	gamma-glutamyl cyclotransferase [Source:MGI Symbol;Acc:MGI:95700]	-0.309553	3.58958	3.46088	0.0908986	0.866347	38.64	14.51
ENSMUSG00000002799	Jag2	jagged 2 [Source:MGI Symbol;Acc:MGI:1098270]	0.866952	0.437136	2.45917	0.146307	0.878452	1.74	0.03
ENSMUSG00000002803	Btbd6	BTB (POZ) domain containing 6 [Source:MGI Symbol;Acc:MGI:3026623]	-0.133873	5.37128	1.25994	0.286545	0.918166	43.42	22.31
ENSMUSG00000002804	Nudt14	nudix (nucleoside diphosphate linked moiety X)-type motif 14 [Source:MGI Symbol;Acc:MGI:1913424]	0.0553916	5.32569	0.143731	0.712115	0.974256	129.11	97.05
ENSMUSG00000002808	Epdr1	ependymin related protein 1 (zebrafish) [Source:MGI Symbol;Acc:MGI:2145369]	0.654154	1.53249	1.39994	0.262696	0.912009	4.4	0.35
ENSMUSG00000002812	Flii	flightless I actin binding protein [Source:MGI Symbol;Acc:MGI:1342286]	-0.100825	7.55405	0.625427	0.446443	0.942146	103.1	31.19
ENSMUSG00000002814	Top3a	topoisomerase (DNA) III alpha [Source:MGI Symbol;Acc:MGI:1197527]	0.0235832	4.21584	0.0291585	0.867643	0.993185	11.51	2.29
ENSMUSG00000002820	Atg4d	autophagy related 4D, cysteine peptidase [Source:MGI Symbol;Acc:MGI:2444308]	-0.0671971	7.2208	0.356188	0.563212	0.952487	161.25	79.47
ENSMUSG00000002825	Qtrt1	queuine tRNA-ribosyltransferase catalytic subunit 1 [Source:MGI Symbol;Acc:MGI:1931441]	-0.139001	3.74611	0.511996	0.489801	0.943868	29.56	15.92
ENSMUSG00000002831	Plin4	perilipin 4 [Source:MGI Symbol;Acc:MGI:1929709]	NA	NA	NA	NA	NA	0.17	0
ENSMUSG00000002833	Hdgfl2	HDGF like 2 [Source:MGI Symbol;Acc:MGI:1194492]	0.0501939	6.5027	0.20737	0.658061	0.966653	81.46	39.41
ENSMUSG00000002835	Chaf1a	chromatin assembly factor 1, subunit A (p150) [Source:MGI Symbol;Acc:MGI:1351331]	0.906811	3.89873	20.2558	0.000997573	0.110059	5.84	1.07
ENSMUSG00000002844	Adprh	ADP-ribosylarginine hydrolase [Source:MGI Symbol;Acc:MGI:1098234]	-0.0916416	5.93765	0.734356	0.410508	0.93816	38.3	24.13
ENSMUSG00000002845	Tmem39a	transmembrane protein 39a [Source:MGI Symbol;Acc:MGI:1915096]	-0.00550616	4.46681	0.00187988	0.966226	0.997143	48.01	19.86
ENSMUSG00000002846	Timmdc1	translocase of inner mitochondrial membrane domain containing 1 [Source:MGI Symbol;Acc:MGI:1922139]	0.381625	2.77567	2.32538	0.156665	0.879569	10.63	5.12
ENSMUSG00000002847	Pla1a	phospholipase A1 member A [Source:MGI Symbol;Acc:MGI:1934677]	NA	NA	NA	NA	NA	0.78	0
ENSMUSG00000002870	Mcm2	minichromosome maintenance complex component 2 [Source:MGI Symbol;Acc:MGI:105380]	0.351047	6.387	8.46712	0.0147663	0.57555	47	11.62
ENSMUSG00000002871	Tpra1	transmembrane protein, adipocyte asscociated 1 [Source:MGI Symbol;Acc:MGI:1345190]	-0.0584324	6.30935	0.269854	0.614148	0.960794	119.27	80.45
ENSMUSG00000002881	Nab1	Ngfi-A binding protein 1 [Source:MGI Symbol;Acc:MGI:107564]	-0.039408	6.29884	0.13037	0.725171	0.975782	60.29	20.79
ENSMUSG00000002885	Adgre5	adhesion G protein-coupled receptor E5 [Source:MGI Symbol;Acc:MGI:1347095]	-0.0828914	5.11463	0.323682	0.581306	0.955012	29.86	9.15
ENSMUSG00000002897	Il17ra	interleukin 17 receptor A [Source:MGI Symbol;Acc:MGI:107399]	0.188457	4.275	1.28345	0.282335	0.916522	12.26	1.61
ENSMUSG00000002900	Lamb1	laminin B1 [Source:MGI Symbol;Acc:MGI:96743]	0.25305	7.62785	3.82654	0.0774174	0.855152	76.97	11.91
ENSMUSG00000002908	Kcnn1	potassium intermediate/small conductance calcium-activated channel, subfamily N, member 1 [Source:MGI Symbol;Acc:MGI:1933993]	0.17189	1.96174	0.288942	0.602047	0.959138	4.35	1.46
ENSMUSG00000002910	Arrdc2	arrestin domain containing 2 [Source:MGI Symbol;Acc:MGI:1918057]	-0.0109668	4.69077	0.00530914	0.943277	0.995935	26.97	10.11
ENSMUSG00000002930	Ppp1r17	protein phosphatase 1, regulatory subunit 17 [Source:MGI Symbol;Acc:MGI:1333876]	NA	NA	NA	NA	NA	0.07	0
ENSMUSG00000002944	Cd36	CD36 molecule [Source:MGI Symbol;Acc:MGI:107899]	-0.833595	3.58329	2.2553	0.16597	0.882575	13.77	2.54
ENSMUSG00000002948	Map2k7	mitogen-activated protein kinase kinase 7 [Source:MGI Symbol;Acc:MGI:1346871]	0.139069	5.42988	0.643638	0.440085	0.939659	36.98	8.07
ENSMUSG00000002949	Timm44	translocase of inner mitochondrial membrane 44 [Source:MGI Symbol;Acc:MGI:1343262]	0.060654	5.91981	0.228021	0.642729	0.964749	70.97	46.6
ENSMUSG00000002957	Ap2a2	adaptor-related protein complex 2, alpha 2 subunit [Source:MGI Symbol;Acc:MGI:101920]	0.163858	7.39428	2.28811	0.159716	0.882023	79.83	19.18
ENSMUSG00000002963	Pnkp	polynucleotide kinase 3'- phosphatase [Source:MGI Symbol;Acc:MGI:1891698]	0.00497603	5.6153	0.00178991	0.967043	0.997143	71.57	49.42
ENSMUSG00000002968	Med25	mediator complex subunit 25 [Source:MGI Symbol;Acc:MGI:1922863]	0.0355206	6.98598	0.0612373	0.809298	0.989701	139.57	45.61
ENSMUSG00000002980	Bcam	basal cell adhesion molecule [Source:MGI Symbol;Acc:MGI:1929940]	0.295811	9.48842	5.1842	0.044721	0.783669	607.79	193.65
ENSMUSG00000002981	Clptm1	cleft lip and palate associated transmembrane protein 1 [Source:MGI Symbol;Acc:MGI:1927155]	0.132501	8.22926	1.43635	0.256946	0.909926	261.56	79.62
ENSMUSG00000002983	Relb	avian reticuloendotheliosis viral (v-rel) oncogene related B [Source:MGI Symbol;Acc:MGI:103289]	-0.156033	4.77224	0.380834	0.550236	0.949342	27.65	9.33
ENSMUSG00000002984	Tomm40	translocase of outer mitochondrial membrane 40 [Source:MGI Symbol;Acc:MGI:1858259]	0.13184	6.94384	1.44472	0.255648	0.909751	166.5	117.23
ENSMUSG00000002985	Apoe	apolipoprotein E [Source:MGI Symbol;Acc:MGI:88057]	-0.496143	5.20538	2.10545	0.177367	0.885031	124.12	33.28
ENSMUSG00000002992	Apoc2	apolipoprotein C-II [Source:MGI Symbol;Acc:MGI:88054]	NA	NA	NA	NA	NA	0.32	0
ENSMUSG00000002996	Hbp1	high mobility group box transcription factor 1 [Source:MGI Symbol;Acc:MGI:894659]	-0.157471	7.32775	1.27695	0.283491	0.917413	169.16	68.92
ENSMUSG00000002997	Prkar2b	protein kinase, cAMP dependent regulatory, type II beta [Source:MGI Symbol;Acc:MGI:97760]	0.0585351	-1.5064	0.00639585	0.937754	0.995458	0.41	0
ENSMUSG00000003031	Cdkn1b	cyclin-dependent kinase inhibitor 1B [Source:MGI Symbol;Acc:MGI:104565]	-0.464866	4.32447	2.2289	0.164821	0.882575	17.35	1.35
ENSMUSG00000003032	Klf4	Kruppel-like factor 4 (gut) [Source:MGI Symbol;Acc:MGI:1342287]	-0.257042	0.0706527	0.43963	0.521516	0.945679	0.88	0.11
ENSMUSG00000003033	Ap1m1	adaptor-related protein complex AP-1, mu subunit 1 [Source:MGI Symbol;Acc:MGI:102776]	-0.011095	6.15376	0.00829236	0.929148	0.995252	79.79	44.22
ENSMUSG00000003037	Rab8a	RAB8A, member RAS oncogene family [Source:MGI Symbol;Acc:MGI:96960]	-0.0594438	7.12865	0.222192	0.646967	0.965464	86.94	54.64
ENSMUSG00000003038	Hmgn2	high mobility group nucleosomal binding domain 2 [Source:MGI Symbol;Acc:MGI:96136]	0.552008	5.24026	12.3792	0.00511729	0.335534	120.08	55.19
ENSMUSG00000003039	Fam32a	family with sequence similarity 32, member A [Source:MGI Symbol;Acc:MGI:1915172]	-0.232985	7.02216	2.15344	0.171404	0.882575	94.1	62.35
ENSMUSG00000003051	Elf3	E74-like factor 3 [Source:MGI Symbol;Acc:MGI:1101781]	-0.791248	8.76911	4.91115	0.0520235	0.796468	662.26	167.27
ENSMUSG00000003053	Cyp2c29	cytochrome P450, family 2, subfamily c, polypeptide 29 [Source:MGI Symbol;Acc:MGI:103238]	NA	NA	NA	NA	NA	0.06	0
ENSMUSG00000003062	Stard3nl	STARD3 N-terminal like [Source:MGI Symbol;Acc:MGI:1923455]	-0.228189	5.33231	2.42694	0.14872	0.878452	68.99	47.27
ENSMUSG00000003068	Stk11	serine/threonine kinase 11 [Source:MGI Symbol;Acc:MGI:1341870]	-0.325758	5.98585	0.687901	0.428041	0.938964	133.61	27.75
ENSMUSG00000003070	Efna2	ephrin A2 [Source:MGI Symbol;Acc:MGI:102707]	-0.106566	0.480176	0.0955584	0.763242	0.981307	1.5	0.69
ENSMUSG00000003072	Atp5d	ATP synthase, H+ transporting, mitochondrial F1 complex, delta subunit [Source:MGI Symbol;Acc:MGI:1913293]	0.156657	9.26195	0.688158	0.425154	0.938764	1705.42	962.82
ENSMUSG00000003099	Ppp5c	protein phosphatase 5, catalytic subunit [Source:MGI Symbol;Acc:MGI:102666]	0.202757	6.93486	3.2789	0.0986945	0.871544	133.44	53.37
ENSMUSG00000003119	Cdk12	cyclin-dependent kinase 12 [Source:MGI Symbol;Acc:MGI:1098802]	-0.163063	4.25176	0.659155	0.434785	0.939305	9.16	3.72
ENSMUSG00000003123	Lipe	lipase, hormone sensitive [Source:MGI Symbol;Acc:MGI:96790]	-0.00599749	3.66881	0.00034559	0.985515	0.999212	11.06	0.93
ENSMUSG00000003131	Pafah1b2	platelet-activating factor acetylhydrolase, isoform 1b, subunit 2 [Source:MGI Symbol;Acc:MGI:108415]	-0.0743215	7.02111	0.509645	0.490776	0.943868	106.88	69.71
ENSMUSG00000003134	Tbc1d8	TBC1 domain family, member 8 [Source:MGI Symbol;Acc:MGI:1927225]	0.00413697	3.51879	0.000451808	0.983438	0.999212	5.69	0.73
ENSMUSG00000003135	Cnot11	CCR4-NOT transcription complex, subunit 11 [Source:MGI Symbol;Acc:MGI:106580]	0.0427253	4.93879	0.0764915	0.78745	0.985589	20.49	10.14
ENSMUSG00000003153	Slc2a3	solute carrier family 2 (facilitated glucose transporter), member 3 [Source:MGI Symbol;Acc:MGI:95757]	-0.268609	-0.176278	0.224704	0.645133	0.965464	1.26	0.08
ENSMUSG00000003154	Foxj2	forkhead box J2 [Source:MGI Symbol;Acc:MGI:1926805]	-0.200573	5.41147	1.06862	0.32436	0.923846	16.87	3.33
ENSMUSG00000003161	Sri	sorcin [Source:MGI Symbol;Acc:MGI:98419]	-0.066004	8.55807	0.173529	0.685339	0.970316	841.55	599.64
ENSMUSG00000003166	Dgcr2	DiGeorge syndrome critical region gene 2 [Source:MGI Symbol;Acc:MGI:892866]	-0.0200717	7.19788	0.017659	0.896782	0.99405	79.94	17.49
ENSMUSG00000003184	Irf3	interferon regulatory factor 3 [Source:MGI Symbol;Acc:MGI:1859179]	-0.19413	6.08623	2.81056	0.122972	0.871544	127.3	88.08
ENSMUSG00000003190	Bcl2l12	BCL2-like 12 (proline rich) [Source:MGI Symbol;Acc:MGI:1922986]	0.15037	2.60304	0.453499	0.515152	0.945407	13.47	6.79
ENSMUSG00000003198	Zfp959	zinc finger protein 959 [Source:MGI Symbol;Acc:MGI:2385058]	-0.348884	4.12005	4.43332	0.0600689	0.82115	27.23	11.03
ENSMUSG00000003199	Mpnd	MPN domain containing [Source:MGI Symbol;Acc:MGI:1915297]	0.0142239	7.6368	0.0152428	0.904061	0.994685	262.62	196.92
ENSMUSG00000003200	Sh3gl1	SH3-domain GRB2-like 1 [Source:MGI Symbol;Acc:MGI:700010]	-0.0582603	6.11513	0.291939	0.600195	0.959073	63.44	35.6
ENSMUSG00000003206	Ebi3	Epstein-Barr virus induced gene 3 [Source:MGI Symbol;Acc:MGI:1354171]	0.11051	-0.658225	0.0272541	0.871994	0.993185	2.45	0.07
ENSMUSG00000003208	Yju2	YJU2 splicing factor [Source:MGI Symbol;Acc:MGI:1920136]	-0.163572	3.70367	1.15195	0.307064	0.922055	17.06	7.82
ENSMUSG00000003226	Ranbp2	RAN binding protein 2 [Source:MGI Symbol;Acc:MGI:894323]	-0.281925	6.41285	3.77102	0.0792965	0.857563	18.73	4.91
ENSMUSG00000003227	Edar	ectodysplasin-A receptor [Source:MGI Symbol;Acc:MGI:1343498]	-0.215606	-0.702407	0.0581488	0.814066	0.989956	0.6	0
ENSMUSG00000003228	Grk5	G protein-coupled receptor kinase 5 [Source:MGI Symbol;Acc:MGI:109161]	-0.434429	3.94992	4.42082	0.0603749	0.82115	5.28	2.32
ENSMUSG00000003233	Dvl3	dishevelled segment polarity protein 3 [Source:MGI Symbol;Acc:MGI:108100]	0.0566947	5.78896	0.151173	0.705145	0.973634	30.12	6.35
ENSMUSG00000003234	Abcf3	ATP-binding cassette, sub-family F (GCN20), member 3 [Source:MGI Symbol;Acc:MGI:1351656]	-0.0286279	6.48649	0.0766985	0.78717	0.985589	88.22	36.13
ENSMUSG00000003235	Eif2b5	eukaryotic translation initiation factor 2B, subunit 5 epsilon [Source:MGI Symbol;Acc:MGI:2446176]	-0.0179286	6.63755	0.0258499	0.875303	0.993185	83.61	39.87
ENSMUSG00000003269	Cyth2	cytohesin 2 [Source:MGI Symbol;Acc:MGI:1334255]	-0.203488	6.67192	3.90545	0.0748406	0.852158	162.67	104.66
ENSMUSG00000003271	Sult2b1	sulfotransferase family, cytosolic, 2B, member 1 [Source:MGI Symbol;Acc:MGI:1926342]	-0.461359	3.24492	0.899036	0.365146	0.930021	33.25	6.69
ENSMUSG00000003273	Car11	carbonic anhydrase 11 [Source:MGI Symbol;Acc:MGI:1336193]	-0.22607	1.24	0.406074	0.537545	0.947312	6.94	1.79
ENSMUSG00000003279	Dlgap1	DLG associated protein 1 [Source:MGI Symbol;Acc:MGI:1346065]	1.01106	-0.504044	1.82144	0.205375	0.898717	1.49	0.02
ENSMUSG00000003282	Plag1	pleiomorphic adenoma gene 1 [Source:MGI Symbol;Acc:MGI:1891916]	0.340028	0.0671855	0.288241	0.602482	0.959138	1.21	0.09
ENSMUSG00000003283	Hck	hemopoietic cell kinase [Source:MGI Symbol;Acc:MGI:96052]	0.472041	0.459532	0.929285	0.356614	0.930021	2.32	0.06
ENSMUSG00000003299	Mrpl4	mitochondrial ribosomal protein L4 [Source:MGI Symbol;Acc:MGI:2137210]	0.00542664	7.08042	0.00154242	0.969405	0.997143	237.62	165.07
ENSMUSG00000003308	Keap1	kelch-like ECH-associated protein 1 [Source:MGI Symbol;Acc:MGI:1858732]	0.159212	6.4224	2.25002	0.162914	0.882575	63.68	31.43
ENSMUSG00000003309	Ap1m2	adaptor protein complex AP-1, mu 2 subunit [Source:MGI Symbol;Acc:MGI:1336974]	0.0588117	7.42599	0.445586	0.518765	0.945407	179.94	128.66
ENSMUSG00000003316	Glg1	golgi apparatus protein 1 [Source:MGI Symbol;Acc:MGI:104967]	-0.100934	8.55722	0.432268	0.524955	0.945911	223.55	57.69
ENSMUSG00000003341	Atp8b3	ATPase, class I, type 8B, member 3 [Source:MGI Symbol;Acc:MGI:1914581]	NA	NA	NA	NA	NA	0.32	0
ENSMUSG00000003344	Btbd2	BTB (POZ) domain containing 2 [Source:MGI Symbol;Acc:MGI:1933831]	0.0880565	5.70544	0.479484	0.503604	0.943868	45.21	15.32
ENSMUSG00000003345	Csnk1g2	casein kinase 1, gamma 2 [Source:MGI Symbol;Acc:MGI:1920014]	0.0650537	7.05471	0.266945	0.61604	0.961051	137.84	50.17
ENSMUSG00000003346	Abhd17a	abhydrolase domain containing 17A [Source:MGI Symbol;Acc:MGI:106388]	-0.0355938	6.69593	0.105762	0.751376	0.980599	151.68	124.36
ENSMUSG00000003348	Mob3a	MOB kinase activator 3A [Source:MGI Symbol;Acc:MGI:3050117]	-0.775519	4.99111	13.4088	0.00400283	0.285292	39.59	11.7
ENSMUSG00000003352	Cacnb3	calcium channel, voltage-dependent, beta 3 subunit [Source:MGI Symbol;Acc:MGI:103307]	0.0548598	4.49252	0.0751728	0.78924	0.986048	19.18	8.29
ENSMUSG00000003354	Ccdc65	coiled-coil domain containing 65 [Source:MGI Symbol;Acc:MGI:2146001]	0.37128	1.22469	0.679453	0.428008	0.938964	3.68	0.86
ENSMUSG00000003355	Fkbp11	FK506 binding protein 11 [Source:MGI Symbol;Acc:MGI:1913370]	0.542752	0.846743	1.81371	0.206267	0.899106	8.98	2.68
ENSMUSG00000003360	Ddx23	DEAD box helicase 23 [Source:MGI Symbol;Acc:MGI:1921601]	0.0580527	2.453	0.03188	0.861672	0.993185	11.63	3.25
ENSMUSG00000003363	Pld3	phospholipase D family, member 3 [Source:MGI Symbol;Acc:MGI:1333782]	0.040763	7.6085	0.130738	0.724802	0.975782	164.16	105.66
ENSMUSG00000003378	Grik5	glutamate receptor, ionotropic, kainate 5 (gamma 2) [Source:MGI Symbol;Acc:MGI:95818]	-0.0818122	3.82408	0.0981041	0.760218	0.981211	11.58	2.36
ENSMUSG00000003379	Cd79a	CD79A antigen (immunoglobulin-associated alpha) [Source:MGI Symbol;Acc:MGI:101774]	NA	NA	NA	NA	NA	0.37	0
ENSMUSG00000003380	Rabac1	Rab acceptor 1 (prenylated) [Source:MGI Symbol;Acc:MGI:1201692]	-0.174107	8.01421	1.30991	0.2777	0.91431	852.83	511.51
ENSMUSG00000003382	Etv3	ets variant 3 [Source:MGI Symbol;Acc:MGI:1350926]	-0.348586	5.13136	3.55991	0.0869779	0.864039	17.18	5.4
ENSMUSG00000003402	Prkcsh	protein kinase C substrate 80K-H [Source:MGI Symbol;Acc:MGI:107877]	-0.000752029	6.64771	4.84628e-05	0.994575	0.999953	93.35	60.29
ENSMUSG00000003410	Elavl3	ELAV like RNA binding protein 3 [Source:MGI Symbol;Acc:MGI:109157]	0.795691	-0.512617	2.51295	0.142391	0.877564	0.73	0
ENSMUSG00000003411	Rab3b	RAB3B, member RAS oncogene family [Source:MGI Symbol;Acc:MGI:1917158]	NA	NA	NA	NA	NA	0.5	0
ENSMUSG00000003418	St8sia6	ST8 alpha-N-acetyl-neuraminide alpha-2,8-sialyltransferase 6 [Source:MGI Symbol;Acc:MGI:2386797]	-0.312333	-0.872859	0.244231	0.63129	0.963158	0.68	0
ENSMUSG00000003420	Fcgrt	Fc fragment of IgG receptor and transporter [Source:MGI Symbol;Acc:MGI:103017]	-0.219844	6.88353	3.24861	0.100072	0.871544	152.31	107.52
ENSMUSG00000003421	Nosip	nitric oxide synthase interacting protein [Source:MGI Symbol;Acc:MGI:1913644]	-0.041599	5.92324	0.0836453	0.778018	0.983027	91.75	65.18
ENSMUSG00000003423	Pih1d1	PIH1 domain containing 1 [Source:MGI Symbol;Acc:MGI:1916095]	-0.106476	5.16831	0.333959	0.575457	0.954578	88.95	53.58
ENSMUSG00000003429	Rps11	ribosomal protein S11 [Source:MGI Symbol;Acc:MGI:1351329]	0.144412	6.54895	0.601459	0.455046	0.943868	637.21	411.33
ENSMUSG00000003435	Supt5	suppressor of Ty 5, DSIF elongation factor subunit [Source:MGI Symbol;Acc:MGI:1202400]	0.0642761	7.01621	0.260343	0.620384	0.9614	75.46	17.45
ENSMUSG00000003436	Dll3	delta like canonical Notch ligand 3 [Source:MGI Symbol;Acc:MGI:1096877]	NA	NA	NA	NA	NA	0.12	0
ENSMUSG00000003437	Paf1	Paf1, RNA polymerase II complex component [Source:MGI Symbol;Acc:MGI:1923988]	-0.210494	6.35639	4.80603	0.0517603	0.796468	97.17	68.55
ENSMUSG00000003438	Timm50	translocase of inner mitochondrial membrane 50 [Source:MGI Symbol;Acc:MGI:1913775]	0.0590469	6.42876	0.191415	0.670558	0.966963	129.08	91.2
ENSMUSG00000003444	Med29	mediator complex subunit 29 [Source:MGI Symbol;Acc:MGI:1914474]	-0.0848916	3.94531	0.164946	0.692755	0.970936	30.69	17.03
ENSMUSG00000003452	Bicd1	BICD cargo adaptor 1 [Source:MGI Symbol;Acc:MGI:1101760]	-0.0611983	5.7533	0.206313	0.65887	0.966653	36.19	15.13
ENSMUSG00000003458	Ncstn	nicastrin [Source:MGI Symbol;Acc:MGI:1891700]	-0.00235044	7.87293	0.000558592	0.981585	0.998865	185.01	63.64
ENSMUSG00000003464	Pex19	peroxisomal biogenesis factor 19 [Source:MGI Symbol;Acc:MGI:1334458]	0.032609	7.31182	0.112464	0.743926	0.978652	158.67	97.73
ENSMUSG00000003469	Phyhip	phytanoyl-CoA hydroxylase interacting protein [Source:MGI Symbol;Acc:MGI:1860417]	NA	NA	NA	NA	NA	0.55	0
ENSMUSG00000003476	Crhr2	corticotropin releasing hormone receptor 2 [Source:MGI Symbol;Acc:MGI:894312]	NA	NA	NA	NA	NA	0.71	0
ENSMUSG00000003477	Inmt	indolethylamine N-methyltransferase [Source:MGI Symbol;Acc:MGI:102963]	-1.95304	3.74386	2.59216	0.147547	0.878452	148.96	1.8
ENSMUSG00000003484	Cyp4f18	cytochrome P450, family 4, subfamily f, polypeptide 18 [Source:MGI Symbol;Acc:MGI:1919304]	0.730923	-0.711576	0.987286	0.342638	0.927203	1.89	0
ENSMUSG00000003500	Impdh1	inosine monophosphate dehydrogenase 1 [Source:MGI Symbol;Acc:MGI:96567]	0.177989	3.15709	0.937636	0.35455	0.930021	10.52	2.15
ENSMUSG00000003505	Psg18	pregnancy specific glycoprotein 18 [Source:MGI Symbol;Acc:MGI:1347251]	NA	NA	NA	NA	NA	0.55	0
ENSMUSG00000003518	Dusp3	dual specificity phosphatase 3 (vaccinia virus phosphatase VH1-related) [Source:MGI Symbol;Acc:MGI:1919599]	-0.101967	4.56019	0.440283	0.521214	0.945679	12.12	6.69
ENSMUSG00000003526	Prodh	proline dehydrogenase [Source:MGI Symbol;Acc:MGI:97770]	0.233472	5.78744	4.16674	0.0670298	0.831861	56.45	26.12
ENSMUSG00000003527	Ess2	ess-2 splicing factor [Source:MGI Symbol;Acc:MGI:107854]	-0.122491	5.38365	1.23335	0.291414	0.920185	34.37	18.3
ENSMUSG00000003528	Slc25a1	solute carrier family 25 (mitochondrial carrier, citrate transporter), member 1 [Source:MGI Symbol;Acc:MGI:1345283]	0.00495716	7.07731	0.00178751	0.967065	0.997143	197.05	113.82
ENSMUSG00000003531	Dgcr6	DiGeorge syndrome critical region gene 6 [Source:MGI Symbol;Acc:MGI:1202877]	0.00140266	6.56889	0.000105488	0.991997	0.999953	209.77	164.47
ENSMUSG00000003534	Ddr1	discoidin domain receptor family, member 1 [Source:MGI Symbol;Acc:MGI:99216]	0.133924	8.54873	0.652813	0.436938	0.939659	262.97	58.85
ENSMUSG00000044934	Zfp367	zinc finger protein 367 [Source:MGI Symbol;Acc:MGI:2442266]	0.74073	4.9427	39.6059	7.0776e-05	0.0189618	21.76	7.11
ENSMUSG00000003545	Fosb	FBJ osteosarcoma oncogene B [Source:MGI Symbol;Acc:MGI:95575]	-1.28806	5.43083	2.43805	0.158529	0.881535	45.43	2.25
ENSMUSG00000003546	Klc4	kinesin light chain 4 [Source:MGI Symbol;Acc:MGI:1922014]	-0.0830767	6.78932	0.579491	0.463179	0.943868	100.19	50.28
ENSMUSG00000003549	Ercc1	excision repair cross-complementing rodent repair deficiency, complementation group 1 [Source:MGI Symbol;Acc:MGI:95412]	-0.178221	4.89014	1.05927	0.326387	0.924348	71.13	44.95
ENSMUSG00000003555	Cyp17a1	cytochrome P450, family 17, subfamily a, polypeptide 1 [Source:MGI Symbol;Acc:MGI:88586]	NA	NA	NA	NA	NA	0.84	0
ENSMUSG00000003559	As3mt	arsenite methyltransferase [Source:MGI Symbol;Acc:MGI:1929882]	-0.128123	6.21164	0.88433	0.36804	0.931149	93.07	64.07
ENSMUSG00000003573	Homer3	homer scaffolding protein 3 [Source:MGI Symbol;Acc:MGI:1347359]	-0.116447	2.34117	0.171429	0.687133	0.970545	11	3.69
ENSMUSG00000003575	Crtc1	CREB regulated transcription coactivator 1 [Source:MGI Symbol;Acc:MGI:2142523]	0.0425569	4.74021	0.0669092	0.800866	0.987742	9.56	4.11
ENSMUSG00000003581	Rnf215	ring finger protein 215 [Source:MGI Symbol;Acc:MGI:1918923]	-0.0643999	5.22876	0.316599	0.58541	0.956746	51.37	23.33
ENSMUSG00000003585	Sec14l2	SEC14-like lipid binding 2 [Source:MGI Symbol;Acc:MGI:1915065]	0.256322	0.291688	0.404187	0.538474	0.947312	1.63	0.19
ENSMUSG00000003604	Aven	apoptosis, caspase activation inhibitor [Source:MGI Symbol;Acc:MGI:1921518]	-0.00129713	4.20115	0.000105789	0.991985	0.999953	18.41	11.83
ENSMUSG00000003617	Cp	ceruloplasmin [Source:MGI Symbol;Acc:MGI:88476]	0.134308	4.43558	0.526969	0.483669	0.943868	17.5	6.15
ENSMUSG00000003623	Crot	carnitine O-octanoyltransferase [Source:MGI Symbol;Acc:MGI:1921364]	-0.0184224	7.33095	0.0208852	0.887814	0.993756	122.37	62.13
ENSMUSG00000003644	Rps6ka1	ribosomal protein S6 kinase polypeptide 1 [Source:MGI Symbol;Acc:MGI:104558]	-0.0216028	7.73348	0.0296559	0.866531	0.993185	130.27	40.58
ENSMUSG00000003657	Calb2	calbindin 2 [Source:MGI Symbol;Acc:MGI:101914]	NA	NA	NA	NA	NA	0.09	0
ENSMUSG00000003660	Snrnp200	small nuclear ribonucleoprotein 200 (U5) [Source:MGI Symbol;Acc:MGI:2444401]	0.1182	7.11388	0.900809	0.363788	0.930021	50.11	10.99
ENSMUSG00000003662	Ciao1	cytosolic iron-sulfur protein assembly 1 [Source:MGI Symbol;Acc:MGI:1346998]	-0.0287122	6.3958	0.0473794	0.831838	0.991378	106.39	69.82
ENSMUSG00000003665	Has1	hyaluronan synthase 1 [Source:MGI Symbol;Acc:MGI:106590]	NA	NA	NA	NA	NA	0.31	0
ENSMUSG00000003680	Taf6l	TATA-box binding protein associated factor 6 like [Source:MGI Symbol;Acc:MGI:2444957]	0.098812	4.72794	0.599922	0.455607	0.943868	25.71	17.41
ENSMUSG00000003721	Insig2	insulin induced gene 2 [Source:MGI Symbol;Acc:MGI:1920249]	-0.0416581	6.51367	0.087757	0.772795	0.98262	105.72	65.23
ENSMUSG00000003731	Kpna6	karyopherin (importin) alpha 6 [Source:MGI Symbol;Acc:MGI:1100836]	0.285615	5.40959	2.58672	0.137234	0.87296	20.78	7.34
ENSMUSG00000003746	Man1a	mannosidase 1, alpha [Source:MGI Symbol;Acc:MGI:104677]	-0.350496	5.24504	2.76041	0.125998	0.871544	28.17	7.02
ENSMUSG00000003752	Itpkc	inositol 1,4,5-trisphosphate 3-kinase C [Source:MGI Symbol;Acc:MGI:2442554]	-0.469027	4.77299	4.10984	0.0686418	0.831861	23.56	4.65
ENSMUSG00000003762	Coq8b	coenzyme Q8B [Source:MGI Symbol;Acc:MGI:1924139]	0.0280268	5.56465	0.0728757	0.792399	0.986804	41.88	23.64
ENSMUSG00000003778	Brd8	bromodomain containing 8 [Source:MGI Symbol;Acc:MGI:1925906]	0.00825418	6.55605	0.00404913	0.950452	0.996521	66.03	35.84
ENSMUSG00000054072	Iigp1	interferon inducible GTPase 1 [Source:MGI Symbol;Acc:MGI:1926259]	2.47631	5.83563	5.29982	0.0515441	0.796468	236.89	2.8
ENSMUSG00000003808	Farsa	phenylalanyl-tRNA synthetase, alpha subunit [Source:MGI Symbol;Acc:MGI:1913840]	-0.120976	5.8667	0.676457	0.428997	0.938964	73.83	45.6
ENSMUSG00000003809	Gcdh	glutaryl-Coenzyme A dehydrogenase [Source:MGI Symbol;Acc:MGI:104541]	0.187019	6.51937	1.62399	0.229877	0.904187	87.85	60.11
ENSMUSG00000003810	Mast2	microtubule associated serine/threonine kinase 2 [Source:MGI Symbol;Acc:MGI:894676]	0.14038	5.44073	0.58044	0.462823	0.943868	29.19	2.38
ENSMUSG00000003812	Dnase2a	deoxyribonuclease II alpha [Source:MGI Symbol;Acc:MGI:1329019]	-0.220305	4.44051	0.992621	0.341393	0.926373	42.29	21.2
ENSMUSG00000003813	Rad23a	RAD23 homolog A, nucleotide excision repair protein [Source:MGI Symbol;Acc:MGI:105126]	0.0631717	6.46926	0.450933	0.516318	0.945407	131.84	101.9
ENSMUSG00000003814	Calr	calreticulin [Source:MGI Symbol;Acc:MGI:88252]	-0.0284242	8.88296	0.056278	0.817019	0.989973	556.5	274
ENSMUSG00000003824	Syce2	synaptonemal complex central element protein 2 [Source:MGI Symbol;Acc:MGI:1919096]	0.483793	1.81971	2.75442	0.126365	0.871544	11.47	3.47
ENSMUSG00000003847	Nfat5	nuclear factor of activated T cells 5 [Source:MGI Symbol;Acc:MGI:1859333]	-0.37417	6.01969	6.20506	0.0308004	0.732462	15.04	4.06
ENSMUSG00000003848	Nob1	NIN1/RPN12 binding protein 1 homolog [Source:MGI Symbol;Acc:MGI:1914869]	-0.24355	4.80027	3.47784	0.0902119	0.866347	39.03	25.04
ENSMUSG00000003849	Nqo1	NAD(P)H dehydrogenase, quinone 1 [Source:MGI Symbol;Acc:MGI:103187]	0.291613	3.7252	1.89493	0.197143	0.892565	19.86	9.92
ENSMUSG00000003863	Ppfia3	protein tyrosine phosphatase, receptor type, f polypeptide (PTPRF), interacting protein (liprin), alpha 3 [Source:MGI Symbol;Acc:MGI:1924037]	0.742404	0.537253	5.46516	0.0402372	0.776534	2.46	0.62
ENSMUSG00000003865	Gys1	glycogen synthase 1, muscle [Source:MGI Symbol;Acc:MGI:101805]	0.258762	7.01725	2.43557	0.148069	0.878452	70.41	15.84
ENSMUSG00000003868	Ruvbl2	RuvB-like protein 2 [Source:MGI Symbol;Acc:MGI:1342299]	0.113245	5.36282	0.568281	0.467425	0.943868	48.24	27.12
ENSMUSG00000003872	Lin7b	lin-7 homolog B (C. elegans) [Source:MGI Symbol;Acc:MGI:1330858]	0.0972581	0.0629383	0.0842057	0.777298	0.983027	7.22	3.47
ENSMUSG00000003873	Bax	BCL2-associated X protein [Source:MGI Symbol;Acc:MGI:99702]	-0.0746658	5.91915	0.217561	0.650382	0.966296	181.18	115.94
ENSMUSG00000003882	Il7r	interleukin 7 receptor [Source:MGI Symbol;Acc:MGI:96562]	NA	NA	NA	NA	NA	0.34	0
ENSMUSG00000003923	Tfam	transcription factor A, mitochondrial [Source:MGI Symbol;Acc:MGI:107810]	0.111003	5.57963	0.783574	0.395767	0.935702	49.03	37.05
ENSMUSG00000003929	Zfp81	zinc finger protein 81 [Source:MGI Symbol;Acc:MGI:1890752]	-0.432586	3.54181	5.09737	0.0462284	0.786328	9.24	2.74
ENSMUSG00000003934	Efnb3	ephrin B3 [Source:MGI Symbol;Acc:MGI:109196]	-0.571761	-1.17939	0.699472	0.421491	0.938764	0.52	0
ENSMUSG00000003948	Mmd	monocyte to macrophage differentiation-associated [Source:MGI Symbol;Acc:MGI:1914718]	-0.1244	4.26687	0.329478	0.577992	0.954578	17.47	6.18
ENSMUSG00000003949	Hlf	hepatic leukemia factor [Source:MGI Symbol;Acc:MGI:96108]	-0.428433	0.0829899	0.463188	0.51079	0.944456	0.92	0.01
ENSMUSG00000003955	Fam162a	family with sequence similarity 162, member A [Source:MGI Symbol;Acc:MGI:1917436]	-0.0646713	6.84846	0.123837	0.731834	0.976224	709.91	465.19
ENSMUSG00000003970	Rpl8	ribosomal protein L8 [Source:MGI Symbol;Acc:MGI:1350927]	0.127001	7.12196	0.669722	0.431235	0.939012	419.43	264.66
ENSMUSG00000003974	Grm3	glutamate receptor, metabotropic 3 [Source:MGI Symbol;Acc:MGI:1351340]	NA	NA	NA	NA	NA	0.13	0
ENSMUSG00000003992	Ssbp2	single-stranded DNA binding protein 2 [Source:MGI Symbol;Acc:MGI:1914220]	-0.208218	4.93913	2.38429	0.151992	0.878452	48.76	33.8
ENSMUSG00000004018	Fancl	Fanconi anemia, complementation group L [Source:MGI Symbol;Acc:MGI:1914280]	0.0123146	3.60309	0.00389426	0.951407	0.996521	16.19	9.93
ENSMUSG00000004031	Brinp2	bone morphogenic protein/retinoic acid inducible neural-specific 2 [Source:MGI Symbol;Acc:MGI:2443333]	NA	NA	NA	NA	NA	0.44	0
ENSMUSG00000004032	Gstm5	glutathione S-transferase, mu 5 [Source:MGI Symbol;Acc:MGI:1309466]	-0.120338	4.20639	0.181581	0.678577	0.968255	73.63	27.62
ENSMUSG00000004035	Gstm7	glutathione S-transferase, mu 7 [Source:MGI Symbol;Acc:MGI:1915562]	0.187787	2.9211	0.844304	0.378687	0.933318	14.02	8.42
ENSMUSG00000004038	Gstm3	glutathione S-transferase, mu 3 [Source:MGI Symbol;Acc:MGI:106026]	NA	NA	NA	NA	NA	0.2	0
ENSMUSG00000004040	Stat3	signal transducer and activator of transcription 3 [Source:MGI Symbol;Acc:MGI:103038]	0.016851	8.08063	0.0204103	0.889087	0.993756	163.73	44.83
ENSMUSG00000004043	Stat5a	signal transducer and activator of transcription 5A [Source:MGI Symbol;Acc:MGI:103036]	0.146091	4.07903	0.552063	0.473688	0.943868	11.68	2.47
ENSMUSG00000004044	Cavin1	caveolae associated 1 [Source:MGI Symbol;Acc:MGI:1277968]	0.25022	5.0159	1.48583	0.249404	0.907264	19.25	8.08
ENSMUSG00000004054	Map3k11	mitogen-activated protein kinase kinase kinase 11 [Source:MGI Symbol;Acc:MGI:1346880]	0.0297853	6.14316	0.029594	0.866668	0.993185	45.7	9.35
ENSMUSG00000004056	Akt2	thymoma viral proto-oncogene 2 [Source:MGI Symbol;Acc:MGI:104874]	0.0173221	6.28188	0.019152	0.892536	0.993756	53.32	14.49
ENSMUSG00000004069	Dnaja3	DnaJ heat shock protein family (Hsp40) member A3 [Source:MGI Symbol;Acc:MGI:1933786]	0.0595509	7.65944	0.366719	0.557594	0.951605	152.25	73.35
ENSMUSG00000004070	Hmox2	heme oxygenase 2 [Source:MGI Symbol;Acc:MGI:109373]	-0.0186788	6.95182	0.0172255	0.898049	0.994068	196.9	140.2
ENSMUSG00000004071	Cdip1	cell death inducing Trp53 target 1 [Source:MGI Symbol;Acc:MGI:1913876]	-0.191228	7.26139	2.8343	0.121571	0.871544	119.65	58.43
ENSMUSG00000004085	Map3k20	mitogen-activated protein kinase kinase kinase 20 [Source:MGI Symbol;Acc:MGI:2443258]	-0.0319177	5.25479	0.0510529	0.825556	0.990639	25.01	7.01
ENSMUSG00000004096	Cwc15	CWC15 spliceosome-associated protein [Source:MGI Symbol;Acc:MGI:1913320]	-0.023447	5.74175	0.0204426	0.889	0.993756	146.47	101.86
ENSMUSG00000004098	Col5a3	collagen, type V, alpha 3 [Source:MGI Symbol;Acc:MGI:1858212]	NA	NA	NA	NA	NA	0.08	0
ENSMUSG00000004099	Dnmt1	DNA methyltransferase (cytosine-5) 1 [Source:MGI Symbol;Acc:MGI:94912]	0.63438	5.65714	16.0362	0.00224537	0.196475	20.48	3.63
ENSMUSG00000004100	Ppan	peter pan homolog [Source:MGI Symbol;Acc:MGI:2178445]	-0.141936	4.69007	0.835929	0.380974	0.933318	33.53	19.37
ENSMUSG00000004105	Angptl2	angiopoietin-like 2 [Source:MGI Symbol;Acc:MGI:1347002]	-0.508609	2.45626	3.97006	0.0728091	0.848031	4.72	0.94
ENSMUSG00000004110	Cacna1e	calcium channel, voltage-dependent, R type, alpha 1E subunit [Source:MGI Symbol;Acc:MGI:106217]	-0.693032	2.57544	1.98648	0.187579	0.892565	4.76	0.27
ENSMUSG00000004113	Cacna1b	calcium channel, voltage-dependent, N type, alpha 1B subunit [Source:MGI Symbol;Acc:MGI:88296]	NA	NA	NA	NA	NA	0.33	0
ENSMUSG00000004127	Trmt10a	tRNA methyltransferase 10A [Source:MGI Symbol;Acc:MGI:1920421]	0.121194	2.34483	0.156267	0.700488	0.971879	8.38	2.47
ENSMUSG00000004151	Etv1	ets variant 1 [Source:MGI Symbol;Acc:MGI:99254]	-0.63732	1.06647	1.35696	0.269715	0.913077	2.79	0.27
ENSMUSG00000004187	Kifc2	kinesin family member C2 [Source:MGI Symbol;Acc:MGI:109187]	-0.130605	4.88867	0.734324	0.410518	0.93816	21.13	5.54
ENSMUSG00000004207	Psap	prosaposin [Source:MGI Symbol;Acc:MGI:97783]	0.127719	10.1414	0.360796	0.56074	0.951996	885.64	189.64
ENSMUSG00000004221	Ikbkg	inhibitor of kappaB kinase gamma [Source:MGI Symbol;Acc:MGI:1338074]	0.0277403	6.16689	0.0606518	0.810192	0.989701	44.21	9.56
ENSMUSG00000004231	Pax2	paired box 2 [Source:MGI Symbol;Acc:MGI:97486]	-0.196276	3.15064	0.255831	0.623394	0.9614	6.43	1.07
ENSMUSG00000004233	Wars2	tryptophanyl tRNA synthetase 2 (mitochondrial) [Source:MGI Symbol;Acc:MGI:1917810]	-0.0591819	3.78008	0.136239	0.719345	0.974256	8.31	3.99
ENSMUSG00000004263	Atn1	atrophin 1 [Source:MGI Symbol;Acc:MGI:104725]	-0.0508456	3.82657	0.0187092	0.893786	0.993756	12.89	1.1
ENSMUSG00000004264	Phb2	prohibitin 2 [Source:MGI Symbol;Acc:MGI:102520]	0.0215221	7.58793	0.029578	0.866704	0.993185	338.34	260.1
ENSMUSG00000004266	Ptpn6	protein tyrosine phosphatase, non-receptor type 6 [Source:MGI Symbol;Acc:MGI:96055]	0.00160044	5.6818	0.00024751	0.987741	0.999518	58.46	26.1
ENSMUSG00000004267	Eno2	enolase 2, gamma neuronal [Source:MGI Symbol;Acc:MGI:95394]	-0.428856	1.87044	2.62142	0.13489	0.872254	5.21	1.75
ENSMUSG00000004268	Emg1	EMG1 N1-specific pseudouridine methyltransferase [Source:MGI Symbol;Acc:MGI:1315195]	-0.256725	5.6234	2.21097	0.16628	0.882575	133.8	75.25
ENSMUSG00000004270	Lpcat3	lysophosphatidylcholine acyltransferase 3 [Source:MGI Symbol;Acc:MGI:1315211]	0.00861169	7.27452	0.00665761	0.936496	0.995458	150.19	106.38
ENSMUSG00000004285	Atp6v1f	ATPase, H+ transporting, lysosomal V1 subunit F [Source:MGI Symbol;Acc:MGI:1913394]	0.0707988	9.28305	0.129277	0.726273	0.975782	3158.22	2001.17
ENSMUSG00000004296	Il12b	interleukin 12b [Source:MGI Symbol;Acc:MGI:96540]	NA	NA	NA	NA	NA	0.34	0
ENSMUSG00000004317	Clcn5	chloride channel, voltage-sensitive 5 [Source:MGI Symbol;Acc:MGI:99486]	0.285466	6.75885	2.21571	0.165867	0.882575	28.89	6.53
ENSMUSG00000004319	Clcn3	chloride channel, voltage-sensitive 3 [Source:MGI Symbol;Acc:MGI:103555]	0.0772454	7.94698	0.421982	0.529832	0.946368	107.82	36.1
ENSMUSG00000004328	Hif3a	hypoxia inducible factor 3, alpha subunit [Source:MGI Symbol;Acc:MGI:1859778]	NA	NA	NA	NA	NA	0.16	0
ENSMUSG00000004341	Gpx6	glutathione peroxidase 6 [Source:MGI Symbol;Acc:MGI:1922762]	-1.0998	-0.291928	0.774554	0.400007	0.936647	6.45	0
ENSMUSG00000004344	Gpx5	glutathione peroxidase 5 [Source:MGI Symbol;Acc:MGI:104886]	NA	NA	NA	NA	NA	0.29	0
ENSMUSG00000004347	Pde1c	phosphodiesterase 1C [Source:MGI Symbol;Acc:MGI:108413]	-0.352143	6.29016	4.76597	0.0525827	0.796468	43.99	17.27
ENSMUSG00000004356	Utp20	UTP20 small subunit processome component [Source:MGI Symbol;Acc:MGI:1917933]	0.0109759	3.54632	0.00218121	0.963621	0.997143	3.41	1.63
ENSMUSG00000004359	Spic	Spi-C transcription factor (Spi-1/PU.1 related) [Source:MGI Symbol;Acc:MGI:1341168]	NA	NA	NA	NA	NA	0.17	0
ENSMUSG00000004360	9330159F19Rik	RIKEN cDNA 9330159F19 gene [Source:MGI Symbol;Acc:MGI:3036239]	NA	NA	NA	NA	NA	0.14	0
ENSMUSG00000004364	Cul3	cullin 3 [Source:MGI Symbol;Acc:MGI:1347360]	0.0843153	6.86406	0.209165	0.656692	0.966653	126.68	45.39
ENSMUSG00000004366	Sst	somatostatin [Source:MGI Symbol;Acc:MGI:98326]	NA	NA	NA	NA	NA	0	0
ENSMUSG00000004371	Il11	interleukin 11 [Source:MGI Symbol;Acc:MGI:107613]	1.0122	-1.19889	4.02731	0.0710656	0.841296	1.3	0.05
ENSMUSG00000004383	Large1	LARGE xylosyl- and glucuronyltransferase 1 [Source:MGI Symbol;Acc:MGI:1342270]	-0.275298	2.1377	0.989661	0.342083	0.926715	2.51	0.83
ENSMUSG00000004393	Ddx56	DEAD box helicase 56 [Source:MGI Symbol;Acc:MGI:1277172]	-0.0544461	5.89825	0.269601	0.614312	0.960794	59.85	45.77
ENSMUSG00000004394	Tmed4	transmembrane p24 trafficking protein 4 [Source:MGI Symbol;Acc:MGI:1915070]	-0.103224	7.80328	1.00931	0.337541	0.925638	264.35	184.26
ENSMUSG00000004415	Col26a1	collagen, type XXVI, alpha 1 [Source:MGI Symbol;Acc:MGI:2155345]	0.299307	7.17773	1.16762	0.304711	0.922055	151.77	32.33
ENSMUSG00000004446	Bid	BH3 interacting domain death agonist [Source:MGI Symbol;Acc:MGI:108093]	-0.100581	3.82106	0.0835532	0.778155	0.983027	15.23	4.84
ENSMUSG00000004451	Ralb	v-ral simian leukemia viral oncogene B [Source:MGI Symbol;Acc:MGI:1927244]	-0.12886	6.32532	1.31895	0.276139	0.91431	68.52	43.44
ENSMUSG00000004455	Ppp1cc	protein phosphatase 1 catalytic subunit gamma [Source:MGI Symbol;Acc:MGI:104872]	-0.0157522	5.31798	0.00926296	0.925129	0.995252	51.32	33.13
ENSMUSG00000004460	Dnajb11	DnaJ heat shock protein family (Hsp40) member B11 [Source:MGI Symbol;Acc:MGI:1915088]	-0.0664047	7.42092	0.308116	0.590407	0.957618	173.65	134.3
ENSMUSG00000004462	Tbccd1	TBCC domain containing 1 [Source:MGI Symbol;Acc:MGI:1917823]	0.0140832	5.73475	0.0162056	0.901095	0.994622	53.39	18.23
ENSMUSG00000004473	Clec11a	C-type lectin domain family 11, member a [Source:MGI Symbol;Acc:MGI:1298219]	0.288155	2.10881	0.992534	0.341413	0.926373	3.56	1.59
ENSMUSG00000004500	Zfp324	zinc finger protein 324 [Source:MGI Symbol;Acc:MGI:2444641]	0.0504713	4.77527	0.0964685	0.762156	0.981307	12.75	3.5
ENSMUSG00000004508	Gab2	growth factor receptor bound protein 2-associated protein 2 [Source:MGI Symbol;Acc:MGI:1333854]	0.249932	4.38994	1.35778	0.269578	0.913077	8.68	0.82
ENSMUSG00000004530	Coro1c	coronin, actin binding protein 1C [Source:MGI Symbol;Acc:MGI:1345964]	0.0681484	5.92432	0.394165	0.543461	0.947312	40.95	9.19
ENSMUSG00000004535	Tax1bp1	Tax1 (human T cell leukemia virus type I) binding protein 1 [Source:MGI Symbol;Acc:MGI:1289308]	-0.102728	8.21845	0.607931	0.452696	0.943868	205.71	147.12
ENSMUSG00000004540	Psg17	pregnancy specific glycoprotein 17 [Source:MGI Symbol;Acc:MGI:1347250]	NA	NA	NA	NA	NA	0	0
ENSMUSG00000004542	Psg19	pregnancy specific glycoprotein 19 [Source:MGI Symbol;Acc:MGI:1347252]	NA	NA	NA	NA	NA	0.32	0
ENSMUSG00000004552	Ctse	cathepsin E [Source:MGI Symbol;Acc:MGI:107361]	-0.216978	3.34155	0.352007	0.565474	0.95326	17.3	3.25
ENSMUSG00000004558	Ndrg2	N-myc downstream regulated gene 2 [Source:MGI Symbol;Acc:MGI:1352498]	0.127373	7.87388	0.852318	0.376518	0.933318	236.48	145.07
ENSMUSG00000004561	Mettl17	methyltransferase like 17 [Source:MGI Symbol;Acc:MGI:1098577]	-0.043705	4.96371	0.109348	0.747358	0.979946	65.59	37.62
ENSMUSG00000004562	Arhgef40	Rho guanine nucleotide exchange factor (GEF) 40 [Source:MGI Symbol;Acc:MGI:2685515]	-0.217058	3.06309	0.619925	0.448393	0.942343	9.99	3.15
ENSMUSG00000004565	Pnpla6	patatin-like phospholipase domain containing 6 [Source:MGI Symbol;Acc:MGI:1354723]	-0.0812022	6.48649	0.255939	0.623321	0.9614	52.18	12
ENSMUSG00000004567	Mcoln1	mucolipin 1 [Source:MGI Symbol;Acc:MGI:1890498]	0.0516813	6.64848	0.265631	0.616899	0.961382	121.89	65.54
ENSMUSG00000004568	Arhgef18	rho/rac guanine nucleotide exchange factor (GEF) 18 [Source:MGI Symbol;Acc:MGI:2142567]	0.00674894	7.77432	0.00194363	0.965658	0.997143	94.06	15
ENSMUSG00000004591	Pkn2	protein kinase N2 [Source:MGI Symbol;Acc:MGI:109211]	-0.102378	6.52509	0.717099	0.415883	0.93816	51.65	33.65
ENSMUSG00000004609	Cd33	CD33 antigen [Source:MGI Symbol;Acc:MGI:99440]	-0.294027	-1.31325	0.137416	0.718195	0.974256	0.75	0
ENSMUSG00000004610	Etfb	electron transferring flavoprotein, beta polypeptide [Source:MGI Symbol;Acc:MGI:106098]	0.00339048	8.40859	0.000204548	0.988857	0.999743	1409.13	713.71
ENSMUSG00000004612	Nkg7	natural killer cell group 7 sequence [Source:MGI Symbol;Acc:MGI:1931250]	NA	NA	NA	NA	NA	1.53	0
ENSMUSG00000004626	Stxbp2	syntaxin binding protein 2 [Source:MGI Symbol;Acc:MGI:107370]	0.0427091	7.87414	0.216532	0.651148	0.966296	339.8	188.36
ENSMUSG00000004630	Pcp2	Purkinje cell protein 2 (L7) [Source:MGI Symbol;Acc:MGI:97508]	NA	NA	NA	NA	NA	0.49	0
ENSMUSG00000004631	Sgce	sarcoglycan, epsilon [Source:MGI Symbol;Acc:MGI:1329042]	-0.0525895	5.42407	0.0789851	0.78411	0.984294	64	35.61
ENSMUSG00000004633	Chn2	chimerin 2 [Source:MGI Symbol;Acc:MGI:1917243]	-0.236648	4.63735	1.23353	0.29138	0.920185	22.43	11.08
ENSMUSG00000004637	Wwox	WW domain-containing oxidoreductase [Source:MGI Symbol;Acc:MGI:1931237]	-0.24518	4.80092	3.2163	0.101568	0.871544	26.22	15.64
ENSMUSG00000004642	Slbp	stem-loop binding protein [Source:MGI Symbol;Acc:MGI:108402]	0.127051	6.24137	1.16962	0.303567	0.922055	90.85	69.09
ENSMUSG00000004651	Tyr	tyrosinase [Source:MGI Symbol;Acc:MGI:98880]	NA	NA	NA	NA	NA	0.02	0
ENSMUSG00000004654	Ghrhr	growth hormone releasing hormone receptor [Source:MGI Symbol;Acc:MGI:95710]	NA	NA	NA	NA	NA	0.13	0
ENSMUSG00000004655	Aqp1	aquaporin 1 [Source:MGI Symbol;Acc:MGI:103201]	0.930342	1.85598	0.270105	0.617873	0.9614	20.69	0
ENSMUSG00000004661	Arid3b	AT rich interactive domain 3B (BRIGHT-like) [Source:MGI Symbol;Acc:MGI:1930768]	-0.0246834	3.72723	0.0213572	0.886563	0.993756	8.07	2.47
ENSMUSG00000004665	Cnn2	calponin 2 [Source:MGI Symbol;Acc:MGI:105093]	-0.0315967	5.16354	0.0120354	0.914707	0.995252	38.65	18.48
ENSMUSG00000004667	Polr2e	polymerase (RNA) II (DNA directed) polypeptide E [Source:MGI Symbol;Acc:MGI:1913670]	-0.172654	6.23705	1.63926	0.227846	0.904187	156.92	107.74
ENSMUSG00000004668	Abca13	ATP-binding cassette, sub-family A (ABC1), member 13 [Source:MGI Symbol;Acc:MGI:2388707]	-0.115076	-0.0955228	0.0898239	0.77022	0.98262	0.18	0.04
ENSMUSG00000004677	Myo9b	myosin IXb [Source:MGI Symbol;Acc:MGI:106624]	-0.0556926	5.04257	0.0835904	0.778088	0.983027	11.21	1.61
ENSMUSG00000004698	Hdac9	histone deacetylase 9 [Source:MGI Symbol;Acc:MGI:1931221]	0.0884588	-0.271456	0.0199291	0.890393	0.993756	1.13	0.1
ENSMUSG00000004707	Ly9	lymphocyte antigen 9 [Source:MGI Symbol;Acc:MGI:96885]	NA	NA	NA	NA	NA	0.34	0
ENSMUSG00000004709	Cd244a	CD244 molecule A [Source:MGI Symbol;Acc:MGI:109294]	0.244375	-1.16848	0.108908	0.747847	0.980077	0.86	0.06
ENSMUSG00000004730	Adgre1	adhesion G protein-coupled receptor E1 [Source:MGI Symbol;Acc:MGI:106912]	0.493095	1.51799	0.540414	0.478329	0.943868	3.17	0.12
ENSMUSG00000004748	Mtfp1	mitochondrial fission process 1 [Source:MGI Symbol;Acc:MGI:1916686]	0.08299	5.35912	0.254925	0.624003	0.961825	59.89	39.56
ENSMUSG00000004768	Rab23	RAB23, member RAS oncogene family [Source:MGI Symbol;Acc:MGI:99833]	0.0482969	4.33591	0.135704	0.719871	0.974256	19.1	6.27
ENSMUSG00000004771	Rab11a	RAB11A, member RAS oncogene family [Source:MGI Symbol;Acc:MGI:1858202]	-0.0680815	7.56801	0.338625	0.572842	0.954578	416.93	277.75
ENSMUSG00000004788	Eif2b2	eukaryotic translation initiation factor 2B, subunit 2 beta [Source:MGI Symbol;Acc:MGI:2145118]	-0.080618	5.94215	0.252872	0.625386	0.962006	117.08	82.19
ENSMUSG00000004789	Dlst	dihydrolipoamide S-succinyltransferase (E2 component of 2-oxo-glutarate complex) [Source:MGI Symbol;Acc:MGI:1926170]	0.222935	8.19539	1.71584	0.218019	0.904187	234.84	99.07
ENSMUSG00000004791	Pgf	placental growth factor [Source:MGI Symbol;Acc:MGI:105095]	NA	NA	NA	NA	NA	0.67	0
ENSMUSG00000004798	Ulk2	unc-51 like kinase 2 [Source:MGI Symbol;Acc:MGI:1352758]	0.0533268	5.60738	0.164219	0.693393	0.970936	24	3.42
ENSMUSG00000004814	Ccl24	chemokine (C-C motif) ligand 24 [Source:MGI Symbol;Acc:MGI:1928953]	NA	NA	NA	NA	NA	0.41	0
ENSMUSG00000004815	Dgkq	diacylglycerol kinase, theta [Source:MGI Symbol;Acc:MGI:102918]	0.152175	4.73736	0.53573	0.480143	0.943868	15.24	0.58
ENSMUSG00000004821	Tmed11	transmembrane p24 trafficking protein 11 [Source:MGI Symbol;Acc:MGI:1914616]	NA	NA	NA	NA	NA	0	0
ENSMUSG00000004837	Grap	GRB2-related adaptor protein [Source:MGI Symbol;Acc:MGI:1918770]	-0.261204	1.90699	0.139264	0.716761	0.974256	8.25	0.25
ENSMUSG00000004842	Pou1f1	POU domain, class 1, transcription factor 1 [Source:MGI Symbol;Acc:MGI:97588]	NA	NA	NA	NA	NA	0.31	0
ENSMUSG00000004843	Chmp2b	charged multivesicular body protein 2B [Source:MGI Symbol;Acc:MGI:1916192]	-0.0756181	6.97902	0.436107	0.523157	0.945911	123.13	101.35
ENSMUSG00000004846	Plod3	procollagen-lysine, 2-oxoglutarate 5-dioxygenase 3 [Source:MGI Symbol;Acc:MGI:1347008]	0.0311746	5.26776	0.0389329	0.84733	0.991378	30.27	15.06
ENSMUSG00000004849	Ap1s1	adaptor protein complex AP-1, sigma 1 [Source:MGI Symbol;Acc:MGI:1098244]	0.0347407	6.60204	0.0453859	0.835354	0.991378	171.93	129.67
ENSMUSG00000004864	Mapk13	mitogen-activated protein kinase 13 [Source:MGI Symbol;Acc:MGI:1346864]	-0.122918	5.34419	1.03491	0.331757	0.924447	64.48	40.45
ENSMUSG00000004865	Srpk1	serine/arginine-rich protein specific kinase 1 [Source:MGI Symbol;Acc:MGI:106908]	-0.0977358	5.81437	0.673986	0.429816	0.938964	61.4	39.82
ENSMUSG00000004872	Pax3	paired box 3 [Source:MGI Symbol;Acc:MGI:97487]	NA	NA	NA	NA	NA	0.29	0
ENSMUSG00000004880	Lbr	lamin B receptor [Source:MGI Symbol;Acc:MGI:2138281]	0.203033	5.13623	2.23941	0.163821	0.882575	21.41	5.44
ENSMUSG00000004885	Crabp2	cellular retinoic acid binding protein II [Source:MGI Symbol;Acc:MGI:88491]	NA	NA	NA	NA	NA	1.68	0.16
ENSMUSG00000004891	Nes	nestin [Source:MGI Symbol;Acc:MGI:101784]	0.810914	1.18854	3.89906	0.0750454	0.852158	1.13	0.14
ENSMUSG00000004892	Bcan	brevican [Source:MGI Symbol;Acc:MGI:1096385]	NA	NA	NA	NA	NA	0.12	0
ENSMUSG00000004894	Hapln2	hyaluronan and proteoglycan link protein 2 [Source:MGI Symbol;Acc:MGI:2137300]	NA	NA	NA	NA	NA	0.2	0
ENSMUSG00000004895	Prcc	papillary renal cell carcinoma (translocation-associated) [Source:MGI Symbol;Acc:MGI:2137738]	0.00223782	3.53946	0.000152776	0.990369	0.999953	11.34	3.17
ENSMUSG00000004896	Rrnad1	ribosomal RNA adenine dimethylase domain containing 1 [Source:MGI Symbol;Acc:MGI:2387197]	-0.205297	4.74707	2.77511	0.125101	0.871544	32.48	15.09
ENSMUSG00000004897	Hdgf	heparin binding growth factor [Source:MGI Symbol;Acc:MGI:1194494]	0.0772462	7.37094	0.551813	0.473786	0.943868	144.99	108.85
ENSMUSG00000004902	Slc25a18	solute carrier family 25 (mitochondrial carrier), member 18 [Source:MGI Symbol;Acc:MGI:1919053]	NA	NA	NA	NA	NA	0.1	0
ENSMUSG00000004929	Thop1	thimet oligopeptidase 1 [Source:MGI Symbol;Acc:MGI:1354165]	0.182209	5.2152	2.43669	0.147985	0.878452	27.72	11.95
ENSMUSG00000004931	Apba3	amyloid beta (A4) precursor protein-binding, family A, member 3 [Source:MGI Symbol;Acc:MGI:1888527]	-0.185587	6.429	3.74485	0.0802017	0.857563	112	67.55
ENSMUSG00000004933	Matk	megakaryocyte-associated tyrosine kinase [Source:MGI Symbol;Acc:MGI:99259]	-0.279374	0.810468	0.882488	0.36852	0.931149	2.88	0.8
ENSMUSG00000004934	Pias4	protein inhibitor of activated STAT 4 [Source:MGI Symbol;Acc:MGI:2136940]	-0.292174	5.22913	5.25339	0.0435627	0.778775	51.8	29.01
ENSMUSG00000004936	Map2k1	mitogen-activated protein kinase kinase 1 [Source:MGI Symbol;Acc:MGI:1346866]	0.046031	6.82141	0.231592	0.640166	0.964137	83.16	48.26
ENSMUSG00000004937	Sgta	small glutamine-rich tetratricopeptide repeat (TPR)-containing, alpha [Source:MGI Symbol;Acc:MGI:1098703]	-0.0655365	7.62292	0.447443	0.517913	0.945407	206.83	124.19
ENSMUSG00000004939	Nmrk2	nicotinamide riboside kinase 2 [Source:MGI Symbol;Acc:MGI:1916814]	NA	NA	NA	NA	NA	0.25	0
ENSMUSG00000004945	Tmem242	transmembrane protein 242 [Source:MGI Symbol;Acc:MGI:1917794]	0.277149	5.25445	4.13668	0.0678754	0.831861	102.3	63.47
ENSMUSG00000004947	Dtx2	deltex 2, E3 ubiquitin ligase [Source:MGI Symbol;Acc:MGI:1921448]	0.0720854	3.16994	0.113625	0.742662	0.978652	10.43	1.26
ENSMUSG00000004948	Zp3	zona pellucida glycoprotein 3 [Source:MGI Symbol;Acc:MGI:99215]	NA	NA	NA	NA	NA	0.19	0
ENSMUSG00000004951	Hspb1	heat shock protein 1 [Source:MGI Symbol;Acc:MGI:96240]	-0.58963	3.96799	4.42029	0.060388	0.82115	67.24	18.76
ENSMUSG00000004952	Rasa4	RAS p21 protein activator 4 [Source:MGI Symbol;Acc:MGI:1858600]	0.0350485	1.15196	0.0039094	0.951313	0.996521	4.65	0.15
ENSMUSG00000004961	Syt5	synaptotagmin V [Source:MGI Symbol;Acc:MGI:1926368]	0.261035	-0.549997	0.234878	0.63783	0.963281	1.66	0
ENSMUSG00000004980	Hnrnpa2b1	heterogeneous nuclear ribonucleoprotein A2/B1 [Source:MGI Symbol;Acc:MGI:104819]	0.0501803	9.24373	0.065719	0.802602	0.988564	869.49	521.37
ENSMUSG00000004988	Fxyd4	FXYD domain-containing ion transport regulator 4 [Source:MGI Symbol;Acc:MGI:1889005]	0.251039	9.88506	0.86692	0.372684	0.933148	7346.21	3387.08
ENSMUSG00000004994	Ccdc130	coiled-coil domain containing 130 [Source:MGI Symbol;Acc:MGI:1914986]	-0.132354	4.44932	0.802523	0.390312	0.935702	35.27	22.97
ENSMUSG00000004996	Mri1	methylthioribose-1-phosphate isomerase 1 [Source:MGI Symbol;Acc:MGI:1915123]	-0.0983506	5.14306	0.463035	0.510858	0.944456	67.72	44.63
ENSMUSG00000005034	Prkacb	protein kinase, cAMP dependent, catalytic, beta [Source:MGI Symbol;Acc:MGI:97594]	0.0254283	6.73607	0.0245182	0.878528	0.993185	52.15	10.28
ENSMUSG00000005043	Sgsh	N-sulfoglucosamine sulfohydrolase (sulfamidase) [Source:MGI Symbol;Acc:MGI:1350341]	0.401267	3.64139	5.35671	0.0419	0.778178	6.45	2.44
ENSMUSG00000005045	Chd5	chromodomain helicase DNA binding protein 5 [Source:MGI Symbol;Acc:MGI:3036258]	NA	NA	NA	NA	NA	1.21	0
ENSMUSG00000005054	Cstb	cystatin B [Source:MGI Symbol;Acc:MGI:109514]	0.113638	6.39922	0.286652	0.60347	0.959138	558.39	332.37
ENSMUSG00000005057	Sh2b2	SH2B adaptor protein 2 [Source:MGI Symbol;Acc:MGI:1345171]	NA	NA	NA	NA	NA	0.4	0
ENSMUSG00000005069	Pex5	peroxisomal biogenesis factor 5 [Source:MGI Symbol;Acc:MGI:1098808]	0.059727	6.51041	0.196583	0.666443	0.966653	60.49	17.91
ENSMUSG00000005078	Jkamp	JNK1/MAPK8-associated membrane protein [Source:MGI Symbol;Acc:MGI:1915057]	0.0580374	5.17871	0.185537	0.675321	0.967337	65.72	46.2
ENSMUSG00000005087	Cd44	CD44 antigen [Source:MGI Symbol;Acc:MGI:88338]	-0.100342	0.186288	0.0634924	0.805897	0.989084	1.09	0.03
ENSMUSG00000005089	Slc1a2	solute carrier family 1 (glial high affinity glutamate transporter), member 2 [Source:MGI Symbol;Acc:MGI:101931]	0.789627	-1.14556	0.783711	0.395727	0.935702	1.58	0
ENSMUSG00000005102	Eif2ak4	eukaryotic translation initiation factor 2 alpha kinase 4 [Source:MGI Symbol;Acc:MGI:1353427]	0.0567613	4.8704	0.17576	0.683447	0.969625	13.46	2.03
ENSMUSG00000005103	Wdr1	WD repeat domain 1 [Source:MGI Symbol;Acc:MGI:1337100]	0.00221145	8.98787	0.000474705	0.983024	0.999212	374.51	128.66
ENSMUSG00000005107	Slc2a9	solute carrier family 2 (facilitated glucose transporter), member 9 [Source:MGI Symbol;Acc:MGI:2152844]	-0.672168	3.08492	3.90524	0.0748474	0.852158	11.31	2.02
ENSMUSG00000005124	Ccn4	cellular communication network factor 4 [Source:MGI Symbol;Acc:MGI:1197008]	0.558567	1.60519	4.2157	0.0656799	0.831861	4.13	1.13
ENSMUSG00000005125	Ndrg1	N-myc downstream regulated gene 1 [Source:MGI Symbol;Acc:MGI:1341799]	-0.266099	10.5023	4.84568	0.0509615	0.796468	1118.39	507.02
ENSMUSG00000005131	4930550C14Rik	RIKEN cDNA 4930550C14 gene [Source:MGI Symbol;Acc:MGI:1922561]	0.0696333	5.47129	0.139995	0.715693	0.974256	57.29	31.79
ENSMUSG00000005142	Man2b1	mannosidase 2, alpha B1 [Source:MGI Symbol;Acc:MGI:107286]	0.0530702	7.16457	0.196797	0.666274	0.966653	90.01	30.15
ENSMUSG00000005148	Klf5	Kruppel-like factor 5 [Source:MGI Symbol;Acc:MGI:1338056]	-0.0214366	3.58823	0.00666107	0.936479	0.995458	8.65	3.22
ENSMUSG00000005150	Wdr83	WD repeat domain containing 83 [Source:MGI Symbol;Acc:MGI:1915086]	-0.0285188	5.38061	0.0340518	0.857094	0.992106	71.5	50.6
ENSMUSG00000005161	Prdx2	peroxiredoxin 2 [Source:MGI Symbol;Acc:MGI:109486]	0.00913885	8.67634	0.00361177	0.9532	0.996871	936.57	668.77
ENSMUSG00000005198	Polr2a	polymerase (RNA) II (DNA directed) polypeptide A [Source:MGI Symbol;Acc:MGI:98086]	-0.0492507	5.80005	0.0455054	0.835141	0.991378	23.8	3.41
ENSMUSG00000005202	Shbg	sex hormone binding globulin [Source:MGI Symbol;Acc:MGI:98295]	NA	NA	NA	NA	NA	0.19	0
ENSMUSG00000005204	Senp3	SUMO/sentrin specific peptidase 3 [Source:MGI Symbol;Acc:MGI:2158736]	-0.0919941	4.45493	0.287465	0.602965	0.959138	41.26	16.87
ENSMUSG00000005220	Corin	corin, serine peptidase [Source:MGI Symbol;Acc:MGI:1349451]	NA	NA	NA	NA	NA	0.44	0
ENSMUSG00000005225	Plekha8	pleckstrin homology domain containing, family A (phosphoinositide binding specific) member 8 [Source:MGI Symbol;Acc:MGI:2681164]	-0.150786	4.25122	0.738255	0.409309	0.93816	9.14	4.37
ENSMUSG00000005232	G6pc2	glucose-6-phosphatase, catalytic, 2 [Source:MGI Symbol;Acc:MGI:1277193]	NA	NA	NA	NA	NA	0.61	0
ENSMUSG00000050410	Tcf19	transcription factor 19 [Source:MGI Symbol;Acc:MGI:103180]	1.1442	4.80757	59.4492	1.18285e-05	0.00751675	50	12.33
ENSMUSG00000005237	Dnah2	dynein, axonemal, heavy chain 2 [Source:MGI Symbol;Acc:MGI:107731]	-0.570657	-0.602734	0.285666	0.604123	0.959138	1.67	0
ENSMUSG00000005251	Ripk4	receptor-interacting serine-threonine kinase 4 [Source:MGI Symbol;Acc:MGI:1919638]	-0.702592	7.10619	11.1957	0.00689209	0.398162	97.98	18.55
ENSMUSG00000005262	Ufd1	ubiquitin recognition factor in ER-associated degradation 1 [Source:MGI Symbol;Acc:MGI:109353]	-0.0946789	6.04105	0.604535	0.453926	0.943868	90.25	61.12
ENSMUSG00000005267	Zfp287	zinc finger protein 287 [Source:MGI Symbol;Acc:MGI:2176561]	-0.154773	2.65712	0.400753	0.540173	0.947312	5.46	1.69
ENSMUSG00000005268	Prlr	prolactin receptor [Source:MGI Symbol;Acc:MGI:97763]	0.0242527	3.99078	0.0059652	0.939886	0.995553	13.78	2.68
ENSMUSG00000005299	Letm1	leucine zipper-EF-hand containing transmembrane protein 1 [Source:MGI Symbol;Acc:MGI:1932557]	0.236238	8.00219	5.17912	0.0448076	0.783669	186.16	69.51
ENSMUSG00000005312	Ubqln1	ubiquilin 1 [Source:MGI Symbol;Acc:MGI:1860276]	-0.0139793	8.33363	0.0144324	0.906632	0.994685	214.31	66.85
ENSMUSG00000005320	Fgfr4	fibroblast growth factor receptor 4 [Source:MGI Symbol;Acc:MGI:95525]	-1.27803	-1.44313	4.62615	0.0555815	0.811508	0.36	0
ENSMUSG00000005338	Cadm3	cell adhesion molecule 3 [Source:MGI Symbol;Acc:MGI:2137858]	NA	NA	NA	NA	NA	0.19	0
ENSMUSG00000005339	Fcer1a	Fc receptor, IgE, high affinity I, alpha polypeptide [Source:MGI Symbol;Acc:MGI:95494]	NA	NA	NA	NA	NA	0	0
ENSMUSG00000005354	Txn2	thioredoxin 2 [Source:MGI Symbol;Acc:MGI:1929468]	0.0223943	8.12609	0.0248213	0.877786	0.993185	448.9	352.03
ENSMUSG00000005355	Casp14	caspase 14 [Source:MGI Symbol;Acc:MGI:1335092]	NA	NA	NA	NA	NA	0.06	0
ENSMUSG00000005357	Slc1a6	solute carrier family 1 (high affinity aspartate/glutamate transporter), member 6 [Source:MGI Symbol;Acc:MGI:1096331]	NA	NA	NA	NA	NA	0	0
ENSMUSG00000005360	Slc1a3	solute carrier family 1 (glial high affinity glutamate transporter), member 3 [Source:MGI Symbol;Acc:MGI:99917]	0.0636815	3.57657	0.101442	0.756319	0.981108	10.12	2.82
ENSMUSG00000005362	Crbn	cereblon [Source:MGI Symbol;Acc:MGI:1913277]	-0.149207	5.59375	1.24664	0.288966	0.91908	60.47	27.08
ENSMUSG00000005364	Il5ra	interleukin 5 receptor, alpha [Source:MGI Symbol;Acc:MGI:96558]	-1.40523	-0.895514	1.91753	0.194748	0.892565	1.12	0
ENSMUSG00000005370	Msh6	mutS homolog 6 [Source:MGI Symbol;Acc:MGI:1343961]	0.0336682	5.51425	0.0513446	0.825068	0.990639	22.99	4.73
ENSMUSG00000005371	Fbxo11	F-box protein 11 [Source:MGI Symbol;Acc:MGI:2147134]	-0.324517	4.5236	2.80179	0.123495	0.871544	15.23	6.2
ENSMUSG00000005373	Mlxipl	MLX interacting protein-like [Source:MGI Symbol;Acc:MGI:1927999]	-0.549869	1.61919	1.81545	0.206065	0.899106	5.44	1.08
ENSMUSG00000005374	Tbl2	transducin (beta)-like 2 [Source:MGI Symbol;Acc:MGI:1351652]	0.166243	5.20715	1.35512	0.270021	0.913077	19.98	5.1
ENSMUSG00000005378	Bud23	BUD23, rRNA methyltransferase and ribosome maturation factor [Source:MGI Symbol;Acc:MGI:1913388]	-0.159446	5.62512	1.12338	0.312841	0.922055	121.7	72.67
ENSMUSG00000005397	Nid1	nidogen 1 [Source:MGI Symbol;Acc:MGI:97342]	-0.135356	3.13347	0.0946245	0.764382	0.981307	6.67	0.76
ENSMUSG00000041859	Mcm3	minichromosome maintenance complex component 3 [Source:MGI Symbol;Acc:MGI:101845]	1.90753	4.71705	91.6984	1.56556e-06	0.00307173	24.81	2.93
ENSMUSG00000005413	Hmox1	heme oxygenase 1 [Source:MGI Symbol;Acc:MGI:96163]	0.0673393	5.23157	0.0711086	0.794867	0.986924	64.17	11.17
ENSMUSG00000005417	Mprip	myosin phosphatase Rho interacting protein [Source:MGI Symbol;Acc:MGI:1349438]	-0.00730149	8.3891	0.00153666	0.969462	0.997143	167.12	38.36
ENSMUSG00000005442	Cic	capicua transcriptional repressor [Source:MGI Symbol;Acc:MGI:1918972]	-0.0305907	3.53878	0.010374	0.920782	0.995252	5.18	1.34
ENSMUSG00000005447	Pafah1b3	platelet-activating factor acetylhydrolase, isoform 1b, subunit 3 [Source:MGI Symbol;Acc:MGI:108414]	-0.0723035	4.8668	0.141634	0.714116	0.974256	102.94	57.8
ENSMUSG00000005465	Il27ra	interleukin 27 receptor, alpha [Source:MGI Symbol;Acc:MGI:1355318]	NA	NA	NA	NA	NA	1.2	0
ENSMUSG00000005469	Prkaca	protein kinase, cAMP dependent, catalytic, alpha [Source:MGI Symbol;Acc:MGI:97592]	0.257324	6.27683	2.47865	0.144873	0.878452	68.76	15.51
ENSMUSG00000028832	Stmn1	stathmin 1 [Source:MGI Symbol;Acc:MGI:96739]	1.88739	4.71217	97.0966	1.19045e-06	0.00275987	92.76	15.54
ENSMUSG00000005474	Myl10	myosin, light chain 10, regulatory [Source:MGI Symbol;Acc:MGI:1891705]	NA	NA	NA	NA	NA	0	0
ENSMUSG00000005481	Ddx39a	DEAD box helicase 39a [Source:MGI Symbol;Acc:MGI:1915528]	-0.0731385	6.35594	0.239712	0.634429	0.963182	101.26	59.55
ENSMUSG00000005483	Dnajb1	DnaJ heat shock protein family (Hsp40) member B1 [Source:MGI Symbol;Acc:MGI:1931874]	-0.480249	7.31628	3.33632	0.0962967	0.870733	124.06	42.56
ENSMUSG00000005493	Msh4	mutS homolog 4 [Source:MGI Symbol;Acc:MGI:1860077]	NA	NA	NA	NA	NA	0.14	0
ENSMUSG00000005501	Usp40	ubiquitin specific peptidase 40 [Source:MGI Symbol;Acc:MGI:2443184]	-0.0176648	5.66468	0.0131268	0.910934	0.994991	24.04	8.14
ENSMUSG00000005503	Evx1	even-skipped homeobox 1 [Source:MGI Symbol;Acc:MGI:95461]	NA	NA	NA	NA	NA	0.48	0
ENSMUSG00000005505	Kbtbd4	kelch repeat and BTB (POZ) domain containing 4 [Source:MGI Symbol;Acc:MGI:1914386]	0.0716983	5.9326	0.148994	0.707165	0.97382	61.19	33.22
ENSMUSG00000005506	Celf1	CUGBP, Elav-like family member 1 [Source:MGI Symbol;Acc:MGI:1342295]	-0.0146988	7.30438	0.0144853	0.906462	0.994685	64.8	16.32
ENSMUSG00000005510	Ndufs3	NADH:ubiquinone oxidoreductase core subunit S3 [Source:MGI Symbol;Acc:MGI:1915599]	0.101097	7.36468	0.36847	0.556671	0.951605	486.35	315.42
ENSMUSG00000005514	Por	P450 (cytochrome) oxidoreductase [Source:MGI Symbol;Acc:MGI:97744]	-0.163061	6.5073	2.14342	0.172318	0.882575	66.44	40.72
ENSMUSG00000005533	Igf1r	insulin-like growth factor I receptor [Source:MGI Symbol;Acc:MGI:96433]	-0.240615	4.81351	1.30972	0.277733	0.91431	9.33	3.08
ENSMUSG00000005534	Insr	insulin receptor [Source:MGI Symbol;Acc:MGI:96575]	-0.147461	6.39652	0.252091	0.626418	0.962188	80.01	21.93
ENSMUSG00000005540	Fcer2a	Fc receptor, IgE, low affinity II, alpha polypeptide [Source:MGI Symbol;Acc:MGI:95497]	0.222028	-0.60021	0.111829	0.744621	0.978801	1.04	0.1
ENSMUSG00000005547	Cyp2a5	cytochrome P450, family 2, subfamily a, polypeptide 5 [Source:MGI Symbol;Acc:MGI:88597]	NA	NA	NA	NA	NA	0.46	0
ENSMUSG00000005553	Atp4a	ATPase, H+/K+ exchanging, gastric, alpha polypeptide [Source:MGI Symbol;Acc:MGI:88113]	0.586893	9.155	3.36327	0.0963422	0.870733	511.3	56.06
ENSMUSG00000005566	Trim28	tripartite motif-containing 28 [Source:MGI Symbol;Acc:MGI:109274]	0.0690531	6.33191	0.175971	0.683269	0.969625	78.42	35.81
ENSMUSG00000005575	Ube2m	ubiquitin-conjugating enzyme E2M [Source:MGI Symbol;Acc:MGI:108278]	0.296753	6.47302	8.69795	0.0137796	0.561325	237.51	183.22
ENSMUSG00000005580	Adcy9	adenylate cyclase 9 [Source:MGI Symbol;Acc:MGI:108450]	-0.26969	2.48789	0.975562	0.345396	0.927782	2.48	0.86
ENSMUSG00000005583	Mef2c	myocyte enhancer factor 2C [Source:MGI Symbol;Acc:MGI:99458]	-0.175764	1.62347	0.199331	0.664282	0.966653	6.12	0.71
ENSMUSG00000005609	Ctr9	CTR9 homolog, Paf1/RNA polymerase II complex component [Source:MGI Symbol;Acc:MGI:109345]	-0.0914669	6.74385	0.785015	0.395348	0.935702	61.65	20.14
ENSMUSG00000005610	Eif4g2	eukaryotic translation initiation factor 4, gamma 2 [Source:MGI Symbol;Acc:MGI:109207]	0.0339934	9.35519	0.0411658	0.843076	0.991378	374.85	66.04
ENSMUSG00000005611	Irag1	inositol 1,4,5-triphosphate receptor associated 1 [Source:MGI Symbol;Acc:MGI:1338023]	NA	NA	NA	NA	NA	0.38	0
ENSMUSG00000005615	Pcyt1a	phosphate cytidylyltransferase 1, choline, alpha isoform [Source:MGI Symbol;Acc:MGI:88557]	-0.0211945	6.27077	0.0367272	0.851658	0.991651	47.86	32.58
ENSMUSG00000005621	Zfp592	zinc finger protein 592 [Source:MGI Symbol;Acc:MGI:2443541]	-0.059807	6.47508	0.102259	0.755376	0.981108	28.66	3.59
ENSMUSG00000005625	Psmd4	proteasome (prosome, macropain) 26S subunit, non-ATPase, 4 [Source:MGI Symbol;Acc:MGI:1201670]	-0.140109	7.09102	1.2477	0.288771	0.91908	221.16	166.18
ENSMUSG00000005628	Tmod4	tropomodulin 4 [Source:MGI Symbol;Acc:MGI:1355285]	NA	NA	NA	NA	NA	1.59	0
ENSMUSG00000005640	Insrr	insulin receptor-related receptor [Source:MGI Symbol;Acc:MGI:1346037]	0.19439	9.64309	0.42025	0.530732	0.946784	401.88	41.87
ENSMUSG00000005649	Cabp5	calcium binding protein 5 [Source:MGI Symbol;Acc:MGI:1352746]	NA	NA	NA	NA	NA	0.28	0
ENSMUSG00000005656	Snx6	sorting nexin 6 [Source:MGI Symbol;Acc:MGI:1919433]	-0.0933304	6.9867	0.253546	0.624931	0.962006	167.07	102.34
ENSMUSG00000005667	Mthfd2	methylenetetrahydrofolate dehydrogenase (NAD+ dependent), methenyltetrahydrofolate cyclohydrolase [Source:MGI Symbol;Acc:MGI:1338850]	0.448198	5.09096	12.1816	0.00537171	0.34776	36.52	18.04
ENSMUSG00000005672	Kit	KIT proto-oncogene receptor tyrosine kinase [Source:MGI Symbol;Acc:MGI:96677]	0.0891986	9.02065	0.211343	0.65504	0.966611	249.36	24.73
ENSMUSG00000005674	Tomm40l	translocase of outer mitochondrial membrane 40-like [Source:MGI Symbol;Acc:MGI:3589112]	0.0711634	6.03596	0.555902	0.472193	0.943868	57.26	38.4
ENSMUSG00000005677	Nr1i3	nuclear receptor subfamily 1, group I, member 3 [Source:MGI Symbol;Acc:MGI:1346307]	0.345969	0.95958	1.67822	0.222774	0.904187	1.27	0.71
ENSMUSG00000005681	Apoa2	apolipoprotein A-II [Source:MGI Symbol;Acc:MGI:88050]	NA	NA	NA	NA	NA	3.5	0.64
ENSMUSG00000005682	Pan2	PAN2 poly(A) specific ribonuclease subunit [Source:MGI Symbol;Acc:MGI:1918984]	-0.220071	5.43471	2.98549	0.11311	0.871544	23.5	4.87
ENSMUSG00000005683	Cs	citrate synthase [Source:MGI Symbol;Acc:MGI:88529]	0.286382	9.30354	3.92244	0.0742996	0.850431	402.92	147.93
ENSMUSG00000005686	Ampd3	adenosine monophosphate deaminase 3 [Source:MGI Symbol;Acc:MGI:1096344]	0.172516	6.89935	2.06265	0.179914	0.886753	65.56	12.98
ENSMUSG00000005687	Bcas2	breast carcinoma amplified sequence 2 [Source:MGI Symbol;Acc:MGI:1915433]	-0.165262	6.2207	1.82316	0.205177	0.898717	105.87	73.52
ENSMUSG00000005696	Sh2d1a	SH2 domain containing 1A [Source:MGI Symbol;Acc:MGI:1328352]	NA	NA	NA	NA	NA	0.31	0
ENSMUSG00000005698	Ctcf	CCCTC-binding factor [Source:MGI Symbol;Acc:MGI:109447]	-0.172073	6.22475	1.89778	0.196832	0.892565	94.94	56.91
ENSMUSG00000005699	Pard6a	par-6 family cell polarity regulator alpha [Source:MGI Symbol;Acc:MGI:1927223]	-0.226345	3.68802	2.97893	0.113461	0.871544	27.67	17.99
ENSMUSG00000005705	Agrp	agouti related neuropeptide [Source:MGI Symbol;Acc:MGI:892013]	NA	NA	NA	NA	NA	1.48	0
ENSMUSG00000005716	Pvalb	parvalbumin [Source:MGI Symbol;Acc:MGI:97821]	NA	NA	NA	NA	NA	0.26	0
ENSMUSG00000005718	Tfap4	transcription factor AP4 [Source:MGI Symbol;Acc:MGI:103239]	NA	NA	NA	NA	NA	0.3	0.01
ENSMUSG00000005732	Ranbp1	RAN binding protein 1 [Source:MGI Symbol;Acc:MGI:96269]	0.0426685	6.18018	0.0409229	0.843533	0.991378	203.27	111.05
ENSMUSG00000005763	Cd247	CD247 antigen [Source:MGI Symbol;Acc:MGI:88334]	NA	NA	NA	NA	NA	0.65	0
ENSMUSG00000005774	Rfx5	regulatory factor X, 5 (influences HLA class II expression) [Source:MGI Symbol;Acc:MGI:1858421]	-0.0100766	4.77572	0.00321543	0.955839	0.997128	15.37	3.04
ENSMUSG00000005779	Psmb4	proteasome (prosome, macropain) subunit, beta type 4 [Source:MGI Symbol;Acc:MGI:1098257]	0.0368353	6.94891	0.0512423	0.825239	0.990639	365.08	243.16
ENSMUSG00000005800	Mmp8	matrix metallopeptidase 8 [Source:MGI Symbol;Acc:MGI:1202395]	NA	NA	NA	NA	NA	0.25	0
ENSMUSG00000005802	Slc30a4	solute carrier family 30 (zinc transporter), member 4 [Source:MGI Symbol;Acc:MGI:1345282]	0.039438	3.61232	0.0496513	0.827924	0.990929	4.71	1.12
ENSMUSG00000005803	Sqor	sulfide quinone oxidoreductase [Source:MGI Symbol;Acc:MGI:1929899]	-0.116184	6.38897	0.50288	0.493602	0.943868	104.42	67.39
ENSMUSG00000005804	Bloc1s6	biogenesis of lysosomal organelles complex-1, subunit 6, pallidin [Source:MGI Symbol;Acc:MGI:1927580]	0.0742324	5.56315	0.56047	0.470424	0.943868	50.38	30.56
ENSMUSG00000005813	Metap1	methionyl aminopeptidase 1 [Source:MGI Symbol;Acc:MGI:1922874]	-0.020036	5.82586	0.0266551	0.873394	0.993185	38.74	22.24
ENSMUSG00000005823	Gpr108	G protein-coupled receptor 108 [Source:MGI Symbol;Acc:MGI:1925558]	0.0137551	6.98609	0.0165052	0.90019	0.994622	119.06	72.73
ENSMUSG00000005824	Tnfsf14	tumor necrosis factor (ligand) superfamily, member 14 [Source:MGI Symbol;Acc:MGI:1355317]	NA	NA	NA	NA	NA	0.09	0
ENSMUSG00000005836	Gata6	GATA binding protein 6 [Source:MGI Symbol;Acc:MGI:107516]	NA	NA	NA	NA	NA	0.79	0
ENSMUSG00000005846	Rsl1d1	ribosomal L1 domain containing 1 [Source:MGI Symbol;Acc:MGI:1913659]	-0.179457	6.28088	1.58388	0.235326	0.904187	85.06	57.08
ENSMUSG00000005864	Cnga2	cyclic nucleotide gated channel alpha 2 [Source:MGI Symbol;Acc:MGI:108040]	NA	NA	NA	NA	NA	0.1	0
ENSMUSG00000005871	Apc	APC, WNT signaling pathway regulator [Source:MGI Symbol;Acc:MGI:88039]	-0.169064	6.39384	0.857848	0.375032	0.933318	29.72	4.39
ENSMUSG00000005873	Reep5	receptor accessory protein 5 [Source:MGI Symbol;Acc:MGI:1270152]	0.337972	6.09002	11.4363	0.00647813	0.383163	140.62	66.8
ENSMUSG00000005881	Ergic3	ERGIC and golgi 3 [Source:MGI Symbol;Acc:MGI:1913616]	-0.12445	7.3966	1.1012	0.317436	0.922055	262.83	215.09
ENSMUSG00000005882	Uqcc1	ubiquinol-cytochrome c reductase complex assembly factor 1 [Source:MGI Symbol;Acc:MGI:1929472]	0.0324297	6.73008	0.0824921	0.779508	0.983591	118.14	74.83
ENSMUSG00000005883	Spo11	SPO11 initiator of meiotic double stranded breaks [Source:MGI Symbol;Acc:MGI:1349669]	NA	NA	NA	NA	NA	0.08	0
ENSMUSG00000005886	Ncoa2	nuclear receptor coactivator 2 [Source:MGI Symbol;Acc:MGI:1276533]	-0.201144	5.88311	1.72118	0.217356	0.904187	25.95	5.88
ENSMUSG00000005891	Prl4a1	prolactin family 4, subfamily a, member 1 [Source:MGI Symbol;Acc:MGI:1206587]	NA	NA	NA	NA	NA	0	0
ENSMUSG00000005892	Trh	thyrotropin releasing hormone [Source:MGI Symbol;Acc:MGI:98823]	NA	NA	NA	NA	NA	0.17	0
ENSMUSG00000005893	Nr2c2	nuclear receptor subfamily 2, group C, member 2 [Source:MGI Symbol;Acc:MGI:1352466]	-0.263976	5.89429	1.85674	0.201365	0.896861	34.3	8.49
ENSMUSG00000005897	Nr2c1	nuclear receptor subfamily 2, group C, member 1 [Source:MGI Symbol;Acc:MGI:1352465]	-0.223019	4.34145	2.28968	0.159586	0.882023	15.06	6.39
ENSMUSG00000005899	Smpd4	sphingomyelin phosphodiesterase 4 [Source:MGI Symbol;Acc:MGI:1924876]	-0.0404995	5.41622	0.105856	0.75127	0.980599	26.45	7.42
ENSMUSG00000005907	Pex1	peroxisomal biogenesis factor 1 [Source:MGI Symbol;Acc:MGI:1918632]	-0.173259	4.55296	1.49695	0.24775	0.90587	16.34	7.66
ENSMUSG00000005917	Otx1	orthodenticle homeobox 1 [Source:MGI Symbol;Acc:MGI:97450]	NA	NA	NA	NA	NA	0.16	0
ENSMUSG00000005936	Kctd20	potassium channel tetramerisation domain containing 20 [Source:MGI Symbol;Acc:MGI:1914239]	0.00410044	5.90379	0.00134192	0.971462	0.997389	49.63	16.49
ENSMUSG00000005947	Itgae	integrin alpha E, epithelial-associated [Source:MGI Symbol;Acc:MGI:1298377]	NA	NA	NA	NA	NA	0.79	0.04
ENSMUSG00000005949	Ctns	cystinosis, nephropathic [Source:MGI Symbol;Acc:MGI:1932872]	-0.0694264	5.11146	0.319957	0.583457	0.955606	28.09	14.38
ENSMUSG00000005950	P2rx5	purinergic receptor P2X, ligand-gated ion channel, 5 [Source:MGI Symbol;Acc:MGI:2137026]	NA	NA	NA	NA	NA	0.23	0
ENSMUSG00000005951	Shpk	sedoheptulokinase [Source:MGI Symbol;Acc:MGI:1921887]	0.292053	4.49818	3.37441	0.0945036	0.870733	18.51	6.88
ENSMUSG00000005952	Trpv1	transient receptor potential cation channel, subfamily V, member 1 [Source:MGI Symbol;Acc:MGI:1341787]	NA	NA	NA	NA	NA	0.14	0
ENSMUSG00000005958	Ephb3	Eph receptor B3 [Source:MGI Symbol;Acc:MGI:104770]	0.33082	4.6612	2.85964	0.120099	0.871544	14.77	1.94
ENSMUSG00000005968	Tuft1	tuftelin 1 [Source:MGI Symbol;Acc:MGI:109572]	-0.264087	5.44513	2.09473	0.176846	0.885031	41.4	12.89
ENSMUSG00000005973	Rcn1	reticulocalbin 1 [Source:MGI Symbol;Acc:MGI:104559]	0.00793223	6.47212	0.00528291	0.943417	0.996017	62.49	33.74
ENSMUSG00000020914	Top2a	topoisomerase (DNA) II alpha [Source:MGI Symbol;Acc:MGI:98790]	2.37086	4.63259	101.397	9.66457e-07	0.00275987	20.55	0.24
ENSMUSG00000005981	Trap1	TNF receptor-associated protein 1 [Source:MGI Symbol;Acc:MGI:1915265]	0.0872794	7.75975	0.559743	0.470704	0.943868	187.16	121.74
ENSMUSG00000005982	Naa60	N(alpha)-acetyltransferase 60, NatF catalytic subunit [Source:MGI Symbol;Acc:MGI:1922013]	0.0528681	6.56767	0.352663	0.565119	0.95326	91.52	48.41
ENSMUSG00000005983	1700037C18Rik	RIKEN cDNA 1700037C18 gene [Source:MGI Symbol;Acc:MGI:1920511]	0.116936	3.90003	0.491725	0.498326	0.943868	32.89	23.92
ENSMUSG00000005986	Ankrd13d	ankyrin repeat domain 13 family, member D [Source:MGI Symbol;Acc:MGI:1915673]	-0.195038	3.59687	0.812054	0.387612	0.935702	14.5	6.58
ENSMUSG00000005994	Tyrp1	tyrosinase-related protein 1 [Source:MGI Symbol;Acc:MGI:98881]	NA	NA	NA	NA	NA	0.16	0
ENSMUSG00000006005	Tpr	translocated promoter region, nuclear basket protein [Source:MGI Symbol;Acc:MGI:1922066]	-0.0835077	6.78444	0.44292	0.519994	0.945575	64.67	32.56
ENSMUSG00000006007	Pdc	phosducin [Source:MGI Symbol;Acc:MGI:98090]	NA	NA	NA	NA	NA	0.23	0
ENSMUSG00000006010	Odr4	odr4 GPCR localization factor homolog [Source:MGI Symbol;Acc:MGI:2385108]	-0.0711147	5.66763	0.280684	0.607216	0.959619	58.2	42.57
ENSMUSG00000006014	Prg4	proteoglycan 4 (megakaryocyte stimulating factor, articular superficial zone protein) [Source:MGI Symbol;Acc:MGI:1891344]	NA	NA	NA	NA	NA	0.37	0.02
ENSMUSG00000006019	Dhx34	DEAH (Asp-Glu-Ala-His) box polypeptide 34 [Source:MGI Symbol;Acc:MGI:1918973]	0.0955941	4.94459	0.313083	0.58747	0.957059	17.94	3.89
ENSMUSG00000006021	Kptn	kaptin [Source:MGI Symbol;Acc:MGI:1890380]	-0.0142774	4.96777	0.0113894	0.917012	0.995252	42.56	33.15
ENSMUSG00000006024	Napa	N-ethylmaleimide sensitive fusion protein attachment protein alpha [Source:MGI Symbol;Acc:MGI:104563]	-0.103859	8.01283	0.961511	0.348746	0.927782	236.94	171.07
ENSMUSG00000006050	Sra1	steroid receptor RNA activator 1 [Source:MGI Symbol;Acc:MGI:1344414]	-0.0506203	6.37799	0.080302	0.782369	0.984294	282.23	182.02
ENSMUSG00000006056	Calcoco2	calcium binding and coiled-coil domain 2 [Source:MGI Symbol;Acc:MGI:1343177]	NA	NA	NA	NA	NA	0.22	0
ENSMUSG00000006057	Atp5g1	ATP synthase, H+ transporting, mitochondrial F0 complex, subunit C1 (subunit 9) [Source:MGI Symbol;Acc:MGI:107653]	0.361185	8.50521	2.12333	0.174264	0.882651	2435.62	1186.66
ENSMUSG00000006058	Snf8	SNF8, ESCRT-II complex subunit, homolog (S. cerevisiae) [Source:MGI Symbol;Acc:MGI:1343161]	0.19523	5.35755	2.33152	0.156169	0.879461	104.26	67.66
ENSMUSG00000006095	Tbcb	tubulin folding cofactor B [Source:MGI Symbol;Acc:MGI:1913661]	-0.127423	6.87089	0.479602	0.503553	0.943868	348.49	192.46
ENSMUSG00000006127	Inpp5k	inositol polyphosphate 5-phosphatase K [Source:MGI Symbol;Acc:MGI:1194899]	-0.170125	6.75296	2.15808	0.170984	0.882575	97.8	39.18
ENSMUSG00000006134	Crkl	v-crk avian sarcoma virus CT10 oncogene homolog-like [Source:MGI Symbol;Acc:MGI:104686]	-0.158443	5.96197	1.44447	0.255687	0.909751	30.79	11.29
ENSMUSG00000006143	Upk3bl	uroplakin 3B-like [Source:MGI Symbol;Acc:MGI:1916915]	NA	NA	NA	NA	NA	0.12	0
ENSMUSG00000006154	Eps8l1	EPS8-like 1 [Source:MGI Symbol;Acc:MGI:1914675]	0.0659224	5.4481	0.22198	0.647122	0.965464	37.81	17.39
ENSMUSG00000006169	Clint1	clathrin interactor 1 [Source:MGI Symbol;Acc:MGI:2144243]	-0.176606	7.65594	2.4057	0.150338	0.878452	120.6	37.38
ENSMUSG00000006179	Prss16	protease, serine 16 (thymus) [Source:MGI Symbol;Acc:MGI:1859181]	NA	NA	NA	NA	NA	0.27	0
ENSMUSG00000006191	Cdkal1	CDK5 regulatory subunit associated protein 1-like 1 [Source:MGI Symbol;Acc:MGI:1921765]	-0.0623615	5.37292	0.403248	0.538937	0.947312	32.86	18.74
ENSMUSG00000006200	Rhox6	reproductive homeobox 6 [Source:MGI Symbol;Acc:MGI:1202888]	NA	NA	NA	NA	NA	0.28	0
ENSMUSG00000006204	Cdcp3	CUB domain containing protein 3 [Source:MGI Symbol;Acc:MGI:1918645]	NA	NA	NA	NA	NA	0.16	0
ENSMUSG00000006205	Htra1	HtrA serine peptidase 1 [Source:MGI Symbol;Acc:MGI:1929076]	-1.2375	0.5431	2.15757	0.171126	0.882575	5.14	0.13
ENSMUSG00000006215	Zbtb17	zinc finger and BTB domain containing 17 [Source:MGI Symbol;Acc:MGI:107410]	0.0140511	5.77734	0.013124	0.910944	0.994991	40.5	15.99
ENSMUSG00000006216	Clcnkb	chloride channel, voltage-sensitive Kb [Source:MGI Symbol;Acc:MGI:1930643]	0.0587439	10.8975	0.132353	0.723186	0.975782	1731.78	818.99
ENSMUSG00000006218	Fam131c	family with sequence similarity 131, member C [Source:MGI Symbol;Acc:MGI:2685539]	0.182295	1.99003	0.531928	0.481667	0.943868	7.62	2.64
ENSMUSG00000006219	Fblim1	filamin binding LIM protein 1 [Source:MGI Symbol;Acc:MGI:1921452]	0.345632	2.1872	1.92095	0.194332	0.892565	3.59	0.55
ENSMUSG00000006221	Hspb7	heat shock protein family, member 7 (cardiovascular) [Source:MGI Symbol;Acc:MGI:1352494]	0.149677	3.27035	0.453379	0.515206	0.945407	8.09	2.19
ENSMUSG00000006235	Epor	erythropoietin receptor [Source:MGI Symbol;Acc:MGI:95408]	-0.356382	5.99803	3.2896	0.0982137	0.871544	108.61	48.71
ENSMUSG00000006241	Ccdc159	coiled-coil domain containing 159 [Source:MGI Symbol;Acc:MGI:1914369]	0.0508888	1.94731	0.0478013	0.831104	0.991378	6.9	3.81
ENSMUSG00000006262	Mob1b	MOB kinase activator 1B [Source:MGI Symbol;Acc:MGI:1915723]	0.0382932	5.52799	0.0558828	0.81765	0.990092	13.38	4.65
ENSMUSG00000006269	Atp6v1b1	ATPase, H+ transporting, lysosomal V1 subunit B1 [Source:MGI Symbol;Acc:MGI:103285]	-0.347236	10.1651	1.10985	0.316456	0.922055	1638.41	313.91
ENSMUSG00000006270	Vax1	ventral anterior homeobox 1 [Source:MGI Symbol;Acc:MGI:1277163]	NA	NA	NA	NA	NA	0.05	0
ENSMUSG00000006273	Atp6v1b2	ATPase, H+ transporting, lysosomal V1 subunit B2 [Source:MGI Symbol;Acc:MGI:109618]	0.01679	8.07138	0.0258638	0.87527	0.993185	194.33	92.55
ENSMUSG00000006276	Eps15l1	epidermal growth factor receptor pathway substrate 15-like 1 [Source:MGI Symbol;Acc:MGI:104582]	0.00541107	5.2238	0.000853394	0.97724	0.997666	26.03	8.46
ENSMUSG00000006281	Tep1	telomerase associated protein 1 [Source:MGI Symbol;Acc:MGI:109573]	-0.126581	7.33154	0.528862	0.482903	0.943868	63.5	31.21
ENSMUSG00000006288	Ttc5	tetratricopeptide repeat domain 5 [Source:MGI Symbol;Acc:MGI:2683584]	7.673e-06	6.20313	3.64355e-09	0.999953	0.999953	79.59	55.56
ENSMUSG00000006289	Osgep	O-sialoglycoprotein endopeptidase [Source:MGI Symbol;Acc:MGI:1913496]	-0.158147	6.21855	1.70822	0.218971	0.904187	132.41	89.83
ENSMUSG00000006299	Aamp	angio-associated migratory protein [Source:MGI Symbol;Acc:MGI:107809]	0.0329688	7.95971	0.0948555	0.764085	0.981307	283.87	174.02
ENSMUSG00000006301	Tmbim1	transmembrane BAX inhibitor motif containing 1 [Source:MGI Symbol;Acc:MGI:1916910]	-0.260457	6.64619	4.56732	0.0569057	0.812274	83.94	46.14
ENSMUSG00000006304	Arpc2	actin related protein 2/3 complex, subunit 2 [Source:MGI Symbol;Acc:MGI:1923959]	-0.00284766	7.72773	0.000728081	0.978977	0.997947	285.1	229.62
ENSMUSG00000006307	Kmt2b	lysine (K)-specific methyltransferase 2B [Source:MGI Symbol;Acc:MGI:109565]	-0.478724	4.25914	2.60646	0.135972	0.872598	10.3	2.9
ENSMUSG00000006310	Zbtb32	zinc finger and BTB domain containing 32 [Source:MGI Symbol;Acc:MGI:1891838]	0.620525	0.333031	0.674764	0.429558	0.938964	3.19	0
ENSMUSG00000006311	Etv2	ets variant 2 [Source:MGI Symbol;Acc:MGI:99253]	NA	NA	NA	NA	NA	0	0
ENSMUSG00000006313	Upk1a	uroplakin 1A [Source:MGI Symbol;Acc:MGI:98911]	0.252769	0.468557	0.551195	0.474027	0.943868	2.2	1.11
ENSMUSG00000006315	Tmem147	transmembrane protein 147 [Source:MGI Symbol;Acc:MGI:1915011]	0.115444	7.13606	0.481428	0.502759	0.943868	469.72	312.59
ENSMUSG00000006333	Rps9	ribosomal protein S9 [Source:MGI Symbol;Acc:MGI:1924096]	0.11189	6.88769	0.506469	0.4921	0.943868	476.99	276.47
ENSMUSG00000006335	Tfpt	TCF3 (E2A) fusion partner [Source:MGI Symbol;Acc:MGI:1916964]	-0.27132	3.6928	3.37502	0.0944777	0.870733	33.92	21.88
ENSMUSG00000006342	Susd2	sushi domain containing 2 [Source:MGI Symbol;Acc:MGI:1918983]	-1.08147	0.881787	1.27676	0.285561	0.918166	3.67	0.15
ENSMUSG00000006344	Ggt5	gamma-glutamyltransferase 5 [Source:MGI Symbol;Acc:MGI:1346063]	1.14968	-0.825709	2.38415	0.152003	0.878452	0.92	0.01
ENSMUSG00000006345	Ggt1	gamma-glutamyltransferase 1 [Source:MGI Symbol;Acc:MGI:95706]	-2.29168	3.15737	2.65833	0.143144	0.878325	54.65	0.54
ENSMUSG00000006356	Crip2	cysteine rich protein 2 [Source:MGI Symbol;Acc:MGI:1915587]	-0.255261	8.88596	2.44717	0.147199	0.878452	735.51	432.22
ENSMUSG00000006360	Crip1	cysteine-rich protein 1 (intestinal) [Source:MGI Symbol;Acc:MGI:88501]	0.57028	5.80948	3.84303	0.0774996	0.855152	654.79	284.15
ENSMUSG00000006362	Cbfa2t3	CBFA2/RUNX1 translocation partner 3 [Source:MGI Symbol;Acc:MGI:1338013]	-0.221629	1.30228	0.20005	0.663719	0.966653	1.99	0.2
ENSMUSG00000006369	Fbln1	fibulin 1 [Source:MGI Symbol;Acc:MGI:95487]	-0.933669	-1.24538	1.46866	0.251987	0.908717	0.46	0
ENSMUSG00000006373	Pgrmc1	progesterone receptor membrane component 1 [Source:MGI Symbol;Acc:MGI:1858305]	-0.148265	10.297	1.45767	0.253658	0.909262	1446.28	944.58
ENSMUSG00000006378	Gcat	glycine C-acetyltransferase (2-amino-3-ketobutyrate-coenzyme A ligase) [Source:MGI Symbol;Acc:MGI:1349389]	0.337299	5.75356	2.78186	0.124692	0.871544	81.19	34.86
ENSMUSG00000006386	Tek	TEK receptor tyrosine kinase [Source:MGI Symbol;Acc:MGI:98664]	-0.487434	4.46819	0.687587	0.429688	0.938964	16.72	1.48
ENSMUSG00000006389	Mpl	myeloproliferative leukemia virus oncogene [Source:MGI Symbol;Acc:MGI:97076]	NA	NA	NA	NA	NA	0.74	0
ENSMUSG00000006390	Elovl1	elongation of very long chain fatty acids (FEN1/Elo2, SUR4/Elo3, yeast)-like 1 [Source:MGI Symbol;Acc:MGI:1858959]	-0.136034	6.41379	0.653319	0.436766	0.939659	148.55	104.18
ENSMUSG00000006392	Med8	mediator complex subunit 8 [Source:MGI Symbol;Acc:MGI:1915269]	-0.0877377	5.43047	0.40943	0.535899	0.947312	78.79	64.13
ENSMUSG00000006395	Hyi	hydroxypyruvate isomerase (putative) [Source:MGI Symbol;Acc:MGI:1915430]	-0.234171	2.69954	0.766654	0.400739	0.936647	29.05	11.79
ENSMUSG00000001228	Uhrf1	ubiquitin-like, containing PHD and RING finger domains, 1 [Source:MGI Symbol;Acc:MGI:1338889]	1.57611	4.50536	82.2014	2.63168e-06	0.00380087	17.83	1.8
ENSMUSG00000006403	Adamts4	a disintegrin-like and metallopeptidase (reprolysin type) with thrombospondin type 1 motif, 4 [Source:MGI Symbol;Acc:MGI:1339949]	0.974302	-0.750038	1.43875	0.256574	0.909926	0.92	0
ENSMUSG00000006411	Nectin4	nectin cell adhesion molecule 4 [Source:MGI Symbol;Acc:MGI:1918990]	0.119965	5.48681	0.485576	0.500965	0.943868	30.49	6.69
ENSMUSG00000006412	Pfdn2	prefoldin 2 [Source:MGI Symbol;Acc:MGI:1276111]	-0.0382013	5.14468	0.0342615	0.85666	0.992106	86.55	38.7
ENSMUSG00000006418	Rnf114	ring finger protein 114 [Source:MGI Symbol;Acc:MGI:1933159]	-0.247845	7.01127	4.15868	0.0672552	0.831861	125.18	68.83
ENSMUSG00000006423	C330007P06Rik	RIKEN cDNA C330007P06 gene [Source:MGI Symbol;Acc:MGI:1924894]	-0.07853	5.42539	0.561425	0.470055	0.943868	24.82	10.54
ENSMUSG00000006435	Neurl1a	neuralized E3 ubiquitin protein ligase 1A [Source:MGI Symbol;Acc:MGI:1334263]	-0.104852	4.27929	0.156653	0.700139	0.971879	10.8	1.41
ENSMUSG00000006442	Srm	spermidine synthase [Source:MGI Symbol;Acc:MGI:102690]	-0.160005	4.56678	0.801815	0.390514	0.935702	48.81	23.65
ENSMUSG00000006445	Epha2	Eph receptor A2 [Source:MGI Symbol;Acc:MGI:95278]	-0.381422	3.66037	1.91199	0.195294	0.892565	7.45	2.03
ENSMUSG00000006456	Rbm14	RNA binding motif protein 14 [Source:MGI Symbol;Acc:MGI:1929092]	-0.103235	6.26139	0.312481	0.587825	0.957059	54.62	16.07
ENSMUSG00000006457	Actn3	actinin alpha 3 [Source:MGI Symbol;Acc:MGI:99678]	-0.249663	1.58492	0.690614	0.424354	0.938764	3.38	1.36
ENSMUSG00000006462	A530013C23Rik	RIKEN cDNA A530013C23 gene [Source:MGI Symbol;Acc:MGI:3041178]	NA	NA	NA	NA	NA	0.2	0
ENSMUSG00000006463	Zdhhc24	zinc finger, DHHC domain containing 24 [Source:MGI Symbol;Acc:MGI:1917855]	0.055667	6.05055	0.312391	0.587878	0.957059	54.29	21.04
ENSMUSG00000006464	Bbs1	Bardet-Biedl syndrome 1 (human) [Source:MGI Symbol;Acc:MGI:1277215]	0.217356	4.8025	2.84013	0.121231	0.871544	10.95	2.32
ENSMUSG00000006469	Slc34a3	solute carrier family 34 (sodium phosphate), member 3 [Source:MGI Symbol;Acc:MGI:2159410]	NA	NA	NA	NA	NA	0.28	0
ENSMUSG00000006471	Ndor1	NADPH dependent diflavin oxidoreductase 1 [Source:MGI Symbol;Acc:MGI:1926047]	0.122798	5.76319	1.01509	0.336223	0.925638	49.8	15.89
ENSMUSG00000006476	Nsmf	NMDA receptor synaptonuclear signaling and neuronal migration factor [Source:MGI Symbol;Acc:MGI:1861755]	0.199613	6.26217	0.693575	0.423455	0.938764	107.06	28.46
ENSMUSG00000006488	Prl7a1	prolactin family 7, subfamily a, member 1 [Source:MGI Symbol;Acc:MGI:1206572]	NA	NA	NA	NA	NA	0.14	0
ENSMUSG00000006490	Prl8a9	prolactin family8, subfamily a, member 9 [Source:MGI Symbol;Acc:MGI:1914560]	NA	NA	NA	NA	NA	0	0
ENSMUSG00000006494	Pdk1	pyruvate dehydrogenase kinase, isoenzyme 1 [Source:MGI Symbol;Acc:MGI:1926119]	0.178247	6.5494	0.746559	0.406773	0.93816	45.6	11.65
ENSMUSG00000006498	Ptbp1	polypyrimidine tract binding protein 1 [Source:MGI Symbol;Acc:MGI:97791]	-0.0309396	7.67546	0.0275621	0.871279	0.993185	231.28	45.47
ENSMUSG00000006517	Mvd	mevalonate (diphospho) decarboxylase [Source:MGI Symbol;Acc:MGI:2179327]	-0.165096	3.38645	1.10453	0.316739	0.922055	13.01	7.88
ENSMUSG00000006519	Cyba	cytochrome b-245, alpha polypeptide [Source:MGI Symbol;Acc:MGI:1316658]	-0.541864	4.15757	1.28994	0.284176	0.917437	154.63	29.42
ENSMUSG00000006522	Itih3	inter-alpha trypsin inhibitor, heavy chain 3 [Source:MGI Symbol;Acc:MGI:96620]	NA	NA	NA	NA	NA	0.72	0
ENSMUSG00000006526	Stimate	STIM activating enhancer [Source:MGI Symbol;Acc:MGI:1921500]	0.0166449	5.36035	0.0239559	0.879917	0.993185	32.53	17.93
ENSMUSG00000006527	Sfmbt1	Scm-like with four mbt domains 1 [Source:MGI Symbol;Acc:MGI:1859609]	0.0816878	4.40466	0.349631	0.566769	0.953368	12.39	6.66
ENSMUSG00000006529	Itih1	inter-alpha trypsin inhibitor, heavy chain 1 [Source:MGI Symbol;Acc:MGI:96618]	-0.291276	-0.961608	0.134405	0.72115	0.97498	0.67	0
ENSMUSG00000006538	Ihh	Indian hedgehog [Source:MGI Symbol;Acc:MGI:96533]	-0.418014	3.8669	3.10048	0.107165	0.871544	16.46	5.66
ENSMUSG00000006542	Prkag3	protein kinase, AMP-activated, gamma 3 non-catalytic subunit [Source:MGI Symbol;Acc:MGI:1891343]	NA	NA	NA	NA	NA	0.44	0
ENSMUSG00000006546	Cryba2	crystallin, beta A2 [Source:MGI Symbol;Acc:MGI:104336]	NA	NA	NA	NA	NA	0.55	0
ENSMUSG00000006567	Atp7b	ATPase, Cu++ transporting, beta polypeptide [Source:MGI Symbol;Acc:MGI:103297]	NA	NA	NA	NA	NA	0.13	0
ENSMUSG00000006570	Defb2	defensin beta 2 [Source:MGI Symbol;Acc:MGI:1338754]	0.709983	0.701273	1.77607	0.210684	0.901984	59.23	13.66
ENSMUSG00000006574	Slc4a1	solute carrier family 4 (anion exchanger), member 1 [Source:MGI Symbol;Acc:MGI:109393]	0.342899	9.46191	2.39033	0.151523	0.878452	371.18	28.37
ENSMUSG00000006575	Rundc3a	RUN domain containing 3A [Source:MGI Symbol;Acc:MGI:1858752]	0.682205	1.02282	3.95811	0.0731795	0.848126	7.36	0.76
ENSMUSG00000006576	Slc4a3	solute carrier family 4 (anion exchanger), member 3 [Source:MGI Symbol;Acc:MGI:109350]	0.209641	5.6148	0.75583	0.403972	0.93816	33.97	5.35
ENSMUSG00000006585	Cdt1	chromatin licensing and DNA replication factor 1 [Source:MGI Symbol;Acc:MGI:1914427]	0.755387	3.02206	5.71383	0.0367175	0.767877	9.25	2.1
ENSMUSG00000006586	Runx1t1	RUNX1 translocation partner 1 [Source:MGI Symbol;Acc:MGI:104793]	NA	NA	NA	NA	NA	0.41	0
ENSMUSG00000006587	Snai3	snail family zinc finger 3 [Source:MGI Symbol;Acc:MGI:1353563]	NA	NA	NA	NA	NA	0.67	0
ENSMUSG00000006589	Aprt	adenine phosphoribosyl transferase [Source:MGI Symbol;Acc:MGI:88061]	0.0279904	4.78714	0.0261696	0.874541	0.993185	112.46	74.97
ENSMUSG00000006599	Gtf2h1	general transcription factor II H, polypeptide 1 [Source:MGI Symbol;Acc:MGI:1277216]	-0.22841	5.24884	2.79143	0.124115	0.871544	33	20.77
ENSMUSG00000006611	Hfe	homeostatic iron regulator [Source:MGI Symbol;Acc:MGI:109191]	0.0962847	5.21882	0.683524	0.426669	0.938764	30.18	20.33
ENSMUSG00000006638	Abhd1	abhydrolase domain containing 1 [Source:MGI Symbol;Acc:MGI:1931013]	-0.635597	2.28861	4.78324	0.0522262	0.796468	12.08	4.35
ENSMUSG00000006641	Slc5a6	solute carrier family 5 (sodium-dependent vitamin transporter), member 6 [Source:MGI Symbol;Acc:MGI:2660847]	-0.0713191	4.46226	0.149179	0.706993	0.97382	17.31	5.63
ENSMUSG00000006642	Tcf23	transcription factor 23 [Source:MGI Symbol;Acc:MGI:1934960]	NA	NA	NA	NA	NA	0.02	0
ENSMUSG00000006649	Nphs1	nephrosis 1, nephrin [Source:MGI Symbol;Acc:MGI:1859637]	NA	NA	NA	NA	NA	0.11	0
ENSMUSG00000006651	Aplp1	amyloid beta (A4) precursor-like protein 1 [Source:MGI Symbol;Acc:MGI:88046]	0.42431	2.32478	0.777509	0.397538	0.935702	5.78	0.8
ENSMUSG00000006673	Qrich1	glutamine-rich 1 [Source:MGI Symbol;Acc:MGI:1916482]	-0.161223	7.05983	2.00829	0.185274	0.892233	107.28	27.84
ENSMUSG00000006675	P4htm	prolyl 4-hydroxylase, transmembrane (endoplasmic reticulum) [Source:MGI Symbol;Acc:MGI:1921693]	-0.242702	3.13814	1.26949	0.284825	0.918166	14.19	5.78
ENSMUSG00000006676	Usp19	ubiquitin specific peptidase 19 [Source:MGI Symbol;Acc:MGI:1918722]	-0.0737555	7.58793	0.198355	0.665047	0.966653	132.02	17.19
ENSMUSG00000006678	Pola1	polymerase (DNA directed), alpha 1 [Source:MGI Symbol;Acc:MGI:99660]	0.685654	3.29947	8.84017	0.0132111	0.556169	4.87	1.29
ENSMUSG00000006699	Cdc42	cell division cycle 42 [Source:MGI Symbol;Acc:MGI:106211]	-0.0975335	9.29715	0.655965	0.435866	0.939531	538.28	439.73
ENSMUSG00000006705	Pknox1	Pbx/knotted 1 homeobox [Source:MGI Symbol;Acc:MGI:1201409]	-0.138701	5.23203	0.835131	0.381193	0.933318	28.42	4.57
ENSMUSG00000006711	D130043K22Rik	RIKEN cDNA D130043K22 gene [Source:MGI Symbol;Acc:MGI:3036268]	NA	NA	NA	NA	NA	0.46	0.01
ENSMUSG00000006715	Gmnn	geminin [Source:MGI Symbol;Acc:MGI:1927344]	0.546588	4.19354	8.46104	0.0147934	0.57555	52.34	23.27
ENSMUSG00000006717	Acot13	acyl-CoA thioesterase 13 [Source:MGI Symbol;Acc:MGI:1914084]	0.247509	5.9001	1.31201	0.277336	0.91431	303.07	145.22
ENSMUSG00000006720	Zfp184	zinc finger protein 184 (Kruppel-like) [Source:MGI Symbol;Acc:MGI:1922244]	-0.34415	2.42319	2.48548	0.144374	0.878452	6.8	2.42
ENSMUSG00000006724	Cyp27b1	cytochrome P450, family 27, subfamily b, polypeptide 1 [Source:MGI Symbol;Acc:MGI:1098274]	NA	NA	NA	NA	NA	0.22	0
ENSMUSG00000006728	Cdk4	cyclin-dependent kinase 4 [Source:MGI Symbol;Acc:MGI:88357]	0.0496371	7.00348	0.258544	0.62158	0.9614	222.01	162.89
ENSMUSG00000006731	B4galnt1	beta-1,4-N-acetyl-galactosaminyl transferase 1 [Source:MGI Symbol;Acc:MGI:1342057]	0.319218	6.76684	5.90668	0.0342429	0.755579	100.33	33.83
ENSMUSG00000006732	Mettl1	methyltransferase like 1 [Source:MGI Symbol;Acc:MGI:1339986]	-0.119613	2.61136	0.260503	0.620278	0.9614	12.12	5.83
ENSMUSG00000006736	Tspan31	tetraspanin 31 [Source:MGI Symbol;Acc:MGI:1914375]	-0.0789013	7.46862	0.361279	0.560482	0.951996	261.19	189.14
ENSMUSG00000006740	Kif5b	kinesin family member 5B [Source:MGI Symbol;Acc:MGI:1098268]	-0.244056	7.73102	5.57915	0.038575	0.769159	106.91	77.14
ENSMUSG00000006763	Saal1	serum amyloid A-like 1 [Source:MGI Symbol;Acc:MGI:1926185]	0.0293829	4.38266	0.0601976	0.810888	0.989866	12.76	7.38
ENSMUSG00000006764	Tph2	tryptophan hydroxylase 2 [Source:MGI Symbol;Acc:MGI:2651811]	NA	NA	NA	NA	NA	0.07	0
ENSMUSG00000006777	Krt23	keratin 23 [Source:MGI Symbol;Acc:MGI:2148866]	-0.0121603	6.69938	0.0078906	0.930881	0.995252	133.24	80.2
ENSMUSG00000006782	Cnp	2',3'-cyclic nucleotide 3' phosphodiesterase [Source:MGI Symbol;Acc:MGI:88437]	-0.131453	4.05131	0.465311	0.509843	0.944456	16.97	7.75
ENSMUSG00000006784	Odad4	outer dynein arm complex subunit 4 [Source:MGI Symbol;Acc:MGI:1921657]	0.0340664	1.15683	0.0155888	0.902984	0.994685	1.85	1.04
ENSMUSG00000006800	Sulf2	sulfatase 2 [Source:MGI Symbol;Acc:MGI:1919293]	0.975374	2.38076	8.66441	0.0139179	0.563943	6.78	0.27
ENSMUSG00000006818	Sod2	superoxide dismutase 2, mitochondrial [Source:MGI Symbol;Acc:MGI:98352]	0.13495	8.67528	0.673412	0.430007	0.938964	846.77	534.5
ENSMUSG00000006850	Tmco6	transmembrane and coiled-coil domains 6 [Source:MGI Symbol;Acc:MGI:1919233]	-0.197239	3.28904	1.15609	0.306241	0.922055	16.64	8.1
ENSMUSG00000006906	Stambp	STAM binding protein [Source:MGI Symbol;Acc:MGI:1917777]	-0.0653054	5.88579	0.393048	0.544023	0.947312	54.14	36.14
ENSMUSG00000006920	Ezh1	enhancer of zeste 1 polycomb repressive complex 2 subunit [Source:MGI Symbol;Acc:MGI:1097695]	-0.0747987	7.3082	0.330431	0.577451	0.954578	97.72	24.33
ENSMUSG00000006930	Hap1	huntingtin-associated protein 1 [Source:MGI Symbol;Acc:MGI:1261831]	0.531048	4.44056	3.32416	0.0967769	0.870733	17.6	1.24
ENSMUSG00000006931	P3h4	prolyl 3-hydroxylase family member 4 (non-enzymatic) [Source:MGI Symbol;Acc:MGI:1913430]	-0.081594	3.78477	0.351414	0.565797	0.95326	19.58	7.96
ENSMUSG00000006932	Ctnnb1	catenin (cadherin associated protein), beta 1 [Source:MGI Symbol;Acc:MGI:88276]	-0.00844123	9.30327	0.00459768	0.947207	0.996517	430.07	160.41
ENSMUSG00000006941	Eif1b	eukaryotic translation initiation factor 1B [Source:MGI Symbol;Acc:MGI:1916219]	-0.072357	5.59441	0.181828	0.678373	0.968138	128.81	82.43
ENSMUSG00000006948	Klk4	kallikrein related-peptidase 4 (prostase, enamel matrix, prostate) [Source:MGI Symbol;Acc:MGI:1861379]	NA	NA	NA	NA	NA	0.05	0
ENSMUSG00000006958	Chrd	chordin [Source:MGI Symbol;Acc:MGI:1313268]	NA	NA	NA	NA	NA	0.26	0
ENSMUSG00000006998	Psmd2	proteasome (prosome, macropain) 26S subunit, non-ATPase, 2 [Source:MGI Symbol;Acc:MGI:1096584]	0.132551	8.31468	1.90715	0.195815	0.892565	243.4	88.49
ENSMUSG00000007021	Syngr3	synaptogyrin 3 [Source:MGI Symbol;Acc:MGI:1341881]	-0.289208	0.382641	0.381403	0.549944	0.949256	1.91	0.43
ENSMUSG00000007029	Vars	valyl-tRNA synthetase [Source:MGI Symbol;Acc:MGI:90675]	0.356907	7.32095	5.05459	0.0469938	0.790302	94.97	15.09
ENSMUSG00000007030	Vwa7	von Willebrand factor A domain containing 7 [Source:MGI Symbol;Acc:MGI:1306798]	NA	NA	NA	NA	NA	0.23	0
ENSMUSG00000007033	Hspa1l	heat shock protein 1-like [Source:MGI Symbol;Acc:MGI:96231]	0.379044	-0.487661	0.267199	0.615874	0.961051	1.41	0
ENSMUSG00000007034	Slc44a4	solute carrier family 44, member 4 [Source:MGI Symbol;Acc:MGI:1917379]	-0.136419	6.85661	1.34085	0.272413	0.91431	104.4	63.85
ENSMUSG00000007035	Msh5	mutS homolog 5 [Source:MGI Symbol;Acc:MGI:1329021]	1.13703	-0.291573	3.1242	0.105988	0.871544	2.91	0.03
ENSMUSG00000007036	Abhd16a	abhydrolase domain containing 16A [Source:MGI Symbol;Acc:MGI:99476]	0.0121653	7.95678	0.0109562	0.918599	0.995252	279.02	184.29
ENSMUSG00000007038	Neu1	neuraminidase 1 [Source:MGI Symbol;Acc:MGI:97305]	-0.209945	7.42149	3.78343	0.0788719	0.857351	128.06	76.58
ENSMUSG00000007039	Ddah2	dimethylarginine dimethylaminohydrolase 2 [Source:MGI Symbol;Acc:MGI:1859016]	-0.0311651	6.4898	0.0611296	0.809462	0.989701	153.47	92.85
ENSMUSG00000007041	Clic1	chloride intracellular channel 1 [Source:MGI Symbol;Acc:MGI:2148924]	0.18809	7.54877	1.35376	0.270248	0.913077	266.43	172.39
ENSMUSG00000007050	Lsm2	LSM2 homolog, U6 small nuclear RNA and mRNA degradation associated [Source:MGI Symbol;Acc:MGI:90676]	0.0991974	3.79588	0.297608	0.596725	0.959061	49.3	26.99
ENSMUSG00000007080	Pole	polymerase (DNA directed), epsilon [Source:MGI Symbol;Acc:MGI:1196391]	2.21644	2.33213	10.3139	0.00933968	0.457962	3.51	0.42
ENSMUSG00000007097	Atp1a2	ATPase, Na+/K+ transporting, alpha 2 polypeptide [Source:MGI Symbol;Acc:MGI:88106]	NA	NA	NA	NA	NA	0.28	0
ENSMUSG00000007107	Atp1a4	ATPase, Na+/K+ transporting, alpha 4 polypeptide [Source:MGI Symbol;Acc:MGI:1351335]	NA	NA	NA	NA	NA	0.1	0
ENSMUSG00000007122	Casq1	calsequestrin 1 [Source:MGI Symbol;Acc:MGI:1309468]	NA	NA	NA	NA	NA	0.27	0
ENSMUSG00000007207	Stx1a	syntaxin 1A (brain) [Source:MGI Symbol;Acc:MGI:109355]	0.463129	0.51808	1.26895	0.284921	0.918166	1.83	0.36
ENSMUSG00000007209	Ceacam9	carcinoembryonic antigen-related cell adhesion molecule 9 [Source:MGI Symbol;Acc:MGI:1347247]	NA	NA	NA	NA	NA	0.07	0
ENSMUSG00000007216	Zfp775	zinc finger protein 775 [Source:MGI Symbol;Acc:MGI:2683557]	0.103161	4.11882	0.305603	0.591905	0.957977	8.77	2.8
ENSMUSG00000007279	Scube2	signal peptide, CUB domain, EGF-like 2 [Source:MGI Symbol;Acc:MGI:1928765]	NA	NA	NA	NA	NA	0.12	0
ENSMUSG00000007338	Mrpl49	mitochondrial ribosomal protein L49 [Source:MGI Symbol;Acc:MGI:108180]	0.0355274	6.08679	0.0642252	0.804806	0.988889	77.58	60.61
ENSMUSG00000007379	Dennd2c	DENN/MADD domain containing 2C [Source:MGI Symbol;Acc:MGI:3036254]	0.264663	1.51887	0.612793	0.450943	0.943576	1.56	0.22
ENSMUSG00000007411	Mark3	MAP/microtubule affinity regulating kinase 3 [Source:MGI Symbol;Acc:MGI:1341865]	-0.129059	7.59007	1.70243	0.219699	0.904187	140.35	58.71
ENSMUSG00000007415	Gatad1	GATA zinc finger domain containing 1 [Source:MGI Symbol;Acc:MGI:1914460]	0.140207	4.05026	1.01527	0.336182	0.925638	23.16	12.27
ENSMUSG00000007440	Pcdha11	protocadherin alpha 11 [Source:MGI Symbol;Acc:MGI:1298372]	NA	NA	NA	NA	NA	0.02	0
ENSMUSG00000007457	2310003L06Rik	RIKEN cDNA 2310003L06 gene [Source:MGI Symbol;Acc:MGI:1921498]	NA	NA	NA	NA	NA	0.06	0
ENSMUSG00000007458	M6pr	mannose-6-phosphate receptor, cation dependent [Source:MGI Symbol;Acc:MGI:96904]	-0.00859398	8.03749	0.00922513	0.925282	0.995252	193.96	108.45
ENSMUSG00000007476	Lrrc8a	leucine rich repeat containing 8A VRAC subunit A [Source:MGI Symbol;Acc:MGI:2652847]	-0.018353	3.37246	0.0058238	0.940597	0.995553	5.58	2.37
ENSMUSG00000007480	Mc5r	melanocortin 5 receptor [Source:MGI Symbol;Acc:MGI:99420]	NA	NA	NA	NA	NA	0.42	0
ENSMUSG00000007564	Ppp2r1a	protein phosphatase 2, regulatory subunit A, alpha [Source:MGI Symbol;Acc:MGI:1926334]	-0.0533664	8.91833	0.259514	0.620935	0.9614	445.62	210.11
ENSMUSG00000007570	Fance	Fanconi anemia, complementation group E [Source:MGI Symbol;Acc:MGI:1920025]	0.0938846	4.94524	0.347709	0.56782	0.953571	48.03	20.98
ENSMUSG00000007589	Tinf2	Terf1 (TRF1)-interacting nuclear factor 2 [Source:MGI Symbol;Acc:MGI:107246]	0.104475	5.24621	0.730112	0.41182	0.93816	41.02	20.86
ENSMUSG00000007591	Tssk4	testis-specific serine kinase 4 [Source:MGI Symbol;Acc:MGI:1918349]	0.956714	-1.03182	1.73309	0.215884	0.904187	0.84	0
ENSMUSG00000007594	Hapln4	hyaluronan and proteoglycan link protein 4 [Source:MGI Symbol;Acc:MGI:2679531]	NA	NA	NA	NA	NA	0.25	0
ENSMUSG00000007603	Dus3l	dihydrouridine synthase 3-like (S. cerevisiae) [Source:MGI Symbol;Acc:MGI:2147092]	-0.192512	6.08267	3.33558	0.09618	0.870733	60.35	36.21
ENSMUSG00000007610	Gtpbp3	GTP binding protein 3 [Source:MGI Symbol;Acc:MGI:1917609]	0.23254	4.01107	1.14247	0.308964	0.922055	14.86	7.07
ENSMUSG00000007613	Tgfbr1	transforming growth factor, beta receptor I [Source:MGI Symbol;Acc:MGI:98728]	-0.0438477	7.04927	0.057798	0.814616	0.989956	68.84	7.21
ENSMUSG00000007617	Homer1	homer scaffolding protein 1 [Source:MGI Symbol;Acc:MGI:1347345]	-0.146207	2.86829	0.400768	0.540165	0.947312	5.21	1.38
ENSMUSG00000007646	Rad51c	RAD51 paralog C [Source:MGI Symbol;Acc:MGI:2150020]	-0.182882	1.78784	0.462943	0.510899	0.944456	3.52	1.32
ENSMUSG00000007653	Gabrb2	gamma-aminobutyric acid (GABA) A receptor, subunit beta 2 [Source:MGI Symbol;Acc:MGI:95620]	NA	NA	NA	NA	NA	0.48	0.03
ENSMUSG00000007655	Cav1	caveolin 1, caveolae protein [Source:MGI Symbol;Acc:MGI:102709]	0.227269	9.5196	3.52804	0.0882166	0.864039	671.58	313.77
ENSMUSG00000007656	Arpp19	cAMP-regulated phosphoprotein 19 [Source:MGI Symbol;Acc:MGI:1891691]	0.0358842	6.65273	0.0481275	0.830538	0.991378	410.34	175.49
ENSMUSG00000007659	Bcl2l1	BCL2-like 1 [Source:MGI Symbol;Acc:MGI:88139]	0.0644856	8.36972	0.349054	0.567084	0.953432	281.95	124.69
ENSMUSG00000007670	Khsrp	KH-type splicing regulatory protein [Source:MGI Symbol;Acc:MGI:1336214]	0.486289	5.31056	3.53298	0.0881183	0.864039	22.64	2.67
ENSMUSG00000007682	Dio2	deiodinase, iodothyronine, type II [Source:MGI Symbol;Acc:MGI:1338833]	NA	NA	NA	NA	NA	0.12	0
ENSMUSG00000007721	Ccdc124	coiled-coil domain containing 124 [Source:MGI Symbol;Acc:MGI:1916403]	-0.198615	6.23161	1.2532	0.287768	0.918166	147.9	86.62
ENSMUSG00000007739	Cct4	chaperonin containing Tcp1, subunit 4 (delta) [Source:MGI Symbol;Acc:MGI:104689]	-0.0821763	7.36127	0.588817	0.459697	0.943868	171.03	123.4
ENSMUSG00000007777	0610009B22Rik	RIKEN cDNA 0610009B22 gene [Source:MGI Symbol;Acc:MGI:1913300]	-0.0880142	5.39314	0.254489	0.624295	0.961903	165.11	103.47
ENSMUSG00000007783	Cpt1c	carnitine palmitoyltransferase 1c [Source:MGI Symbol;Acc:MGI:2446526]	0.323425	2.56556	1.2966	0.280019	0.914342	6.59	1.44
ENSMUSG00000007805	Twist2	twist basic helix-loop-helix transcription factor 2 [Source:MGI Symbol;Acc:MGI:104685]	NA	NA	NA	NA	NA	0.08	0
ENSMUSG00000007812	Zfp655	zinc finger protein 655 [Source:MGI Symbol;Acc:MGI:1919861]	-0.187942	5.83629	2.97798	0.113512	0.871544	40.97	21.06
ENSMUSG00000007815	Rhoa	ras homolog family member A [Source:MGI Symbol;Acc:MGI:1096342]	0.120494	8.18192	0.791345	0.393516	0.935702	264.08	135.2
ENSMUSG00000007817	Zmiz1	zinc finger, MIZ-type containing 1 [Source:MGI Symbol;Acc:MGI:3040693]	-0.0278968	7.60064	0.0148043	0.905451	0.994685	61.46	12.1
ENSMUSG00000007827	Ankrd26	ankyrin repeat domain 26 [Source:MGI Symbol;Acc:MGI:1917887]	-0.064257	3.72924	0.150699	0.705583	0.973715	5.8	2.29
ENSMUSG00000007833	Aldh16a1	aldehyde dehydrogenase 16 family, member A1 [Source:MGI Symbol;Acc:MGI:1916998]	0.155093	5.86229	1.88118	0.198649	0.893327	55.8	21.58
ENSMUSG00000007836	Hnrnpa0	heterogeneous nuclear ribonucleoprotein A0 [Source:MGI Symbol;Acc:MGI:1924384]	0.353442	3.83977	1.78913	0.209137	0.901773	13.2	3.11
ENSMUSG00000007837	Prrg2	proline-rich Gla (G-carboxyglutamic acid) polypeptide 2 [Source:MGI Symbol;Acc:MGI:1929596]	-0.000797847	4.67369	4.86294e-05	0.994566	0.999953	54.2	35.97
ENSMUSG00000007850	Hnrnph1	heterogeneous nuclear ribonucleoprotein H1 [Source:MGI Symbol;Acc:MGI:1891925]	-0.260263	7.00781	4.71245	0.0537067	0.804183	173.28	102.22
ENSMUSG00000007867	Ift43	intraflagellar transport 43 [Source:MGI Symbol;Acc:MGI:1923661]	-0.0205496	4.64619	0.00999351	0.922243	0.995252	102.82	58.31
ENSMUSG00000023015	Racgap1	Rac GTPase-activating protein 1 [Source:MGI Symbol;Acc:MGI:1349423]	1.28592	4.38115	31.8326	0.000175654	0.0313553	21.31	2.92
ENSMUSG00000007877	Tcap	titin-cap [Source:MGI Symbol;Acc:MGI:1330233]	NA	NA	NA	NA	NA	1.08	0
ENSMUSG00000007880	Arid1a	AT rich interactive domain 1A (SWI-like) [Source:MGI Symbol;Acc:MGI:1935147]	-0.290075	6.13547	1.48468	0.249664	0.907264	22.24	5.59
ENSMUSG00000007888	Crlf1	cytokine receptor-like factor 1 [Source:MGI Symbol;Acc:MGI:1340030]	NA	NA	NA	NA	NA	2.84	0.3
ENSMUSG00000007891	Ctsd	cathepsin D [Source:MGI Symbol;Acc:MGI:88562]	-0.0305346	11.3666	0.0626409	0.807174	0.989537	2445.19	1451.8
ENSMUSG00000007892	Rplp1	ribosomal protein, large, P1 [Source:MGI Symbol;Acc:MGI:1927099]	0.39612	6.42359	2.99205	0.112857	0.871544	747.14	389.7
ENSMUSG00000007907	Cabs1	calcium binding protein, spermatid specific 1 [Source:MGI Symbol;Acc:MGI:1918227]	NA	NA	NA	NA	NA	0	0
ENSMUSG00000007908	Hmgcll1	3-hydroxymethyl-3-methylglutaryl-Coenzyme A lyase-like 1 [Source:MGI Symbol;Acc:MGI:2446108]	-0.234738	1.12346	0.697875	0.422004	0.938764	3.09	0.61
ENSMUSG00000007944	Ttc9b	tetratricopeptide repeat domain 9B [Source:MGI Symbol;Acc:MGI:1920282]	NA	NA	NA	NA	NA	0.03	0
ENSMUSG00000007946	Phox2a	paired-like homeobox 2a [Source:MGI Symbol;Acc:MGI:106633]	NA	NA	NA	NA	NA	0.08	0
ENSMUSG00000007950	Abhd8	abhydrolase domain containing 8 [Source:MGI Symbol;Acc:MGI:1918946]	0.259288	4.99098	4.04037	0.0706749	0.839373	31.91	13.03
ENSMUSG00000007987	Ift22	intraflagellar transport 22 [Source:MGI Symbol;Acc:MGI:1914536]	-0.0990903	5.3587	0.286426	0.603611	0.959138	108.29	55.29
ENSMUSG00000007989	Fzd3	frizzled class receptor 3 [Source:MGI Symbol;Acc:MGI:108476]	-0.118721	4.25031	0.635231	0.443001	0.940174	4.9	1.37
ENSMUSG00000008028	1700008O03Rik	RIKEN cDNA 1700008O03 gene [Source:MGI Symbol;Acc:MGI:1916599]	0.137399	-0.812883	0.0647501	0.804029	0.988677	1.94	0.33
ENSMUSG00000008035	Mid1ip1	Mid1 interacting protein 1 (gastrulation specific G12-like (zebrafish)) [Source:MGI Symbol;Acc:MGI:1915291]	-0.0827354	6.83558	0.390826	0.545143	0.947436	106.44	69.05
ENSMUSG00000008036	Ap2s1	adaptor-related protein complex 2, sigma 1 subunit [Source:MGI Symbol;Acc:MGI:2141861]	0.0504734	5.84216	0.102984	0.754542	0.981108	202.8	132.34
ENSMUSG00000008090	Fgfrl1	fibroblast growth factor receptor-like 1 [Source:MGI Symbol;Acc:MGI:2150920]	0.0331869	4.06307	0.0254364	0.876295	0.993185	16.55	4.56
ENSMUSG00000008129	Brme1	break repair meiotic recombinase recruitment factor 1 [Source:MGI Symbol;Acc:MGI:1921916]	-0.1202	-0.253621	0.0488278	0.829332	0.991356	1.56	0.22
ENSMUSG00000008136	Fhl2	four and a half LIM domains 2 [Source:MGI Symbol;Acc:MGI:1338762]	-0.00571205	4.06275	0.00194514	0.965645	0.997143	23.76	14.49
ENSMUSG00000008140	Emc10	ER membrane protein complex subunit 10 [Source:MGI Symbol;Acc:MGI:1916933]	0.295869	7.06208	7.54101	0.0196882	0.641986	203.3	82.84
ENSMUSG00000008153	Clstn3	calsyntenin 3 [Source:MGI Symbol;Acc:MGI:2178323]	-0.785033	0.873735	3.28952	0.0982175	0.871544	2.25	0.32
ENSMUSG00000008167	Fbxw9	F-box and WD-40 domain protein 9 [Source:MGI Symbol;Acc:MGI:1915878]	-0.0574852	5.35102	0.211295	0.655077	0.966611	48.89	32.19
ENSMUSG00000008193	Spib	Spi-B transcription factor (Spi-1/PU.1 related) [Source:MGI Symbol;Acc:MGI:892986]	-0.0490779	-0.881843	0.0041187	0.950028	0.996521	0.91	0
ENSMUSG00000008200	Fnbp4	formin binding protein 4 [Source:MGI Symbol;Acc:MGI:1860513]	-0.155114	5.29342	0.662617	0.433617	0.939305	33.06	7.23
ENSMUSG00000008206	Cers4	ceramide synthase 4 [Source:MGI Symbol;Acc:MGI:1914510]	-0.228459	6.63127	4.24602	0.0648606	0.831861	91.1	44.8
ENSMUSG00000008226	Scrn3	secernin 3 [Source:MGI Symbol;Acc:MGI:1921866]	0.0538973	5.37328	0.201663	0.662462	0.966653	35.44	19.12
ENSMUSG00000008301	Phax	phosphorylated adaptor for RNA export [Source:MGI Symbol;Acc:MGI:1891839]	-0.174358	5.3682	1.08303	0.32127	0.923846	80.2	49.63
ENSMUSG00000008305	Tle1	transducin-like enhancer of split 1 [Source:MGI Symbol;Acc:MGI:104636]	-0.069308	5.93675	0.193713	0.66872	0.966963	57.81	20.22
ENSMUSG00000008307	1700109H08Rik	RIKEN cDNA 1700109H08 gene [Source:MGI Symbol;Acc:MGI:1924286]	0.353504	0.0773053	0.752871	0.404863	0.93816	1.25	0.18
ENSMUSG00000008318	Relt	RELT tumor necrosis factor receptor [Source:MGI Symbol;Acc:MGI:2443373]	NA	NA	NA	NA	NA	0.43	0
ENSMUSG00000008333	Snrpb2	U2 small nuclear ribonucleoprotein B [Source:MGI Symbol;Acc:MGI:104805]	0.112663	4.48438	0.197052	0.666073	0.966653	42.38	18.74
ENSMUSG00000008348	Ubc	ubiquitin C [Source:MGI Symbol;Acc:MGI:98889]	0.141629	7.03355	1.25757	0.286974	0.918166	105.05	48.45
ENSMUSG00000008373	Prpf31	pre-mRNA processing factor 31 [Source:MGI Symbol;Acc:MGI:1916238]	-0.115081	5.95756	0.877045	0.369944	0.931149	77.49	53.47
ENSMUSG00000008384	Sertad1	SERTA domain containing 1 [Source:MGI Symbol;Acc:MGI:1913438]	-0.612695	5.40867	8.43154	0.0149258	0.57555	87.63	33.01
ENSMUSG00000008393	Carhsp1	calcium regulated heat stable protein 1 [Source:MGI Symbol;Acc:MGI:1196368]	0.202956	6.06735	2.3267	0.156558	0.879569	54.03	16.48
ENSMUSG00000008398	Elk3	ELK3, member of ETS oncogene family [Source:MGI Symbol;Acc:MGI:101762]	0.0600993	3.8406	0.147254	0.708789	0.974233	8.85	3.91
ENSMUSG00000008429	Herpud2	HERPUD family member 2 [Source:MGI Symbol;Acc:MGI:1915393]	-0.0798575	6.25045	0.524066	0.484847	0.943868	52.9	23.85
ENSMUSG00000008435	Rdh13	retinol dehydrogenase 13 (all-trans and 9-cis) [Source:MGI Symbol;Acc:MGI:1918732]	-0.0181192	5.29738	0.0223976	0.883855	0.993719	28.5	10.65
ENSMUSG00000008438	Adam21	a disintegrin and metallopeptidase domain 21 [Source:MGI Symbol;Acc:MGI:1861229]	0.996437	-1.57052	1.75375	0.213363	0.903303	0.45	0
ENSMUSG00000008450	Nutf2	nuclear transport factor 2 [Source:MGI Symbol;Acc:MGI:1915301]	0.542672	2.86165	3.50315	0.089199	0.864039	55.94	25.45
ENSMUSG00000008461	Fut1	fucosyltransferase 1 [Source:MGI Symbol;Acc:MGI:109375]	NA	NA	NA	NA	NA	1.34	0
ENSMUSG00000008475	Arpc5	actin related protein 2/3 complex, subunit 5 [Source:MGI Symbol;Acc:MGI:1915021]	-0.106144	7.49552	0.897584	0.364615	0.930021	172.64	141.48
ENSMUSG00000008482	Rnf151	ring finger protein 151 [Source:MGI Symbol;Acc:MGI:1914754]	NA	NA	NA	NA	NA	0.29	0
ENSMUSG00000008489	Elavl2	ELAV like RNA binding protein 1 [Source:MGI Symbol;Acc:MGI:1100887]	NA	NA	NA	NA	NA	0.47	0
ENSMUSG00000008496	Pou2f2	POU domain, class 2, transcription factor 2 [Source:MGI Symbol;Acc:MGI:101897]	0.312392	-1.27418	0.159148	0.697893	0.97139	0.58	0.02
ENSMUSG00000008540	Mgst1	microsomal glutathione S-transferase 1 [Source:MGI Symbol;Acc:MGI:1913850]	-0.142169	7.78146	0.60761	0.452812	0.943868	991.75	676.55
ENSMUSG00000008575	Nfib	nuclear factor I/B [Source:MGI Symbol;Acc:MGI:103188]	-0.272357	6.58809	3.24771	0.100113	0.871544	42.9	20.28
ENSMUSG00000008590	Htr3b	5-hydroxytryptamine (serotonin) receptor 3B [Source:MGI Symbol;Acc:MGI:1861899]	NA	NA	NA	NA	NA	0.13	0
ENSMUSG00000008601	Rab25	RAB25, member RAS oncogene family [Source:MGI Symbol;Acc:MGI:1858203]	-0.0101531	6.63191	0.00569442	0.941259	0.995691	214.25	174.38
ENSMUSG00000008604	Ubqln4	ubiquilin 4 [Source:MGI Symbol;Acc:MGI:2150152]	-0.031047	7.07815	0.023508	0.881035	0.993303	90.29	14.45
ENSMUSG00000008658	Rbfox1	RNA binding protein, fox-1 homolog (C. elegans) 1 [Source:MGI Symbol;Acc:MGI:1926224]	-0.339383	2.28107	2.70688	0.129332	0.871544	11.35	4.87
ENSMUSG00000008668	Rps18	ribosomal protein S18 [Source:MGI Symbol;Acc:MGI:98146]	0.253199	5.8199	1.7574	0.212922	0.903151	407.01	211.71
ENSMUSG00000008682	Rpl10	ribosomal protein L10 [Source:MGI Symbol;Acc:MGI:105943]	0.156697	5.93141	0.891554	0.366167	0.93047	236.2	138.1
ENSMUSG00000008683	Rps15a	ribosomal protein S15A [Source:MGI Symbol;Acc:MGI:2389091]	0.4768	3.8485	4.4382	0.0599501	0.82115	108.91	29.96
ENSMUSG00000008690	Ncaph2	non-SMC condensin II complex, subunit H2 [Source:MGI Symbol;Acc:MGI:1289164]	0.0881846	7.27159	0.747815	0.406392	0.93816	113.93	65.55
ENSMUSG00000008730	Hipk1	homeodomain interacting protein kinase 1 [Source:MGI Symbol;Acc:MGI:1314873]	-0.212841	6.42495	1.42053	0.259422	0.910798	22.89	7.38
ENSMUSG00000008734	Gprc5b	G protein-coupled receptor, family C, group 5, member B [Source:MGI Symbol;Acc:MGI:1927596]	-0.332041	4.97556	1.54738	0.240485	0.90587	29.11	10.12
ENSMUSG00000008763	Man1a2	mannosidase, alpha, class 1A, member 2 [Source:MGI Symbol;Acc:MGI:104676]	-0.0440512	6.03273	0.23196	0.639904	0.964137	57.67	22.91
ENSMUSG00000008789	Ceacam5	carcinoembryonic antigen-related cell adhesion molecule 5 [Source:MGI Symbol;Acc:MGI:1920500]	NA	NA	NA	NA	NA	0	0
ENSMUSG00000008813	Tppp2	tubulin polymerization-promoting protein family member 2 [Source:MGI Symbol;Acc:MGI:2684923]	NA	NA	NA	NA	NA	0	0
ENSMUSG00000008822	Acyp1	acylphosphatase 1, erythrocyte (common) type [Source:MGI Symbol;Acc:MGI:1913454]	0.0988046	4.33133	0.24844	0.628398	0.962193	113.09	60.1
ENSMUSG00000008843	Cldn13	claudin 13 [Source:MGI Symbol;Acc:MGI:1913102]	NA	NA	NA	NA	NA	0.32	0
ENSMUSG00000008845	Cd163	CD163 antigen [Source:MGI Symbol;Acc:MGI:2135946]	NA	NA	NA	NA	NA	0.12	0
ENSMUSG00000008855	Hdac5	histone deacetylase 5 [Source:MGI Symbol;Acc:MGI:1333784]	-0.236605	5.80511	0.874615	0.370652	0.931149	51.62	15.16
ENSMUSG00000008859	Rala	v-ral simian leukemia viral oncogene A (ras related) [Source:MGI Symbol;Acc:MGI:1927243]	-0.0264203	6.62261	0.0308235	0.863957	0.993185	120.35	64.39
ENSMUSG00000008874	Clec3a	C-type lectin domain family 3, member a [Source:MGI Symbol;Acc:MGI:2685642]	NA	NA	NA	NA	NA	0	0
ENSMUSG00000008892	Vdac3	voltage-dependent anion channel 3 [Source:MGI Symbol;Acc:MGI:106922]	0.0440373	7.11812	0.103152	0.754348	0.981108	205.71	168.88
ENSMUSG00000008932	Slc1a7	solute carrier family 1 (glutamate transporter), member 7 [Source:MGI Symbol;Acc:MGI:2444087]	NA	NA	NA	NA	NA	0.08	0
ENSMUSG00000008958	Vps72	vacuolar protein sorting 72 [Source:MGI Symbol;Acc:MGI:1202305]	-0.191818	5.85296	2.10504	0.175874	0.883566	124.97	76.32
ENSMUSG00000008976	Gabpa	GA repeat binding protein, alpha [Source:MGI Symbol;Acc:MGI:95610]	-0.0253509	5.17649	0.0455803	0.835008	0.991378	25.09	5.3
ENSMUSG00000008999	Bmp7	bone morphogenetic protein 7 [Source:MGI Symbol;Acc:MGI:103302]	0.0640326	7.2627	0.272251	0.612598	0.96055	79.22	34.28
ENSMUSG00000009013	Dynll1	dynein light chain LC8-type 1 [Source:MGI Symbol;Acc:MGI:1861457]	-0.210536	7.76766	0.967464	0.347321	0.927782	861.01	433.25
ENSMUSG00000009030	Pdcl	phosducin-like [Source:MGI Symbol;Acc:MGI:1914716]	-0.0463552	6.00979	0.150334	0.70592	0.973715	49.8	23.72
ENSMUSG00000009035	Tmem184b	transmembrane protein 184b [Source:MGI Symbol;Acc:MGI:2445179]	-0.17127	5.96732	0.660703	0.434262	0.939305	51.97	8.84
ENSMUSG00000009047	Gm5965	predicted gene 5965 [Source:MGI Symbol;Acc:MGI:3645197]	NA	NA	NA	NA	NA	0.08	0
ENSMUSG00000009070	Rsph14	radial spoke head homolog 14 (Chlamydomonas) [Source:MGI Symbol;Acc:MGI:1918486]	NA	NA	NA	NA	NA	0.23	0
ENSMUSG00000009073	Nf2	neurofibromin 2 [Source:MGI Symbol;Acc:MGI:97307]	0.284075	6.87663	3.95622	0.0732383	0.848126	64.67	11.38
ENSMUSG00000009075	Cabp7	calcium binding protein 7 [Source:MGI Symbol;Acc:MGI:2183437]	-0.00346842	-0.189042	7.88645e-05	0.99308	0.999953	0.74	0.29
ENSMUSG00000009076	Zmat5	zinc finger, matrin type 5 [Source:MGI Symbol;Acc:MGI:1914428]	-0.0698667	5.60005	0.125376	0.730247	0.975861	213.2	128.7
ENSMUSG00000009079	Ewsr1	Ewing sarcoma breakpoint region 1 [Source:MGI Symbol;Acc:MGI:99960]	0.00922669	8.46186	0.0054321	0.942625	0.995839	396.06	185.72
ENSMUSG00000009090	Ap1b1	adaptor protein complex AP-1, beta 1 subunit [Source:MGI Symbol;Acc:MGI:1096368]	0.202836	7.8363	2.95279	0.114876	0.871544	122.83	19
ENSMUSG00000009092	Derl3	Der1-like domain family, member 3 [Source:MGI Symbol;Acc:MGI:1917627]	0.484855	-0.0941276	1.08515	0.32082	0.923846	2.87	0.26
ENSMUSG00000009093	Gstt4	glutathione S-transferase, theta 4 [Source:MGI Symbol;Acc:MGI:1923136]	NA	NA	NA	NA	NA	0.57	0
ENSMUSG00000009097	Tbx1	T-box 1 [Source:MGI Symbol;Acc:MGI:98493]	NA	NA	NA	NA	NA	0.05	0
ENSMUSG00000009108	Gnat2	guanine nucleotide binding protein, alpha transducing 2 [Source:MGI Symbol;Acc:MGI:95779]	NA	NA	NA	NA	NA	0.46	0
ENSMUSG00000009112	Bcl2l13	BCL2-like 13 (apoptosis facilitator) [Source:MGI Symbol;Acc:MGI:2136959]	0.0978285	5.98167	0.775156	0.398229	0.935702	19.1	5.3
ENSMUSG00000009114	2610028H24Rik	RIKEN cDNA 2610028H24 gene [Source:MGI Symbol;Acc:MGI:1924214]	0.218079	0.524409	0.230087	0.641244	0.964137	2.74	0.54
ENSMUSG00000009115	Spatc1l	spermatogenesis and centriole associated 1 like [Source:MGI Symbol;Acc:MGI:1923823]	NA	NA	NA	NA	NA	0.16	0
ENSMUSG00000009145	Dqx1	DEAQ RNA-dependent ATPase [Source:MGI Symbol;Acc:MGI:2136388]	-9.5023e-05	0.521915	7.47693e-08	0.999787	0.999953	1.87	0.59
ENSMUSG00000009185	Ccl8	chemokine (C-C motif) ligand 8 [Source:MGI Symbol;Acc:MGI:101878]	NA	NA	NA	NA	NA	0	0
ENSMUSG00000009207	Lnpk	lunapark, ER junction formation factor [Source:MGI Symbol;Acc:MGI:1918115]	-0.0162624	4.25337	0.0114319	0.916857	0.995252	15.62	8.31
ENSMUSG00000009210	Prr29	proline rich 29 [Source:MGI Symbol;Acc:MGI:1922823]	NA	NA	NA	NA	NA	0.17	0
ENSMUSG00000009214	Mymk	myomaker, myoblast fusion factor [Source:MGI Symbol;Acc:MGI:1913389]	NA	NA	NA	NA	NA	0.14	0
ENSMUSG00000009216	Fam163b	family with sequence similarity 163, member B [Source:MGI Symbol;Acc:MGI:1926106]	NA	NA	NA	NA	NA	0.07	0
ENSMUSG00000009246	Trpm5	transient receptor potential cation channel, subfamily M, member 5 [Source:MGI Symbol;Acc:MGI:1861718]	NA	NA	NA	NA	NA	0.27	0
ENSMUSG00000009248	Ascl2	achaete-scute family bHLH transcription factor 2 [Source:MGI Symbol;Acc:MGI:96920]	NA	NA	NA	NA	NA	0.37	0
ENSMUSG00000009281	Rarres2	retinoic acid receptor responder (tazarotene induced) 2 [Source:MGI Symbol;Acc:MGI:1918910]	-0.473675	-0.459661	0.429568	0.526227	0.946075	6.1	0
ENSMUSG00000009291	Pttg1ip	pituitary tumor-transforming 1 interacting protein [Source:MGI Symbol;Acc:MGI:2652132]	-0.0669027	8.76211	0.263972	0.617987	0.9614	391.97	234.6
ENSMUSG00000009292	Trpm2	transient receptor potential cation channel, subfamily M, member 2 [Source:MGI Symbol;Acc:MGI:1351901]	-0.40033	0.183692	0.361517	0.560355	0.951996	1.07	0.02
ENSMUSG00000009293	Ube2g2	ubiquitin-conjugating enzyme E2G 2 [Source:MGI Symbol;Acc:MGI:1343188]	-0.24614	6.13861	2.34897	0.154772	0.879254	77.91	40.51
ENSMUSG00000009350	Mpo	myeloperoxidase [Source:MGI Symbol;Acc:MGI:97137]	NA	NA	NA	NA	NA	1.85	0
ENSMUSG00000009356	Lpo	lactoperoxidase [Source:MGI Symbol;Acc:MGI:1923363]	NA	NA	NA	NA	NA	0.23	0
ENSMUSG00000009376	Met	met proto-oncogene [Source:MGI Symbol;Acc:MGI:96969]	-0.0739184	7.94068	0.303928	0.592908	0.957977	140.4	16.19
ENSMUSG00000009378	Slc16a12	solute carrier family 16 (monocarboxylic acid transporters), member 12 [Source:MGI Symbol;Acc:MGI:2147716]	-0.183328	2.64511	0.626891	0.445926	0.942	3.36	1.11
ENSMUSG00000009394	Syn2	synapsin II [Source:MGI Symbol;Acc:MGI:103020]	0.0597823	7.40258	0.0537322	0.821139	0.990578	135.89	47.14
ENSMUSG00000009406	Elk1	ELK1, member of ETS oncogene family [Source:MGI Symbol;Acc:MGI:101833]	0.339346	3.53933	1.83798	0.203483	0.897489	6.86	0.94
ENSMUSG00000009418	Nav1	neuron navigator 1 [Source:MGI Symbol;Acc:MGI:2183683]	0.086922	6.19769	0.103422	0.754075	0.981108	29.15	3.25
ENSMUSG00000009470	Tnpo1	transportin 1 [Source:MGI Symbol;Acc:MGI:2681523]	-0.0504015	5.87065	0.0922797	0.767202	0.98224	21.27	4.52
ENSMUSG00000009471	Myod1	myogenic differentiation 1 [Source:MGI Symbol;Acc:MGI:97275]	NA	NA	NA	NA	NA	0.12	0
ENSMUSG00000009487	Otog	otogelin [Source:MGI Symbol;Acc:MGI:1202064]	NA	NA	NA	NA	NA	0.05	0
ENSMUSG00000009535	Rnmt	RNA (guanine-7-) methyltransferase [Source:MGI Symbol;Acc:MGI:1915147]	-0.0357827	4.62608	0.0353365	0.854457	0.99183	20.98	10.52
ENSMUSG00000009545	Kcnq1	potassium voltage-gated channel, subfamily Q, member 1 [Source:MGI Symbol;Acc:MGI:108083]	0.203938	8.77212	2.14312	0.172344	0.882575	282.78	73.88
ENSMUSG00000009549	Srp14	signal recognition particle 14 [Source:MGI Symbol;Acc:MGI:107169]	-0.021506	6.39858	0.0151367	0.904393	0.994685	336.33	211.8
ENSMUSG00000009551	6330409D20Rik	RIKEN cDNA 6330409D20 gene [Source:MGI Symbol;Acc:MGI:1917980]	NA	NA	NA	NA	NA	0.11	0
ENSMUSG00000009555	Cdk9	cyclin-dependent kinase 9 (CDC2-related kinase) [Source:MGI Symbol;Acc:MGI:1328368]	-0.143365	6.28165	2.30277	0.158507	0.881535	94.82	62.72
ENSMUSG00000009563	Tor2a	torsin family 2, member A [Source:MGI Symbol;Acc:MGI:1353596]	-0.086774	5.69457	0.54165	0.477786	0.943868	68.32	48.68
ENSMUSG00000009566	Fpgs	folylpolyglutamyl synthetase [Source:MGI Symbol;Acc:MGI:95576]	-0.0122579	5.98353	0.00622406	0.938594	0.995458	70.89	24.7
ENSMUSG00000009569	Mrtfb	myocardin related transcription factor B [Source:MGI Symbol;Acc:MGI:3050795]	0.0254366	4.35268	0.0377529	0.849629	0.991378	6.53	2.83
ENSMUSG00000009575	Cbx5	chromobox 5 [Source:MGI Symbol;Acc:MGI:109372]	-0.021699	7.62446	0.024314	0.879031	0.993185	97.14	55.16
ENSMUSG00000009580	Odam	odontogenic, ameloblast asssociated [Source:MGI Symbol;Acc:MGI:1916842]	0.846401	-1.04093	1.03842	0.330977	0.924447	1.17	0
ENSMUSG00000009585	Apobec3	apolipoprotein B mRNA editing enzyme, catalytic polypeptide 3 [Source:MGI Symbol;Acc:MGI:1933111]	-0.0341959	6.72379	0.0276496	0.871077	0.993185	133.83	35.62
ENSMUSG00000009588	St6galnac1	ST6 (alpha-N-acetyl-neuraminyl-2,3-beta-galactosyl-1,3)-N-acetylgalactosaminide alpha-2,6-sialyltransferase 1 [Source:MGI Symbol;Acc:MGI:1341826]	NA	NA	NA	NA	NA	0.21	0
ENSMUSG00000009596	Taf7l	TATA-box binding protein associated factor 7 like [Source:MGI Symbol;Acc:MGI:1921719]	NA	NA	NA	NA	NA	0.37	0
ENSMUSG00000009614	Sardh	sarcosine dehydrogenase [Source:MGI Symbol;Acc:MGI:2183102]	0.158009	5.29523	1.22482	0.293001	0.921398	28.35	11.91
ENSMUSG00000009621	Vav2	vav 2 oncogene [Source:MGI Symbol;Acc:MGI:102718]	0.302292	5.02133	1.59666	0.233571	0.904187	12.38	1.69
ENSMUSG00000009628	Tex15	testis expressed gene 15 [Source:MGI Symbol;Acc:MGI:1934816]	0.35203	0.220904	0.259969	0.620632	0.9614	1.35	0.04
ENSMUSG00000009630	Ppp2cb	protein phosphatase 2 (formerly 2A), catalytic subunit, beta isoform [Source:MGI Symbol;Acc:MGI:1321161]	-0.0123538	5.64487	0.00778302	0.931352	0.995252	77.84	40.07
ENSMUSG00000009633	G0s2	G0/G1 switch gene 2 [Source:MGI Symbol;Acc:MGI:1316737]	-2.03492	0.18331	2.85851	0.122943	0.871544	15.58	0
ENSMUSG00000009640	Dmap1	DNA methyltransferase 1-associated protein 1 [Source:MGI Symbol;Acc:MGI:1913483]	-0.0907909	5.29985	0.331631	0.576771	0.954578	50.27	36.88
ENSMUSG00000009646	Pla2g12b	phospholipase A2, group XIIB [Source:MGI Symbol;Acc:MGI:1917086]	NA	NA	NA	NA	NA	0.32	0
ENSMUSG00000009647	Mcu	mitochondrial calcium uniporter [Source:MGI Symbol;Acc:MGI:3026965]	0.0232488	6.46681	0.0233991	0.881308	0.99331	65.34	28.15
ENSMUSG00000009654	Oit3	oncoprotein induced transcript 3 [Source:MGI Symbol;Acc:MGI:1201782]	NA	NA	NA	NA	NA	0.98	0
ENSMUSG00000009670	Tex11	testis expressed gene 11 [Source:MGI Symbol;Acc:MGI:1933237]	NA	NA	NA	NA	NA	0.31	0
ENSMUSG00000009681	Bcr	BCR activator of RhoGEF and GTPase [Source:MGI Symbol;Acc:MGI:88141]	-0.26964	4.04357	0.840754	0.379654	0.933318	11.94	2.61
ENSMUSG00000009687	Fxyd5	FXYD domain-containing ion transport regulator 5 [Source:MGI Symbol;Acc:MGI:1201785]	0.0962532	1.34803	0.05441	0.820021	0.990453	14.21	2.81
ENSMUSG00000009731	Kcnd1	potassium voltage-gated channel, Shal-related family, member 1 [Source:MGI Symbol;Acc:MGI:96671]	0.69497	-0.573454	3.44208	0.091668	0.866347	0.4	0.01
ENSMUSG00000009733	Tfcp2	transcription factor CP2 [Source:MGI Symbol;Acc:MGI:98509]	-0.0216797	5.23586	0.0254826	0.876184	0.993185	43.67	11.87
ENSMUSG00000009734	Pou6f2	POU domain, class 6, transcription factor 2 [Source:MGI Symbol;Acc:MGI:2443631]	NA	NA	NA	NA	NA	2.02	0
ENSMUSG00000009739	Pou6f1	POU domain, class 6, transcription factor 1 [Source:MGI Symbol;Acc:MGI:102935]	-0.0444505	4.4136	0.0420895	0.841352	0.991378	16.56	3.91
ENSMUSG00000009741	Ubp1	upstream binding protein 1 [Source:MGI Symbol;Acc:MGI:104889]	-0.134947	5.98048	1.23154	0.29175	0.920185	37.61	16.9
ENSMUSG00000009772	Nuak2	NUAK family, SNF1-like kinase, 2 [Source:MGI Symbol;Acc:MGI:1921387]	-0.839137	8.19821	7.46966	0.0210155	0.650224	331.01	51.19
ENSMUSG00000009828	Cilk1	ciliogenesis associated kinase 1 [Source:MGI Symbol;Acc:MGI:1934157]	-0.0246595	3.83409	0.0215789	0.885981	0.993756	10.75	6.56
ENSMUSG00000009863	Sdhb	succinate dehydrogenase complex, subunit B, iron sulfur (Ip) [Source:MGI Symbol;Acc:MGI:1914930]	0.224225	8.99315	1.4276	0.258312	0.910771	1051.19	617.39
ENSMUSG00000009876	Cox4i2	cytochrome c oxidase subunit 4I2 [Source:MGI Symbol;Acc:MGI:2135755]	NA	NA	NA	NA	NA	0.64	0
ENSMUSG00000009894	Snap47	synaptosomal-associated protein, 47 [Source:MGI Symbol;Acc:MGI:1915076]	-0.0505334	7.28806	0.212819	0.653927	0.966611	158.51	116.63
ENSMUSG00000009900	Wnt3a	wingless-type MMTV integration site family, member 3A [Source:MGI Symbol;Acc:MGI:98956]	NA	NA	NA	NA	NA	0.04	0
ENSMUSG00000009905	Kdsr	3-ketodihydrosphingosine reductase [Source:MGI Symbol;Acc:MGI:1918000]	0.00657722	5.51157	0.00284337	0.95847	0.997143	17.07	9.79
ENSMUSG00000009907	Vps4b	vacuolar protein sorting 4B [Source:MGI Symbol;Acc:MGI:1100499]	-0.0498516	6.78377	0.205864	0.659215	0.966653	96.91	31.71
ENSMUSG00000009927	Rps25	ribosomal protein S25 [Source:MGI Symbol;Acc:MGI:1922867]	0.365407	5.88229	2.25147	0.162889	0.882575	644.79	299.91
ENSMUSG00000009941	Nxf2	nuclear RNA export factor 2 [Source:MGI Symbol;Acc:MGI:1933192]	NA	NA	NA	NA	NA	0.08	0
ENSMUSG00000009995	Taz	tafazzin [Source:MGI Symbol;Acc:MGI:109626]	-0.024342	7.13621	0.0790964	0.783962	0.984294	170.28	103
ENSMUSG00000010021	Kif19a	kinesin family member 19A [Source:MGI Symbol;Acc:MGI:2447024]	-0.248015	-0.451525	0.128327	0.727234	0.975782	1.04	0.03
ENSMUSG00000010025	Aldh3a2	aldehyde dehydrogenase family 3, subfamily A2 [Source:MGI Symbol;Acc:MGI:1353452]	-0.0294246	7.18358	0.0932326	0.766044	0.981307	102.39	43.99
ENSMUSG00000010044	Zmynd10	zinc finger, MYND domain containing 10 [Source:MGI Symbol;Acc:MGI:2387863]	0.268862	0.9355	0.412027	0.534633	0.947312	4.02	0.76
ENSMUSG00000010045	Tmem115	transmembrane protein 115 [Source:MGI Symbol;Acc:MGI:1930765]	-0.000797689	6.29813	6.97609e-05	0.993492	0.999953	66.1	33.65
ENSMUSG00000010047	Hyal2	hyaluronoglucosaminidase 2 [Source:MGI Symbol;Acc:MGI:1196334]	-0.200852	5.0985	2.5417	0.140352	0.876486	37.69	23.58
ENSMUSG00000010048	Ifrd2	interferon-related developmental regulator 2 [Source:MGI Symbol;Acc:MGI:1316708]	-0.291636	3.21359	1.96337	0.189862	0.892565	15.51	6.94
ENSMUSG00000010051	Hyal1	hyaluronoglucosaminidase 1 [Source:MGI Symbol;Acc:MGI:96298]	-0.396049	3.2529	2.15254	0.171486	0.882575	9.49	3.86
ENSMUSG00000010054	Tusc2	tumor suppressor 2, mitochondrial calcium regulator [Source:MGI Symbol;Acc:MGI:1931086]	-0.204238	6.49773	2.16039	0.170774	0.882575	111.64	74.63
ENSMUSG00000010057	Nprl2	NPR2 like, GATOR1 complex subunit [Source:MGI Symbol;Acc:MGI:1914482]	-0.0839302	5.77059	0.346808	0.568314	0.953841	76.03	56.55
ENSMUSG00000010064	Slc38a3	solute carrier family 38, member 3 [Source:MGI Symbol;Acc:MGI:1923507]	0.00493461	-0.490706	7.2042e-05	0.993386	0.999953	1.32	0
ENSMUSG00000010066	Cacna2d2	calcium channel, voltage-dependent, alpha 2/delta subunit 2 [Source:MGI Symbol;Acc:MGI:1929813]	NA	NA	NA	NA	NA	0.64	0
ENSMUSG00000030867	Plk1	polo like kinase 1 [Source:MGI Symbol;Acc:MGI:97621]	2.36759	3.08459	26.8605	0.000349374	0.0515892	16.09	0.19
ENSMUSG00000010080	Epn3	epsin 3 [Source:MGI Symbol;Acc:MGI:1919139]	0.102217	8.22634	0.661151	0.434111	0.939305	178.29	53.73
ENSMUSG00000010086	Rnf112	ring finger protein 112 [Source:MGI Symbol;Acc:MGI:106611]	NA	NA	NA	NA	NA	0.08	0
ENSMUSG00000010095	Slc3a2	solute carrier family 3 (activators of dibasic and neutral amino acid transport), member 2 [Source:MGI Symbol;Acc:MGI:96955]	-0.547437	7.67462	10.6428	0.00797035	0.419288	345.29	139.07
ENSMUSG00000010097	Nxf1	nuclear RNA export factor 1 [Source:MGI Symbol;Acc:MGI:1858330]	-0.0171817	7.37828	0.0186497	0.893945	0.993756	117.55	59.97
ENSMUSG00000010110	Stx5a	syntaxin 5A [Source:MGI Symbol;Acc:MGI:1928483]	-0.155714	6.65714	2.36179	0.153755	0.879254	120.6	78.18
ENSMUSG00000010122	Slc47a1	solute carrier family 47, member 1 [Source:MGI Symbol;Acc:MGI:1914723]	-2.54001	1.75009	2.82959	0.1309	0.871544	11.45	0
ENSMUSG00000010136	Pifo	primary cilia formation [Source:MGI Symbol;Acc:MGI:1923670]	NA	NA	NA	NA	NA	0.21	0
ENSMUSG00000010142	Tnfrsf13b	tumor necrosis factor receptor superfamily, member 13b [Source:MGI Symbol;Acc:MGI:1889411]	0.656837	-1.04851	0.550749	0.474201	0.943868	1.88	0
ENSMUSG00000010154	Spire2	spire type actin nucleation factor 2 [Source:MGI Symbol;Acc:MGI:2446256]	-0.062602	6.50557	0.242615	0.632408	0.963182	72.8	31.4
ENSMUSG00000010175	Prox1	prospero homeobox 1 [Source:MGI Symbol;Acc:MGI:97772]	NA	NA	NA	NA	NA	0.26	0
ENSMUSG00000010205	Raver1	ribonucleoprotein, PTB-binding 1 [Source:MGI Symbol;Acc:MGI:1919016]	0.1486	4.77906	0.400966	0.540067	0.947312	14.98	3
ENSMUSG00000010277	2610507B11Rik	RIKEN cDNA 2610507B11 gene [Source:MGI Symbol;Acc:MGI:1919753]	0.165864	8.19615	1.83794	0.203487	0.897489	93.08	30.14
ENSMUSG00000010290	AI597479	expressed sequence AI597479 [Source:MGI Symbol;Acc:MGI:2138299]	0.0309587	5.12132	0.0341244	0.856944	0.992106	23.57	6.17
ENSMUSG00000010307	Tmem86a	transmembrane protein 86A [Source:MGI Symbol;Acc:MGI:1915143]	0.0263759	2.98205	0.0111254	0.917975	0.995252	11.06	4.61
ENSMUSG00000010311	Optc	opticin [Source:MGI Symbol;Acc:MGI:2151113]	NA	NA	NA	NA	NA	0.06	0
ENSMUSG00000010342	Tex14	testis expressed gene 14 [Source:MGI Symbol;Acc:MGI:1933227]	NA	NA	NA	NA	NA	0.49	0
ENSMUSG00000010358	Ifi35	interferon-induced protein 35 [Source:MGI Symbol;Acc:MGI:1917360]	0.11614	5.53362	0.371721	0.554964	0.950897	86.83	50.29
ENSMUSG00000010362	Rdm1	RAD52 motif 1 [Source:MGI Symbol;Acc:MGI:1913849]	-0.0341077	5.16338	0.0508409	0.825912	0.990639	79.67	50.9
ENSMUSG00000010376	Nedd8	neural precursor cell expressed, developmentally down-regulated gene 8 [Source:MGI Symbol;Acc:MGI:97301]	-0.02584	6.81452	0.0105443	0.920144	0.995252	1045.42	497.45
ENSMUSG00000010392	Gosr1	golgi SNAP receptor complex member 1 [Source:MGI Symbol;Acc:MGI:1858260]	-0.000427678	6.39564	9.30295e-06	0.997623	0.999953	45.98	8.57
ENSMUSG00000010406	Mrpl52	mitochondrial ribosomal protein L52 [Source:MGI Symbol;Acc:MGI:1916086]	0.318217	4.6498	2.28373	0.16008	0.882131	384.45	159.48
ENSMUSG00000010435	Spaca7	sperm acrosome associated 7 [Source:MGI Symbol;Acc:MGI:1925884]	NA	NA	NA	NA	NA	0.14	0
ENSMUSG00000010453	Kansl3	KAT8 regulatory NSL complex subunit 3 [Source:MGI Symbol;Acc:MGI:1918055]	-0.0990818	6.9528	0.345248	0.569171	0.95392	59.97	14.03
ENSMUSG00000010461	Eya4	EYA transcriptional coactivator and phosphatase 4 [Source:MGI Symbol;Acc:MGI:1337104]	NA	NA	NA	NA	NA	0.84	0
ENSMUSG00000010476	Ebf3	early B cell factor 3 [Source:MGI Symbol;Acc:MGI:894289]	NA	NA	NA	NA	NA	0.12	0
ENSMUSG00000010492	Uckl1os	uridine-cytidine kinase 1-like 1, opposite strand [Source:MGI Symbol;Acc:MGI:3801877]	-0.532656	-0.304705	1.50484	0.246586	0.90587	1.35	0.17
ENSMUSG00000010505	Myt1	myelin transcription factor 1 [Source:MGI Symbol;Acc:MGI:1100535]	NA	NA	NA	NA	NA	0.11	0
ENSMUSG00000010517	Faf1	Fas-associated factor 1 [Source:MGI Symbol;Acc:MGI:109419]	0.00818594	6.70249	0.00762688	0.932042	0.995252	42.27	19.71
ENSMUSG00000010529	Gm266	predicted gene 266 [Source:MGI Symbol;Acc:MGI:2685112]	0.078631	-0.814187	0.0291364	0.867692	0.993185	1.26	0.33
ENSMUSG00000010538	Tsacc	TSSK6 activating co-chaperone [Source:MGI Symbol;Acc:MGI:1924177]	-0.318889	0.834298	1.05591	0.327121	0.924447	16	5.05
ENSMUSG00000010554	Mettl16	methyltransferase like 16 [Source:MGI Symbol;Acc:MGI:1914743]	-0.155264	5.61872	1.25267	0.287865	0.918166	36	20.66
ENSMUSG00000010592	Dazl	deleted in azoospermia-like [Source:MGI Symbol;Acc:MGI:1342328]	NA	NA	NA	NA	NA	0.23	0
ENSMUSG00000010601	Apol7a	apolipoprotein L 7a [Source:MGI Symbol;Acc:MGI:1923011]	NA	NA	NA	NA	NA	0	0
ENSMUSG00000010607	Pigyl	phosphatidylinositol glycan anchor biosynthesis, class Y-like [Source:MGI Symbol;Acc:MGI:1913518]	0.0843611	5.02267	0.222257	0.646919	0.965464	154.35	91.11
ENSMUSG00000010608	Rbm25	RNA binding motif protein 25 [Source:MGI Symbol;Acc:MGI:1914289]	-0.0101136	6.37917	0.00982505	0.922899	0.995252	102.41	67.18
ENSMUSG00000010609	Psen2	presenilin 2 [Source:MGI Symbol;Acc:MGI:109284]	0.0787511	4.39367	0.259145	0.62118	0.9614	26.48	15.68
ENSMUSG00000010651	Acaa1b	acetyl-Coenzyme A acyltransferase 1B [Source:MGI Symbol;Acc:MGI:3605455]	-0.84889	2.39217	1.09048	0.323236	0.923846	21.55	1.74
ENSMUSG00000010660	Plcd1	phospholipase C, delta 1 [Source:MGI Symbol;Acc:MGI:97614]	-0.0916157	5.26321	0.322591	0.581934	0.955128	33.87	8.09
ENSMUSG00000010663	Fads1	fatty acid desaturase 1 [Source:MGI Symbol;Acc:MGI:1923517]	0.560351	6.20335	5.5493	0.039078	0.774092	50.25	8.69
ENSMUSG00000010721	Lmbr1	limb region 1 [Source:MGI Symbol;Acc:MGI:1861746]	0.0223312	4.74408	0.028965	0.868078	0.993185	18.81	9.1
ENSMUSG00000010751	Tnfrsf22	tumor necrosis factor receptor superfamily, member 22 [Source:MGI Symbol;Acc:MGI:1930270]	-0.0345274	0.737386	0.00375167	0.952304	0.996521	1.53	0.33
ENSMUSG00000010755	Cars	cysteinyl-tRNA synthetase [Source:MGI Symbol;Acc:MGI:1351477]	-0.173165	4.90975	0.994667	0.340917	0.926373	35.02	13.19
ENSMUSG00000010760	Phlda2	pleckstrin homology like domain, family A, member 2 [Source:MGI Symbol;Acc:MGI:1202307]	NA	NA	NA	NA	NA	2.15	0
ENSMUSG00000010796	Asz1	ankyrin repeat, SAM and basic leucine zipper domain containing 1 [Source:MGI Symbol;Acc:MGI:1921318]	NA	NA	NA	NA	NA	0.03	0
ENSMUSG00000010797	Wnt2	wingless-type MMTV integration site family, member 2 [Source:MGI Symbol;Acc:MGI:98954]	0.805922	-0.780724	0.804622	0.389715	0.935702	0.81	0
ENSMUSG00000010803	Gabra1	gamma-aminobutyric acid (GABA) A receptor, subunit alpha 1 [Source:MGI Symbol;Acc:MGI:95613]	NA	NA	NA	NA	NA	0.26	0
ENSMUSG00000010825	Grid2ip	glutamate receptor, ionotropic, delta 2 (Grid2) interacting protein 1 [Source:MGI Symbol;Acc:MGI:2176213]	NA	NA	NA	NA	NA	0.12	0
ENSMUSG00000010830	Kdelr3	KDEL (Lys-Asp-Glu-Leu) endoplasmic reticulum protein retention receptor 3 [Source:MGI Symbol;Acc:MGI:2145953]	-1.5157	-0.620191	6.33277	0.0294558	0.72174	1.52	0.11
ENSMUSG00000010841	Cfap97d1	CFAP97 domain containing 1 [Source:MGI Symbol;Acc:MGI:1922687]	NA	NA	NA	NA	NA	0.11	0
ENSMUSG00000010911	Apip	APAF1 interacting protein [Source:MGI Symbol;Acc:MGI:1926788]	0.101923	4.89542	0.234626	0.638008	0.963404	97.94	59.12
ENSMUSG00000010914	Pdhx	pyruvate dehydrogenase complex, component X [Source:MGI Symbol;Acc:MGI:1351627]	0.147173	6.30565	1.80624	0.207133	0.899106	57.8	40.97
ENSMUSG00000010936	Vac14	Vac14 homolog (S. cerevisiae) [Source:MGI Symbol;Acc:MGI:2157980]	-0.0353184	5.81179	0.0750531	0.789403	0.986048	36.66	10.71
ENSMUSG00000011008	Mcoln2	mucolipin 2 [Source:MGI Symbol;Acc:MGI:1915529]	0.474717	-1.29801	0.336313	0.574134	0.954578	0.93	0
ENSMUSG00000011034	Slc5a1	solute carrier family 5 (sodium/glucose cotransporter), member 1 [Source:MGI Symbol;Acc:MGI:107678]	NA	NA	NA	NA	NA	1.22	0
ENSMUSG00000011096	Akt1s1	AKT1 substrate 1 (proline-rich) [Source:MGI Symbol;Acc:MGI:1914855]	0.208101	5.0997	1.64326	0.227318	0.904187	50.83	29.25
ENSMUSG00000011114	Tbrg1	transforming growth factor beta regulated gene 1 [Source:MGI Symbol;Acc:MGI:1100877]	-0.100339	6.66915	0.413509	0.533913	0.947312	100.39	71.38
ENSMUSG00000011118	Panx3	pannexin 3 [Source:MGI Symbol;Acc:MGI:1918881]	NA	NA	NA	NA	NA	0.72	0
ENSMUSG00000011148	Adssl1	adenylosuccinate synthetase like 1 [Source:MGI Symbol;Acc:MGI:87947]	0.0488335	1.82988	0.0348064	0.855539	0.991909	4.34	2.05
ENSMUSG00000011154	Cfap161	cilia and flagella associated protein 161 [Source:MGI Symbol;Acc:MGI:1922806]	NA	NA	NA	NA	NA	0.1	0
ENSMUSG00000011158	Brf1	BRF1, RNA polymerase III transcription initiation factor 90 kDa subunit [Source:MGI Symbol;Acc:MGI:1919558]	-0.0625628	5.93109	0.2843	0.60494	0.959138	69.59	22.53
ENSMUSG00000011171	Vipr2	vasoactive intestinal peptide receptor 2 [Source:MGI Symbol;Acc:MGI:107166]	NA	NA	NA	NA	NA	0.67	0
ENSMUSG00000011179	Odc1	ornithine decarboxylase, structural 1 [Source:MGI Symbol;Acc:MGI:97402]	0.0620321	6.63903	0.263883	0.618046	0.9614	93.18	65.23
ENSMUSG00000011254	Thg1l	tRNA-histidine guanylyltransferase 1-like (S. cerevisiae) [Source:MGI Symbol;Acc:MGI:1913878]	-0.310285	0.860015	0.581907	0.462273	0.943868	3.76	1.06
ENSMUSG00000011256	Adam19	a disintegrin and metallopeptidase domain 19 (meltrin beta) [Source:MGI Symbol;Acc:MGI:105377]	0.798403	-0.798402	1.53272	0.242532	0.90587	0.75	0.04
ENSMUSG00000011257	Pabpc4	poly(A) binding protein, cytoplasmic 4 [Source:MGI Symbol;Acc:MGI:2385206]	-0.248139	3.24199	2.06276	0.179903	0.886753	12.01	5.02
ENSMUSG00000011263	Exoc3l2	exocyst complex component 3-like 2 [Source:MGI Symbol;Acc:MGI:1921713]	-0.191113	3.37577	0.0808085	0.782696	0.984294	9.37	0.82
ENSMUSG00000011267	Zfp296	zinc finger protein 296 [Source:MGI Symbol;Acc:MGI:1926956]	-0.361077	1.3043	0.257462	0.622356	0.9614	7.12	0.19
ENSMUSG00000011305	Plin5	perilipin 5 [Source:MGI Symbol;Acc:MGI:1914218]	0.817542	-0.103678	2.63906	0.133718	0.871544	1.31	0.15
ENSMUSG00000011306	Sugp1	SURP and G patch domain containing 1 [Source:MGI Symbol;Acc:MGI:1917866]	-0.0106048	5.7774	0.00914123	0.925621	0.995252	38.48	27.26
ENSMUSG00000011349	Dmrtc2	doublesex and mab-3 related transcription factor like family C2 [Source:MGI Symbol;Acc:MGI:1918491]	NA	NA	NA	NA	NA	0.03	0
ENSMUSG00000011350	Gm5893	predicted gene 5893 [Source:MGI Symbol;Acc:MGI:3645761]	NA	NA	NA	NA	NA	0.02	0
ENSMUSG00000011382	Dhdh	dihydrodiol dehydrogenase (dimeric) [Source:MGI Symbol;Acc:MGI:1919005]	-0.353958	1.89096	1.87037	0.199844	0.89482	1.94	0.76
ENSMUSG00000011427	Zfp790	zinc finger protein 790 [Source:MGI Symbol;Acc:MGI:1923431]	0.03002	4.61911	0.047583	0.831483	0.991378	20.22	3.44
ENSMUSG00000011463	Cpb1	carboxypeptidase B1 (tissue) [Source:MGI Symbol;Acc:MGI:1923953]	NA	NA	NA	NA	NA	0.07	0
ENSMUSG00000011486	Slc25a41	solute carrier family 25, member 41 [Source:MGI Symbol;Acc:MGI:2144215]	NA	NA	NA	NA	NA	0.18	0
ENSMUSG00000011589	Fsd1	fibronectin type 3 and SPRY domain-containing protein [Source:MGI Symbol;Acc:MGI:1934858]	NA	NA	NA	NA	NA	1.44	0
ENSMUSG00000011632	Pinlyp	phospholipase A2 inhibitor and LY6/PLAUR domain containing [Source:MGI Symbol;Acc:MGI:3615324]	-0.0597539	-1.54122	0.0104141	0.92063	0.995252	1.52	0
ENSMUSG00000011658	Fuz	fuzzy planar cell polarity protein [Source:MGI Symbol;Acc:MGI:1917550]	0.0883919	5.40206	0.342806	0.570519	0.954223	67.41	31.99
ENSMUSG00000011751	Sptbn4	spectrin beta, non-erythrocytic 4 [Source:MGI Symbol;Acc:MGI:1890574]	NA	NA	NA	NA	NA	0.12	0
ENSMUSG00000011752	Pgam1	phosphoglycerate mutase 1 [Source:MGI Symbol;Acc:MGI:97552]	0.497136	6.14771	16.3065	0.00212314	0.190567	165.64	76.47
ENSMUSG00000011831	Evi5	ecotropic viral integration site 5 [Source:MGI Symbol;Acc:MGI:104736]	-0.157473	6.11237	1.8531	0.201774	0.897167	68.01	49.39
ENSMUSG00000011832	Evi5l	ecotropic viral integration site 5 like [Source:MGI Symbol;Acc:MGI:2442167]	0.0339299	6.44834	0.0413177	0.842791	0.991378	60	14.34
ENSMUSG00000011837	Snapc2	small nuclear RNA activating complex, polypeptide 2 [Source:MGI Symbol;Acc:MGI:1914861]	-0.173515	5.35988	2.00773	0.185331	0.892233	52.89	37.58
ENSMUSG00000011877	Git1	GIT ArfGAP 1 [Source:MGI Symbol;Acc:MGI:1927140]	0.221564	6.31407	1.67455	0.223246	0.904187	50.25	8.52
ENSMUSG00000011884	Gltp	glycolipid transfer protein [Source:MGI Symbol;Acc:MGI:1929253]	-0.0132416	6.79426	0.0105592	0.920081	0.995252	122.52	93.04
ENSMUSG00000011958	Bnip2	BCL2/adenovirus E1B interacting protein 2 [Source:MGI Symbol;Acc:MGI:109327]	-0.106356	5.49211	0.493092	0.497743	0.943868	50.5	26.79
ENSMUSG00000011960	Ccnt1	cyclin T1 [Source:MGI Symbol;Acc:MGI:1328363]	-0.378248	5.87766	7.46152	0.0201966	0.643014	52.01	24.19
ENSMUSG00000012017	Scarf2	scavenger receptor class F, member 2 [Source:MGI Symbol;Acc:MGI:1858430]	0.44693	2.10927	2.27932	0.160447	0.882177	3.33	0.85
ENSMUSG00000012042	4930579F01Rik	RIKEN cDNA 4930579F01 gene [Source:MGI Symbol;Acc:MGI:1914991]	NA	NA	NA	NA	NA	0.34	0
ENSMUSG00000012076	Brms1l	breast cancer metastasis-suppressor 1-like [Source:MGI Symbol;Acc:MGI:1196337]	-0.0541016	5.23995	0.216305	0.651317	0.966296	38.51	19.95
ENSMUSG00000012114	Med15	mediator complex subunit 15 [Source:MGI Symbol;Acc:MGI:2137379]	-0.0158592	6.33708	0.0167083	0.899581	0.994622	64.35	16.15
ENSMUSG00000012117	Dhdds	dehydrodolichyl diphosphate synthase [Source:MGI Symbol;Acc:MGI:1914672]	0.117874	5.70797	1.36709	0.268037	0.913077	44.51	23.86
ENSMUSG00000012123	Crybg2	crystallin beta-gamma domain containing 2 [Source:MGI Symbol;Acc:MGI:1334463]	0.0504763	-0.377416	0.0110664	0.918192	0.995252	4.28	0.33
ENSMUSG00000012126	Ubxn11	UBX domain protein 11 [Source:MGI Symbol;Acc:MGI:1914836]	-0.39595	3.41455	4.77345	0.0524281	0.796468	18.36	8.53
ENSMUSG00000038943	Prc1	protein regulator of cytokinesis 1 [Source:MGI Symbol;Acc:MGI:1858961]	2.26216	4.35028	89.6887	1.74014e-06	0.00307173	26.92	0.93
ENSMUSG00000012211	Tex22	testis expressed gene 22 [Source:MGI Symbol;Acc:MGI:1922921]	NA	NA	NA	NA	NA	0.31	0
ENSMUSG00000012282	Wnt8a	wingless-type MMTV integration site family, member 8A [Source:MGI Symbol;Acc:MGI:107924]	NA	NA	NA	NA	NA	0.32	0
ENSMUSG00000012296	Tjap1	tight junction associated protein 1 [Source:MGI Symbol;Acc:MGI:1921344]	-0.198963	4.56016	1.64173	0.22752	0.904187	45.16	8.23
ENSMUSG00000012350	Ehf	ets homologous factor [Source:MGI Symbol;Acc:MGI:1270840]	-0.191745	8.2882	3.14051	0.105188	0.871544	210.32	123.2
ENSMUSG00000012396	Nanog	Nanog homeobox [Source:MGI Symbol;Acc:MGI:1919200]	NA	NA	NA	NA	NA	0.23	0
ENSMUSG00000012405	Rpl15	ribosomal protein L15 [Source:MGI Symbol;Acc:MGI:1913730]	0.142993	5.19817	1.01666	0.335866	0.925638	60.49	33.89
ENSMUSG00000012422	Tmem167	transmembrane protein 167 [Source:MGI Symbol;Acc:MGI:1913324]	0.038804	5.87325	0.0713644	0.794507	0.986924	14.39	9.67
ENSMUSG00000012428	Steap4	STEAP family member 4 [Source:MGI Symbol;Acc:MGI:1923560]	NA	NA	NA	NA	NA	0.65	0
ENSMUSG00000012429	Mplkip	M-phase specific PLK1 intereacting protein [Source:MGI Symbol;Acc:MGI:1913558]	-0.0639822	4.52223	0.236602	0.636612	0.963213	34.39	20.87
ENSMUSG00000006398	Cdc20	cell division cycle 20 [Source:MGI Symbol;Acc:MGI:1859866]	2.20607	4.13846	46.1212	3.73192e-05	0.0123519	36.52	2.26
ENSMUSG00000012483	Rpa3	replication protein A3 [Source:MGI Symbol;Acc:MGI:1915490]	0.434776	3.03755	3.83195	0.0772375	0.855152	40.6	21.31
ENSMUSG00000012519	Mlkl	mixed lineage kinase domain-like [Source:MGI Symbol;Acc:MGI:1921818]	1.37862	0.781544	7.51064	0.0198806	0.642476	3.05	0.37
ENSMUSG00000012520	Phox2b	paired-like homeobox 2b [Source:MGI Symbol;Acc:MGI:1100882]	NA	NA	NA	NA	NA	0.68	0.01
ENSMUSG00000012535	Tnpo3	transportin 3 [Source:MGI Symbol;Acc:MGI:1196412]	-0.043068	6.9747	0.179188	0.680567	0.968746	76.89	23.8
ENSMUSG00000012609	Ttll5	tubulin tyrosine ligase-like family, member 5 [Source:MGI Symbol;Acc:MGI:2443657]	-0.00674923	5.08437	0.0016872	0.968002	0.997143	20.36	3.64
ENSMUSG00000012640	Zfp715	zinc finger protein 715 [Source:MGI Symbol;Acc:MGI:1917180]	-0.126572	4.6528	0.656539	0.435671	0.939529	17.63	3.39
ENSMUSG00000012705	Retn	resistin [Source:MGI Symbol;Acc:MGI:1888506]	NA	NA	NA	NA	NA	0.42	0
ENSMUSG00000012777	Acp4	acid phosphatase 4 [Source:MGI Symbol;Acc:MGI:3644563]	NA	NA	NA	NA	NA	0.31	0
ENSMUSG00000012819	Cdh23	cadherin 23 (otocadherin) [Source:MGI Symbol;Acc:MGI:1890219]	NA	NA	NA	NA	NA	0.99	0
ENSMUSG00000012848	Rps5	ribosomal protein S5 [Source:MGI Symbol;Acc:MGI:1097682]	0.143968	6.30756	0.659632	0.434624	0.939305	323.49	193.36
ENSMUSG00000012889	Podnl1	podocan-like 1 [Source:MGI Symbol;Acc:MGI:2685352]	NA	NA	NA	NA	NA	0.21	0
ENSMUSG00000013033	Adgrl1	adhesion G protein-coupled receptor L1 [Source:MGI Symbol;Acc:MGI:1929461]	-0.194179	3.449	0.312112	0.588042	0.957059	6.29	1.25
ENSMUSG00000013076	Amotl1	angiomotin-like 1 [Source:MGI Symbol;Acc:MGI:1922973]	-0.250186	3.43902	1.0291	0.333058	0.924727	2.75	1.03
ENSMUSG00000013083	2200002J24Rik	RIKEN cDNA 2200002J24 gene [Source:MGI Symbol;Acc:MGI:1916397]	1.10391	-0.618845	2.18879	0.168232	0.882575	10.01	0.51
ENSMUSG00000013089	Etv5	ets variant 5 [Source:MGI Symbol;Acc:MGI:1096867]	0.910139	-0.360465	3.50328	0.0891939	0.864039	0.88	0
ENSMUSG00000013091	Tmem190	transmembrane protein 190 [Source:MGI Symbol;Acc:MGI:1925302]	NA	NA	NA	NA	NA	3.12	0
ENSMUSG00000013150	Gfod2	glucose-fructose oxidoreductase domain containing 2 [Source:MGI Symbol;Acc:MGI:1917825]	-0.180983	5.09949	1.79128	0.208884	0.901272	23.06	10.08
ENSMUSG00000013155	Enkd1	enkurin domain containing 1 [Source:MGI Symbol;Acc:MGI:2142593]	0.135413	3.34307	0.683604	0.426643	0.938764	14.79	9.06
ENSMUSG00000013158	4933405L10Rik	RIKEN cDNA 4933405L10 gene [Source:MGI Symbol;Acc:MGI:1918296]	NA	NA	NA	NA	NA	0.41	0
ENSMUSG00000013160	Atp6v0d1	ATPase, H+ transporting, lysosomal V0 subunit D1 [Source:MGI Symbol;Acc:MGI:1201778]	-0.175273	8.00267	1.18833	0.299927	0.922055	359.14	224.19
ENSMUSG00000013236	Ptprs	protein tyrosine phosphatase, receptor type, S [Source:MGI Symbol;Acc:MGI:97815]	0.175524	5.81581	0.722789	0.414098	0.93816	23.95	3.76
ENSMUSG00000013275	Slc41a1	solute carrier family 41, member 1 [Source:MGI Symbol;Acc:MGI:2444823]	0.113441	6.69414	0.525318	0.484338	0.943868	51.65	8.32
ENSMUSG00000013338	Fer1l4	fer-1-like 4 (C. elegans) [Source:MGI Symbol;Acc:MGI:1921812]	NA	NA	NA	NA	NA	0.86	0
ENSMUSG00000013353	4931406B18Rik	RIKEN cDNA 4931406B18 gene [Source:MGI Symbol;Acc:MGI:1921304]	NA	NA	NA	NA	NA	0.34	0
ENSMUSG00000013367	Iglon5	IgLON family member 5 [Source:MGI Symbol;Acc:MGI:2686277]	NA	NA	NA	NA	NA	0.03	0
ENSMUSG00000013415	Igf2bp1	insulin-like growth factor 2 mRNA binding protein 1 [Source:MGI Symbol;Acc:MGI:1890357]	0.36873	1.41388	1.07925	0.322078	0.923846	5.75	0.28
ENSMUSG00000013418	B4galnt2	beta-1,4-N-acetyl-galactosaminyl transferase 2 [Source:MGI Symbol;Acc:MGI:1342058]	0.810867	3.40676	9.25824	0.0116958	0.517578	15.81	3.68
ENSMUSG00000013419	Zfp651	zinc finger protein 651 [Source:MGI Symbol;Acc:MGI:2670992]	0.197151	5.67289	0.389685	0.546367	0.94782	59.17	5.05
ENSMUSG00000013465	Nelfb	negative elongation factor complex member B [Source:MGI Symbol;Acc:MGI:1931035]	-0.0679855	7.22739	0.407034	0.537073	0.947312	116.59	53.55
ENSMUSG00000013483	Card14	caspase recruitment domain family, member 14 [Source:MGI Symbol;Acc:MGI:2386258]	NA	NA	NA	NA	NA	0.04	0
ENSMUSG00000013495	Tmem175	transmembrane protein 175 [Source:MGI Symbol;Acc:MGI:1919642]	-0.0218316	6.10703	0.0296601	0.866521	0.993185	71.42	42.02
ENSMUSG00000013523	Bcas1	breast carcinoma amplified sequence 1 [Source:MGI Symbol;Acc:MGI:1924210]	NA	NA	NA	NA	NA	0.91	0
ENSMUSG00000013539	Tango2	transport and golgi organization 2 [Source:MGI Symbol;Acc:MGI:101825]	-0.0925856	6.22309	0.483637	0.501802	0.943868	107.19	86.12
ENSMUSG00000013562	4833413E03Rik	RIKEN cDNA 4833413E03 gene [Source:MGI Symbol;Acc:MGI:1925354]	NA	NA	NA	NA	NA	0.27	0
ENSMUSG00000013584	Aldh1a2	aldehyde dehydrogenase family 1, subfamily A2 [Source:MGI Symbol;Acc:MGI:107928]	NA	NA	NA	NA	NA	0.19	0
ENSMUSG00000013593	Ndufs2	NADH:ubiquinone oxidoreductase core subunit S2 [Source:MGI Symbol;Acc:MGI:2385112]	0.218968	8.7975	1.73108	0.216132	0.904187	549.97	340.82
ENSMUSG00000013611	Snx31	sorting nexin 31 [Source:MGI Symbol;Acc:MGI:1913946]	NA	NA	NA	NA	NA	0.92	0
ENSMUSG00000013622	Atraid	all-trans retinoic acid induced differentiation factor [Source:MGI Symbol;Acc:MGI:1918918]	-0.105128	6.79271	0.311242	0.588555	0.957245	348.34	215.22
ENSMUSG00000013629	Cad	carbamoyl-phosphate synthetase 2, aspartate transcarbamylase, and dihydroorotase [Source:MGI Symbol;Acc:MGI:1916969]	0.185615	4.936	0.53036	0.482299	0.943868	11.55	1.62
ENSMUSG00000013643	Lypd8	LY6/PLAUR domain containing 8 [Source:MGI Symbol;Acc:MGI:1917413]	NA	NA	NA	NA	NA	0.39	0
ENSMUSG00000013646	Sh3bp5l	SH3 binding domain protein 5 like [Source:MGI Symbol;Acc:MGI:1933124]	-0.000812647	6.05157	4.27528e-05	0.994905	0.999953	45.43	11.48
ENSMUSG00000013653	1810065E05Rik	RIKEN cDNA 1810065E05 gene [Source:MGI Symbol;Acc:MGI:1917114]	NA	NA	NA	NA	NA	0.11	0
ENSMUSG00000013662	Atad1	ATPase family, AAA domain containing 1 [Source:MGI Symbol;Acc:MGI:1915229]	0.019199	6.94514	0.0434071	0.838926	0.991378	80.31	39.1
ENSMUSG00000013663	Pten	phosphatase and tensin homolog [Source:MGI Symbol;Acc:MGI:109583]	-0.0736797	6.64748	0.530507	0.482239	0.943868	23.01	12.45
ENSMUSG00000013668	4933402N03Rik	RIKEN cDNA 4933402N03 gene [Source:MGI Symbol;Acc:MGI:1914681]	NA	NA	NA	NA	NA	0.09	0
ENSMUSG00000013698	Pea15a	phosphoprotein enriched in astrocytes 15A [Source:MGI Symbol;Acc:MGI:104799]	-0.236751	8.42745	2.92264	0.116534	0.871544	290.94	159.42
ENSMUSG00000013701	Timm23	translocase of inner mitochondrial membrane 23 [Source:MGI Symbol;Acc:MGI:1858317]	0.171386	4.39361	1.19774	0.298117	0.922055	73.44	54.52
ENSMUSG00000013707	Tnfaip8l2	tumor necrosis factor, alpha-induced protein 8-like 2 [Source:MGI Symbol;Acc:MGI:1917019]	-0.0555483	-0.616323	0.00781401	0.931216	0.995252	2.06	0.15
ENSMUSG00000013736	Trnt1	tRNA nucleotidyl transferase, CCA-adding, 1 [Source:MGI Symbol;Acc:MGI:1917297]	-0.281792	5.185	4.77905	0.0523125	0.796468	38.93	26.51
ENSMUSG00000013766	Ly6g6e	lymphocyte antigen 6 complex, locus G6E [Source:MGI Symbol;Acc:MGI:1917524]	0.340522	2.83101	1.89869	0.196733	0.892565	19.95	7.15
ENSMUSG00000013787	Ehmt2	euchromatic histone lysine N-methyltransferase 2 [Source:MGI Symbol;Acc:MGI:2148922]	-0.0378916	6.16225	0.0354957	0.854134	0.99183	57.06	15.25
ENSMUSG00000013822	Elof1	ELF1 homolog, elongation factor 1 [Source:MGI Symbol;Acc:MGI:1913376]	-0.0361192	5.89205	0.0384432	0.848279	0.991378	199.76	122.78
ENSMUSG00000013833	Med16	mediator complex subunit 16 [Source:MGI Symbol;Acc:MGI:2158394]	0.13468	6.71121	1.01585	0.33605	0.925638	76.64	16.71
ENSMUSG00000013846	St3gal1	ST3 beta-galactoside alpha-2,3-sialyltransferase 1 [Source:MGI Symbol;Acc:MGI:98304]	0.814961	-0.708409	2.88697	0.118536	0.871544	1.21	0.05
ENSMUSG00000013858	Tmem259	transmembrane protein 259 [Source:MGI Symbol;Acc:MGI:2177957]	-0.0296585	4.6546	0.054409	0.820023	0.990453	24.11	14.86
ENSMUSG00000013878	Rnf170	ring finger protein 170 [Source:MGI Symbol;Acc:MGI:1924983]	0.026158	4.3932	0.03646	0.852192	0.991651	21.83	12.59
ENSMUSG00000013921	Clip3	CAP-GLY domain containing linker protein 3 [Source:MGI Symbol;Acc:MGI:1923936]	NA	NA	NA	NA	NA	0.49	0
ENSMUSG00000013928	1700020L13Rik	RIKEN cDNA 1700020L13 gene [Source:MGI Symbol;Acc:MGI:1922879]	NA	NA	NA	NA	NA	1	0
ENSMUSG00000013936	Myl2	myosin, light polypeptide 2, regulatory, cardiac, slow [Source:MGI Symbol;Acc:MGI:97272]	NA	NA	NA	NA	NA	2.74	0
ENSMUSG00000013973	Dedd	death effector domain-containing [Source:MGI Symbol;Acc:MGI:1333874]	-0.183342	5.25803	2.06811	0.179387	0.886753	47.89	36.94
ENSMUSG00000013974	Mcemp1	mast cell expressed membrane protein 1 [Source:MGI Symbol;Acc:MGI:1916439]	NA	NA	NA	NA	NA	0.49	0
ENSMUSG00000013997	Nit1	nitrilase 1 [Source:MGI Symbol;Acc:MGI:1350916]	-0.0116256	6.48257	0.00909354	0.925815	0.995252	109.57	80.52
ENSMUSG00000014030	Pax5	paired box 5 [Source:MGI Symbol;Acc:MGI:97489]	NA	NA	NA	NA	NA	0.05	0
ENSMUSG00000014039	Prdm15	PR domain containing 15 [Source:MGI Symbol;Acc:MGI:1930121]	-0.0321314	3.76662	0.0193576	0.891965	0.993756	8.73	1.31
ENSMUSG00000014074	Rnf168	ring finger protein 168 [Source:MGI Symbol;Acc:MGI:1917488]	-0.0574175	4.69157	0.257814	0.622067	0.9614	29.67	14.56
ENSMUSG00000014075	Dynlt2b	dynein light chain Tctex-type 2B [Source:MGI Symbol;Acc:MGI:1913311]	0.0388656	3.46316	0.0424821	0.840625	0.991378	34.92	23.1
ENSMUSG00000014077	Chp1	calcineurin-like EF hand protein 1 [Source:MGI Symbol;Acc:MGI:1927185]	-0.0528244	7.04429	0.182645	0.677697	0.967463	96.93	41.13
ENSMUSG00000014104	Sval2	seminal vesicle antigen-like 2 [Source:MGI Symbol;Acc:MGI:1934254]	NA	NA	NA	NA	NA	0	0
ENSMUSG00000014158	Trpv4	transient receptor potential cation channel, subfamily V, member 4 [Source:MGI Symbol;Acc:MGI:1926945]	0.0782305	8.79368	0.268755	0.614861	0.960794	281.52	73.53
ENSMUSG00000014164	Klhl3	kelch-like 3 [Source:MGI Symbol;Acc:MGI:2445185]	-0.400649	3.7607	3.0405	0.110216	0.871544	4.31	1.61
ENSMUSG00000014177	Tvp23b	trans-golgi network vesicle protein 23B [Source:MGI Symbol;Acc:MGI:1914760]	-0.109546	6.51376	1.0423	0.330117	0.924447	100.64	81
ENSMUSG00000014195	Dnajc7	DnaJ heat shock protein family (Hsp40) member C7 [Source:MGI Symbol;Acc:MGI:1928373]	-0.0380173	6.97701	0.0903317	0.769592	0.982617	153.54	113
ENSMUSG00000014198	Zfp385c	zinc finger protein 385C [Source:MGI Symbol;Acc:MGI:3608347]	NA	NA	NA	NA	NA	1.07	0
ENSMUSG00000014226	Cacybp	calcyclin binding protein [Source:MGI Symbol;Acc:MGI:1270839]	-0.275526	6.47376	1.81421	0.206208	0.899106	97.76	63.21
ENSMUSG00000014232	Cluap1	clusterin associated protein 1 [Source:MGI Symbol;Acc:MGI:1924029]	0.0272237	4.62106	0.0309974	0.863578	0.993185	33.46	22.5
ENSMUSG00000014243	Zswim7	zinc finger SWIM-type containing 7 [Source:MGI Symbol;Acc:MGI:1916997]	0.248651	2.4812	1.17626	0.302269	0.922055	22.89	13.35
ENSMUSG00000014245	Pigl	phosphatidylinositol glycan anchor biosynthesis, class L [Source:MGI Symbol;Acc:MGI:2681271]	-0.131823	4.00059	0.792718	0.39312	0.935702	15.26	9.04
ENSMUSG00000014294	Ndufa2	NADH:ubiquinone oxidoreductase subunit A2 [Source:MGI Symbol;Acc:MGI:1343103]	0.190342	7.22426	0.598057	0.456346	0.943868	1250	606.58
ENSMUSG00000014301	Pam16	presequence translocase-asssociated motor 16 homolog (S. cerevisiae) [Source:MGI Symbol;Acc:MGI:1913699]	0.473925	3.4221	4.85639	0.0507485	0.796468	67.3	41.13
ENSMUSG00000014303	Glis2	GLIS family zinc finger 2 [Source:MGI Symbol;Acc:MGI:1932535]	0.0289434	6.6813	0.0241982	0.879316	0.993185	61.9	24.92
ENSMUSG00000014313	Cox6c	cytochrome c oxidase subunit 6C [Source:MGI Symbol;Acc:MGI:104614]	0.413421	8.69591	3.13593	0.105411	0.871544	3474.77	1973.83
ENSMUSG00000014329	Bicc1	BicC family RNA binding protein 1 [Source:MGI Symbol;Acc:MGI:1933388]	-0.0800576	7.63883	0.260743	0.620119	0.9614	105.02	36.29
ENSMUSG00000014349	Ube2z	ubiquitin-conjugating enzyme E2Z [Source:MGI Symbol;Acc:MGI:1343160]	0.0685766	6.25751	0.230053	0.641268	0.964137	36.07	11.13
ENSMUSG00000014351	Gip	gastric inhibitory polypeptide [Source:MGI Symbol;Acc:MGI:107504]	NA	NA	NA	NA	NA	0	0
ENSMUSG00000014353	Tmem87b	transmembrane protein 87B [Source:MGI Symbol;Acc:MGI:1919727]	-0.0837039	6.22626	0.42945	0.526283	0.946075	48.02	22.98
ENSMUSG00000014355	Anapc1	anaphase promoting complex subunit 1 [Source:MGI Symbol;Acc:MGI:103097]	0.0962986	6.65321	0.444122	0.519439	0.945407	35.81	6.18
ENSMUSG00000014361	Mertk	MER proto-oncogene tyrosine kinase [Source:MGI Symbol;Acc:MGI:96965]	-0.565226	1.16626	2.06361	0.179821	0.886753	1.51	0.3
ENSMUSG00000014402	Tsg101	tumor susceptibility gene 101 [Source:MGI Symbol;Acc:MGI:106581]	-0.0784165	6.898	0.443503	0.519724	0.945407	185.2	128.66
ENSMUSG00000014418	Hps5	HPS5, biogenesis of lysosomal organelles complex 2 subunit 2 [Source:MGI Symbol;Acc:MGI:2180307]	0.0280539	6.10804	0.0424861	0.840617	0.991378	50.04	8.55
ENSMUSG00000014426	Map3k4	mitogen-activated protein kinase kinase kinase 4 [Source:MGI Symbol;Acc:MGI:1346875]	-0.0950563	5.81421	0.413396	0.533968	0.947312	26.99	15.66
ENSMUSG00000014444	Piezo1	piezo-type mechanosensitive ion channel component 1 [Source:MGI Symbol;Acc:MGI:3603204]	0.302703	7.58847	1.67373	0.223442	0.904187	55.76	13.75
ENSMUSG00000014453	Blk	B lymphoid kinase [Source:MGI Symbol;Acc:MGI:88169]	NA	NA	NA	NA	NA	0.15	0
ENSMUSG00000014470	Rnf166	ring finger protein 166 [Source:MGI Symbol;Acc:MGI:1915968]	-0.295202	5.1939	5.22809	0.043982	0.78159	47.04	28.37
ENSMUSG00000014496	Ankrd28	ankyrin repeat domain 28 [Source:MGI Symbol;Acc:MGI:2145661]	0.125552	5.35652	0.666085	0.432451	0.939121	20.02	2.09
ENSMUSG00000014498	Ankrd52	ankyrin repeat domain 52 [Source:MGI Symbol;Acc:MGI:2444029]	-0.0867129	3.18042	0.0402251	0.844866	0.991378	5.08	0.62
ENSMUSG00000014503	Pkd2l2	polycystic kidney disease 2-like 2 [Source:MGI Symbol;Acc:MGI:1858231]	0.215512	0.509057	0.259014	0.621267	0.9614	1.28	0.28
ENSMUSG00000014504	Srp19	signal recognition particle 19 [Source:MGI Symbol;Acc:MGI:1913634]	0.0765148	5.17128	0.101467	0.75629	0.981108	128.26	56.67
ENSMUSG00000014529	Tmbim7	transmembrane BAX inhibitor motif containing 7 [Source:MGI Symbol;Acc:MGI:1922305]	NA	NA	NA	NA	NA	0.06	0
ENSMUSG00000014542	Clec4f	C-type lectin domain family 4, member f [Source:MGI Symbol;Acc:MGI:1859834]	NA	NA	NA	NA	NA	0.09	0
ENSMUSG00000014543	Klra17	killer cell lectin-like receptor, subfamily A, member 17 [Source:MGI Symbol;Acc:MGI:2180674]	NA	NA	NA	NA	NA	0.05	0
ENSMUSG00000014547	Wdfy2	WD repeat and FYVE domain containing 2 [Source:MGI Symbol;Acc:MGI:2442811]	-0.143177	4.41758	0.665244	0.432734	0.939121	6.12	1.33
ENSMUSG00000014550	Rbsn	rabenosyn, RAB effector [Source:MGI Symbol;Acc:MGI:1925537]	-0.130144	5.5114	1.03055	0.332733	0.924634	22.41	4.6
ENSMUSG00000014551	Mrps25	mitochondrial ribosomal protein S25 [Source:MGI Symbol;Acc:MGI:1928140]	0.180132	5.98294	1.50891	0.24599	0.90587	99.22	45.48
ENSMUSG00000014554	Dguok	deoxyguanosine kinase [Source:MGI Symbol;Acc:MGI:1351602]	-0.11984	5.56822	0.502847	0.493616	0.943868	107.57	68.47
ENSMUSG00000014592	Camta1	calmodulin binding transcription activator 1 [Source:MGI Symbol;Acc:MGI:2140230]	-0.0169742	3.27482	0.0106766	0.91964	0.995252	26.77	12.79
ENSMUSG00000014599	Csf1	colony stimulating factor 1 (macrophage) [Source:MGI Symbol;Acc:MGI:1339753]	0.335235	5.57718	1.54761	0.240494	0.90587	40.82	10.98
ENSMUSG00000014601	Strip1	striatin interacting protein 1 [Source:MGI Symbol;Acc:MGI:2443884]	-0.0901987	6.37137	0.495041	0.496914	0.943868	54.39	15.51
ENSMUSG00000014602	Kif1a	kinesin family member 1A [Source:MGI Symbol;Acc:MGI:108391]	-0.471014	0.571154	1.04893	0.328652	0.924447	1.54	0.01
ENSMUSG00000014603	Alx3	aristaless-like homeobox 3 [Source:MGI Symbol;Acc:MGI:1277097]	NA	NA	NA	NA	NA	0.23	0
ENSMUSG00000014606	Slc25a11	solute carrier family 25 (mitochondrial carrier oxoglutarate carrier), member 11 [Source:MGI Symbol;Acc:MGI:1915113]	0.152714	8.90434	1.58932	0.234577	0.904187	578.77	438.07
ENSMUSG00000014609	Chrne	cholinergic receptor, nicotinic, epsilon polypeptide [Source:MGI Symbol;Acc:MGI:87894]	NA	NA	NA	NA	NA	0.45	0
ENSMUSG00000014633	Cmc2	COX assembly mitochondrial protein 2 [Source:MGI Symbol;Acc:MGI:1913781]	0.230012	4.55046	1.57646	0.236353	0.904804	106.05	62.68
ENSMUSG00000014668	Chfr	checkpoint with forkhead and ring finger domains [Source:MGI Symbol;Acc:MGI:2444898]	-0.0411525	5.38765	0.112906	0.743444	0.978652	38.79	15.67
ENSMUSG00000014686	Ceacam16	carcinoembryonic antigen-related cell adhesion molecule 16 [Source:MGI Symbol;Acc:MGI:2685615]	NA	NA	NA	NA	NA	0	0
ENSMUSG00000014704	Hoxa2	homeobox A2 [Source:MGI Symbol;Acc:MGI:96174]	NA	NA	NA	NA	NA	0.68	0
ENSMUSG00000014725	Adam28	a disintegrin and metallopeptidase domain 28 [Source:MGI Symbol;Acc:MGI:105988]	NA	NA	NA	NA	NA	0.58	0
ENSMUSG00000014747	Ankrd53	ankyrin repeat domain 53 [Source:MGI Symbol;Acc:MGI:1922555]	NA	NA	NA	NA	NA	0.61	0
ENSMUSG00000014748	Tex261	testis expressed gene 261 [Source:MGI Symbol;Acc:MGI:1096575]	0.108909	6.543	1.03252	0.332292	0.924447	72.97	43.85
ENSMUSG00000014763	Fam120b	family with sequence similarity 120, member B [Source:MGI Symbol;Acc:MGI:1914794]	-0.245843	6.55333	5.68774	0.0370687	0.767877	42.76	13.92
ENSMUSG00000014767	Tbp	TATA box binding protein [Source:MGI Symbol;Acc:MGI:101838]	-0.233638	5.19006	1.96922	0.189256	0.892565	60.63	30.27
ENSMUSG00000014769	Psmb1	proteasome (prosome, macropain) subunit, beta type 1 [Source:MGI Symbol;Acc:MGI:104884]	0.0947181	7.12685	0.323134	0.581621	0.955128	172.57	105.74
ENSMUSG00000014771	Pdcd2	programmed cell death 2 [Source:MGI Symbol;Acc:MGI:104643]	-0.292725	4.09561	4.11284	0.0685556	0.831861	41.28	23.93
ENSMUSG00000014773	Dll1	delta like canonical Notch ligand 1 [Source:MGI Symbol;Acc:MGI:104659]	-0.0047501	6.77284	0.000244088	0.987846	0.999518	97.1	14.82
ENSMUSG00000014776	Nol3	nucleolar protein 3 (apoptosis repressor with CARD domain) [Source:MGI Symbol;Acc:MGI:1925938]	0.313857	3.19357	2.51892	0.141965	0.877564	6.05	2.1
ENSMUSG00000014778	Fhod1	formin homology 2 domain containing 1 [Source:MGI Symbol;Acc:MGI:2679008]	-0.180061	1.24746	0.303759	0.593009	0.957977	1.72	0.43
ENSMUSG00000014782	Plekhg4	pleckstrin homology domain containing, family G (with RhoGef domain) member 4 [Source:MGI Symbol;Acc:MGI:2142544]	NA	NA	NA	NA	NA	0.41	0
ENSMUSG00000014786	Slc9a5	solute carrier family 9 (sodium/hydrogen exchanger), member 5 [Source:MGI Symbol;Acc:MGI:2685542]	1.09678	-0.363192	1.76792	0.211657	0.901984	0.88	0.01
ENSMUSG00000014791	Elmo3	engulfment and cell motility 3 [Source:MGI Symbol;Acc:MGI:2679007]	-0.0575003	5.92124	0.131584	0.723954	0.975782	56.49	17.81
ENSMUSG00000027715	Ccna2	cyclin A2 [Source:MGI Symbol;Acc:MGI:108069]	2.41626	3.97508	60.7432	1.07244e-05	0.0073311	18.1	0.47
ENSMUSG00000014837	4931428F04Rik	RIKEN cDNA 4931428F04 gene [Source:MGI Symbol;Acc:MGI:1921606]	0.169761	3.11936	0.591324	0.458768	0.943868	7.05	1.48
ENSMUSG00000014846	Tppp3	tubulin polymerization-promoting protein family member 3 [Source:MGI Symbol;Acc:MGI:1915221]	-0.00433517	2.23452	0.000399416	0.984428	0.999212	9.96	6.62
ENSMUSG00000014850	Msh3	mutS homolog 3 [Source:MGI Symbol;Acc:MGI:109519]	0.00199271	5.05264	0.00036044	0.985207	0.999212	22.31	7.33
ENSMUSG00000014852	Adamts13	a disintegrin-like and metallopeptidase (reprolysin type) with thrombospondin type 1 motif, 13 [Source:MGI Symbol;Acc:MGI:2685556]	NA	NA	NA	NA	NA	0.33	0
ENSMUSG00000014856	Tmem208	transmembrane protein 208 [Source:MGI Symbol;Acc:MGI:1913570]	0.042864	5.95993	0.0276437	0.871102	0.993185	271.97	127.6
ENSMUSG00000014859	E2f4	E2F transcription factor 4 [Source:MGI Symbol;Acc:MGI:103012]	0.0617301	5.53435	0.129884	0.725659	0.975782	47.23	12.55
ENSMUSG00000014867	Surf4	surfeit gene 4 [Source:MGI Symbol;Acc:MGI:98445]	0.0342503	8.1015	0.110663	0.745903	0.979665	213.36	116.94
ENSMUSG00000014873	Surf2	surfeit gene 2 [Source:MGI Symbol;Acc:MGI:98444]	-0.201343	4.78583	1.75753	0.212906	0.903151	46.65	28.96
ENSMUSG00000014905	Dnajb9	DnaJ heat shock protein family (Hsp40) member B9 [Source:MGI Symbol;Acc:MGI:1351618]	-0.127682	4.45341	0.56286	0.469503	0.943868	17.93	7.21
ENSMUSG00000014907	Naf1	nuclear assembly factor 1 ribonucleoprotein [Source:MGI Symbol;Acc:MGI:2682306]	0.265541	0.357524	0.689548	0.424701	0.938764	0.85	0.29
ENSMUSG00000014932	Yes1	YES proto-oncogene 1, Src family tyrosine kinase [Source:MGI Symbol;Acc:MGI:99147]	-0.0110067	5.22184	0.00768689	0.931776	0.995252	23.75	7.42
ENSMUSG00000014956	Ppp1cb	protein phosphatase 1 catalytic subunit beta [Source:MGI Symbol;Acc:MGI:104871]	-0.0148653	7.54865	0.0186545	0.893932	0.993756	83.67	37.36
ENSMUSG00000014959	Gorasp2	golgi reassembly stacking protein 2 [Source:MGI Symbol;Acc:MGI:2135962]	-0.110318	6.9841	1.09035	0.319718	0.923846	115.48	76.23
ENSMUSG00000014980	Tsen15	tRNA splicing endonuclease subunit 15 [Source:MGI Symbol;Acc:MGI:1913887]	0.00119852	4.76761	5.10649e-05	0.994432	0.999953	54.63	36.34
ENSMUSG00000015001	Oc90	otoconin 90 [Source:MGI Symbol;Acc:MGI:1313269]	-0.342366	-0.0770647	0.837148	0.38064	0.933318	2.54	0.5
ENSMUSG00000015002	Efr3a	EFR3 homolog A [Source:MGI Symbol;Acc:MGI:1923990]	0.0560467	7.10174	0.350642	0.566217	0.953349	81.84	19.67
ENSMUSG00000015013	Trappc2l	trafficking protein particle complex 2-like [Source:MGI Symbol;Acc:MGI:1916295]	0.11712	5.18573	0.280242	0.607496	0.959619	108.57	45.73
ENSMUSG00000015016	Acsf3	acyl-CoA synthetase family member 3 [Source:MGI Symbol;Acc:MGI:2182591]	0.203435	4.50782	0.803017	0.390171	0.935702	22.65	7.41
ENSMUSG00000015023	Ddx19a	DEAD box helicase 19a [Source:MGI Symbol;Acc:MGI:99526]	0.202657	2.82178	0.957348	0.349748	0.927782	6.47	2.86
ENSMUSG00000015027	Galns	galactosamine (N-acetyl)-6-sulfate sulfatase [Source:MGI Symbol;Acc:MGI:1355303]	0.281722	3.08261	1.29903	0.279592	0.914342	7.22	2.09
ENSMUSG00000015053	Gata2	GATA binding protein 2 [Source:MGI Symbol;Acc:MGI:95662]	-0.122893	9.06214	0.499257	0.495128	0.943868	336.66	93.77
ENSMUSG00000015083	C8g	complement component 8, gamma polypeptide [Source:MGI Symbol;Acc:MGI:88237]	0.276342	1.50663	0.786136	0.395023	0.935702	8.13	4.07
ENSMUSG00000015085	Entpd2	ectonucleoside triphosphate diphosphohydrolase 2 [Source:MGI Symbol;Acc:MGI:1096863]	-0.11296	2.36955	0.242872	0.63223	0.963182	5.93	2.95
ENSMUSG00000015087	Rabl6	RAB, member RAS oncogene family-like 6 [Source:MGI Symbol;Acc:MGI:2442633]	0.102794	5.67417	0.722897	0.414065	0.93816	38.72	12.77
ENSMUSG00000015090	Ptgds	prostaglandin D2 synthase (brain) [Source:MGI Symbol;Acc:MGI:99261]	-0.373125	-0.716241	0.221648	0.647365	0.965464	6.38	0.11
ENSMUSG00000015092	Edf1	endothelial differentiation-related factor 1 [Source:MGI Symbol;Acc:MGI:1891227]	-0.15118	7.52816	0.705114	0.419682	0.938764	964.49	517.08
ENSMUSG00000015093	Clic3	chloride intracellular channel 3 [Source:MGI Symbol;Acc:MGI:1916704]	0.273494	0.64125	0.314659	0.586545	0.957059	7.13	1.6
ENSMUSG00000015094	Npdc1	neural proliferation, differentiation and control 1 [Source:MGI Symbol;Acc:MGI:1099802]	-0.0390327	6.21234	0.124516	0.731132	0.976044	112.81	85.19
ENSMUSG00000015095	Fbxw5	F-box and WD-40 domain protein 5 [Source:MGI Symbol;Acc:MGI:1354731]	0.230223	6.82412	2.26472	0.161671	0.882575	125.23	20.93
ENSMUSG00000015112	Slc25a13	solute carrier family 25 (mitochondrial carrier, adenine nucleotide translocator), member 13 [Source:MGI Symbol;Acc:MGI:1354721]	0.175316	6.75599	2.60537	0.135968	0.872598	65.05	26.89
ENSMUSG00000015120	Ube2i	ubiquitin-conjugating enzyme E2I [Source:MGI Symbol;Acc:MGI:107365]	-0.192617	5.5715	2.26598	0.161565	0.882575	88.82	47.96
ENSMUSG00000015126	Tsr3	TSR3 20S rRNA accumulation [Source:MGI Symbol;Acc:MGI:1915577]	-0.124318	4.57028	0.644412	0.439818	0.939659	44.08	31.69
ENSMUSG00000015127	Unkl	unkempt family like zinc finger [Source:MGI Symbol;Acc:MGI:1921404]	-0.106246	3.12129	0.243979	0.631464	0.963158	10.47	0.76
ENSMUSG00000015133	Lrrk1	leucine-rich repeat kinase 1 [Source:MGI Symbol;Acc:MGI:2142227]	0.137751	5.81176	1.08138	0.321622	0.923846	20.38	11.07
ENSMUSG00000015134	Aldh1a3	aldehyde dehydrogenase family 1, subfamily A3 [Source:MGI Symbol;Acc:MGI:1861722]	-0.244124	1.11165	0.0274908	0.872282	0.993185	8.45	0
ENSMUSG00000015143	Actn1	actinin, alpha 1 [Source:MGI Symbol;Acc:MGI:2137706]	-0.0901241	4.45633	0.237862	0.635726	0.963213	14.68	4.62
ENSMUSG00000015149	Sirt2	sirtuin 2 [Source:MGI Symbol;Acc:MGI:1927664]	-0.0197121	6.21003	0.0438211	0.838172	0.991378	79.28	55.17
ENSMUSG00000015165	Hnrnpl	heterogeneous nuclear ribonucleoprotein L [Source:MGI Symbol;Acc:MGI:104816]	0.240842	6.37222	1.84048	0.203199	0.897489	111.07	42.54
ENSMUSG00000015176	Nolc1	nucleolar and coiled-body phosphoprotein 1 [Source:MGI Symbol;Acc:MGI:1918019]	-0.163324	5.45324	2.28469	0.16	0.882058	32.51	20.22
ENSMUSG00000015189	Casd1	CAS1 domain containing 1 [Source:MGI Symbol;Acc:MGI:2384865]	-0.173278	5.98553	2.74555	0.126912	0.871544	45.3	9.74
ENSMUSG00000015202	Cnksr3	Cnksr family member 3 [Source:MGI Symbol;Acc:MGI:2674130]	0.119458	4.50993	0.257731	0.622122	0.9614	13.25	1.6
ENSMUSG00000015214	Mtmr1	myotubularin related protein 1 [Source:MGI Symbol;Acc:MGI:1858271]	0.0217916	5.88176	0.0364879	0.852136	0.991651	32.74	5.73
ENSMUSG00000015217	Hmgb3	high mobility group box 3 [Source:MGI Symbol;Acc:MGI:1098219]	0.26262	4.81725	4.18471	0.0665303	0.831861	35.24	22.8
ENSMUSG00000015222	Map2	microtubule-associated protein 2 [Source:MGI Symbol;Acc:MGI:97175]	0.288557	5.34149	5.36423	0.041782	0.778178	30.16	5.64
ENSMUSG00000015224	Cyp2j9	cytochrome P450, family 2, subfamily j, polypeptide 9 [Source:MGI Symbol;Acc:MGI:1921769]	0.0726371	2.64807	0.107683	0.749214	0.980077	5.99	3.49
ENSMUSG00000015242	Nipsnap3a	nipsnap homolog 3A [Source:MGI Symbol;Acc:MGI:1920648]	NA	NA	NA	NA	NA	0.16	0
ENSMUSG00000015243	Abca1	ATP-binding cassette, sub-family A (ABC1), member 1 [Source:MGI Symbol;Acc:MGI:99607]	0.0764812	5.25117	0.0731128	0.792088	0.986804	8.69	1.3
ENSMUSG00000015247	Nipsnap3b	nipsnap homolog 3B [Source:MGI Symbol;Acc:MGI:1913786]	0.0513392	6.21093	0.142678	0.713118	0.974256	106.28	73.49
ENSMUSG00000015289	Lage3	L antigen family, member 3 [Source:MGI Symbol;Acc:MGI:1913442]	0.10806	4.988	0.254053	0.624589	0.961994	137.49	78.36
ENSMUSG00000015290	Ubl4a	ubiquitin-like 4A [Source:MGI Symbol;Acc:MGI:95049]	-0.14788	7.27295	1.31549	0.276736	0.91431	163.41	108.89
ENSMUSG00000015291	Gdi1	guanosine diphosphate (GDP) dissociation inhibitor 1 [Source:MGI Symbol;Acc:MGI:99846]	-0.0136703	8.35026	0.0111496	0.917886	0.995252	280.97	116.14
ENSMUSG00000015305	Sash1	SAM and SH3 domain containing 1 [Source:MGI Symbol;Acc:MGI:1917347]	-0.491163	0.44306	1.15758	0.305944	0.922055	1.77	0.12
ENSMUSG00000015312	Gadd45b	growth arrest and DNA-damage-inducible 45 beta [Source:MGI Symbol;Acc:MGI:107776]	-1.35056	7.31861	3.38823	0.104398	0.871544	495.83	40.95
ENSMUSG00000015314	Slamf6	SLAM family member 6 [Source:MGI Symbol;Acc:MGI:1353620]	NA	NA	NA	NA	NA	0.62	0
ENSMUSG00000015316	Slamf1	signaling lymphocytic activation molecule family member 1 [Source:MGI Symbol;Acc:MGI:1351314]	NA	NA	NA	NA	NA	0.21	0
ENSMUSG00000015335	Zdhhc12	zinc finger, DHHC domain containing 12 [Source:MGI Symbol;Acc:MGI:1913470]	0.0784231	4.36589	0.324997	0.580551	0.954685	41.9	28.39
ENSMUSG00000015337	Endog	endonuclease G [Source:MGI Symbol;Acc:MGI:1261433]	-0.0324737	5.73582	0.0472805	0.832011	0.991378	130.79	75.33
ENSMUSG00000015340	Cybb	cytochrome b-245, beta polypeptide [Source:MGI Symbol;Acc:MGI:88574]	0.37066	2.27699	0.903964	0.362983	0.930021	3.08	0.69
ENSMUSG00000015341	Golga7	golgi autoantigen, golgin subfamily a, 7 [Source:MGI Symbol;Acc:MGI:1931029]	-0.206469	6.47045	2.44043	0.147704	0.878452	104.72	66.63
ENSMUSG00000015342	Xk	X-linked Kx blood group [Source:MGI Symbol;Acc:MGI:103569]	1.01522	0.650718	8.50109	0.0146159	0.57476	0.73	0.08
ENSMUSG00000015354	Pcolce2	procollagen C-endopeptidase enhancer 2 [Source:MGI Symbol;Acc:MGI:1923727]	NA	NA	NA	NA	NA	0.31	0
ENSMUSG00000015355	Cd48	CD48 antigen [Source:MGI Symbol;Acc:MGI:88339]	-0.182468	-0.413211	0.170501	0.68793	0.970683	2.01	0.07
ENSMUSG00000015357	Clpx	caseinolytic mitochondrial matrix peptidase chaperone subunit [Source:MGI Symbol;Acc:MGI:1346017]	-0.00199525	6.47099	0.000426153	0.983915	0.999212	60	37.08
ENSMUSG00000015363	Trabd	TraB domain containing [Source:MGI Symbol;Acc:MGI:1915226]	-0.100705	6.75539	0.718436	0.415463	0.93816	93.37	34.17
ENSMUSG00000015365	Mov10l1	Mov10 like RISC complex RNA helicase 1 [Source:MGI Symbol;Acc:MGI:1891384]	NA	NA	NA	NA	NA	0.01	0
ENSMUSG00000015377	Dennd6b	DENN/MADD domain containing 6B [Source:MGI Symbol;Acc:MGI:1916690]	-0.0609753	5.01617	0.191414	0.670558	0.966963	24.36	7.86
ENSMUSG00000015396	Cd83	CD83 antigen [Source:MGI Symbol;Acc:MGI:1328316]	-0.783687	-0.0424075	4.23192	0.0652399	0.831861	2.45	0.19
ENSMUSG00000056394	Lig1	ligase I, DNA, ATP-dependent [Source:MGI Symbol;Acc:MGI:101789]	1.21039	3.89782	76.2993	3.73683e-06	0.00458163	16.02	4.6
ENSMUSG00000015405	Ace2	angiotensin I converting enzyme (peptidyl-dipeptidase A) 2 [Source:MGI Symbol;Acc:MGI:1917258]	NA	NA	NA	NA	NA	0.88	0
ENSMUSG00000015437	Gzmb	granzyme B [Source:MGI Symbol;Acc:MGI:109267]	NA	NA	NA	NA	NA	0.41	0
ENSMUSG00000015441	Gzmf	granzyme F [Source:MGI Symbol;Acc:MGI:109254]	NA	NA	NA	NA	NA	0.05	0
ENSMUSG00000015443	Gzmn	granzyme N [Source:MGI Symbol;Acc:MGI:2675494]	NA	NA	NA	NA	NA	0	0
ENSMUSG00000015451	C4a	complement component 4A (Rodgers blood group) [Source:MGI Symbol;Acc:MGI:98320]	NA	NA	NA	NA	NA	1.02	0.07
ENSMUSG00000015452	Ager	advanced glycosylation end product-specific receptor [Source:MGI Symbol;Acc:MGI:893592]	-0.321564	-0.786683	0.596692	0.45679	0.943868	1.01	0.19
ENSMUSG00000015461	Atf6b	activating transcription factor 6 beta [Source:MGI Symbol;Acc:MGI:105121]	0.124069	5.84449	0.537347	0.479497	0.943868	48.32	14.41
ENSMUSG00000015467	Egfl8	EGF-like domain 8 [Source:MGI Symbol;Acc:MGI:1932094]	0.494237	-0.668167	0.988816	0.34228	0.926715	2.72	0.13
ENSMUSG00000015468	Notch4	notch 4 [Source:MGI Symbol;Acc:MGI:107471]	-0.0797609	1.70481	0.0266063	0.873509	0.993185	2.4	0.41
ENSMUSG00000015474	Ppt2	palmitoyl-protein thioesterase 2 [Source:MGI Symbol;Acc:MGI:1860075]	0.244488	4.24415	2.63464	0.134011	0.871544	30.96	12.75
ENSMUSG00000015476	Prrt1	proline-rich transmembrane protein 1 [Source:MGI Symbol;Acc:MGI:1932118]	NA	NA	NA	NA	NA	0.17	0
ENSMUSG00000015478	Rnf5	ring finger protein 5 [Source:MGI Symbol;Acc:MGI:1860076]	-0.112332	7.33724	0.593587	0.457932	0.943868	313.38	220.81
ENSMUSG00000015484	Fam163a	family with sequence similarity 163, member A [Source:MGI Symbol;Acc:MGI:3618859]	NA	NA	NA	NA	NA	0.39	0.01
ENSMUSG00000015488	Cacfd1	calcium channel flower domain containing 1 [Source:MGI Symbol;Acc:MGI:1924317]	-0.0607942	7.02678	0.319341	0.583814	0.955789	99.25	41.85
ENSMUSG00000015501	Hivep2	human immunodeficiency virus type I enhancer binding protein 2 [Source:MGI Symbol;Acc:MGI:1338076]	-0.357069	4.59729	1.96632	0.189556	0.892565	8.24	2.92
ENSMUSG00000015519	2310057J18Rik	RIKEN cDNA 2310057J18 gene [Source:MGI Symbol;Acc:MGI:1914969]	NA	NA	NA	NA	NA	0	0
ENSMUSG00000015522	Arnt	aryl hydrocarbon receptor nuclear translocator [Source:MGI Symbol;Acc:MGI:88071]	-0.130111	5.9976	0.628902	0.445217	0.941332	37.8	6.64
ENSMUSG00000015533	Itga2	integrin alpha 2 [Source:MGI Symbol;Acc:MGI:96600]	-0.608753	0.668851	1.2349	0.291127	0.920185	1.41	0.05
ENSMUSG00000015536	Mocs2	molybdenum cofactor synthesis 2 [Source:MGI Symbol;Acc:MGI:1336894]	0.0581121	6.04471	0.114634	0.741567	0.978652	127.14	82.38
ENSMUSG00000015542	Nat9	N-acetyltransferase 9 (GCN5-related, putative) [Source:MGI Symbol;Acc:MGI:1913426]	-0.185614	4.38419	0.90899	0.361705	0.930021	54.82	32.14
ENSMUSG00000015568	Lpl	lipoprotein lipase [Source:MGI Symbol;Acc:MGI:96820]	-0.904221	3.52095	1.57307	0.242826	0.90587	29.53	1.26
ENSMUSG00000015575	Atp6v0e	ATPase, H+ transporting, lysosomal V0 subunit E [Source:MGI Symbol;Acc:MGI:1328318]	0.0280645	9.1288	0.0217146	0.885626	0.993756	2105.08	1364.05
ENSMUSG00000015579	Nkx2-5	NK2 homeobox 5 [Source:MGI Symbol;Acc:MGI:97350]	NA	NA	NA	NA	NA	0.03	0
ENSMUSG00000015597	Zfp318	zinc finger protein 318 [Source:MGI Symbol;Acc:MGI:1889348]	-0.19414	4.77473	0.569101	0.467113	0.943868	12.39	2.92
ENSMUSG00000015599	Ttbk1	tau tubulin kinase 1 [Source:MGI Symbol;Acc:MGI:2147036]	-0.803109	0.187986	1.51896	0.244522	0.90587	0.7	0.01
ENSMUSG00000015605	Srf	serum response factor [Source:MGI Symbol;Acc:MGI:106658]	-0.398778	5.21811	3.36029	0.0951088	0.870733	51.19	9.69
ENSMUSG00000015619	Gata3	GATA binding protein 3 [Source:MGI Symbol;Acc:MGI:95663]	-0.169089	7.78115	1.34203	0.272215	0.914114	149.35	66.09
ENSMUSG00000015627	Gata5	GATA binding protein 5 [Source:MGI Symbol;Acc:MGI:109497]	NA	NA	NA	NA	NA	0.07	0
ENSMUSG00000015647	Lama5	laminin, alpha 5 [Source:MGI Symbol;Acc:MGI:105382]	-0.0765274	7.39402	0.0839889	0.777605	0.983027	101.9	36.65
ENSMUSG00000015652	Steap1	six transmembrane epithelial antigen of the prostate 1 [Source:MGI Symbol;Acc:MGI:1917608]	-0.876835	-0.637261	3.05013	0.109718	0.871544	1.79	0.24
ENSMUSG00000015653	Steap2	six transmembrane epithelial antigen of prostate 2 [Source:MGI Symbol;Acc:MGI:1921301]	0.392407	3.23209	1.41001	0.261089	0.911393	4.81	0.96
ENSMUSG00000015656	Hspa8	heat shock protein 8 [Source:MGI Symbol;Acc:MGI:105384]	-0.381776	9.25262	3.33119	0.0963722	0.870733	929.88	494.84
ENSMUSG00000015659	Serac1	serine active site containing 1 [Source:MGI Symbol;Acc:MGI:2447813]	0.261698	2.58208	1.30875	0.277901	0.91431	5.08	1.5
ENSMUSG00000015665	Awat1	acyl-CoA wax alcohol acyltransferase 1 [Source:MGI Symbol;Acc:MGI:3588200]	NA	NA	NA	NA	NA	0.13	0
ENSMUSG00000015668	Pdzd11	PDZ domain containing 11 [Source:MGI Symbol;Acc:MGI:1919871]	-0.0134243	5.67324	0.00686369	0.935523	0.995458	107.9	78.84
ENSMUSG00000015671	Psma2	proteasome subunit alpha 2 [Source:MGI Symbol;Acc:MGI:104885]	0.0262895	7.34418	0.0237071	0.880537	0.993185	147.55	85.43
ENSMUSG00000015672	Mrpl32	mitochondrial ribosomal protein L32 [Source:MGI Symbol;Acc:MGI:2137226]	0.0632217	5.12146	0.0954267	0.7634	0.981307	118.68	70.66
ENSMUSG00000015697	Setdb1	SET domain, bifurcated 1 [Source:MGI Symbol;Acc:MGI:1934229]	-0.00330018	5.52178	0.000515411	0.982311	0.999014	19.82	4.13
ENSMUSG00000028551	Cdkn2c	cyclin dependent kinase inhibitor 2C [Source:MGI Symbol;Acc:MGI:105388]	1.22752	3.83316	62.7399	9.25164e-06	0.00699909	22.92	8.36
ENSMUSG00000015709	Arnt2	aryl hydrocarbon receptor nuclear translocator 2 [Source:MGI Symbol;Acc:MGI:107188]	0.297991	-0.866291	0.132715	0.722826	0.975782	0.9	0
ENSMUSG00000015711	Prune1	prune exopolyphosphatase [Source:MGI Symbol;Acc:MGI:1925152]	0.0633741	5.61618	0.0758681	0.788294	0.985811	35.86	6.78
ENSMUSG00000015714	Cers2	ceramide synthase 2 [Source:MGI Symbol;Acc:MGI:1924143]	-0.146903	8.76759	1.50377	0.246745	0.90587	432.38	272.67
ENSMUSG00000015721	Nlrp5	NLR family, pyrin domain containing 5 [Source:MGI Symbol;Acc:MGI:1345193]	NA	NA	NA	NA	NA	0.1	0
ENSMUSG00000015733	Capza2	capping protein (actin filament) muscle Z-line, alpha 2 [Source:MGI Symbol;Acc:MGI:106222]	-0.120462	7.91028	1.20973	0.295836	0.922055	230.91	152.34
ENSMUSG00000015745	Plekho1	pleckstrin homology domain containing, family O member 1 [Source:MGI Symbol;Acc:MGI:1914470]	-0.00831572	-0.178022	0.000272301	0.987142	0.999514	3.01	0.39
ENSMUSG00000015747	Vps45	vacuolar protein sorting 45 [Source:MGI Symbol;Acc:MGI:891965]	-0.0492678	5.34746	0.11292	0.743428	0.978652	90.41	56.23
ENSMUSG00000015748	Prpf3	pre-mRNA processing factor 3 [Source:MGI Symbol;Acc:MGI:1918017]	-0.175703	5.10101	1.54944	0.240145	0.90587	35.31	18.15
ENSMUSG00000015749	Anp32e	acidic (leucine-rich) nuclear phosphoprotein 32 family, member E [Source:MGI Symbol;Acc:MGI:1913721]	0.299635	6.31375	2.78706	0.124378	0.871544	69.67	27.21
ENSMUSG00000015750	Aph1a	aph1 homolog A, gamma secretase subunit [Source:MGI Symbol;Acc:MGI:2385110]	-0.120366	4.21329	0.238336	0.635393	0.963182	18.7	7.3
ENSMUSG00000015755	Tab2	TGF-beta activated kinase 1/MAP3K7 binding protein 2 [Source:MGI Symbol;Acc:MGI:1915902]	-0.312468	4.79045	4.54855	0.0573363	0.81476	14.08	6.78
ENSMUSG00000015757	Ppil4	peptidylprolyl isomerase (cyclophilin)-like 4 [Source:MGI Symbol;Acc:MGI:1914668]	-0.235072	5.59904	2.51032	0.142579	0.877564	33.63	20.32
ENSMUSG00000015759	Cnih1	cornichon family AMPA receptor auxiliary protein 1 [Source:MGI Symbol;Acc:MGI:1277202]	0.100372	6.02809	0.664394	0.433019	0.939121	90.12	62.34
ENSMUSG00000015766	Eps8	epidermal growth factor receptor pathway substrate 8 [Source:MGI Symbol;Acc:MGI:104684]	0.00654363	8.63038	0.00383164	0.951799	0.996521	251.02	118.66
ENSMUSG00000015776	Med22	mediator complex subunit 22 [Source:MGI Symbol;Acc:MGI:98446]	0.110723	7.3515	0.875384	0.37038	0.931149	101.34	25.53
ENSMUSG00000015787	Abo	ABO blood group (transferase A, alpha 1-3-N-acetylgalactosaminyltransferase, transferase B, alpha 1-3-galactosyltransferase) [Source:MGI Symbol;Acc:MGI:2135738]	NA	NA	NA	NA	NA	0.17	0
ENSMUSG00000015790	Surf1	surfeit gene 1 [Source:MGI Symbol;Acc:MGI:98443]	-0.160155	5.48547	0.938934	0.35423	0.930021	130.07	85.63
ENSMUSG00000015804	Med28	mediator complex subunit 28 [Source:MGI Symbol;Acc:MGI:1914249]	-0.0742947	6.84982	0.166627	0.691285	0.970936	439.5	266.32
ENSMUSG00000015806	Qdpr	quinoid dihydropteridine reductase [Source:MGI Symbol;Acc:MGI:97836]	0.0432119	6.80627	0.0894115	0.770731	0.98262	168.03	127.74
ENSMUSG00000015812	Gnrh1	gonadotropin releasing hormone 1 [Source:MGI Symbol;Acc:MGI:95789]	NA	NA	NA	NA	NA	1.16	0
ENSMUSG00000015829	Tnr	tenascin R [Source:MGI Symbol;Acc:MGI:99516]	NA	NA	NA	NA	NA	0.43	0
ENSMUSG00000015837	Sqstm1	sequestosome 1 [Source:MGI Symbol;Acc:MGI:107931]	-0.441169	9.4556	9.70144	0.0103114	0.484142	968.74	460.26
ENSMUSG00000015839	Nfe2l2	nuclear factor, erythroid derived 2, like 2 [Source:MGI Symbol;Acc:MGI:108420]	-0.233897	8.83452	3.01958	0.111305	0.871544	384.22	230.13
ENSMUSG00000015843	Rxrg	retinoid X receptor gamma [Source:MGI Symbol;Acc:MGI:98216]	NA	NA	NA	NA	NA	0.03	0
ENSMUSG00000015846	Rxra	retinoid X receptor alpha [Source:MGI Symbol;Acc:MGI:98214]	0.138584	6.19111	0.584732	0.461217	0.943868	37.36	4.95
ENSMUSG00000015850	Adamtsl4	ADAMTS-like 4 [Source:MGI Symbol;Acc:MGI:2389008]	-0.523093	1.77806	2.0232	0.183784	0.890912	2.94	0.54
ENSMUSG00000015852	Fcrls	Fc receptor-like S, scavenger receptor [Source:MGI Symbol;Acc:MGI:1933397]	NA	NA	NA	NA	NA	0.06	0
ENSMUSG00000015854	Cd5l	CD5 antigen-like [Source:MGI Symbol;Acc:MGI:1334419]	NA	NA	NA	NA	NA	0	0
ENSMUSG00000015869	Prpsap1	phosphoribosyl pyrophosphate synthetase-associated protein 1 [Source:MGI Symbol;Acc:MGI:1915013]	-0.153281	6.88165	2.17594	0.169376	0.882575	139.49	102.04
ENSMUSG00000015879	Fam184b	family with sequence similarity 184, member B [Source:MGI Symbol;Acc:MGI:2442958]	0.338279	-0.706966	0.391782	0.54466	0.94732	0.45	0.06
ENSMUSG00000022033	Pbk	PDZ binding kinase [Source:MGI Symbol;Acc:MGI:1289156]	2.98732	3.78826	96.6675	1.21603e-06	0.00275987	38.77	0.96
ENSMUSG00000015882	Lcorl	ligand dependent nuclear receptor corepressor-like [Source:MGI Symbol;Acc:MGI:2651932]	-0.0838565	4.73396	0.31714	0.585095	0.956612	14.84	7.53
ENSMUSG00000015889	Lta4h	leukotriene A4 hydrolase [Source:MGI Symbol;Acc:MGI:96836]	0.0492352	6.1389	0.279108	0.608214	0.959934	69.54	48.69
ENSMUSG00000015890	Amdhd1	amidohydrolase domain containing 1 [Source:MGI Symbol;Acc:MGI:1919011]	-0.387298	-0.472935	0.653165	0.436818	0.939659	1.05	0.03
ENSMUSG00000015932	Dstn	destrin [Source:MGI Symbol;Acc:MGI:1929270]	-0.108602	9.15072	0.698949	0.421659	0.938764	573.22	397.72
ENSMUSG00000015937	Macroh2a1	macroH2A.1 histone [Source:MGI Symbol;Acc:MGI:1349392]	-0.060984	7.2342	0.322676	0.581885	0.955128	176.54	138.1
ENSMUSG00000015942	Gtf2ird2	GTF2I repeat domain containing 2 [Source:MGI Symbol;Acc:MGI:2149780]	-0.129446	3.53083	0.515534	0.48834	0.943868	8.12	2.95
ENSMUSG00000015943	Bola1	bolA-like 1 (E. coli) [Source:MGI Symbol;Acc:MGI:1916418]	0.14875	4.62979	0.413056	0.534133	0.947312	123.06	62.27
ENSMUSG00000015944	Castor2	cytosolic arginine sensor for mTORC1 subunit 2 [Source:MGI Symbol;Acc:MGI:1933384]	0.173552	5.29725	1.77007	0.2114	0.901984	11.03	2.49
ENSMUSG00000015947	Fcgr1	Fc receptor, IgG, high affinity I [Source:MGI Symbol;Acc:MGI:95498]	0.308821	-0.787643	0.127519	0.728055	0.975782	1.32	0
ENSMUSG00000015950	Ncf1	neutrophil cytosolic factor 1 [Source:MGI Symbol;Acc:MGI:97283]	-0.35005	-0.248707	0.323732	0.581277	0.955012	1.12	0.28
ENSMUSG00000015957	Wnt11	wingless-type MMTV integration site family, member 11 [Source:MGI Symbol;Acc:MGI:101948]	NA	NA	NA	NA	NA	0.25	0
ENSMUSG00000015961	Adss	adenylosuccinate synthetase, non muscle [Source:MGI Symbol;Acc:MGI:87948]	-0.0186455	6.69466	0.0390897	0.847027	0.991378	67.02	43.95
ENSMUSG00000015962	1700016C15Rik	RIKEN cDNA 1700016C15 gene [Source:MGI Symbol;Acc:MGI:1916678]	NA	NA	NA	NA	NA	3.27	0.07
ENSMUSG00000015966	Il17rb	interleukin 17 receptor B [Source:MGI Symbol;Acc:MGI:1355292]	-0.0899475	3.68707	0.234887	0.637823	0.963281	13.62	5.19
ENSMUSG00000015968	Cacna1d	calcium channel, voltage-dependent, L type, alpha 1D subunit [Source:MGI Symbol;Acc:MGI:88293]	-0.0836528	3.79434	0.0992763	0.758841	0.981108	8.88	2.92
ENSMUSG00000015970	Chdh	choline dehydrogenase [Source:MGI Symbol;Acc:MGI:1860776]	-0.104789	8.06827	0.244334	0.631218	0.963158	99.43	10.08
ENSMUSG00000015971	Actr8	ARP8 actin-related protein 8 [Source:MGI Symbol;Acc:MGI:1860775]	-0.173568	6.36292	2.1667	0.170205	0.882575	82.66	45.35
ENSMUSG00000015980	Lrrc27	leucine rich repeat containing 27 [Source:MGI Symbol;Acc:MGI:1923862]	-0.0990205	3.10111	0.326509	0.579685	0.954578	19.26	10.31
ENSMUSG00000015981	Stk32c	serine/threonine kinase 32C [Source:MGI Symbol;Acc:MGI:2385336]	NA	NA	NA	NA	NA	0.7	0
ENSMUSG00000015994	Fnta	farnesyltransferase, CAAX box, alpha [Source:MGI Symbol;Acc:MGI:104683]	-0.137501	7.23418	0.928091	0.35691	0.930021	222.78	150.71
ENSMUSG00000016018	Mtrex	Mtr4 exosome RNA helicase [Source:MGI Symbol;Acc:MGI:1919448]	0.0512237	6.31652	0.198645	0.66482	0.966653	52.76	18.52
ENSMUSG00000016024	Lbp	lipopolysaccharide binding protein [Source:MGI Symbol;Acc:MGI:1098776]	0.22832	1.25307	0.112606	0.743793	0.978652	4.07	0.09
ENSMUSG00000016028	Celsr1	cadherin, EGF LAG seven-pass G-type receptor 1 [Source:MGI Symbol;Acc:MGI:1100883]	0.0237134	4.75057	0.00333425	0.955141	0.997082	6.77	0.85
ENSMUSG00000016087	Fli1	Friend leukemia integration 1 [Source:MGI Symbol;Acc:MGI:95554]	-0.0184933	2.01064	0.00431909	0.948829	0.996517	2.97	0.88
ENSMUSG00000016128	Stard13	StAR-related lipid transfer (START) domain containing 13 [Source:MGI Symbol;Acc:MGI:2385331]	0.0182329	4.82938	0.0105042	0.920289	0.995252	15.34	3.29
ENSMUSG00000016150	Tenm1	teneurin transmembrane protein 1 [Source:MGI Symbol;Acc:MGI:1345185]	NA	NA	NA	NA	NA	0.14	0
ENSMUSG00000016179	Camk1g	calcium/calmodulin-dependent protein kinase I gamma [Source:MGI Symbol;Acc:MGI:2388073]	NA	NA	NA	NA	NA	0.26	0
ENSMUSG00000016181	Utp25	UTP25 small subunit processome component [Source:MGI Symbol;Acc:MGI:2138080]	-0.0389395	2.81632	0.0290084	0.86798	0.993185	4.89	1.17
ENSMUSG00000016194	Hsd11b1	hydroxysteroid 11-beta dehydrogenase 1 [Source:MGI Symbol;Acc:MGI:103562]	-0.82804	2.58888	1.46032	0.255929	0.909812	25.99	0.95
ENSMUSG00000016200	Syt14	synaptotagmin XIV [Source:MGI Symbol;Acc:MGI:2444490]	NA	NA	NA	NA	NA	0.14	0
ENSMUSG00000016206	H2-M3	histocompatibility 2, M region locus 3 [Source:MGI Symbol;Acc:MGI:95915]	-0.00046363	2.9583	2.21134e-06	0.998841	0.999953	12.95	5.21
ENSMUSG00000016239	Lonrf3	LON peptidase N-terminal domain and ring finger 3 [Source:MGI Symbol;Acc:MGI:1921615]	-0.188086	3.67524	0.651118	0.437517	0.939659	10.92	3.48
ENSMUSG00000016252	Atp5e	ATP synthase, H+ transporting, mitochondrial F1 complex, epsilon subunit [Source:MGI Symbol;Acc:MGI:1855697]	0.471919	7.20187	4.1371	0.0679538	0.831861	1978.03	1024.55
ENSMUSG00000016253	Nelfcd	negative elongation factor complex member C/D, Th1l [Source:MGI Symbol;Acc:MGI:1926424]	-0.0175091	6.36423	0.0345587	0.856047	0.991911	85.64	41.29
ENSMUSG00000016255	Tubb1	tubulin, beta 1 class VI [Source:MGI Symbol;Acc:MGI:107814]	NA	NA	NA	NA	NA	0.35	0
ENSMUSG00000016256	Ctsz	cathepsin Z [Source:MGI Symbol;Acc:MGI:1891190]	-0.179532	6.59735	1.16722	0.304039	0.922055	148.44	87.62
ENSMUSG00000016257	Prelid3b	PRELI domain containing 3B [Source:MGI Symbol;Acc:MGI:1913640]	-0.0683946	6.67301	0.325475	0.580276	0.954685	143.45	116.65
ENSMUSG00000016262	Sertad4	SERTA domain containing 4 [Source:MGI Symbol;Acc:MGI:2443496]	1.16295	0.37766	8.02576	0.0169005	0.605198	1.24	0.1
ENSMUSG00000016283	H2-M2	histocompatibility 2, M region locus 2 [Source:MGI Symbol;Acc:MGI:95914]	NA	NA	NA	NA	NA	0.23	0
ENSMUSG00000016308	Ube2a	ubiquitin-conjugating enzyme E2A [Source:MGI Symbol;Acc:MGI:102959]	-0.00398187	6.27307	0.000893972	0.976705	0.997541	222.09	155.12
ENSMUSG00000016319	Slc25a5	solute carrier family 25 (mitochondrial carrier, adenine nucleotide translocator), member 5 [Source:MGI Symbol;Acc:MGI:1353496]	0.154185	10.9592	0.378113	0.55164	0.950017	3857.16	2139.92
ENSMUSG00000016327	Atp1b4	ATPase, (Na+)/K+ transporting, beta 4 polypeptide [Source:MGI Symbol;Acc:MGI:1915071]	NA	NA	NA	NA	NA	0.04	0
ENSMUSG00000016344	Ppdpf	pancreatic progenitor cell differentiation and proliferation factor [Source:MGI Symbol;Acc:MGI:1913746]	-0.0816439	5.60422	0.205991	0.659117	0.966653	195.08	111.88
ENSMUSG00000016346	Kcnq2	potassium voltage-gated channel, subfamily Q, member 2 [Source:MGI Symbol;Acc:MGI:1309503]	NA	NA	NA	NA	NA	0.42	0
ENSMUSG00000016349	Eef1a2	eukaryotic translation elongation factor 1 alpha 2 [Source:MGI Symbol;Acc:MGI:1096317]	NA	NA	NA	NA	NA	0.06	0
ENSMUSG00000016356	Col20a1	collagen, type XX, alpha 1 [Source:MGI Symbol;Acc:MGI:1920618]	-0.183048	0.106218	0.0961702	0.762511	0.981307	1.29	0.13
ENSMUSG00000016382	Pls3	plastin 3 (T-isoform) [Source:MGI Symbol;Acc:MGI:104807]	-0.00160838	9.03057	0.00018736	0.989334	0.999908	378.59	138.49
ENSMUSG00000016386	Mpped2	metallophosphoesterase domain containing 2 [Source:MGI Symbol;Acc:MGI:1924265]	-0.223528	5.60369	1.13118	0.31125	0.922055	80.74	38.62
ENSMUSG00000016409	Nkap	NFKB activating protein [Source:MGI Symbol;Acc:MGI:1914300]	0.00876082	5.03224	0.00479288	0.9461	0.996317	13.43	9.33
ENSMUSG00000016427	Ndufa1	NADH:ubiquinone oxidoreductase subunit A1 [Source:MGI Symbol;Acc:MGI:1929511]	0.436692	7.62158	2.86843	0.119692	0.871544	2861.32	1596.31
ENSMUSG00000016458	Wt1	Wilms tumor 1 homolog [Source:MGI Symbol;Acc:MGI:98968]	NA	NA	NA	NA	NA	0.79	0
ENSMUSG00000016477	E2f3	E2F transcription factor 3 [Source:MGI Symbol;Acc:MGI:1096340]	0.3256	3.15167	1.06154	0.325893	0.924079	3.94	0.99
ENSMUSG00000016481	Cr1l	complement component (3b/4b) receptor 1-like [Source:MGI Symbol;Acc:MGI:88513]	-0.221366	6.48504	2.59833	0.136445	0.87296	128.62	91.88
ENSMUSG00000016487	Ppfibp1	PTPRF interacting protein, binding protein 1 (liprin beta 1) [Source:MGI Symbol;Acc:MGI:1914783]	-0.0779954	6.49511	0.35542	0.563626	0.952487	46.44	8.74
ENSMUSG00000016493	Cd46	CD46 antigen, complement regulatory protein [Source:MGI Symbol;Acc:MGI:1203290]	-0.300501	1.71914	1.81231	0.206428	0.899106	1.85	0.47
ENSMUSG00000016494	Cd34	CD34 antigen [Source:MGI Symbol;Acc:MGI:88329]	-0.109683	3.19251	0.0641038	0.805003	0.988889	14.19	1.72
ENSMUSG00000016495	Plgrkt	plasminogen receptor, C-terminal lysine transmembrane protein [Source:MGI Symbol;Acc:MGI:1915009]	0.0480791	4.30798	0.100221	0.757736	0.981108	51.37	40.87
ENSMUSG00000016496	Cd274	CD274 antigen [Source:MGI Symbol;Acc:MGI:1926446]	0.721268	2.83142	2.74395	0.12711	0.871544	10.69	0.89
ENSMUSG00000016498	Pdcd1lg2	programmed cell death 1 ligand 2 [Source:MGI Symbol;Acc:MGI:1930125]	NA	NA	NA	NA	NA	0.14	0
ENSMUSG00000016503	Gtf3a	general transcription factor III A [Source:MGI Symbol;Acc:MGI:1913846]	-0.0617599	5.60799	0.139833	0.715849	0.974256	80.42	55.85
ENSMUSG00000016510	Mtif3	mitochondrial translational initiation factor 3 [Source:MGI Symbol;Acc:MGI:1923616]	-0.0747153	5.31005	0.276967	0.609575	0.96055	44.41	30.64
ENSMUSG00000016520	Lnx2	ligand of numb-protein X 2 [Source:MGI Symbol;Acc:MGI:2155959]	-0.0165744	4.47995	0.0102637	0.921203	0.995252	10.78	1.97
ENSMUSG00000016524	Il19	interleukin 19 [Source:MGI Symbol;Acc:MGI:1890472]	NA	NA	NA	NA	NA	0.42	0
ENSMUSG00000016526	Dyrk3	dual-specificity tyrosine-(Y)-phosphorylation regulated kinase 3 [Source:MGI Symbol;Acc:MGI:1330300]	-0.032658	1.58198	0.0128512	0.91187	0.995174	2.26	0.8
ENSMUSG00000016528	Mapkapk2	MAP kinase-activated protein kinase 2 [Source:MGI Symbol;Acc:MGI:109298]	0.251802	7.71672	2.0789	0.178351	0.885182	138.94	30.46
ENSMUSG00000016529	Il10	interleukin 10 [Source:MGI Symbol;Acc:MGI:96537]	NA	NA	NA	NA	NA	0.04	0
ENSMUSG00000016534	Lamp2	lysosomal-associated membrane protein 2 [Source:MGI Symbol;Acc:MGI:96748]	0.0296623	8.36495	0.0751867	0.789221	0.986048	279.6	200.84
ENSMUSG00000016541	Atxn10	ataxin 10 [Source:MGI Symbol;Acc:MGI:1859293]	0.0992159	7.23913	0.898145	0.364471	0.930021	139.49	99.87
ENSMUSG00000016552	Foxred2	FAD-dependent oxidoreductase domain containing 2 [Source:MGI Symbol;Acc:MGI:106315]	-0.388637	3.18926	2.84304	0.121061	0.871544	4.53	0.57
ENSMUSG00000016554	Eif3d	eukaryotic translation initiation factor 3, subunit D [Source:MGI Symbol;Acc:MGI:1933181]	-0.102797	6.70889	1.13463	0.310549	0.922055	115	74.58
ENSMUSG00000016559	H3f3b	H3.3 histone B [Source:MGI Symbol;Acc:MGI:1101768]	-0.24266	9.45297	0.754686	0.40438	0.93816	1268.68	468.57
ENSMUSG00000016619	Nup50	nucleoporin 50 [Source:MGI Symbol;Acc:MGI:1351502]	-0.0657481	5.88482	0.450381	0.51657	0.945407	28.24	15.73
ENSMUSG00000016624	Phf21b	PHD finger protein 21B [Source:MGI Symbol;Acc:MGI:2443812]	0.376404	-0.916751	0.556931	0.471793	0.943868	3	0.08
ENSMUSG00000016626	Nlrp14	NLR family, pyrin domain containing 14 [Source:MGI Symbol;Acc:MGI:1924108]	NA	NA	NA	NA	NA	0.06	0
ENSMUSG00000016637	Ift27	intraflagellar transport 27 [Source:MGI Symbol;Acc:MGI:1914292]	0.0922144	4.69799	0.185281	0.67553	0.967337	81.83	48.75
ENSMUSG00000016664	Pacsin2	protein kinase C and casein kinase substrate in neurons 2 [Source:MGI Symbol;Acc:MGI:1345153]	0.183174	9.17497	2.92995	0.11613	0.871544	421.76	138.92
ENSMUSG00000016756	Cmah	cytidine monophospho-N-acetylneuraminic acid hydroxylase [Source:MGI Symbol;Acc:MGI:103227]	NA	NA	NA	NA	NA	0.45	0
ENSMUSG00000016757	Ttll12	tubulin tyrosine ligase-like family, member 12 [Source:MGI Symbol;Acc:MGI:3039573]	0.0587593	4.25613	0.131969	0.723569	0.975782	9.35	2.51
ENSMUSG00000016758	Bik	BCL2-interacting killer [Source:MGI Symbol;Acc:MGI:1206591]	0.305245	3.40829	2.02199	0.183904	0.890912	29.24	15.21
ENSMUSG00000016763	Scube1	signal peptide, CUB domain, EGF-like 1 [Source:MGI Symbol;Acc:MGI:1890616]	1.4832	-0.260852	5.75804	0.0361314	0.767877	0.96	0.02
ENSMUSG00000016831	Tox4	TOX high mobility group box family member 4 [Source:MGI Symbol;Acc:MGI:1915389]	-0.090605	6.64453	0.656359	0.435732	0.939531	41.32	18.14
ENSMUSG00000016833	Mrps18c	mitochondrial ribosomal protein S18C [Source:MGI Symbol;Acc:MGI:1915985]	0.0877376	4.9586	0.125431	0.73019	0.975861	346.08	179.03
ENSMUSG00000016918	Sulf1	sulfatase 1 [Source:MGI Symbol;Acc:MGI:2138563]	NA	NA	NA	NA	NA	0.55	0
ENSMUSG00000016921	Srsf6	serine and arginine-rich splicing factor 6 [Source:MGI Symbol;Acc:MGI:1915246]	-0.192512	7.17132	2.89312	0.118188	0.871544	143.65	87.39
ENSMUSG00000016933	Plcg1	phospholipase C, gamma 1 [Source:MGI Symbol;Acc:MGI:97615]	0.0770426	5.36151	0.18904	0.672471	0.967244	22.9	2.77
ENSMUSG00000016940	Kctd2	potassium channel tetramerisation domain containing 2 [Source:MGI Symbol;Acc:MGI:1917632]	-0.125401	6.30931	1.37824	0.266208	0.913077	93.29	55.09
ENSMUSG00000016942	Tmprss6	transmembrane serine protease 6 [Source:MGI Symbol;Acc:MGI:1919003]	NA	NA	NA	NA	NA	0.23	0
ENSMUSG00000016946	Kctd5	potassium channel tetramerisation domain containing 5 [Source:MGI Symbol;Acc:MGI:1916509]	0.00332504	4.95792	0.000761098	0.978505	0.997787	26.96	10.94
ENSMUSG00000016982	Pom121l2	POM121 membrane glycoprotein-like 2 (rat) [Source:MGI Symbol;Acc:MGI:2684870]	NA	NA	NA	NA	NA	0.04	0
ENSMUSG00000016984	Etaa1	Ewing tumor-associated antigen 1 [Source:MGI Symbol;Acc:MGI:1915395]	0.138397	3.89789	0.525042	0.48445	0.943868	8.02	3.67
ENSMUSG00000016995	Matn4	matrilin 4 [Source:MGI Symbol;Acc:MGI:1328314]	0.90133	1.79357	5.84411	0.0350229	0.763549	4.12	0.11
ENSMUSG00000016998	Svs4	seminal vesicle secretory protein 4 [Source:MGI Symbol;Acc:MGI:98450]	NA	NA	NA	NA	NA	0.16	0
ENSMUSG00000017000	Svs6	seminal vesicle secretory protein 6 [Source:MGI Symbol;Acc:MGI:106178]	NA	NA	NA	NA	NA	0	0
ENSMUSG00000017002	Slpi	secretory leukocyte peptidase inhibitor [Source:MGI Symbol;Acc:MGI:109297]	NA	NA	NA	NA	NA	1.08	0
ENSMUSG00000017003	Svs3a	seminal vesicle secretory protein 3A [Source:MGI Symbol;Acc:MGI:1927635]	NA	NA	NA	NA	NA	0.05	0
ENSMUSG00000017004	Svs5	seminal vesicle secretory protein 5 [Source:MGI Symbol;Acc:MGI:98453]	NA	NA	NA	NA	NA	0.81	0
ENSMUSG00000017007	Rbpjl	recombination signal binding protein for immunoglobulin kappa J region-like [Source:MGI Symbol;Acc:MGI:1196616]	NA	NA	NA	NA	NA	0.49	0
ENSMUSG00000017009	Sdc4	syndecan 4 [Source:MGI Symbol;Acc:MGI:1349164]	-0.278034	9.30637	3.11576	0.106405	0.871544	569.64	262.28
ENSMUSG00000017049	Ccdc70	coiled-coil domain containing 70 [Source:MGI Symbol;Acc:MGI:1915179]	NA	NA	NA	NA	NA	0.33	0
ENSMUSG00000017057	Il13ra1	interleukin 13 receptor, alpha 1 [Source:MGI Symbol;Acc:MGI:105052]	-0.0205626	7.39244	0.0256274	0.875836	0.993185	112.56	33.69
ENSMUSG00000017064	Prl5a1	prolactin family 5, subfamily a, member 1 [Source:MGI Symbol;Acc:MGI:106332]	NA	NA	NA	NA	NA	0.05	0
ENSMUSG00000017119	Nbr1	NBR1, autophagy cargo receptor [Source:MGI Symbol;Acc:MGI:108498]	0.0687706	7.76298	0.370511	0.555598	0.951265	149.74	26.92
ENSMUSG00000017132	Cyth1	cytohesin 1 [Source:MGI Symbol;Acc:MGI:1334257]	-0.0241054	5.95287	0.025616	0.875863	0.993185	37.39	10.18
ENSMUSG00000017144	Rnd3	Rho family GTPase 3 [Source:MGI Symbol;Acc:MGI:1921444]	-0.593527	5.50985	5.02219	0.0476654	0.790459	39.9	13.23
ENSMUSG00000024660	Incenp	inner centromere protein [Source:MGI Symbol;Acc:MGI:1313288]	0.962548	3.77579	33.2325	0.000147343	0.0288993	18.98	2.89
ENSMUSG00000017165	Gast	gastrin [Source:MGI Symbol;Acc:MGI:104768]	NA	NA	NA	NA	NA	0.18	0
ENSMUSG00000017167	Cntnap1	contactin associated protein-like 1 [Source:MGI Symbol;Acc:MGI:1858201]	-0.49206	1.03142	0.695135	0.422889	0.938764	1.37	0.13
ENSMUSG00000017176	Nt5c3b	5'-nucleotidase, cytosolic IIIB [Source:MGI Symbol;Acc:MGI:1915356]	-0.0127964	5.45641	0.00856935	0.927978	0.995252	68.55	55.72
ENSMUSG00000017188	Coa3	cytochrome C oxidase assembly factor 3 [Source:MGI Symbol;Acc:MGI:1098757]	0.070432	7.71011	0.126198	0.729403	0.975861	729.19	425.83
ENSMUSG00000017195	Zpbp2	zona pellucida binding protein 2 [Source:MGI Symbol;Acc:MGI:1916626]	NA	NA	NA	NA	NA	1.09	0.13
ENSMUSG00000017204	Gsdma	gasdermin A [Source:MGI Symbol;Acc:MGI:1889509]	NA	NA	NA	NA	NA	0.47	0
ENSMUSG00000017210	Med24	mediator complex subunit 24 [Source:MGI Symbol;Acc:MGI:1344385]	0.204747	6.28079	2.40851	0.150122	0.878452	44.37	11.37
ENSMUSG00000017211	Gsdma2	gasdermin A2 [Source:MGI Symbol;Acc:MGI:1921490]	NA	NA	NA	NA	NA	2.59	0
ENSMUSG00000017221	Psmd3	proteasome (prosome, macropain) 26S subunit, non-ATPase, 3 [Source:MGI Symbol;Acc:MGI:98858]	-0.0745608	8.07298	0.516231	0.488053	0.943868	246.49	136.27
ENSMUSG00000017264	Exosc10	exosome component 10 [Source:MGI Symbol;Acc:MGI:1355322]	-0.016017	6.3175	0.0244343	0.878734	0.993185	68.76	29.61
ENSMUSG00000017286	Glod4	glyoxalase domain containing 4 [Source:MGI Symbol;Acc:MGI:1914451]	-0.0542077	6.5569	0.221123	0.647751	0.965464	137.29	106.13
ENSMUSG00000017288	Vps53	VPS53 GARP complex subunit [Source:MGI Symbol;Acc:MGI:1915549]	-0.0402702	6.60168	0.115366	0.740777	0.978504	99.59	69.11
ENSMUSG00000017291	Taok1	TAO kinase 1 [Source:MGI Symbol;Acc:MGI:1914490]	-0.231886	5.85875	1.71437	0.218203	0.904187	9.26	3.97
ENSMUSG00000017299	Dnttip1	deoxynucleotidyltransferase, terminal, interacting protein 1 [Source:MGI Symbol;Acc:MGI:1923483]	-0.161152	5.32689	1.43265	0.257522	0.910655	50.83	35.4
ENSMUSG00000017300	Tnnc2	troponin C2, fast [Source:MGI Symbol;Acc:MGI:98780]	NA	NA	NA	NA	NA	0.26	0
ENSMUSG00000017307	Acot8	acyl-CoA thioesterase 8 [Source:MGI Symbol;Acc:MGI:2158201]	0.328481	4.62103	4.73727	0.0531819	0.798583	54.63	34.09
ENSMUSG00000017309	Cd300lg	CD300 molecule like family member G [Source:MGI Symbol;Acc:MGI:1289168]	-0.330628	3.273	0.429214	0.527136	0.946075	12.55	1.58
ENSMUSG00000017310	Spint4	serine protease inhibitor, Kunitz type 4 [Source:MGI Symbol;Acc:MGI:1925489]	NA	NA	NA	NA	NA	0	0
ENSMUSG00000017311	Pyy	peptide YY [Source:MGI Symbol;Acc:MGI:99924]	NA	NA	NA	NA	NA	0.13	0
ENSMUSG00000017314	Mpp2	membrane protein, palmitoylated 2 (MAGUK p55 subfamily member 2) [Source:MGI Symbol;Acc:MGI:1858257]	0.264785	4.52429	1.07848	0.322242	0.923846	12.05	1.44
ENSMUSG00000017316	Ppy	pancreatic polypeptide [Source:MGI Symbol;Acc:MGI:97753]	NA	NA	NA	NA	NA	0.17	0
ENSMUSG00000017344	Vtn	vitronectin [Source:MGI Symbol;Acc:MGI:98940]	NA	NA	NA	NA	NA	0.41	0
ENSMUSG00000017376	Nlk	nemo like kinase [Source:MGI Symbol;Acc:MGI:1201387]	-0.134183	4.31513	0.465845	0.509606	0.944456	10.56	4.36
ENSMUSG00000017386	Traf4	TNF receptor associated factor 4 [Source:MGI Symbol;Acc:MGI:1202880]	-0.05001	6.94196	0.152196	0.704203	0.97301	133.86	49.44
ENSMUSG00000017390	Aldoc	aldolase C, fructose-bisphosphate [Source:MGI Symbol;Acc:MGI:101863]	0.0741552	5.67292	0.0382596	0.849084	0.991378	79.26	27.19
[truncated: 51,904 more rows]
