# Supplementary material for: Signaling mechanisms in renal compensatory hypertrophy revealed by multi-omics
Source: Nat Commun. 2023 Jun 16;14:3481. doi: 10.1038/s41467-023-38958-9 (PMC10276015; doi:10.1038/s41467-023-38958-9)
Supplement: Supplementary file 16 — Supplementary Data 13 [file 41467_2023_38958_MOESM16_ESM.xlsx]

## Sheet: Read me
The data in this spreadsheet compares abundance of transcript in microdissected S1 proximal tubules form mice after left unilateral nephrectomy versus sham surgery at the 72h timepoint.
Differential expression was assessed using edgeR and DESeq2.
Reference: in preparation September, 2021
Contact: Hiroaki Kikuchi at NIH at hiroaki.kikuchi@nih.gov or Mark Knepper at knep@helix.nih.gov

## Sheet: DEseq2_72h_proximal_tubule
Gene_symbol	raw_count_sham1	raw_count_sham2	raw_count_sham3	raw_count_sham4	raw_count_sham5	raw_count_unx1	raw_count_unx2	raw_count_unx3	raw_count_unx4	raw_count_unx5	padj	log2FC_Deseq
Pbsn	0	0	0	0	0	0	0	0	0	0	NA	NA
H19	0	0	0	0	0	0	0	0	0	0	NA	NA
Th	0	0	0	0	0	0	0	0	0	0	NA	NA
Gcg	0	0	0	0	0	0	0	0	0	0	NA	NA
Tssk3	0	0	0	0.333333	0	0	0.5	0	0.333333	0	NA	NA
Myf5	0	0	0.5	0	0	0	0	0	0	0.333333	NA	NA
Gpa33	0	0	0	0	0	0	0	0	0	0	NA	NA
Vmn2r88	0	0.333333	0	0	0	0	0.5	0	0	0	NA	NA
Sema4f	0	0	0	0	0	0	0.5	0	0	0	NA	NA
Tcl1b5	0	0	0	0	0	0	0	0	0	0	NA	NA
Dnmt3l	0	0	0	0	0	0.5	0.5	0	0	0	NA	NA
Fasl	0	0	0	0	0	0	0	0	0	0	NA	NA
Dbh	0	0	0	0	0	0.5	0.5	0	0	0	NA	NA
S100a3	0	0	0	0	0	0	0	0	0	0	NA	NA
S100a5	0	0	0	0	0	0	0	0	0	0	NA	NA
Sebox	0	0	0	0	0	0	0	0	0	0	NA	NA
Oas1h	0	0	0	0	0	0	0	0	0	0	NA	NA
Klhl10	0	0	0	0	0	0	0	0.333333	0	0	NA	NA
Mnx1	0	0	0	0	0	0	0	0	0	0	NA	NA
Csn3	0	0	0	0	0	0	0.5	0	0	0	NA	NA
Tat	0	0	0	0	0	0	0.5	0	0	0	NA	NA
Evx2	0	0	0	0	0	0	0	0	0	0	NA	NA
Hoxd13	0	0.333333	0	0	0	0	0.5	0	0	0	NA	NA
Cpa3	0	0	0	0	0	0	0	0	0	0	NA	NA
Mybpc3	0	0	0	0	0	0	0	0	0	0	NA	NA
Prr27	0	0	0	0	0	0	0	0	0	0	NA	NA
Bmp8b	0	0	0	0	0	0.5	0	0	0	0.333333	NA	NA
Ppp1r17	0	0	0	0	0	0	0	0	0	0	NA	NA
Cd79a	0	0	0	0	0	0	0	0	0	0	NA	NA
Calb2	0	0	0	0	0	0	0	0	0	0.333333	NA	NA
Grm3	0	0	0	0	0	0	0	0	0	0	NA	NA
Sst	0	0	0	0	0	0	0	0	0	0	NA	NA
Psg19	0	0	0	0	0	0	0	0	0	0	NA	NA
Tmed11	0	0	0	0	0	0	0	0	0	0	NA	NA
Bcan	0	0	0.5	0	0	0	0.5	0	0	0	NA	NA
Zp3	0	0	0	0	0	0	0	0	0	0	NA	NA
Casp14	0	0	0	0	0	0	0	0	0	0	NA	NA
Pdc	0	0	0	0	0	0	0.5	0	0	0	NA	NA
Cdcp3	0	0	0	0	0	0	0.5	0	0	0	NA	NA
Vax1	0	0	0	0	0	0	0	0	0	0	NA	NA
Etv2	0	0	0	0	0	0	0.5	0	0	0	NA	NA
Prl8a9	0	0	0	0	0	0	0	0	0	0	NA	NA
Cryba2	0	0	0	0	0	0	0	0	0	0	NA	NA
Defb2	0	0	0.5	0	0	0	0	0	0	0.333333	NA	NA
Tph2	0.5	0	0	0	0	0	0	0	0	0	NA	NA
Klk4	0	0	0	0	0	0	0	0	0	0	NA	NA
Ceacam9	0	0	0	0	0	0.5	0	0	0	0	NA	NA
Gabrb2	0	0	0	0	0	0	0.5	0	0	0	NA	NA
Twist2	0.5	0	0.31	0	0	0	0	0	0	0	NA	NA
Ttc9b	0	0	0	0	0	0	0	0	0	0	NA	NA
Phox2a	0	0	0	0	0	0	0	0	0	0	NA	NA
Ceacam5	0	0	0	0	0	0	0	0	0	0	NA	NA
Tppp2	0	0	0	0	0	0	0	0	0	0	NA	NA
Clec3a	0	0	0	0	0	0	0	0	0	0	NA	NA
Gm5965	0	0	0	0	0	0	0	0	0	0	NA	NA
Rsph14	0	0	0	0	0	0.5	0	0	0	0	NA	NA
X2610028H24Rik	0	0	0	0.366667	0	0	0	0	0	0	NA	NA
Ccl8	0	0	0	0	0	0	0	0	0	0	NA	NA
Prr29	0	0	0.5	0	0	0	0	0	0	0	NA	NA
Mymk	0	0	0	0	0	0	0	0	0	0	NA	NA
Mpo	0	0.333333	0.5	0	0	0	0	0	0	0	NA	NA
Myod1	0	0	0	0	0	0	0	0	0	0.333333	NA	NA
Odam	0	0	0	0	0	0	0	0	0	0	NA	NA
Tex11	0	0	0	0	0	0	0	0	0	0	NA	NA
Wnt3a	0	0	0.5	0	0	0	0	0	0	0	NA	NA
Asz1	0	0	0	0	0	0	0	0	0	0	NA	NA
Cfap97d1	0	0	0	0	0	0	0	0	0	0	NA	NA
Panx3	0	0	0.5	0	0	0	0.5	0	0	0	NA	NA
Dmrtc2	0	0	0.5	0	0	0	0	0	0	0	NA	NA
Gm5893	0	0	0	0	0	0	0	0	0	0	NA	NA
Nanog	0	0	0	0	0	0	0.5	0	0	0	NA	NA
Acp4	0	0	0	0.333333	0	0.5	0	0	0	0.333333	NA	NA
X1810065E05Rik	0	0	0	0	0	0	0	0	0	0	NA	NA
X4933402N03Rik	0	0	0	0	0	0	0.5	0	0	0	NA	NA
Myl2	0	0	0	0	0	0	0	0	0	0	NA	NA
Sval2	0	0	0	0	0	0	0	0	0	0	NA	NA
Blk	0	0	0	0	0	0	0.5	0	0	0	NA	NA
Clec4f	0	0	0	0	0	0	0	0.333333	0.333333	0	NA	NA
Klra17	0	0	0	0	0	0	0	0.333333	0	0	NA	NA
Ankrd53	0	0	0	0	0	0	0	0	0	0	NA	NA
Oc90	0	0	0	0	0	0.5	0	0	0	0	NA	NA
Mov10l1	0	0	0	0	0	0	0	0	0	0	NA	NA
Gzmn	0	0	0.5	0	0	0	0.5	0	0	0	NA	NA
X2310057J18Rik	0	0	0	0	0	0	0	0	0	0	NA	NA
Awat1	0	0	0	0	0	0	0	0	0	0	NA	NA
H2.M2	0	0.333333	0	0	0	0	0	0	0	0	NA	NA
Eef1a2	0	0	0	0	0	0	0	0	0	0	NA	NA
Svs4	0	0	0	0	0	0	0	0	0	0	NA	NA
Svs6	0	0	0	0	0	0	0	0	0	0	NA	NA
Svs3a	0	0	0	0	0	0	0	0	0	0	NA	NA
Svs5	0	0	0	0	0	0	0	0	0	0	NA	NA
Prl5a1	0	0.333333	0	0	0	0	0	0	0	0	NA	NA
Gast	0	0	0	0	0	0	0	0	0	0	NA	NA
Zpbp2	0	0	0	0	0	0	0	0	0	0	NA	NA
Spint4	0	0	0	0	0	0	0	0	0	0	NA	NA
Pyy	0	0	0	0	0	0	0	0	0	0	NA	NA
Ppy	0	0	0	0	0	0	0	0	0	0	NA	NA
Stac2	0	0	0	0	0	0	0	0	0	0.333333	NA	NA
Krt27	0	0	0.5	0	0	0	0	0	0	0	NA	NA
Trp53tg5	0	0	0	0	0	0	0	0	0	0	NA	NA
Etv4	0	0	0	0	0	0	0.5	0	0	0	NA	NA
Eppin	0	0	0	0	0	0	0	0	0	0	NA	NA
Prl3c1	0	0	0	0	0	0	0	0	0	0	NA	NA
Prl8a2	0	0	0	0	0	0	0	0	0	0	NA	NA
X1700125H20Rik	0	0	0	0	0	0	0	0	0.333333	0	NA	NA
X1700001P01Rik	0	0	0	0	0	0	0	0	0	0	NA	NA
Dnah11	0	0	0	0	0	0	0	0	0	0.356667	NA	NA
Glra2	0	0	0	0	0	0	0	0	0	0	NA	NA
Glra4	0	0	0	0	0	0	0	0.333333	0	0	NA	NA
Crhr1	0	0	0	0	0	0	0	0	0	0	NA	NA
Tcaf3	0	0	0	0	0	0.5	0	0.333333	0	0	NA	NA
Pnpla5	0	0	0	0	0	0	0.5	0	0	0	NA	NA
Mb	0	0	0.5	0	0	0	0	0	0	0	NA	NA
Il3	0	0	0	0	0	0	0	0	0	0	NA	NA
Csf2	0	0	0	0	0	0	0.5	0	0	0	NA	NA
Aldh3a1	0	0	0	0	0	0	0	0	0	0	NA	NA
Sec14l4	0	0	0.5	0	0	0	0.5	0	0	0	NA	NA
Prl8a1	0	0	0	0	0	0	0	0	0	0	NA	NA
Nr2e1	0	0.333333	0.5	0	0	0	0	0	0	0	NA	NA
Zc2hc1b	0	0	0	0	0	0	0	0	0	0	NA	NA
Amd.ps4	0	0	0	0.333333	0	0	0	0	0	0	NA	NA
Rfx6	0	0	0	0	0	0	0	0	0	0	NA	NA
Gprc6a	0	0	0	0	0	0	0.5	0	0	0	NA	NA
Kera	0	0	0	0	0	0	0	0	0	0	NA	NA
Epyc	0	0	0	0	0	0	0	0	0	0	NA	NA
Il20ra	0	0	0	0	0	0	0.5	0	0	0	NA	NA
Tacr2	0	0	0	0	0	0.5	0	0	0	0	NA	NA
Tbata	0	0	0	0	0	0	0	0	0	0	NA	NA
Elane	0	0	0	0	0	0	0	0	0	0	NA	NA
Kcnmb4os1	0	0	0	0	0	0	0	0	0	0	NA	NA
Olfr299	0	0	0	0	0	0.5	0.5	0	0	0	NA	NA
Glipr1l1	0	0	0	0	0	0	0	0	0	0	NA	NA
Wif1	0	0	0.5	0	0	0	0.5	0	0	0	NA	NA
Slc5a4a	0	0	0	0	0	0	0	0	0	0	NA	NA
Hbq1a	0	0	0	0	0	0	0	0	0	0	NA	NA
Theg	0	0	0	0	0	0	0	0	0	0	NA	NA
Meikin	0	0	0	0	0	0	0	0	0	0	NA	NA
Il13	0	0	0	0	0	0	0	0	0	0	NA	NA
Fabp6	0	0	0	0	0	0	0	0	0	0	NA	NA
Gabra6	0	0	0	0	0	0.5	0	0	0	0	NA	NA
Ankrd36	0	0	0	0	0	0	0	0	0	0	NA	NA
Lrrc72	0	0	0	0	0	0	0	0	0	0	NA	NA
Efcab10	0	0	0	0	0	0	0	0	0	0	NA	NA
Matn3	0	0	0	0	0	0	0	0.333333	0	0	NA	NA
X1700012B07Rik	0	0	0	0	0	0	0	0	0	0	NA	NA
Dcdc2c	0	0	0	0	0	0.5	0	0	0	0	NA	NA
Ccl1	0	0	0	0	0	0	0.5	0	0	0	NA	NA
Gh	0	0	0	0	0	0	0	0	0	0	NA	NA
Grin2c	0	0	0	0	0	0.5	0.5	0	0	0	NA	NA
Aanat	0	0	0	0	0	0	0	0	0	0	NA	NA
Vmo1	0	0	0	0.333333	0	0	0	0	0	0	NA	NA
Rcvrn	0	0	0	0	0	0	0	0	0	0	NA	NA
Myh3	0	0	0	0	0	0	0.5	0	0.333333	0	NA	NA
Krt24	0	0	0	0	0	0	0	0	0	0	NA	NA
Krt36	0	0	0.5	0	0	0	0	0	0	0	NA	NA
Foxg1	0	0	0	0	0	0.5	0	0	0	0	NA	NA
Tomm20l	0	0	0	0	0	0	0	0	0	0	NA	NA
Ccdc175	0	0	0	0	0	0	0	0	0	0	NA	NA
Serpina3n	0	0	0	0	0	0	0.5	0	0	0	NA	NA
Gsc	0	0	0	0	0	0	0	0	0	0	NA	NA
Six6	0	0.333333	0	0	0	0	0.5	0	0	0	NA	NA
Gm9745	0	0	0	0	0	0	0	0	0	0	NA	NA
Chga	0	0	0	0	0	0	0	0	0	0	NA	NA
Scgn	0.5	0	0	0	0	0	0	0	0	0	NA	NA
Prl8a6	0	0	0	0	0	0	0	0	0	0	NA	NA
Prl8a8	0	0	0	0	0	0	0	0	0	0	NA	NA
Prl7b1	0	0	0	0	0	0	0.5	0	0	0	NA	NA
Ctsq	0	0	0	0	0	0	0	0	0	0	NA	NA
Cts7	0	0	0	0	0	0	0	0	0	0	NA	NA
Cts6	0	0	0	0	0	0	0	0	0	0	NA	NA
Il9	0	0	0	0	0	0	0	0	0	0	NA	NA
Trpc7	0	0	0.5	0	0	0	0.5	0	0	0	NA	NA
X1700067P10Rik	0	0	0	0	0	0	0	0	0	0	NA	NA
X8030423J24Rik	0	0	0	0	0	0	0	0	0	0	NA	NA
Slc6a3	0	0	0.5	0	0	0	0	0	0	0	NA	NA
Cartpt	0	0	0	0	0	0	0	0	0	0	NA	NA
Otp	0	0	0	0	0	0	0	0	0	0	NA	NA
Dydc1	0	0	0	0	0	0	0	0	0	0	NA	NA
X9230112D13Rik	0	0	0	0	0	0	0	0	0	0	NA	NA
Cdhr1	0	0	0	0	0	0	0	0	0	0	NA	NA
Slc35f4	0	0	0	0	0	0	0	0	0	0	NA	NA
Gm49342	0	0	0	0	0	0	0	0	0	0	NA	NA
Hnrnpa1l2.ps2	0	0	0	0	0	0.5	0	0	0	0	NA	NA
Ptpn20	0	0	0	0	0	0	0.5	0	0	0	NA	NA
Anxa8	0	0.333333	0	0	0	0	0	0	0	0	NA	NA
X1700129C05Rik	0	0	0	0	0	0	0	0	0	0	NA	NA
Tnfsf11	0	0	0	0	0	0	0	0	0	0	NA	NA
Adam2	0	0	0	0	0	0	0	0	0	0	NA	NA
Stmn4	0	0	0	0	0	0	0	0	0	0	NA	NA
Entpd4b	0	0	0	0	0	0	0	0	0	0	NA	NA
Klhl1	0	0	0	0	0	0	0.5	0	0	0	NA	NA
Trim52	0	0	0	0	0	0	0	0	0	0	NA	NA
Gzme	0	0	0	0	0	0	0	0	0	0	NA	NA
Dhrs2	0	0	0	0	0	0	0	0	0	0	NA	NA
Mcpt2	0	0	0	0	0	0	0	0	0	0	NA	NA
Mcpt1	0	0	0	0	0	0	0	0	0	0	NA	NA
Marchf11	0.5	0	0	0	0	0	0.5	0	0	0	NA	NA
A1bg	0	0.333333	0	0	0	0	0	0	0	0	NA	NA
Dmc1	0	0	0.5	0	0	0	0	0	0	0.333333	NA	NA
Prm1	0	0	0	0	0	0	0	0	0	0	NA	NA
Ly6h	0	0	0	0	0	0	0	0	0	0	NA	NA
Ly6g	0	0	0	0	0	0.5	0.5	0	0	0	NA	NA
Cyp11b2	0	0	0	0	0	0	0	0	0	0	NA	NA
Lypd2	0	0	0	0	0	0	0	0	0	0	NA	NA
Mroh4	0	0	0	0	0	0	0	0	0	0	NA	NA
Acr	0	0	0	0	0	0	0	0	0	0	NA	NA
Retnlb	0	0	0	0	0	0	0	0	0	0	NA	NA
Morc1	0	0	0	0	0	0	0	0	0	0	NA	NA
Cd96	0	0	0	0	0	0	0.5	0	0	0	NA	NA
Drd3	0	0	0	0	0	0	0	0	0	0	NA	NA
Gsc2	0	0	0	0	0	0	0	0	0	0	NA	NA
Tex55	0	0	0	0	0	0	0	0	0	0	NA	NA
Ropn1	0	0	0	0	0	0	0	0	0	0	NA	NA
Tmprss15	0	0	0	0	0	0.5	0	0	0	0	NA	NA
Ahsg	0	0	0	0	0	0	0	0	0	0	NA	NA
Adipoq	0	0	0.5	0	0	0	0	0	0	0	NA	NA
Prl2a1	0	0	0	0	0	0	0	0	0	0	NA	NA
Krtap15	0	0	0	0	0	0	0	0	0	0	NA	NA
Fam3b	0	0	0	0	0	0	0	0	0	0	NA	NA
Lalba	0	0	0	0	0	0	0	0	0	0	NA	NA
Krt6b	0	0	0.5	0	0	0	0.5	0	0	0	NA	NA
Fabp2	0	0	0	0	0	0	0	0	0	0	NA	NA
Cxcl13	0	0	0	0	0	0	0.5	0	0	0	NA	NA
Pate12	0	0	0	0	0	0	0	0	0	0	NA	NA
Ssxb2	0	0	0	0	0	0	0	0	0	0	NA	NA
Ceacam14	0	0	0	0	0	0.5	0.5	0	0	0	NA	NA
Lcn9	0	0	0	0	0	0	0	0	0	0	NA	NA
Cypt1	0	0	0	0	0	0	0	0	0	0	NA	NA
Sva	0	0	0	0	0	0	0	0	0	0	NA	NA
Dlx2	0	0	0	0	0	0	0	0	0	0	NA	NA
Stk31	0	0	0	0	0	0	0.5	0	0	0	NA	NA
Cela3b	0	0	0	0	0	0	0	0	0	0	NA	NA
Esx1	0	0	0	0	0	0	0.5	0	0	0	NA	NA
Nox3	0	0	0	0	0	0	0	0	0	0	NA	NA
Crisp2	0	0	0	0	0	0	0	0	0	0	NA	NA
Tcte1	0	0	0	0	0	0.5	0	0	0	0	NA	NA
Pgc	0	0	0	0	0	0.5	0	0	0	0	NA	NA
Tmprss3	0	0	0	0	0	0	0	0	0	0	NA	NA
Vit	0	0	0	0	0	0	0	0	0.333333	0	NA	NA
Themis3	0	0	0	0	0	0.5	0	0	0	0	NA	NA
Prss21	0	0	0	0	0	0	0	0	0	0	NA	NA
Sbpl	0	0	0	0	0	0	0	0	0	0	NA	NA
Sbp	0	0	0	0	0	0	0	0	0	0	NA	NA
Six2	0	0	0	0	0	0.5	0	0	0	0	NA	NA
Prss28	0	0	0	0	0	0	0	0	0	0	NA	NA
St6gal2	0	0	0	0	0	0.5	0.5	0	0	0	NA	NA
Tekt4	0	0	0	0	0	0	0.5	0	0	0	NA	NA
Acsbg2	0	0	0	0	0	0	0	0	0	0	NA	NA
Acsbg3	0	0	0	0	0	0	0	0	0	0	NA	NA
Clpsl2	0	0	0	0	0	0	0	0	0	0	NA	NA
Clps	0	0	0	0	0	0	0	0	0	0	NA	NA
Pdzph1	0	0	0	0	0	0	0	0	0	0	NA	NA
Lyzl1	0	0	0	0	0	0	0	0	0	0	NA	NA
Btnl2	0	0	0	0	0	0	0	0	0	0	NA	NA
Cyp21a1	0	0	0	0	0	0	0	0	0	0	NA	NA
Pou5f1	0	0	0	0	0	0	0.5	0	0	0	NA	NA
Psors1c2	0	0	0	0	0	0	0.5	0	0	0	NA	NA
H2.M10.1	0	0	0	0	0	0	0	0	0	0	NA	NA
Pou4f3	0	0	0	0	0	0	0	0	0	0	NA	NA
Ftmt	0	0	0	0	0	0	0	0	0	0	NA	NA
Grp	0	0	0	0	0	0	0	0	0	0	NA	NA
X1700034E13Rik	0	0	0	0	0	0	0	0	0	0	NA	NA
X4930546C10Rik	0	0	0	0	0	0	0	0	0	0	NA	NA
Galr1	0	0	0	0	0	0	0.5	0	0	0	NA	NA
Il17b	0	0	0	0	0	0	0	0	0	0	NA	NA
Scgb1a1	0	0	0	0	0	0	0	0	0	0	NA	NA
Ms4a3	0	0	0	0	0	0	0	0	0	0	NA	NA
Cblif	0.5	0	0	0	0	0	0	0	0	0	NA	NA
Ms4a19	0	0	0	0	0	0	0.5	0	0	0	NA	NA
Ms4a20	0	0	0	0	0	0	0	0	0	0	NA	NA
Ms4a10	0	0	0	0	0	0	0	0	0	0	NA	NA
Pga5	0	0	0	0	0	0	0	0	0	0	NA	NA
Lipf	0	0	0	0	0	0	0	0	0	0	NA	NA
Lipn	0	0	0	0	0	0	0	0	0	0	NA	NA
Lipk	0	0	0	0	0	0	0	0	0	0	NA	NA
Dkk1	0	0.333333	0.5	0	0	0.5	0.5	0	0	0	NA	NA
Lao1	0	0	0	0	0	0	0	0.333333	0	0	NA	NA
Plaat5	0	0.333333	0	0	0	0	0	0	0	0	NA	NA
Tectb	0	0	0	0	0	0	0.5	0	0	0.333333	NA	NA
Pde6c	0	0	0	0	0	0	0	0	0	0	NA	NA
Cyp2c39	0	0	0	0	0	0	0.5	0	0	0	NA	NA
Cyp2c40	0	0.333333	0	0	0	0.5	0	0	0	0	NA	NA
Tll2	0	0	0	0	0	0	0	0	0	0	NA	NA
Dntt	0	0	0	0	0	0	0	0	0	0	NA	NA
Samt4	0	0	0	0	0	0	0	0	0	0	NA	NA
Nr0b1	0	0	0	0	0	0	0	0	0	0	NA	NA
Ccdc172	0	0	0	0	0	0	0	0	0	0	NA	NA
Pnliprp2	0	0	0	0	0	0	0	0	0	0	NA	NA
Bnc1	0	0	0	0	0	0	0.5	0	0	0	NA	NA
Ppp1r27	0	0	0	0	0.333333	0	0	0	0	0	NA	NA
Scd3	0	0	0	0	0	0	0.5	0.333333	0	0	NA	NA
Fgf8	0	0	0	0	0	0	0	0	0	0	NA	NA
X4933436I01Rik	0	0	0	0	0	0.5	0	0	0	0	NA	NA
Agap2	0	0	0	0	0	0	0.5	0	0	0	NA	NA
Crisp1	0	0	0	0	0	0	0	0	0	0	NA	NA
Crisp3	0	0	0	0	0	0	0	0	0	0	NA	NA
Tktl2	0	0	0	0	0	0	0	0	0	0	NA	NA
X2010106E10Rik	0	0	0	0	0	0	0	0	0	0	NA	NA
X6030468B19Rik	0	0	0.5	0	0	0	0.5	0	0	0	NA	NA
Gng13	0	0	0	0	0	0.5	0	0	0	0	NA	NA
Crisp4	0	0	0	0	0	0	0	0	0	0	NA	NA
X4930412O13Rik	0	0	0	0	0	0	0	0	0	0	NA	NA
Ccdc7a	0	0	0	0	0	0	0	0	0	0	NA	NA
Pramel7	0	0	0	0	0	0	0	0	0	0	NA	NA
Il17a	0	0	0	0	0	0	0	0	0	0	NA	NA
Msc	0	0.333333	0	0	0	0	0	0	0	0.333333	NA	NA
Cps1	0	0	0	0	0	0	0	0	0	0	NA	NA
Ctla4	0	0	0	0	0	0	0	0	0	0	NA	NA
Dnaaf6	0	0	0	0	0	0	0	0	0	0	NA	NA
Lyg1	0	0	0	0	0	0	0	0	0	0	NA	NA
Mstn	0	0	0	0	0	0.5	0	0	0	0	NA	NA
Zap70	0	0.333333	0	0.333333	0.333333	0.5	0.5	0	0	0.333333	NA	NA
Prss39	0	0	0	0	0	0.5	0	0	0	0	NA	NA
Ccl20	0	0	0	0	0	0	0	0	0	0	NA	NA
Tnp1	0	0	0	0	0	0	0	0	0	0	NA	NA
Nmur1	0	0.333333	0	0	0	0	0	0	0	0.333333	NA	NA
Nppc	0	0	0.5	0	0	0	0	0	0	0	NA	NA
Alppl2	0	0	0	0	0	0	0	0	0	0	NA	NA
Ecel1	0	0	0	0	0	0	0	0	0	0	NA	NA
Chrng	0	0	0	0	0	0.5	0	0	0	0	NA	NA
Snorc	0	0	0	0	0.333333	0	0	0	0	0	NA	NA
Pdcd1	0	0	0	0	0	0	0	0.333333	0	0	NA	NA
Iqca	0	0	0	0	0	0	0	0	0	0	NA	NA
Slco6c1	0	0	0	0	0	0	0	0	0	0	NA	NA
Cd55b	0	0	0	0	0	0	0	0	0	0	NA	NA
Il20	0	0	0	0	0	0	0	0	0	0	NA	NA
Il24	0	0	0	0	0	0	0	0	0	0	NA	NA
Chit1	0	0	0	0	0	0	0.5	0	0	0	NA	NA
Rgs16	0.5	0.333333	0	0	0	0	0	0	0	0	NA	NA
Wdr64	0	0.333333	0	0	0	0	0	0	0	0	NA	NA
Mptx1	0	0	0	0	0	0	0	0	0	0.333333	NA	NA
Ifi202b	0	0	0	0	0	0	0	0	0	0	NA	NA
Fmo9	0	0	0	0	0	0	0	0	0	0	NA	NA
Tex35	0	0	0	0	0	0	0	0	0	0	NA	NA
Olah	0	0	0	0	0	0	0	0	0	0	NA	NA
Ucma	0	0	0	0	0	0	0	0	0	0	NA	NA
Myoc	0.5	0	0	0	0	0.5	0	0	0	0	NA	NA
Ptf1a	0	0	0	0	0	0	0	0	0	0	NA	NA
X4930426L09Rik	0	0	0	0	0	0	0	0.333333	0	0	NA	NA
Cel	0.5	0	0	0	0	0	0	0	0	0	NA	NA
Galnt5	0	0	0	0	0	0	0	0	0	0	NA	NA
Gbgt1	0	0	0	0	0	0	0.5	0	0	0	NA	NA
Fcnb	0	0	0	0	0	0	0.5	0	0	0	NA	NA
Fibcd1	0	0	0	0	0	0	0	0	0	0	NA	NA
Hc	0.5	0	0	0	0	0	0	0	0	0	NA	NA
X4930568D16Rik	0	0	0	0	0	0	0	0	0	0	NA	NA
Lcn4	0	0	0	0	0	0	0	0	0	0	NA	NA
Lcn3	0	0	0	0	0	0	0	0	0	0	NA	NA
Lcn5	0	0	0	0	0	0	0	0	0	0	NA	NA
Lcn12	0	0	0	0.333333	0	0	0	0	0	0	NA	NA
Tmem210	0	0	0	0	0	0	0	0	0	0	NA	NA
Il1f6	0	0	0	0	0	0	0	0	0	0	NA	NA
Dapl1	0	0	0.5	0	0	0	0.5	0	0	0	NA	NA
Prg3	0	0	0	0	0	0	0	0	0	0	NA	NA
Prg2	0	0	0	0	0	0	0	0	0	0	NA	NA
Smtnl1	0	0	0	0	0	0	0	0	0	0	NA	NA
Fshb	0	0	0	0	0	0	0	0	0	0	NA	NA
A26c3	0	0	0	0	0	0	0	0	0	0	NA	NA
Terb2	0	0	0	0	0	0	0	0	0	0	NA	NA
F2	0	0	0	0	0	0	0.5	0	0	0.333333	NA	NA
Tmco5	0	0	0	0	0	0	0	0	0	0	NA	NA
Tgm3	0	0	0	0	0	0.5	0	0	0	0	NA	NA
X1700020A23Rik	0	0	0	0	0	0	0	0	0	0	NA	NA
Otor	0	0	0	0	0	0	0	0	0	0	NA	NA
Scp2d1	0	0	0	0	0	0	0	0	0	0	NA	NA
Cstdc1	0	0	0	0	0	0	0	0	0	0	NA	NA
Cst9	0	0	0	0	0	0	0	0	0	0	NA	NA
Cstdc2	0	0	0	0	0	0.5	0	0	0	0	NA	NA
Defb22	0	0	0	0	0	0	0	0	0	0	NA	NA
Sun5	0	0	0	0	0	0	0	0	0	0	NA	NA
Bpifb2	0	0	0	0	0	0	0	0	0	0	NA	NA
Bpifa3	0	0	0	0	0	0	0	0	0	0	NA	NA
Bpifa1	0	0	0	0	0	0	0	0	0	0	NA	NA
Bpifa5	0	0	0	0	0	0	0	0	0	0	NA	NA
Fam209	0	0	0	0	0	0.5	0.5	0	0	0	NA	NA
Ankrd60	0	0	0	0	0	0	0	0	0	0	NA	NA
X1700021F07Rik	0	0	0	0	0	0	0	0	0	0	NA	NA
Fabp9	0	0	0	0	0	0	0	0	0	0	NA	NA
Cypt12	0	0	0	0	0	0	0	0	0	0	NA	NA
Oprl1	0	0	0	0	0	0	0.5	0	0	0	NA	NA
a	0	0	0	0	0	0	0	0	0	0	NA	NA
Dnajc5b	0	0	0	0	0	0.5	0	0	0	0	NA	NA
Ghrh	0	0	0	0	0	0	0	0	0	0	NA	NA
Adad1	0	0	0	0.333333	0	0	0	0.333333	0.333333	0.333333	NA	NA
Sycp1	0	0	0	0	0	0	0	0	0	0	NA	NA
Reg4	0	0	0	0	0	0	0	0	0	0	NA	NA
Slc25a54	0	0	0	0	0	0	0	0	0	0	NA	NA
Kcnc4	0	0	0	0	0	0.5	0	0	0	0	NA	NA
Chil6	0	0	0	0	0	0.5	0	0	0	0	NA	NA
Lce1m	0	0	0	0	0	0	0	0	0	0	NA	NA
Crct1	0	0	0	0	0	0.5	0	0	0	0	NA	NA
Lce1g	0	0	0	0	0	0	0	0	0	0	NA	NA
Lelp1	0	0	0	0	0	0	0	0	0	0	NA	NA
X1700006A11Rik	0	0	0	0	0	0	0	0	0	0	NA	NA
X1700061I17Rik	0	0	0	0	0	0	0.5	0	0	0	NA	NA
Hormad1	0	0	0	0	0	0	0	0	0	0	NA	NA
Myoz2	0	0	0.5	0	0	0	0.5	0	0	0	NA	NA
Rpe65	0	0	0	0	0	0.5	0.5	0	0	0	NA	NA
X1700025O08Rik	0	0	0	0	0	0	0	0	0	0	NA	NA
Gabrr1	0	0	0	0	0	0	0	0	0	0	NA	NA
X1700009N14Rik	0	0	0	0	0	0	0	0	0	0	NA	NA
Cga	0	0	0	0	0	0	0	0	0	0	NA	NA
Orm3	0	0	0	0	0	0	0	0	0	0	NA	NA
Slc44a5	0	0	0	0	0	0	0.5	0	0	0	NA	NA
X2310002L09Rik	0.5	0	0	0	0	0	0	0	0	0	NA	NA
Spink4	0	0	0	0	0	0	0	0	0	0	NA	NA
Saxo1	0	0	0	0	0	0	0.5	0	0	0	NA	NA
Dynlt5	0	0.333333	0	0	0	0	0	0	0	0	NA	NA
Izumo3	0	0	0	0	0	0	0	0	0	0	NA	NA
Calr4	0	0	0	0.333333	0	0	0	0	0	0	NA	NA
X1700012P22Rik	0	0	0	0	0	0	0	0	0	0	NA	NA
Pramel13os	0	0	0	0	0	0	0	0	0	0	NA	NA
Pramel13	0	0	0.5	0	0	0	0	0	0	0	NA	NA
Aadacl4fm1	0	0	0	0	0	0	0	0	0	0	NA	NA
Dmrtb1	0	0	0	0	0	0	0	0	0	0	NA	NA
Lrp8os1	0	0	0	0	0	0	0	0	0	0	NA	NA
Tfap2c	0	0	0	0	0	0	0.5	0	0	0	NA	NA
Gnat3	0	0	0	0	0	0	0	0	0	0	NA	NA
Spocd1	0	0	0	0	0	0	0	0	0	0	NA	NA
Hpca	0	0	0	0	0	0	0	0	0	0	NA	NA
Tmem54	0	0	0	0	0	0	0	0	0	0	NA	NA
CK137956	0	0	0	0	0	0	0	0	0	0	NA	NA
Rhd	0	0	0	0	0	0	0	0.333333	0.333333	0	NA	NA
Galntl5	0	0	0	0	0	0	0	0	0	0.333333	NA	NA
Uts2	0	0	0	0	0	0	0	0	0	0	NA	NA
Cort	0	0	0	0.333333	0	0	0.5	0	0	0	NA	NA
Car6	0	0	0	0	0	0	0	0	0	0	NA	NA
Slc26a5	0	0	0	0	0	0	0	0	0	0	NA	NA
X4930584F24Rik	0	0	0	0	0	0.5	0	0	0	0	NA	NA
Plch2	0.5	0	0	0	0	0	0	0	0	0	NA	NA
Nkx1.1	0	0	0.5	0	0	0	0	0	0	0	NA	NA
Spata18	0	0	0	0	0	0	0	0	0	0	NA	NA
Fam166c	0	0	0	0	0	0	0	0	0	0	NA	NA
Chrna9	0	0	0	0	0	0	0	0	0	0	NA	NA
Pdcl2	0	0	0	0	0	0	0	0	0	0	NA	NA
Ugt2a2	0	0	0	0	0	0	0.5	0	0.333333	0	NA	NA
Sult1e1	0	0	0	0	0	0	0	0	0.333333	0	NA	NA
Smr3a	0	0	0	0	0	0	0	0	0	0	NA	NA
Amtn	0	0	0	0	0	0	0	0	0	0	NA	NA
Ibsp	0.5	0	0	0	0	0	0	0	0	0	NA	NA
X4930522N08Rik	0	0	0	0	0	0.5	0.5	0	0	0	NA	NA
Cxcl15	0	0	0	0	0	0	0.5	0	0	0	NA	NA
Ereg	0	0	0	0	0	0	0	0	0	0	NA	NA
Pla2g1b	0	0	0	0	0	0	0	0	0	0	NA	NA
X1700123K08Rik	0	0	0	0	0	0	0	0	0	0	NA	NA
Cyp2w1	0	0	0	0	0	0	0	0	0	0	NA	NA
Ocm	0	0	0	0	0.333333	0	0	0	0	0	NA	NA
X1700018F24Rik	0	0	0	0	0	0	0	0	0	0	NA	NA
Cyp3a25	0	0	0	0	0	0	0	0	0	0	NA	NA
Pdx1	0	0	0	0	0.333333	0	0	0	0	0	NA	NA
Cdx2	0	0	0	0	0	0	0.5	0	0	0	NA	NA
C8b	0	0	0	0	0	0	0	0	0	0	NA	NA
Wdr95	0.5	0	0	0	0	0.5	0	0	0	0	NA	NA
Spam1	0	0	0	0	0	0	0.5	0	0	0	NA	NA
Lmod2	0	0	0	0	0	0	0	0	0	0	NA	NA
Fezf1	0	0	0	0	0	0	0	0	0	0	NA	NA
Pax4	0	0	0	0	0	0	0	0	0	0	NA	NA
Fscn3	0	0	0	0	0	0.5	0	0	0	0	NA	NA
Doxl1	0	0	0	0	0	0	0	0	0	0	NA	NA
Npvf	0	0	0	0	0	0	0	0	0	0	NA	NA
X1700111E14Rik	0	0	0	0	0	0	0	0	0	0	NA	NA
Stra8	0	0	0	0	0	0	0	0	0	0	NA	NA
Sval1	0	0	0	0	0	0	0	0	0	0	NA	NA
Kel	0	0	0	0	0	0	0	0	0	0	NA	NA
Llcfc1	0	0	0	0	0	0	0	0	0	0	NA	NA
Trpv6	0	0.333333	0	0	0	0.5	0.5	0	0	0	NA	NA
X2210010C04Rik	0.5	0	0	0	0	0	0.5	0	0	0	NA	NA
Moxd2	0	0	0	0	0	0.5	0	0	0	0	NA	NA
Prss37	0	0	0	0	0	0	0	0	0	0	NA	NA
Qrfprl	0	0	0	0	0	0	0	0	0	0	NA	NA
Figla	0	0	0	0	0	0	0	0	0	0	NA	NA
Reg3g	0	0	0	0	0	0	0.5	0	0	0	NA	NA
Gkn2	0	0	0	0	0	0	0	0	0	0	NA	NA
Gkn1	0	0	0	0	0	0	0	0	0	0	NA	NA
Cntn6	0	0	0	0	0	0.5	0	0	0	0	NA	NA
Mug2	0	0	0	0	0.333333	0	0	0	0	0	NA	NA
Clec2e	0	0	0	0	0	0	0	0	0	0	NA	NA
Klra5	0	0	0	0	0	0	0	0	0	0	NA	NA
Tas2r103	0	0	0	0	0	0	0	0	0	0	NA	NA
Gsg1	0	0	0	0	0	0	0	0	0	0	NA	NA
Plcz1	0	0	0	0	0	0	0	0	0	0	NA	NA
Smco2	0	0	0	0	0	0	0	0	0	0	NA	NA
Prmt8	0	0	0	0	0	0	0	0	0	0	NA	NA
Klrb1a	0	0	0	0	0	0	0.5	0	0	0	NA	NA
Clec2j	0	0	0	0	0	0	0	0	0	0	NA	NA
Ceacam12	0	0	0	0	0	0	0	0	0	0	NA	NA
Psg28	0	0	0	0	0	0	0	0	0	0	NA	NA
X2900092C05Rik	0	0	0	0	0	0	0	0	0	0	NA	NA
Ckm	0	0.333333	0	0	0	0.5	0	0	0	0	NA	NA
Ppm1n	0	0	0	0	0	0	0.5	0	0	0	NA	NA
X4933421I07Rik	0	0	0	0	0	0	0	0	0	0	NA	NA
Csrp3	0	0	0	0	0	0	0	0	0	0	NA	NA
Lypd5	0	0	0	0	0	0.5	0	0	0	0	NA	NA
Slc17a6	0	0	0	0	0	0	0.5	0	0	0	NA	NA
Dbx1	0.5	0	0	0	0	0.5	0	0	0	0	NA	NA
Acan	0	0	0	0	0	0.5	0	0	0	0	NA	NA
X1700010L04Rik	0	0	0	0	0	0	0.5	0	0	0	NA	NA
Sh3gl3	0.5	0	0	0	0	0	0.5	0	0	0	NA	NA
Gm45837	0	0	0	0	0	0	0	0	0	0	NA	NA
Calcb	0	0	0	0	0	0	0	0	0	0	NA	NA
Klk10	0	0.333333	0	0	0	0.5	0	0	0	0	NA	NA
Cd19	0	0	0	0	0	0	0	0	0	0	NA	NA
Lyve1	0	0.333333	0	0	0	0	0.5	0	0	0	NA	NA
Tex36	0	0	0	0	0	0	0	0	0	0	NA	NA
Vgll1	0.5	0	0	0	0	0	0	0	0	0	NA	NA
Cacna1f	0.5	0	0	0	0	0	0.5	0	0	0	NA	NA
Eras	0	0	0	0	0	0	0	0	0	0	NA	NA
Magea9	0	0	0	0	0	0	0.5	0	0	0	NA	NA
Ctag2	0	0	0	0	0	0	0	0	0	0	NA	NA
X4930447F04Rik	0	0	0	0	0	0	0	0	0	0	NA	NA
X4931400O07Rik	0	0	0	0	0	0	0	0	0	0	NA	NA
Fgf16	0	0	0	0	0	0	0	0	0	0	NA	NA
Pgk2	0	0	0.5	0	0	0.5	0	0	0	0	NA	NA
Tnmd	0	0	0	0	0	0	0	0	0	0	NA	NA
X4930513O06Rik	0	0	0	0	0	0	0	0	0	0	NA	NA
Zcchc13	0	0.333333	0	0	0	0	0	0	0	0	NA	NA
Gabrq	0	0	0	0	0	0	0.5	0	0	0	NA	NA
Amelx	0	0	0	0	0	0	0	0	0	0	NA	NA
Trex2	0	0	0	0	0	0	0	0	0	0	NA	NA
Atp2b3	0	0	0	0	0	0	0.5	0	0	0	NA	NA
Opn1mw	0	0	0	0	0	0	0	0	0	0	NA	NA
Tktl1	0	0	0	0	0	0	0	0	0	0	NA	NA
Tceal6	0	0	0	0	0	0	0	0	0	0	NA	NA
Pramex1	0	0	0	0	0	0	0	0	0	0	NA	NA
Atp4b	0	0	0	0	0	0.5	0	0	0	0.333333	NA	NA
Defb8	0	0	0	0	0	0	0	0	0	0	NA	NA
Chrna6	0	0	0	0	0	0.5	0	0	0	0.333333	NA	NA
Cd209d	0	0	0.5	0	0	0	0	0	0	0	NA	NA
X1700128E19Rik	0	0	0	0	0	0.5	0	0.333333	0	0	NA	NA
Tex29	0	0	0	0	0	0	0	0	0	0	NA	NA
Spata4	0	0	0	0	0	0.5	0	0.333333	0	0	NA	NA
Dkk4	0	0	0	0	0	0	0	0	0	0	NA	NA
Adam18	0	0	0	0	0	0	0	0	0	0	NA	NA
Adam3	0	0	0	0	0	0	0	0	0	0	NA	NA
X4930555F03Rik	0	0	0	0	0	0	0	0	0	0	NA	NA
Anxa10	0	0	0	0	0	0	0.5	0	0	0	NA	NA
F11	0	0	0	0	0	0	0	0	0	0	NA	NA
Pmfbp1	0	0	0	0	0	0	0	0	0	0	NA	NA
Ccl22	0	0	0	0	0	0	0	0	0	0	NA	NA
Ccl17	0	0	0	0	0	0	0	0.333333	0	0	NA	NA
X1700018B08Rik	0	0	0	0	0	0	0	0	0	0	NA	NA
Gm45711	0	0	0	0	0	0	0	0	0	0	NA	NA
Dpep3	0	0	0	0	0	0	0	0	0	0	NA	NA
X1700012B09Rik	0	0	0	0	0	0	0	0	0	0	NA	NA
Izumo1r	0	0	0	0	0	0	0	0	0	0	NA	NA
Ctrb1	0	0	0	0	0	0	0	0	0	0	NA	NA
Acta1	0.5	0	0.5	0	0	0	0	0	0	0.333333	NA	NA
Capn9	0	0	0.5	0	0	0	0	0	0	0	NA	NA
Spata19	0	0	0	0	0	0	0	0	0	0	NA	NA
X1700128F08Rik	0	0	0	0	0	0	0	0	0	0	NA	NA
Trim29	0	0	0	0	0	0	0.5	0	0	0	NA	NA
Jhy	0.5	0	0	0	0	0	0	0	0	0	NA	NA
Hoatz	0	0	0	0	0	0	0	0	0	0	NA	NA
Tex12	0	0	0	0	0	0	0	0	0	0.333333	NA	NA
Acrv1	0	0	0	0	0	0	0	0	0	0	NA	NA
Bcl2l10	0	0	0	0	0	0	0	0	0	0	NA	NA
Drd2	0	0	0	0	0	0	0	0	0	0	NA	NA
Cyp19a1	0	0	0	0	0	0.5	0.5	0	0	0	NA	NA
Celf6	0	0	0	0	0	0	0	0	0	0	NA	NA
Cyp1a2	0	0	0	0	0	0.5	0	0	0	0	NA	NA
Ngp	0	0	0	0	0	0	0	0	0	0	NA	NA
Tdgf1	0	0	0	0	0	0	0	0	0	0	NA	NA
Nudt16l2	0	0	0	0	0	0	0	0	0	0	NA	NA
Oas1d	0	0	0.5	0	0	0	0	0	0	0	NA	NA
Trpa1	0	0	0	0	0	0	0	0	0	0	NA	NA
Loxhd1	0	0	0	0	0	0	0	0	0	0	NA	NA
Rspo4	0	0	0	0	0	0	0	0	0	0	NA	NA
Fshr	0	0.333333	0	0	0	0.5	0	0	0	0	NA	NA
Lipi	0	0	0	0	0	0	0.5	0	0	0	NA	NA
Olfr281	0	0	0	0	0	0	0	0	0	0	NA	NA
X4933427E13Rik	0	0	0	0	0	0	0	0	0	0	NA	NA
Klrc3	0	0	0	0	0	0	0	0	0	0	NA	NA
Dhrs7c	0	0	0	0	0	0	0	0	0	0	NA	NA
Cst10	0	0	0	0	0	0	0.5	0	0	0	NA	NA
Tpsg1	0	0	0	0	0	0	0	0	0	0.333333	NA	NA
Slc9c1	0	0	0	0	0	0	0	0	0	0.333333	NA	NA
Magea4	0	0	0	0	0	0	0	0	0	0	NA	NA
Cplx1	0	0	0	0.333333	0	0	0	0	0	0	NA	NA
X3300002A11Rik	0	0	0	0	0	0	0	0	0	0	NA	NA
Fndc3c1	0	0	0	0	0	0	0	0	0	0	NA	NA
Calm4	0	0	0	0	0	0	0	0	0	0	NA	NA
Lpcat2b	0.5	0	0	0	0	0	0	0	0	0	NA	NA
Tpsb2	0	0	0	0	0	0.5	0	0	0	0	NA	NA
Prss29	0	0	0	0	0	0	0.5	0	0	0	NA	NA
Nlrp4b	0	0	0	0	0	0	0.5	0	0	0	NA	NA
Serpini2	0	0	0	0	0	0	0	0	0	0	NA	NA
Tmem63c	0	0	0	0	0	0	0	0	0	0	NA	NA
Zbbx	0	0	0	0	0	0	0	0	0	0	NA	NA
Tmem132d	0	0	0	0	0	0	0	0	0	0.333333	NA	NA
Skint2	0	0	0	0	0	0	0	0	0	0	NA	NA
Kcnh5	0	0.333333	0	0	0	0	0	0	0	0	NA	NA
Slc24a1	0	0	0	0	0	0	0.5	0	0	0	NA	NA
Ly6g5c	0	0	0	0	0	0	0	0	0	0	NA	NA
Zswim2	0	0	0	0	0	0	0	0	0	0	NA	NA
Zyg11a	0	0	0	0	0	0	0	0	0.333333	0	NA	NA
Galp	0	0	0	0	0	0	0	0	0	0	NA	NA
Prr7	0	0	0	0	0	0	0	0	0	0	NA	NA
Spertl	0	0	0	0	0	0	0	0	0	0	NA	NA
Nlrp4c	0	0	0.5	0	0	0	0	0	0	0	NA	NA
Mfrp	0	0	0	0.403333	0	0	0	0	0.333333	0	NA	NA
Dsg1c	0	0	0	0	0	0	0	0	0	0	NA	NA
Vax2	0.5	0	0	0	0	0	0	0	0	0	NA	NA
Sncb	0	0	0	0	0	0	0	0	0	0	NA	NA
Cby2	0	0	0	0	0	0	0.5	0	0.333333	0	NA	NA
Mgat4d	0	0	0	0	0	0	0	0	0	0	NA	NA
Pramel17	0	0	0	0	0	0.5	0	0	0	0	NA	NA
Kcnk15	0	0	0	0	0	0	0	0	0	0	NA	NA
Amh	0	0	0	0	0.333333	0	0	0	0	0	NA	NA
Sgcg	0	0	0.5	0	0	0	0	0	0	0	NA	NA
Ssx9	0	0	0	0	0	0	0	0	0	0	NA	NA
Ccl7	0	0	0	0	0	0	0	0	0	0	NA	NA
X4930415L06Rik	0	0	0	0	0	0	0	0	0	0	NA	NA
Cfap53	0	0	0	0	0	0	0	0	0	0	NA	NA
Dcaf8l	0	0	0	0	0	0	0.5	0	0	0	NA	NA
Mageb4	0	0	0	0	0	0	0	0	0	0	NA	NA
Ptprh	0	0	0	0	0	0	0.5	0	0	0	NA	NA
Ccr3	0	0	0	0	0	0.5	0.5	0	0	0	NA	NA
Samt3	0	0	0	0	0	0	0	0	0	0	NA	NA
Fthl17a	0	0	0	0	0	0	0	0	0	0	NA	NA
Npffr2	0	0	0	0	0	0.5	0	0	0	0	NA	NA
Krt17	0	0	0	0	0	0	0	0	0	0	NA	NA
Kcnh8	0	0	0	0	0	0	0.5	0	0	0	NA	NA
Gdpd4	0	0	0	0	0	0	0	0	0	0	NA	NA
Krt33a	0	0	0	0	0	0	0	0	0	0	NA	NA
Olfr1509	0	0	0	0	0	0	0	0	0	0	NA	NA
X4930480E11Rik	0	0	0	0	0	0	0	0	0	0	NA	NA
Mlc1	0	0	0	0	0	0	0	0	0	0	NA	NA
Plekhs1	0.5	0	0	0	0.333333	0	0	0	0	0	NA	NA
Chst4	0	0	0	0	0	0	0	0	0	0	NA	NA
Gsx2	0	0	0	0	0	0	0.5	0	0	0	NA	NA
Tmem59l	0	0	0	0	0	0	0	0	0	0	NA	NA
Fam122c	0	0	0	0	0	0	0	0	0	0	NA	NA
Meox2	0	0	0	0	0	0.5	0	0	0	0	NA	NA
Fam219aos	0	0	0	0	0	0	0	0	0	0	NA	NA
Arhgap36	0	0	0	0	0	0	0	0	0	0	NA	NA
Agr3	0	0	0	0	0	0	0	0	0	0	NA	NA
Tbc1d21	0	0	0	0	0	0	0	0	0	0	NA	NA
Rpl39.ps	0	0	0	0	0	0.5	0	0	0	0	NA	NA
H2.Ea	0	0	0	0	0	0	0	0	0	0	NA	NA
Gpr101	0	0	0	0	0	0.5	0.5	0	0	0	NA	NA
Glt6d1	0	0	0	0	0	0	0	0	0	0	NA	NA
Lcn8	0	0	0	0	0	0	0	0	0	0	NA	NA
Prss56	0	0	0	0	0	0.5	0	0	0	0	NA	NA
Akp3	0	0	0	0	0	0	0.5	0	0	0	NA	NA
Cdh8	0	0	0.5	0	0	0	0	0	0	0	NA	NA
Scgb2b2	0	0	0	0	0	0	0	0	0	0	NA	NA
Stpg4	0	0	0	0	0	0	0	0	0	0	NA	NA
Tex44	0	0	0	0	0	0.5	0	0	0	0	NA	NA
Ccdc113	0	0	0	0	0	0	0	0	0	0	NA	NA
Alx1	0	0	0	0.333333	0.333333	0	0	0	0	0.333333	NA	NA
Olfr11	0	0	0	0	0	0	0.5	0	0	0	NA	NA
Pramel5	0	0	0	0	0	0	0.5	0	0	0	NA	NA
C1ql2	0	0	0	0	0	0	0.5	0	0	0	NA	NA
Cst13	0	0	0	0	0	0	0	0	0	0	NA	NA
Mucl2	0	0	0	0	0	0	0	0	0	0	NA	NA
Cst11	0	0	0	0	0	0	0	0	0	0	NA	NA
Clca2	0	0	0	0	0	0	0.5	0	0	0	NA	NA
Sstr4	0	0	0	0	0.333333	0	0.5	0	0	0	NA	NA
Pramel18	0	0	0	0	0	0	0	0	0	0	NA	NA
Gm5229	0	0	0	0	0	0	0.5	0	0	0	NA	NA
Ttc29	0	0	0	0	0	0.5	0	0	0	0	NA	NA
Trim58	0	0	0	0	0	0	0	0	0	0	NA	NA
H2.M10.6	0	0	0	0	0	0	0	0	0	0	NA	NA
Wee2	0	0	0	0	0	0	0	0	0	0	NA	NA
Spaca5	0	0	0	0	0	0	0	0	0	0	NA	NA
H2.M10.5	0	0	0	0	0	0	0	0	0	0	NA	NA
Pldi	0	0	0	0	0	0	0	0	0	0	NA	NA
Banf2	0	0	0	0	0	0	0	0	0	0	NA	NA
H2.M1	0	0	0	0	0	0	0	0	0	0	NA	NA
Hand1	0	0	0.5	0	0	0	0	0	0	0	NA	NA
Nmur2	0	0	0	0	0	0	0	0	0	0	NA	NA
Slc22a20	0	0	0.5	0	0	0	0	0	0	0	NA	NA
Acp7	0	0	0	0	0	0	0	0	0	0	NA	NA
Prss40	0.5	0	0	0	0	0	0	0	0	0	NA	NA
H2.M11	0	0	0	0	0	0	0	0	0	0	NA	NA
Pkd2l1	0	0	0	0	0	0	0	0	0	0	NA	NA
Gm5519	0	0	0	0	0	0.5	0	0	0	0	NA	NA
Cldn11	0	0	0	0	0	0	0	0	0	0	NA	NA
Rgs22	0	0	0	0	0	0	0.5	0	0	0	NA	NA
Gdf7	0	0	0	0	0	0	0	0	0	0	NA	NA
Tmem247	0	0	0	0	0	0	0	0	0	0	NA	NA
Avp	0	0	0	0	0	0	0	0	0	0	NA	NA
Slc32a1	0	0	0	0	0	0	0	0	0	0	NA	NA
Defb7	0	0	0	0	0	0	0	0	0	0	NA	NA
Adh4	0	0.333333	0	0	0	0	0	0	0	0	NA	NA
Vstm2l	0	0	0	0	0	0	0	0	0	0	NA	NA
X1700018B24Rik	0	0	0	0	0	0	0	0	0	0	NA	NA
Itprid1	0	0	0	0	0	0.5	0	0	0	0	NA	NA
Muc5ac	0	0	0.5	0	0	0	0.5	0	0	0	NA	NA
Prm2	0	0	0	0	0	0	0	0	0	0	NA	NA
Cntnap5c	0	0	0	0	0	0	0	0	0	0	NA	NA
Cldn22	0	0	0	0	0	0	0	0	0	0	NA	NA
Kcna6	0	0	0	0	0	0	0.5	0	0	0	NA	NA
Cer1	0	0	0	0	0	0	0.5	0	0	0	NA	NA
Hand2	0	0.333333	0	0	0	0.5	0.5	0	0	0	NA	NA
Hoxa13	0	0	0	0	0	0	0	0	0	0	NA	NA
Itln1	0	0	0	0	0	0	0	0	0	0	NA	NA
Gdf5	0	0	0	0	0	0	0	0	0	0	NA	NA
Pth2	0	0	0	0	0	0	0.5	0	0	0	NA	NA
X2410017I17Rik	0	0	0	0	0	0.5	0	0	0	0.333333	NA	NA
Camp	0	0	0	0.333333	0	0	0	0	0	0	NA	NA
Catsper1	0	0.333333	0	0	0	0	0.5	0	0	0	NA	NA
Zkscan16	0	0.333333	0	0	0	0	0	0	0	0	NA	NA
Sycp2l	0	0	0	0	0	0	0	0	0	0	NA	NA
Txndc8	0	0	0	0	0	0	0	0	0	0	NA	NA
Elovl3	0	0	0	0	0	0	0.5	0	0	0	NA	NA
Kpna7	0	0	0	0	0	0	0.5	0	0	0	NA	NA
Scgb1c1	0	0	0	0	0	0	0	0	0	0	NA	NA
Birc7	0	0	0	0	0	0	0	0	0	0	NA	NA
Prl3a1	0	0	0	0	0	0	0	0	0	0	NA	NA
Prl3b1	0	0	0	0	0	0	0	0	0	0	NA	NA
Soga3	0	0	0.5	0	0	0	0	0	0	0	NA	NA
E330034G19Rik	0	0	0	0	0	0	0	0	0	0	NA	NA
Tsga13	0	0	0	0	0	0	0	0	0	0	NA	NA
Chad	0	0	0	0	0	0.5	0	0.333333	0	0	NA	NA
X9330171B17Rik	0	0	0	0	0	0	0	0	0	0.333333	NA	NA
X1700003H04Rik	0	0	0	0	0	0	0	0	0	0	NA	NA
Rlbp1	0	0	0	0	0	0	0.5	0	0	0	NA	NA
Rpl39l	0	0	0	0	0	0	0	0	0	0	NA	NA
Tex19.1	0	0	0	0	0	0	0.5	0	0	0	NA	NA
Tsga10ip	0	0	0.5	0	0	0	0	0	0	0	NA	NA
Ankar	0	0	0	0	0	0	0	0	0	0	NA	NA
Marchf4	0	0.333333	0	0	0	0.5	0.5	0	0	0	NA	NA
Calhm4	0	0	0	0	0	0.5	0	0	0	0	NA	NA
Sgcz	0	0	0	0	0	0	0	0	0	0	NA	NA
Olfr303	0	0	0	0	0	0.5	0	0	0	0	NA	NA
Tspan10	0	0	0	0	0	0.5	0	0	0	0	NA	NA
Defb3	0	0	0	0	0	0	0	0	0	0	NA	NA
Defb5	0	0	0	0	0	0	0	0	0	0	NA	NA
Olig2	0	0	0	0	0	0.5	0.5	0	0	0	NA	NA
Fkbp6	0	0	0	0	0	0	0	0	0	0.333333	NA	NA
Pfpl	0	0	0	0	0	0	0	0	0	0	NA	NA
Mettl11b	0	0	0	0	0	0	0	0	0	0	NA	NA
Kcns1	0	0	0	0	0	0	0	0	0	0	NA	NA
Cd209c	0	0	0	0	0	0	0.5	0	0	0	NA	NA
Cd209e	0	0	0	0	0	0	0	0	0	0	NA	NA
Cuzd1	0	0	0	0	0	0	0	0	0	0	NA	NA
Gm6369	0	0	0	0	0	0	0	0	0	0	NA	NA
Gzmg	0	0	0	0	0	0	0	0	0	0	NA	NA
Ctsg	0	0	0	0	0	0	0	0	0	0	NA	NA
Tex45	0	0	0	0.333333	0	0	0	0	0	0	NA	NA
Cacng5	0.5	0	0	0	0	0	0	0	0	0	NA	NA
H2ap	0	0	0	0	0	0	0	0	0	0	NA	NA
Prdm13	0	0	0.5	0	0.333333	0	0.5	0	0	0	NA	NA
Lrrc52	0	0	0	0	0	0	0	0	0	0	NA	NA
Igsf23	0	0.333333	0	0	0	0	0	0	0	0	NA	NA
Tex47	0	0	0	0	0	0	0.5	0	0	0	NA	NA
Matn1	0	0	0.5	0	0	0	0	0	0	0	NA	NA
Tmem225	0	0	0	0	0	0	0	0	0	0	NA	NA
Tmem270	0	0	0	0	0	0	0	0	0	0	NA	NA
Cyp2b13	0	0	0	0	0	0	0	0	0	0	NA	NA
Tlx3	0	0	0	0	0	0	0	0	0	0	NA	NA
Nlrp9c	0	0	0	0	0	0	0	0	0	0	NA	NA
Aicda	0	0	0	0	0	0	0	0	0	0	NA	NA
X1700063H04Rik	0	0	0	0	0	0	0	0	0	0	NA	NA
Chil3	0	0	0	0	0	0	0	0	0	0	NA	NA
Rsph6a	0	0	0.5	0	0	0	0	0	0	0	NA	NA
Ccr6	0	0	0	0	0	0	0.5	0	0	0	NA	NA
Igsf21	0.5	0	0	0	0	0	0.5	0	0	0	NA	NA
Iqcf4	0	0	0	0	0	0	0	0	0	0	NA	NA
Lamp3	0	0	0.5	0	0	0	0	0	0	0	NA	NA
Tmco5b	0	0	0	0	0	0	0	0	0	0	NA	NA
Sox15	0	0	0.5	0	0	0	0.5	0	0	0.333333	NA	NA
Mup4	0	0	0	0	0	0	0	0	0	0	NA	NA
Ninj2	0	0	0	0	0	0	0	0	0	0	NA	NA
Serpina3h	0	0	0	0	0	0	0	0	0	0	NA	NA
Gm3402	0	0	0	0	0	0	0	0	0	0	NA	NA
Serpina5	0	0	0	0	0	0.5	0	0	0	0	NA	NA
Serpina12	0	0	0.5	0	0	0	0	0	0	0	NA	NA
Mmp1b	0	0	0	0	0	0	0	0	0	0	NA	NA
Rims1	0	0	0	0	0	0	0.5	0	0	0	NA	NA
Trpc5	0	0	0	0	0	0	0.5	0	0	0	NA	NA
Khdc1c	0	0	0.5	0	0	0	0	0	0	0	NA	NA
Capza3	0	0	0	0	0	0	0	0	0	0	NA	NA
Pramel1	0	0	0	0	0	0.5	0	0	0	0	NA	NA
Oosp1	0	0	0	0	0	0	0	0	0	0	NA	NA
Olfr680.ps1	0	0	0	0	0	0	0	0	0	0	NA	NA
Lce3b	0	0	0	0	0	0	0	0	0	0	NA	NA
Sln	0	0	0	0	0	0	0	0	0	0	NA	NA
Sprr2i	0	0	0	0	0	0	0	0	0	0	NA	NA
X1700069L16Rik	0	0	0	0	0	0	0	0	0	0	NA	NA
Tekt3	0	0	0.5	0	0	0	0	0	0	0	NA	NA
Cdrt4	0	0	0	0	0	0	0	0	0	0	NA	NA
Sprr2d	0	0	0	0	0	0	0	0	0	0	NA	NA
Olfr631	0	0	0	0	0	0	0	0	0	0	NA	NA
Crybb2	0	0	0	0	0	0	0	0	0	0	NA	NA
Pglyrp3	0	0	0	0	0	0	0	0	0	0	NA	NA
Cyp2c37	0	0	0	0	0	0	0	0	0	0	NA	NA
Pglyrp4	0	0	0	0	0	0.5	0	0	0	0	NA	NA
Ccr8	0	0	0	0	0	0.5	0	0	0	0	NA	NA
Cibar2	0	0	0	0	0	0	0	0	0	0	NA	NA
H1f8	0	0	0	0	0	0	0	0	0	0	NA	NA
S100a14	0	0	0	0	0	0.5	0.5	0	0	0	NA	NA
Tnfrsf14	0	0.333333	0	0	0	0	0	0	0	0.333333	NA	NA
Frem3	0	0	0.5	0	0	0.5	0	0	0	0	NA	NA
Gzmk	0	0	0	0	0	0	0	0	0	0	NA	NA
Crtac1	0	0	0.5	0	0	0	0	0	0	0	NA	NA
Dnaaf6b	0	0	0	0	0	0	0	0	0	0	NA	NA
Hoxd1	0	0	0.5	0	0	0	0	0	0	0	NA	NA
Tfap2e	0	0	0.5	0	0	0	0	0	0	0	NA	NA
X4933428M09Rik	0	0	0	0	0	0.5	0	0	0	0	NA	NA
Kcna4	0.5	0	0	0	0	0.5	0.5	0	0	0	NA	NA
Xkr7	0	0	0	0	0	0	0.5	0	0	0	NA	NA
Gucy2c	0	0	0	0	0	0	0	0	0	0	NA	NA
Shisal2b	0	0	0	0	0	0	0	0	0	0	NA	NA
Ppp1r3a	0	0	0	0	0	0	0.5	0	0	0	NA	NA
Olfr1353	0	0	0.5	0	0	0	0	0	0	0	NA	NA
Olfr1032	0	0	0	0	0	0	0	0	0	0	NA	NA
Olfr769	0	0	0	0	0	0	0.5	0	0	0	NA	NA
Wfdc12	0	0	0	0	0	0	0	0	0	0	NA	NA
Kcna10	0	0	0	0	0	0.5	0.5	0	0	0	NA	NA
Olfr1026	0	0	0	0	0	0	0	0	0	0	NA	NA
Olfr1370	0	0	0	0	0.333333	0	0.5	0	0	0	NA	NA
Prr30	0	0	0	0	0	0.5	0	0	0	0	NA	NA
Olfr648	0	0	0	0	0	0	0.5	0	0	0	NA	NA
Onecut1	0	0	0	0	0	0	0	0	0	0	NA	NA
Tnp2	0	0	0	0	0	0	0.5	0	0	0	NA	NA
Fscb	0	0	0.5	0	0	0	0	0	0	0	NA	NA
Vmn1r66	0	0	0	0	0	0.5	0	0	0	0	NA	NA
Aqp6	0	0	0	0	0	0	0	0	0	0	NA	NA
Gm4835	0	0	0.5	0	0	0	0	0	0	0.333333	NA	NA
Olfr1009	0	0	0	0	0	0	0	0	0	0	NA	NA
Fam124b	0	0	0	0	0	0	0.5	0	0	0	NA	NA
Olfr1031	0	0	0	0	0	0	0	0	0	0	NA	NA
Olfr131	0	0	0	0	0	0	0	0	0	0	NA	NA
Cox8c	0	0	0	0	0	0.5	0	0	0	0	NA	NA
Gm8849	0.5	0	0	0	0	0.5	0	0	0	0	NA	NA
Olfr187	0	0	0	0	0	0	0.5	0	0	0	NA	NA
Tmem130	0	0.333333	0	0	0	0	0.5	0	0.333333	0	NA	NA
Ccdc185	0	0	0	0	0	0	0.5	0	0	0	NA	NA
Magea10	0	0	0	0	0	0	0	0	0	0	NA	NA
Sptssb	0	0	0	0	0	0	0	0	0	0	NA	NA
Rab9b	0	0	0	0	0	0	0	0	0.333333	0	NA	NA
Lce3d	0	0	0	0	0	0	0	0	0	0	NA	NA
Krt34	0	0	0	0	0	0	0	0	0	0	NA	NA
Fam90a1b	0	0	0	0	0	0.5	0.5	0	0	0	NA	NA
X4930470P17Rik	0	0	0	0	0	0	0.5	0	0	0	NA	NA
Npsr1	0.5	0	0.5	0	0	0.5	0	0	0	0	NA	NA
F830045P16Rik	0	0	0	0	0	0	0	0	0	0	NA	NA
Defb12	0	0	0	0	0	0	0	0	0	0	NA	NA
Mgat5b	0	0	0	0	0	0.5	0	0	0	0	NA	NA
X1700049L16Rik	0	0	0	0	0	0	0	0	0	0	NA	NA
Gm5809	0	0.333333	0.5	0	0	0	0	0	0	0	NA	NA
Chil5	0	0	0	0	0	0	0	0	0	0	NA	NA
Olfr1018	0	0	0	0	0	0	0	0	0	0	NA	NA
A530064D06Rik	0	0	0	0	0	0	0.5	0	0	0.333333	NA	NA
Opn5	0	0.333333	0	0	0	0	0	0	0	0	NA	NA
Krtap19.4	0	0	0	0	0	0	0	0	0	0	NA	NA
Olfr790	0	0	0	0	0	0	0	0	0	0	NA	NA
Olfr178	0	0	0	0	0	0	0	0	0	0	NA	NA
Olfr1288	0	0	0	0	0	0	0	0	0	0	NA	NA
Krt13	0	0	0	0	0	0	0	0	0	0	NA	NA
Mthfr.ps1	0	0	0	0	0	0	0	0	0	0	NA	NA
Olfr225	0	0	0	0	0	0	0	0	0	0	NA	NA
Gm9788	0	0.333333	0	0	0	0	0	0	0	0	NA	NA
Spem2	0	0	0	0	0	0	0.5	0	0	0	NA	NA
Il1f9	0	0	0	0	0	0.5	0.5	0	0	0	NA	NA
X5430402E10Rik	0	0	0	0	0	0	0	0	0	0	NA	NA
E130201H02Rik	0	0	0	0	0	0	0	0	0	0	NA	NA
Kcnj4	0	0	0	0	0	0	0	0	0.333333	0.333333	NA	NA
Aqp5	0	0	0	0	0	0	0.5	0	0	0	NA	NA
Nkx2.3	0	0	0	0	0	0	0.5	0	0	0	NA	NA
Gm9789	0	0	0	0	0	0	0	0	0	0	NA	NA
Olfm5	0	0	0	0	0	0	0	0	0	0	NA	NA
Olfr221	0	0	0	0	0	0	0.5	0	0	0	NA	NA
Olfr978	0	0	0	0	0	0	0	0	0	0	NA	NA
Olfr794	0	0	0	0	0	0	0.5	0	0	0	NA	NA
Apol7c	0	0	0	0	0	0	0	0	0	0	NA	NA
BC024139	0	0	0	0	0	0	0	0	0	0	NA	NA
Sowahd	0	0	0	0	0	0	0	0	0	0	NA	NA
Klk12	0	0	0	0	0	0	0	0	0	0	NA	NA
Olfr867	0	0	0	0	0	0	0	0	0	0	NA	NA
Klk1b11	0	0	0	0	0	0	0	0	0	0	NA	NA
Foxe3	0	0	0	0	0	0	0	0	0	0	NA	NA
Olfr779	0	0	0	0	0	0	0	0	0	0	NA	NA
Olfr1302	0	0	0	0	0	0	0	0	0	0.333333	NA	NA
Serpinb3a	0	0	0	0	0	0	0	0	0	0	NA	NA
Gm4922	0	0	0	0	0	0	0.5	0	0	0	NA	NA
Gm11507	0	0	0	0	0	0	0	0	0	0	NA	NA
Krtap4.2	0	0	0	0	0	0	0	0	0	0	NA	NA
Prss42	0	0	0	0	0	0	0	0	0	0	NA	NA
Ly6k	0	0	0	0	0	0	0	0	0	0	NA	NA
Gm5479	0	0	0	0	0	0	0	0	0	0	NA	NA
Defb10	0	0	0	0	0	0	0	0	0	0	NA	NA
Olfr159	0	0	0	0	0	0	0.5	0	0	0	NA	NA
Syt16	0	0	0	0	0	0	0	0	0	0	NA	NA
Ucn3	0	0	0	0	0	0	0	0	0	0	NA	NA
Olfr1426	0	0	0.5	0	0	0	0	0	0	0	NA	NA
Spata21	0	0	0	0	0	0.5	0.5	0	0	0	NA	NA
Gm4779	0	0	0	0	0	0	0.5	0	0	0	NA	NA
Olfr711	0	0	0	0	0	0	0.5	0	0	0	NA	NA
Acer1	0	0	0	0	0	0	0	0	0	0	NA	NA
Aqp12	0	0	0	0	0	0	0	0	0	0	NA	NA
Krtap4.7	0	0	0	0	0	0	0	0	0	0	NA	NA
Taar6	0	0	0	0	0	0	0	0	0	0	NA	NA
Olfr1445	0	0	0	0	0	0	0.5	0	0	0	NA	NA
Olfr1255	0	0	0.5	0	0	0	0	0	0	0	NA	NA
X4933411O13Rik	0	0	0	0	0	0.5	0	0	0	0	NA	NA
Sox3	0	0	0	0	0	0	0	0	0	0	NA	NA
Olfr835	0	0	0	0	0	0	0	0	0	0	NA	NA
Ppp1r2.ps9	0	0	0	0	0	0	0	0	0	0	NA	NA
Rln3	0	0	0	0	0	0	0	0	0	0	NA	NA
Krtap5.4	0	0	0	0	0	0	0	0	0	0	NA	NA
Magec2	0	0	0	0	0	0	0	0	0	0	NA	NA
Hsfy2	0	0	0	0	0	0	0	0	0	0	NA	NA
Vmn1r230	0	0	0	0	0	0	0.5	0	0	0	NA	NA
Slco6b1	0	0	0	0	0	0	0.5	0	0	0	NA	NA
Hcrt	0.5	0	0	0.333333	0	0	0	0	0	0	NA	NA
Olfr1368	0	0	0	0	0	0	0	0	0	0	NA	NA
Lce3c	0	0	0	0	0	0	0	0	0	0	NA	NA
Olfr891	0	0	0	0	0	0	0	0	0	0	NA	NA
Sprr3	0	0	0	0	0	0	0	0	0	0	NA	NA
Krt14	0	0	0	0	0	0	0	0	0	0	NA	NA
Olfr610	0	0	0	0	0	0	0	0	0	0	NA	NA
Olig3	0	0	0	0	0	0	0	0	0	0	NA	NA
Gm5455	0.5	0	0	0	0	0.5	0	0.333333	0	0	NA	NA
Odf3l1	0	0.333333	0	0	0	0	0.5	0	0	0	NA	NA
Fam216b	0	0	0	0	0	0.5	0	0	0	0	NA	NA
Lcn6	0.5	0	0	0	0	0.5	0.5	0	0	0	NA	NA
Gm4997	0	0	0	0	0	0	0	0	0	0	NA	NA
Olfr447	0	0	0	0	0	0	0	0	0	0	NA	NA
Olfr624	0	0	0	0	0	0	0	0	0	0	NA	NA
Lkaaear1	0	0	0	0	0	0	0	0	0	0	NA	NA
X4930402K13Rik	0	0	0	0	0	0.5	0	0	0	0	NA	NA
Olfr984	0	0	0	0	0	0	0.5	0	0	0	NA	NA
Gm9801	0	0	0	0	0	0	0	0	0.333333	0	NA	NA
X1700101I19Rik	0	0	0	0	0	0	0	0	0	0	NA	NA
Olfr574	0	0	0	0	0	0	0	0	0	0	NA	NA
Tgif2.ps2	0	0	0	0	0	0	0.5	0	0	0	NA	NA
Olfr1461	0	0	0	0	0	0	0	0	0	0	NA	NA
Ccdc42	0	0	0	0	0	0	0	0	0	0	NA	NA
Gm20715	0	0	0	0	0	0	0.5	0	0	0	NA	NA
Gm5548	0	0	0	0	0	0	0	0	0	0	NA	NA
Naa11	0	0	0	0	0	0	0	0	0	0	NA	NA
Pnlip	0	0	0	0	0	0	0	0	0	0	NA	NA
Olfr1364	0	0	0	0	0	0.5	0.5	0	0	0.333333	NA	NA
Il17c	0	0.333333	0	0	0	0	0	0.333333	0	0	NA	NA
X1110008E08Rik	0	0	0	0	0	0	0	0	0	0	NA	NA
C130073F10Rik	0	0	0	0	0	0	0	0	0	0	NA	NA
Olfr918	0	0	0	0	0	0	0.5	0	0	0	NA	NA
Sprr2g	0	0	0	0	0	0	0	0	0	0	NA	NA
Olfr735	0	0.333333	0	0	0	0.5	0	0	0	0	NA	NA
Rprml	0	0	0	0.333333	0	0	0	0	0	0	NA	NA
Nme9	0	0	0	0	0	0	0	0	0	0	NA	NA
Krtap5.3	0	0	0	0	0	0	0	0	0	0	NA	NA
Pramel29	0	0	0	0	0	0	0	0	0	0	NA	NA
Olfr1444	0	0	0	0	0	0	0	0	0	0	NA	NA
Adam20	0.5	0	0	0	0	0	0.5	0	0	0	NA	NA
Hs3st2	0	0	0	0	0	0	0.5	0	0	0	NA	NA
Gm6195	0	0	0	0	0	0	0.5	0	0	0	NA	NA
Defb14	0	0	0	0	0	0	0	0	0	0	NA	NA
Olfr518	0	0	0	0	0	0	0.5	0	0	0	NA	NA
Scgb2b24	0	0	0	0	0	0	0	0	0	0	NA	NA
Gm5564	0	0	0	0	0.333333	0.5	0	0	0.333333	0	NA	NA
Sh2d7	0	0	0	0	0	0	0	0	0	0	NA	NA
Krtap4.16	0	0	0	0	0	0	0	0	0	0	NA	NA
Olfr231	0	0	0	0	0	0	0	0	0	0	NA	NA
Olfr1352	0	0	0	0	0	0	0.5	0	0	0	NA	NA
Ferd3l	0	0.333333	0	0	0	0	0.5	0	0	0	NA	NA
Cfap58	0	0	0	0	0	0	0	0	0	0	NA	NA
Gm7729	0	0	0	0	0	0	0	0	0	0	NA	NA
Olfr218	0	0	0	0	0	0	0	0	0	0	NA	NA
Tas2r143	0	0	0	0	0	0	0	0	0	0	NA	NA
Lce1l	0	0	0	0	0	0	0	0	0	0	NA	NA
Enpp7	0	0	0	0	0	0	0.5	0	0	0	NA	NA
Igbp1b	0.5	0	0	0	0	0	0	0	0	0	NA	NA
Adam24	0	0	0	0	0	0	0	0	0	0	NA	NA
Phgr1	0	0	0	0	0	0	0	0	0	0	NA	NA
Mettl21e	0	0.333333	0	0	0	0	0	0	0	0	NA	NA
Il1f10	0	0	0	0	0	0	0	0	0	0	NA	NA
Spesp1	0	0	0	0	0	0	0.5	0	0	0	NA	NA
Pip5kl1	0	0	0	0	0	0	0	0	0	0	NA	NA
Prl7a2	0	0	0	0	0	0	0	0	0	0	NA	NA
Olfr1451	0	0	0	0	0	0	0	0	0	0	NA	NA
Gpr6	0	0	0	0	0	0	0	0	0	0	NA	NA
Spz1	0	0	0	0	0	0	0	0	0	0	NA	NA
Pla2g4f	0	0	0	0	0	0	0	0	0	0	NA	NA
Olfr1020	0	0	0	0	0	0.5	0	0	0	0	NA	NA
Msgn1	0	0	0	0	0	0	0.5	0	0	0	NA	NA
Acsm4	0	0	0	0	0	0	0	0	0	0	NA	NA
Ankrd33	0	0	0	0	0	0	0	0	0	0	NA	NA
X1700031F10Rik	0	0	0	0	0	0	0	0	0.333333	0	NA	NA
Olfr914	0	0	0	0	0	0	0	0	0	0	NA	NA
Ube2dnl2	0	0	0	0	0	0	0	0	0	0	NA	NA
Tas2r139	0	0	0	0	0	0	0	0	0	0	NA	NA
X1700113H08Rik	0	0	0	0	0	0	0	0	0	0	NA	NA
Gm6684	0	0	0	0	0	0	0	0	0	0	NA	NA
Helt	0	0	0	0	0	0	0	0	0	0	NA	NA
Olfr1495	0	0.333333	0	0	0	0	0	0	0	0	NA	NA
Olfr370	0	0.333333	0	0	0	0	0	0	0	0	NA	NA
Defb9	0	0	0	0	0	0	0	0	0	0	NA	NA
Antxrl	0	0	0	0	0	0	0.5	0	0	0	NA	NA
Klhl34	0	0	0	0	0	0.5	0	0	0	0	NA	NA
Dlgap2	0	0	0	0	0	0	0.5	0.333333	0	0	NA	NA
Olfr616	0	0	0	0	0	0	0	0	0	0	NA	NA
Olfr629	0	0	0	0	0	0	0	0	0	0	NA	NA
Mmp10	0	0	0	0	0	0	0	0	0	0	NA	NA
Ankrd34c	0	0	0	0	0	0.5	0	0	0	0	NA	NA
Cdcp2	0	0	0	0	0	0	0.5	0	0	0	NA	NA
Krt87	0	0	0	0	0	0	0	0	0	0	NA	NA
Pea15b.ps	0	0	0.5	0	0	0	0	0	0	0	NA	NA
X1600012P17Rik	0	0	0	0	0	0	0.5	0	0	0	NA	NA
Olfr26	0	0	0	0	0	0	0	0	0	0	NA	NA
Olfr1388	0	0	0	0	0	0	0	0	0	0	NA	NA
Olfr685	0	0.333333	0	0	0	0	0	0	0	0	NA	NA
Serpinb6d	0	0	0	0	0	0	0	0	0	0	NA	NA
Ang2	0	0	0	0	0	0	0	0	0	0	NA	NA
Ripply2	0	0	0	0	0	0	0	0	0	0	NA	NA
Synb	0	0	0	0	0	0	0	0	0	0	NA	NA
Pate5	0	0	0	0	0	0	0	0	0	0	NA	NA
Hes5	0	0	0	0	0	0.5	0	0	0	0	NA	NA
Tmem196	0	0	0.5	0	0	0	0	0	0	0	NA	NA
Krt35	0	0	0	0	0	0	0.5	0	0	0	NA	NA
Neurod4	0	0	0	0	0	0	0.5	0	0	0	NA	NA
Olfr731	0	0.333333	0	0	0	0	0.5	0	0	0	NA	NA
Olfr1324	0	0	0	0	0	0	0	0	0	0	NA	NA
Olfr1153	0	0	0	0	0	0	0	0	0	0	NA	NA
Ovch2	0	0	0	0	0	0	0	0	0	0	NA	NA
Krtap4.13	0	0	0	0	0	0	0	0	0	0	NA	NA
Olfr148	0	0	0	0	0	0	0.5	0	0	0	NA	NA
Foxi2	0	0	0	0	0	0	0.5	0	0	0	NA	NA
Scrt1	0	0	0	0	0	0	0	0	0	0	NA	NA
Tprg	0	0	0	0	0	0	0	0	0	0	NA	NA
Olfr686	0	0	0	0	0	0	0.5	0	0	0	NA	NA
Sprr1b	0	0	0	0	0	0	0	0	0	0	NA	NA
Olfr564	0	0	0	0	0	0	0	0	0	0	NA	NA
Cxcr1	0	0	0	0	0	0.5	0.5	0	0	0	NA	NA
Cd300e	0	0	0	0	0	0	0	0	0	0	NA	NA
Defb15	0	0	0	0	0	0	0	0	0	0	NA	NA
Olfr938	0	0	0	0	0	0	0.5	0	0	0	NA	NA
Nkx1.2	0	0	0	0	0	0.5	0.5	0	0	0	NA	NA
Sp8	0	0	0	0	0	0	0	0	0	0	NA	NA
Cypt3	0	0	0	0	0	0	0	0	0	0	NA	NA
Krtap19.9a	0	0	0	0	0	0	0	0	0	0	NA	NA
Hmgb4	0	0	0	0	0	0	0	0	0	0	NA	NA
Speer4b	0	0	0	0	0	0	0	0	0	0	NA	NA
Gm8666	0	0	0	0.333333	0	0	0	0	0	0	NA	NA
Prss50	0	0	0	0	0	0	0	0	0	0	NA	NA
Serpinb13	0	0	0	0	0	0	0	0	0	0	NA	NA
Ifnb1	0	0	0	0	0	0	0	0	0	0	NA	NA
Olfr202	0	0	0.5	0	0	0	0	0	0	0	NA	NA
Pudp	0	0	0	0	0	0	0	0	0	0	NA	NA
Neurog1	0	0	0	0	0	0	0	0	0	0	NA	NA
Olfr722	0	0	0	0	0	0	0	0	0	0	NA	NA
Prss32	0	0	0	0	0	0	0	0	0	0	NA	NA
Prss48	0	0	0	0	0	0.5	0	0	0	0	NA	NA
Olfr812	0	0	0	0	0	0	0	0	0	0	NA	NA
Olfr1257	0	0	0	0	0	0	0	0	0	0	NA	NA
Gm9244	0	0	0	0	0	0	0	0	0	0	NA	NA
Fam183b	0	0	0	0	0	0	0	0	0	0	NA	NA
Myoz3	0	0.333333	0	0	0	0	0	0	0	0	NA	NA
Skint7	0	0	0	0	0	0	0	0	0	0	NA	NA
Olfr844	0	0	0	0	0	0.5	0.5	0	0	0	NA	NA
Hspe1.ps2	0.5	0.333333	0	0	0	0	0	0	0	0	NA	NA
Lrp1b	0	0	0.5	0	0	0.5	0.5	0	0	0	NA	NA
Fbxw13	0	0	0	0	0	0	0	0	0	0	NA	NA
Olfr902	0	0	0	0	0	0	0	0	0	0	NA	NA
Zfp683	0	0	0	0	0	0	0	0	0	0	NA	NA
Olfr1404	0	0	0	0	0	0	0.5	0	0	0	NA	NA
Slc36a3	0	0	0	0	0	0	0	0	0	0	NA	NA
Olfr1449	0	0	0	0	0	0	0	0	0	0	NA	NA
Tecrl	0	0	0.5	0	0	0.5	0.5	0	0	0	NA	NA
Lce1h	0	0	0	0	0	0	0	0	0	0	NA	NA
Hoxb13	0	0	0	0	0	0	0	0	0	0	NA	NA
Olfr418	0	0	0	0	0	0	0.5	0	0	0	NA	NA
Olfr103	0	0	0	0	0	0	0	0	0	0	NA	NA
Nkx3.2	0	0	0.5	0	0	0	0	0	0	0	NA	NA
BC048671	0	0	0	0	0	0	0	0	0	0	NA	NA
Olfr27	0	0	0	0	0	0	0	0	0	0	NA	NA
Prss46	0	0	0	0	0	0	0	0	0	0	NA	NA
Rxfp4	0	0	0	0	0	0.5	0.5	0	0	0	NA	NA
Pmis2	0.5	0	0	0	0	0	0	0	0	0	NA	NA
Crh	0	0	0	0	0	0	0	0	0	0	NA	NA
Krtap9.3	0	0	0	0	0	0	0.5	0	0	0	NA	NA
X4921511C20Rik	0	0	0	0	0	0	0	0	0	0	NA	NA
Olfr1102	0	0	0	0	0	0	0	0	0	0	NA	NA
X4921517D22Rik	0	0	0	0	0	0.5	0.5	0	0	0	NA	NA
Glp2r	0.5	0	0	0	0	0	0.5	0	0	0	NA	NA
Olfr350	0	0	0	0	0	0	0	0	0	0	NA	NA
Olfr1176	0	0	0	0	0	0	0.5	0	0	0	NA	NA
Prm3	0	0	0	0	0	0	0	0	0	0	NA	NA
Sprr2b	0.5	0	0	0	0	0	0	0	0	0	NA	NA
A930002I21Rik	0	0	0	0	0	0	0	0	0	0	NA	NA
Adam34l	0	0	0	0	0	0	0	0	0	0	NA	NA
Otop2	0	0	0.5	0	0	0	0	0	0	0	NA	NA
Olfr70	0	0	0	0	0.333333	0	0	0	0	0	NA	NA
Krtap24.1	0	0	0	0	0	0	0	0	0	0	NA	NA
Olfr809	0	0	0	0	0	0	0.5	0	0	0	NA	NA
Olfr690	0	0	0	0	0	0	0	0	0	0	NA	NA
Olfr630	0	0	0	0	0	0	0	0	0	0	NA	NA
Olfr1378	0	0	0	0	0	0	0.5	0	0	0	NA	NA
Svs3b	0	0	0	0	0	0	0	0	0	0	NA	NA
Ppp1r3g	0	0	0	0	0	0	0.5	0	0	0	NA	NA
Mrgprb2	0	0	0	0	0	0	0	0	0	0	NA	NA
Lrrc4c	0	0	0	0	0	0	0.5	0	0	0	NA	NA
Olfr1008	0	0	0	0	0	0	0	0	0	0	NA	NA
Sprr2f	0	0	0	0	0	0	0	0	0	0	NA	NA
BC048562	0	0	0	0	0	0	0	0	0	0	NA	NA
Gm5215	0	0	0	0	0	0	0	0	0	0	NA	NA
Nhlh1	0	0	0	0	0	0	0.5	0	0	0.333333	NA	NA
Actrt2	0	0	0	0	0	0	0.5	0	0	0	NA	NA
X6030498E09Rik	0	0	0	0	0	0	0	0	0	0	NA	NA
Olfr424	0	0	0.5	0	0	0	0	0	0	0	NA	NA
Ccnb3	0	0	0	0	0	0	0.5	0	0	0	NA	NA
Olfr272	0	0	0	0	0	0	0.5	0	0	0	NA	NA
Olfr693	0	0	0	0	0	0	0	0	0	0	NA	NA
Apon	0	0	0	0	0	0.5	0.5	0	0	0	NA	NA
Gm5087	0	0	0	0	0	0	0.5	0	0	0	NA	NA
Vmn2r72	0	0.333333	0.5	0	0	0	0	0	0	0	NA	NA
Olfr664	0	0	0	0	0	0.5	0	0	0	0	NA	NA
Tex37	0	0	0	0	0	0	0	0	0	0	NA	NA
Prss58	0	0	0	0	0	0	0	0	0	0	NA	NA
Xkr4	0	0	0	0	0	0	0.5	0	0	0	NA	NA
Rnf133	0.5	0	0	0	0	0	0	0	0	0	NA	NA
Olfr796	0	0	0	0	0	0.5	0.5	0	0	0	NA	NA
A330070K13Rik	0	0	0	0	0	0	0	0	0	0	NA	NA
X1700029F12Rik	0	0	0	0	0	0	0	0	0	0	NA	NA
Olfr849	0	0	0	0	0	0.5	0.5	0	0	0	NA	NA
Gm5963	0	0	0	0	0	0	0	0	0	0	NA	NA
Hbb.bh1	0	0	0	0	0	0	0	0	0	0	NA	NA
Epx	0	0	0	0	0	0	0	0	0	0	NA	NA
Tspan32os	0	0	0	0	0	0	0	0	0	0	NA	NA
X8030423F21Rik	0	0	0	0	0	0.5	0	0	0	0	NA	NA
Mrgpra6	0	0	0	0	0	0	0	0	0	0	NA	NA
Cebpe	0.5	0	0	0	0	0	0	0	0	0	NA	NA
Olfr198	0	0.333333	0	0	0	0	0	0	0	0	NA	NA
Adarb2	0	0	0	0	0	0	0	0	0	0	NA	NA
Lrrtm4	0	0	0	0	0	0	0	0	0	0	NA	NA
Gm9885	0	0	0	0	0	0.5	0.5	0	0	0	NA	NA
Sh2d6	0	0	0	0	0	0	0	0	0	0	NA	NA
Gm9888	0.5	0	0	0.333333	0	0	0	0	0	0	NA	NA
Gm5111	0	0	0	0	0	0	0	0	0	0	NA	NA
X4833418N17Rik	0	0	0	0	0	0	0	0	0	0	NA	NA
Olfr573.ps1	0	0	0	0	0	0	0	0	0	0	NA	NA
Gm9890	0	0	0	0	0	0	0	0	0	0	NA	NA
Best2	0	0	0	0	0	0	0.5	0	0	0	NA	NA
Tas2r137	0	0	0	0	0	0	0	0	0	0	NA	NA
Nrk	0	0	0	0	0	0	0.5	0	0	0	NA	NA
Gm13619	0	0.333333	0	0	0	0	0	0	0	0	NA	NA
Btn2a2	0	0	0	0	0	0	0.5	0	0	0	NA	NA
Dspp	0	0	0	0	0	0	0.5	0	0	0	NA	NA
Olfr1013	0	0	0	0	0	0	0	0	0	0	NA	NA
Epp13	0.5	0	0.5	0	0	0	0	0	0	0	NA	NA
Olfr211	0	0	0	0.333333	0	0.5	0.5	0	0	0.333333	NA	NA
Gm4792	0	0	0	0	0	0	0	0	0	0	NA	NA
Lgals7	0	0	0	0	0	0	0	0	0	0	NA	NA
A530021J07Rik	0	0	0	0	0	0	0	0	0	0.333333	NA	NA
X6430503K07Rik	0	0	0	0	0	0	0	0	0	0	NA	NA
Gm9913	0	0	0	0	0	0	0.5	0	0	0	NA	NA
Vmn2r43	0	0	0	0	0	0	0	0	0	0	NA	NA
Rdh8	0	0	0	0	0	0	0	0	0	0	NA	NA
Krt16	0	0	0	0	0	0	0	0	0	0	NA	NA
Mepe	0	0	0	0	0	0	0.5	0	0	0	NA	NA
Gm5142	0	0	0	0	0	0	0	0	0	0	NA	NA
Gm9930	0	0	0	0	0	0.5	0	0	0	0	NA	NA
Adam39	0	0	0.5	0	0	0	0.5	0	0	0	NA	NA
Umodl1	0	0.333333	0	0	0	0	0.5	0	0	0	NA	NA
Vmn1r236	0	0	0	0	0	0	0	0	0	0	NA	NA
Sprr2k	0	0	0	0	0	0	0	0	0	0	NA	NA
Lce3a	0	0	0	0	0	0	0	0	0	0	NA	NA
Bsx	0	0	0	0	0	0	0	0	0	0	NA	NA
X2410024N13Rik	0	0	0	0	0	0	0	0	0	0	NA	NA
Gm4793	0	0	0	0	0	0	0.5	0	0	0	NA	NA
Cyp3a44	0	0	0	0	0	0	0	0	0	0	NA	NA
Gm9945	0	0	0.5	0	0	0	0	0	0	0	NA	NA
X9430021M05Rik	0	0	0	0	0	0	0	0	0	0	NA	NA
Vsnl1	0	0	0	0	0	0	0.5	0	0	0	NA	NA
Gm14461	0	0	0	0	0	0	0	0	0	0	NA	NA
Ms4a5	0	0	0	0	0	0	0.5	0	0	0	NA	NA
Abca15	0	0	0	0	0	0	0.5	0	0	0	NA	NA
Mtnr1a	0	0	0	0	0	0.5	0	0.333333	0	0.333333	NA	NA
Fgf2os	0.5	0	0	0	0	0	0	0	0	0.333333	NA	NA
Stfa3	0	0	0	0	0	0	0	0	0	0	NA	NA
A830031A19Rik	0	0	0	0	0	0	0	0	0	0	NA	NA
Gm9961	0	0	0	0	0	0	0	0	0	0	NA	NA
Sprr2e	0	0	0	0	0	0.5	0	0	0	0	NA	NA
Olfr420	0	0	0	0	0.333333	0	0	0	0	0	NA	NA
Gm9964	0	0	0	0	0	0	0	0	0	0	NA	NA
Gm15155	0	0	0	0	0	0	0	0	0	0	NA	NA
M5C1000I18Rik	0	0	0	0	0	0	0	0	0	0	NA	NA
Gm4861	0	0	0	0	0	0	0	0	0	0	NA	NA
Klk15	0	0	0.5	0	0	0	0	0	0	0	NA	NA
Ctsj	0	0	0	0	0	0	0	0	0	0	NA	NA
X4933400A11Rik	0	0	0	0	0	0	0	0	0	0	NA	NA
Rnf212	0	0	0	0	0	0	0	0	0	0	NA	NA
Hottip	0.5	0	0	0	0.333333	0	0.5	0	0	0	NA	NA
Gucy2g	0	0	0	0	0	0	0.5	0	0	0	NA	NA
Olfr305	0	0	0.5	0	0	0	0	0	0	0	NA	NA
Hba.x	0	0	0	0	0	0	0	0	0	0	NA	NA
Olfr636.ps1	0	0	0	0	0	0	0	0	0	0	NA	NA
Ctsr	0	0	0	0	0	0	0	0	0	0	NA	NA
Gsdmc4	0	0	0	0	0	0	0	0.333333	0	0	NA	NA
Cldn17	0	0	0	0	0	0	0	0	0	0	NA	NA
Gm9985	0	0	0	0	0	0	0	0	0	0	NA	NA
Foxi3	0	0	0	0	0	0	0	0	0	0	NA	NA
Oosp2	0	0	0	0	0	0	0	0	0	0	NA	NA
BC051076	0	0	0.5	0	0	0.5	0.5	0	0	0	NA	NA
Lipm	0	0	0	0	0	0	0	0	0	0	NA	NA
Gm5468	0	0	0	0	0	0	0	0	0	0	NA	NA
X4931417E11Rik	0	0	0	0	0	0	0	0	0	0	NA	NA
Tmem229b.ps	0	0	0	0	0	0	0	0	0	0	NA	NA
Gm9996	0	0	0.5	0	0	0.5	0	0	0	0	NA	NA
Myh1	0	0	0	0	0	0	0	0	0	0	NA	NA
Gpr50	0	0	0	0.333333	0	0	0	0	0	0.333333	NA	NA
Prss34	0.5	0.333333	0	0	0	0.5	0	0	0	0	NA	NA
Uts2b	0	0.333333	0	0	0	0	0	0	0	0	NA	NA
Nat3	0	0	0	0	0	0	0	0	0	0	NA	NA
Gm9999	0	0	0	0	0	0	0	0	0	0	NA	NA
Krt72	0	0	0	0	0	0	0	0	0	0	NA	NA
Apol8	0	0	0.5	0	0	0.5	0	0	0	0	NA	NA
Ctsll3	0	0	0	0	0	0	0	0	0	0	NA	NA
Olfr667	0	0	0	0	0	0	0	0	0	0	NA	NA
Gm6812	0	0	0	0	0	0	0	0	0	0	NA	NA
Olfr1502	0	0	0	0	0	0	0	0	0	0	NA	NA
Olfr702	0	0	0	0	0	0	0	0	0	0	NA	NA
Olfr533	0	0	0	0	0	0	0	0	0	0	NA	NA
Gm4559	0	0	0	0	0	0	0	0	0	0	NA	NA
Tas2r113	0	0	0	0	0	0	0	0	0	0	NA	NA
Olfr512	0	0	0	0	0	0	0	0	0	0	NA	NA
Olfr397	0.5	0	0	0	0	0.5	0	0	0	0	NA	NA
Spata45	0	0	0	0	0	0	0	0	0	0	NA	NA
Olfr1301	0	0	0	0	0	0.5	0	0	0	0	NA	NA
Gm16372	0	0	0.5	0.333333	0	0	0	0	0	0.333333	NA	NA
Prss2	0	0	0	0	0	0	0	0	0	0	NA	NA
Prl3d1	0	0	0	0	0	0	0	0	0	0	NA	NA
Rfx8	0	0	0	0	0	0.5	0	0	0	0	NA	NA
Ceacam13	0	0	0	0	0	0	0	0	0	0	NA	NA
Gm6578	0	0	0	0.333333	0	0	0.5	0	0.333333	0	NA	NA
Ms4a13	0	0	0	0	0	0	0	0	0	0	NA	NA
Usp17ld	0	0	0.5	0	0	0	0.5	0	0	0	NA	NA
Gm8724	0	0	0	0	0	0.5	0	0	0	0	NA	NA
Tas2r123	0	0	0	0	0	0	0	0	0	0	NA	NA
Olfr934	0	0	0	0	0	0	0	0	0	0	NA	NA
Kir3dl2	0	0.333333	0	0	0	0.5	0.5	0	0	0	NA	NA
Olfr591	0	0	0	0	0	0	0	0	0	0	NA	NA
Olfr1415	0	0	0	0	0.333333	0	0	0	0	0	NA	NA
Olfr1459	0	0	0	0	0	0	0.5	0	0	0	NA	NA
Elobl	0.5	0	0	0	0	0	0	0	0	0	NA	NA
Gm10025	0	0	0	0	0	0	0	0	0	0	NA	NA
Lce1a1	0	0	0	0	0	0	0.5	0	0	0	NA	NA
Ldoc1	0	0	0	0	0	0	0	0	0	0	NA	NA
Krt33b	0	0	0	0	0	0	0	0	0	0	NA	NA
Olfr1185.ps1	0	0	0	0	0	0	0	0	0	0	NA	NA
Olfr135	0	0	0	0	0	0	0	0	0	0	NA	NA
Krtap6.3	0	0	0	0	0	0	0	0	0	0	NA	NA
Cbx3.ps6	0	0	0	0	0	0.5	0	0	0	0	NA	NA
Serpinb3d	0	0	0	0	0	0	0	0	0	0	NA	NA
Gm5771	0	0	0	0	0	0	0	0	0	0	NA	NA
H2.M10.3	0	0	0	0	0	0	0	0	0	0	NA	NA
T2	0	0	0.5	0	0	0	0	0	0.333333	0	NA	NA
Gm5407	0	0	0	0	0	0	0	0	0	0	NA	NA
Serpina3k	0	0	0	0.333333	0	0	0	0	0	0	NA	NA
Olfr506	0	0	0	0	0	0	0.5	0	0	0	NA	NA
Tas2r138	0	0	0	0	0	0	0	0	0	0	NA	NA
Olfr25	0	0	0	0	0	0.5	0.5	0	0	0	NA	NA
Tas2r117	0	0	0	0	0	0	0	0	0	0	NA	NA
Gm10040	0	0	0	0	0	0	0	0	0	0	NA	NA
Krtap21.1	0	0	0	0	0	0	0	0	0	0	NA	NA
Rpl27a.ps2	0	0	0	0	0	0	0	0	0	0	NA	NA
Mup5	0	0	0	0	0	0	0	0	0	0	NA	NA
Cela2a	0	0	0	0	0	0.5	0	0	0	0	NA	NA
X4932411N23Rik	0	0	0	0	0	0	0	0	0	0	NA	NA
Gm11937	0	0	0	0	0	0	0	0	0	0	NA	NA
Gm9174	0	0	0	0	0	0	0	0	0	0	NA	NA
Olfr952	0	0	0	0	0	0	0	0	0	0	NA	NA
Gm4832	0	0	0.5	0	0	0	0	0	0	0	NA	NA
Olfr1025.ps1	0	0	0	0	0	0	0.5	0	0	0.333333	NA	NA
Olfr1413	0	0	0	0	0	0	0	0	0	0	NA	NA
Gm10051	0	0	0.5	0	0	0.5	0.5	0	0	0	NA	NA
Pla2g2a	0	0	0	0	0	0	0	0	0	0	NA	NA
Gm2174	0	0	0	0	0	0	0	0	0	0	NA	NA
Tex48	0	0	0	0	0	0	0	0	0	0	NA	NA
Gm4822	0	0	0	0	0	0	0	0	0	0	NA	NA
Gm10059	0.5	0	0	0	0	0	0	0	0	0	NA	NA
Olfr1504	0	0	0	0	0	0	0	0	0	0	NA	NA
Gm10061	0	0	0	0	0	0	0	0	0	0	NA	NA
Ifnl2	0	0	0	0	0	0	0	0	0	0	NA	NA
Gm8991	0	0	0.5	0	0	0	0	0	0	0	NA	NA
Olfr1130	0	0	0	0	0	0	0.5	0	0	0	NA	NA
Defb4	0	0	0	0	0	0	0	0	0	0	NA	NA
Foxb1	0	0	0	0	0	0	0	0	0	0	NA	NA
Gzmd	0	0	0	0	0	0	0	0	0	0	NA	NA
Olfr1014	0	0	0	0	0	0	0	0	0	0	NA	NA
Tas2r120	0	0	0	0	0	0	0	0	0	0	NA	NA
Olfr434	0	0	0	0	0	0	0	0	0	0	NA	NA
Olfr365	0	0	0	0	0	0	0.5	0	0	0	NA	NA
Olfr979	0	0	0	0	0	0.5	0	0	0	0	NA	NA
Fbxw26	0	0	0	0	0	0	0	0	0	0	NA	NA
Ube2nl	0	0	0	0	0	0	0	0	0	0	NA	NA
Rnase2b	0	0	0	0	0	0	0	0	0	0	NA	NA
Sohlh1	0	0	0	0	0	0	0	0	0	0	NA	NA
A830035A12Rik	0	0	0	0	0	0	0.5	0	0.333333	0	NA	NA
Gm5670	0	0	0	0	0	0	0	0	0	0	NA	NA
Olfr119	0	0	0	0	0	0	0	0	0	0	NA	NA
Nptx2	0	0	0	0	0	0	0	0.333333	0	0	NA	NA
Defa26	0	0	0	0	0	0	0	0	0	0	NA	NA
H2ac1	0	0	0	0	0	0	0	0	0	0	NA	NA
Spink7	0	0	0	0	0	0	0	0	0	0	NA	NA
Defa17	0	0	0	0	0	0	0	0	0	0	NA	NA
Tdpoz4	0	0	0	0	0	0	0	0	0	0	NA	NA
Olfr384	0	0	0	0	0	0	0	0	0	0	NA	NA
Npn2	0	0	0	0	0	0	0	0	0	0	NA	NA
Rpl10l	0	0	0	0	0	0	0	0	0	0	NA	NA
Ang4	0	0	0	0	0	0	0	0	0	0	NA	NA
Krtap2.4	0	0	0	0	0	0	0	0	0	0	NA	NA
Gm10087	0	0	0	0	0	0	0	0	0	0	NA	NA
H2al1o	0	0	0	0	0	0	0	0	0	0	NA	NA
Plac1	0	0	0	0	0	0	0	0	0	0	NA	NA
Tmprss11c	0	0	0	0	0	0	0	0	0	0	NA	NA
Olfr47	0	0	0	0	0	0	0	0	0	0	NA	NA
Olfr1490	0	0	0	0	0	0	0.5	0	0	0	NA	NA
Olfr871	0	0	0	0	0	0	0	0	0	0	NA	NA
Zic2	0	0.333333	0	0	0	0	0	0	0	0	NA	NA
X4921509C19Rik	0	0	0	0	0	0	0	0	0	0	NA	NA
Krt5	0	0	0	0	0	0	0.5	0	0	0	NA	NA
Ndufb11b	0	0	0	0	0	0	0	0	0	0	NA	NA
Klra6	0	0	0	0	0	0	0	0	0	0	NA	NA
Olfr1204	0	0	0	0	0	0	0	0	0	0	NA	NA
Olfr1377	0	0	0	0	0	0	0.5	0	0	0	NA	NA
Defa38	0	0	0	0	0	0	0	0	0	0	NA	NA
Gm5581	0	0	0	0	0	0	0	0	0	0	NA	NA
Cldn24	0	0	0	0	0	0	0	0	0	0	NA	NA
Ccn6	0	0.333333	0	0	0	0	0	0	0	0	NA	NA
Trim54	0	0	0	0	0	0	0	0	0	0	NA	NA
Olfr924	0	0	0	0	0	0	0	0	0	0	NA	NA
Ear6	0	0	0	0	0	0.5	0.5	0	0	0	NA	NA
Ppef1	0	0	0	0	0	0	0	0	0	0	NA	NA
Olfr1373	0	0	0	0	0	0	0	0	0	0	NA	NA
X4933411G06Rik	0	0	0	0	0	0	0	0	0	0	NA	NA
Olfr170	0	0	0	0	0	0	0.5	0	0	0	NA	NA
T	0	0	0	0	0	0	0	0	0	0	NA	NA
Cyp26c1	0	0	0.5	0	0	0.5	0	0	0	0	NA	NA
Gm8623	0	0	0	0	0	0	0.5	0	0	0	NA	NA
X4930431F12Rik	0	0	0	0	0	0	0	0	0	0	NA	NA
Zfp534	0	0	0	0	0	0	0.5	0	0	0	NA	NA
Prl2c1	0	0	0	0	0	0	0	0	0	0	NA	NA
Rpl30.ps8	0	0	0	0	0	0	0	0	0	0	NA	NA
Btnl1	0	0	0.5	0	0	0	0.5	0	0	0	NA	NA
Cks1brt	0	0	0	0	0	0.5	0	0	0	0	NA	NA
Prss1	0	0	0	0	0	0	0	0	0	0	NA	NA
Olfr1458	0	0	0	0	0	0	0	0	0	0	NA	NA
Olfr194	0	0	0	0	0	0	0	0	0	0	NA	NA
Prr23a2	0	0	0	0	0	0	0	0	0	0	NA	NA
Olfr811	0	0	0	0	0	0	0.5	0	0	0	NA	NA
Olfr955	0	0	0	0	0	0	0	0	0	0	NA	NA
Olfr1351	0	0	0	0	0	0.5	0	0	0	0	NA	NA
Olfr917	0	0	0	0	0	0	0	0	0	0	NA	NA
Lrrc43	0	0	0	0	0	0	0	0	0	0	NA	NA
Gm5616	0	0	0	0.333333	0	0.5	0	0	0.333333	0	NA	NA
Gm4825	0	0	0	0	0	0	0	0	0	0	NA	NA
Gm7665	0.5	0	0	0	0	0	0	0	0	0	NA	NA
Platr8	0	0.333333	0	0	0	0.5	0	0	0	0	NA	NA
Tas2r129	0	0	0	0	0	0	0	0	0	0	NA	NA
Poteg	0	0	0	0	0	0	0	0	0	0	NA	NA
Gm648	0	0	0	0	0	0	0	0	0	0	NA	NA
Olfr319	0	0	0	0	0	0	0	0	0	0	NA	NA
Gm8973	0	0	0	0	0	0	0	0	0	0	NA	NA
Olfr1202	0	0	0.5	0	0	0.5	0.5	0	0	0	NA	NA
Rhox8	0	0	0	0	0	0	0.5	0	0	0	NA	NA
Zfp936	0	0	0	0	0	0	0.5	0	0	0	NA	NA
Olfr694	0	0	0.5	0	0	0	0	0	0	0	NA	NA
Olfr329	0	0	0	0	0	0	0	0	0	0	NA	NA
X4921528I07Rik	0	0	0	0	0	0.5	0	0	0	0	NA	NA
X2410137M14Rik	0	0	0	0	0	0	0	0	0	0	NA	NA
Hhip	0.5	0	0	0	0	0	0	0.333333	0	0	NA	NA
Olfr926	0	0	0	0	0	0	0	0	0	0	NA	NA
mt.Tf	0	0	0	0	0	0	0	0	0	0	NA	NA
mt.Tv	0	0	0	0	0	0.5	0.5	0	0	0	NA	NA
mt.Ts1	0	0	0	0	0	0	0	0	0	0	NA	NA
mt.Td	0	0	0	0	0	0	0	0	0	0	NA	NA
mt.Ts2	0	0	0	0	0	0	0	0	0	0	NA	NA
mt.Tl2	0	0	0	0	0	0	0	0	0	0	NA	NA
Gm26449	0	0	0	0	0	0	0	0	0	0	NA	NA
Gm23625	0	0	0	0	0	0	0	0	0	0	NA	NA
Gm23622	0	0	0	0	0	0	0	0	0	0	NA	NA
Gm23623	0	0	0	0	0	0	0	0	0	0	NA	NA
Gm22245	0	0	0	0	0	0	0	0	0	0	NA	NA
Gm22248	0	0	0	0	0	0	0	0	0	0	NA	NA
DQ267102	0	0	0	0	0	0	0	0	0	0	NA	NA
Gm25588	0	0	0	0	0	0	0	0	0	0	NA	NA
Gm26226	0	0	0	0	0	0	0	0	0	0	NA	NA
Snord21	0	0	0	0	0	0	0	0	0	0	NA	NA
Gm23406	0	0	0	0	0	0	0	0	0	0	NA	NA
Gm23405	0	0	0	0	0	0	0	0	0	0	NA	NA
Gm23735	0	0	0	0	0	0	0	0	0	0	NA	NA
Gm22283	0	0	0	0	0	0	0	0	0	0	NA	NA
Gm22060	0	0	0	0	0	0	0	0	0	0	NA	NA
Gm22459	0	0	0	0	0	0	0	0	0	0	NA	NA
Snora9	0	0	0	0	0	0.485	0.475	0	0	0	NA	NA
Gm22455	0	0	0	0	0	0	0	0	0	0	NA	NA
n.R5s162	0	0	0	0	0	0	0.5	0	0	0	NA	NA
Gm26441	0	0	0	0	0	0	0	0	0	0	NA	NA
Gm23613	0	0	0	0	0	0	0	0	0	0	NA	NA
Gm22978	0	0	0	0	0	0	0	0	0	0	NA	NA
Gm22980	0	0	0	0	0	0	0	0	0	0	NA	NA
Gm24623	0	0	0	0	0	0	0	0	0	0	NA	NA
Gm24626	0	0	0	0	0	0	0	0	0	0	NA	NA
Gm24625	0	0	0	0	0	0	0	0	0	0	NA	NA
Gm24145	0	0	0	0	0	0	0	0	0	0	NA	NA
Gm24144	0	0	0	0	0	0	0	0	0	0	NA	NA
Gm24143	0	0	0	0	0	0	0	0	0	0	NA	NA
Gm25134	0	0	0	0	0	0	0	0	0	0	NA	NA
Gm25129	0	0	0	0	0	0.5	0	0	0	0	NA	NA
Gm25636	0.5	0	0	0	0	0.5	0	0	0	0	NA	NA
Gm22303	0	0	0	0	0	0	0	0	0	0	NA	NA
Gm25143	0	0	0	0	0	0	0	0	0	0	NA	NA
Snora20	0	0	0	0	0	0	0	0	0	0.333333	NA	NA
Gm23300	0	0	0	0	0	0	0	0	0	0	NA	NA
Gm24165	0	0	0	0	0	0	0	0	0	0	NA	NA
Gm26131	0	0	0	0	0	0	0	0	0	0	NA	NA
Gm24459	0	0	0	0	0	0	0	0	0	0	NA	NA
Gm22807	0	0	0	0	0	0	0	0	0	0	NA	NA
Gm25810	0	0	0	0	0	0	0	0	0	0	NA	NA
Gm25814	0	0	0	0	0	0	0	0	0	0	NA	NA
Gm25815	0	0	0	0	0	0	0	0	0	0	NA	NA
Gm24150	0	0	0	0	0	0	0	0	0	0	NA	NA
Gm24152	0	0	0	0	0	0	0	0	0	0	NA	NA
Gm22507	0	0	0	0	0	0	0	0	0	0	NA	NA
Gm24207	0	0	0	0	0	0	0	0	0	0	NA	NA
Gm25930	0	0	0	0	0	0	0	0	0	0	NA	NA
Gm25852	0	0	0	0	0	0	0	0	0	0	NA	NA
Gm23055	0	0	0	0	0	0	0	0	0	0	NA	NA
Rnu6.ps1	0	0	0	0	0	0	0	0	0	0	NA	NA
Gm24708	0	0	0	0	0	0	0	0	0	0	NA	NA
Gm26330	0	0	0	0	0	0	0	0	0	0	NA	NA
Gm25475	0	0	0	0	0	0	0	0	0	0	NA	NA
Gm23738	0	0	0	0	0	0	0	0	0	0	NA	NA
Gm26458	0	0	0	0	0	0	0	0	0	0	NA	NA
Snord59a	0	0	0	0	0	0	0	0	0	0	NA	NA
Gm22685	0	0	0	0	0	0	0	0	0	0	NA	NA
Gm22423	0	0	0	0	0	0	0	0	0	0	NA	NA
Gm24036	0	0	0	0	0	0	0	0	0	0	NA	NA
Snord82	0	0	0	0	0	0	0	0	0	0	NA	NA
Gm23443	0	0	0	0	0	0	0	0	0	0	NA	NA
Gm24526	0	0	0	0	0	0	0	0	0	0	NA	NA
Snord58b	0	0	0	0	0	0	0	0	0	0	NA	NA
Gm22505	0	0	0	0	0	0	0	0	0	0	NA	NA
Gm25402	0	0	0	0	0	0	0	0	0	0	NA	NA
n.R5s204	0	0	0	0	0	0	0	0	0	0	NA	NA
Gm22575	0	0	0	0	0	0	0	0	0	0	NA	NA
Gm22572	0	0	0	0	0	0	0	0	0	0	NA	NA
Snora62	0	0	0	0.333333	0	0	0	0	0	0	NA	NA
Gm23240	0	0	0	0	0	0.5	0	0	0	0	NA	NA
Snora61	0	0.316667	0	0	0	0	0	0	0	0	NA	NA
Gm24920	0	0	0	0	0	0	0	0	0	0	NA	NA
Gm22704	0	0	0	0	0	0	0	0	0	0	NA	NA
Gm25147	0	0	0	0	0	0	0	0	0	0	NA	NA
Gm26003	0	0.31	0	0	0	0	0	0	0	0	NA	NA
Gm26326	0	0	0	0	0	0	0	0	0	0	NA	NA
Gm25201	0	0	0	0	0	0	0	0	0	0	NA	NA
Gm25200	0	0	0	0	0	0	0	0	0	0	NA	NA
Gm22364	0	0	0	0	0	0	0	0	0	0	NA	NA
Gm24977	0	0	0	0	0	0	0	0	0	0	NA	NA
Gm24043	0	0	0	0	0	0	0	0	0	0	NA	NA
Gm25704	0	0	0	0	0	0	0	0	0	0	NA	NA
Gm25705	0	0	0	0	0	0	0	0	0	0	NA	NA
Gm24533	0	0	0	0	0	0	0	0	0	0	NA	NA
Gm24536	0	0	0	0	0	0	0	0	0	0	NA	NA
Gm26495	0	0	0	0	0	0	0	0	0	0	NA	NA
Snord22	0	0	0	0	0	0	0	0	0	0	NA	NA
Gm26128	0	0	0	0	0	0	0	0	0	0	NA	NA
Snord61	0	0	0	0	0	0	0	0	0	0	NA	NA
Gm23297	0	0	0	0	0	0	0	0	0	0	NA	NA
Gm26126	0	0	0	0	0	0	0	0	0	0	NA	NA
Snora65	0	0	0	0	0	0	0	0	0	0	NA	NA
Gm24457	0	0	0	0	0	0	0	0	0	0	NA	NA
Gm25482	0	0	0	0	0	0	0	0	0	0	NA	NA
Gm50452	0	0	0	0	0	0	0	0	0	0	NA	NA
Gm25139	0	0	0	0	0	0	0	0	0	0	NA	NA
Gm25137	0	0	0	0	0	0	0	0	0	0	NA	NA
Gm25136	0	0	0	0	0	0	0	0	0	0	NA	NA
Gm25140	0	0	0.5	0	0	0	0	0	0	0	NA	NA
Gm24615	0	0	0	0	0	0	0	0	0	0	NA	NA
Gm24614	0	0	0	0	0	0	0	0	0	0	NA	NA
Gm25794	0	0	0	0	0	0	0	0	0	0	NA	NA
Gm25792	0	0	0	0	0	0	0	0	0	0	NA	NA
Gm22297	0	0	0	0	0	0	0	0	0	0	NA	NA
Gm22293	0	0	0	0	0	0	0	0	0	0	NA	NA
Gm23972	0	0	0	0	0	0	0	0	0	0	NA	NA
Gm23453	0	0	0	0	0	0	0	0	0	0	NA	NA
Gm23451	0	0	0	0	0	0	0	0	0	0	NA	NA
Gm25128	0	0	0	0	0	0	0	0	0	0	NA	NA
Gm25126	0	0	0	0	0	0	0	0	0	0	NA	NA
Gm24454	0	0	0	0	0	0	0	0	0	0	NA	NA
Gm23650	0	0	0	0	0	0	0	0	0	0	NA	NA
Gm26125	0	0	0	0	0	0	0	0	0	0	NA	NA
Gm26124	0	0	0	0	0	0	0	0	0	0	NA	NA
Gm23249	0	0	0	0	0	0	0	0	0	0	NA	NA
Gm23245	0	0	0	0	0.333333	0	0.5	0	0	0	NA	NA
Gm22055	0	0	0	0	0	0	0	0	0	0	NA	NA
Gm22053	0	0	0	0	0	0	0	0	0	0	NA	NA
Gm24928	0	0	0	0	0	0	0	0	0	0	NA	NA
Gm24929	0	0	0	0	0	0	0	0	0	0	NA	NA
Gm25579	0	0	0	0	0	0	0	0	0	0	NA	NA
Gm24411	0	0	0	0	0	0	0	0	0	0	NA	NA
Gm23097	0	0	0	0	0	0	0	0	0	0	NA	NA
Mir155	0	0	0	0	0	0	0	0	0	0	NA	NA
Mir201	0	0	0	0	0	0	0	0	0	0	NA	NA
Mir195a	0	0	0	0	0	0	0	0	0	0	NA	NA
Mir29b.2	0	0	0	0	0	0	0	0	0	0	NA	NA
Mir138.1	0	0	0	0	0	0	0	0	0	0	NA	NA
Mir142b	0	0	0	0	0	0	0	0	0	0	NA	NA
Mir429	0	0	0	0	0	0	0	0	0	0	NA	NA
Mir345	0	0	0	0	0	0	0	0	0	0	NA	NA
Mir370	0	0	0	0	0	0	0	0	0	0	NA	NA
Mir7.1	0	0	0	0	0	0	0	0	0	0	NA	NA
Mir30d	0	0	0	0	0	0	0	0	0	0	NA	NA
Mir128.2	0	0	0	0	0	0	0	0	0	0	NA	NA
Mir20a	0	0	0	0	0	0	0	0	0	0	NA	NA
Mir196b	0.49	0	0.49	0	0	0	0.455	0	0	0	NA	NA
Mirlet7d	0	0	0	0	0	0	0	0	0	0	NA	NA
Mir124a.3	0	0	0	0	0	0	0	0	0	0	NA	NA
Mir21a	0	0	0	0	0	0	0	0	0	0	NA	NA
Mir185	0	0	0	0	0	0	0	0	0	0	NA	NA
Mir149	0	0	0	0	0	0	0	0	0	0	NA	NA
Mir141	0	0	0	0	0	0	0	0	0	0	NA	NA
Mir30b	0	0	0	0	0	0	0	0	0	0	NA	NA
Mir411	0	0	0	0	0	0	0	0	0	0	NA	NA
Mir133b	0	0	0	0	0	0	0	0	0	0	NA	NA
Mir219a.2	0	0	0	0	0	0	0	0	0	0	NA	NA
Mir30c.1	0	0	0	0	0	0	0	0	0	0	NA	NA
Mir34b	0	0	0	0	0	0	0	0	0	0	NA	NA
Mir34a	0	0	0	0	0	0	0	0	0	0	NA	NA
Mir410	0	0	0	0	0	0	0	0	0	0	NA	NA
Mir10b	0	0	0	0	0	0	0	0	0	0	NA	NA
Mir202	0	0	0	0	0	0	0	0	0	0	NA	NA
Mir148a	0	0	0	0	0	0	0	0	0	0	NA	NA
Mir17	0	0	0	0	0	0	0	0	0	0	NA	NA
Mir106b	0	0	0	0	0	0	0	0	0	0	NA	NA
Mir152	0	0	0	0	0	0	0	0	0	0	NA	NA
Mir214	0	0	0	0	0	0	0	0	0	0	NA	NA
Mir153	0	0	0	0	0	0	0	0	0	0	NA	NA
Mir126a	0	0	0	0	0	0	0	0	0	0	NA	NA
Mir24.2	0	0	0	0	0	0	0	0	0	0	NA	NA
Mir32	0	0	0	0	0	0	0	0	0	0	NA	NA
Mir196a.1	0	0	0	0	0	0	0	0	0	0	NA	NA
Mir199a.1	0	0	0	0	0	0	0	0	0	0	NA	NA
Mir200b	0	0	0	0	0	0	0	0	0	0	NA	NA
Mir344	0	0	0	0	0	0	0	0	0	0	NA	NA
Mir137	0	0	0	0	0	0	0	0	0	0	NA	NA
Mir329	0	0	0	0	0	0	0	0	0	0	NA	NA
Mir181b.2	0	0	0	0	0	0	0	0	0	0	NA	NA
Mir194.2	0	0	0	0	0	0	0	0	0	0	NA	NA
Mir145a	0	0	0	0	0	0	0	0	0	0	NA	NA
Mir338	0	0	0	0	0	0	0	0	0	0	NA	NA
Mir146	0	0	0	0	0	0	0	0	0	0	NA	NA
Mir218.1	0	0	0	0	0	0	0	0	0	0	NA	NA
Mir331	0	0	0	0	0	0	0	0	0	0	NA	NA
Mir29a	0	0	0	0	0	0	0	0	0	0	NA	NA
Gm24763	0	0	0	0	0	0	0	0	0	0	NA	NA
Snora69	0	0	0	0	0	0	0	0	0	0	NA	NA
Gm23105	0.5	0	0	0	0	0	0	0	0	0	NA	NA
Gm24258	0	0	0	0	0	0	0	0	0	0	NA	NA
Gm23733	0	0	0	0	0	0	0	0	0	0	NA	NA
n.R5s7	0	0	0	0	0	0	0	0	0	0	NA	NA
Gm22827	0	0	0	0	0	0	0	0	0	0	NA	NA
Gm26168	0	0	0	0	0	0	0	0	0	0	NA	NA
Gm26163	0	0	0	0	0	0	0	0	0	0	NA	NA
Gm26164	0	0	0	0	0	0	0	0	0	0	NA	NA
Gm24492	0	0	0	0	0	0	0	0	0	0	NA	NA
Gm24491	0	0	0	0	0	0	0	0	0	0	NA	NA
Snord49a	0	0	0	0	0	0	0	0	0	0	NA	NA
Gm23345	0	0	0	0	0	0	0	0	0	0	NA	NA
Gm23347	0	0	0	0	0	0	0	0	0	0	NA	NA
Gm23847	0	0	0	0	0	0	0	0	0	0	NA	NA
Gm23845	0	0	0	0	0	0	0	0	0	0	NA	NA
Gm25515	0	0	0	0	0	0	0	0	0	0	NA	NA
Gm25512	0	0	0	0	0	0	0	0	0	0	NA	NA
Gm24695	0	0	0	0	0	0	0	0	0	0	NA	NA
Gm23502	0	0	0	0	0	0.5	0	0	0	0	NA	NA
Gm25186	0	0	0	0	0	0	0	0	0	0	NA	NA
Gm24031	0	0	0	0	0	0	0	0	0	0	NA	NA
Gm24030	0	0	0	0	0	0	0	0	0	0	NA	NA
Gm24032	0	0	0	0	0	0	0	0	0	0	NA	NA
Gm24917	0	0	0	0	0	0	0	0	0	0	NA	NA
Gm26109	0	0	0	0	0	0	0	0	0	0	NA	NA
Gm25630	0	0	0.5	0	0	0	0	0	0	0	NA	NA
Gm23796	0	0	0	0	0	0	0	0	0	0	NA	NA
Pramel25	0	0	0	0	0	0	0	0	0	0	NA	NA
Gm12866	0	0.333333	0	0	0	0	0	0	0	0	NA	NA
Insl5	0	0	0	0	0	0	0	0	0	0	NA	NA
Mup3	0	0	0	0	0	0	0	0	0	0	NA	NA
Olfr467	0	0	0	0	0	0	0	0	0	0	NA	NA
Olfr559	0	0	0	0	0	0	0	0	0	0	NA	NA
Tcl1b1	0	0	0	0	0	0	0	0	0	0	NA	NA
Gm10160	0	0	0	0	0	0	0	0	0	0	NA	NA
Iqcf1	0	0	0	0	0	0	0	0	0	0	NA	NA
Rpl31.ps1	0	0	0	0	0	0	0	0	0	0	NA	NA
Gm10163	0	0	0	0	0	0	0	0	0	0	NA	NA
Omt2a	0	0	0	0	0	0	0.5	0	0	0	NA	NA
Gm5745	0	0	0	0	0	0	0	0	0	0	NA	NA
Klk1b3	0	0	0	0	0	0	0	0	0	0	NA	NA
Scgb2b26	0	0	0	0	0	0	0	0	0	0	NA	NA
Gm4883	0	0	0	0	0	0	0	0	0	0	NA	NA
Lefty2	0	0	0	0	0	0	0	0	0	0	NA	NA
Gm10172	0	0	0	0	0	0	0	0	0	0	NA	NA
Gm8062	0	0	0	0	0	0	0	0	0	0	NA	NA
Gm10180	0	0	0	0	0	0	0	0	0	0	NA	NA
Gm16391	0	0	0	0	0	0	0	0	0	0	NA	NA
Serpinb5	0	0	0	0	0	0	0	0	0	0	NA	NA
X1700010H22Rik	0	0	0	0	0	0	0	0	0	0	NA	NA
Gm10198	0	0	0	0	0	0	0	0	0	0	NA	NA
Mrgpra4	0	0	0	0	0	0	0.5	0	0	0	NA	NA
Cyp2c54	0	0	0	0	0	0	0	0	0	0	NA	NA
Olfr1456.ps1	0	0	0	0	0	0	0	0	0	0	NA	NA
Olfr262	0	0	0	0	0	0	0	0	0	0	NA	NA
Dmrtc1c1	0	0	0	0	0	0	0	0	0	0	NA	NA
Krt74	0	0	0	0	0	0	0	0	0	0	NA	NA
Klra7	0	0	0	0	0	0	0	0	0	0	NA	NA
Gm10217	0	0	0	0	0	0	0	0	0	0	NA	NA
Gm10220	0	0	0	0	0	0	0	0	0	0	NA	NA
Gm7275	0	0.333333	0	0	0	0	0.5	0	0	0	NA	NA
Clec4b2	0	0	0	0	0	0	0	0	0	0	NA	NA
Gm14661	0	0	0	0	0	0	0	0	0	0	NA	NA
Gm7168	0	0	0	0	0	0	0	0	0	0	NA	NA
X1110057P08Rik	0	0	0	0	0	0	0.5	0	0	0	NA	NA
Gm7735	0	0	0	0	0	0	0	0	0	0	NA	NA
X2310034C09Rik	0	0	0	0	0	0	0	0	0	0	NA	NA
X1500009C09Rik	0	0	0	0	0	0	0	0	0	0	NA	NA
Tex13c3	0	0	0	0	0	0	0.5	0	0	0	NA	NA
Gm10233	0	0	0	0	0	0	0	0	0	0	NA	NA
Csnka2ip	0	0	0	0	0	0	0	0	0	0	NA	NA
AY512915	0	0	0	0	0	0	0	0	0	0	NA	NA
Ssxb10	0	0	0	0	0	0	0	0	0	0	NA	NA
Cma2	0	0	0	0	0	0	0	0	0	0	NA	NA
Reg3d	0	0	0	0	0	0	0	0	0	0	NA	NA
Gml	0	0	0	0	0	0	0	0	0	0.333333	NA	NA
Doxl2	0.5	0	0	0	0	0	0.5	0	0	0	NA	NA
Gjd2	0	0	0	0	0	0	0	0	0	0	NA	NA
Efcab1	0	0	0	0	0	0	0	0	0	0	NA	NA
Gm10247	0	0	0	0	0	0	0.5	0	0	0	NA	NA
Myoz1	0	0	0	0.333333	0	0	0.5	0	0	0	NA	NA
X4930469B13Rik	0	0	0	0	0	0	0	0	0	0	NA	NA
Olfr1188	0	0	0	0	0	0	0.5	0	0	0	NA	NA
Olfr1140	0	0	0	0	0	0	0	0	0	0	NA	NA
Olfr1132	0	0	0	0	0	0.5	0.5	0	0	0	NA	NA
Lce1i	0	0	0	0	0	0	0	0	0	0	NA	NA
Lce1a2	0	0	0	0	0	0	0	0	0	0	NA	NA
Gm5641	0	0	0	0	0	0	0	0	0	0	NA	NA
Sry	0	0	0	0	0	0	0	0	0	0	NA	NA
H2al1j	0	0	0	0	0	0	0	0	0	0	NA	NA
Gm10258	0	0	0	0	0	0	0	0	0	0.333333	NA	NA
Lcn11	0	0	0	0	0	0	0	0	0	0	NA	NA
X1700008P02Rik	0	0	0	0	0	0	0	0	0	0	NA	NA
Gm13192	0	0	0	0	0	0	0	0	0	0	NA	NA
Gm10161	0	0	0	0	0	0	0	0	0	0	NA	NA
Prl2b1	0	0	0	0	0	0	0	0	0	0	NA	NA
Vmn1r195	0.5	0	0	0	0	0.5	0.5	0	0	0	NA	NA
Vmn1r194	0	0	0	0	0	0	0	0	0	0	NA	NA
H2bc22	0	0	0	0	0	0	0	0	0	0	NA	NA
Gm10267	0	0	0	0	0	0	0	0	0	0	NA	NA
Gm6020	0	0	0	0	0	0	0	0	0	0	NA	NA
Krtap10.4	0.5	0	0.5	0	0	0	0	0.333333	0	0	NA	NA
Gm11568	0	0	0	0	0	0	0	0	0	0	NA	NA
Krtap3.3	0	0	0	0	0	0	0.5	0	0	0	NA	NA
Gm11444	0	0	0	0	0	0	0	0	0	0	NA	NA
Gm11426	0	0	0	0	0	0	0	0	0	0	NA	NA
Olfr377.ps1	0	0	0	0	0	0	0	0	0	0	NA	NA
X1700024J04Rik	0	0	0	0	0	0	0	0	0	0	NA	NA
X4933402J07Rik	0	0	0	0	0	0	0	0	0	0	NA	NA
Gm7125	0	0	0	0	0	0.5	0	0	0	0	NA	NA
Snora33	0	0	0	0	0	0	0	0	0	0	NA	NA
Mir465	0	0	0	0	0	0	0	0	0	0	NA	NA
Mir433	0	0	0	0	0	0	0	0	0	0	NA	NA
Mir470	0	0	0	0	0	0	0	0	0	0	NA	NA
Mir484	0	0	0	0	0	0	0	0	0	0	NA	NA
Mir490	0	0	0	0	0	0	0	0	0	0	NA	NA
Mir127	0	0	0	0	0	0	0	0	0	0	NA	NA
Mir491	0	0	0	0	0	0	0	0	0	0	NA	NA
Mir463	0	0	0	0	0	0	0	0	0	0	NA	NA
Mir431	0	0	0	0	0	0	0	0	0	0	NA	NA
Mir486	0	0	0	0	0	0	0	0	0	0	NA	NA
Mir466	0	0	0	0	0	0	0	0	0	0	NA	NA
Mir362	0	0	0	0	0	0	0	0	0	0	NA	NA
Mir341	0	0	0	0	0	0	0	0	0	0	NA	NA
Mir455	0	0	0	0	0	0	0	0	0	0	NA	NA
Mir488	0	0	0	0	0	0	0	0	0	0	NA	NA
Mir363	0	0	0	0	0	0	0	0	0	0	NA	NA
Mir489	0	0	0	0	0	0	0	0	0	0	NA	NA
Mir500	0	0	0	0	0	0	0	0	0	0	NA	NA
Mir497b	0	0	0	0	0	0	0	0	0	0	NA	NA
Mir199a.2	0	0	0	0	0	0	0	0	0	0	NA	NA
Mir3071	0	0	0	0	0	0	0	0	0	0	NA	NA
Mir328	0	0	0	0	0	0	0	0	0	0	NA	NA
Mir434	0	0	0	0	0	0	0	0	0	0	NA	NA
Mir452	0	0	0	0	0	0	0	0	0	0	NA	NA
Mir532	0	0	0	0	0	0	0	0	0	0	NA	NA
Mir483	0	0	0	0	0	0	0	0	0	0	NA	NA
Mir494	0	0	0	0	0	0	0	0	0	0	NA	NA
Mir1a.1	0	0	0	0	0	0	0	0	0	0	NA	NA
Gm25821	0	0	0	0	0	0	0	0	0	0	NA	NA
Snora57	0	0	0	0	0.333333	0	0	0	0	0	NA	NA
Gm24163	0	0	0	0	0	0	0	0	0	0	NA	NA
Gm24164	0	0	0	0	0	0	0	0	0	0	NA	NA
Gm24162	0	0	0	0	0	0	0	0	0	0	NA	NA
Gm24817	0	0	0	0	0	0	0	0	0	0	NA	NA
Gm22444	0	0	0	0	0	0	0	0	0	0	NA	NA
Gm23058	0.5	0	0	0	0	0	0.5	0	0	0	NA	NA
n.R5s33	0	0	0	0	0	0	0	0	0	0	NA	NA
Gm24704	0	0	0	0	0	0	0	0	0	0	NA	NA
Gm26329	0	0	0	0	0	0	0	0	0	0	NA	NA
Gm26327	0	0	0	0	0	0	0	0	0	0	NA	NA
Olfr894	0	0	0	0	0	0	0	0	0	0	NA	NA
Pate14	0	0	0	0	0	0	0.5	0	0	0	NA	NA
Fbxw22	0	0	0	0	0	0	0	0	0	0	NA	NA
Tmem235	0	0.333333	0	0	0	0	0	0.333333	0	0	NA	NA
Krtap9.1	0	0	0	0	0	0.5	0	0	0	0	NA	NA
Amy2a1	0	0	0	0	0	0	0	0	0	0	NA	NA
Plpp4	0	0	0	0	0	0	0	0	0	0	NA	NA
Olfr59	0	0	0	0	0	0	0	0	0	0	NA	NA
Olfr406	0	0	0	0	0	0	0	0	0	0	NA	NA
Olfr403	0	0	0	0	0	0.5	0	0	0	0	NA	NA
Olfr401	0	0	0	0	0	0	0	0	0	0.333333	NA	NA
Olfr391	0	0	0	0	0	0	0	0	0	0	NA	NA
Olfr389	0	0	0	0	0	0	0	0	0	0	NA	NA
Cyp3a57	0	0	0	0	0	0	0	0	0	0	NA	NA
Vmn2r89	0	0	0	0	0	0	0.5	0	0	0	NA	NA
Olfr290	0	0	0	0	0	0	0	0	0	0	NA	NA
Olfr291	0	0	0	0	0	0	0	0	0	0	NA	NA
Ccl26	0	0	0	0	0	0	0	0	0	0	NA	NA
X4930527J03Rik	0	0	0	0	0	0	0	0	0	0	NA	NA
Fcrl6	0	0	0	0	0	0	0	0	0	0	NA	NA
Wfdc10	0	0	0	0	0	0	0	0	0	0	NA	NA
Wfdc6b	0	0	0	0	0	0	0	0	0	0	NA	NA
Mrgprb3	0	0	0	0	0	0	0.5	0	0	0	NA	NA
Mrgprb1	0	0	0	0	0	0	0	0	0	0	NA	NA
Mrgprb4	0	0	0	0	0	0	0.5	0	0	0	NA	NA
Mrgprb5	0	0	0	0	0	0	0	0	0	0	NA	NA
Mrgprx1	0	0	0	0	0	0	0.5	0	0	0	NA	NA
Spaca4	0	0	0	0	0	0	0	0	0	0	NA	NA
Gm572	0	0	0	0	0	0	0	0.333333	0	0	NA	NA
Cfhr4	0.5	0	0	0	0	0	0	0	0	0	NA	NA
Gm10298	0	0	0	0	0	0	0	0	0	0	NA	NA
Aadacl4	0	0	0	0	0	0	0	0	0	0	NA	NA
Gm13040	0	0	0	0	0	0	0	0	0	0	NA	NA
Pramel23	0	0	0	0	0	0	0	0	0	0	NA	NA
Pramel20	0	0	0	0	0	0	0	0	0	0	NA	NA
Pramel31	0	0	0	0	0	0	0	0	0	0	NA	NA
Vmn2r.ps60	0	0	0	0	0	0	0	0	0	0	NA	NA
Srarp	0	0	0	0	0	0	0	0	0	0	NA	NA
Gm16410	0	0	0	0	0	0	0	0	0	0	NA	NA
Pramel48	0	0	0	0	0	0	0	0	0	0	NA	NA
Lactbl1	0	0	0	0	0	0	0.5	0	0	0	NA	NA
Ugt2b36	0	0	0	0	0	0	0.5	0	0	0	NA	NA
Gtsf1l	0	0	0	0	0.333333	0	0	0	0	0	NA	NA
Pla2g4d	0	0	0	0	0	0	0	0	0	0	NA	NA
Rpl7a.ps8	0	0	0	0	0	0	0.5	0	0	0	NA	NA
BC016548	0	0	0	0	0	0	0	0	0	0	NA	NA
Psg21	0	0	0	0	0	0	0.5	0	0	0	NA	NA
Psg25	0	0	0	0	0	0	0	0	0	0	NA	NA
Psg26	0	0	0	0	0	0	0	0	0	0	NA	NA
Sult2a6	0	0	0	0	0	0	0	0	0	0	NA	NA
Sult2a2	0	0	0	0	0	0	0	0	0	0	NA	NA
Olfr1339	0	0	0	0	0	0	0.5	0	0	0	NA	NA
Zscan4f	0	0	0	0	0	0	0	0	0	0	NA	NA
Gm13015	0	0	0	0	0	0.5	0.5	0	0	0	NA	NA
Aurkc	0	0	0	0.333333	0	0	0.5	0	0.333333	0	NA	NA
Vmn2r34	0	0	0	0	0	0	0	0	0	0	NA	NA
Vmn2r42	0	0	0	0	0	0	0	0	0	0	NA	NA
Vmn2r30	0	0	0	0	0	0	0	0	0	0	NA	NA
Olfr1150.ps1	0	0	0	0	0	0	0	0	0	0	NA	NA
Olfr1113	0	0	0	0	0	0	0	0	0	0	NA	NA
Olfr1100	0	0	0	0	0	0	0	0	0	0.333333	NA	NA
Ldlrad1	0	0	0	0	0	0	0	0	0	0.333333	NA	NA
Pramel19	0	0	0	0	0	0	0	0	0	0	NA	NA
Ifna4	0	0	0	0	0	0	0	0	0	0	NA	NA
Speer4d	0	0	0	0	0	0	0	0	0	0	NA	NA
Olfr356	0	0	0	0	0	0	0	0	0	0	NA	NA
Defb44.ps	0	0	0	0	0	0	0	0	0	0	NA	NA
Actl7b	0	0	0	0	0	0	0	0	0	0	NA	NA
Foxe1	0	0	0.5	0	0	0	0	0	0	0	NA	NA
Ccin	0	0	0	0	0	0	0	0	0	0	NA	NA
Gm136	0	0	0	0	0	0	0	0	0	0	NA	NA
Sdr16c6	0	0	0	0	0	0	0	0	0	0	NA	NA
Gm10308	0	0	0	0	0	0	0	0	0	0	NA	NA
Gm9386	0	0	0	0	0	0	0	0	0	0	NA	NA
Ccdc110	0	0	0	0	0	0	0	0	0	0	NA	NA
Tas2r140	0	0	0	0	0	0	0	0	0	0	NA	NA
Tas2r115	0	0	0	0	0	0	0	0	0	0	NA	NA
Tas2r121	0	0	0	0	0	0	0	0	0	0	NA	NA
Klrh1	0	0	0	0	0	0	0	0	0	0	NA	NA
Gm6040	0	0	0	0	0	0	0	0	0	0	NA	NA
Defb46	0	0	0	0	0	0	0	0	0	0	NA	NA
Serpina16	0	0	0	0	0	0	0	0	0	0	NA	NA
Gm10318	0	0	0	0	0	0	0	0	0	0	NA	NA
Gm8587	0	0	0	0	0	0	0	0	0	0	NA	NA
Npw	0	0	0	0	0	0	0	0	0	0	NA	NA
X1700086L19Rik	0	0	0	0	0	0	0	0	0	0	NA	NA
Fpr.rs6	0	0	0	0	0	0	0	0	0	0	NA	NA
Fpr.rs7	0	0	0	0	0	0	0	0	0	0	NA	NA
Cbx3.ps4	0	0	0	0	0	0	0	0	0	0	NA	NA
Tcp10a	0	0	0	0	0	0	0	0	0	0	NA	NA
Trappc3l	0	0	0	0	0	0	0	0	0	0	NA	NA
Egr4	0	0	0	0	0	0	0	0	0	0	NA	NA
Reg3b	0	0	0	0	0	0	0	0	0	0	NA	NA
Mcpt9	0	0	0	0	0	0	0.5	0	0	0.333333	NA	NA
Gm10330	0	0	0	0	0	0	0	0	0	0	NA	NA
X9230019H11Rik	0	0	0	0	0	0	0	0	0	0	NA	NA
Krtap26.1	0	0	0	0	0	0	0	0	0	0	NA	NA
Rpl21.ps5	0	0	0	0	0	0	0	0	0	0	NA	NA
Vmn1r212	0	0	0	0	0	0	0	0.333333	0	0	NA	NA
Olfr172	0	0	0	0	0	0	0	0	0	0	NA	NA
Gm10334	0	0	0	0	0	0	0	0	0	0	NA	NA
Prss3	0	0	0	0	0	0	0	0	0	0	NA	NA
Try10	0	0	0	0	0	0	0	0	0	0	NA	NA
Olfr263	0	0	0	0	0	0	0	0	0	0	NA	NA
Stfa1	0	0	0	0	0	0	0.5	0	0	0	NA	NA
Gm10339	0	0	0	0	0	0	0	0	0	0	NA	NA
Gm10340	0	0	0	0	0	0	0	0	0	0	NA	NA
Gm7123	0	0	0	0	0	0.5	0	0	0	0	NA	NA
Tex13a	0	0	0	0	0	0	0	0	0	0	NA	NA
X1700010D01Rik	0	0	0	0	0	0	0	0	0	0	NA	NA
Gm5941	0	0	0	0	0	0	0	0	0	0	NA	NA
Cldn34b3	0	0	0	0	0	0	0	0	0	0	NA	NA
X4933412E24Rik	0	0	0.5	0	0	0.5	0	0	0	0	NA	NA
Gm7713	0	0	0	0	0	0	0	0	0	0.333333	NA	NA
Olfr1320	0	0	0	0	0	0	0	0	0	0	NA	NA
Rhox12	0	0	0	0	0	0	0	0	0	0	NA	NA
Rhox7a	0	0	0	0	0	0	0	0	0	0	NA	NA
Rhox4b	0	0	0	0	0	0	0	0	0	0	NA	NA
Rhox3a	0	0	0	0	0	0	0	0	0	0	NA	NA
Rhox1	0	0	0	0	0	0	0	0	0	0	NA	NA
Gm14525	0	0	0	0	0	0	0	0	0	0	NA	NA
Fthl17e	0	0	0	0	0	0	0	0	0	0	NA	NA
Ssxb5	0	0	0	0	0	0	0	0	0	0	NA	NA
X4930417O22Rik	0	0.333333	0	0	0	0	0	0	0	0	NA	NA
Mroh9	0	0	0	0	0	0	0	0	0	0	NA	NA
Nutm2	0	0	0	0	0	0	0.5	0	0	0	NA	NA
Gm10351	0	0	0	0	0	0	0	0	0	0	NA	NA
Cldn34b1	0	0	0	0	0	0	0	0	0	0	NA	NA
Gm10354	0.5	0	0	0	0	0	0	0	0	0	NA	NA
Fthl17f	0	0	0	0	0	0	0	0	0	0	NA	NA
Gm5592	0.5	0.333333	0	0	0	0.5	0	0	0	0	NA	NA
Gm8420	0	0	0	0	0.333333	0	0	0	0	0	NA	NA
Gm10355	0	0	0.5	0.333333	0	0	0.5	0	0	0.333333	NA	NA
Gm10356	0	0	0	0.333333	0	0	0	0	0	0	NA	NA
Gm10357	0	0	0	0	0	0	0	0	0	0	NA	NA
X1700024G13Rik	0	0	0	0	0	0	0	0	0	0	NA	NA
Gm10360	0	0	0	0	0	0	0	0	0	0	NA	NA
Xlr5b	0	0	0	0	0	0	0.5	0	0.333333	0.333333	NA	NA
Hhla1	0	0	0	0	0	0	0.5	0	0	0	NA	NA
Gm5046	0	0	0	0	0	0	0	0	0	0	NA	NA
Gm17184	0	0	0	0	0	0	0	0	0	0	NA	NA
Gm16020	0	0	0	0	0	0	0	0	0	0	NA	NA
Gm7489	0	0	0	0	0	0	0	0	0	0	NA	NA
Gm10373	0	0	0	0	0	0	0	0	0	0	NA	NA
X4930503E14Rik	0	0	0.5	0.333333	0	0.5	0.5	0	0.333333	0	NA	NA
Ang6	0	0	0	0	0	0	0	0	0	0	NA	NA
Ear.ps2	0	0	0	0	0	0	0	0	0	0	NA	NA
Ear.ps9	0	0	0	0	0	0	0	0	0	0	NA	NA
Ear1	0	0	0	0	0	0	0	0	0	0	NA	NA
Gm10376	0	0	0	0	0	0	0	0	0	0	NA	NA
Gm7853	0	0	0	0	0	0	0	0	0	0	NA	NA
Sox5it	0	0	0	0	0	0	0	0	0	0	NA	NA
Gm10398	0	0	0	0	0	0	0	0	0	0	NA	NA
Olfr380	0	0	0	0	0	0	0	0	0	0	NA	NA
Klra11.ps	0	0	0	0	0	0	0	0	0	0	NA	NA
Klra10	0	0	0	0	0	0	0	0	0	0	NA	NA
Gm5797	0	0	0	0	0	0	0	0	0	0	NA	NA
Gm16525	0	0	0	0	0	0	0	0	0	0	NA	NA
Gm16440	0	0	0	0	0	0	0	0	0	0	NA	NA
Gm10408	0	0	0	0	0	0	0	0	0	0	NA	NA
X9230020A06Rik	0.5	0	0	0	0	0	0	0	0	0	NA	NA
Lrcol1	0	0.333333	0.5	0	0	0	0	0	0	0	NA	NA
Abcb5	0	0	0	0	0	0	0	0	0	0	NA	NA
E330014E10Rik	0	0	0	0	0	0	0	0	0	0	NA	NA
Gm7982	0	0	0	0	0	0	0	0	0	0	NA	NA
Gm6351	0	0	0	0	0	0	0	0	0	0	NA	NA
Pramel37	0	0	0	0	0	0	0	0	0	0	NA	NA
Gm12298	0	0	0	0	0	0	0	0	0	0	NA	NA
X1700123L14Rik	0	0	0	0	0	0	0	0	0	0	NA	NA
Samt2	0	0	0	0	0	0	0	0	0	0	NA	NA
Mir540	0	0	0	0	0	0	0	0	0	0	NA	NA
Eif1ad3	0	0	0	0	0	0	0	0	0	0	NA	NA
Gm10439	0	0	0	0	0	0	0.5	0	0	0	NA	NA
Gm15109	0	0	0	0	0	0	0	0	0	0	NA	NA
Gm15107	0	0	0	0	0	0	0	0	0	0	NA	NA
Gm15080	0	0	0	0	0	0	0	0	0	0	NA	NA
Ripply1	0	0	0	0	0	0	0	0	0	0	NA	NA
Gm10444	0	0	0	0	0	0	0	0	0	0	NA	NA
Cpxcr1	0.5	0	0	0	0	0	0	0	0	0	NA	NA
Cylc1	0	0	0	0	0	0	0.5	0	0	0	NA	NA
Wmp	0	0	0	0	0	0	0	0	0	0	NA	NA
Tent5d	0	0	0	0	0	0	0	0	0	0	NA	NA
Gm5127	0	0.333333	0.5	0	0	0	0	0	0.333333	0	NA	NA
Fnd3c2	0	0	0	0	0	0	0	0	0	0	NA	NA
Dmrtc1b	0	0	0	0	0	0	0.5	0	0	0	NA	NA
Igkv4.71	0	0	0	0	0	0	0	0	0	0	NA	NA
Gm5570	0	0	0	0	0	0	0	0	0	0	NA	NA
D130052B06Rik	0	0	0.5	0	0	0	0.5	0	0	0	NA	NA
Zxda	0	0	0	0	0	0	0	0	0	0	NA	NA
Hbq1b	0	0	0	0	0	0	0.5	0	0	0	NA	NA
Mageb2	0	0	0	0	0	0	0	0	0	0	NA	NA
Cldn34b4	0	0	0	0	0	0	0	0	0	0	NA	NA
Smim9	0	0	0	0	0	0	0	0	0	0	NA	NA
Gm10466	0	0	0	0	0	0	0.5	0	0	0	NA	NA
Olfr444	0	0	0	0	0	0	0	0	0	0	NA	NA
Gm7347	0	0	0	0	0	0	0	0	0	0	NA	NA
Speer4a	0	0	0	0	0	0.5	0	0	0	0.333333	NA	NA
X4930567H17Rik	0	0	0	0	0	0	0	0	0	0	NA	NA
Gm12000	0	0	0	0	0	0	0	0	0	0	NA	NA
Gm10475	0	0	0	0	0	0	0	0	0	0	NA	NA
Gm10477	0	0	0	0	0	0	0	0	0	0	NA	NA
Gm773	0	0	0	0	0	0	0	0	0	0	NA	NA
Gm49957	0	0	0	0	0	0	0	0	0	0	NA	NA
Speer4c	0	0	0	0	0	0	0	0	0	0	NA	NA
Gm8773	0	0.333333	0	0	0	0	0	0	0	0	NA	NA
Gm9	0	0	0	0	0	0	0	0	0	0	NA	NA
Gm14819	0	0	0	0	0	0	0	0	0	0	NA	NA
Gm10486	0	0	0	0	0	0	0	0	0	0	NA	NA
Gm14632	0	0	0	0	0	0	0	0	0	0	NA	NA
Gm10490	0	0	0	0	0	0	0	0	0	0	NA	NA
Gm10491	0	0	0	0	0	0	0	0	0	0	NA	NA
Ezhip	0	0	0	0	0	0	0	0	0	0	NA	NA
Gm10493	0	0	0	0	0	0	0	0	0	0	NA	NA
Gm6594	0	0	0	0	0	0	0	0	0	0	NA	NA
Lrrc30	0	0	0	0	0	0	0	0	0	0	NA	NA
AU016765	0	0	0	0	0	0	0	0	0	0	NA	NA
Arrdc5	0	0	0	0	0	0	0.5	0	0	0	NA	NA
Esp1	0	0	0	0	0	0	0.5	0	0	0	NA	NA
Gm10521	0	0	0	0	0	0	0	0	0	0	NA	NA
AA792892	0	0	0	0	0	0	0	0	0	0	NA	NA
Gm7647	0	0	0	0	0	0	0	0	0	0	NA	NA
Gm10530	0	0	0	0	0	0	0	0	0	0	NA	NA
Gm7276	0	0	0	0	0	0	0.5	0	0	0	NA	NA
Spink13	0	0	0	0	0	0	0	0	0	0	NA	NA
Gm6960	0	0.333333	0	0	0	0	0	0	0.333333	0	NA	NA
Gm8618	0	0	0	0	0	0	0	0	0	0	NA	NA
Prr16	0	0	0	0	0	0	0	0	0	0	NA	NA
Gm10540	0	0	0	0	0	0	0	0	0	0	NA	NA
Gm10542	0	0	0	0	0	0	0	0	0	0	NA	NA
Grxcr2	0	0	0	0	0	0	0	0	0	0.333333	NA	NA
Serpinb3c	0	0	0	0	0	0	0	0	0	0	NA	NA
Gm10552	0	0	0	0	0	0	0	0	0	0	NA	NA
Gm10553	0	0	0	0	0	0	0	0	0	0	NA	NA
Rpl27.ps3	0	0	0	0	0	0	0	0	0	0	NA	NA
Gm10563	0	0	0	0	0	0	0	0	0	0	NA	NA
Gm833	0	0	0	0	0	0.5	0	0	0	0.333333	NA	NA
Pramel15	0	0	0.5	0	0	0.5	0.5	0	0	0	NA	NA
X4931408C20Rik	0	0	0.5	0	0	0.5	0	0	0	0	NA	NA
Gm13102	0	0	0.5	0	0	0	0.5	0	0	0	NA	NA
Ppp1r14bl	0	0	0	0	0	0	0	0	0	0	NA	NA
Defb18	0	0	0	0	0	0	0	0	0	0	NA	NA
Zpld2	0	0	0	0	0	0	0	0	0.333333	0	NA	NA
X4933407E24Rik	0	0	0.5	0	0	0	0	0	0	0	NA	NA
X4933427I04Rik	0	0	0	0	0	0	0	0	0	0	NA	NA
Gm12863	0	0	0	0	0	0	0	0	0	0	NA	NA
Krtap5.5	0	0	0	0	0	0	0.5	0	0	0	NA	NA
Gm7579	0	0	0	0	0	0	0	0	0	0	NA	NA
Gm10577	0	0	0	0	0	0	0	0	0	0	NA	NA
I0C0044D17Rik	0	0	0.5	0	0.333333	0	0	0	0	0	NA	NA
Gm12650	0	0	0	0	0	0	0	0	0	0	NA	NA
Gm10581	0	0	0	0	0	0	0	0	0	0	NA	NA
Gm10583	0	0	0	0	0	0	0	0	0	0	NA	NA
Ifna12	0	0	0	0	0	0	0	0	0	0	NA	NA
X8030451A03Rik	0	0	0	0	0	0	0	0	0	0	NA	NA
Mup14	0	0	0	0	0	0	0	0	0	0	NA	NA
Mup11	0	0	0	0.333333	0	0	0	0	0	0	NA	NA
Mup.ps12	0	0	0	0	0	0	0	0	0	0	NA	NA
Mup.ps2	0	0	0	0	0	0	0	0	0	0	NA	NA
Mup7	0	0	0	0	0.333333	0	0	0	0	0	NA	NA
Gm21957	0	0	0	0	0	0	0.5	0	0	0	NA	NA
Gm13305	0	0	0	0	0	0	0	0	0	0	NA	NA
Gm13306	0	0	0	0	0	0	0	0	0	0.333333	NA	NA
Gm13304	0	0	0	0	0	0	0	0	0	0	NA	NA
Gm5859	0	0	0	0	0	0	0	0	0	0	NA	NA
Rbmxl2	0	0	0	0	0	0	0	0	0	0	NA	NA
Olfr703	0	0	0	0	0	0	0	0	0	0	NA	NA
Olfr692	0	0	0	0	0	0	0	0	0	0	NA	NA
Olfr687	0	0	0	0	0	0	0	0	0	0	NA	NA
Olfr688	0	0	0	0	0	0	0	0.333333	0	0	NA	NA
Olfr677	0	0	0	0	0	0	0	0	0	0	NA	NA
Olfr665	0	0	0.5	0	0	0.5	0	0	0	0	NA	NA
Olfr661	0	0	0	0	0	0	0	0	0	0	NA	NA
Olfr659	0	0	0	0	0	0	0	0	0	0	NA	NA
Olfr654	0	0	0	0	0	0	0.5	0	0	0	NA	NA
Olfr653	0	0	0.5	0	0	0	0	0	0	0	NA	NA
Olfr651	0	0	0	0	0	0	0	0	0	0	NA	NA
Olfr641	0	0.333333	0	0	0	0	0.5	0	0	0	NA	NA
Olfr633	0	0	0	0	0	0.5	0	0	0	0	NA	NA
Olfr632	0	0	0	0	0	0	0	0	0	0	NA	NA
Olfr625.ps1	0	0	0	0	0	0	0	0	0	0	NA	NA
Olfr619	0	0	0	0	0	0	0	0	0	0	NA	NA
Olfr618	0	0	0	0	0	0	0.5	0	0	0	NA	NA
Olfr608	0	0	0	0	0	0	0.5	0	0	0	NA	NA
Olfr606	0	0	0	0	0	0	0.5	0	0	0	NA	NA
Olfr599	0	0	0	0	0	0	0	0	0	0	NA	NA
Olfr594	0	0	0	0	0	0	0	0	0	0	NA	NA
Olfr593	0	0	0	0	0	0	0	0	0	0	NA	NA
Olfr584	0	0	0	0	0	0	0	0	0	0	NA	NA
Olfr583	0	0	0	0	0	0	0	0	0	0	NA	NA
Olfr576	0	0	0	0	0	0	0	0.333333	0	0	NA	NA
Olfr572	0	0	0	0	0	0	0	0	0	0	NA	NA
Olfr570	0	0	0	0	0	0	0	0	0	0	NA	NA
Olfr561	0.5	0.333333	0	0	0	0	0	0	0	0	NA	NA
Olfr557	0	0	0	0	0	0	0.5	0	0	0	NA	NA
Olfr556	0	0	0.5	0	0	0	0	0	0	0	NA	NA
Olfr555	0	0	0	0	0	0	0	0	0	0	NA	NA
Olfr553	0	0	0	0	0	0	0.5	0	0	0	NA	NA
[truncated: 37,603 more rows]

## Sheet: edgeR_72h_proximal tubule
			edgeR
gene_id	external_gene_name	description	logFC	logCPM	F	PValue	FDR	TPM max	TPM min
ENSMUSG00000000001	Gnai3	guanine nucleotide binding protein (G protein), alpha inhibiting 3 [Source:MGI Symbol;Acc:MGI:95773]	-0.0613527	6.86801	0.200817	0.662388	0.840174	69.75	5.38
ENSMUSG00000000003	Pbsn	probasin [Source:MGI Symbol;Acc:MGI:1860484]	NA	NA	NA	NA	NA	0	0
ENSMUSG00000000028	Cdc45	cell division cycle 45 [Source:MGI Symbol;Acc:MGI:1338073]	0.795832	1.11639	4.95327	0.0468918	0.342939	3.53	0.31
ENSMUSG00000000031	H19	H19, imprinted maternally expressed transcript [Source:MGI Symbol;Acc:MGI:95891]	NA	NA	NA	NA	NA	0	0
ENSMUSG00000000037	Scml2	Scm polycomb group protein like 2 [Source:MGI Symbol;Acc:MGI:1340042]	NA	NA	NA	NA	NA	0.35	0
ENSMUSG00000000049	Apoh	apolipoprotein H [Source:MGI Symbol;Acc:MGI:88058]	-0.0971374	0.258891	0.0217144	0.885457	0.951276	12.21	0
ENSMUSG00000000056	Narf	nuclear prelamin A recognition factor [Source:MGI Symbol;Acc:MGI:1914858]	0.0381393	6.19921	0.0804176	0.781773	0.902905	39.3	1.94
ENSMUSG00000000058	Cav2	caveolin 2 [Source:MGI Symbol;Acc:MGI:107571]	-0.53173	1.99956	1.97094	0.186798	0.494332	6.1	0.21
ENSMUSG00000000078	Klf6	Kruppel-like factor 6 [Source:MGI Symbol;Acc:MGI:1346318]	-0.165679	5.49009	2.02276	0.181511	0.489389	46.77	6.23
ENSMUSG00000000085	Scmh1	sex comb on midleg homolog 1 [Source:MGI Symbol;Acc:MGI:1352762]	-0.0633086	3.54675	0.234324	0.637424	0.826172	9.51	2
ENSMUSG00000075014	Gm10800	predicted gene 10800 [Source:MGI Symbol;Acc:MGI:3641657]	4.07136	4.57707	8.64017	0.0146343	0.331432	458.69	0.92
ENSMUSG00000000093	Tbx2	T-box 2 [Source:MGI Symbol;Acc:MGI:98494]	-0.130028	6.82002	0.884584	0.366287	0.650406	63.06	4.7
ENSMUSG00000000094	Tbx4	T-box 4 [Source:MGI Symbol;Acc:MGI:102556]	NA	NA	NA	NA	NA	0.03	0
ENSMUSG00000000103	Zfy2	zinc finger protein 2, Y-linked [Source:MGI Symbol;Acc:MGI:99213]	NA	NA	NA	NA	NA	0.02	0
ENSMUSG00000000120	Ngfr	nerve growth factor receptor (TNFR superfamily, member 16) [Source:MGI Symbol;Acc:MGI:97323]	NA	NA	NA	NA	NA	0.26	0
ENSMUSG00000000125	Wnt3	wingless-type MMTV integration site family, member 3 [Source:MGI Symbol;Acc:MGI:98955]	NA	NA	NA	NA	NA	0.1	0
ENSMUSG00000000126	Wnt9a	wingless-type MMTV integration site family, member 9A [Source:MGI Symbol;Acc:MGI:2446084]	0.500333	0.0823978	1.6516	0.224022	0.530201	0.88	0.02
ENSMUSG00000000127	Fer	fer (fms/fps related) protein kinase [Source:MGI Symbol;Acc:MGI:105917]	0.0817677	3.35719	0.278383	0.607793	0.809342	6.49	2.83
ENSMUSG00000000131	Xpo6	exportin 6 [Source:MGI Symbol;Acc:MGI:2429950]	-0.262716	5.03217	3.25037	0.0976513	0.400876	25.33	3.74
ENSMUSG00000000134	Tfe3	transcription factor E3 [Source:MGI Symbol;Acc:MGI:98511]	-0.173545	4.39831	1.99845	0.183956	0.49095	14.51	1.02
ENSMUSG00000000142	Axin2	axin 2 [Source:MGI Symbol;Acc:MGI:1270862]	NA	NA	NA	NA	NA	0.09	0
ENSMUSG00000000148	Brat1	BRCA1-associated ATM activator 1 [Source:MGI Symbol;Acc:MGI:1891679]	-0.0982421	4.66706	0.241459	0.632399	0.823931	14.68	0.91
ENSMUSG00000000149	Gna12	guanine nucleotide binding protein, alpha 12 [Source:MGI Symbol;Acc:MGI:95767]	-0.00569704	8.95941	0.00124207	0.97249	0.989422	301.71	12.98
ENSMUSG00000000154	Slc22a18	solute carrier family 22 (organic cation transporter), member 18 [Source:MGI Symbol;Acc:MGI:1336884]	0.50409	9.92541	5.95194	0.0319719	0.333789	1435.99	336.06
ENSMUSG00000000157	Itgb2l	integrin beta 2-like [Source:MGI Symbol;Acc:MGI:1277979]	-0.492594	-0.601233	1.93449	0.190595	0.498612	1.39	0.06
ENSMUSG00000000159	Igsf5	immunoglobulin superfamily, member 5 [Source:MGI Symbol;Acc:MGI:1919308]	0.267684	6.35317	6.09398	0.0303468	0.333789	99.93	29.71
ENSMUSG00000000167	Pih1d2	PIH1 domain containing 2 [Source:MGI Symbol;Acc:MGI:1919864]	0.0450669	1.92703	0.0493158	0.828153	0.92528	7.31	3.09
ENSMUSG00000000168	Dlat	dihydrolipoamide S-acetyltransferase (E2 component of pyruvate dehydrogenase complex) [Source:MGI Symbol;Acc:MGI:2385311]	0.0114026	7.3519	0.00763565	0.931871	0.972428	116.45	8.19
ENSMUSG00000000171	Sdhd	succinate dehydrogenase complex, subunit D, integral membrane protein [Source:MGI Symbol;Acc:MGI:1914175]	0.0726461	9.40961	0.394497	0.542218	0.769896	1122.9	331.79
ENSMUSG00000000182	Fgf23	fibroblast growth factor 23 [Source:MGI Symbol;Acc:MGI:1891427]	NA	NA	NA	NA	NA	0	0
ENSMUSG00000000183	Fgf6	fibroblast growth factor 6 [Source:MGI Symbol;Acc:MGI:95520]	NA	NA	NA	NA	NA	0	0
ENSMUSG00000000184	Ccnd2	cyclin D2 [Source:MGI Symbol;Acc:MGI:88314]	-0.0558957	2.36983	0.0237285	0.880266	0.948985	9.89	0.31
ENSMUSG00000000194	Gpr107	G protein-coupled receptor 107 [Source:MGI Symbol;Acc:MGI:2139054]	0.321547	5.21205	5.68783	0.0352799	0.338749	20.65	4.86
ENSMUSG00000000197	Nalcn	sodium leak channel, non-selective [Source:MGI Symbol;Acc:MGI:2444306]	NA	NA	NA	NA	NA	0.1	0
ENSMUSG00000000202	Btbd17	BTB (POZ) domain containing 17 [Source:MGI Symbol;Acc:MGI:1919264]	NA	NA	NA	NA	NA	0.44	0
ENSMUSG00000000204	Slfn4	schlafen 4 [Source:MGI Symbol;Acc:MGI:1329010]	NA	NA	NA	NA	NA	0.39	0
ENSMUSG00000000214	Th	tyrosine hydroxylase [Source:MGI Symbol;Acc:MGI:98735]	NA	NA	NA	NA	NA	0	0
ENSMUSG00000000215	Ins2	insulin II [Source:MGI Symbol;Acc:MGI:96573]	NA	NA	NA	NA	NA	5.84	0
ENSMUSG00000000216	Scnn1g	sodium channel, nonvoltage-gated 1 gamma [Source:MGI Symbol;Acc:MGI:104695]	NA	NA	NA	NA	NA	2.27	0
ENSMUSG00000000223	Drp2	dystrophin related protein 2 [Source:MGI Symbol;Acc:MGI:107432]	NA	NA	NA	NA	NA	0.29	0
ENSMUSG00000000244	Tspan32	tetraspanin 32 [Source:MGI Symbol;Acc:MGI:1350360]	NA	NA	NA	NA	NA	1.4	0
ENSMUSG00000000247	Lhx2	LIM homeobox protein 2 [Source:MGI Symbol;Acc:MGI:96785]	NA	NA	NA	NA	NA	0.25	0
ENSMUSG00000000248	Clec2g	C-type lectin domain family 2, member g [Source:MGI Symbol;Acc:MGI:1918059]	NA	NA	NA	NA	NA	0.02	0
ENSMUSG00000000253	Gmpr	guanosine monophosphate reductase [Source:MGI Symbol;Acc:MGI:1913605]	-0.00683102	7.27485	0.0020617	0.964563	0.986472	206.84	37.85
ENSMUSG00000000263	Glra1	glycine receptor, alpha 1 subunit [Source:MGI Symbol;Acc:MGI:95747]	NA	NA	NA	NA	NA	0.13	0
ENSMUSG00000000266	Mid2	midline 2 [Source:MGI Symbol;Acc:MGI:1344333]	0.0716575	3.52449	0.311281	0.587593	0.797818	5.9	0.3
ENSMUSG00000000275	Trim25	tripartite motif-containing 25 [Source:MGI Symbol;Acc:MGI:102749]	-0.130882	5.29526	1.17861	0.299874	0.596258	15.3	3.21
ENSMUSG00000000276	Dgke	diacylglycerol kinase, epsilon [Source:MGI Symbol;Acc:MGI:1889276]	0.0927756	1.80443	0.187648	0.672895	0.845491	1.44	0.09
ENSMUSG00000000278	Scpep1	serine carboxypeptidase 1 [Source:MGI Symbol;Acc:MGI:1921867]	0.477499	8.98525	4.13936	0.065623	0.365611	483.11	69.88
ENSMUSG00000000282	Mnt	max binding protein [Source:MGI Symbol;Acc:MGI:109150]	-0.0386588	1.88022	0.0337416	0.857457	0.938676	1.57	0.28
ENSMUSG00000000290	Itgb2	integrin beta 2 [Source:MGI Symbol;Acc:MGI:96611]	0.0654639	0.616072	0.0347926	0.855281	0.937382	2.13	0.03
ENSMUSG00000000295	Hddc2	HD domain containing 2 [Source:MGI Symbol;Acc:MGI:1916942]	0.336283	3.11776	2.38949	0.149217	0.455671	21.45	12.77
ENSMUSG00000000296	Tpd52l1	tumor protein D52-like 1 [Source:MGI Symbol;Acc:MGI:1298386]	0.294509	2.84996	1.78723	0.207111	0.51548	14.65	6.79
ENSMUSG00000000301	Pemt	phosphatidylethanolamine N-methyltransferase [Source:MGI Symbol;Acc:MGI:104535]	0.423176	0.712174	2.60122	0.133867	0.439792	6.03	1.02
ENSMUSG00000000303	Cdh1	cadherin 1 [Source:MGI Symbol;Acc:MGI:88354]	0.627029	4.39643	2.38217	0.15308	0.459921	18.48	0.26
ENSMUSG00000000305	Cdh4	cadherin 4 [Source:MGI Symbol;Acc:MGI:99218]	0.421873	0.196631	1.35062	0.268722	0.568927	0.88	0.03
ENSMUSG00000035783	Acta2	actin, alpha 2, smooth muscle, aorta [Source:MGI Symbol;Acc:MGI:87909]	3.61903	3.38222	6.80346	0.0258949	0.331432	53.58	0
ENSMUSG00000000317	Bcl6b	B cell CLL/lymphoma 6, member B [Source:MGI Symbol;Acc:MGI:1278332]	-0.583636	0.863805	1.58051	0.233622	0.53635	2.69	0.01
ENSMUSG00000000318	Clec10a	C-type lectin domain family 10, member A [Source:MGI Symbol;Acc:MGI:96975]	NA	NA	NA	NA	NA	2.71	0
ENSMUSG00000000320	Alox12	arachidonate 12-lipoxygenase [Source:MGI Symbol;Acc:MGI:87998]	NA	NA	NA	NA	NA	0.8	0
ENSMUSG00000000326	Comt	catechol-O-methyltransferase [Source:MGI Symbol;Acc:MGI:88470]	0.287673	10.0945	3.2388	0.0981818	0.400876	1367.44	456.09
ENSMUSG00000000339	Rtca	RNA 3'-terminal phosphate cyclase [Source:MGI Symbol;Acc:MGI:1913618]	0.0345685	5.16071	0.0900946	0.769414	0.896549	43	11.04
ENSMUSG00000000340	Dbt	dihydrolipoamide branched chain transacylase E2 [Source:MGI Symbol;Acc:MGI:105386]	-0.0780247	5.82428	0.464893	0.508846	0.749139	34.72	4.44
ENSMUSG00000000346	Dazap2	DAZ associated protein 2 [Source:MGI Symbol;Acc:MGI:1344344]	-0.0632516	8.82756	0.211036	0.654519	0.835494	407.41	64.06
ENSMUSG00000000355	Mcts1	malignant T cell amplified sequence 1 [Source:MGI Symbol;Acc:MGI:1916245]	0.508736	4.51319	5.89824	0.0326134	0.335553	69.47	46.35
ENSMUSG00000000359	Rem1	rad and gem related GTP binding protein 1 [Source:MGI Symbol;Acc:MGI:1097696]	NA	NA	NA	NA	NA	1.4	0
ENSMUSG00000000365	Rnf17	ring finger protein 17 [Source:MGI Symbol;Acc:MGI:1353419]	NA	NA	NA	NA	NA	0.51	0
ENSMUSG00000000374	Trappc10	trafficking protein particle complex 10 [Source:MGI Symbol;Acc:MGI:1336209]	0.412292	4.76055	3.22775	0.0988101	0.401854	24.71	5.73
ENSMUSG00000000378	Ccm2	cerebral cavernous malformation 2 [Source:MGI Symbol;Acc:MGI:2384924]	0.0302671	4.68376	0.0620654	0.807655	0.915641	29.63	3.32
ENSMUSG00000000381	Wap	whey acidic protein [Source:MGI Symbol;Acc:MGI:98943]	NA	NA	NA	NA	NA	0.08	0
ENSMUSG00000000384	Tbrg4	transforming growth factor beta regulated gene 4 [Source:MGI Symbol;Acc:MGI:1100868]	-0.184367	3.12177	2.34958	0.152356	0.459571	9.2	1.51
ENSMUSG00000000385	Tmprss2	transmembrane protease, serine 2 [Source:MGI Symbol;Acc:MGI:1354381]	0.339786	6.7314	2.87952	0.116584	0.418935	71.89	5.3
ENSMUSG00000000386	Mx1	MX dynamin-like GTPase 1 [Source:MGI Symbol;Acc:MGI:97243]	NA	NA	NA	NA	NA	0.71	0
ENSMUSG00000000392	Fap	fibroblast activation protein [Source:MGI Symbol;Acc:MGI:109608]	NA	NA	NA	NA	NA	0.55	0
ENSMUSG00000000394	Gcg	glucagon [Source:MGI Symbol;Acc:MGI:95674]	NA	NA	NA	NA	NA	0	0
ENSMUSG00000000399	Ndufa9	NADH:ubiquinone oxidoreductase subunit A9 [Source:MGI Symbol;Acc:MGI:1913358]	0.327665	8.528	5.88243	0.0328051	0.33561	541.11	210.15
ENSMUSG00000000402	Egfl6	EGF-like-domain, multiple 6 [Source:MGI Symbol;Acc:MGI:1858599]	NA	NA	NA	NA	NA	0.49	0
ENSMUSG00000000409	Lck	lymphocyte protein tyrosine kinase [Source:MGI Symbol;Acc:MGI:96756]	NA	NA	NA	NA	NA	0.45	0
ENSMUSG00000000411	Tssk3	testis-specific serine kinase 3 [Source:MGI Symbol;Acc:MGI:1929914]	NA	NA	NA	NA	NA	0.07	0
ENSMUSG00000000416	Cttnbp2	cortactin binding protein 2 [Source:MGI Symbol;Acc:MGI:1353467]	-0.593749	5.16463	7.07037	0.0215194	0.331432	30.05	2.73
ENSMUSG00000000420	Galnt1	polypeptide N-acetylgalactosaminyltransferase 1 [Source:MGI Symbol;Acc:MGI:894693]	0.375836	7.17401	3.21455	0.099305	0.401936	113.43	8.83
ENSMUSG00000000435	Myf5	myogenic factor 5 [Source:MGI Symbol;Acc:MGI:97252]	NA	NA	NA	NA	NA	0.03	0
ENSMUSG00000000439	Mkrn2	makorin, ring finger protein, 2 [Source:MGI Symbol;Acc:MGI:1914277]	-0.170769	4.94783	3.68487	0.0800547	0.380882	13.74	1.72
ENSMUSG00000000440	Pparg	peroxisome proliferator activated receptor gamma [Source:MGI Symbol;Acc:MGI:97747]	NA	NA	NA	NA	NA	1.24	0
ENSMUSG00000000441	Raf1	v-raf-leukemia viral oncogene 1 [Source:MGI Symbol;Acc:MGI:97847]	-0.188816	6.49224	1.99865	0.183936	0.49095	58.87	6.26
ENSMUSG00000000486	Septin1	septin 1 [Source:MGI Symbol;Acc:MGI:1858916]	0.0103249	0.516988	0.000748518	0.978642	0.991532	6.47	1.22
ENSMUSG00000000489	Pdgfb	platelet derived growth factor, B polypeptide [Source:MGI Symbol;Acc:MGI:97528]	-0.0520594	3.95638	0.17941	0.679695	0.84859	10.45	1.65
ENSMUSG00000000530	Acvrl1	activin A receptor, type II-like 1 [Source:MGI Symbol;Acc:MGI:1338946]	-0.459685	1.46184	1.05656	0.325191	0.61576	5.33	0.17
ENSMUSG00000000531	Tamalin	trafficking regulator and scaffold protein tamalin [Source:MGI Symbol;Acc:MGI:1860303]	-0.378911	0.689567	1.3916	0.261965	0.562066	2.65	0.1
ENSMUSG00000000532	Acvr1b	activin A receptor, type 1B [Source:MGI Symbol;Acc:MGI:1338944]	0.0496636	2.51224	0.0516125	0.824269	0.923016	2.3	0.85
ENSMUSG00000000538	Tom1l2	target of myb1-like 2 (chicken) [Source:MGI Symbol;Acc:MGI:2443306]	-0.168625	7.07696	1.00123	0.337605	0.627127	72.85	3.47
ENSMUSG00000000544	Gpa33	glycoprotein A33 (transmembrane) [Source:MGI Symbol;Acc:MGI:1891703]	NA	NA	NA	NA	NA	0	0
ENSMUSG00000000552	Zfp385a	zinc finger protein 385A [Source:MGI Symbol;Acc:MGI:1352495]	-0.285102	0.736365	1.44005	0.254271	0.555331	1.87	0.17
ENSMUSG00000000555	Itga5	integrin alpha 5 (fibronectin receptor alpha) [Source:MGI Symbol;Acc:MGI:96604]	-0.20354	1.879	0.481276	0.501619	0.74326	3.03	0.02
ENSMUSG00000000560	Gabra2	gamma-aminobutyric acid (GABA) A receptor, subunit alpha 2 [Source:MGI Symbol;Acc:MGI:95614]	NA	NA	NA	NA	NA	0.27	0
ENSMUSG00000000561	Wdr77	WD repeat domain 77 [Source:MGI Symbol;Acc:MGI:1917715]	-0.115525	5.35267	1.07082	0.322032	0.613738	36.88	3
ENSMUSG00000000562	Adora3	adenosine A3 receptor [Source:MGI Symbol;Acc:MGI:104847]	NA	NA	NA	NA	NA	0.12	0
ENSMUSG00000000563	Atp5pb	ATP synthase peripheral stalk-membrane subunit b [Source:MGI Symbol;Acc:MGI:1100495]	0.403421	9.40665	8.58645	0.0131135	0.331432	1177.05	420.14
ENSMUSG00000000567	Sox9	SRY (sex determining region Y)-box 9 [Source:MGI Symbol;Acc:MGI:98371]	NA	NA	NA	NA	NA	0.04	0
ENSMUSG00000000568	Hnrnpd	heterogeneous nuclear ribonucleoprotein D [Source:MGI Symbol;Acc:MGI:101947]	-0.112671	4.6999	1.56319	0.236044	0.538913	49.2	6.59
ENSMUSG00000000579	Dynlt1c	dynein light chain Tctex-type 1C [Source:MGI Symbol;Acc:MGI:3807476]	0.554836	-0.15574	1.70435	0.217236	0.524691	7.95	0.33
ENSMUSG00000000581	C1d	C1D nuclear receptor co-repressor [Source:MGI Symbol;Acc:MGI:1927354]	0.266828	6.09914	3.44276	0.0893271	0.391397	41.94	24.22
ENSMUSG00000000594	Gm2a	GM2 ganglioside activator protein [Source:MGI Symbol;Acc:MGI:95762]	0.482524	9.32261	4.52307	0.0558416	0.355474	285.76	44.45
ENSMUSG00000000600	Krit1	KRIT1, ankyrin repeat containing [Source:MGI Symbol;Acc:MGI:1930618]	-0.131062	4.82581	2.0329	0.180504	0.488864	15.96	1.76
ENSMUSG00000000605	Clcn4	chloride channel, voltage-sensitive 4 [Source:MGI Symbol;Acc:MGI:104571]	0.213049	6.81928	1.4707	0.249561	0.550642	89.97	6.6
ENSMUSG00000000606	Vmn2r88	vomeronasal 2, receptor 88 [Source:MGI Symbol;Acc:MGI:1316662]	NA	NA	NA	NA	NA	0.01	0
ENSMUSG00000000617	Grm6	glutamate receptor, metabotropic 6 [Source:MGI Symbol;Acc:MGI:1351343]	NA	NA	NA	NA	NA	0.03	0
ENSMUSG00000000627	Sema4f	sema domain, immunoglobulin domain (Ig), TM domain, and short cytoplasmic domain [Source:MGI Symbol;Acc:MGI:1340055]	NA	NA	NA	NA	NA	0.01	0
ENSMUSG00000000628	Hk2	hexokinase 2 [Source:MGI Symbol;Acc:MGI:1315197]	NA	NA	NA	NA	NA	0.31	0
ENSMUSG00000000631	Myo18a	myosin XVIIIA [Source:MGI Symbol;Acc:MGI:2667185]	0.130898	6.36793	0.598178	0.45488	0.710532	40.46	7.02
ENSMUSG00000000632	Sez6	seizure related gene 6 [Source:MGI Symbol;Acc:MGI:104745]	NA	NA	NA	NA	NA	0.71	0
ENSMUSG00000000673	Haao	3-hydroxyanthranilate 3,4-dioxygenase [Source:MGI Symbol;Acc:MGI:1349444]	0.209683	7.67811	1.55252	0.237552	0.539588	478.86	77.98
ENSMUSG00000030218	Mgp	matrix Gla protein [Source:MGI Symbol;Acc:MGI:96976]	3.42379	3.34764	6.12278	0.032612	0.335553	228.47	0
ENSMUSG00000000686	Abhd15	abhydrolase domain containing 15 [Source:MGI Symbol;Acc:MGI:1914727]	0.767563	0.083409	5.86685	0.0329954	0.335674	1.15	0.05
ENSMUSG00000000690	Hoxb6	homeobox B6 [Source:MGI Symbol;Acc:MGI:96187]	-0.247625	1.16804	1.46846	0.249901	0.550942	4.01	0.55
ENSMUSG00000000693	Loxl3	lysyl oxidase-like 3 [Source:MGI Symbol;Acc:MGI:1337004]	-0.699861	-0.189532	6.25327	0.0286404	0.33321	0.87	0.05
ENSMUSG00000000701	Tcl1b5	T cell leukemia/lymphoma 1B, 5 [Source:MGI Symbol;Acc:MGI:1351635]	NA	NA	NA	NA	NA	0	0
ENSMUSG00000000706	Btn1a1	butyrophilin, subfamily 1, member A1 [Source:MGI Symbol;Acc:MGI:103118]	NA	NA	NA	NA	NA	0.03	0
ENSMUSG00000000708	Kat2b	K(lysine) acetyltransferase 2B [Source:MGI Symbol;Acc:MGI:1343094]	-0.139282	4.05434	1.14122	0.307309	0.601429	9.59	1.48
ENSMUSG00000000711	Rab5b	RAB5B, member RAS oncogene family [Source:MGI Symbol;Acc:MGI:105938]	0.0613136	4.20549	0.157915	0.698361	0.859281	14.21	0.87
ENSMUSG00000000724	Cryba1	crystallin, beta A1 [Source:MGI Symbol;Acc:MGI:88518]	NA	NA	NA	NA	NA	0.05	0
ENSMUSG00000000730	Dnmt3l	DNA (cytosine-5-)-methyltransferase 3-like [Source:MGI Symbol;Acc:MGI:1859287]	NA	NA	NA	NA	NA	0.03	0
ENSMUSG00000000731	Aire	autoimmune regulator (autoimmune polyendocrinopathy candidiasis ectodermal dystrophy) [Source:MGI Symbol;Acc:MGI:1338803]	NA	NA	NA	NA	NA	0.07	0
ENSMUSG00000000732	Icosl	icos ligand [Source:MGI Symbol;Acc:MGI:1354701]	0.0465798	-0.263302	0.0151824	0.904063	0.959429	0.88	0
ENSMUSG00000000738	Spg7	SPG7, paraplegin matrix AAA peptidase subunit [Source:MGI Symbol;Acc:MGI:2385906]	0.27424	6.89736	3.43374	0.0896974	0.391599	104.94	48.06
ENSMUSG00000000739	Sult5a1	sulfotransferase family 5A, member 1 [Source:MGI Symbol;Acc:MGI:1931463]	NA	NA	NA	NA	NA	0.74	0
ENSMUSG00000000740	Rpl13	ribosomal protein L13 [Source:MGI Symbol;Acc:MGI:105922]	0.4333	6.71033	1.29526	0.280477	0.579367	328.37	170.65
ENSMUSG00000000743	Chmp1a	charged multivesicular body protein 1A [Source:MGI Symbol;Acc:MGI:1920159]	-0.131585	7.35094	0.927603	0.355303	0.642841	163.99	11.78
ENSMUSG00000000751	Rpa1	replication protein A1 [Source:MGI Symbol;Acc:MGI:1915525]	-0.0955026	5.10927	0.370115	0.554768	0.778301	26.66	2.56
ENSMUSG00000000753	Serpinf1	serine (or cysteine) peptidase inhibitor, clade F, member 1 [Source:MGI Symbol;Acc:MGI:108080]	NA	NA	NA	NA	NA	2.45	0
ENSMUSG00000000759	Tubgcp3	tubulin, gamma complex associated protein 3 [Source:MGI Symbol;Acc:MGI:2183752]	-0.108746	4.70824	0.674585	0.428157	0.692511	21.01	0.94
ENSMUSG00000000766	Oprm1	opioid receptor, mu 1 [Source:MGI Symbol;Acc:MGI:97441]	NA	NA	NA	NA	NA	0.19	0
ENSMUSG00000000776	Polr3d	polymerase (RNA) III (DNA directed) polypeptide D [Source:MGI Symbol;Acc:MGI:1914315]	0.111362	3.67897	0.279999	0.606766	0.808945	14.61	5.52
ENSMUSG00000000782	Tcf7	transcription factor 7, T cell specific [Source:MGI Symbol;Acc:MGI:98507]	NA	NA	NA	NA	NA	0.71	0
ENSMUSG00000000787	Ddx3x	DEAD box helicase 3, X-linked [Source:MGI Symbol;Acc:MGI:103064]	-0.233012	6.50007	5.05979	0.0449499	0.340123	39.61	6.14
ENSMUSG00000000791	Il12rb1	interleukin 12 receptor, beta 1 [Source:MGI Symbol;Acc:MGI:104579]	NA	NA	NA	NA	NA	0.98	0
ENSMUSG00000000792	Slc5a5	solute carrier family 5 (sodium iodide symporter), member 5 [Source:MGI Symbol;Acc:MGI:2149330]	NA	NA	NA	NA	NA	0.19	0
ENSMUSG00000000794	Kcnn3	potassium intermediate/small conductance calcium-activated channel, subfamily N, member 3 [Source:MGI Symbol;Acc:MGI:2153183]	NA	NA	NA	NA	NA	0.02	0
ENSMUSG00000000804	Usp32	ubiquitin specific peptidase 32 [Source:MGI Symbol;Acc:MGI:2144475]	-0.178181	3.93452	2.56489	0.136355	0.441828	6.48	1.06
ENSMUSG00000000805	Car4	carbonic anhydrase 4 [Source:MGI Symbol;Acc:MGI:1096574]	0.76966	7.2559	3.04171	0.111114	0.414455	840.39	31.98
ENSMUSG00000000811	Txnrd3	thioredoxin reductase 3 [Source:MGI Symbol;Acc:MGI:2386711]	-0.0176045	4.83594	0.00849648	0.928144	0.970901	19.79	1.58
ENSMUSG00000000817	Fasl	Fas ligand (TNF superfamily, member 6) [Source:MGI Symbol;Acc:MGI:99255]	NA	NA	NA	NA	NA	0	0
ENSMUSG00000000823	Zfp512b	zinc finger protein 512B [Source:MGI Symbol;Acc:MGI:2685478]	-0.111723	4.6612	0.655792	0.434487	0.697318	16.78	0.98
ENSMUSG00000000826	Dnajc5	DnaJ heat shock protein family (Hsp40) member C5 [Source:MGI Symbol;Acc:MGI:892995]	-0.0780209	6.11524	0.7422	0.406563	0.676469	36.7	3.49
ENSMUSG00000000827	Tpd52l2	tumor protein D52-like 2 [Source:MGI Symbol;Acc:MGI:1913564]	-0.107877	5.84184	1.26019	0.284507	0.583405	82.92	30.07
ENSMUSG00000000838	Fmr1	FMRP translational regulator 1 [Source:MGI Symbol;Acc:MGI:95564]	-0.0876427	5.23606	0.725012	0.411886	0.681207	18.63	3.73
ENSMUSG00000000861	Bcl11a	B cell CLL/lymphoma 11A (zinc finger protein) [Source:MGI Symbol;Acc:MGI:106190]	NA	NA	NA	NA	NA	0.17	0
ENSMUSG00000000869	Il4	interleukin 4 [Source:MGI Symbol;Acc:MGI:96556]	NA	NA	NA	NA	NA	0.39	0
ENSMUSG00000000876	Pxmp4	peroxisomal membrane protein 4 [Source:MGI Symbol;Acc:MGI:1891701]	0.63327	6.70561	12.3673	0.00452065	0.331293	188.01	56.79
ENSMUSG00000000881	Dlg3	discs large MAGUK scaffold protein 3 [Source:MGI Symbol;Acc:MGI:1888986]	-0.314785	2.86722	5.81617	0.0336237	0.336972	4.62	0.63
ENSMUSG00000000884	Gnb1l	guanine nucleotide binding protein (G protein), beta polypeptide 1-like [Source:MGI Symbol;Acc:MGI:1338057]	0.122675	2.46272	0.650499	0.436298	0.698119	8.59	1.16
ENSMUSG00000000889	Dbh	dopamine beta hydroxylase [Source:MGI Symbol;Acc:MGI:94864]	NA	NA	NA	NA	NA	0.01	0
ENSMUSG00000000901	Mmp11	matrix metallopeptidase 11 [Source:MGI Symbol;Acc:MGI:97008]	-0.192274	0.605149	0.307242	0.589995	0.799144	2.88	0.68
ENSMUSG00000000902	Smarcb1	SWI/SNF related, matrix associated, actin dependent regulator of chromatin, subfamily b, member 1 [Source:MGI Symbol;Acc:MGI:1328366]	-0.180751	5.18701	4.00671	0.0694811	0.368756	44.28	8.45
ENSMUSG00000000903	Vpreb3	pre-B lymphocyte gene 3 [Source:MGI Symbol;Acc:MGI:98938]	NA	NA	NA	NA	NA	0.49	0
ENSMUSG00000000915	Hip1r	huntingtin interacting protein 1 related [Source:MGI Symbol;Acc:MGI:1352504]	-0.101804	4.6949	0.654648	0.434877	0.697712	10.94	0.46
ENSMUSG00000000916	Nsun5	NOL1/NOP2/Sun domain family, member 5 [Source:MGI Symbol;Acc:MGI:2140844]	-0.348749	4.38886	8.03208	0.0156274	0.331432	33.81	3.81
ENSMUSG00000000934	Top1mt	DNA topoisomerase 1, mitochondrial [Source:MGI Symbol;Acc:MGI:1920210]	0.0199995	5.21291	0.0331494	0.858698	0.939577	37.54	7.65
ENSMUSG00000000938	Hoxa10	homeobox A10 [Source:MGI Symbol;Acc:MGI:96171]	-0.301889	5.57969	10.0403	0.00849239	0.331293	59.34	10.38
ENSMUSG00000000942	Hoxa4	homeobox A4 [Source:MGI Symbol;Acc:MGI:96176]	-0.0512299	0.08196	0.030507	0.864382	0.942111	1.87	0.3
ENSMUSG00000000948	Gm38393	predicted gene, 38393 [Source:MGI Symbol;Acc:MGI:5613898]	-0.0185836	-0.670037	0.00249738	0.961001	0.985157	0.75	0.04
ENSMUSG00000000957	Mmp14	matrix metallopeptidase 14 (membrane-inserted) [Source:MGI Symbol;Acc:MGI:101900]	0.164878	0.748696	0.408296	0.535356	0.764691	1.75	0.11
ENSMUSG00000000958	Slc7a7	solute carrier family 7 (cationic amino acid transporter, y+ system), member 7 [Source:MGI Symbol;Acc:MGI:1337120]	0.381088	9.22566	3.03668	0.10805	0.410892	658.78	98.22
ENSMUSG00000000959	Oxa1l	oxidase assembly 1-like [Source:MGI Symbol;Acc:MGI:1916339]	0.130972	5.585	2.52428	0.139204	0.444168	51.97	22.11
ENSMUSG00000000976	Heatr6	HEAT repeat containing 6 [Source:MGI Symbol;Acc:MGI:1919790]	-0.268044	3.94675	4.95264	0.0469036	0.342939	8.16	1.31
ENSMUSG00000000982	Ccl3	chemokine (C-C motif) ligand 3 [Source:MGI Symbol;Acc:MGI:98260]	NA	NA	NA	NA	NA	3.19	0
ENSMUSG00000000983	Wfdc18	WAP four-disulfide core domain 18 [Source:MGI Symbol;Acc:MGI:107506]	NA	NA	NA	NA	NA	0.45	0
ENSMUSG00000001014	Icam4	intercellular adhesion molecule 4, Landsteiner-Wiener blood group [Source:MGI Symbol;Acc:MGI:1925619]	0.978576	-0.50324	2.71619	0.126363	0.431077	2.52	0.15
ENSMUSG00000001016	Ilf2	interleukin enhancer binding factor 2 [Source:MGI Symbol;Acc:MGI:1915031]	-0.21945	4.85426	3.55886	0.0847251	0.384999	29.05	4.74
ENSMUSG00000001017	Chtop	chromatin target of PRMT1 [Source:MGI Symbol;Acc:MGI:1913761]	-0.177261	5.09334	3.33549	0.0938552	0.396418	31.48	3.88
ENSMUSG00000001018	Snapin	SNAP-associated protein [Source:MGI Symbol;Acc:MGI:1333745]	0.00881069	5.28483	0.00689476	0.935252	0.974901	50.06	10.06
ENSMUSG00000001020	S100a4	S100 calcium binding protein A4 [Source:MGI Symbol;Acc:MGI:1330282]	NA	NA	NA	NA	NA	4.96	0
ENSMUSG00000001021	S100a3	S100 calcium binding protein A3 [Source:MGI Symbol;Acc:MGI:1338849]	NA	NA	NA	NA	NA	0	0
ENSMUSG00000001023	S100a5	S100 calcium binding protein A5 [Source:MGI Symbol;Acc:MGI:1338915]	NA	NA	NA	NA	NA	0	0
ENSMUSG00000031762	Mt2	metallothionein 2 [Source:MGI Symbol;Acc:MGI:97172]	3.37346	3.25939	7.32251	0.0218808	0.331432	267.73	1.27
ENSMUSG00000001027	Scn4a	sodium channel, voltage-gated, type IV, alpha [Source:MGI Symbol;Acc:MGI:98250]	NA	NA	NA	NA	NA	0.17	0
ENSMUSG00000001029	Icam2	intercellular adhesion molecule 2 [Source:MGI Symbol;Acc:MGI:96394]	-0.109581	2.1544	0.105564	0.751086	0.886812	19.1	1.57
ENSMUSG00000001034	Mapk7	mitogen-activated protein kinase 7 [Source:MGI Symbol;Acc:MGI:1346347]	-0.289323	3.2541	2.41276	0.147425	0.453944	8.65	0.17
ENSMUSG00000001036	Epn2	epsin 2 [Source:MGI Symbol;Acc:MGI:1333766]	-0.256704	3.76238	3.4477	0.0891253	0.391397	10.6	2.03
ENSMUSG00000001039	B9d1	B9 protein domain 1 [Source:MGI Symbol;Acc:MGI:1351471]	0.570666	3.85546	5.82639	0.0334959	0.336931	44.06	26.17
ENSMUSG00000001052	Sec24b	Sec24 related gene family, member B (S. cerevisiae) [Source:MGI Symbol;Acc:MGI:2139764]	-0.301525	4.45209	6.55642	0.0256991	0.331432	10.54	1.13
ENSMUSG00000001053	N4bp3	NEDD4 binding protein 3 [Source:MGI Symbol;Acc:MGI:2442218]	-0.0875559	4.36423	0.266503	0.615469	0.81254	16.55	1.13
ENSMUSG00000001054	Rmnd5b	required for meiotic nuclear division 5 homolog B [Source:MGI Symbol;Acc:MGI:1913339]	0.00760233	5.60014	0.00376535	0.952124	0.982399	50.51	5.96
ENSMUSG00000001056	Nhp2	NHP2 ribonucleoprotein [Source:MGI Symbol;Acc:MGI:1098547]	0.618539	5.72376	4.48899	0.0578187	0.356523	195.94	57.27
ENSMUSG00000001062	Vps9d1	VPS9 domain containing 1 [Source:MGI Symbol;Acc:MGI:1914143]	0.0425608	4.80952	0.13712	0.717891	0.869755	21.99	2.35
ENSMUSG00000001065	Zfp276	zinc finger protein (C2H2 type) 276 [Source:MGI Symbol;Acc:MGI:1888495]	-0.110969	4.72463	0.352488	0.564204	0.784598	22.44	1.12
ENSMUSG00000001076	C1ql4	complement component 1, q subcomponent-like 4 [Source:MGI Symbol;Acc:MGI:3579909]	NA	NA	NA	NA	NA	0.48	0
ENSMUSG00000001082	Mfsd10	major facilitator superfamily domain containing 10 [Source:MGI Symbol;Acc:MGI:1915544]	0.172303	3.69992	1.60169	0.230705	0.534538	62.7	2.06
ENSMUSG00000001089	Luzp1	leucine zipper protein 1 [Source:MGI Symbol;Acc:MGI:107629]	-0.177682	4.54638	0.590444	0.457804	0.713202	25.64	2.61
ENSMUSG00000001095	Slc13a2	solute carrier family 13 (sodium-dependent dicarboxylate transporter), member 2 [Source:MGI Symbol;Acc:MGI:1276558]	0.855084	5.16922	1.70386	0.220702	0.527909	83.36	1.13
ENSMUSG00000001098	Kctd10	potassium channel tetramerisation domain containing 10 [Source:MGI Symbol;Acc:MGI:2141207]	0.178849	4.74061	1.60633	0.230072	0.534291	22.37	1.01
ENSMUSG00000001100	Poldip2	polymerase (DNA-directed), delta interacting protein 2 [Source:MGI Symbol;Acc:MGI:1915061]	-0.0119728	7.79808	0.0100179	0.921997	0.968337	216.01	31.08
ENSMUSG00000001103	Sebox	SEBOX homeobox [Source:MGI Symbol;Acc:MGI:108012]	NA	NA	NA	NA	NA	0	0
ENSMUSG00000001105	Ift20	intraflagellar transport 20 [Source:MGI Symbol;Acc:MGI:1915585]	0.519464	5.13731	1.63582	0.229278	0.534171	131.25	48.85
ENSMUSG00000001119	Col6a1	collagen, type VI, alpha 1 [Source:MGI Symbol;Acc:MGI:88459]	-0.546111	0.456147	0.922121	0.356732	0.643229	1.69	0
ENSMUSG00000001120	Pcbp3	poly(rC) binding protein 3 [Source:MGI Symbol;Acc:MGI:1890470]	-0.175638	4.71409	1.22425	0.291139	0.589138	27.08	3.04
ENSMUSG00000001123	Lgals9	lectin, galactose binding, soluble 9 [Source:MGI Symbol;Acc:MGI:109496]	-0.407962	3.00324	1.57611	0.234631	0.536986	23.77	1.84
ENSMUSG00000001127	Araf	Araf proto-oncogene, serine/threonine kinase [Source:MGI Symbol;Acc:MGI:88065]	0.140432	6.80942	1.18166	0.299278	0.595938	95.63	13.41
ENSMUSG00000001128	Cfp	complement factor properdin [Source:MGI Symbol;Acc:MGI:97545]	0.213227	-0.315389	0.185362	0.674764	0.846312	2.5	0.14
ENSMUSG00000001131	Timp1	tissue inhibitor of metalloproteinase 1 [Source:MGI Symbol;Acc:MGI:98752]	NA	NA	NA	NA	NA	0.43	0
ENSMUSG00000018830	Myh11	myosin, heavy polypeptide 11, smooth muscle [Source:MGI Symbol;Acc:MGI:102643]	3.11062	2.79105	4.73485	0.0543243	0.353618	10.71	0
ENSMUSG00000001138	Cnnm3	cyclin M3 [Source:MGI Symbol;Acc:MGI:2151055]	0.145563	4.26156	0.777125	0.396074	0.670406	12.12	1.18
ENSMUSG00000001143	Lman2l	lectin, mannose-binding 2-like [Source:MGI Symbol;Acc:MGI:2443010]	0.125635	6.3605	0.860506	0.372658	0.655592	75.17	11.13
ENSMUSG00000001150	Mcm3ap	minichromosome maintenance complex component 3 associated protein [Source:MGI Symbol;Acc:MGI:1930089]	-0.0585786	4.26616	0.17072	0.687073	0.852614	14.88	3.78
ENSMUSG00000001151	Pcnt	pericentrin (kendrin) [Source:MGI Symbol;Acc:MGI:102722]	-0.421796	4.65786	8.15934	0.015003	0.331432	10.3	1.62
ENSMUSG00000001155	Ftcd	formiminotransferase cyclodeaminase [Source:MGI Symbol;Acc:MGI:1339962]	0.464155	3.91819	2.25877	0.160984	0.46754	18.13	0.62
ENSMUSG00000001156	Mxd1	MAX dimerization protein 1 [Source:MGI Symbol;Acc:MGI:96908]	-0.141692	4.73132	1.476	0.248759	0.549814	11.75	0.74
ENSMUSG00000001157	Gmcl1	germ cell-less, spermatogenesis associated 1 [Source:MGI Symbol;Acc:MGI:1345156]	0.00831878	5.20607	0.00439677	0.948271	0.980297	25.74	2.5
ENSMUSG00000001158	Snrnp27	small nuclear ribonucleoprotein 27 (U4/U6.U5) [Source:MGI Symbol;Acc:MGI:1913868]	0.541148	5.27324	1.82707	0.205672	0.514201	122.09	40.93
ENSMUSG00000001166	Oas1c	2'-5' oligoadenylate synthetase 1C [Source:MGI Symbol;Acc:MGI:2149633]	-0.101283	-0.387501	0.10472	0.752047	0.887095	1.63	0.07
ENSMUSG00000001168	Oas1h	2'-5' oligoadenylate synthetase 1H [Source:MGI Symbol;Acc:MGI:2180853]	NA	NA	NA	NA	NA	0	0
ENSMUSG00000001173	Ocrl	OCRL, inositol polyphosphate-5-phosphatase [Source:MGI Symbol;Acc:MGI:109589]	-0.107182	3.46513	0.946001	0.350755	0.639152	4.8	0.54
ENSMUSG00000001175	Calm1	calmodulin 1 [Source:MGI Symbol;Acc:MGI:88251]	0.529676	8.0625	2.5622	0.137702	0.442852	419.81	86.14
ENSMUSG00000001211	Agpat3	1-acylglycerol-3-phosphate O-acyltransferase 3 [Source:MGI Symbol;Acc:MGI:1336186]	0.287171	7.86878	3.39922	0.0911319	0.393973	311.65	41.02
ENSMUSG00000001225	Slc26a3	solute carrier family 26, member 3 [Source:MGI Symbol;Acc:MGI:107181]	NA	NA	NA	NA	NA	0.06	0
ENSMUSG00000001227	Sema6b	sema domain, transmembrane domain (TM), and cytoplasmic domain, (semaphorin) 6B [Source:MGI Symbol;Acc:MGI:1202889]	NA	NA	NA	NA	NA	1.28	0
ENSMUSG00000001228	Uhrf1	ubiquitin-like, containing PHD and RING finger domains, 1 [Source:MGI Symbol;Acc:MGI:1338889]	2.36679	1.27497	18.7222	0.00111679	0.265134	3.4	0
ENSMUSG00000001229	Dpp9	dipeptidylpeptidase 9 [Source:MGI Symbol;Acc:MGI:2443967]	-0.205187	5.01629	3.36591	0.092543	0.395203	18.98	1
ENSMUSG00000001240	Ramp2	receptor (calcitonin) activity modifying protein 2 [Source:MGI Symbol;Acc:MGI:1859650]	0.31833	4.23484	1.84021	0.201029	0.509134	49.8	21.65
ENSMUSG00000001247	Lsr	lipolysis stimulated lipoprotein receptor [Source:MGI Symbol;Acc:MGI:1927471]	0.285542	5.71394	1.68825	0.219277	0.52673	50.23	6.61
ENSMUSG00000001248	Gramd1a	GRAM domain containing 1A [Source:MGI Symbol;Acc:MGI:105490]	-0.137249	4.4735	0.540824	0.476823	0.726155	18.39	2.17
ENSMUSG00000001249	Hpn	hepsin [Source:MGI Symbol;Acc:MGI:1196620]	0.324525	8.72571	2.50683	0.140451	0.44479	590.11	66.14
ENSMUSG00000001260	Gabrg1	gamma-aminobutyric acid (GABA) A receptor, subunit gamma 1 [Source:MGI Symbol;Acc:MGI:103156]	NA	NA	NA	NA	NA	0.02	0
ENSMUSG00000001270	Ckb	creatine kinase, brain [Source:MGI Symbol;Acc:MGI:88407]	0.419931	1.98677	0.993993	0.339571	0.628998	12.03	0.26
ENSMUSG00000001280	Sp1	trans-acting transcription factor 1 [Source:MGI Symbol;Acc:MGI:98372]	-0.361735	3.88698	10.7327	0.00698562	0.331293	6.96	0.53
ENSMUSG00000001281	Itgb7	integrin beta 7 [Source:MGI Symbol;Acc:MGI:96616]	NA	NA	NA	NA	NA	1.55	0
ENSMUSG00000001285	Myg1	melanocyte proliferating gene 1 [Source:MGI Symbol;Acc:MGI:1929864]	-0.053948	5.10132	0.333765	0.574589	0.790317	77.99	20.72
ENSMUSG00000001288	Rarg	retinoic acid receptor, gamma [Source:MGI Symbol;Acc:MGI:97858]	-0.471784	-0.335441	1.62758	0.227206	0.532659	1.41	0.06
ENSMUSG00000001289	Pfdn5	prefoldin 5 [Source:MGI Symbol;Acc:MGI:1928753]	0.941948	6.07371	3.21386	0.102934	0.406285	462.96	146.87
ENSMUSG00000001300	Efnb2	ephrin B2 [Source:MGI Symbol;Acc:MGI:105097]	0.0159735	1.36853	0.00380396	0.95188	0.982297	1.95	0.05
ENSMUSG00000001305	Rrp15	ribosomal RNA processing 15 homolog [Source:MGI Symbol;Acc:MGI:1914473]	-0.00482093	3.57795	0.000913074	0.976412	0.990809	16.79	6.95
ENSMUSG00000001313	Rnd2	Rho family GTPase 2 [Source:MGI Symbol;Acc:MGI:1338755]	0.151354	3.46562	0.571403	0.464905	0.71879	20.32	2.6
ENSMUSG00000001323	Srr	serine racemase [Source:MGI Symbol;Acc:MGI:1351636]	0.0464682	7.22626	0.107117	0.749332	0.88598	88.53	9.44
ENSMUSG00000001333	Sync	syncoilin [Source:MGI Symbol;Acc:MGI:1916078]	NA	NA	NA	NA	NA	0.08	0
ENSMUSG00000001334	Fndc5	fibronectin type III domain containing 5 [Source:MGI Symbol;Acc:MGI:1917614]	0.383044	1.61169	1.5583	0.236732	0.539028	2.71	0.37
ENSMUSG00000001348	Acp5	acid phosphatase 5, tartrate resistant [Source:MGI Symbol;Acc:MGI:87883]	0.538538	6.57784	5.2544	0.0417027	0.338758	169.11	38.72
ENSMUSG00000001349	Cnn1	calponin 1 [Source:MGI Symbol;Acc:MGI:104979]	NA	NA	NA	NA	NA	5.56	0
ENSMUSG00000001366	Fbxo9	f-box protein 9 [Source:MGI Symbol;Acc:MGI:1918788]	-0.245877	6.20365	6.64943	0.02487	0.331432	73.67	10.19
ENSMUSG00000001376	Vps50	VPS50 EARP/GARPII complex subunit [Source:MGI Symbol;Acc:MGI:1920538]	0.0698373	5.09755	0.292666	0.598841	0.803394	20.22	3.06
ENSMUSG00000001380	Hars	histidyl-tRNA synthetase [Source:MGI Symbol;Acc:MGI:108087]	-0.0363586	5.69951	0.0940236	0.764604	0.89457	51.23	8.36
ENSMUSG00000001383	Zmat2	zinc finger, matrin type 2 [Source:MGI Symbol;Acc:MGI:1913742]	0.429133	5.32254	1.81905	0.205211	0.514201	34.56	17.62
ENSMUSG00000098318	Lockd	lncRNA downstream of Cdkn1b [Source:MGI Symbol;Acc:MGI:1915081]	3.04472	1.57112	16.295	0.0021486	0.312638	43.38	0.01
ENSMUSG00000001415	Smg5	Smg-5 homolog, nonsense mediated mRNA decay factor (C. elegans) [Source:MGI Symbol;Acc:MGI:2447364]	-0.0992581	4.21037	0.39218	0.543387	0.770663	12.14	1.53
ENSMUSG00000001416	Cct3	chaperonin containing Tcp1, subunit 3 (gamma) [Source:MGI Symbol;Acc:MGI:104708]	0.0787848	7.45132	0.37299	0.553259	0.776991	187.34	60.43
ENSMUSG00000001418	Glmp	glycosylated lysosomal membrane protein [Source:MGI Symbol;Acc:MGI:1913318]	0.379623	8.05722	3.90755	0.0725466	0.373354	539.92	113.9
ENSMUSG00000001419	Mef2d	myocyte enhancer factor 2D [Source:MGI Symbol;Acc:MGI:99533]	-0.255039	4.21485	2.49356	0.14141	0.445921	12.49	0.55
ENSMUSG00000001420	Tmem79	transmembrane protein 79 [Source:MGI Symbol;Acc:MGI:1919163]	0.851809	1.32729	13.4457	0.00345303	0.317092	4.09	0.58
ENSMUSG00000001424	Snd1	staphylococcal nuclease and tudor domain containing 1 [Source:MGI Symbol;Acc:MGI:1929266]	0.0991132	6.13423	0.433355	0.523308	0.758932	38.68	3.75
ENSMUSG00000001435	Col18a1	collagen, type XVIII, alpha 1 [Source:MGI Symbol;Acc:MGI:88451]	0.200713	6.36703	1.15009	0.305521	0.599801	39.87	1.93
ENSMUSG00000001436	Slc19a1	solute carrier family 19 (folate transporter), member 1 [Source:MGI Symbol;Acc:MGI:103182]	0.406133	8.00292	2.78219	0.122293	0.426903	240.73	17.37
ENSMUSG00000001440	Kpnb1	karyopherin (importin) beta 1 [Source:MGI Symbol;Acc:MGI:107532]	-0.0784464	4.92167	0.501653	0.492882	0.737221	9.82	1.91
ENSMUSG00000001441	Npepps	aminopeptidase puromycin sensitive [Source:MGI Symbol;Acc:MGI:1101358]	-0.0854697	5.01491	1.0546	0.325566	0.616125	24.84	9.89
ENSMUSG00000001444	Tbx21	T-box 21 [Source:MGI Symbol;Acc:MGI:1888984]	NA	NA	NA	NA	NA	0.16	0
ENSMUSG00000001445	Mrpl10	mitochondrial ribosomal protein L10 [Source:MGI Symbol;Acc:MGI:1333801]	-0.0555693	6.3969	0.271201	0.612408	0.811435	91.41	18.25
ENSMUSG00000001467	Cyp51	cytochrome P450, family 51 [Source:MGI Symbol;Acc:MGI:106040]	0.130031	6.51427	0.114817	0.741457	0.881796	129.42	3.35
ENSMUSG00000001472	Tcf25	transcription factor 25 (basic helix-loop-helix) [Source:MGI Symbol;Acc:MGI:1914105]	-0.00361599	7.51033	0.00158359	0.96894	0.987969	153.83	30.8
ENSMUSG00000001473	Tubb6	tubulin, beta 6 class V [Source:MGI Symbol;Acc:MGI:1915201]	0.369272	3.00481	3.22863	0.0986506	0.401854	13.98	0.57
ENSMUSG00000001482	Def8	differentially expressed in FDCP 8 [Source:MGI Symbol;Acc:MGI:1346331]	0.11276	7.21634	0.371212	0.554191	0.777896	94.81	5.51
ENSMUSG00000001493	Meox1	mesenchyme homeobox 1 [Source:MGI Symbol;Acc:MGI:103220]	-0.233356	1.17576	0.528047	0.48196	0.7301	3.59	0.23
ENSMUSG00000001494	Sost	sclerostin [Source:MGI Symbol;Acc:MGI:1921749]	NA	NA	NA	NA	NA	0.44	0
ENSMUSG00000001496	Nkx2-1	NK2 homeobox 1 [Source:MGI Symbol;Acc:MGI:108067]	NA	NA	NA	NA	NA	0.02	0
ENSMUSG00000001497	Pax9	paired box 9 [Source:MGI Symbol;Acc:MGI:97493]	-0.214789	-0.727944	0.141546	0.713598	0.867246	0.56	0
ENSMUSG00000001504	Irx2	Iroquois homeobox 2 [Source:MGI Symbol;Acc:MGI:1197526]	NA	NA	NA	NA	NA	0.6	0
ENSMUSG00000001506	Col1a1	collagen, type I, alpha 1 [Source:MGI Symbol;Acc:MGI:88467]	NA	NA	NA	NA	NA	0.72	0
ENSMUSG00000001507	Itga3	integrin alpha 3 [Source:MGI Symbol;Acc:MGI:96602]	-0.109412	3.55936	0.502555	0.492502	0.736897	7.09	0.6
ENSMUSG00000001508	Sgca	sarcoglycan, alpha (dystrophin-associated glycoprotein) [Source:MGI Symbol;Acc:MGI:894698]	NA	NA	NA	NA	NA	0.42	0
ENSMUSG00000001510	Dlx3	distal-less homeobox 3 [Source:MGI Symbol;Acc:MGI:94903]	NA	NA	NA	NA	NA	0.07	0
ENSMUSG00000001517	Foxm1	forkhead box M1 [Source:MGI Symbol;Acc:MGI:1347487]	1.72103	1.2988	10.7231	0.00711364	0.331293	3.71	0.07
ENSMUSG00000001518	Itfg2	integrin alpha FG-GAP repeat containing 2 [Source:MGI Symbol;Acc:MGI:1915450]	-0.270432	3.80506	4.05868	0.0679376	0.368511	18.14	2.02
ENSMUSG00000001520	Nrip2	nuclear receptor interacting protein 2 [Source:MGI Symbol;Acc:MGI:1891884]	0.201279	1.20412	0.264092	0.617053	0.813676	6.06	0.14
ENSMUSG00000001521	Tulp3	tubby-like protein 3 [Source:MGI Symbol;Acc:MGI:1329045]	-0.348412	3.74372	2.68392	0.128415	0.433865	10.85	1.62
ENSMUSG00000001524	Gtf2h4	general transcription factor II H, polypeptide 4 [Source:MGI Symbol;Acc:MGI:1338799]	-0.0719993	3.95992	0.372497	0.553517	0.77715	21.16	4.98
ENSMUSG00000001525	Tubb5	tubulin, beta 5 class I [Source:MGI Symbol;Acc:MGI:107812]	0.895229	4.11774	18.8201	0.00106364	0.265134	23.98	3.89
ENSMUSG00000001542	Ell2	elongation factor for RNA polymerase II 2 [Source:MGI Symbol;Acc:MGI:2183438]	-0.112394	5.07001	1.64164	0.225336	0.531319	32.77	3.24
ENSMUSG00000001552	Jup	junction plakoglobin [Source:MGI Symbol;Acc:MGI:96650]	-0.127283	6.43739	0.495206	0.495617	0.738939	63.34	1.48
ENSMUSG00000001555	Fkbp10	FK506 binding protein 10 [Source:MGI Symbol;Acc:MGI:104769]	0.110572	0.30324	0.127565	0.727438	0.875028	2.24	0
ENSMUSG00000001558	Klhl10	kelch-like 10 [Source:MGI Symbol;Acc:MGI:2181067]	NA	NA	NA	NA	NA	0.1	0
ENSMUSG00000001566	Mnx1	motor neuron and pancreas homeobox 1 [Source:MGI Symbol;Acc:MGI:109160]	NA	NA	NA	NA	NA	0	0
ENSMUSG00000001569	Nom1	nucleolar protein with MIF4G domain 1 [Source:MGI Symbol;Acc:MGI:1861749]	-0.175601	4.6034	3.44819	0.0891051	0.391397	16.78	0.73
ENSMUSG00000001576	Ergic1	endoplasmic reticulum-golgi intermediate compartment (ERGIC) 1 [Source:MGI Symbol;Acc:MGI:1914708]	0.329492	6.7566	2.9343	0.113518	0.416519	114.41	22.23
ENSMUSG00000001583	Tnk1	tyrosine kinase, non-receptor, 1 [Source:MGI Symbol;Acc:MGI:1930958]	NA	NA	NA	NA	NA	1.89	0
ENSMUSG00000001588	Acap1	ArfGAP with coiled-coil, ankyrin repeat and PH domains 1 [Source:MGI Symbol;Acc:MGI:2388270]	NA	NA	NA	NA	NA	0.53	0
ENSMUSG00000001604	Tcea3	transcription elongation factor A (SII), 3 [Source:MGI Symbol;Acc:MGI:1196908]	0.0505967	6.05957	0.0565933	0.81615	0.919102	123.81	58.84
ENSMUSG00000001622	Csn3	casein kappa [Source:MGI Symbol;Acc:MGI:107461]	NA	NA	NA	NA	NA	0.03	0
ENSMUSG00000001627	Ifrd1	interferon-related developmental regulator 1 [Source:MGI Symbol;Acc:MGI:1316717]	-0.169328	3.01455	1.10009	0.31579	0.608315	23.05	2.14
ENSMUSG00000001630	Stk38l	serine/threonine kinase 38 like [Source:MGI Symbol;Acc:MGI:1922250]	-0.0424398	4.45302	0.0852646	0.775487	0.899144	12.87	0.45
ENSMUSG00000001632	Brpf1	bromodomain and PHD finger containing, 1 [Source:MGI Symbol;Acc:MGI:1926033]	-0.26616	4.31999	3.49301	0.0872986	0.389568	10.17	0.89
ENSMUSG00000001642	Akr1b3	aldo-keto reductase family 1, member B3 (aldose reductase) [Source:MGI Symbol;Acc:MGI:1353494]	-0.0941727	3.89991	0.210784	0.65471	0.83563	60.21	4.77
ENSMUSG00000001655	Hoxc13	homeobox C13 [Source:MGI Symbol;Acc:MGI:99560]	NA	NA	NA	NA	NA	0.14	0
ENSMUSG00000001656	Hoxc11	homeobox C11 [Source:MGI Symbol;Acc:MGI:96193]	NA	NA	NA	NA	NA	0.28	0
ENSMUSG00000001657	Hoxc8	homeobox C8 [Source:MGI Symbol;Acc:MGI:96198]	0.20139	0.242552	0.121021	0.734223	0.878192	1.2	0.04
ENSMUSG00000001661	Hoxc6	homeobox C6 [Source:MGI Symbol;Acc:MGI:96197]	-0.355189	0.726716	1.38911	0.262369	0.562571	3.47	0.74
ENSMUSG00000001663	Gstt1	glutathione S-transferase, theta 1 [Source:MGI Symbol;Acc:MGI:107379]	0.093844	7.44062	0.461945	0.510167	0.749357	360.36	159.98
ENSMUSG00000001665	Gstt3	glutathione S-transferase, theta 3 [Source:MGI Symbol;Acc:MGI:2143526]	-0.0400219	6.47206	0.0798105	0.782575	0.903213	98.43	17.77
ENSMUSG00000022033	Pbk	PDZ binding kinase [Source:MGI Symbol;Acc:MGI:1289156]	2.9417	2.42083	16.2553	0.00233929	0.312638	26.86	0
ENSMUSG00000001670	Tat	tyrosine aminotransferase [Source:MGI Symbol;Acc:MGI:98487]	NA	NA	NA	NA	NA	0.01	0
ENSMUSG00000001672	Marveld3	MARVEL (membrane-associating) domain containing 3 [Source:MGI Symbol;Acc:MGI:1920858]	0.408908	3.87493	16.8118	0.00160538	0.299758	16.53	3.64
ENSMUSG00000001674	Ddx18	DEAD box helicase 18 [Source:MGI Symbol;Acc:MGI:1914192]	0.3134	3.76685	1.37082	0.26558	0.565486	14.75	5.28
ENSMUSG00000001687	Ubl3	ubiquitin-like 3 [Source:MGI Symbol;Acc:MGI:1344373]	-0.25167	7.24666	3.98468	0.0701482	0.369448	123.76	12.48
ENSMUSG00000001700	Gramd3	GRAM domain containing 3 [Source:MGI Symbol;Acc:MGI:1914815]	0.139804	5.0488	0.829165	0.381205	0.660661	25.73	2.67
ENSMUSG00000001707	Eef1e1	eukaryotic translation elongation factor 1 epsilon 1 [Source:MGI Symbol;Acc:MGI:1913393]	0.192622	4.26778	1.26351	0.283905	0.58288	17.64	8.77
ENSMUSG00000001729	Akt1	thymoma viral proto-oncogene 1 [Source:MGI Symbol;Acc:MGI:87986]	-0.132097	6.16648	0.679425	0.426551	0.691239	64.31	2.38
ENSMUSG00000001739	Cldn15	claudin 15 [Source:MGI Symbol;Acc:MGI:1913103]	-0.562459	2.00276	2.572	0.135864	0.441295	7.32	0.24
ENSMUSG00000001741	Il16	interleukin 16 [Source:MGI Symbol;Acc:MGI:1270855]	-0.601083	1.24193	4.12793	0.0659451	0.366203	1.79	0.11
ENSMUSG00000001750	Tcirg1	T cell, immune regulator 1, ATPase, H+ transporting, lysosomal V0 protein A3 [Source:MGI Symbol;Acc:MGI:1350931]	-0.00820783	4.24061	0.00266887	0.959685	0.985035	21.74	1.92
ENSMUSG00000001751	Naglu	alpha-N-acetylglucosaminidase (Sanfilippo disease IIIB) [Source:MGI Symbol;Acc:MGI:1351641]	0.407587	6.09549	1.68497	0.221271	0.527963	67.38	3.18
ENSMUSG00000001755	Coasy	Coenzyme A synthase [Source:MGI Symbol;Acc:MGI:1918993]	0.197961	7.3419	0.698679	0.420257	0.687241	261.03	11.73
ENSMUSG00000001761	Smo	smoothened, frizzled class receptor [Source:MGI Symbol;Acc:MGI:108075]	0.000422178	5.56225	5.85871e-06	0.99811	0.999068	25.44	1.23
ENSMUSG00000001763	Tspan33	tetraspanin 33 [Source:MGI Symbol;Acc:MGI:1919012]	0.259163	7.02286	2.82539	0.119717	0.423608	130.54	16.54
ENSMUSG00000001767	Crnkl1	crooked neck pre-mRNA splicing factor 1 [Source:MGI Symbol;Acc:MGI:1914127]	0.0501141	4.02703	0.256756	0.621933	0.816872	10.54	4.34
ENSMUSG00000001768	Rin2	Ras and Rab interactor 2 [Source:MGI Symbol;Acc:MGI:1921280]	-0.136955	5.06233	1.62407	0.227676	0.532837	18.79	2.2
ENSMUSG00000001773	Folh1	folate hydrolase 1 [Source:MGI Symbol;Acc:MGI:1858193]	0.120151	8.14112	0.475975	0.503937	0.745576	222.8	18.95
ENSMUSG00000001774	Chordc1	cysteine and histidine-rich domain (CHORD)-containing, zinc-binding protein 1 [Source:MGI Symbol;Acc:MGI:1914167]	-0.0966009	5.45022	0.609372	0.450795	0.70792	58.92	25.71
ENSMUSG00000001783	Rtcb	RNA 2',3'-cyclic phosphate and 5'-OH ligase [Source:MGI Symbol;Acc:MGI:106379]	0.0656524	7.14276	0.218258	0.649098	0.832612	136.42	17.02
ENSMUSG00000001785	Pwp1	PWP1 homolog, endonuclein [Source:MGI Symbol;Acc:MGI:1914735]	0.0348261	4.491	0.0709654	0.794653	0.909146	18.59	1.27
ENSMUSG00000001786	Fbxo7	F-box protein 7 [Source:MGI Symbol;Acc:MGI:1917004]	0.141299	7.21156	1.11914	0.311821	0.604781	155.77	27.71
ENSMUSG00000001794	Capns1	calpain, small subunit 1 [Source:MGI Symbol;Acc:MGI:88266]	0.123288	5.58858	0.309424	0.588704	0.798455	106.12	34.9
ENSMUSG00000001802	Lrp3	low density lipoprotein receptor-related protein 3 [Source:MGI Symbol;Acc:MGI:3584516]	-0.00955626	4.65546	0.00307911	0.956701	0.984474	15.46	1.36
ENSMUSG00000001804	Dsg4	desmoglein 4 [Source:MGI Symbol;Acc:MGI:2661061]	NA	NA	NA	NA	NA	0.07	0
ENSMUSG00000001815	Evx2	even-skipped homeobox 2 [Source:MGI Symbol;Acc:MGI:95462]	NA	NA	NA	NA	NA	0	0
ENSMUSG00000001819	Hoxd13	homeobox D13 [Source:MGI Symbol;Acc:MGI:96205]	NA	NA	NA	NA	NA	0.03	0
ENSMUSG00000001823	Hoxd12	homeobox D12 [Source:MGI Symbol;Acc:MGI:96204]	NA	NA	NA	NA	NA	0.07	0
ENSMUSG00000001827	Folr1	folate receptor 1 (adult) [Source:MGI Symbol;Acc:MGI:95568]	0.298926	9.09689	2.88818	0.116093	0.418082	1047.86	450.35
ENSMUSG00000001829	Clpb	ClpB caseinolytic peptidase B [Source:MGI Symbol;Acc:MGI:1100517]	0.0101622	6.62691	0.0059282	0.939951	0.976707	78.38	9.09
ENSMUSG00000001833	Septin7	septin 7 [Source:MGI Symbol;Acc:MGI:1335094]	0.0993975	5.65551	1.00073	0.337719	0.627253	42.42	8.86
ENSMUSG00000001844	Zdhhc4	zinc finger, DHHC domain containing 4 [Source:MGI Symbol;Acc:MGI:1920131]	0.0777437	5.18485	0.699523	0.419985	0.687136	61.78	15.78
ENSMUSG00000001847	Rac1	Rac family small GTPase 1 [Source:MGI Symbol;Acc:MGI:97845]	-0.0685378	7.66008	0.40523	0.536866	0.766246	187.86	29.58
ENSMUSG00000001855	Nup214	nucleoporin 214 [Source:MGI Symbol;Acc:MGI:1095411]	-0.114823	4.3247	0.84761	0.376139	0.657925	21.86	7.07
ENSMUSG00000001864	Aif1l	allograft inflammatory factor 1-like [Source:MGI Symbol;Acc:MGI:1919598]	0.203298	7.10694	2.62988	0.131945	0.437389	106.13	15.2
ENSMUSG00000001865	Cpa3	carboxypeptidase A3, mast cell [Source:MGI Symbol;Acc:MGI:88479]	NA	NA	NA	NA	NA	0	0
ENSMUSG00000001870	Ltbp1	latent transforming growth factor beta binding protein 1 [Source:MGI Symbol;Acc:MGI:109151]	-0.414381	2.43786	1.90657	0.193591	0.501218	8.65	0.08
ENSMUSG00000001891	Ugp2	UDP-glucose pyrophosphorylase 2 [Source:MGI Symbol;Acc:MGI:2183447]	0.0243056	7.34367	0.0308829	0.863558	0.941842	153.9	19.68
ENSMUSG00000001901	Kcnh6	potassium voltage-gated channel, subfamily H (eag-related), member 6 [Source:MGI Symbol;Acc:MGI:2684139]	NA	NA	NA	NA	NA	0.52	0
ENSMUSG00000001909	Trmt1	tRNA methyltransferase 1 [Source:MGI Symbol;Acc:MGI:1289155]	-0.296233	4.55852	7.13316	0.0210389	0.331432	26.66	11.68
ENSMUSG00000001910	Nacc1	nucleus accumbens associated 1, BEN and BTB (POZ) domain containing [Source:MGI Symbol;Acc:MGI:1914080]	0.223446	3.23805	1.73431	0.213502	0.521823	8.11	0.09
ENSMUSG00000001911	Nfix	nuclear factor I/X [Source:MGI Symbol;Acc:MGI:97311]	0.390615	1.76607	0.785257	0.393901	0.669935	6.55	0.82
ENSMUSG00000001918	Slc1a5	solute carrier family 1 (neutral amino acid transporter), member 5 [Source:MGI Symbol;Acc:MGI:105305]	-0.334876	1.8671	0.74503	0.405697	0.675611	5.52	0.11
ENSMUSG00000001924	Uba1	ubiquitin-like modifier activating enzyme 1 [Source:MGI Symbol;Acc:MGI:98890]	0.0982912	7.44702	0.516084	0.486857	0.733001	81.33	8.75
ENSMUSG00000001930	Vwf	Von Willebrand factor [Source:MGI Symbol;Acc:MGI:98941]	NA	NA	NA	NA	NA	0.93	0
ENSMUSG00000001942	Siae	sialic acid acetylesterase [Source:MGI Symbol;Acc:MGI:104803]	0.279561	5.54895	2.38323	0.149704	0.456174	27.92	2.26
ENSMUSG00000001943	Vsig2	V-set and immunoglobulin domain containing 2 [Source:MGI Symbol;Acc:MGI:1928009]	NA	NA	NA	NA	NA	0.75	0
ENSMUSG00000001946	Esam	endothelial cell-specific adhesion molecule [Source:MGI Symbol;Acc:MGI:1916774]	-0.435287	3.33869	1.61796	0.229583	0.534291	23.97	0.84
ENSMUSG00000043681	Fam25c	family with sequence similarity 25, member C [Source:MGI Symbol;Acc:MGI:1916384]	2.90639	4.02486	8.26064	0.016375	0.331432	509.33	15.57
ENSMUSG00000001962	Fam50a	family with sequence similarity 50, member A [Source:MGI Symbol;Acc:MGI:1351626]	0.0266456	5.20598	0.028315	0.869294	0.944855	52.25	25.94
ENSMUSG00000001964	Emd	emerin [Source:MGI Symbol;Acc:MGI:108117]	-0.00755402	3.70896	0.000711247	0.979189	0.991532	30.93	4.73
ENSMUSG00000001983	Taco1	translational activator of mitochondrially encoded cytochrome c oxidase I [Source:MGI Symbol;Acc:MGI:1917457]	0.0313193	3.67345	0.0517171	0.824095	0.923016	19.91	5.65
ENSMUSG00000001985	Grik3	glutamate receptor, ionotropic, kainate 3 [Source:MGI Symbol;Acc:MGI:95816]	NA	NA	NA	NA	NA	0.03	0
ENSMUSG00000001986	Gria3	glutamate receptor, ionotropic, AMPA3 (alpha 3) [Source:MGI Symbol;Acc:MGI:95810]	0.179311	4.09216	1.48265	0.247757	0.549289	9.21	1.12
ENSMUSG00000001988	Npas1	neuronal PAS domain protein 1 [Source:MGI Symbol;Acc:MGI:109205]	NA	NA	NA	NA	NA	0.19	0
ENSMUSG00000001995	Sipa1l2	signal-induced proliferation-associated 1 like 2 [Source:MGI Symbol;Acc:MGI:2676970]	0.0744248	3.12331	0.114176	0.741527	0.881796	4.3	0.27
ENSMUSG00000001998	Ap4e1	adaptor-related protein complex AP-4, epsilon 1 [Source:MGI Symbol;Acc:MGI:1336993]	0.0299574	3.00149	0.0387358	0.847408	0.933902	3.52	0.21
ENSMUSG00000001999	Blvra	biliverdin reductase A [Source:MGI Symbol;Acc:MGI:88170]	0.0846566	5.93598	0.290117	0.600417	0.804709	132.56	23.83
ENSMUSG00000002006	Pdzd4	PDZ domain containing 4 [Source:MGI Symbol;Acc:MGI:2443483]	NA	NA	NA	NA	NA	0.06	0
ENSMUSG00000002007	Srpk3	serine/arginine-rich protein specific kinase 3 [Source:MGI Symbol;Acc:MGI:1891338]	NA	NA	NA	NA	NA	0.91	0
ENSMUSG00000002010	Idh3g	isocitrate dehydrogenase 3 (NAD+), gamma [Source:MGI Symbol;Acc:MGI:1099463]	0.124689	9.0138	1.22225	0.291514	0.589535	800.3	217.17
ENSMUSG00000002012	Pnck	pregnancy upregulated non-ubiquitously expressed CaM kinase [Source:MGI Symbol;Acc:MGI:1347357]	-0.37205	-0.705504	0.942385	0.351642	0.639494	1.21	0
ENSMUSG00000002014	Ssr4	signal sequence receptor, delta [Source:MGI Symbol;Acc:MGI:1099464]	0.726125	6.71579	5.82703	0.0344132	0.338749	315.99	160.4
ENSMUSG00000002015	Bcap31	B cell receptor associated protein 31 [Source:MGI Symbol;Acc:MGI:1350933]	0.501769	7.70086	5.28643	0.041131	0.338758	425.79	125.33
ENSMUSG00000002017	Fam98a	family with sequence similarity 98, member A [Source:MGI Symbol;Acc:MGI:1919972]	0.240725	4.55466	2.10387	0.173651	0.48099	16.66	4.89
ENSMUSG00000002020	Ltbp2	latent transforming growth factor beta binding protein 2 [Source:MGI Symbol;Acc:MGI:99502]	NA	NA	NA	NA	NA	0.19	0
ENSMUSG00000002028	Kmt2a	lysine (K)-specific methyltransferase 2A [Source:MGI Symbol;Acc:MGI:96995]	-0.746446	4.05429	9.92387	0.00878194	0.331293	3.84	0.41
ENSMUSG00000002031	Ift46	intraflagellar transport 46 [Source:MGI Symbol;Acc:MGI:1923818]	-0.115817	4.47434	1.56808	0.235356	0.538122	43.57	10.22
ENSMUSG00000002032	Tmem25	transmembrane protein 25 [Source:MGI Symbol;Acc:MGI:1918937]	0.10021	6.50582	0.471908	0.505728	0.746836	75.98	4.43
ENSMUSG00000002033	Cd3g	CD3 antigen, gamma polypeptide [Source:MGI Symbol;Acc:MGI:88333]	NA	NA	NA	NA	NA	1.66	0
ENSMUSG00000002043	Trappc6a	trafficking protein particle complex 6A [Source:MGI Symbol;Acc:MGI:1914341]	0.699342	5.0031	4.83351	0.0508139	0.348934	103.62	53.31
ENSMUSG00000002052	Supt6	SPT6, histone chaperone and transcription elongation factor [Source:MGI Symbol;Acc:MGI:107726]	0.00762138	5.10837	0.00309043	0.956621	0.984474	9.91	2.3
ENSMUSG00000002055	Spag5	sperm associated antigen 5 [Source:MGI Symbol;Acc:MGI:1927470]	1.55314	0.184187	8.82387	0.0121855	0.331432	2.87	0
ENSMUSG00000002057	Foxn1	forkhead box N1 [Source:MGI Symbol;Acc:MGI:102949]	NA	NA	NA	NA	NA	0.04	0
ENSMUSG00000002058	Unc119	unc-119 lipid binding chaperone [Source:MGI Symbol;Acc:MGI:1328357]	-0.0605945	2.08433	0.092071	0.76698	0.895784	8.29	1.48
ENSMUSG00000002059	Rab34	RAB34, member RAS oncogene family [Source:MGI Symbol;Acc:MGI:104606]	0.153802	6.40732	2.26176	0.159562	0.466325	136.18	40.48
ENSMUSG00000002064	Sdf2	stromal cell derived factor 2 [Source:MGI Symbol;Acc:MGI:108019]	0.401843	6.14803	6.61876	0.0251398	0.331432	119.54	57.68
ENSMUSG00000002068	Ccne1	cyclin E1 [Source:MGI Symbol;Acc:MGI:88316]	1.25996	-0.506967	10.1268	0.00828454	0.331293	1.29	0
ENSMUSG00000002076	Hsf2bp	heat shock transcription factor 2 binding protein [Source:MGI Symbol;Acc:MGI:1921627]	0.661969	2.95487	2.22749	0.164744	0.471974	33.82	1.99
ENSMUSG00000002083	Bbc3	BCL2 binding component 3 [Source:MGI Symbol;Acc:MGI:2181667]	-0.234385	-0.470677	0.316589	0.584467	0.795968	1.64	0.04
ENSMUSG00000002100	Mybpc3	myosin binding protein C, cardiac [Source:MGI Symbol;Acc:MGI:102844]	NA	NA	NA	NA	NA	0	0
ENSMUSG00000002102	Psmc3	proteasome (prosome, macropain) 26S subunit, ATPase 3 [Source:MGI Symbol;Acc:MGI:1098754]	0.12539	7.35021	1.6002	0.230909	0.534538	202.87	69.59
ENSMUSG00000002103	Acp2	acid phosphatase 2, lysosomal [Source:MGI Symbol;Acc:MGI:87882]	0.17398	5.69707	1.77908	0.208078	0.516343	36.1	2.27
ENSMUSG00000002104	Rapsn	receptor-associated protein of the synapse [Source:MGI Symbol;Acc:MGI:99422]	NA	NA	NA	NA	NA	1.15	0
ENSMUSG00000002105	Slc39a13	solute carrier family 39 (metal ion transporter), member 13 [Source:MGI Symbol;Acc:MGI:1915677]	-0.081388	4.9336	0.358392	0.561008	0.782502	30.35	3.53
ENSMUSG00000002107	Celf2	CUGBP, Elav-like family member 2 [Source:MGI Symbol;Acc:MGI:1338822]	-0.207501	0.45245	0.417041	0.531093	0.762163	2.23	0.2
ENSMUSG00000002108	Nr1h3	nuclear receptor subfamily 1, group H, member 3 [Source:MGI Symbol;Acc:MGI:1352462]	-0.133873	6.17872	1.17239	0.301093	0.597362	85.89	10.88
ENSMUSG00000002109	Ddb2	damage specific DNA binding protein 2 [Source:MGI Symbol;Acc:MGI:1355314]	-0.0948872	2.79404	0.382476	0.548335	0.773861	8.25	0.64
ENSMUSG00000002111	Spi1	spleen focus forming virus (SFFV) proviral integration oncogene [Source:MGI Symbol;Acc:MGI:98282]	0.246695	0.168675	0.172234	0.685792	0.851905	2.86	0.03
ENSMUSG00000002129	Sf3a1	splicing factor 3a, subunit 1 [Source:MGI Symbol;Acc:MGI:1914715]	-0.213959	4.66494	5.45925	0.038479	0.338758	11.68	1.06
ENSMUSG00000002147	Stat6	signal transducer and activator of transcription 6 [Source:MGI Symbol;Acc:MGI:103034]	-0.0641236	6.50059	0.164124	0.692822	0.855977	49.24	1.77
ENSMUSG00000002190	Clgn	calmegin [Source:MGI Symbol;Acc:MGI:107472]	NA	NA	NA	NA	NA	0.17	0
ENSMUSG00000002204	Napsa	napsin A aspartic peptidase [Source:MGI Symbol;Acc:MGI:109365]	-0.34831	7.35328	0.187687	0.673944	0.845922	1700.97	5.27
ENSMUSG00000002205	Vrk3	vaccinia related kinase 3 [Source:MGI Symbol;Acc:MGI:2182465]	-0.116459	6.10097	0.96858	0.345289	0.633846	71.63	12.37
ENSMUSG00000002210	Smg9	smg-9 homolog, nonsense mediated mRNA decay factor (C. elegans) [Source:MGI Symbol;Acc:MGI:1919247]	-0.255285	3.8559	4.15758	0.0651139	0.364567	14.66	1.95
ENSMUSG00000002221	Paxip1	PAX interacting (with transcription-activation domain) protein 1 [Source:MGI Symbol;Acc:MGI:1890430]	0.010788	4.80428	0.00784487	0.930946	0.972064	14.24	0.55
ENSMUSG00000002222	Rmnd5a	required for meiotic nuclear division 5 homolog A [Source:MGI Symbol;Acc:MGI:1915727]	-0.203585	5.37077	4.43989	0.057803	0.356523	19.25	2.15
ENSMUSG00000002227	Mov10	Mov10 RISC complex RNA helicase [Source:MGI Symbol;Acc:MGI:97054]	0.161397	4.47844	0.635519	0.441488	0.701795	15.51	1.3
ENSMUSG00000002228	Ppm1j	protein phosphatase 1J [Source:MGI Symbol;Acc:MGI:1919137]	-0.388423	-0.110983	0.829917	0.380997	0.660554	3.48	0.13
ENSMUSG00000002233	Rhoc	ras homolog family member C [Source:MGI Symbol;Acc:MGI:106028]	-0.108564	4.90669	0.563815	0.467815	0.721158	96.51	14.07
ENSMUSG00000002240	Prr27	proline rich 27 [Source:MGI Symbol;Acc:MGI:1921029]	NA	NA	NA	NA	NA	0	0
ENSMUSG00000002249	Tead3	TEA domain family member 3 [Source:MGI Symbol;Acc:MGI:109241]	-0.114997	0.65226	0.189343	0.671518	0.844954	1.78	0.22
ENSMUSG00000002250	Ppard	peroxisome proliferator activator receptor delta [Source:MGI Symbol;Acc:MGI:101884]	-0.0665974	0.282164	0.0298713	0.865787	0.942825	1.81	0.19
ENSMUSG00000002257	Def6	differentially expressed in FDCP 6 [Source:MGI Symbol;Acc:MGI:1346328]	NA	NA	NA	NA	NA	1.27	0
ENSMUSG00000002265	Peg3	paternally expressed 3 [Source:MGI Symbol;Acc:MGI:104748]	-0.536863	1.90332	2.77561	0.122691	0.427299	2.04	0.11
ENSMUSG00000002266	Zim1	zinc finger, imprinted 1 [Source:MGI Symbol;Acc:MGI:1341879]	NA	NA	NA	NA	NA	0.08	0
ENSMUSG00000002274	Metrn	meteorin, glial cell differentiation regulator [Source:MGI Symbol;Acc:MGI:1917333]	-0.00313265	4.39114	0.000288378	0.986742	0.994665	60.13	9.71
ENSMUSG00000002279	Lmf1	lipase maturation factor 1 [Source:MGI Symbol;Acc:MGI:1923733]	0.392894	5.77861	4.23984	0.0628731	0.362703	60.14	11.01
ENSMUSG00000002280	Ciao3	cytosolic iron-sulfur assembly component 3 [Source:MGI Symbol;Acc:MGI:1914813]	-0.184256	6.34452	1.65702	0.223313	0.52947	69.45	6.38
ENSMUSG00000002289	Angptl4	angiopoietin-like 4 [Source:MGI Symbol;Acc:MGI:1888999]	-0.0316312	4.22697	0.00285063	0.95846	0.984783	62.43	0.79
ENSMUSG00000002297	Dbf4	DBF4 zinc finger [Source:MGI Symbol;Acc:MGI:1351328]	0.777688	1.1927	11.4416	0.00575976	0.331293	2.75	0.39
ENSMUSG00000002307	Daxx	Fas death domain-associated protein [Source:MGI Symbol;Acc:MGI:1197015]	-0.175447	3.87522	1.0523	0.326074	0.616366	16.57	3.31
ENSMUSG00000002308	Cd320	CD320 antigen [Source:MGI Symbol;Acc:MGI:1860083]	0.299539	5.09839	2.64059	0.131236	0.436622	55.45	17.9
ENSMUSG00000002319	Ipo4	importin 4 [Source:MGI Symbol;Acc:MGI:1923001]	-0.00153873	5.72232	0.000148117	0.990498	0.996181	43.15	12.84
ENSMUSG00000002320	Tm9sf1	transmembrane 9 superfamily member 1 [Source:MGI Symbol;Acc:MGI:1921390]	0.347308	7.00096	1.90405	0.194004	0.501505	144.91	9.39
ENSMUSG00000002324	Rec8	REC8 meiotic recombination protein [Source:MGI Symbol;Acc:MGI:1929645]	0.0599931	-0.0221381	0.0165003	0.900009	0.957534	2.08	0.1
ENSMUSG00000002325	Irf9	interferon regulatory factor 9 [Source:MGI Symbol;Acc:MGI:107587]	-0.306412	4.38068	5.60931	0.0363415	0.338749	19.24	1.84
ENSMUSG00000002326	Gmpr2	guanosine monophosphate reductase 2 [Source:MGI Symbol;Acc:MGI:1917903]	0.0762874	4.72733	0.463382	0.509522	0.749335	35.83	6.06
ENSMUSG00000002329	Mdp1	magnesium-dependent phosphatase 1 [Source:MGI Symbol;Acc:MGI:1915131]	0.125272	5.57581	1.30441	0.276633	0.576754	50.61	18.13
ENSMUSG00000002332	Dhrs1	dehydrogenase/reductase (SDR family) member 1 [Source:MGI Symbol;Acc:MGI:1196314]	-0.00802165	6.98955	0.00420476	0.949412	0.98125	242.35	50.72
ENSMUSG00000002341	Ncan	neurocan [Source:MGI Symbol;Acc:MGI:104694]	NA	NA	NA	NA	NA	0.02	0
ENSMUSG00000002342	Tmem161a	transmembrane protein 161A [Source:MGI Symbol;Acc:MGI:2384577]	0.219425	5.90322	2.46546	0.143466	0.449025	66.75	6.1
ENSMUSG00000002343	Armc6	armadillo repeat containing 6 [Source:MGI Symbol;Acc:MGI:1924063]	-0.278394	3.68805	5.70051	0.0351121	0.338749	14.76	1.84
ENSMUSG00000002345	Borcs8	BLOC-1 related complex subunit 8 [Source:MGI Symbol;Acc:MGI:1919618]	0.421089	4.56058	1.8556	0.200763	0.509134	75.02	45.34
ENSMUSG00000002346	Slc25a42	solute carrier family 25, member 42 [Source:MGI Symbol;Acc:MGI:1920345]	0.352954	6.20998	3.2424	0.098016	0.400876	61.9	2.67
ENSMUSG00000002365	Snx9	sorting nexin 9 [Source:MGI Symbol;Acc:MGI:1913866]	-0.0622191	6.96183	0.203117	0.660596	0.839205	70.8	4.88
ENSMUSG00000002372	Ranbp3	RAN binding protein 3 [Source:MGI Symbol;Acc:MGI:1919060]	-0.422834	5.46836	8.33747	0.0141781	0.331432	43.49	3.19
ENSMUSG00000069792	Wfdc17	WAP four-disulfide core domain 17 [Source:MGI Symbol;Acc:MGI:3649773]	2.86583	0.993006	7.55394	0.0202612	0.331432	33.79	0
ENSMUSG00000002384	Bmp8b	bone morphogenetic protein 8b [Source:MGI Symbol;Acc:MGI:107335]	NA	NA	NA	NA	NA	0.05	0
ENSMUSG00000002393	Nr2f6	nuclear receptor subfamily 2, group F, member 6 [Source:MGI Symbol;Acc:MGI:1352453]	-0.141102	7.55003	1.06565	0.323154	0.614025	162	14.27
ENSMUSG00000002395	Use1	unconventional SNARE in the ER 1 homolog (S. cerevisiae) [Source:MGI Symbol;Acc:MGI:1914273]	0.123404	5.13659	0.275631	0.609619	0.810444	93.03	45.84
ENSMUSG00000002396	Ocel1	occludin/ELL domain containing 1 [Source:MGI Symbol;Acc:MGI:1924340]	-0.0926237	4.36284	0.55411	0.471582	0.722699	14.99	3.61
ENSMUSG00000002409	Dyrk1b	dual-specificity tyrosine-(Y)-phosphorylation regulated kinase 1b [Source:MGI Symbol;Acc:MGI:1330302]	-0.119858	3.33316	0.24447	0.630306	0.822475	11.41	0.42
ENSMUSG00000002413	Braf	Braf transforming gene [Source:MGI Symbol;Acc:MGI:88190]	0.0013198	4.34594	0.000144022	0.990631	0.996239	6.78	0.38
ENSMUSG00000000682	Cd52	CD52 antigen [Source:MGI Symbol;Acc:MGI:1346088]	2.83356	1.86424	6.96376	0.0245663	0.331432	61.71	0
ENSMUSG00000002428	Hltf	helicase-like transcription factor [Source:MGI Symbol;Acc:MGI:1196437]	0.0783083	4.21442	0.294059	0.597983	0.803249	10.92	4.31
ENSMUSG00000002455	Prpf6	pre-mRNA splicing factor 6 [Source:MGI Symbol;Acc:MGI:1922946]	-0.0795475	5.79081	0.786943	0.393201	0.669335	32.22	9.56
ENSMUSG00000002458	Rgs19	regulator of G-protein signaling 19 [Source:MGI Symbol;Acc:MGI:1915153]	-0.636737	0.06543	4.65946	0.0527966	0.351951	3.01	0.22
ENSMUSG00000002459	Rgs20	regulator of G-protein signaling 20 [Source:MGI Symbol;Acc:MGI:1929866]	NA	NA	NA	NA	NA	0.08	0
ENSMUSG00000002475	Abhd3	abhydrolase domain containing 3 [Source:MGI Symbol;Acc:MGI:2147183]	0.422917	7.19742	2.21976	0.163788	0.471512	208.99	20.31
ENSMUSG00000002477	Snrpd1	small nuclear ribonucleoprotein D1 [Source:MGI Symbol;Acc:MGI:98344]	0.972864	4.19725	4.82534	0.0523378	0.350522	78.28	19.66
ENSMUSG00000002486	Tchp	trichoplein, keratin filament binding [Source:MGI Symbol;Acc:MGI:1925082]	-0.33012	2.73905	1.35606	0.267811	0.567814	8.46	1.03
ENSMUSG00000002489	Tiam1	T cell lymphoma invasion and metastasis 1 [Source:MGI Symbol;Acc:MGI:103306]	NA	NA	NA	NA	NA	0.73	0
ENSMUSG00000002496	Tsc2	TSC complex subunit 2 [Source:MGI Symbol;Acc:MGI:102548]	-0.0507154	6.20889	0.125556	0.729497	0.875721	39.98	11.39
ENSMUSG00000002500	Rpl3l	ribosomal protein L3-like [Source:MGI Symbol;Acc:MGI:1913461]	-0.212372	-0.849655	0.0695002	0.796818	0.910466	5.45	0
ENSMUSG00000002504	Slc9a3r2	solute carrier family 9 (sodium/hydrogen exchanger), member 3 regulator 2 [Source:MGI Symbol;Acc:MGI:1890662]	-0.556517	4.5468	6.36448	0.0275169	0.33321	44.52	2.17
ENSMUSG00000002524	Puf60	poly-U binding splicing factor 60 [Source:MGI Symbol;Acc:MGI:1915209]	-0.128775	6.96383	1.31855	0.274178	0.573763	130.78	20.42
ENSMUSG00000002546	Golga2	golgi autoantigen, golgin subfamily a, 2 [Source:MGI Symbol;Acc:MGI:2139395]	-0.226822	4.90093	5.21079	0.0423605	0.338758	15.19	0.89
ENSMUSG00000002550	Uck1	uridine-cytidine kinase 1 [Source:MGI Symbol;Acc:MGI:98904]	-0.0395521	6.65675	0.0986272	0.759107	0.891645	128.4	10.66
ENSMUSG00000002565	Scin	scinderin [Source:MGI Symbol;Acc:MGI:1306794]	-0.493523	0.106023	0.410969	0.534652	0.764617	1.66	0
ENSMUSG00000002578	Ikzf4	IKAROS family zinc finger 4 [Source:MGI Symbol;Acc:MGI:1343139]	0.142522	0.81024	0.246855	0.62866	0.821518	2.92	0.11
ENSMUSG00000002580	Mien1	migration and invasion enhancer 1 [Source:MGI Symbol;Acc:MGI:1913678]	0.848193	7.12421	4.29056	0.0640664	0.364293	598.15	241.44
ENSMUSG00000002588	Pon1	paraoxonase 1 [Source:MGI Symbol;Acc:MGI:103295]	NA	NA	NA	NA	NA	0.09	0
ENSMUSG00000002602	Axl	AXL receptor tyrosine kinase [Source:MGI Symbol;Acc:MGI:1347244]	0.0973057	2.46661	0.0743384	0.790001	0.906128	4.63	0.16
ENSMUSG00000002603	Tgfb1	transforming growth factor, beta 1 [Source:MGI Symbol;Acc:MGI:98725]	0.222397	-0.192318	0.298403	0.595325	0.802125	1.24	0.08
ENSMUSG00000002608	Ccdc97	coiled-coil domain containing 97 [Source:MGI Symbol;Acc:MGI:1196455]	-0.28329	4.53584	6.33149	0.0278446	0.33321	20.31	1.46
ENSMUSG00000002617	Zfp40	zinc finger protein 40 [Source:MGI Symbol;Acc:MGI:99185]	-0.225765	2.69422	2.93006	0.113751	0.416796	4.9	1.72
ENSMUSG00000002625	Akap8l	A kinase (PRKA) anchor protein 8-like [Source:MGI Symbol;Acc:MGI:1860606]	-0.392972	5.85835	5.03688	0.0453592	0.340252	89.95	12.39
ENSMUSG00000002633	Shh	sonic hedgehog [Source:MGI Symbol;Acc:MGI:98297]	-0.218612	-0.679865	0.297995	0.595574	0.802321	0.65	0
ENSMUSG00000002635	Pdcd2l	programmed cell death 2-like [Source:MGI Symbol;Acc:MGI:1915329]	0.0167768	4.79601	0.0245442	0.878225	0.947983	58.41	15.61
ENSMUSG00000002658	Gtf2f1	general transcription factor IIF, polypeptide 1 [Source:MGI Symbol;Acc:MGI:1923848]	-0.254358	5.0364	5.37081	0.0398096	0.338758	40.72	7.52
ENSMUSG00000002660	Clpp	caseinolytic mitochondrial matrix peptidase proteolytic subunit [Source:MGI Symbol;Acc:MGI:1858213]	0.300753	7.04596	5.05449	0.0450442	0.340252	294.77	163.19
ENSMUSG00000002661	Alkbh7	alkB homolog 7 [Source:MGI Symbol;Acc:MGI:1913650]	0.386522	4.84635	1.61144	0.230862	0.534538	69.28	38.1
ENSMUSG00000002664	Pspn	persephin [Source:MGI Symbol;Acc:MGI:1201684]	NA	NA	NA	NA	NA	0.88	0
ENSMUSG00000002668	Dennd1c	DENN/MADD domain containing 1C [Source:MGI Symbol;Acc:MGI:1918035]	0.170264	1.0538	0.812333	0.385919	0.664285	3.71	0.38
ENSMUSG00000002679	Med6	mediator complex subunit 6 [Source:MGI Symbol;Acc:MGI:1917042]	0.073508	3.50085	0.367337	0.556234	0.779144	26.98	10.58
ENSMUSG00000002688	Prkd1	protein kinase D1 [Source:MGI Symbol;Acc:MGI:99879]	-0.268986	-0.636911	0.133497	0.721527	0.872045	0.66	0
ENSMUSG00000002699	Lcp2	lymphocyte cytosolic protein 2 [Source:MGI Symbol;Acc:MGI:1321402]	NA	NA	NA	NA	NA	0.62	0
ENSMUSG00000002718	Cse1l	chromosome segregation 1-like (S. cerevisiae) [Source:MGI Symbol;Acc:MGI:1339951]	-0.0195531	5.50248	0.0205007	0.888626	0.952614	27.38	2.03
ENSMUSG00000002728	Naa20	N(alpha)-acetyltransferase 20, NatB catalytic subunit [Source:MGI Symbol;Acc:MGI:1915127]	0.169526	5.64304	1.61489	0.228912	0.533992	96.94	41.76
ENSMUSG00000002731	Prkra	protein kinase, interferon inducible double stranded RNA dependent activator [Source:MGI Symbol;Acc:MGI:1344375]	-0.0804816	3.17776	0.576431	0.462994	0.717068	10.84	3.12
ENSMUSG00000002732	Fkbp7	FK506 binding protein 7 [Source:MGI Symbol;Acc:MGI:1336879]	0.14835	0.273256	0.155351	0.700685	0.860494	4.63	1
ENSMUSG00000002733	Plekha3	pleckstrin homology domain-containing, family A (phosphoinositide binding specific) member 3 [Source:MGI Symbol;Acc:MGI:1932515]	-0.0787147	4.80288	0.446265	0.517298	0.754651	21.93	3.42
ENSMUSG00000002741	Ykt6	YKT6 v-SNARE homolog (S. cerevisiae) [Source:MGI Symbol;Acc:MGI:1927550]	0.0527585	5.21499	0.160432	0.6961	0.858142	30.85	4.18
ENSMUSG00000002748	Baz1b	bromodomain adjacent to zinc finger domain, 1B [Source:MGI Symbol;Acc:MGI:1353499]	-0.230297	4.81399	4.05329	0.0680958	0.368511	10.22	2
ENSMUSG00000002763	Pex6	peroxisomal biogenesis factor 6 [Source:MGI Symbol;Acc:MGI:2385054]	-0.202176	5.94171	1.59091	0.232184	0.535448	40.51	2.45
ENSMUSG00000002767	Mrpl2	mitochondrial ribosomal protein L2 [Source:MGI Symbol;Acc:MGI:1351622]	0.333143	6.50522	5.28556	0.0411449	0.338758	194.15	98.05
ENSMUSG00000002768	Mea1	male enhanced antigen 1 [Source:MGI Symbol;Acc:MGI:96957]	0.343765	6.2972	2.81602	0.12027	0.424283	177.1	125.11
ENSMUSG00000002769	Gnmt	glycine N-methyltransferase [Source:MGI Symbol;Acc:MGI:1202304]	-0.0685576	4.59847	0.165791	0.691357	0.85511	65.08	15.09
ENSMUSG00000002771	Grin2d	glutamate receptor, ionotropic, NMDA2D (epsilon 4) [Source:MGI Symbol;Acc:MGI:95823]	NA	NA	NA	NA	NA	0.14	0
ENSMUSG00000002778	Kdelr1	KDEL (Lys-Asp-Glu-Leu) endoplasmic reticulum protein retention receptor 1 [Source:MGI Symbol;Acc:MGI:1915387]	0.19777	5.40521	0.525772	0.483437	0.730654	118.03	16
ENSMUSG00000002781	Tmem143	transmembrane protein 143 [Source:MGI Symbol;Acc:MGI:1917459]	0.219476	3.49862	2.61838	0.132713	0.43801	14.64	3.9
ENSMUSG00000002791	Pdxk-ps	pyridoxal (pyridoxine, vitamin B6) kinase, pseudogene [Source:MGI Symbol;Acc:MGI:1933201]	NA	NA	NA	NA	NA	0.57	0
ENSMUSG00000002797	Ggct	gamma-glutamyl cyclotransferase [Source:MGI Symbol;Acc:MGI:95700]	0.285942	3.9558	0.404775	0.538671	0.767524	185.36	11.87
ENSMUSG00000002799	Jag2	jagged 2 [Source:MGI Symbol;Acc:MGI:1098270]	0.832792	0.013787	1.20629	0.295487	0.592686	3.35	0.01
ENSMUSG00000002803	Btbd6	BTB (POZ) domain containing 6 [Source:MGI Symbol;Acc:MGI:3026623]	-0.268248	4.30853	5.6877	0.0352817	0.338749	20.78	1.05
ENSMUSG00000002804	Nudt14	nudix (nucleoside diphosphate linked moiety X)-type motif 14 [Source:MGI Symbol;Acc:MGI:1913424]	0.520966	4.91505	5.93087	0.0322219	0.334141	91.38	53.15
ENSMUSG00000002808	Epdr1	ependymin related protein 1 (zebrafish) [Source:MGI Symbol;Acc:MGI:2145369]	0.0645	2.15509	0.00664609	0.936617	0.97557	23.77	0.3
ENSMUSG00000002812	Flii	flightless I actin binding protein [Source:MGI Symbol;Acc:MGI:1342286]	0.00485275	6.10034	0.00177014	0.967162	0.987277	35.91	16.56
ENSMUSG00000002814	Top3a	topoisomerase (DNA) III alpha [Source:MGI Symbol;Acc:MGI:1197527]	-0.0961416	3.37777	0.341375	0.570321	0.78792	6.13	0.45
ENSMUSG00000002820	Atg4d	autophagy related 4D, cysteine peptidase [Source:MGI Symbol;Acc:MGI:2444308]	-0.163895	6.0283	1.8418	0.200781	0.509134	64.19	5.27
ENSMUSG00000002825	Qtrt1	queuine tRNA-ribosyltransferase catalytic subunit 1 [Source:MGI Symbol;Acc:MGI:1931441]	-0.0519825	3.00421	0.173896	0.684351	0.851091	17.68	2.81
ENSMUSG00000002831	Plin4	perilipin 4 [Source:MGI Symbol;Acc:MGI:1929709]	NA	NA	NA	NA	NA	0.09	0
ENSMUSG00000002833	Hdgfl2	HDGF like 2 [Source:MGI Symbol;Acc:MGI:1194492]	-0.423008	5.37006	13.823	0.00315181	0.312638	49.5	4.2
ENSMUSG00000002835	Chaf1a	chromatin assembly factor 1, subunit A (p150) [Source:MGI Symbol;Acc:MGI:1351331]	0.209612	2.77379	0.827982	0.381534	0.660976	2.56	0.14
ENSMUSG00000002844	Adprh	ADP-ribosylarginine hydrolase [Source:MGI Symbol;Acc:MGI:1098234]	-0.0777422	4.46035	0.529467	0.481384	0.729889	13.65	2.7
ENSMUSG00000002845	Tmem39a	transmembrane protein 39a [Source:MGI Symbol;Acc:MGI:1915096]	0.0536151	3.2176	0.16884	0.688698	0.853381	21.51	2
ENSMUSG00000002846	Timmdc1	translocase of inner mitochondrial membrane domain containing 1 [Source:MGI Symbol;Acc:MGI:1922139]	0.251463	2.13224	1.36029	0.267107	0.567019	6.06	3.41
ENSMUSG00000002847	Pla1a	phospholipase A1 member A [Source:MGI Symbol;Acc:MGI:1934677]	NA	NA	NA	NA	NA	0.98	0
ENSMUSG00000002870	Mcm2	minichromosome maintenance complex component 2 [Source:MGI Symbol;Acc:MGI:105380]	0.461444	4.09367	5.19356	0.0426466	0.339609	11.97	0.4
ENSMUSG00000002871	Tpra1	transmembrane protein, adipocyte asscociated 1 [Source:MGI Symbol;Acc:MGI:1345190]	0.223276	5.96455	2.89043	0.115966	0.418082	85.27	13.74
ENSMUSG00000002881	Nab1	Ngfi-A binding protein 1 [Source:MGI Symbol;Acc:MGI:107564]	-0.118282	5.22738	0.751464	0.403739	0.674619	25.87	1.75
ENSMUSG00000002885	Adgre5	adhesion G protein-coupled receptor E5 [Source:MGI Symbol;Acc:MGI:1347095]	-0.41811	1.82704	0.977437	0.343315	0.631631	4.81	0.05
ENSMUSG00000002897	Il17ra	interleukin 17 receptor A [Source:MGI Symbol;Acc:MGI:107399]	0.511127	5.38526	7.15596	0.0208764	0.331432	23.54	1.78
ENSMUSG00000002900	Lamb1	laminin B1 [Source:MGI Symbol;Acc:MGI:96743]	0.038913	6.14817	0.0496355	0.827607	0.925128	25.8	2.22
ENSMUSG00000002908	Kcnn1	potassium intermediate/small conductance calcium-activated channel, subfamily N, member 1 [Source:MGI Symbol;Acc:MGI:1933993]	0.0830503	2.07282	0.277224	0.608533	0.809909	4.97	0.25
ENSMUSG00000002910	Arrdc2	arrestin domain containing 2 [Source:MGI Symbol;Acc:MGI:1918057]	-0.259926	2.62179	1.54519	0.238595	0.540311	9.06	0.56
ENSMUSG00000002930	Ppp1r17	protein phosphatase 1, regulatory subunit 17 [Source:MGI Symbol;Acc:MGI:1333876]	NA	NA	NA	NA	NA	0	0
ENSMUSG00000002944	Cd36	CD36 molecule [Source:MGI Symbol;Acc:MGI:107899]	-0.661823	6.11707	0.418703	0.531998	0.762363	553.76	0.29
ENSMUSG00000002948	Map2k7	mitogen-activated protein kinase kinase 7 [Source:MGI Symbol;Acc:MGI:1346871]	0.0523694	4.12731	0.207831	0.656961	0.836794	17.56	1.42
ENSMUSG00000002949	Timm44	translocase of inner mitochondrial membrane 44 [Source:MGI Symbol;Acc:MGI:1343262]	0.0362339	5.66682	0.113977	0.741743	0.881796	51.97	18.89
ENSMUSG00000002957	Ap2a2	adaptor-related protein complex 2, alpha 2 subunit [Source:MGI Symbol;Acc:MGI:101920]	0.0155358	8.60999	0.016697	0.899419	0.957135	160.29	19.11
ENSMUSG00000002963	Pnkp	polynucleotide kinase 3'- phosphatase [Source:MGI Symbol;Acc:MGI:1891698]	-0.104766	5.11208	0.800657	0.389242	0.666188	48.59	6.29
ENSMUSG00000002968	Med25	mediator complex subunit 25 [Source:MGI Symbol;Acc:MGI:1922863]	-0.046554	5.87024	0.0824093	0.779166	0.901745	75.89	3.94
ENSMUSG00000002980	Bcam	basal cell adhesion molecule [Source:MGI Symbol;Acc:MGI:1929940]	-0.259544	2.56534	0.693937	0.421793	0.687953	8.21	0.22
ENSMUSG00000002981	Clptm1	cleft lip and palate associated transmembrane protein 1 [Source:MGI Symbol;Acc:MGI:1927155]	0.47187	8.19468	3.13545	0.103081	0.406285	265.79	11.31
ENSMUSG00000002983	Relb	avian reticuloendotheliosis viral (v-rel) oncogene related B [Source:MGI Symbol;Acc:MGI:103289]	-0.432059	1.50957	2.42487	0.146503	0.453172	3.39	0.05
ENSMUSG00000002984	Tomm40	translocase of outer mitochondrial membrane 40 [Source:MGI Symbol;Acc:MGI:1858259]	0.070451	6.32993	0.336907	0.572819	0.789431	110.69	17.49
ENSMUSG00000002985	Apoe	apolipoprotein E [Source:MGI Symbol;Acc:MGI:88057]	-0.689988	9.20433	6.35283	0.0276321	0.33321	2570.36	230.43
ENSMUSG00000002992	Apoc2	apolipoprotein C-II [Source:MGI Symbol;Acc:MGI:88054]	NA	NA	NA	NA	NA	2.82	0
ENSMUSG00000002996	Hbp1	high mobility group box transcription factor 1 [Source:MGI Symbol;Acc:MGI:894659]	-0.0998657	7.13743	0.284336	0.604026	0.807142	109.24	7.15
ENSMUSG00000002997	Prkar2b	protein kinase, cAMP dependent regulatory, type II beta [Source:MGI Symbol;Acc:MGI:97760]	NA	NA	NA	NA	NA	0.23	0
ENSMUSG00000003031	Cdkn1b	cyclin-dependent kinase inhibitor 1B [Source:MGI Symbol;Acc:MGI:104565]	-0.566733	2.71177	12.2512	0.00465741	0.331293	5.23	0.7
ENSMUSG00000003032	Klf4	Kruppel-like factor 4 (gut) [Source:MGI Symbol;Acc:MGI:1342287]	NA	NA	NA	NA	NA	0.61	0.04
ENSMUSG00000003033	Ap1m1	adaptor-related protein complex AP-1, mu subunit 1 [Source:MGI Symbol;Acc:MGI:102776]	-0.0286839	6.5531	0.0358752	0.853075	0.936554	94.68	10.56
ENSMUSG00000003037	Rab8a	RAB8A, member RAS oncogene family [Source:MGI Symbol;Acc:MGI:96960]	-0.203788	7.03602	3.85821	0.0741334	0.375655	72.5	17.68
ENSMUSG00000003038	Hmgn2	high mobility group nucleosomal binding domain 2 [Source:MGI Symbol;Acc:MGI:96136]	0.406938	4.34232	5.13185	0.043691	0.339754	60.43	22.24
ENSMUSG00000003039	Fam32a	family with sequence similarity 32, member A [Source:MGI Symbol;Acc:MGI:1915172]	-0.0605178	6.77081	0.344788	0.568428	0.787469	81.87	22.01
ENSMUSG00000003051	Elf3	E74-like factor 3 [Source:MGI Symbol;Acc:MGI:1101781]	0.0170041	3.53741	0.00877436	0.926982	0.970252	12.96	1.36
ENSMUSG00000003053	Cyp2c29	cytochrome P450, family 2, subfamily c, polypeptide 29 [Source:MGI Symbol;Acc:MGI:103238]	NA	NA	NA	NA	NA	0.39	0
ENSMUSG00000003062	Stard3nl	STARD3 N-terminal like [Source:MGI Symbol;Acc:MGI:1923455]	0.290512	5.17527	2.647	0.130814	0.436622	88.72	14.2
ENSMUSG00000003068	Stk11	serine/threonine kinase 11 [Source:MGI Symbol;Acc:MGI:1341870]	-0.166359	4.49333	0.52626	0.482724	0.730278	37.39	6.39
ENSMUSG00000003070	Efna2	ephrin A2 [Source:MGI Symbol;Acc:MGI:102707]	NA	NA	NA	NA	NA	0.33	0
ENSMUSG00000003072	Atp5d	ATP synthase, H+ transporting, mitochondrial F1 complex, delta subunit [Source:MGI Symbol;Acc:MGI:1913293]	0.322445	9.52294	2.50397	0.140657	0.44479	1624.11	1145.6
ENSMUSG00000003099	Ppp5c	protein phosphatase 5, catalytic subunit [Source:MGI Symbol;Acc:MGI:102666]	-0.00627298	6.16928	0.00180562	0.966835	0.987277	76.84	6.32
ENSMUSG00000003119	Cdk12	cyclin-dependent kinase 12 [Source:MGI Symbol;Acc:MGI:1098802]	-0.434272	3.44987	6.52591	0.0259782	0.331432	6.25	1.28
ENSMUSG00000003123	Lipe	lipase, hormone sensitive [Source:MGI Symbol;Acc:MGI:96790]	0.0851172	3.18836	0.122529	0.732635	0.877147	8.4	0.36
ENSMUSG00000003131	Pafah1b2	platelet-activating factor acetylhydrolase, isoform 1b, subunit 2 [Source:MGI Symbol;Acc:MGI:108415]	-0.169125	6.16707	1.81067	0.20436	0.513237	68.25	10.68
ENSMUSG00000003134	Tbc1d8	TBC1 domain family, member 8 [Source:MGI Symbol;Acc:MGI:1927225]	-0.4367	1.89255	1.69175	0.218831	0.525998	2.44	0.02
ENSMUSG00000003135	Cnot11	CCR4-NOT transcription complex, subunit 11 [Source:MGI Symbol;Acc:MGI:106580]	-0.0214547	4.6875	0.0150138	0.904594	0.959616	19.94	3.23
ENSMUSG00000003153	Slc2a3	solute carrier family 2 (facilitated glucose transporter), member 3 [Source:MGI Symbol;Acc:MGI:95757]	NA	NA	NA	NA	NA	0.92	0
ENSMUSG00000003154	Foxj2	forkhead box J2 [Source:MGI Symbol;Acc:MGI:1926805]	-0.301408	3.65852	2.54083	0.138034	0.443038	5.81	0.29
ENSMUSG00000003161	Sri	sorcin [Source:MGI Symbol;Acc:MGI:98419]	0.251132	7.33736	4.03791	0.0685494	0.368654	302.99	179.15
ENSMUSG00000003166	Dgcr2	DiGeorge syndrome critical region gene 2 [Source:MGI Symbol;Acc:MGI:892866]	0.238582	6.61579	1.92437	0.191674	0.499686	55.35	4.69
ENSMUSG00000003184	Irf3	interferon regulatory factor 3 [Source:MGI Symbol;Acc:MGI:1859179]	-0.0330501	5.34171	0.105976	0.750619	0.886493	85.05	31.76
ENSMUSG00000003190	Bcl2l12	BCL2-like 12 (proline rich) [Source:MGI Symbol;Acc:MGI:1922986]	-0.202691	1.60909	1.01159	0.335217	0.625099	7.66	1.8
ENSMUSG00000003198	Zfp959	zinc finger protein 959 [Source:MGI Symbol;Acc:MGI:2385058]	-0.326191	2.65097	2.79223	0.121688	0.42636	10.72	0.96
ENSMUSG00000003199	Mpnd	MPN domain containing [Source:MGI Symbol;Acc:MGI:1915297]	-0.298122	5.68049	6.71727	0.0242853	0.331432	72.37	9.74
ENSMUSG00000003200	Sh3gl1	SH3-domain GRB2-like 1 [Source:MGI Symbol;Acc:MGI:700010]	-0.267889	5.59012	3.09473	0.105095	0.407668	44.53	4.21
ENSMUSG00000003206	Ebi3	Epstein-Barr virus induced gene 3 [Source:MGI Symbol;Acc:MGI:1354171]	NA	NA	NA	NA	NA	0.68	0
ENSMUSG00000003208	Yju2	YJU2 splicing factor [Source:MGI Symbol;Acc:MGI:1920136]	-0.326194	2.95793	4.53049	0.0556706	0.355474	9.11	0.97
ENSMUSG00000003226	Ranbp2	RAN binding protein 2 [Source:MGI Symbol;Acc:MGI:894323]	0.17998	5.42298	1.46318	0.250705	0.551724	10.79	1.43
ENSMUSG00000003227	Edar	ectodysplasin-A receptor [Source:MGI Symbol;Acc:MGI:1343498]	NA	NA	NA	NA	NA	0.09	0
ENSMUSG00000003228	Grk5	G protein-coupled receptor kinase 5 [Source:MGI Symbol;Acc:MGI:109161]	0.162049	-0.422203	0.140938	0.714183	0.867635	0.81	0.01
ENSMUSG00000003233	Dvl3	dishevelled segment polarity protein 3 [Source:MGI Symbol;Acc:MGI:108100]	-0.185508	4.35707	3.21883	0.0991054	0.401901	11.28	1
ENSMUSG00000003234	Abcf3	ATP-binding cassette, sub-family F (GCN20), member 3 [Source:MGI Symbol;Acc:MGI:1351656]	-0.16779	5.73499	2.30821	0.155698	0.463147	52.34	8.36
ENSMUSG00000003235	Eif2b5	eukaryotic translation initiation factor 2B, subunit 5 epsilon [Source:MGI Symbol;Acc:MGI:2446176]	-0.127458	6.08811	1.33892	0.270696	0.570966	68.68	9.26
ENSMUSG00000003269	Cyth2	cytohesin 2 [Source:MGI Symbol;Acc:MGI:1334255]	-0.0562989	5.3174	0.33447	0.57419	0.790112	60.74	12.97
ENSMUSG00000003271	Sult2b1	sulfotransferase family, cytosolic, 2B, member 1 [Source:MGI Symbol;Acc:MGI:1926342]	NA	NA	NA	NA	NA	1.09	0
ENSMUSG00000003273	Car11	carbonic anhydrase 11 [Source:MGI Symbol;Acc:MGI:1336193]	-0.542618	0.0222684	3.89883	0.0728239	0.374126	7.89	0.36
ENSMUSG00000003279	Dlgap1	DLG associated protein 1 [Source:MGI Symbol;Acc:MGI:1346065]	NA	NA	NA	NA	NA	0.94	0
ENSMUSG00000003282	Plag1	pleiomorphic adenoma gene 1 [Source:MGI Symbol;Acc:MGI:1891916]	NA	NA	NA	NA	NA	0.51	0
ENSMUSG00000003283	Hck	hemopoietic cell kinase [Source:MGI Symbol;Acc:MGI:96052]	-0.473342	-0.235635	0.477843	0.503245	0.744716	1.39	0
ENSMUSG00000003299	Mrpl4	mitochondrial ribosomal protein L4 [Source:MGI Symbol;Acc:MGI:2137210]	0.0348973	7.45886	0.116495	0.739023	0.880837	293.83	76.59
ENSMUSG00000003308	Keap1	kelch-like ECH-associated protein 1 [Source:MGI Symbol;Acc:MGI:1858732]	0.0948627	5.49336	0.817401	0.38449	0.663292	31.01	3.67
ENSMUSG00000003309	Ap1m2	adaptor protein complex AP-1, mu 2 subunit [Source:MGI Symbol;Acc:MGI:1336974]	-0.163733	2.77207	0.373918	0.552773	0.7768	10.12	0.63
ENSMUSG00000003316	Glg1	golgi apparatus protein 1 [Source:MGI Symbol;Acc:MGI:104967]	0.26507	6.96164	2.89643	0.115627	0.418082	75.8	6.43
ENSMUSG00000003341	Atp8b3	ATPase, class I, type 8B, member 3 [Source:MGI Symbol;Acc:MGI:1914581]	NA	NA	NA	NA	NA	0.06	0
ENSMUSG00000003344	Btbd2	BTB (POZ) domain containing 2 [Source:MGI Symbol;Acc:MGI:1933831]	-0.045893	5.04299	0.0946137	0.763891	0.89429	29.1	3.68
ENSMUSG00000003345	Csnk1g2	casein kinase 1, gamma 2 [Source:MGI Symbol;Acc:MGI:1920014]	0.022206	6.24897	0.0271435	0.871999	0.946104	73.69	5.05
ENSMUSG00000003346	Abhd17a	abhydrolase domain containing 17A [Source:MGI Symbol;Acc:MGI:106388]	-0.0233651	6.83082	0.0416581	0.84184	0.931323	170.02	29.28
ENSMUSG00000003348	Mob3a	MOB kinase activator 3A [Source:MGI Symbol;Acc:MGI:3050117]	-0.0998865	2.42684	0.231972	0.639101	0.826917	5.37	1.51
ENSMUSG00000003352	Cacnb3	calcium channel, voltage-dependent, beta 3 subunit [Source:MGI Symbol;Acc:MGI:103307]	NA	NA	NA	NA	NA	0.91	0
ENSMUSG00000003354	Ccdc65	coiled-coil domain containing 65 [Source:MGI Symbol;Acc:MGI:2146001]	-0.398621	-0.418168	1.30788	0.276028	0.576171	2.07	0.11
ENSMUSG00000030867	Plk1	polo like kinase 1 [Source:MGI Symbol;Acc:MGI:97621]	2.68421	1.48611	13.0064	0.00440537	0.331293	11.55	0
ENSMUSG00000003360	Ddx23	DEAD box helicase 23 [Source:MGI Symbol;Acc:MGI:1921601]	0.322373	2.35074	0.572112	0.465264	0.719072	12.64	2.52
ENSMUSG00000003363	Pld3	phospholipase D family, member 3 [Source:MGI Symbol;Acc:MGI:1333782]	0.277882	6.46749	1.82688	0.202485	0.510239	76.21	12.35
ENSMUSG00000003378	Grik5	glutamate receptor, ionotropic, kainate 5 (gamma 2) [Source:MGI Symbol;Acc:MGI:95818]	-0.510426	-0.641757	2.02991	0.1808	0.488864	0.91	0.03
ENSMUSG00000003379	Cd79a	CD79A antigen (immunoglobulin-associated alpha) [Source:MGI Symbol;Acc:MGI:101774]	NA	NA	NA	NA	NA	0	0
ENSMUSG00000003380	Rabac1	Rab acceptor 1 (prenylated) [Source:MGI Symbol;Acc:MGI:1201692]	0.645567	7.05223	6.47574	0.0265411	0.331432	338.26	164.21
ENSMUSG00000003382	Etv3	ets variant 3 [Source:MGI Symbol;Acc:MGI:1350926]	-0.527486	3.34103	4.81284	0.0496088	0.347962	6.63	0.53
ENSMUSG00000003402	Prkcsh	protein kinase C substrate 80K-H [Source:MGI Symbol;Acc:MGI:107877]	0.0860802	6.36521	0.489676	0.497984	0.740666	80.19	16.72
ENSMUSG00000003410	Elavl3	ELAV like RNA binding protein 3 [Source:MGI Symbol;Acc:MGI:109157]	NA	NA	NA	NA	NA	0.12	0
ENSMUSG00000003411	Rab3b	RAB3B, member RAS oncogene family [Source:MGI Symbol;Acc:MGI:1917158]	NA	NA	NA	NA	NA	0.24	0
ENSMUSG00000003418	St8sia6	ST8 alpha-N-acetyl-neuraminide alpha-2,8-sialyltransferase 6 [Source:MGI Symbol;Acc:MGI:2386797]	0.286076	5.16629	1.55119	0.237868	0.539832	19.69	0.73
ENSMUSG00000003420	Fcgrt	Fc fragment of IgG receptor and transporter [Source:MGI Symbol;Acc:MGI:103017]	0.406573	8.9737	3.99488	0.0698386	0.369014	623.6	162.58
ENSMUSG00000003421	Nosip	nitric oxide synthase interacting protein [Source:MGI Symbol;Acc:MGI:1913644]	-0.170796	5.03037	3.29988	0.0954208	0.398391	47.5	12.46
ENSMUSG00000003423	Pih1d1	PIH1 domain containing 1 [Source:MGI Symbol;Acc:MGI:1916095]	0.0190353	5.53897	0.026385	0.873783	0.946949	89.28	33.72
ENSMUSG00000067818	Myl9	myosin, light polypeptide 9, regulatory [Source:MGI Symbol;Acc:MGI:2138915]	2.67729	2.87888	6.86874	0.0253436	0.331432	52.18	0.27
ENSMUSG00000003435	Supt5	suppressor of Ty 5, DSIF elongation factor subunit [Source:MGI Symbol;Acc:MGI:1202400]	-0.138559	6.04814	1.97321	0.186539	0.49384	36.83	3.31
ENSMUSG00000003436	Dll3	delta like canonical Notch ligand 3 [Source:MGI Symbol;Acc:MGI:1096877]	NA	NA	NA	NA	NA	0.53	0
ENSMUSG00000003437	Paf1	Paf1, RNA polymerase II complex component [Source:MGI Symbol;Acc:MGI:1923988]	-0.160409	5.36788	3.68496	0.0800514	0.380882	46.3	5.88
ENSMUSG00000003438	Timm50	translocase of inner mitochondrial membrane 50 [Source:MGI Symbol;Acc:MGI:1913775]	0.223628	6.68354	3.21465	0.0993002	0.401936	160.54	36.29
ENSMUSG00000003444	Med29	mediator complex subunit 29 [Source:MGI Symbol;Acc:MGI:1914474]	0.65362	4.34086	3.01701	0.11178	0.414628	34.69	15.43
ENSMUSG00000003452	Bicd1	BICD cargo adaptor 1 [Source:MGI Symbol;Acc:MGI:1101760]	-0.315786	4.30546	7.80822	0.0168024	0.331432	10.28	1.7
ENSMUSG00000003458	Ncstn	nicastrin [Source:MGI Symbol;Acc:MGI:1891700]	0.275787	6.41657	1.522	0.241939	0.543917	60.37	3.7
ENSMUSG00000003464	Pex19	peroxisomal biogenesis factor 19 [Source:MGI Symbol;Acc:MGI:1334458]	-0.0891848	7.20198	0.311716	0.587335	0.797651	145.85	15.24
ENSMUSG00000003469	Phyhip	phytanoyl-CoA hydroxylase interacting protein [Source:MGI Symbol;Acc:MGI:1860417]	NA	NA	NA	NA	NA	0.14	0
ENSMUSG00000003476	Crhr2	corticotropin releasing hormone receptor 2 [Source:MGI Symbol;Acc:MGI:894312]	NA	NA	NA	NA	NA	0.22	0
ENSMUSG00000003477	Inmt	indolethylamine N-methyltransferase [Source:MGI Symbol;Acc:MGI:102963]	0.36762	8.65282	1.08954	0.318947	0.610965	2025.86	136.03
ENSMUSG00000003484	Cyp4f18	cytochrome P450, family 4, subfamily f, polypeptide 18 [Source:MGI Symbol;Acc:MGI:1919304]	NA	NA	NA	NA	NA	1.28	0
ENSMUSG00000003500	Impdh1	inosine monophosphate dehydrogenase 1 [Source:MGI Symbol;Acc:MGI:96567]	-0.209285	2.14388	0.763445	0.400132	0.67198	7.75	0.27
ENSMUSG00000003505	Psg18	pregnancy specific glycoprotein 18 [Source:MGI Symbol;Acc:MGI:1347251]	NA	NA	NA	NA	NA	0.07	0
ENSMUSG00000003518	Dusp3	dual specificity phosphatase 3 (vaccinia virus phosphatase VH1-related) [Source:MGI Symbol;Acc:MGI:1919599]	-0.101174	4.21237	0.705073	0.4182	0.685821	11.63	2.89
ENSMUSG00000003526	Prodh	proline dehydrogenase [Source:MGI Symbol;Acc:MGI:97770]	0.104745	8.85732	0.675064	0.427998	0.692419	412.82	46.79
ENSMUSG00000003527	Ess2	ess-2 splicing factor [Source:MGI Symbol;Acc:MGI:107854]	-0.176871	4.18612	3.00655	0.109624	0.41255	14.05	1.41
ENSMUSG00000003528	Slc25a1	solute carrier family 25 (mitochondrial carrier, citrate transporter), member 1 [Source:MGI Symbol;Acc:MGI:1345283]	-0.0228851	7.91191	0.0289339	0.867888	0.94398	309.81	48.19
ENSMUSG00000003531	Dgcr6	DiGeorge syndrome critical region gene 6 [Source:MGI Symbol;Acc:MGI:1202877]	-0.0313151	7.29041	0.0792404	0.783331	0.903419	322.86	109.17
ENSMUSG00000003534	Ddr1	discoidin domain receptor family, member 1 [Source:MGI Symbol;Acc:MGI:99216]	0.428118	5.75242	3.1577	0.10225	0.405485	38.44	3.57
ENSMUSG00000003541	Ier3	immediate early response 3 [Source:MGI Symbol;Acc:MGI:104814]	-0.250215	0.748316	1.09556	0.316746	0.609082	4.72	0.73
ENSMUSG00000003545	Fosb	FBJ osteosarcoma oncogene B [Source:MGI Symbol;Acc:MGI:95575]	NA	NA	NA	NA	NA	0.68	0
ENSMUSG00000003546	Klc4	kinesin light chain 4 [Source:MGI Symbol;Acc:MGI:1922014]	-0.00655067	7.34117	0.00256435	0.960482	0.985035	120.78	10.41
ENSMUSG00000003549	Ercc1	excision repair cross-complementing rodent repair deficiency, complementation group 1 [Source:MGI Symbol;Acc:MGI:95412]	-0.0296636	3.48112	0.0590163	0.812337	0.917634	23.31	6.93
ENSMUSG00000003555	Cyp17a1	cytochrome P450, family 17, subfamily a, polypeptide 1 [Source:MGI Symbol;Acc:MGI:88586]	NA	NA	NA	NA	NA	0.16	0
ENSMUSG00000003559	As3mt	arsenite methyltransferase [Source:MGI Symbol;Acc:MGI:1929882]	-0.0943415	6.84126	0.723599	0.412328	0.681484	130.48	23.71
ENSMUSG00000003573	Homer3	homer scaffolding protein 3 [Source:MGI Symbol;Acc:MGI:1347359]	-0.365377	1.48802	4.81125	0.0496405	0.347962	5.12	1.19
ENSMUSG00000003575	Crtc1	CREB regulated transcription coactivator 1 [Source:MGI Symbol;Acc:MGI:2142523]	-0.232651	2.95183	1.65026	0.224199	0.530201	4.05	0.32
ENSMUSG00000003581	Rnf215	ring finger protein 215 [Source:MGI Symbol;Acc:MGI:1918923]	0.111698	4.56645	0.571659	0.464808	0.718722	27.05	3.44
ENSMUSG00000003585	Sec14l2	SEC14-like lipid binding 2 [Source:MGI Symbol;Acc:MGI:1915065]	-0.304991	-0.864115	0.968297	0.345357	0.633846	0.65	0
ENSMUSG00000003604	Aven	apoptosis, caspase activation inhibitor [Source:MGI Symbol;Acc:MGI:1921518]	-0.0921109	4.44948	0.845251	0.376782	0.657925	25.02	4.53
ENSMUSG00000003617	Cp	ceruloplasmin [Source:MGI Symbol;Acc:MGI:88476]	-0.12496	1.24057	0.0601197	0.810668	0.91679	4.1	0.02
ENSMUSG00000003623	Crot	carnitine O-octanoyltransferase [Source:MGI Symbol;Acc:MGI:1921364]	0.0112402	7.61043	0.00200059	0.965092	0.986579	268.53	14.12
ENSMUSG00000003644	Rps6ka1	ribosomal protein S6 kinase polypeptide 1 [Source:MGI Symbol;Acc:MGI:104558]	-0.208902	5.12584	1.73704	0.213165	0.521761	25.11	1.02
ENSMUSG00000003657	Calb2	calbindin 2 [Source:MGI Symbol;Acc:MGI:101914]	NA	NA	NA	NA	NA	0	0
ENSMUSG00000003660	Snrnp200	small nuclear ribonucleoprotein 200 (U5) [Source:MGI Symbol;Acc:MGI:2444401]	0.115669	6.27532	0.715926	0.414744	0.683177	30.09	2.26
ENSMUSG00000003662	Ciao1	cytosolic iron-sulfur protein assembly 1 [Source:MGI Symbol;Acc:MGI:1346998]	0.0395142	6.22095	0.162074	0.694637	0.857278	94.62	23.87
ENSMUSG00000003665	Has1	hyaluronan synthase 1 [Source:MGI Symbol;Acc:MGI:106590]	NA	NA	NA	NA	NA	0.14	0
ENSMUSG00000003680	Taf6l	TATA-box binding protein associated factor 6 like [Source:MGI Symbol;Acc:MGI:2444957]	0.0318015	4.02194	0.0449156	0.835869	0.929504	16.89	2.08
ENSMUSG00000003721	Insig2	insulin induced gene 2 [Source:MGI Symbol;Acc:MGI:1920249]	0.277243	5.84387	6.19615	0.0292387	0.333789	63.13	16.16
ENSMUSG00000003731	Kpna6	karyopherin (importin) alpha 6 [Source:MGI Symbol;Acc:MGI:1100836]	0.0460584	4.80035	0.211997	0.653792	0.835277	15.97	1.75
ENSMUSG00000003746	Man1a	mannosidase 1, alpha [Source:MGI Symbol;Acc:MGI:104677]	0.343021	7.08569	1.78793	0.2072	0.51548	86.44	6.74
ENSMUSG00000003752	Itpkc	inositol 1,4,5-trisphosphate 3-kinase C [Source:MGI Symbol;Acc:MGI:2442554]	-0.462162	2.86265	5.07658	0.0446528	0.340078	5.8	0.1
ENSMUSG00000003762	Coq8b	coenzyme Q8B [Source:MGI Symbol;Acc:MGI:1924139]	-0.103113	4.93471	0.258652	0.620664	0.816204	29.84	2.3
ENSMUSG00000003778	Brd8	bromodomain containing 8 [Source:MGI Symbol;Acc:MGI:1925906]	-0.0344649	5.84543	0.119986	0.735305	0.878785	57.61	16.9
ENSMUSG00000003779	Kif20a	kinesin family member 20A [Source:MGI Symbol;Acc:MGI:1201682]	1.70809	2.3694	8.48026	0.0148888	0.331432	7.55	0.12
ENSMUSG00000003808	Farsa	phenylalanyl-tRNA synthetase, alpha subunit [Source:MGI Symbol;Acc:MGI:1913840]	-0.0243504	5.3109	0.0585875	0.813005	0.917634	43	5.03
ENSMUSG00000003809	Gcdh	glutaryl-Coenzyme A dehydrogenase [Source:MGI Symbol;Acc:MGI:104541]	0.0676217	8.70988	0.201604	0.661774	0.839821	415.08	54.09
ENSMUSG00000003810	Mast2	microtubule associated serine/threonine kinase 2 [Source:MGI Symbol;Acc:MGI:894676]	0.0342331	5.56809	0.0555972	0.817742	0.919739	25.62	1.34
ENSMUSG00000003812	Dnase2a	deoxyribonuclease II alpha [Source:MGI Symbol;Acc:MGI:1329019]	0.282969	3.24244	1.86772	0.197862	0.505916	10.76	5.24
ENSMUSG00000003813	Rad23a	RAD23 homolog A, nucleotide excision repair protein [Source:MGI Symbol;Acc:MGI:105126]	-0.193907	6.41076	3.02176	0.108826	0.412034	151.33	22.7
ENSMUSG00000003814	Calr	calreticulin [Source:MGI Symbol;Acc:MGI:88252]	0.352583	8.9391	3.17334	0.101251	0.404671	656.65	98.17
ENSMUSG00000003824	Syce2	synaptonemal complex central element protein 2 [Source:MGI Symbol;Acc:MGI:1919096]	0.50342	1.58408	3.70112	0.0794756	0.38071	9.08	1.52
ENSMUSG00000003847	Nfat5	nuclear factor of activated T cells 5 [Source:MGI Symbol;Acc:MGI:1859333]	-0.414544	4.11731	5.09173	0.0443867	0.340078	4.4	0.53
ENSMUSG00000003848	Nob1	NIN1/RPN12 binding protein 1 homolog [Source:MGI Symbol;Acc:MGI:1914869]	-0.215418	4.58163	3.8554	0.0742249	0.375655	34.25	6.5
ENSMUSG00000003849	Nqo1	NAD(P)H dehydrogenase, quinone 1 [Source:MGI Symbol;Acc:MGI:103187]	0.194931	4.7713	0.876118	0.368508	0.652467	53.79	6.23
ENSMUSG00000003863	Ppfia3	protein tyrosine phosphatase, receptor type, f polypeptide (PTPRF), interacting protein (liprin), alpha 3 [Source:MGI Symbol;Acc:MGI:1924037]	NA	NA	NA	NA	NA	0.23	0
ENSMUSG00000003865	Gys1	glycogen synthase 1, muscle [Source:MGI Symbol;Acc:MGI:101805]	0.0260516	5.28	0.0342942	0.856308	0.938103	20.86	1.23
ENSMUSG00000003868	Ruvbl2	RuvB-like protein 2 [Source:MGI Symbol;Acc:MGI:1342299]	-0.140247	4.17946	1.75311	0.211202	0.519405	22.21	2.69
ENSMUSG00000003872	Lin7b	lin-7 homolog B (C. elegans) [Source:MGI Symbol;Acc:MGI:1330858]	NA	NA	NA	NA	NA	0.34	0
ENSMUSG00000003873	Bax	BCL2-associated X protein [Source:MGI Symbol;Acc:MGI:99702]	0.172215	5.93119	0.646599	0.437639	0.699344	150.05	91.07
ENSMUSG00000003882	Il7r	interleukin 7 receptor [Source:MGI Symbol;Acc:MGI:96562]	NA	NA	NA	NA	NA	0.16	0
ENSMUSG00000003923	Tfam	transcription factor A, mitochondrial [Source:MGI Symbol;Acc:MGI:107810]	0.107488	5.20736	0.903175	0.361479	0.64705	36.99	13.05
ENSMUSG00000003929	Zfp81	zinc finger protein 81 [Source:MGI Symbol;Acc:MGI:1890752]	0.235637	2.35732	1.79256	0.206481	0.515097	2.92	0.53
ENSMUSG00000003934	Efnb3	ephrin B3 [Source:MGI Symbol;Acc:MGI:109196]	NA	NA	NA	NA	NA	0.13	0
ENSMUSG00000003948	Mmd	monocyte to macrophage differentiation-associated [Source:MGI Symbol;Acc:MGI:1914718]	0.296838	2.87945	3.35878	0.0928486	0.39529	5.47	0.45
ENSMUSG00000003949	Hlf	hepatic leukemia factor [Source:MGI Symbol;Acc:MGI:96108]	0.121425	5.41766	0.599293	0.45447	0.710221	28.67	2.05
ENSMUSG00000003955	Fam162a	family with sequence similarity 162, member A [Source:MGI Symbol;Acc:MGI:1917436]	0.735759	5.92803	4.66919	0.0545489	0.353618	281.45	162.02
ENSMUSG00000003970	Rpl8	ribosomal protein L8 [Source:MGI Symbol;Acc:MGI:1350927]	0.237574	6.84616	0.616266	0.449046	0.706818	310.29	163.31
ENSMUSG00000003974	Grm3	glutamate receptor, metabotropic 3 [Source:MGI Symbol;Acc:MGI:1351340]	NA	NA	NA	NA	NA	0	0
ENSMUSG00000003992	Ssbp2	single-stranded DNA binding protein 2 [Source:MGI Symbol;Acc:MGI:1914220]	0.0928296	4.83757	0.751859	0.403619	0.674619	41.17	11.99
ENSMUSG00000004018	Fancl	Fanconi anemia, complementation group L [Source:MGI Symbol;Acc:MGI:1914280]	0.105076	3.29553	0.789177	0.392552	0.668651	12.49	2.83
ENSMUSG00000004031	Brinp2	bone morphogenic protein/retinoic acid inducible neural-specific 2 [Source:MGI Symbol;Acc:MGI:2443333]	NA	NA	NA	NA	NA	0.1	0
ENSMUSG00000004032	Gstm5	glutathione S-transferase, mu 5 [Source:MGI Symbol;Acc:MGI:1309466]	0.569072	7.95916	6.95895	0.0223316	0.331432	584.74	374.84
ENSMUSG00000004035	Gstm7	glutathione S-transferase, mu 7 [Source:MGI Symbol;Acc:MGI:1915562]	0.0211274	2.86886	0.0202771	0.88923	0.953008	13.7	3.33
ENSMUSG00000004038	Gstm3	glutathione S-transferase, mu 3 [Source:MGI Symbol;Acc:MGI:106026]	NA	NA	NA	NA	NA	0.85	0
ENSMUSG00000004040	Stat3	signal transducer and activator of transcription 3 [Source:MGI Symbol;Acc:MGI:103038]	0.0450665	5.85478	0.106165	0.750406	0.886493	31.46	1.68
ENSMUSG00000004043	Stat5a	signal transducer and activator of transcription 5A [Source:MGI Symbol;Acc:MGI:103036]	-0.0290574	3.07564	0.0431313	0.839111	0.930569	6.16	0.54
ENSMUSG00000004044	Cavin1	caveolae associated 1 [Source:MGI Symbol;Acc:MGI:1277968]	0.179461	0.882516	0.109763	0.746406	0.884414	2.38	0.06
ENSMUSG00000004054	Map3k11	mitogen-activated protein kinase kinase kinase 11 [Source:MGI Symbol;Acc:MGI:1346880]	-0.0971864	5.70434	0.389291	0.544851	0.771524	32.99	1.7
ENSMUSG00000004056	Akt2	thymoma viral proto-oncogene 2 [Source:MGI Symbol;Acc:MGI:104874]	-0.0137285	5.63353	0.0078121	0.93109	0.972064	36.39	2.09
ENSMUSG00000004069	Dnaja3	DnaJ heat shock protein family (Hsp40) member A3 [Source:MGI Symbol;Acc:MGI:1933786]	-0.106494	7.69756	0.556489	0.470654	0.722574	147.3	10.48
ENSMUSG00000004070	Hmox2	heme oxygenase 2 [Source:MGI Symbol;Acc:MGI:109373]	0.145347	6.40963	2.50389	0.140663	0.44479	116.72	43.12
ENSMUSG00000004071	Cdip1	cell death inducing Trp53 target 1 [Source:MGI Symbol;Acc:MGI:1913876]	-0.209532	6.66333	2.13795	0.170479	0.478142	87.14	6.59
ENSMUSG00000004085	Map3k20	mitogen-activated protein kinase kinase kinase 20 [Source:MGI Symbol;Acc:MGI:2443258]	-0.180939	2.17002	0.983606	0.341721	0.629918	2.69	0.18
ENSMUSG00000004096	Cwc15	CWC15 spliceosome-associated protein [Source:MGI Symbol;Acc:MGI:1913320]	-0.0205071	5.56855	0.0136385	0.909046	0.961693	110.95	55.87
ENSMUSG00000004098	Col5a3	collagen, type V, alpha 3 [Source:MGI Symbol;Acc:MGI:1858212]	NA	NA	NA	NA	NA	0.29	0
ENSMUSG00000004099	Dnmt1	DNA methyltransferase (cytosine-5) 1 [Source:MGI Symbol;Acc:MGI:94912]	0.0705596	3.97723	0.333016	0.575012	0.790517	6.33	1.29
ENSMUSG00000004100	Ppan	peter pan homolog [Source:MGI Symbol;Acc:MGI:2178445]	-0.327204	3.62929	4.7707	0.0504609	0.348532	18.26	2.11
ENSMUSG00000004105	Angptl2	angiopoietin-like 2 [Source:MGI Symbol;Acc:MGI:1347002]	0.16957	3.85043	0.376907	0.55141	0.776118	11.1	0.64
ENSMUSG00000004110	Cacna1e	calcium channel, voltage-dependent, R type, alpha 1E subunit [Source:MGI Symbol;Acc:MGI:106217]	NA	NA	NA	NA	NA	0.18	0
ENSMUSG00000004113	Cacna1b	calcium channel, voltage-dependent, N type, alpha 1B subunit [Source:MGI Symbol;Acc:MGI:88296]	NA	NA	NA	NA	NA	0.01	0
ENSMUSG00000004127	Trmt10a	tRNA methyltransferase 10A [Source:MGI Symbol;Acc:MGI:1920421]	0.241792	2.10086	1.5393	0.239439	0.54132	4.91	1.1
ENSMUSG00000004151	Etv1	ets variant 1 [Source:MGI Symbol;Acc:MGI:99254]	-0.109871	5.68683	0.650085	0.43644	0.698119	40.88	7.57
ENSMUSG00000004187	Kifc2	kinesin family member C2 [Source:MGI Symbol;Acc:MGI:109187]	-0.522639	3.39874	5.7995	0.0338335	0.33756	7.16	0.36
ENSMUSG00000004207	Psap	prosaposin [Source:MGI Symbol;Acc:MGI:97783]	0.703178	10.0994	4.35313	0.0601009	0.357964	1204.48	35.81
ENSMUSG00000004221	Ikbkg	inhibitor of kappaB kinase gamma [Source:MGI Symbol;Acc:MGI:1338074]	-0.142662	4.88615	1.34843	0.269091	0.569439	14.88	0.63
ENSMUSG00000004231	Pax2	paired box 2 [Source:MGI Symbol;Acc:MGI:97486]	-0.463531	0.388555	4.06985	0.0676114	0.368511	1.05	0.17
ENSMUSG00000004233	Wars2	tryptophanyl tRNA synthetase 2 (mitochondrial) [Source:MGI Symbol;Acc:MGI:1917810]	-0.190501	3.86256	3.1496	0.102393	0.405694	7.58	0.89
ENSMUSG00000004263	Atn1	atrophin 1 [Source:MGI Symbol;Acc:MGI:104725]	-0.543154	1.85163	2.43736	0.145559	0.451495	4.27	0
ENSMUSG00000004264	Phb2	prohibitin 2 [Source:MGI Symbol;Acc:MGI:102520]	0.119191	7.88044	1.22585	0.290839	0.589129	373.54	101.89
ENSMUSG00000004266	Ptpn6	protein tyrosine phosphatase, non-receptor type 6 [Source:MGI Symbol;Acc:MGI:96055]	0.0500588	4.93192	0.105874	0.750735	0.886531	69.54	3.07
ENSMUSG00000004267	Eno2	enolase 2, gamma neuronal [Source:MGI Symbol;Acc:MGI:95394]	NA	NA	NA	NA	NA	1.34	0
ENSMUSG00000004268	Emg1	EMG1 N1-specific pseudouridine methyltransferase [Source:MGI Symbol;Acc:MGI:1315195]	-0.0144217	5.76209	0.00878252	0.926948	0.970252	129.27	55.03
ENSMUSG00000004270	Lpcat3	lysophosphatidylcholine acyltransferase 3 [Source:MGI Symbol;Acc:MGI:1315211]	0.544191	7.46719	4.18498	0.0645224	0.364336	198.32	25.23
ENSMUSG00000004285	Atp6v1f	ATPase, H+ transporting, lysosomal V1 subunit F [Source:MGI Symbol;Acc:MGI:1913394]	0.925525	8.10702	5.63234	0.0375426	0.338758	1250.05	514.82
ENSMUSG00000004296	Il12b	interleukin 12b [Source:MGI Symbol;Acc:MGI:96540]	NA	NA	NA	NA	NA	0.59	0
ENSMUSG00000004317	Clcn5	chloride channel, voltage-sensitive 5 [Source:MGI Symbol;Acc:MGI:99486]	0.412675	6.5719	9.69261	0.00939271	0.331293	21.72	4.96
ENSMUSG00000004319	Clcn3	chloride channel, voltage-sensitive 3 [Source:MGI Symbol;Acc:MGI:103555]	0.312926	6.92018	2.76504	0.123335	0.427993	54.52	5.49
ENSMUSG00000004328	Hif3a	hypoxia inducible factor 3, alpha subunit [Source:MGI Symbol;Acc:MGI:1859778]	NA	NA	NA	NA	NA	2.03	0
ENSMUSG00000004341	Gpx6	glutathione peroxidase 6 [Source:MGI Symbol;Acc:MGI:1922762]	NA	NA	NA	NA	NA	1.05	0
ENSMUSG00000004344	Gpx5	glutathione peroxidase 5 [Source:MGI Symbol;Acc:MGI:104886]	NA	NA	NA	NA	NA	0.18	0
ENSMUSG00000004347	Pde1c	phosphodiesterase 1C [Source:MGI Symbol;Acc:MGI:108413]	NA	NA	NA	NA	NA	0.25	0
ENSMUSG00000004356	Utp20	UTP20 small subunit processome component [Source:MGI Symbol;Acc:MGI:1917933]	0.120505	3.15636	0.136911	0.718265	0.86984	16.53	0.6
ENSMUSG00000004359	Spic	Spi-C transcription factor (Spi-1/PU.1 related) [Source:MGI Symbol;Acc:MGI:1341168]	NA	NA	NA	NA	NA	0.13	0
ENSMUSG00000004360	9330159F19Rik	RIKEN cDNA 9330159F19 gene [Source:MGI Symbol;Acc:MGI:3036239]	NA	NA	NA	NA	NA	0.04	0
ENSMUSG00000004364	Cul3	cullin 3 [Source:MGI Symbol;Acc:MGI:1347360]	0.241575	6.57311	3.58476	0.0837384	0.384127	107.51	11.51
ENSMUSG00000004366	Sst	somatostatin [Source:MGI Symbol;Acc:MGI:98326]	NA	NA	NA	NA	NA	0	0
ENSMUSG00000004371	Il11	interleukin 11 [Source:MGI Symbol;Acc:MGI:107613]	NA	NA	NA	NA	NA	0.15	0
ENSMUSG00000004383	Large1	LARGE xylosyl- and glucuronyltransferase 1 [Source:MGI Symbol;Acc:MGI:1342270]	-0.136981	2.67011	0.570347	0.465308	0.719072	3.75	0.65
ENSMUSG00000004393	Ddx56	DEAD box helicase 56 [Source:MGI Symbol;Acc:MGI:1277172]	-0.0750979	5.52833	0.397427	0.540747	0.76881	50.55	7.31
ENSMUSG00000004394	Tmed4	transmembrane p24 trafficking protein 4 [Source:MGI Symbol;Acc:MGI:1915070]	0.251979	7.52556	1.92155	0.191976	0.499733	232.1	38.21
ENSMUSG00000004415	Col26a1	collagen, type XXVI, alpha 1 [Source:MGI Symbol;Acc:MGI:2155345]	NA	NA	NA	NA	NA	0.87	0
ENSMUSG00000004446	Bid	BH3 interacting domain death agonist [Source:MGI Symbol;Acc:MGI:108093]	-0.176388	7.52362	2.57106	0.135928	0.441378	170.54	21.52
ENSMUSG00000004451	Ralb	v-ral simian leukemia viral oncogene B [Source:MGI Symbol;Acc:MGI:1927244]	-0.128106	7.11941	1.39357	0.261646	0.561966	115.23	12.6
ENSMUSG00000004455	Ppp1cc	protein phosphatase 1 catalytic subunit gamma [Source:MGI Symbol;Acc:MGI:104872]	-0.201357	4.51205	4.4296	0.0580515	0.356523	26.06	3.81
ENSMUSG00000004460	Dnajb11	DnaJ heat shock protein family (Hsp40) member B11 [Source:MGI Symbol;Acc:MGI:1915088]	0.390627	6.99232	2.91958	0.114332	0.416822	144.51	21.94
ENSMUSG00000004462	Tbccd1	TBCC domain containing 1 [Source:MGI Symbol;Acc:MGI:1917823]	-0.157644	4.66607	2.20696	0.16428	0.471809	21.33	1.76
ENSMUSG00000004473	Clec11a	C-type lectin domain family 11, member a [Source:MGI Symbol;Acc:MGI:1298219]	0.952365	1.70323	4.31915	0.0611246	0.359373	2.73	0.61
ENSMUSG00000004500	Zfp324	zinc finger protein 324 [Source:MGI Symbol;Acc:MGI:2444641]	-0.169252	2.77338	0.687333	0.423948	0.689663	3.9	0.32
ENSMUSG00000004508	Gab2	growth factor receptor bound protein 2-associated protein 2 [Source:MGI Symbol;Acc:MGI:1333854]	0.288937	3.29312	3.0076	0.109569	0.41255	3.54	0.13
ENSMUSG00000004530	Coro1c	coronin, actin binding protein 1C [Source:MGI Symbol;Acc:MGI:1345964]	0.0761074	6.62095	0.170716	0.687077	0.852614	63.59	2.3
ENSMUSG00000004535	Tax1bp1	Tax1 (human T cell leukemia virus type I) binding protein 1 [Source:MGI Symbol;Acc:MGI:1289308]	0.194634	8.11898	2.4214	0.146767	0.45326	161.39	90.51
ENSMUSG00000004540	Psg17	pregnancy specific glycoprotein 17 [Source:MGI Symbol;Acc:MGI:1347250]	NA	NA	NA	NA	NA	0.06	0
ENSMUSG00000004542	Psg19	pregnancy specific glycoprotein 19 [Source:MGI Symbol;Acc:MGI:1347252]	NA	NA	NA	NA	NA	0	0
ENSMUSG00000004552	Ctse	cathepsin E [Source:MGI Symbol;Acc:MGI:107361]	NA	NA	NA	NA	NA	0.06	0
ENSMUSG00000004558	Ndrg2	N-myc downstream regulated gene 2 [Source:MGI Symbol;Acc:MGI:1352498]	-0.34877	3.66808	0.694402	0.423346	0.689233	48.07	0.36
ENSMUSG00000004561	Mettl17	methyltransferase like 17 [Source:MGI Symbol;Acc:MGI:1098577]	-0.125117	4.03441	1.07348	0.321457	0.613163	55.51	5.24
ENSMUSG00000004562	Arhgef40	Rho guanine nucleotide exchange factor (GEF) 40 [Source:MGI Symbol;Acc:MGI:2685515]	-0.514603	2.27012	6.27326	0.0284345	0.33321	8.31	1.13
ENSMUSG00000004565	Pnpla6	patatin-like phospholipase domain containing 6 [Source:MGI Symbol;Acc:MGI:1354723]	0.281972	6.03641	3.12353	0.103666	0.406819	38.02	2.42
ENSMUSG00000004567	Mcoln1	mucolipin 1 [Source:MGI Symbol;Acc:MGI:1890498]	0.329006	7.17671	3.56378	0.0845365	0.384876	154.73	34.82
ENSMUSG00000004568	Arhgef18	rho/rac guanine nucleotide exchange factor (GEF) 18 [Source:MGI Symbol;Acc:MGI:2142567]	-0.0757691	4.88038	0.378987	0.550136	0.775348	11.26	0.9
ENSMUSG00000004591	Pkn2	protein kinase N2 [Source:MGI Symbol;Acc:MGI:109211]	0.222745	5.60881	0.626088	0.445503	0.704799	51.82	9.72
ENSMUSG00000004609	Cd33	CD33 antigen [Source:MGI Symbol;Acc:MGI:99440]	NA	NA	NA	NA	NA	1.08	0
ENSMUSG00000004610	Etfb	electron transferring flavoprotein, beta polypeptide [Source:MGI Symbol;Acc:MGI:106098]	0.57744	9.35441	5.67136	0.0354996	0.338749	1768.39	1074.94
ENSMUSG00000004612	Nkg7	natural killer cell group 7 sequence [Source:MGI Symbol;Acc:MGI:1931250]	NA	NA	NA	NA	NA	1.81	0
ENSMUSG00000004626	Stxbp2	syntaxin binding protein 2 [Source:MGI Symbol;Acc:MGI:107370]	0.0112228	7.02536	0.00604751	0.939351	0.976496	175.5	25.92
ENSMUSG00000004630	Pcp2	Purkinje cell protein 2 (L7) [Source:MGI Symbol;Acc:MGI:97508]	NA	NA	NA	NA	NA	0.16	0
ENSMUSG00000004631	Sgce	sarcoglycan, epsilon [Source:MGI Symbol;Acc:MGI:1329042]	0.308876	0.174438	0.280599	0.606394	0.808706	3.37	0
ENSMUSG00000004633	Chn2	chimerin 2 [Source:MGI Symbol;Acc:MGI:1917243]	-0.101521	4.55063	0.748946	0.404503	0.675108	18.7	2.24
ENSMUSG00000004637	Wwox	WW domain-containing oxidoreductase [Source:MGI Symbol;Acc:MGI:1931237]	-0.198033	4.31679	3.07555	0.10606	0.407926	18.89	2.65
ENSMUSG00000004642	Slbp	stem-loop binding protein [Source:MGI Symbol;Acc:MGI:108402]	0.0410049	4.78382	0.114783	0.740869	0.881796	34.52	9.09
ENSMUSG00000004651	Tyr	tyrosinase [Source:MGI Symbol;Acc:MGI:98880]	NA	NA	NA	NA	NA	0	0
ENSMUSG00000004654	Ghrhr	growth hormone releasing hormone receptor [Source:MGI Symbol;Acc:MGI:95710]	NA	NA	NA	NA	NA	0.11	0
ENSMUSG00000004655	Aqp1	aquaporin 1 [Source:MGI Symbol;Acc:MGI:103201]	0.512338	6.52776	1.79825	0.208401	0.516788	122.4	2.03
ENSMUSG00000004661	Arid3b	AT rich interactive domain 3B (BRIGHT-like) [Source:MGI Symbol;Acc:MGI:1930768]	-0.368629	1.6605	1.68144	0.22015	0.527476	3.07	0.36
ENSMUSG00000004665	Cnn2	calponin 2 [Source:MGI Symbol;Acc:MGI:105093]	-0.0723605	2.41438	0.0668419	0.800561	0.911964	7.58	0.72
ENSMUSG00000004667	Polr2e	polymerase (RNA) II (DNA directed) polypeptide E [Source:MGI Symbol;Acc:MGI:1913670]	0.0789401	6.50905	0.438645	0.52083	0.756845	152.23	64.61
ENSMUSG00000004668	Abca13	ATP-binding cassette, sub-family A (ABC1), member 13 [Source:MGI Symbol;Acc:MGI:2388707]	NA	NA	NA	NA	NA	0.06	0
ENSMUSG00000004677	Myo9b	myosin IXb [Source:MGI Symbol;Acc:MGI:106624]	-0.0966305	3.31153	0.267326	0.61493	0.812226	4.4	0.52
ENSMUSG00000004698	Hdac9	histone deacetylase 9 [Source:MGI Symbol;Acc:MGI:1931221]	NA	NA	NA	NA	NA	0.79	0
ENSMUSG00000004707	Ly9	lymphocyte antigen 9 [Source:MGI Symbol;Acc:MGI:96885]	NA	NA	NA	NA	NA	0.4	0
ENSMUSG00000004709	Cd244a	CD244 molecule A [Source:MGI Symbol;Acc:MGI:109294]	NA	NA	NA	NA	NA	1.23	0
ENSMUSG00000004730	Adgre1	adhesion G protein-coupled receptor E1 [Source:MGI Symbol;Acc:MGI:106912]	0.305414	1.03243	0.523805	0.483687	0.730792	3.23	0.02
ENSMUSG00000004748	Mtfp1	mitochondrial fission process 1 [Source:MGI Symbol;Acc:MGI:1916686]	-0.00232763	5.25643	0.000514866	0.982286	0.992555	53.05	15.17
ENSMUSG00000004768	Rab23	RAB23, member RAS oncogene family [Source:MGI Symbol;Acc:MGI:99833]	-0.00488551	3.3802	0.000595873	0.980944	0.992156	10.67	0.8
ENSMUSG00000004771	Rab11a	RAB11A, member RAS oncogene family [Source:MGI Symbol;Acc:MGI:1858202]	0.233707	7.24197	3.79668	0.0761717	0.37803	347.77	178.5
ENSMUSG00000004788	Eif2b2	eukaryotic translation initiation factor 2B, subunit 2 beta [Source:MGI Symbol;Acc:MGI:2145118]	-0.112144	5.50514	1.44997	0.252734	0.554019	90.79	19.85
ENSMUSG00000004789	Dlst	dihydrolipoamide S-succinyltransferase (E2 component of 2-oxo-glutarate complex) [Source:MGI Symbol;Acc:MGI:1926170]	0.0451445	8.45605	0.132353	0.722605	0.87224	263.06	30.94
ENSMUSG00000004791	Pgf	placental growth factor [Source:MGI Symbol;Acc:MGI:105095]	NA	NA	NA	NA	NA	0.5	0
ENSMUSG00000004798	Ulk2	unc-51 like kinase 2 [Source:MGI Symbol;Acc:MGI:1352758]	-0.0304495	5.19817	0.0804685	0.781706	0.902905	15.26	0.94
ENSMUSG00000004814	Ccl24	chemokine (C-C motif) ligand 24 [Source:MGI Symbol;Acc:MGI:1928953]	NA	NA	NA	NA	NA	0.22	0
ENSMUSG00000004815	Dgkq	diacylglycerol kinase, theta [Source:MGI Symbol;Acc:MGI:102918]	0.069941	5.61026	0.132496	0.722463	0.87224	31.39	0.91
ENSMUSG00000004821	Tmed11	transmembrane p24 trafficking protein 11 [Source:MGI Symbol;Acc:MGI:1914616]	NA	NA	NA	NA	NA	0	0
ENSMUSG00000004837	Grap	GRB2-related adaptor protein [Source:MGI Symbol;Acc:MGI:1918770]	-0.287382	1.2519	0.575615	0.463304	0.717229	6.21	0.18
ENSMUSG00000004842	Pou1f1	POU domain, class 1, transcription factor 1 [Source:MGI Symbol;Acc:MGI:97588]	NA	NA	NA	NA	NA	0.14	0
ENSMUSG00000004843	Chmp2b	charged multivesicular body protein 2B [Source:MGI Symbol;Acc:MGI:1916192]	-0.234413	6.03632	5.56294	0.0369865	0.338749	68.21	12.59
ENSMUSG00000004846	Plod3	procollagen-lysine, 2-oxoglutarate 5-dioxygenase 3 [Source:MGI Symbol;Acc:MGI:1347008]	-0.0107799	4.3694	0.00516844	0.943923	0.978149	15.96	1.68
ENSMUSG00000004849	Ap1s1	adaptor protein complex AP-1, sigma 1 [Source:MGI Symbol;Acc:MGI:1098244]	0.162859	6.51867	2.37383	0.150439	0.457175	161.05	41.62
ENSMUSG00000004864	Mapk13	mitogen-activated protein kinase 13 [Source:MGI Symbol;Acc:MGI:1346864]	-0.0430712	2.73228	0.0617671	0.808107	0.916	17.05	2.36
ENSMUSG00000004865	Srpk1	serine/arginine-rich protein specific kinase 1 [Source:MGI Symbol;Acc:MGI:106908]	-0.17062	5.61089	2.24943	0.160609	0.467388	73.73	13.4
ENSMUSG00000004872	Pax3	paired box 3 [Source:MGI Symbol;Acc:MGI:97487]	NA	NA	NA	NA	NA	0.03	0
ENSMUSG00000004880	Lbr	lamin B receptor [Source:MGI Symbol;Acc:MGI:2138281]	0.485066	5.46128	7.68553	0.0174909	0.331432	29.26	1.56
ENSMUSG00000004885	Crabp2	cellular retinoic acid binding protein II [Source:MGI Symbol;Acc:MGI:88491]	NA	NA	NA	NA	NA	0.2	0
ENSMUSG00000004891	Nes	nestin [Source:MGI Symbol;Acc:MGI:101784]	-0.304749	0.577487	0.394917	0.542006	0.769757	0.97	0.04
ENSMUSG00000004892	Bcan	brevican [Source:MGI Symbol;Acc:MGI:1096385]	NA	NA	NA	NA	NA	0.02	0
ENSMUSG00000004894	Hapln2	hyaluronan and proteoglycan link protein 2 [Source:MGI Symbol;Acc:MGI:2137300]	NA	NA	NA	NA	NA	0.07	0
ENSMUSG00000004895	Prcc	papillary renal cell carcinoma (translocation-associated) [Source:MGI Symbol;Acc:MGI:2137738]	-0.483799	2.7502	9.72972	0.00929142	0.331293	7.43	0.41
ENSMUSG00000004896	Rrnad1	ribosomal RNA adenine dimethylase domain containing 1 [Source:MGI Symbol;Acc:MGI:2387197]	-0.305999	3.50318	4.27385	0.0619743	0.361263	15.43	1.43
ENSMUSG00000004897	Hdgf	heparin binding growth factor [Source:MGI Symbol;Acc:MGI:1194494]	-0.220536	7.6268	3.70768	0.0792431	0.380271	181.42	26.16
ENSMUSG00000004902	Slc25a18	solute carrier family 25 (mitochondrial carrier), member 18 [Source:MGI Symbol;Acc:MGI:1919053]	NA	NA	NA	NA	NA	0.25	0
ENSMUSG00000004929	Thop1	thimet oligopeptidase 1 [Source:MGI Symbol;Acc:MGI:1354165]	-0.212394	4.19214	3.44321	0.0893087	0.391397	12.92	1.22
ENSMUSG00000004931	Apba3	amyloid beta (A4) precursor protein-binding, family A, member 3 [Source:MGI Symbol;Acc:MGI:1888527]	-0.0405613	6.48384	0.0639576	0.804811	0.914567	100.96	18.18
ENSMUSG00000004933	Matk	megakaryocyte-associated tyrosine kinase [Source:MGI Symbol;Acc:MGI:99259]	NA	NA	NA	NA	NA	0.44	0
ENSMUSG00000004934	Pias4	protein inhibitor of activated STAT 4 [Source:MGI Symbol;Acc:MGI:2136940]	-0.158691	4.78603	1.32797	0.272561	0.571918	48.56	4.92
ENSMUSG00000004936	Map2k1	mitogen-activated protein kinase kinase 1 [Source:MGI Symbol;Acc:MGI:1346866]	-0.131001	6.19971	1.24225	0.28779	0.585848	57.49	4.87
ENSMUSG00000004937	Sgta	small glutamine-rich tetratricopeptide repeat (TPR)-containing, alpha [Source:MGI Symbol;Acc:MGI:1098703]	-0.241607	7.48176	3.09267	0.105198	0.407683	191.82	18.4
ENSMUSG00000004939	Nmrk2	nicotinamide riboside kinase 2 [Source:MGI Symbol;Acc:MGI:1916814]	NA	NA	NA	NA	NA	0.12	0
ENSMUSG00000004945	Tmem242	transmembrane protein 242 [Source:MGI Symbol;Acc:MGI:1917794]	-0.252383	5.36846	1.80792	0.20468	0.513659	125.51	18.18
ENSMUSG00000004947	Dtx2	deltex 2, E3 ubiquitin ligase [Source:MGI Symbol;Acc:MGI:1921448]	-0.457187	1.94539	7.71611	0.0173162	0.331432	4.46	0.34
ENSMUSG00000004948	Zp3	zona pellucida glycoprotein 3 [Source:MGI Symbol;Acc:MGI:99215]	NA	NA	NA	NA	NA	0	0
ENSMUSG00000004951	Hspb1	heat shock protein 1 [Source:MGI Symbol;Acc:MGI:96240]	-0.808334	1.40996	3.66753	0.0806782	0.381062	20.14	0.56
ENSMUSG00000004952	Rasa4	RAS p21 protein activator 4 [Source:MGI Symbol;Acc:MGI:1858600]	-0.256757	1.43321	0.577104	0.46274	0.717002	3.16	0.13
ENSMUSG00000004961	Syt5	synaptotagmin V [Source:MGI Symbol;Acc:MGI:1926368]	NA	NA	NA	NA	NA	0.11	0
ENSMUSG00000004980	Hnrnpa2b1	heterogeneous nuclear ribonucleoprotein A2/B1 [Source:MGI Symbol;Acc:MGI:104819]	0.0525057	8.44298	0.114543	0.741129	0.881796	503.56	130.25
ENSMUSG00000019942	Cdk1	cyclin-dependent kinase 1 [Source:MGI Symbol;Acc:MGI:88351]	2.63457	2.11223	18.3045	0.00143129	0.297246	45.3	0.25
ENSMUSG00000004994	Ccdc130	coiled-coil domain containing 130 [Source:MGI Symbol;Acc:MGI:1914986]	-0.13019	3.34965	1.11976	0.311692	0.604781	21.33	2.67
ENSMUSG00000004996	Mri1	methylthioribose-1-phosphate isomerase 1 [Source:MGI Symbol;Acc:MGI:1915123]	0.0580942	5.10549	0.510442	0.489197	0.734368	54.84	17.8
ENSMUSG00000005034	Prkacb	protein kinase, cAMP dependent, catalytic, beta [Source:MGI Symbol;Acc:MGI:97594]	-0.0961812	5.7806	0.898787	0.362605	0.647804	24.06	2.06
ENSMUSG00000005043	Sgsh	N-sulfoglucosamine sulfohydrolase (sulfamidase) [Source:MGI Symbol;Acc:MGI:1350341]	0.185014	3.58014	1.5682	0.235339	0.538122	8.07	1.48
ENSMUSG00000005045	Chd5	chromodomain helicase DNA binding protein 5 [Source:MGI Symbol;Acc:MGI:3036258]	NA	NA	NA	NA	NA	0.07	0
ENSMUSG00000037628	Cdkn3	cyclin-dependent kinase inhibitor 3 [Source:MGI Symbol;Acc:MGI:1919641]	2.56857	0.715187	14.7754	0.00263575	0.312638	28.52	0
ENSMUSG00000005057	Sh2b2	SH2B adaptor protein 2 [Source:MGI Symbol;Acc:MGI:1345171]	NA	NA	NA	NA	NA	0.35	0
ENSMUSG00000005069	Pex5	peroxisomal biogenesis factor 5 [Source:MGI Symbol;Acc:MGI:1098808]	-0.0505682	6.95848	0.114039	0.741676	0.881796	83.44	4.71
ENSMUSG00000005078	Jkamp	JNK1/MAPK8-associated membrane protein [Source:MGI Symbol;Acc:MGI:1915057]	0.581001	5.34726	15.0315	0.00237581	0.312638	65.52	25.93
ENSMUSG00000005087	Cd44	CD44 antigen [Source:MGI Symbol;Acc:MGI:88338]	NA	NA	NA	NA	NA	0.51	0
ENSMUSG00000005089	Slc1a2	solute carrier family 1 (glial high affinity glutamate transporter), member 2 [Source:MGI Symbol;Acc:MGI:101931]	0.356072	1.93592	2.32509	0.154323	0.461192	13.05	0.4
ENSMUSG00000005102	Eif2ak4	eukaryotic translation initiation factor 2 alpha kinase 4 [Source:MGI Symbol;Acc:MGI:1353427]	-0.089105	3.04562	0.485926	0.499601	0.742211	3.57	0.66
ENSMUSG00000005103	Wdr1	WD repeat domain 1 [Source:MGI Symbol;Acc:MGI:1337100]	-0.0479666	7.76485	0.101378	0.75589	0.88945	139.92	7.65
ENSMUSG00000005107	Slc2a9	solute carrier family 2 (facilitated glucose transporter), member 9 [Source:MGI Symbol;Acc:MGI:2152844]	0.25423	1.90439	1.51067	0.243594	0.544826	2.84	0.34
ENSMUSG00000005124	Ccn4	cellular communication network factor 4 [Source:MGI Symbol;Acc:MGI:1197008]	-0.12366	-0.497244	0.0723518	0.792708	0.907999	1.11	0
ENSMUSG00000005125	Ndrg1	N-myc downstream regulated gene 1 [Source:MGI Symbol;Acc:MGI:1341799]	-0.482257	12.3285	7.84732	0.0165898	0.331432	4551.45	309.42
ENSMUSG00000005131	4930550C14Rik	RIKEN cDNA 4930550C14 gene [Source:MGI Symbol;Acc:MGI:1922561]	0.367378	0.330029	1.67067	0.221537	0.528081	1.93	0.42
ENSMUSG00000005142	Man2b1	mannosidase 2, alpha B1 [Source:MGI Symbol;Acc:MGI:107286]	0.278235	7.95719	1.63635	0.226036	0.531635	156.79	12.63
ENSMUSG00000005148	Klf5	Kruppel-like factor 5 [Source:MGI Symbol;Acc:MGI:1338056]	0.10063	0.605121	0.0997795	0.757754	0.890788	1.32	0.19
ENSMUSG00000005150	Wdr83	WD repeat domain containing 83 [Source:MGI Symbol;Acc:MGI:1915086]	-0.0145906	5.23565	0.0245346	0.878248	0.947983	67	21.97
ENSMUSG00000005161	Prdx2	peroxiredoxin 2 [Source:MGI Symbol;Acc:MGI:109486]	0.215175	8.23599	3.07077	0.106302	0.407949	674.12	313.51
ENSMUSG00000005198	Polr2a	polymerase (RNA) II (DNA directed) polypeptide A [Source:MGI Symbol;Acc:MGI:98086]	-0.00656988	4.56883	0.00264648	0.959855	0.985035	8.91	1.77
ENSMUSG00000005202	Shbg	sex hormone binding globulin [Source:MGI Symbol;Acc:MGI:98295]	0.278066	-0.40391	0.292628	0.598864	0.803394	1.89	0
ENSMUSG00000005204	Senp3	SUMO/sentrin specific peptidase 3 [Source:MGI Symbol;Acc:MGI:2158736]	-0.123294	3.48501	0.857203	0.373545	0.655933	23.97	3.02
ENSMUSG00000005220	Corin	corin, serine peptidase [Source:MGI Symbol;Acc:MGI:1349451]	NA	NA	NA	NA	NA	0.55	0
ENSMUSG00000005225	Plekha8	pleckstrin homology domain containing, family A (phosphoinositide binding specific) member 8 [Source:MGI Symbol;Acc:MGI:2681164]	0.266034	5.35555	4.92575	0.0474097	0.343816	29.01	4.53
ENSMUSG00000005232	G6pc2	glucose-6-phosphatase, catalytic, 2 [Source:MGI Symbol;Acc:MGI:1277193]	NA	NA	NA	NA	NA	0.17	0
ENSMUSG00000005233	Spc25	SPC25, NDC80 kinetochore complex component, homolog (S. cerevisiae) [Source:MGI Symbol;Acc:MGI:1913692]	0.45685	6.03537	5.62828	0.0360817	0.338749	139.21	27.6
ENSMUSG00000005237	Dnah2	dynein, axonemal, heavy chain 2 [Source:MGI Symbol;Acc:MGI:107731]	NA	NA	NA	NA	NA	0.84	0
ENSMUSG00000005251	Ripk4	receptor-interacting serine-threonine kinase 4 [Source:MGI Symbol;Acc:MGI:1919638]	0.0459086	5.20099	0.0940136	0.764616	0.89457	20.56	0.99
ENSMUSG00000005262	Ufd1	ubiquitin recognition factor in ER-associated degradation 1 [Source:MGI Symbol;Acc:MGI:109353]	-0.0826148	5.23381	0.783252	0.394278	0.670209	53.44	12.02
ENSMUSG00000005267	Zfp287	zinc finger protein 287 [Source:MGI Symbol;Acc:MGI:2176561]	-0.246241	-0.612182	0.213348	0.652772	0.834767	0.79	0.03
ENSMUSG00000005268	Prlr	prolactin receptor [Source:MGI Symbol;Acc:MGI:97763]	0.462051	4.24207	2.27317	0.159993	0.466944	15.02	3.64
ENSMUSG00000005299	Letm1	leucine zipper-EF-hand containing transmembrane protein 1 [Source:MGI Symbol;Acc:MGI:1932557]	0.206175	8.03949	1.7024	0.217481	0.524691	179.24	8.88
ENSMUSG00000005312	Ubqln1	ubiquilin 1 [Source:MGI Symbol;Acc:MGI:1860276]	-0.142012	7.59799	0.913452	0.358861	0.644957	116.95	6.89
ENSMUSG00000005320	Fgfr4	fibroblast growth factor receptor 4 [Source:MGI Symbol;Acc:MGI:95525]	0.119029	5.30653	0.335537	0.573589	0.790088	27.19	1.33
ENSMUSG00000005338	Cadm3	cell adhesion molecule 3 [Source:MGI Symbol;Acc:MGI:2137858]	NA	NA	NA	NA	NA	0.04	0
ENSMUSG00000005339	Fcer1a	Fc receptor, IgE, high affinity I, alpha polypeptide [Source:MGI Symbol;Acc:MGI:95494]	NA	NA	NA	NA	NA	0	0
ENSMUSG00000005354	Txn2	thioredoxin 2 [Source:MGI Symbol;Acc:MGI:1929468]	0.0502916	8.18246	0.215472	0.651176	0.834046	482.84	130.25
ENSMUSG00000005355	Casp14	caspase 14 [Source:MGI Symbol;Acc:MGI:1335092]	NA	NA	NA	NA	NA	0	0
ENSMUSG00000005357	Slc1a6	solute carrier family 1 (high affinity aspartate/glutamate transporter), member 6 [Source:MGI Symbol;Acc:MGI:1096331]	NA	NA	NA	NA	NA	0.29	0
ENSMUSG00000005360	Slc1a3	solute carrier family 1 (glial high affinity glutamate transporter), member 3 [Source:MGI Symbol;Acc:MGI:99917]	NA	NA	NA	NA	NA	0.29	0
ENSMUSG00000005362	Crbn	cereblon [Source:MGI Symbol;Acc:MGI:1913277]	-0.0793161	6.06187	0.434218	0.522903	0.758751	64.11	5.43
ENSMUSG00000005364	Il5ra	interleukin 5 receptor, alpha [Source:MGI Symbol;Acc:MGI:96558]	-1.07913	1.40378	4.25321	0.0630448	0.363073	5.28	0.02
ENSMUSG00000005370	Msh6	mutS homolog 6 [Source:MGI Symbol;Acc:MGI:1343961]	0.069384	4.47401	0.162494	0.694264	0.85701	13.16	0.51
ENSMUSG00000005371	Fbxo11	F-box protein 11 [Source:MGI Symbol;Acc:MGI:2147134]	-0.120083	3.3958	1.07644	0.32082	0.612483	5.24	0.94
ENSMUSG00000005373	Mlxipl	MLX interacting protein-like [Source:MGI Symbol;Acc:MGI:1927999]	-0.316459	6.25238	2.15569	0.168858	0.476649	133.22	5.24
ENSMUSG00000005374	Tbl2	transducin (beta)-like 2 [Source:MGI Symbol;Acc:MGI:1351652]	0.308676	4.0452	4.31737	0.0608467	0.35852	14.04	1.14
ENSMUSG00000005378	Bud23	BUD23, rRNA methyltransferase and ribosome maturation factor [Source:MGI Symbol;Acc:MGI:1913388]	-0.013042	5.54035	0.0206949	0.888103	0.952614	86.09	19.59
ENSMUSG00000005397	Nid1	nidogen 1 [Source:MGI Symbol;Acc:MGI:97342]	-0.1844	3.10758	0.167292	0.690744	0.854818	5.53	0.24
ENSMUSG00000001403	Ube2c	ubiquitin-conjugating enzyme E2C [Source:MGI Symbol;Acc:MGI:1915862]	2.55551	1.37786	12.0023	0.00559125	0.331293	34.77	0
ENSMUSG00000005413	Hmox1	heme oxygenase 1 [Source:MGI Symbol;Acc:MGI:96163]	0.27645	5.09233	1.46696	0.250236	0.551321	53.21	10.41
ENSMUSG00000005417	Mprip	myosin phosphatase Rho interacting protein [Source:MGI Symbol;Acc:MGI:1349438]	-0.21067	6.7517	1.19113	0.297441	0.594574	55.41	4.39
ENSMUSG00000005442	Cic	capicua transcriptional repressor [Source:MGI Symbol;Acc:MGI:1918972]	-0.0220421	1.62277	0.0112257	0.917447	0.965737	3.02	0.32
ENSMUSG00000005447	Pafah1b3	platelet-activating factor acetylhydrolase, isoform 1b, subunit 3 [Source:MGI Symbol;Acc:MGI:108414]	0.183362	2.71409	0.719121	0.413735	0.682598	17.26	7.74
ENSMUSG00000005465	Il27ra	interleukin 27 receptor, alpha [Source:MGI Symbol;Acc:MGI:1355318]	NA	NA	NA	NA	NA	0.83	0
ENSMUSG00000005469	Prkaca	protein kinase, cAMP dependent, catalytic, alpha [Source:MGI Symbol;Acc:MGI:97592]	-0.0334653	5.60684	0.0522654	0.823182	0.922511	45.49	2.51
ENSMUSG00000005470	Asf1b	anti-silencing function 1B histone chaperone [Source:MGI Symbol;Acc:MGI:1914179]	1.77152	0.705574	12.2064	0.00471146	0.331293	6.74	0.03
ENSMUSG00000005474	Myl10	myosin, light chain 10, regulatory [Source:MGI Symbol;Acc:MGI:1891705]	NA	NA	NA	NA	NA	0.09	0
ENSMUSG00000005481	Ddx39a	DEAD box helicase 39a [Source:MGI Symbol;Acc:MGI:1915528]	-0.0730671	5.65983	0.270813	0.612659	0.811519	70.13	9.42
ENSMUSG00000005483	Dnajb1	DnaJ heat shock protein family (Hsp40) member B1 [Source:MGI Symbol;Acc:MGI:1931874]	-0.301078	5.56629	3.0744	0.106118	0.407926	40.7	4.28
ENSMUSG00000005493	Msh4	mutS homolog 4 [Source:MGI Symbol;Acc:MGI:1860077]	NA	NA	NA	NA	NA	0.33	0
ENSMUSG00000005501	Usp40	ubiquitin specific peptidase 40 [Source:MGI Symbol;Acc:MGI:2443184]	-0.17262	5.13595	3.8448	0.0745718	0.376592	17.77	2.54
ENSMUSG00000005503	Evx1	even-skipped homeobox 1 [Source:MGI Symbol;Acc:MGI:95461]	NA	NA	NA	NA	NA	0.01	0
ENSMUSG00000005505	Kbtbd4	kelch repeat and BTB (POZ) domain containing 4 [Source:MGI Symbol;Acc:MGI:1914386]	-0.0609424	4.96035	0.193387	0.668263	0.842921	27.17	2.48
ENSMUSG00000005506	Celf1	CUGBP, Elav-like family member 1 [Source:MGI Symbol;Acc:MGI:1342295]	-0.191279	6.51974	3.48589	0.0875826	0.390137	36.39	2.81
ENSMUSG00000005510	Ndufs3	NADH:ubiquinone oxidoreductase core subunit S3 [Source:MGI Symbol;Acc:MGI:1915599]	0.281754	7.36706	3.23754	0.0982395	0.400887	366.08	214.47
ENSMUSG00000005514	Por	P450 (cytochrome) oxidoreductase [Source:MGI Symbol;Acc:MGI:97744]	0.546708	8.45303	4.22126	0.0633711	0.363331	375.34	28.17
ENSMUSG00000005533	Igf1r	insulin-like growth factor I receptor [Source:MGI Symbol;Acc:MGI:96433]	-0.193517	5.74415	1.04513	0.327658	0.618176	18.12	2.18
ENSMUSG00000005534	Insr	insulin receptor [Source:MGI Symbol;Acc:MGI:96575]	-0.399067	5.0603	7.22539	0.0203907	0.331432	23.18	1.51
ENSMUSG00000005540	Fcer2a	Fc receptor, IgE, low affinity II, alpha polypeptide [Source:MGI Symbol;Acc:MGI:95497]	NA	NA	NA	NA	NA	0.21	0
ENSMUSG00000005547	Cyp2a5	cytochrome P450, family 2, subfamily a, polypeptide 5 [Source:MGI Symbol;Acc:MGI:88597]	0.585367	4.59941	7.25549	0.0201843	0.331432	46.72	12.67
ENSMUSG00000005553	Atp4a	ATPase, H+/K+ exchanging, gastric, alpha polypeptide [Source:MGI Symbol;Acc:MGI:88113]	NA	NA	NA	NA	NA	3.33	0
ENSMUSG00000005566	Trim28	tripartite motif-containing 28 [Source:MGI Symbol;Acc:MGI:109274]	-0.224861	4.88028	5.00724	0.0458955	0.340783	40.2	13.09
ENSMUSG00000005575	Ube2m	ubiquitin-conjugating enzyme E2M [Source:MGI Symbol;Acc:MGI:108278]	0.073435	6.25273	0.369128	0.555288	0.778788	201.95	63.54
ENSMUSG00000005580	Adcy9	adenylate cyclase 9 [Source:MGI Symbol;Acc:MGI:108450]	0.0697969	2.65082	0.127127	0.727886	0.875028	2.94	1
ENSMUSG00000005583	Mef2c	myocyte enhancer factor 2C [Source:MGI Symbol;Acc:MGI:99458]	-0.113767	2.20121	0.0540985	0.820412	0.921249	9.28	0.21
ENSMUSG00000005609	Ctr9	CTR9 homolog, Paf1/RNA polymerase II complex component [Source:MGI Symbol;Acc:MGI:109345]	-0.0607997	5.9306	0.522999	0.484016	0.730843	27.83	6.39
ENSMUSG00000005610	Eif4g2	eukaryotic translation initiation factor 4, gamma 2 [Source:MGI Symbol;Acc:MGI:109207]	-0.247801	9.2717	3.57514	0.0841032	0.384127	343.54	15.41
ENSMUSG00000005611	Irag1	inositol 1,4,5-triphosphate receptor associated 1 [Source:MGI Symbol;Acc:MGI:1338023]	NA	NA	NA	NA	NA	2	0
ENSMUSG00000005615	Pcyt1a	phosphate cytidylyltransferase 1, choline, alpha isoform [Source:MGI Symbol;Acc:MGI:88557]	-0.186835	6.92501	2.1168	0.172439	0.480083	92.01	11.43
ENSMUSG00000005621	Zfp592	zinc finger protein 592 [Source:MGI Symbol;Acc:MGI:2443541]	-0.33655	4.76704	5.47372	0.0382664	0.338758	13.28	0.59
ENSMUSG00000005625	Psmd4	proteasome (prosome, macropain) 26S subunit, non-ATPase, 4 [Source:MGI Symbol;Acc:MGI:1201670]	-0.0443061	6.83783	0.180319	0.678936	0.848106	173.84	56.52
ENSMUSG00000005628	Tmod4	tropomodulin 4 [Source:MGI Symbol;Acc:MGI:1355285]	NA	NA	NA	NA	NA	0.54	0
ENSMUSG00000005640	Insrr	insulin receptor-related receptor [Source:MGI Symbol;Acc:MGI:1346037]	NA	NA	NA	NA	NA	1.37	0
ENSMUSG00000005649	Cabp5	calcium binding protein 5 [Source:MGI Symbol;Acc:MGI:1352746]	NA	NA	NA	NA	NA	0.03	0
ENSMUSG00000005656	Snx6	sorting nexin 6 [Source:MGI Symbol;Acc:MGI:1919433]	0.169114	7.92476	1.20718	0.294362	0.592247	259.02	166.48
ENSMUSG00000005667	Mthfd2	methylenetetrahydrofolate dehydrogenase (NAD+ dependent), methenyltetrahydrofolate cyclohydrolase [Source:MGI Symbol;Acc:MGI:1338850]	1.14428	0.562802	12.5119	0.00435694	0.331293	2.85	0.34
ENSMUSG00000005672	Kit	KIT proto-oncogene receptor tyrosine kinase [Source:MGI Symbol;Acc:MGI:96677]	-0.393348	-0.224649	0.466905	0.507948	0.748313	1	0
ENSMUSG00000005674	Tomm40l	translocase of outer mitochondrial membrane 40-like [Source:MGI Symbol;Acc:MGI:3589112]	-0.0955846	5.59363	0.736642	0.408272	0.677747	39.23	6.88
ENSMUSG00000005677	Nr1i3	nuclear receptor subfamily 1, group I, member 3 [Source:MGI Symbol;Acc:MGI:1346307]	-0.268763	0.600921	1.0656	0.323164	0.614025	1.53	0.13
ENSMUSG00000061808	Ttr	transthyretin [Source:MGI Symbol;Acc:MGI:98865]	2.5438	9.27248	9.75151	0.0106837	0.331432	4268.8	43.07
ENSMUSG00000005682	Pan2	PAN2 poly(A) specific ribonuclease subunit [Source:MGI Symbol;Acc:MGI:1918984]	-0.310185	4.78807	5.24385	0.0418176	0.338758	12.96	0.94
ENSMUSG00000005683	Cs	citrate synthase [Source:MGI Symbol;Acc:MGI:88529]	0.0283298	8.47903	0.0387128	0.847453	0.933902	229.91	20.53
ENSMUSG00000005686	Ampd3	adenosine monophosphate deaminase 3 [Source:MGI Symbol;Acc:MGI:1096344]	0.0766406	4.68813	0.139664	0.715414	0.868626	14.87	1.95
ENSMUSG00000005687	Bcas2	breast carcinoma amplified sequence 2 [Source:MGI Symbol;Acc:MGI:1915433]	0.0313678	5.97011	0.0400527	0.844873	0.932386	88.67	37.17
ENSMUSG00000005696	Sh2d1a	SH2 domain containing 1A [Source:MGI Symbol;Acc:MGI:1328352]	NA	NA	NA	NA	NA	0.3	0
ENSMUSG00000005698	Ctcf	CCCTC-binding factor [Source:MGI Symbol;Acc:MGI:109447]	-0.257003	4.91619	2.90429	0.115185	0.417596	38.31	15.15
ENSMUSG00000005699	Pard6a	par-6 family cell polarity regulator alpha [Source:MGI Symbol;Acc:MGI:1927223]	0.0703907	2.96803	0.265708	0.615991	0.812951	14.58	4.57
ENSMUSG00000005705	Agrp	agouti related neuropeptide [Source:MGI Symbol;Acc:MGI:892013]	NA	NA	NA	NA	NA	0.45	0
ENSMUSG00000005716	Pvalb	parvalbumin [Source:MGI Symbol;Acc:MGI:97821]	NA	NA	NA	NA	NA	0.31	0
ENSMUSG00000005718	Tfap4	transcription factor AP4 [Source:MGI Symbol;Acc:MGI:103239]	NA	NA	NA	NA	NA	0.29	0
ENSMUSG00000005732	Ranbp1	RAN binding protein 1 [Source:MGI Symbol;Acc:MGI:96269]	0.294347	5.6803	1.63241	0.226681	0.53195	103.15	64.49
ENSMUSG00000005763	Cd247	CD247 antigen [Source:MGI Symbol;Acc:MGI:88334]	NA	NA	NA	NA	NA	0.39	0
ENSMUSG00000005774	Rfx5	regulatory factor X, 5 (influences HLA class II expression) [Source:MGI Symbol;Acc:MGI:1858421]	-0.202718	3.59654	1.68714	0.219419	0.52673	7.67	0.18
ENSMUSG00000005779	Psmb4	proteasome (prosome, macropain) subunit, beta type 4 [Source:MGI Symbol;Acc:MGI:1098257]	0.175796	6.71712	1.10288	0.315204	0.607779	249.75	108.91
ENSMUSG00000005800	Mmp8	matrix metallopeptidase 8 [Source:MGI Symbol;Acc:MGI:1202395]	NA	NA	NA	NA	NA	0.19	0
ENSMUSG00000005802	Slc30a4	solute carrier family 30 (zinc transporter), member 4 [Source:MGI Symbol;Acc:MGI:1345282]	0.283414	3.66482	4.52007	0.055911	0.355474	4.59	0.48
ENSMUSG00000005803	Sqor	sulfide quinone oxidoreductase [Source:MGI Symbol;Acc:MGI:1929899]	0.219173	8.0363	3.10474	0.104595	0.407507	291.54	57.62
ENSMUSG00000005804	Bloc1s6	biogenesis of lysosomal organelles complex-1, subunit 6, pallidin [Source:MGI Symbol;Acc:MGI:1927580]	-0.168999	5.18913	2.06484	0.177377	0.485562	38.72	5.97
ENSMUSG00000005813	Metap1	methionyl aminopeptidase 1 [Source:MGI Symbol;Acc:MGI:1922874]	-0.080955	5.15251	0.340486	0.570816	0.788281	26.11	2.93
ENSMUSG00000005823	Gpr108	G protein-coupled receptor 108 [Source:MGI Symbol;Acc:MGI:1925558]	0.700386	4.50839	3.73108	0.0808144	0.381504	50.13	2.31
ENSMUSG00000005824	Tnfsf14	tumor necrosis factor (ligand) superfamily, member 14 [Source:MGI Symbol;Acc:MGI:1355317]	NA	NA	NA	NA	NA	0.19	0
ENSMUSG00000005836	Gata6	GATA binding protein 6 [Source:MGI Symbol;Acc:MGI:107516]	NA	NA	NA	NA	NA	0.79	0
ENSMUSG00000005846	Rsl1d1	ribosomal L1 domain containing 1 [Source:MGI Symbol;Acc:MGI:1913659]	-0.175373	5.50297	3.80484	0.0758976	0.377827	45.59	8.81
ENSMUSG00000005864	Cnga2	cyclic nucleotide gated channel alpha 2 [Source:MGI Symbol;Acc:MGI:108040]	NA	NA	NA	NA	NA	0.07	0
ENSMUSG00000005871	Apc	APC, WNT signaling pathway regulator [Source:MGI Symbol;Acc:MGI:88039]	-0.191733	4.75101	3.14577	0.102579	0.405954	10.03	1.3
ENSMUSG00000005873	Reep5	receptor accessory protein 5 [Source:MGI Symbol;Acc:MGI:1270152]	0.597982	4.31761	2.13365	0.174132	0.48099	143.89	8.95
ENSMUSG00000005881	Ergic3	ERGIC and golgi 3 [Source:MGI Symbol;Acc:MGI:1913616]	0.321828	7.7126	3.63987	0.0816854	0.381877	330.72	114.95
ENSMUSG00000005882	Uqcc1	ubiquinol-cytochrome c reductase complex assembly factor 1 [Source:MGI Symbol;Acc:MGI:1929472]	0.152813	6.41432	1.50959	0.243754	0.545045	110.97	16.54
ENSMUSG00000005883	Spo11	SPO11 initiator of meiotic double stranded breaks [Source:MGI Symbol;Acc:MGI:1349669]	0.201512	-1.01808	0.232801	0.638508	0.826705	0.65	0
ENSMUSG00000005886	Ncoa2	nuclear receptor coactivator 2 [Source:MGI Symbol;Acc:MGI:1276533]	-0.197999	4.68543	2.05086	0.178737	0.486936	10.8	1.74
ENSMUSG00000005891	Prl4a1	prolactin family 4, subfamily a, member 1 [Source:MGI Symbol;Acc:MGI:1206587]	NA	NA	NA	NA	NA	0.2	0
ENSMUSG00000005892	Trh	thyrotropin releasing hormone [Source:MGI Symbol;Acc:MGI:98823]	NA	NA	NA	NA	NA	0.07	0
ENSMUSG00000005893	Nr2c2	nuclear receptor subfamily 2, group C, member 2 [Source:MGI Symbol;Acc:MGI:1352466]	-0.571289	4.40153	15.1948	0.00228924	0.312638	12.57	0.84
ENSMUSG00000005897	Nr2c1	nuclear receptor subfamily 2, group C, member 1 [Source:MGI Symbol;Acc:MGI:1352465]	-0.196695	2.87362	1.56008	0.236481	0.539028	4.84	0.4
ENSMUSG00000005899	Smpd4	sphingomyelin phosphodiesterase 4 [Source:MGI Symbol;Acc:MGI:1924876]	-0.095052	4.58293	0.729989	0.410333	0.679476	15.08	0.88
ENSMUSG00000005907	Pex1	peroxisomal biogenesis factor 1 [Source:MGI Symbol;Acc:MGI:1918632]	0.0410823	4.94188	0.135758	0.719229	0.87036	18.67	3.01
ENSMUSG00000005917	Otx1	orthodenticle homeobox 1 [Source:MGI Symbol;Acc:MGI:97450]	NA	NA	NA	NA	NA	0.11	0
ENSMUSG00000005936	Kctd20	potassium channel tetramerisation domain containing 20 [Source:MGI Symbol;Acc:MGI:1914239]	-0.154223	5.87025	1.28359	0.280303	0.579361	37.89	2.09
ENSMUSG00000005947	Itgae	integrin alpha E, epithelial-associated [Source:MGI Symbol;Acc:MGI:1298377]	-0.218309	-0.313318	0.494265	0.496018	0.73929	0.5	0.05
ENSMUSG00000005949	Ctns	cystinosis, nephropathic [Source:MGI Symbol;Acc:MGI:1932872]	0.0117613	5.66607	0.0055552	0.941867	0.977268	46.8	3.33
ENSMUSG00000005950	P2rx5	purinergic receptor P2X, ligand-gated ion channel, 5 [Source:MGI Symbol;Acc:MGI:2137026]	0.6806	0.659543	1.65568	0.223487	0.52947	4.02	0.07
ENSMUSG00000005951	Shpk	sedoheptulokinase [Source:MGI Symbol;Acc:MGI:1921887]	0.117955	4.93429	0.626225	0.44476	0.704251	20.61	1.85
ENSMUSG00000005952	Trpv1	transient receptor potential cation channel, subfamily V, member 1 [Source:MGI Symbol;Acc:MGI:1341787]	NA	NA	NA	NA	NA	0.09	0
ENSMUSG00000005958	Ephb3	Eph receptor B3 [Source:MGI Symbol;Acc:MGI:104770]	NA	NA	NA	NA	NA	1.37	0
ENSMUSG00000005968	Tuft1	tuftelin 1 [Source:MGI Symbol;Acc:MGI:109572]	-0.266995	5.15681	5.54432	0.0372494	0.338758	26.32	2.1
ENSMUSG00000005973	Rcn1	reticulocalbin 1 [Source:MGI Symbol;Acc:MGI:104559]	0.0319641	2.24151	0.0254175	0.876097	0.947338	4.01	0.5
ENSMUSG00000005980	Dnase1	deoxyribonuclease I [Source:MGI Symbol;Acc:MGI:103157]	0.178716	9.98755	0.918832	0.357502	0.643714	1898.09	748.23
ENSMUSG00000005981	Trap1	TNF receptor-associated protein 1 [Source:MGI Symbol;Acc:MGI:1915265]	0.0378338	7.96732	0.0470972	0.831996	0.92723	258.15	24.13
ENSMUSG00000005982	Naa60	N(alpha)-acetyltransferase 60, NatF catalytic subunit [Source:MGI Symbol;Acc:MGI:1922013]	-0.175272	5.62737	1.72274	0.214934	0.523288	45.38	3.74
ENSMUSG00000005983	1700037C18Rik	RIKEN cDNA 1700037C18 gene [Source:MGI Symbol;Acc:MGI:1920511]	-0.0615932	3.75264	0.202361	0.661184	0.839531	29.5	9.69
ENSMUSG00000005986	Ankrd13d	ankyrin repeat domain 13 family, member D [Source:MGI Symbol;Acc:MGI:1915673]	NA	NA	NA	NA	NA	1.65	0
ENSMUSG00000005994	Tyrp1	tyrosinase-related protein 1 [Source:MGI Symbol;Acc:MGI:98881]	NA	NA	NA	NA	NA	0.15	0
ENSMUSG00000006005	Tpr	translocated promoter region, nuclear basket protein [Source:MGI Symbol;Acc:MGI:1922066]	0.204915	6.14684	0.454406	0.514329	0.752458	70.99	10.58
ENSMUSG00000006007	Pdc	phosducin [Source:MGI Symbol;Acc:MGI:98090]	NA	NA	NA	NA	NA	0.03	0
ENSMUSG00000006010	Odr4	odr4 GPCR localization factor homolog [Source:MGI Symbol;Acc:MGI:2385108]	0.346081	5.3231	6.29121	0.0282511	0.33321	52.3	14.13
ENSMUSG00000006014	Prg4	proteoglycan 4 (megakaryocyte stimulating factor, articular superficial zone protein) [Source:MGI Symbol;Acc:MGI:1891344]	NA	NA	NA	NA	NA	0.51	0
ENSMUSG00000006019	Dhx34	DEAH (Asp-Glu-Ala-His) box polypeptide 34 [Source:MGI Symbol;Acc:MGI:1918973]	-0.200017	3.90372	3.17075	0.101374	0.404671	10.88	2.03
ENSMUSG00000006021	Kptn	kaptin [Source:MGI Symbol;Acc:MGI:1890380]	0.0432937	4.62252	0.202773	0.660863	0.839307	31.94	7.23
ENSMUSG00000006024	Napa	N-ethylmaleimide sensitive fusion protein attachment protein alpha [Source:MGI Symbol;Acc:MGI:104563]	-0.159971	7.93058	1.74021	0.212777	0.521094	231.89	33.7
ENSMUSG00000006050	Sra1	steroid receptor RNA activator 1 [Source:MGI Symbol;Acc:MGI:1344414]	0.200302	6.22166	1.28154	0.280667	0.579668	200.65	99.78
ENSMUSG00000006056	Calcoco2	calcium binding and coiled-coil domain 2 [Source:MGI Symbol;Acc:MGI:1343177]	NA	NA	NA	NA	NA	0.31	0
ENSMUSG00000020649	Rrm2	ribonucleotide reductase M2 [Source:MGI Symbol;Acc:MGI:98181]	2.48065	3.65297	17.2452	0.00192486	0.312638	38.51	0.51
ENSMUSG00000006058	Snf8	SNF8, ESCRT-II complex subunit, homolog (S. cerevisiae) [Source:MGI Symbol;Acc:MGI:1343161]	0.0797691	5.41756	0.45884	0.511564	0.75012	97.52	33.26
ENSMUSG00000006095	Tbcb	tubulin folding cofactor B [Source:MGI Symbol;Acc:MGI:1913661]	0.366687	6.38711	4.63299	0.0533715	0.353411	169.74	104.35
ENSMUSG00000006127	Inpp5k	inositol polyphosphate 5-phosphatase K [Source:MGI Symbol;Acc:MGI:1194899]	-0.0892991	5.69284	0.427608	0.526026	0.760586	41.79	3.16
ENSMUSG00000006134	Crkl	v-crk avian sarcoma virus CT10 oncogene homolog-like [Source:MGI Symbol;Acc:MGI:104686]	-0.39535	4.94019	7.97598	0.0159124	0.331432	16.97	1.48
ENSMUSG00000006143	Upk3bl	uroplakin 3B-like [Source:MGI Symbol;Acc:MGI:1916915]	NA	NA	NA	NA	NA	0	0
ENSMUSG00000006154	Eps8l1	EPS8-like 1 [Source:MGI Symbol;Acc:MGI:1914675]	-0.438585	0.919245	0.74657	0.405227	0.675398	3.38	0.15
ENSMUSG00000006169	Clint1	clathrin interactor 1 [Source:MGI Symbol;Acc:MGI:2144243]	-0.146898	6.60533	1.89734	0.194594	0.502597	56.25	7.06
ENSMUSG00000006179	Prss16	protease, serine 16 (thymus) [Source:MGI Symbol;Acc:MGI:1859181]	NA	NA	NA	NA	NA	0.26	0
ENSMUSG00000006191	Cdkal1	CDK5 regulatory subunit associated protein 1-like 1 [Source:MGI Symbol;Acc:MGI:1921765]	-0.104333	5.47536	1.10194	0.315402	0.608056	35.07	7.79
ENSMUSG00000006200	Rhox6	reproductive homeobox 6 [Source:MGI Symbol;Acc:MGI:1202888]	NA	NA	NA	NA	NA	0.37	0
ENSMUSG00000006204	Cdcp3	CUB domain containing protein 3 [Source:MGI Symbol;Acc:MGI:1918645]	NA	NA	NA	NA	NA	0.03	0
ENSMUSG00000006205	Htra1	HtrA serine peptidase 1 [Source:MGI Symbol;Acc:MGI:1929076]	-0.05516	7.8042	0.0535105	0.821128	0.921565	265.69	32.48
ENSMUSG00000006215	Zbtb17	zinc finger and BTB domain containing 17 [Source:MGI Symbol;Acc:MGI:107410]	-0.218157	4.35809	2.97825	0.111129	0.414455	17.94	1.08
ENSMUSG00000006216	Clcnkb	chloride channel, voltage-sensitive Kb [Source:MGI Symbol;Acc:MGI:1930643]	-0.518239	1.38032	0.116543	0.739802	0.881273	20.18	0
ENSMUSG00000006218	Fam131c	family with sequence similarity 131, member C [Source:MGI Symbol;Acc:MGI:2685539]	0.441572	-0.883186	1.15015	0.305509	0.599801	0.96	0.06
ENSMUSG00000006219	Fblim1	filamin binding LIM protein 1 [Source:MGI Symbol;Acc:MGI:1921452]	0.0439901	-0.112739	0.0149653	0.904747	0.959628	1.22	0
ENSMUSG00000006221	Hspb7	heat shock protein family, member 7 (cardiovascular) [Source:MGI Symbol;Acc:MGI:1352494]	NA	NA	NA	NA	NA	0.17	0
ENSMUSG00000006235	Epor	erythropoietin receptor [Source:MGI Symbol;Acc:MGI:95408]	NA	NA	NA	NA	NA	0.52	0
ENSMUSG00000006241	Ccdc159	coiled-coil domain containing 159 [Source:MGI Symbol;Acc:MGI:1914369]	-0.28746	1.37886	1.7481	0.211812	0.5201	4.62	0.62
ENSMUSG00000006262	Mob1b	MOB kinase activator 1B [Source:MGI Symbol;Acc:MGI:1915723]	-0.0671035	4.21615	0.342467	0.569714	0.787892	5.29	0.64
ENSMUSG00000006269	Atp6v1b1	ATPase, H+ transporting, lysosomal V1 subunit B1 [Source:MGI Symbol;Acc:MGI:103285]	-1.72167	0.0834783	5.16772	0.0438463	0.33977	4.36	0
ENSMUSG00000006270	Vax1	ventral anterior homeobox 1 [Source:MGI Symbol;Acc:MGI:1277163]	NA	NA	NA	NA	NA	0	0
ENSMUSG00000006273	Atp6v1b2	ATPase, H+ transporting, lysosomal V1 subunit B2 [Source:MGI Symbol;Acc:MGI:109618]	-0.165929	9.60676	1.19707	0.296296	0.593251	552.63	44.66
ENSMUSG00000006276	Eps15l1	epidermal growth factor receptor pathway substrate 15-like 1 [Source:MGI Symbol;Acc:MGI:104582]	-0.241736	3.87419	3.37154	0.0923027	0.39496	11.54	0.64
ENSMUSG00000006281	Tep1	telomerase associated protein 1 [Source:MGI Symbol;Acc:MGI:109573]	-0.0357282	3.44411	0.0497139	0.827473	0.925057	7.94	1.37
ENSMUSG00000006288	Ttc5	tetratricopeptide repeat domain 5 [Source:MGI Symbol;Acc:MGI:2683584]	-0.151505	5.15594	1.37193	0.265178	0.56508	38.1	4.7
ENSMUSG00000006289	Osgep	O-sialoglycoprotein endopeptidase [Source:MGI Symbol;Acc:MGI:1913496]	0.038227	5.3432	0.171238	0.686627	0.852556	69.56	18.67
ENSMUSG00000006299	Aamp	angio-associated migratory protein [Source:MGI Symbol;Acc:MGI:107809]	0.0180025	7.83807	0.0173075	0.897608	0.95624	240.5	27.66
ENSMUSG00000006301	Tmbim1	transmembrane BAX inhibitor motif containing 1 [Source:MGI Symbol;Acc:MGI:1916910]	0.175156	4.31582	1.79896	0.205728	0.514201	17.13	1.39
ENSMUSG00000006304	Arpc2	actin related protein 2/3 complex, subunit 2 [Source:MGI Symbol;Acc:MGI:1923959]	0.0787896	7.4197	0.596946	0.455333	0.710994	233.25	63.69
ENSMUSG00000006307	Kmt2b	lysine (K)-specific methyltransferase 2B [Source:MGI Symbol;Acc:MGI:109565]	-0.742976	2.4141	12.1863	0.00473607	0.331293	3.93	0.33
ENSMUSG00000006310	Zbtb32	zinc finger and BTB domain containing 32 [Source:MGI Symbol;Acc:MGI:1891838]	0.139415	-0.379447	0.187954	0.672646	0.845491	1.24	0.2
ENSMUSG00000006311	Etv2	ets variant 2 [Source:MGI Symbol;Acc:MGI:99253]	NA	NA	NA	NA	NA	0.03	0
ENSMUSG00000006313	Upk1a	uroplakin 1A [Source:MGI Symbol;Acc:MGI:98911]	NA	NA	NA	NA	NA	0.46	0
ENSMUSG00000006315	Tmem147	transmembrane protein 147 [Source:MGI Symbol;Acc:MGI:1915011]	0.640219	7.7287	9.48354	0.00998862	0.331293	618.1	291.7
ENSMUSG00000006333	Rps9	ribosomal protein S9 [Source:MGI Symbol;Acc:MGI:1924096]	0.277161	6.63555	0.741642	0.407824	0.677316	321.04	168
ENSMUSG00000006335	Tfpt	TCF3 (E2A) fusion partner [Source:MGI Symbol;Acc:MGI:1916964]	-0.205081	2.81079	1.11515	0.312647	0.605365	20.62	5.01
ENSMUSG00000006342	Susd2	sushi domain containing 2 [Source:MGI Symbol;Acc:MGI:1918983]	0.262828	7.79625	0.948515	0.350246	0.638657	198.48	4.28
ENSMUSG00000006344	Ggt5	gamma-glutamyltransferase 5 [Source:MGI Symbol;Acc:MGI:1346063]	NA	NA	NA	NA	NA	0.7	0
ENSMUSG00000006345	Ggt1	gamma-glutamyltransferase 1 [Source:MGI Symbol;Acc:MGI:95706]	0.545316	8.85474	1.84735	0.201824	0.509334	1599.09	68.54
ENSMUSG00000006356	Crip2	cysteine rich protein 2 [Source:MGI Symbol;Acc:MGI:1915587]	-0.0613027	3.42963	0.0543247	0.819801	0.920979	26.82	2.66
ENSMUSG00000038943	Prc1	protein regulator of cytokinesis 1 [Source:MGI Symbol;Acc:MGI:1858961]	2.46249	2.27657	17.804	0.001576	0.299758	14.37	0
ENSMUSG00000006362	Cbfa2t3	CBFA2/RUNX1 translocation partner 3 [Source:MGI Symbol;Acc:MGI:1338013]	-0.443869	-0.248604	1.06796	0.322652	0.61389	0.92	0.01
ENSMUSG00000006369	Fbln1	fibulin 1 [Source:MGI Symbol;Acc:MGI:95487]	0.753818	0.506208	3.24178	0.0980448	0.400876	2.17	0.12
ENSMUSG00000006373	Pgrmc1	progesterone receptor membrane component 1 [Source:MGI Symbol;Acc:MGI:1858305]	0.344543	8.01617	2.27902	0.158113	0.465655	281.73	56.95
ENSMUSG00000006378	Gcat	glycine C-acetyltransferase (2-amino-3-ketobutyrate-coenzyme A ligase) [Source:MGI Symbol;Acc:MGI:1349389]	-0.0181699	7.79806	0.0250762	0.876924	0.947477	327.44	54.98
ENSMUSG00000006386	Tek	TEK receptor tyrosine kinase [Source:MGI Symbol;Acc:MGI:98664]	-0.581926	4.37278	1.74051	0.216138	0.524691	17.75	0.18
ENSMUSG00000006389	Mpl	myeloproliferative leukemia virus oncogene [Source:MGI Symbol;Acc:MGI:97076]	NA	NA	NA	NA	NA	0.14	0
ENSMUSG00000006390	Elovl1	elongation of very long chain fatty acids (FEN1/Elo2, SUR4/Elo3, yeast)-like 1 [Source:MGI Symbol;Acc:MGI:1858959]	0.567552	7.47448	8.95247	0.0117155	0.331432	358.41	68.72
ENSMUSG00000006392	Med8	mediator complex subunit 8 [Source:MGI Symbol;Acc:MGI:1915269]	0.0496937	5.46215	0.129185	0.725792	0.874149	78.87	31.95
ENSMUSG00000006395	Hyi	hydroxypyruvate isomerase (putative) [Source:MGI Symbol;Acc:MGI:1915430]	0.403147	5.45159	3.86799	0.0738156	0.375195	164.47	54.93
ENSMUSG00000054422	Fabp1	fatty acid binding protein 1, liver [Source:MGI Symbol;Acc:MGI:95479]	2.44982	2.31947	9.28425	0.0121643	0.331432	68.75	3.95
ENSMUSG00000006403	Adamts4	a disintegrin-like and metallopeptidase (reprolysin type) with thrombospondin type 1 motif, 4 [Source:MGI Symbol;Acc:MGI:1339949]	NA	NA	NA	NA	NA	0.33	0
ENSMUSG00000006411	Nectin4	nectin cell adhesion molecule 4 [Source:MGI Symbol;Acc:MGI:1918990]	NA	NA	NA	NA	NA	0.21	0
ENSMUSG00000006412	Pfdn2	prefoldin 2 [Source:MGI Symbol;Acc:MGI:1276111]	0.628734	5.55095	4.21339	0.0650481	0.364501	99.71	27.41
ENSMUSG00000006418	Rnf114	ring finger protein 114 [Source:MGI Symbol;Acc:MGI:1933159]	-0.211275	6.10812	2.13029	0.171186	0.478849	70.61	6.5
ENSMUSG00000006423	C330007P06Rik	RIKEN cDNA C330007P06 gene [Source:MGI Symbol;Acc:MGI:1924894]	-0.298225	5.17368	6.13526	0.0298931	0.333789	21.32	1.4
ENSMUSG00000006435	Neurl1a	neuralized E3 ubiquitin protein ligase 1A [Source:MGI Symbol;Acc:MGI:1334263]	NA	NA	NA	NA	NA	0.27	0
ENSMUSG00000006442	Srm	spermidine synthase [Source:MGI Symbol;Acc:MGI:102690]	0.252638	5.1655	4.73819	0.0511304	0.348934	56.15	13.73
ENSMUSG00000006445	Epha2	Eph receptor A2 [Source:MGI Symbol;Acc:MGI:95278]	0.296961	1.09919	0.512911	0.488171	0.733584	1.44	0.03
ENSMUSG00000006456	Rbm14	RNA binding motif protein 14 [Source:MGI Symbol;Acc:MGI:1929092]	-0.173728	4.84475	1.54792	0.238206	0.539883	19.63	0.93
ENSMUSG00000006457	Actn3	actinin alpha 3 [Source:MGI Symbol;Acc:MGI:99678]	NA	NA	NA	NA	NA	0.36	0
ENSMUSG00000006462	A530013C23Rik	RIKEN cDNA A530013C23 gene [Source:MGI Symbol;Acc:MGI:3041178]	NA	NA	NA	NA	NA	0.08	0
ENSMUSG00000006463	Zdhhc24	zinc finger, DHHC domain containing 24 [Source:MGI Symbol;Acc:MGI:1917855]	0.0995033	3.89705	0.348194	0.566552	0.786254	11.86	1.43
ENSMUSG00000006464	Bbs1	Bardet-Biedl syndrome 1 (human) [Source:MGI Symbol;Acc:MGI:1277215]	-0.272267	3.916	3.2578	0.0973124	0.400876	7.1	0.4
ENSMUSG00000006469	Slc34a3	solute carrier family 34 (sodium phosphate), member 3 [Source:MGI Symbol;Acc:MGI:2159410]	0.0572602	8.11456	0.0897609	0.769827	0.896549	424.23	33.06
ENSMUSG00000006471	Ndor1	NADPH dependent diflavin oxidoreductase 1 [Source:MGI Symbol;Acc:MGI:1926047]	-0.118727	4.24628	0.510367	0.489229	0.734368	17.87	0.96
ENSMUSG00000006476	Nsmf	NMDA receptor synaptonuclear signaling and neuronal migration factor [Source:MGI Symbol;Acc:MGI:1861755]	-0.328279	5.0436	2.45126	0.144519	0.450418	53.21	2.67
ENSMUSG00000006488	Prl7a1	prolactin family 7, subfamily a, member 1 [Source:MGI Symbol;Acc:MGI:1206572]	NA	NA	NA	NA	NA	0.2	0
ENSMUSG00000006490	Prl8a9	prolactin family8, subfamily a, member 9 [Source:MGI Symbol;Acc:MGI:1914560]	NA	NA	NA	NA	NA	0	0
ENSMUSG00000006494	Pdk1	pyruvate dehydrogenase kinase, isoenzyme 1 [Source:MGI Symbol;Acc:MGI:1926119]	0.466344	3.80371	2.87425	0.117263	0.419936	19.41	0.51
ENSMUSG00000006498	Ptbp1	polypyrimidine tract binding protein 1 [Source:MGI Symbol;Acc:MGI:97791]	-0.281281	6.20283	4.42061	0.0582696	0.356698	69.63	2.55
ENSMUSG00000006517	Mvd	mevalonate (diphospho) decarboxylase [Source:MGI Symbol;Acc:MGI:2179327]	0.040661	6.31658	0.0969227	0.761126	0.892666	84.29	13.47
ENSMUSG00000017716	Birc5	baculoviral IAP repeat-containing 5 [Source:MGI Symbol;Acc:MGI:1203517]	2.44238	2.24573	33.2504	0.000112934	0.152336	48.17	0.64
ENSMUSG00000006522	Itih3	inter-alpha trypsin inhibitor, heavy chain 3 [Source:MGI Symbol;Acc:MGI:96620]	0.820126	-0.737059	4.11205	0.0663956	0.366539	1.07	0.1
ENSMUSG00000006526	Stimate	STIM activating enhancer [Source:MGI Symbol;Acc:MGI:1921500]	0.0873137	3.53873	0.603487	0.452935	0.708941	11.38	1.34
ENSMUSG00000006527	Sfmbt1	Scm-like with four mbt domains 1 [Source:MGI Symbol;Acc:MGI:1859609]	0.00676942	3.96478	0.00362999	0.952991	0.982772	9.38	1.27
ENSMUSG00000006529	Itih1	inter-alpha trypsin inhibitor, heavy chain 1 [Source:MGI Symbol;Acc:MGI:96618]	0.157964	1.90796	0.238153	0.634715	0.82499	3.39	0.18
ENSMUSG00000006538	Ihh	Indian hedgehog [Source:MGI Symbol;Acc:MGI:96533]	-0.272945	4.06682	0.624019	0.446718	0.705335	26.94	1.09
ENSMUSG00000006542	Prkag3	protein kinase, AMP-activated, gamma 3 non-catalytic subunit [Source:MGI Symbol;Acc:MGI:1891343]	-0.694978	3.61767	6.39822	0.0273359	0.33321	16.91	0.55
ENSMUSG00000006546	Cryba2	crystallin, beta A2 [Source:MGI Symbol;Acc:MGI:104336]	NA	NA	NA	NA	NA	0	0
ENSMUSG00000006567	Atp7b	ATPase, Cu++ transporting, beta polypeptide [Source:MGI Symbol;Acc:MGI:103297]	0.146669	0.0183707	0.123728	0.731387	0.87642	0.54	0.01
ENSMUSG00000006570	Defb2	defensin beta 2 [Source:MGI Symbol;Acc:MGI:1338754]	NA	NA	NA	NA	NA	1.35	0
ENSMUSG00000006574	Slc4a1	solute carrier family 4 (anion exchanger), member 1 [Source:MGI Symbol;Acc:MGI:109393]	NA	NA	NA	NA	NA	3.83	0
ENSMUSG00000006575	Rundc3a	RUN domain containing 3A [Source:MGI Symbol;Acc:MGI:1858752]	0.123564	1.23315	0.216282	0.650571	0.833528	3.45	0.6
ENSMUSG00000006576	Slc4a3	solute carrier family 4 (anion exchanger), member 3 [Source:MGI Symbol;Acc:MGI:109350]	NA	NA	NA	NA	NA	0.69	0
ENSMUSG00000006585	Cdt1	chromatin licensing and DNA replication factor 1 [Source:MGI Symbol;Acc:MGI:1914427]	-0.0160385	2.63862	0.00662798	0.936514	0.97557	7.42	0.45
ENSMUSG00000006586	Runx1t1	RUNX1 translocation partner 1 [Source:MGI Symbol;Acc:MGI:104793]	-0.403744	1.41039	5.767	0.034247	0.338749	3.51	0.24
ENSMUSG00000006587	Snai3	snail family zinc finger 3 [Source:MGI Symbol;Acc:MGI:1353563]	-0.781255	-0.537917	7.17021	0.0207756	0.331432	1.69	0
ENSMUSG00000006589	Aprt	adenine phosphoribosyl transferase [Source:MGI Symbol;Acc:MGI:88061]	0.49112	6.43405	4.70395	0.0518471	0.350117	306	199.59
ENSMUSG00000006599	Gtf2h1	general transcription factor II H, polypeptide 1 [Source:MGI Symbol;Acc:MGI:1277216]	-0.318365	5.69754	7.40459	0.019198	0.331432	47.85	5.74
ENSMUSG00000006611	Hfe	homeostatic iron regulator [Source:MGI Symbol;Acc:MGI:109191]	0.466881	4.90204	6.28964	0.028267	0.33321	29.73	2.38
ENSMUSG00000006638	Abhd1	abhydrolase domain containing 1 [Source:MGI Symbol;Acc:MGI:1931013]	0.177579	2.56741	1.1704	0.301484	0.597533	11.34	1.24
ENSMUSG00000006641	Slc5a6	solute carrier family 5 (sodium-dependent vitamin transporter), member 6 [Source:MGI Symbol;Acc:MGI:2660847]	0.415049	4.55839	2.97082	0.111751	0.414628	20.91	0.72
ENSMUSG00000006642	Tcf23	transcription factor 23 [Source:MGI Symbol;Acc:MGI:1934960]	NA	NA	NA	NA	NA	0.03	0
ENSMUSG00000006649	Nphs1	nephrosis 1, nephrin [Source:MGI Symbol;Acc:MGI:1859637]	NA	NA	NA	NA	NA	0.22	0
ENSMUSG00000006651	Aplp1	amyloid beta (A4) precursor-like protein 1 [Source:MGI Symbol;Acc:MGI:88046]	-0.230343	0.57097	0.208224	0.656661	0.836794	4.42	0.08
ENSMUSG00000006673	Qrich1	glutamine-rich 1 [Source:MGI Symbol;Acc:MGI:1916482]	-0.188347	6.1868	1.8681	0.19782	0.505916	52.6	2.91
ENSMUSG00000006675	P4htm	prolyl 4-hydroxylase, transmembrane (endoplasmic reticulum) [Source:MGI Symbol;Acc:MGI:1921693]	NA	NA	NA	NA	NA	0.99	0
ENSMUSG00000006676	Usp19	ubiquitin specific peptidase 19 [Source:MGI Symbol;Acc:MGI:1918722]	-0.0763478	6.51183	0.331248	0.576014	0.79112	65.9	3.25
ENSMUSG00000006678	Pola1	polymerase (DNA directed), alpha 1 [Source:MGI Symbol;Acc:MGI:99660]	0.356129	2.16541	2.69575	0.127658	0.432641	1.79	0.45
ENSMUSG00000006699	Cdc42	cell division cycle 42 [Source:MGI Symbol;Acc:MGI:106211]	0.0536819	8.38088	0.213972	0.652302	0.834717	292.9	80.88
ENSMUSG00000006705	Pknox1	Pbx/knotted 1 homeobox [Source:MGI Symbol;Acc:MGI:1201409]	-0.272657	4.53751	4.92512	0.0474217	0.343816	18.15	1.22
ENSMUSG00000006711	D130043K22Rik	RIKEN cDNA D130043K22 gene [Source:MGI Symbol;Acc:MGI:3036268]	0.0148047	1.19795	0.00259951	0.960212	0.985035	1.92	0.25
ENSMUSG00000006715	Gmnn	geminin [Source:MGI Symbol;Acc:MGI:1927344]	0.430522	3.19089	6.23068	0.0288753	0.333784	24.97	10.45
ENSMUSG00000006717	Acot13	acyl-CoA thioesterase 13 [Source:MGI Symbol;Acc:MGI:1914084]	0.888409	7.68367	4.37871	0.0617361	0.361081	932.52	328.91
ENSMUSG00000006720	Zfp184	zinc finger protein 184 (Kruppel-like) [Source:MGI Symbol;Acc:MGI:1922244]	-0.867166	1.12394	8.55689	0.0132347	0.331432	3.25	0.08
ENSMUSG00000006724	Cyp27b1	cytochrome P450, family 27, subfamily b, polypeptide 1 [Source:MGI Symbol;Acc:MGI:1098274]	0.895383	5.02975	3.33436	0.0974777	0.400876	52.51	0.81
ENSMUSG00000006728	Cdk4	cyclin-dependent kinase 4 [Source:MGI Symbol;Acc:MGI:88357]	-0.0167515	6.73933	0.0321867	0.860741	0.940516	180.68	44.03
ENSMUSG00000006731	B4galnt1	beta-1,4-N-acetyl-galactosaminyl transferase 1 [Source:MGI Symbol;Acc:MGI:1342057]	-0.275231	-0.515435	0.306376	0.590512	0.799357	1.63	0.04
ENSMUSG00000006732	Mettl1	methyltransferase like 1 [Source:MGI Symbol;Acc:MGI:1339986]	0.0548662	4.29367	0.08359	0.777636	0.900619	39.06	10.24
ENSMUSG00000006736	Tspan31	tetraspanin 31 [Source:MGI Symbol;Acc:MGI:1914375]	0.411383	7.26024	5.29153	0.0410495	0.338758	212.63	40.02
ENSMUSG00000006740	Kif5b	kinesin family member 5B [Source:MGI Symbol;Acc:MGI:1098268]	0.0698548	6.46919	0.302246	0.592995	0.80046	43.83	10.98
ENSMUSG00000006763	Saal1	serum amyloid A-like 1 [Source:MGI Symbol;Acc:MGI:1926185]	-0.189551	3.20325	1.69382	0.218569	0.525742	7.72	1.24
ENSMUSG00000006764	Tph2	tryptophan hydroxylase 2 [Source:MGI Symbol;Acc:MGI:2651811]	NA	NA	NA	NA	NA	0.02	0
ENSMUSG00000006777	Krt23	keratin 23 [Source:MGI Symbol;Acc:MGI:2148866]	NA	NA	NA	NA	NA	0.55	0
ENSMUSG00000006782	Cnp	2',3'-cyclic nucleotide 3' phosphodiesterase [Source:MGI Symbol;Acc:MGI:88437]	-0.235093	1.94299	0.982382	0.342009	0.630192	4.53	0.37
ENSMUSG00000006784	Odad4	outer dynein arm complex subunit 4 [Source:MGI Symbol;Acc:MGI:1921657]	0.176773	-0.0261214	0.288275	0.601562	0.805362	0.86	0.17
ENSMUSG00000006800	Sulf2	sulfatase 2 [Source:MGI Symbol;Acc:MGI:1919293]	-0.135285	1.14486	0.207668	0.657087	0.836794	2.34	0.11
ENSMUSG00000006818	Sod2	superoxide dismutase 2, mitochondrial [Source:MGI Symbol;Acc:MGI:98352]	0.363564	9.15268	4.59954	0.0541089	0.353411	857.8	617.43
ENSMUSG00000006850	Tmco6	transmembrane and coiled-coil domains 6 [Source:MGI Symbol;Acc:MGI:1919233]	0.150479	2.96152	1.63841	0.225764	0.531494	10.41	3.38
ENSMUSG00000006906	Stambp	STAM binding protein [Source:MGI Symbol;Acc:MGI:1917777]	0.0262266	4.73454	0.0633976	0.805648	0.914842	21.96	5.97
ENSMUSG00000006920	Ezh1	enhancer of zeste 1 polycomb repressive complex 2 subunit [Source:MGI Symbol;Acc:MGI:1097695]	-0.2327	6.34172	3.94663	0.0713191	0.371569	41.11	3.22
ENSMUSG00000006930	Hap1	huntingtin-associated protein 1 [Source:MGI Symbol;Acc:MGI:1261831]	NA	NA	NA	NA	NA	0.57	0
ENSMUSG00000006931	P3h4	prolyl 3-hydroxylase family member 4 (non-enzymatic) [Source:MGI Symbol;Acc:MGI:1913430]	0.103367	-0.689051	0.130018	0.72495	0.873681	3.92	0.07
ENSMUSG00000006932	Ctnnb1	catenin (cadherin associated protein), beta 1 [Source:MGI Symbol;Acc:MGI:88276]	0.0394323	8.47685	0.0680944	0.798746	0.911012	240.21	36.4
ENSMUSG00000006941	Eif1b	eukaryotic translation initiation factor 1B [Source:MGI Symbol;Acc:MGI:1916219]	0.28079	5.36878	1.11591	0.313168	0.605824	87.06	45.38
ENSMUSG00000006948	Klk4	kallikrein related-peptidase 4 (prostase, enamel matrix, prostate) [Source:MGI Symbol;Acc:MGI:1861379]	NA	NA	NA	NA	NA	0	0
ENSMUSG00000006958	Chrd	chordin [Source:MGI Symbol;Acc:MGI:1313268]	0.288326	3.10016	1.38902	0.262383	0.562571	5.62	0.27
ENSMUSG00000006998	Psmd2	proteasome (prosome, macropain) 26S subunit, non-ATPase, 2 [Source:MGI Symbol;Acc:MGI:1096584]	0.103347	7.82297	0.429465	0.525145	0.760125	146.22	24.65
ENSMUSG00000007021	Syngr3	synaptogyrin 3 [Source:MGI Symbol;Acc:MGI:1341881]	-0.138565	0.402502	0.123699	0.731417	0.87642	2.49	0.05
ENSMUSG00000007029	Vars	valyl-tRNA synthetase [Source:MGI Symbol;Acc:MGI:90675]	0.0979243	5.43979	0.446819	0.517043	0.754543	25.59	2.02
ENSMUSG00000007030	Vwa7	von Willebrand factor A domain containing 7 [Source:MGI Symbol;Acc:MGI:1306798]	NA	NA	NA	NA	NA	0.19	0
ENSMUSG00000007033	Hspa1l	heat shock protein 1-like [Source:MGI Symbol;Acc:MGI:96231]	NA	NA	NA	NA	NA	0.49	0
ENSMUSG00000007034	Slc44a4	solute carrier family 44, member 4 [Source:MGI Symbol;Acc:MGI:1917379]	0.327416	7.43455	1.67521	0.221016	0.527959	175.34	13.23
ENSMUSG00000007035	Msh5	mutS homolog 5 [Source:MGI Symbol;Acc:MGI:1329021]	0.362126	-0.734889	0.989175	0.340412	0.629002	1.78	0.07
ENSMUSG00000007036	Abhd16a	abhydrolase domain containing 16A [Source:MGI Symbol;Acc:MGI:99476]	0.390631	7.36146	3.37142	0.0923079	0.39496	188.52	25.13
ENSMUSG00000007038	Neu1	neuraminidase 1 [Source:MGI Symbol;Acc:MGI:97305]	0.109011	9.83148	0.331175	0.576056	0.79112	663.28	92.14
ENSMUSG00000007039	Ddah2	dimethylarginine dimethylaminohydrolase 2 [Source:MGI Symbol;Acc:MGI:1859016]	-0.280941	2.3072	2.31741	0.154947	0.462361	10.24	1.41
ENSMUSG00000007041	Clic1	chloride intracellular channel 1 [Source:MGI Symbol;Acc:MGI:2148924]	0.170585	6.4594	2.61886	0.13268	0.43801	118.31	46.23
ENSMUSG00000007050	Lsm2	LSM2 homolog, U6 small nuclear RNA and mRNA degradation associated [Source:MGI Symbol;Acc:MGI:90676]	0.295226	3.43794	1.60878	0.22974	0.534291	28.59	17.81
ENSMUSG00000007080	Pole	polymerase (DNA directed), epsilon [Source:MGI Symbol;Acc:MGI:1196391]	1.5794	0.569587	11.9483	0.00503793	0.331293	1.75	0.06
ENSMUSG00000007097	Atp1a2	ATPase, Na+/K+ transporting, alpha 2 polypeptide [Source:MGI Symbol;Acc:MGI:88106]	NA	NA	NA	NA	NA	0.7	0
ENSMUSG00000007107	Atp1a4	ATPase, Na+/K+ transporting, alpha 4 polypeptide [Source:MGI Symbol;Acc:MGI:1351335]	NA	NA	NA	NA	NA	0.1	0
ENSMUSG00000007122	Casq1	calsequestrin 1 [Source:MGI Symbol;Acc:MGI:1309468]	NA	NA	NA	NA	NA	0.99	0
ENSMUSG00000007207	Stx1a	syntaxin 1A (brain) [Source:MGI Symbol;Acc:MGI:109355]	NA	NA	NA	NA	NA	0.36	0
ENSMUSG00000007209	Ceacam9	carcinoembryonic antigen-related cell adhesion molecule 9 [Source:MGI Symbol;Acc:MGI:1347247]	NA	NA	NA	NA	NA	0.11	0
ENSMUSG00000007216	Zfp775	zinc finger protein 775 [Source:MGI Symbol;Acc:MGI:2683557]	-0.336016	3.27672	4.89036	0.0480862	0.34601	5.56	0.42
ENSMUSG00000007279	Scube2	signal peptide, CUB domain, EGF-like 2 [Source:MGI Symbol;Acc:MGI:1928765]	NA	NA	NA	NA	NA	0.08	0
ENSMUSG00000007338	Mrpl49	mitochondrial ribosomal protein L49 [Source:MGI Symbol;Acc:MGI:108180]	-0.00513899	5.97937	0.00195139	0.965523	0.986746	80.54	26.74
ENSMUSG00000007379	Dennd2c	DENN/MADD domain containing 2C [Source:MGI Symbol;Acc:MGI:3036254]	0.00913608	-0.370937	0.000213005	0.988606	0.995346	0.64	0
ENSMUSG00000007411	Mark3	MAP/microtubule affinity regulating kinase 3 [Source:MGI Symbol;Acc:MGI:1341865]	-0.140382	6.95377	1.87346	0.197223	0.505662	88.84	9.06
ENSMUSG00000007415	Gatad1	GATA zinc finger domain containing 1 [Source:MGI Symbol;Acc:MGI:1914460]	0.296207	4.44203	2.23124	0.162168	0.469231	33.4	11.64
ENSMUSG00000007440	Pcdha11	protocadherin alpha 11 [Source:MGI Symbol;Acc:MGI:1298372]	NA	NA	NA	NA	NA	0.04	0
ENSMUSG00000007457	2310003L06Rik	RIKEN cDNA 2310003L06 gene [Source:MGI Symbol;Acc:MGI:1921498]	NA	NA	NA	NA	NA	0.06	0
ENSMUSG00000007458	M6pr	mannose-6-phosphate receptor, cation dependent [Source:MGI Symbol;Acc:MGI:96904]	0.293595	7.41897	1.8044	0.205091	0.514119	156.49	13.19
ENSMUSG00000007476	Lrrc8a	leucine rich repeat containing 8A VRAC subunit A [Source:MGI Symbol;Acc:MGI:2652847]	0.519127	2.97133	2.76196	0.123746	0.428138	3.64	1.08
ENSMUSG00000007480	Mc5r	melanocortin 5 receptor [Source:MGI Symbol;Acc:MGI:99420]	NA	NA	NA	NA	NA	0.05	0
ENSMUSG00000007564	Ppp2r1a	protein phosphatase 2, regulatory subunit A, alpha [Source:MGI Symbol;Acc:MGI:1926334]	-0.165305	7.45845	1.21978	0.291977	0.59003	167.66	24.36
ENSMUSG00000007570	Fance	Fanconi anemia, complementation group E [Source:MGI Symbol;Acc:MGI:1920025]	-0.254074	3.61559	3.77888	0.0767744	0.378591	17.74	2.66
ENSMUSG00000007589	Tinf2	Terf1 (TRF1)-interacting nuclear factor 2 [Source:MGI Symbol;Acc:MGI:107246]	-0.102684	4.4497	0.977283	0.343216	0.631631	19.62	2.41
ENSMUSG00000007591	Tssk4	testis-specific serine kinase 4 [Source:MGI Symbol;Acc:MGI:1918349]	NA	NA	NA	NA	NA	0.66	0.06
ENSMUSG00000007594	Hapln4	hyaluronan and proteoglycan link protein 4 [Source:MGI Symbol;Acc:MGI:2679531]	NA	NA	NA	NA	NA	0.12	0
ENSMUSG00000007603	Dus3l	dihydrouridine synthase 3-like (S. cerevisiae) [Source:MGI Symbol;Acc:MGI:2147092]	-0.210034	4.96208	3.10179	0.104742	0.407507	29.77	2.79
ENSMUSG00000007610	Gtpbp3	GTP binding protein 3 [Source:MGI Symbol;Acc:MGI:1917609]	-0.152278	2.39153	0.90664	0.360593	0.646691	5.86	1.12
ENSMUSG00000007613	Tgfbr1	transforming growth factor, beta receptor I [Source:MGI Symbol;Acc:MGI:98728]	0.40852	4.73995	10.2058	0.00809986	0.331293	11.14	1.11
ENSMUSG00000007617	Homer1	homer scaffolding protein 1 [Source:MGI Symbol;Acc:MGI:1347345]	-0.0697024	3.11718	0.288001	0.601733	0.805362	5.96	0.97
ENSMUSG00000007646	Rad51c	RAD51 paralog C [Source:MGI Symbol;Acc:MGI:2150020]	0.433302	1.15192	2.71163	0.126651	0.431424	2.74	0.27
ENSMUSG00000007653	Gabrb2	gamma-aminobutyric acid (GABA) A receptor, subunit beta 2 [Source:MGI Symbol;Acc:MGI:95620]	NA	NA	NA	NA	NA	0.01	0
ENSMUSG00000007655	Cav1	caveolin 1, caveolae protein [Source:MGI Symbol;Acc:MGI:102709]	-0.512495	1.52204	1.47231	0.249316	0.550443	4.94	0.03
ENSMUSG00000007656	Arpp19	cAMP-regulated phosphoprotein 19 [Source:MGI Symbol;Acc:MGI:1891691]	0.822656	7.20542	4.08157	0.0697868	0.369014	1086.63	190.77
ENSMUSG00000007659	Bcl2l1	BCL2-like 1 [Source:MGI Symbol;Acc:MGI:88139]	-0.23818	6.33468	2.96428	0.111881	0.414628	78.94	5.53
ENSMUSG00000007670	Khsrp	KH-type splicing regulatory protein [Source:MGI Symbol;Acc:MGI:1336214]	-0.239795	3.71856	4.74057	0.0510809	0.348934	7.7	0.43
ENSMUSG00000007682	Dio2	deiodinase, iodothyronine, type II [Source:MGI Symbol;Acc:MGI:1338833]	NA	NA	NA	NA	NA	0.01	0
ENSMUSG00000007721	Ccdc124	coiled-coil domain containing 124 [Source:MGI Symbol;Acc:MGI:1916403]	0.119871	6.10502	0.339766	0.571218	0.788674	94.42	55.11
ENSMUSG00000007739	Cct4	chaperonin containing Tcp1, subunit 4 (delta) [Source:MGI Symbol;Acc:MGI:104689]	-0.0493439	6.67554	0.223234	0.645427	0.830644	102.68	13.29
ENSMUSG00000007777	0610009B22Rik	RIKEN cDNA 0610009B22 gene [Source:MGI Symbol;Acc:MGI:1913300]	0.282674	5.703	2.1125	0.172841	0.480083	156.6	91.76
ENSMUSG00000007783	Cpt1c	carnitine palmitoyltransferase 1c [Source:MGI Symbol;Acc:MGI:2446526]	NA	NA	NA	NA	NA	0.77	0
ENSMUSG00000007805	Twist2	twist basic helix-loop-helix transcription factor 2 [Source:MGI Symbol;Acc:MGI:104685]	NA	NA	NA	NA	NA	0.04	0
ENSMUSG00000007812	Zfp655	zinc finger protein 655 [Source:MGI Symbol;Acc:MGI:1919861]	0.0517737	5.68959	0.127605	0.727398	0.875028	41.62	9.01
ENSMUSG00000007815	Rhoa	ras homolog family member A [Source:MGI Symbol;Acc:MGI:1096342]	-0.095784	7.65237	0.498352	0.494279	0.737908	182.46	25.29
ENSMUSG00000007817	Zmiz1	zinc finger, MIZ-type containing 1 [Source:MGI Symbol;Acc:MGI:3040693]	-0.343949	5.01053	6.3722	0.0274408	0.33321	10.37	1.17
ENSMUSG00000007827	Ankrd26	ankyrin repeat domain 26 [Source:MGI Symbol;Acc:MGI:1917887]	-0.151475	3.53215	0.911756	0.359291	0.645446	6.9	0.83
ENSMUSG00000007833	Aldh16a1	aldehyde dehydrogenase 16 family, member A1 [Source:MGI Symbol;Acc:MGI:1916998]	0.133201	6.52766	0.730094	0.410301	0.679476	90.44	22.76
ENSMUSG00000007836	Hnrnpa0	heterogeneous nuclear ribonucleoprotein A0 [Source:MGI Symbol;Acc:MGI:1924384]	-0.194575	2.30582	0.296725	0.596395	0.802346	5.23	1.15
ENSMUSG00000007837	Prrg2	proline-rich Gla (G-carboxyglutamic acid) polypeptide 2 [Source:MGI Symbol;Acc:MGI:1929596]	0.0395135	4.1209	0.0800888	0.782207	0.903118	32.32	8.51
ENSMUSG00000007850	Hnrnph1	heterogeneous nuclear ribonucleoprotein H1 [Source:MGI Symbol;Acc:MGI:1891925]	-0.23658	5.45331	3.30453	0.0952144	0.39791	117.8	8.99
ENSMUSG00000007867	Ift43	intraflagellar transport 43 [Source:MGI Symbol;Acc:MGI:1923661]	0.428778	3.99121	3.85887	0.0741118	0.375655	46.74	30.34
ENSMUSG00000074218	Cox7a1	cytochrome c oxidase subunit 7A1 [Source:MGI Symbol;Acc:MGI:1316714]	2.39983	5.48579	7.26641	0.0222763	0.331432	1223.18	100.95
ENSMUSG00000007877	Tcap	titin-cap [Source:MGI Symbol;Acc:MGI:1330233]	NA	NA	NA	NA	NA	1.15	0
ENSMUSG00000007880	Arid1a	AT rich interactive domain 1A (SWI-like) [Source:MGI Symbol;Acc:MGI:1935147]	-0.287609	4.26499	4.21949	0.0634186	0.363331	5.33	0.86
ENSMUSG00000007888	Crlf1	cytokine receptor-like factor 1 [Source:MGI Symbol;Acc:MGI:1340030]	NA	NA	NA	NA	NA	0.36	0
ENSMUSG00000007891	Ctsd	cathepsin D [Source:MGI Symbol;Acc:MGI:88562]	0.239946	9.87004	1.22057	0.291829	0.589819	932.5	118.05
ENSMUSG00000102112	1810041H14Rik	RIKEN cDNA 1810041H14 gene [Source:MGI Symbol;Acc:MGI:1925562]	2.3904	2.30263	6.55448	0.0281367	0.33321	178.67	12.69
ENSMUSG00000007907	Cabs1	calcium binding protein, spermatid specific 1 [Source:MGI Symbol;Acc:MGI:1918227]	NA	NA	NA	NA	NA	0.09	0
ENSMUSG00000007908	Hmgcll1	3-hydroxymethyl-3-methylglutaryl-Coenzyme A lyase-like 1 [Source:MGI Symbol;Acc:MGI:2446108]	NA	NA	NA	NA	NA	0.03	0
ENSMUSG00000007944	Ttc9b	tetratricopeptide repeat domain 9B [Source:MGI Symbol;Acc:MGI:1920282]	NA	NA	NA	NA	NA	0	0
ENSMUSG00000007946	Phox2a	paired-like homeobox 2a [Source:MGI Symbol;Acc:MGI:106633]	NA	NA	NA	NA	NA	0	0
ENSMUSG00000007950	Abhd8	abhydrolase domain containing 8 [Source:MGI Symbol;Acc:MGI:1918946]	-0.357608	4.22865	7.45274	0.0188918	0.331432	20.05	1.96
ENSMUSG00000007987	Ift22	intraflagellar transport 22 [Source:MGI Symbol;Acc:MGI:1914536]	0.0744988	4.89933	0.176432	0.682199	0.849999	65.92	41.07
ENSMUSG00000007989	Fzd3	frizzled class receptor 3 [Source:MGI Symbol;Acc:MGI:108476]	0.0588972	1.20006	0.0425218	0.840234	0.930573	0.87	0.05
ENSMUSG00000008028	1700008O03Rik	RIKEN cDNA 1700008O03 gene [Source:MGI Symbol;Acc:MGI:1916599]	NA	NA	NA	NA	NA	1.79	0
ENSMUSG00000008035	Mid1ip1	Mid1 interacting protein 1 (gastrulation specific G12-like (zebrafish)) [Source:MGI Symbol;Acc:MGI:1915291]	-0.252303	5.6446	2.19413	0.165411	0.472469	57.39	6.11
ENSMUSG00000008036	Ap2s1	adaptor-related protein complex 2, sigma 1 subunit [Source:MGI Symbol;Acc:MGI:2141861]	0.319679	5.849	1.45465	0.252716	0.554019	174.7	101.22
ENSMUSG00000008090	Fgfrl1	fibroblast growth factor receptor-like 1 [Source:MGI Symbol;Acc:MGI:2150920]	0.412791	4.84813	3.11906	0.104053	0.407132	31.28	2.03
ENSMUSG00000008129	Brme1	break repair meiotic recombinase recruitment factor 1 [Source:MGI Symbol;Acc:MGI:1921916]	NA	NA	NA	NA	NA	0.39	0
ENSMUSG00000008136	Fhl2	four and a half LIM domains 2 [Source:MGI Symbol;Acc:MGI:1338762]	0.0886102	1.44797	0.105994	0.750599	0.886493	6.4	0.62
ENSMUSG00000008140	Emc10	ER membrane protein complex subunit 10 [Source:MGI Symbol;Acc:MGI:1916933]	0.0605965	6.29949	0.0999081	0.757603	0.890762	118.63	14.08
ENSMUSG00000008153	Clstn3	calsyntenin 3 [Source:MGI Symbol;Acc:MGI:2178323]	0.142151	0.861345	0.298379	0.59534	0.802125	1.91	0.05
ENSMUSG00000008167	Fbxw9	F-box and WD-40 domain protein 9 [Source:MGI Symbol;Acc:MGI:1915878]	0.0919653	4.69045	0.424338	0.527584	0.760719	29.08	4.08
ENSMUSG00000008193	Spib	Spi-B transcription factor (Spi-1/PU.1 related) [Source:MGI Symbol;Acc:MGI:892986]	NA	NA	NA	NA	NA	0.17	0
ENSMUSG00000008200	Fnbp4	formin binding protein 4 [Source:MGI Symbol;Acc:MGI:1860513]	-0.399059	4.26898	6.79329	0.0236495	0.331432	17.6	1.18
ENSMUSG00000008206	Cers4	ceramide synthase 4 [Source:MGI Symbol;Acc:MGI:1914510]	-0.761491	0.604724	3.76734	0.0771681	0.378812	1.41	0.04
ENSMUSG00000008226	Scrn3	secernin 3 [Source:MGI Symbol;Acc:MGI:1921866]	-0.0782712	5.55054	0.458343	0.511789	0.750287	32.8	4.35
ENSMUSG00000008301	Phax	phosphorylated adaptor for RNA export [Source:MGI Symbol;Acc:MGI:1891839]	-0.00470495	4.84267	0.000912259	0.976423	0.990809	52.13	19.62
ENSMUSG00000008305	Tle1	transducin-like enhancer of split 1 [Source:MGI Symbol;Acc:MGI:104636]	-0.274063	2.76383	2.71864	0.126209	0.430988	7.84	0.61
ENSMUSG00000008307	1700109H08Rik	RIKEN cDNA 1700109H08 gene [Source:MGI Symbol;Acc:MGI:1924286]	-0.0932331	-0.00532962	0.0931421	0.765673	0.895109	1.32	0.04
ENSMUSG00000008318	Relt	RELT tumor necrosis factor receptor [Source:MGI Symbol;Acc:MGI:2443373]	NA	NA	NA	NA	NA	0.6	0
ENSMUSG00000008333	Snrpb2	U2 small nuclear ribonucleoprotein B [Source:MGI Symbol;Acc:MGI:104805]	0.550308	3.84676	2.88337	0.117743	0.420923	37.4	7.87
ENSMUSG00000008348	Ubc	ubiquitin C [Source:MGI Symbol;Acc:MGI:98889]	-0.0667599	5.56157	0.28183	0.605606	0.808213	36.49	8.47
ENSMUSG00000008373	Prpf31	pre-mRNA processing factor 31 [Source:MGI Symbol;Acc:MGI:1916238]	-0.121009	5.19848	1.45528	0.251915	0.552973	41.5	9.78
ENSMUSG00000008384	Sertad1	SERTA domain containing 1 [Source:MGI Symbol;Acc:MGI:1913438]	-0.0998086	3.78972	0.334357	0.574254	0.790119	31.85	8.31
ENSMUSG00000008393	Carhsp1	calcium regulated heat stable protein 1 [Source:MGI Symbol;Acc:MGI:1196368]	0.0861512	5.63207	0.5347	0.479274	0.728095	34.94	5.04
ENSMUSG00000008398	Elk3	ELK3, member of ETS oncogene family [Source:MGI Symbol;Acc:MGI:101762]	-0.551312	2.03252	3.45643	0.0887694	0.391043	5.89	0.17
ENSMUSG00000008429	Herpud2	HERPUD family member 2 [Source:MGI Symbol;Acc:MGI:1915393]	-0.118427	5.22483	0.827624	0.381633	0.660978	28.08	1.71
ENSMUSG00000008435	Rdh13	retinol dehydrogenase 13 (all-trans and 9-cis) [Source:MGI Symbol;Acc:MGI:1918732]	-0.237381	3.204	1.06374	0.323569	0.61424	8.29	0.98
ENSMUSG00000008438	Adam21	a disintegrin and metallopeptidase domain 21 [Source:MGI Symbol;Acc:MGI:1861229]	NA	NA	NA	NA	NA	0.36	0
ENSMUSG00000008450	Nutf2	nuclear transport factor 2 [Source:MGI Symbol;Acc:MGI:1915301]	0.267843	2.35454	0.623068	0.44588	0.705083	28.61	12.62
ENSMUSG00000008461	Fut1	fucosyltransferase 1 [Source:MGI Symbol;Acc:MGI:109375]	NA	NA	NA	NA	NA	1.79	0
ENSMUSG00000008475	Arpc5	actin related protein 2/3 complex, subunit 5 [Source:MGI Symbol;Acc:MGI:1915021]	-0.0103396	7.29188	0.00953376	0.923899	0.969203	146.55	35.67
ENSMUSG00000008482	Rnf151	ring finger protein 151 [Source:MGI Symbol;Acc:MGI:1914754]	NA	NA	NA	NA	NA	0.17	0
ENSMUSG00000008489	Elavl2	ELAV like RNA binding protein 1 [Source:MGI Symbol;Acc:MGI:1100887]	NA	NA	NA	NA	NA	0.12	0
ENSMUSG00000008496	Pou2f2	POU domain, class 2, transcription factor 2 [Source:MGI Symbol;Acc:MGI:101897]	NA	NA	NA	NA	NA	0.27	0
ENSMUSG00000008540	Mgst1	microsomal glutathione S-transferase 1 [Source:MGI Symbol;Acc:MGI:1913850]	0.632222	5.58321	10.2183	0.00807116	0.331293	190.77	66.53
ENSMUSG00000008575	Nfib	nuclear factor I/B [Source:MGI Symbol;Acc:MGI:103188]	-0.125193	4.23141	0.94048	0.352111	0.639895	7.59	1.08
ENSMUSG00000008590	Htr3b	5-hydroxytryptamine (serotonin) receptor 3B [Source:MGI Symbol;Acc:MGI:1861899]	NA	NA	NA	NA	NA	0.09	0
ENSMUSG00000008601	Rab25	RAB25, member RAS oncogene family [Source:MGI Symbol;Acc:MGI:1858203]	0.0574865	0.35408	0.0339761	0.856968	0.938521	6.73	0.79
ENSMUSG00000008604	Ubqln4	ubiquilin 4 [Source:MGI Symbol;Acc:MGI:2150152]	-0.162938	5.20739	1.2307	0.289931	0.588362	23.2	1.68
ENSMUSG00000008658	Rbfox1	RNA binding protein, fox-1 homolog (C. elegans) 1 [Source:MGI Symbol;Acc:MGI:1926224]	-0.168905	1.7563	0.388218	0.545396	0.771809	7.01	0.89
ENSMUSG00000040808	S100g	S100 calcium binding protein G [Source:MGI Symbol;Acc:MGI:104528]	2.379	5.15414	5.6355	0.0387552	0.338758	905.3	30.79
ENSMUSG00000008682	Rpl10	ribosomal protein L10 [Source:MGI Symbol;Acc:MGI:105943]	0.311263	6.11204	0.941706	0.353164	0.640431	234.67	133.02
ENSMUSG00000086003	B230206L02Rik	RIKEN cDNA B230206L02 gene [Source:MGI Symbol;Acc:MGI:1924598]	2.35728	0.276707	9.93368	0.00913358	0.331293	19.46	0.95
ENSMUSG00000008690	Ncaph2	non-SMC condensin II complex, subunit H2 [Source:MGI Symbol;Acc:MGI:1289164]	0.0353924	6.66663	0.0750898	0.788925	0.90551	70.79	14.8
ENSMUSG00000008730	Hipk1	homeodomain interacting protein kinase 1 [Source:MGI Symbol;Acc:MGI:1314873]	-0.177485	4.73998	2.84813	0.118389	0.422053	7.86	1.39
ENSMUSG00000008734	Gprc5b	G protein-coupled receptor, family C, group 5, member B [Source:MGI Symbol;Acc:MGI:1927596]	NA	NA	NA	NA	NA	0.38	0
ENSMUSG00000008763	Man1a2	mannosidase, alpha, class 1A, member 2 [Source:MGI Symbol;Acc:MGI:104676]	0.0116643	4.88931	0.011461	0.916589	0.965254	33.95	4.8
ENSMUSG00000008789	Ceacam5	carcinoembryonic antigen-related cell adhesion molecule 5 [Source:MGI Symbol;Acc:MGI:1920500]	NA	NA	NA	NA	NA	0	0
ENSMUSG00000008813	Tppp2	tubulin polymerization-promoting protein family member 2 [Source:MGI Symbol;Acc:MGI:2684923]	NA	NA	NA	NA	NA	0	0
ENSMUSG00000008822	Acyp1	acylphosphatase 1, erythrocyte (common) type [Source:MGI Symbol;Acc:MGI:1913454]	0.788784	4.02848	2.68322	0.132111	0.437391	94.88	26.03
ENSMUSG00000008843	Cldn13	claudin 13 [Source:MGI Symbol;Acc:MGI:1913102]	NA	NA	NA	NA	NA	0.06	0
ENSMUSG00000008845	Cd163	CD163 antigen [Source:MGI Symbol;Acc:MGI:2135946]	NA	NA	NA	NA	NA	0.08	0
ENSMUSG00000008855	Hdac5	histone deacetylase 5 [Source:MGI Symbol;Acc:MGI:1333784]	-0.0533169	4.87166	0.0565966	0.816155	0.919102	28.44	7.9
ENSMUSG00000008859	Rala	v-ral simian leukemia viral oncogene A (ras related) [Source:MGI Symbol;Acc:MGI:1927243]	0.106228	5.32211	0.289025	0.601095	0.805316	53.19	18.89
ENSMUSG00000008874	Clec3a	C-type lectin domain family 3, member a [Source:MGI Symbol;Acc:MGI:2685642]	NA	NA	NA	NA	NA	0	0
ENSMUSG00000008892	Vdac3	voltage-dependent anion channel 3 [Source:MGI Symbol;Acc:MGI:106922]	0.130405	6.66842	1.64516	0.22487	0.530597	153.5	44.24
ENSMUSG00000008932	Slc1a7	solute carrier family 1 (glutamate transporter), member 7 [Source:MGI Symbol;Acc:MGI:2444087]	NA	NA	NA	NA	NA	0.12	0
ENSMUSG00000008958	Vps72	vacuolar protein sorting 72 [Source:MGI Symbol;Acc:MGI:1202305]	-0.305162	4.61115	13.2445	0.00362745	0.319266	54.59	7.75
ENSMUSG00000008976	Gabpa	GA repeat binding protein, alpha [Source:MGI Symbol;Acc:MGI:95610]	-0.234459	4.79943	3.24017	0.0981188	0.400876	16.33	0.45
ENSMUSG00000008999	Bmp7	bone morphogenetic protein 7 [Source:MGI Symbol;Acc:MGI:103302]	0.271006	5.73693	2.95276	0.112507	0.41518	29.39	2.81
ENSMUSG00000006360	Crip1	cysteine-rich protein 1 (intestinal) [Source:MGI Symbol;Acc:MGI:88501]	2.33164	3.30982	5.89325	0.035345	0.338749	186.04	7.54
ENSMUSG00000009030	Pdcl	phosducin-like [Source:MGI Symbol;Acc:MGI:1914716]	-0.192413	4.66822	2.39215	0.149011	0.455296	19.01	1.61
ENSMUSG00000009035	Tmem184b	transmembrane protein 184b [Source:MGI Symbol;Acc:MGI:2445179]	0.191778	4.23449	0.858985	0.373066	0.655761	13.21	0.45
ENSMUSG00000009047	Gm5965	predicted gene 5965 [Source:MGI Symbol;Acc:MGI:3645197]	NA	NA	NA	NA	NA	0	0
ENSMUSG00000009070	Rsph14	radial spoke head homolog 14 (Chlamydomonas) [Source:MGI Symbol;Acc:MGI:1918486]	NA	NA	NA	NA	NA	0.05	0
ENSMUSG00000009073	Nf2	neurofibromin 2 [Source:MGI Symbol;Acc:MGI:97307]	0.0065626	5.68775	0.0026456	0.959861	0.985035	26.22	1.82
ENSMUSG00000009075	Cabp7	calcium binding protein 7 [Source:MGI Symbol;Acc:MGI:2183437]	NA	NA	NA	NA	NA	0.31	0.02
ENSMUSG00000009076	Zmat5	zinc finger, matrin type 5 [Source:MGI Symbol;Acc:MGI:1914428]	0.572551	4.53784	2.8226	0.122146	0.42682	69.43	37.11
ENSMUSG00000009079	Ewsr1	Ewing sarcoma breakpoint region 1 [Source:MGI Symbol;Acc:MGI:99960]	-0.0204193	7.46228	0.023669	0.880397	0.948985	186.11	13.31
ENSMUSG00000009090	Ap1b1	adaptor protein complex AP-1, beta 1 subunit [Source:MGI Symbol;Acc:MGI:1096368]	-0.0483121	7.83149	0.0999298	0.757578	0.890762	106.35	4.92
ENSMUSG00000009092	Derl3	Der1-like domain family, member 3 [Source:MGI Symbol;Acc:MGI:1917627]	0.116761	0.957005	0.0653309	0.802775	0.913638	8.19	0.48
ENSMUSG00000009093	Gstt4	glutathione S-transferase, theta 4 [Source:MGI Symbol;Acc:MGI:1923136]	NA	NA	NA	NA	NA	0.19	0
ENSMUSG00000009097	Tbx1	T-box 1 [Source:MGI Symbol;Acc:MGI:98493]	NA	NA	NA	NA	NA	0.01	0
ENSMUSG00000009108	Gnat2	guanine nucleotide binding protein, alpha transducing 2 [Source:MGI Symbol;Acc:MGI:95779]	NA	NA	NA	NA	NA	0.56	0
ENSMUSG00000009112	Bcl2l13	BCL2-like 13 (apoptosis facilitator) [Source:MGI Symbol;Acc:MGI:2136959]	0.0064413	5.53843	0.00228958	0.962657	0.986142	13.28	0.94
ENSMUSG00000009114	2610028H24Rik	RIKEN cDNA 2610028H24 gene [Source:MGI Symbol;Acc:MGI:1924214]	NA	NA	NA	NA	NA	0.03	0
ENSMUSG00000009115	Spatc1l	spermatogenesis and centriole associated 1 like [Source:MGI Symbol;Acc:MGI:1923823]	NA	NA	NA	NA	NA	0.63	0
ENSMUSG00000009145	Dqx1	DEAQ RNA-dependent ATPase [Source:MGI Symbol;Acc:MGI:2136388]	0.00419923	2.60115	0.000426456	0.983878	0.993541	7.3	0.69
ENSMUSG00000009185	Ccl8	chemokine (C-C motif) ligand 8 [Source:MGI Symbol;Acc:MGI:101878]	NA	NA	NA	NA	NA	0	0
ENSMUSG00000009207	Lnpk	lunapark, ER junction formation factor [Source:MGI Symbol;Acc:MGI:1918115]	0.390039	2.57307	5.33962	0.040292	0.338758	5.72	2.18
ENSMUSG00000009210	Prr29	proline rich 29 [Source:MGI Symbol;Acc:MGI:1922823]	NA	NA	NA	NA	NA	0.05	0
ENSMUSG00000009214	Mymk	myomaker, myoblast fusion factor [Source:MGI Symbol;Acc:MGI:1913389]	NA	NA	NA	NA	NA	0	0
ENSMUSG00000009216	Fam163b	family with sequence similarity 163, member B [Source:MGI Symbol;Acc:MGI:1926106]	NA	NA	NA	NA	NA	0.03	0
ENSMUSG00000009246	Trpm5	transient receptor potential cation channel, subfamily M, member 5 [Source:MGI Symbol;Acc:MGI:1861718]	NA	NA	NA	NA	NA	0.33	0
ENSMUSG00000009248	Ascl2	achaete-scute family bHLH transcription factor 2 [Source:MGI Symbol;Acc:MGI:96920]	NA	NA	NA	NA	NA	0.16	0
ENSMUSG00000006398	Cdc20	cell division cycle 20 [Source:MGI Symbol;Acc:MGI:1859866]	2.31615	3.35987	12.0079	0.00597054	0.331293	53.77	0.62
ENSMUSG00000009291	Pttg1ip	pituitary tumor-transforming 1 interacting protein [Source:MGI Symbol;Acc:MGI:2652132]	0.2022	9.00615	0.966427	0.345805	0.634242	435.95	47.91
ENSMUSG00000009292	Trpm2	transient receptor potential cation channel, subfamily M, member 2 [Source:MGI Symbol;Acc:MGI:1351901]	NA	NA	NA	NA	NA	0.71	0
ENSMUSG00000009293	Ube2g2	ubiquitin-conjugating enzyme E2G 2 [Source:MGI Symbol;Acc:MGI:1343188]	-0.195222	5.28824	1.79214	0.20653	0.515097	38.96	3.4
ENSMUSG00000009350	Mpo	myeloperoxidase [Source:MGI Symbol;Acc:MGI:97137]	NA	NA	NA	NA	NA	0.19	0
ENSMUSG00000009356	Lpo	lactoperoxidase [Source:MGI Symbol;Acc:MGI:1923363]	NA	NA	NA	NA	NA	0.04	0
ENSMUSG00000009376	Met	met proto-oncogene [Source:MGI Symbol;Acc:MGI:96969]	0.438792	6.61351	5.37281	0.0397789	0.338758	42.1	2.53
ENSMUSG00000009378	Slc16a12	solute carrier family 16 (monocarboxylic acid transporters), member 12 [Source:MGI Symbol;Acc:MGI:2147716]	0.307662	7.9819	2.62326	0.132386	0.437759	130.32	9.49
ENSMUSG00000009394	Syn2	synapsin II [Source:MGI Symbol;Acc:MGI:103020]	-0.084212	1.69161	0.0881185	0.771876	0.89716	3.35	0.09
ENSMUSG00000009406	Elk1	ELK1, member of ETS oncogene family [Source:MGI Symbol;Acc:MGI:101833]	-0.212556	2.25249	1.40314	0.260103	0.560974	3.22	0.13
ENSMUSG00000009418	Nav1	neuron navigator 1 [Source:MGI Symbol;Acc:MGI:2183683]	-0.301289	-0.116241	0.478585	0.502793	0.744374	0.88	0
ENSMUSG00000009470	Tnpo1	transportin 1 [Source:MGI Symbol;Acc:MGI:2681523]	0.059464	5.65629	0.334607	0.574113	0.7901	19.4	1.22
ENSMUSG00000009471	Myod1	myogenic differentiation 1 [Source:MGI Symbol;Acc:MGI:97275]	NA	NA	NA	NA	NA	0.03	0
ENSMUSG00000009487	Otog	otogelin [Source:MGI Symbol;Acc:MGI:1202064]	NA	NA	NA	NA	NA	0	0
ENSMUSG00000009535	Rnmt	RNA (guanine-7-) methyltransferase [Source:MGI Symbol;Acc:MGI:1915147]	-0.140592	4.01634	1.82739	0.202427	0.510186	13.36	2.63
ENSMUSG00000009545	Kcnq1	potassium voltage-gated channel, subfamily Q, member 1 [Source:MGI Symbol;Acc:MGI:108083]	NA	NA	NA	NA	NA	1.68	0
ENSMUSG00000009549	Srp14	signal recognition particle 14 [Source:MGI Symbol;Acc:MGI:107169]	0.400976	5.77892	2.12367	0.172847	0.480083	150.25	96.21
ENSMUSG00000009551	6330409D20Rik	RIKEN cDNA 6330409D20 gene [Source:MGI Symbol;Acc:MGI:1917980]	NA	NA	NA	NA	NA	0.11	0
ENSMUSG00000009555	Cdk9	cyclin-dependent kinase 9 (CDC2-related kinase) [Source:MGI Symbol;Acc:MGI:1328368]	-0.202397	5.49847	2.94439	0.112964	0.415463	60.66	7.1
ENSMUSG00000009563	Tor2a	torsin family 2, member A [Source:MGI Symbol;Acc:MGI:1353596]	0.125009	6.08714	0.588042	0.458632	0.713602	90.08	13.8
ENSMUSG00000009566	Fpgs	folylpolyglutamyl synthetase [Source:MGI Symbol;Acc:MGI:95576]	-0.0377041	5.84759	0.0762744	0.787312	0.90512	90.04	5.71
ENSMUSG00000009569	Mrtfb	myocardin related transcription factor B [Source:MGI Symbol;Acc:MGI:3050795]	-0.24954	3.10173	2.11701	0.172419	0.480083	4.17	1.15
ENSMUSG00000009575	Cbx5	chromobox 5 [Source:MGI Symbol;Acc:MGI:109372]	0.0136928	5.66169	0.00662098	0.936547	0.97557	26.07	10.05
ENSMUSG00000009580	Odam	odontogenic, ameloblast asssociated [Source:MGI Symbol;Acc:MGI:1916842]	NA	NA	NA	NA	NA	0	0
ENSMUSG00000009585	Apobec3	apolipoprotein B mRNA editing enzyme, catalytic polypeptide 3 [Source:MGI Symbol;Acc:MGI:1933111]	-0.585209	0.374213	1.10543	0.314671	0.607429	3.54	0.03
ENSMUSG00000009588	St6galnac1	ST6 (alpha-N-acetyl-neuraminyl-2,3-beta-galactosyl-1,3)-N-acetylgalactosaminide alpha-2,6-sialyltransferase 1 [Source:MGI Symbol;Acc:MGI:1341826]	NA	NA	NA	NA	NA	0.04	0
ENSMUSG00000009596	Taf7l	TATA-box binding protein associated factor 7 like [Source:MGI Symbol;Acc:MGI:1921719]	NA	NA	NA	NA	NA	0.2	0
ENSMUSG00000009614	Sardh	sarcosine dehydrogenase [Source:MGI Symbol;Acc:MGI:2183102]	0.516339	8.46538	4.02527	0.068925	0.368654	288.18	37.55
ENSMUSG00000009621	Vav2	vav 2 oncogene [Source:MGI Symbol;Acc:MGI:102718]	-0.0229959	4.19106	0.036287	0.852245	0.936388	7.98	0.52
ENSMUSG00000009628	Tex15	testis expressed gene 15 [Source:MGI Symbol;Acc:MGI:1934816]	NA	NA	NA	NA	NA	0.08	0
ENSMUSG00000009630	Ppp2cb	protein phosphatase 2 (formerly 2A), catalytic subunit, beta isoform [Source:MGI Symbol;Acc:MGI:1321161]	0.19635	4.31351	1.62429	0.227647	0.532837	33.37	5.47
ENSMUSG00000009633	G0s2	G0/G1 switch gene 2 [Source:MGI Symbol;Acc:MGI:1316737]	0.838901	6.49246	9.8124	0.00931148	0.331293	244.44	82.49
ENSMUSG00000009640	Dmap1	DNA methyltransferase 1-associated protein 1 [Source:MGI Symbol;Acc:MGI:1913483]	-0.152496	4.39376	1.96336	0.187561	0.495379	28.15	6.82
ENSMUSG00000009646	Pla2g12b	phospholipase A2, group XIIB [Source:MGI Symbol;Acc:MGI:1917086]	1.05309	-0.752314	4.18404	0.0643826	0.364336	1.72	0
ENSMUSG00000009647	Mcu	mitochondrial calcium uniporter [Source:MGI Symbol;Acc:MGI:3026965]	0.0541696	4.89302	0.112294	0.743581	0.882737	20.13	2.09
ENSMUSG00000009654	Oit3	oncoprotein induced transcript 3 [Source:MGI Symbol;Acc:MGI:1201782]	NA	NA	NA	NA	NA	0.4	0
ENSMUSG00000009670	Tex11	testis expressed gene 11 [Source:MGI Symbol;Acc:MGI:1933237]	NA	NA	NA	NA	NA	0	0
ENSMUSG00000009681	Bcr	BCR activator of RhoGEF and GTPase [Source:MGI Symbol;Acc:MGI:88141]	-0.494581	4.38378	12.0703	0.00488044	0.331293	14.35	2.2
ENSMUSG00000009687	Fxyd5	FXYD domain-containing ion transport regulator 5 [Source:MGI Symbol;Acc:MGI:1201785]	0.62979	1.64437	1.02787	0.333102	0.623442	15.01	1
ENSMUSG00000009731	Kcnd1	potassium voltage-gated channel, Shal-related family, member 1 [Source:MGI Symbol;Acc:MGI:96671]	NA	NA	NA	NA	NA	0.26	0
ENSMUSG00000009733	Tfcp2	transcription factor CP2 [Source:MGI Symbol;Acc:MGI:98509]	-0.151181	5.14305	1.74757	0.211877	0.5201	41.53	3.65
ENSMUSG00000009734	Pou6f2	POU domain, class 6, transcription factor 2 [Source:MGI Symbol;Acc:MGI:2443631]	NA	NA	NA	NA	NA	0.66	0
ENSMUSG00000009739	Pou6f1	POU domain, class 6, transcription factor 1 [Source:MGI Symbol;Acc:MGI:102935]	-0.103072	3.75795	0.671824	0.429078	0.693668	9.51	1.26
ENSMUSG00000009741	Ubp1	upstream binding protein 1 [Source:MGI Symbol;Acc:MGI:104889]	-0.0534339	5.1648	0.482148	0.501239	0.743051	20.58	4.51
ENSMUSG00000079017	Ifi27l2a	interferon, alpha-inducible protein 27 like 2A [Source:MGI Symbol;Acc:MGI:1924183]	2.31573	1.7878	6.086	0.0330322	0.335674	70.46	1.35
ENSMUSG00000009828	Cilk1	ciliogenesis associated kinase 1 [Source:MGI Symbol;Acc:MGI:1934157]	-0.273871	2.3226	3.94424	0.0713937	0.371671	5.49	1.25
ENSMUSG00000009863	Sdhb	succinate dehydrogenase complex, subunit B, iron sulfur (Ip) [Source:MGI Symbol;Acc:MGI:1914930]	0.259569	9.53849	3.39658	0.0912428	0.393973	1246.16	610.98
ENSMUSG00000009876	Cox4i2	cytochrome c oxidase subunit 4I2 [Source:MGI Symbol;Acc:MGI:2135755]	NA	NA	NA	NA	NA	0.83	0
ENSMUSG00000009894	Snap47	synaptosomal-associated protein, 47 [Source:MGI Symbol;Acc:MGI:1915076]	-0.121051	7.17571	1.25729	0.285034	0.583837	143.48	23.88
ENSMUSG00000009900	Wnt3a	wingless-type MMTV integration site family, member 3A [Source:MGI Symbol;Acc:MGI:98956]	NA	NA	NA	NA	NA	0.02	0
ENSMUSG00000009905	Kdsr	3-ketodihydrosphingosine reductase [Source:MGI Symbol;Acc:MGI:1918000]	0.179891	4.56374	1.24161	0.287909	0.585848	9	1.6
ENSMUSG00000009907	Vps4b	vacuolar protein sorting 4B [Source:MGI Symbol;Acc:MGI:1100499]	0.0100013	6.23497	0.0120302	0.914552	0.964263	57.18	7.28
ENSMUSG00000066071	Cyp4a12a	cytochrome P450, family 4, subfamily a, polypeptide 12a [Source:MGI Symbol;Acc:MGI:88612]	2.29726	5.91828	12.8208	0.00491925	0.331293	140.55	0.86
ENSMUSG00000009941	Nxf2	nuclear RNA export factor 2 [Source:MGI Symbol;Acc:MGI:1933192]	NA	NA	NA	NA	NA	0.13	0
ENSMUSG00000009995	Taz	tafazzin [Source:MGI Symbol;Acc:MGI:109626]	-0.0624438	6.11038	0.186725	0.673648	0.845757	89.1	9.08
ENSMUSG00000010021	Kif19a	kinesin family member 19A [Source:MGI Symbol;Acc:MGI:2447024]	NA	NA	NA	NA	NA	0.43	0
ENSMUSG00000010025	Aldh3a2	aldehyde dehydrogenase family 3, subfamily A2 [Source:MGI Symbol;Acc:MGI:1353452]	-0.0373451	7.76249	0.0455526	0.834728	0.928936	150.57	11.62
ENSMUSG00000041431	Ccnb1	cyclin B1 [Source:MGI Symbol;Acc:MGI:88302]	2.28935	2.1433	8.44697	0.0154908	0.331432	14.81	0
ENSMUSG00000010045	Tmem115	transmembrane protein 115 [Source:MGI Symbol;Acc:MGI:1930765]	0.159208	5.57077	0.904349	0.361178	0.646892	39.18	5.28
ENSMUSG00000010047	Hyal2	hyaluronoglucosaminidase 2 [Source:MGI Symbol;Acc:MGI:1196334]	0.280156	6.57064	2.27008	0.158862	0.466224	118.63	11.83
ENSMUSG00000010048	Ifrd2	interferon-related developmental regulator 2 [Source:MGI Symbol;Acc:MGI:1316708]	-0.0140118	5.11615	0.00756891	0.932168	0.972588	66.28	11.46
ENSMUSG00000010051	Hyal1	hyaluronoglucosaminidase 1 [Source:MGI Symbol;Acc:MGI:96298]	0.251085	3.08149	1.70231	0.217493	0.524691	8.95	1.79
ENSMUSG00000010054	Tusc2	tumor suppressor 2, mitochondrial calcium regulator [Source:MGI Symbol;Acc:MGI:1931086]	0.107755	6.56863	1.06776	0.322696	0.61389	105.99	74.43
ENSMUSG00000010057	Nprl2	NPR2 like, GATOR1 complex subunit [Source:MGI Symbol;Acc:MGI:1914482]	0.0863895	5.68011	0.916851	0.358002	0.644155	71.94	16.94
ENSMUSG00000010064	Slc38a3	solute carrier family 38, member 3 [Source:MGI Symbol;Acc:MGI:1923507]	-0.263483	1.34244	0.0648602	0.804077	0.914118	15.59	0
ENSMUSG00000010066	Cacna2d2	calcium channel, voltage-dependent, alpha 2/delta subunit 2 [Source:MGI Symbol;Acc:MGI:1929813]	NA	NA	NA	NA	NA	0.05	0
ENSMUSG00000010067	Rassf1	Ras association (RalGDS/AF-6) domain family member 1 [Source:MGI Symbol;Acc:MGI:1928386]	-0.301654	4.77147	3.8798	0.0734339	0.374772	45.63	4.92
ENSMUSG00000010080	Epn3	epsin 3 [Source:MGI Symbol;Acc:MGI:1919139]	NA	NA	NA	NA	NA	1.6	0
ENSMUSG00000010086	Rnf112	ring finger protein 112 [Source:MGI Symbol;Acc:MGI:106611]	NA	NA	NA	NA	NA	0.22	0
ENSMUSG00000010095	Slc3a2	solute carrier family 3 (activators of dibasic and neutral amino acid transport), member 2 [Source:MGI Symbol;Acc:MGI:96955]	0.266884	10.031	1.11508	0.312661	0.605365	1311.29	236.57
ENSMUSG00000010097	Nxf1	nuclear RNA export factor 1 [Source:MGI Symbol;Acc:MGI:1858330]	-0.166295	6.08646	1.86478	0.19819	0.506079	66.8	8.51
ENSMUSG00000010110	Stx5a	syntaxin 5A [Source:MGI Symbol;Acc:MGI:1928483]	-0.333592	5.9685	11.0392	0.00642106	0.331293	86.73	8.19
ENSMUSG00000010122	Slc47a1	solute carrier family 47, member 1 [Source:MGI Symbol;Acc:MGI:1914723]	0.346096	9.42049	2.20757	0.164228	0.471809	612.72	43.12
ENSMUSG00000010136	Pifo	primary cilia formation [Source:MGI Symbol;Acc:MGI:1923670]	NA	NA	NA	NA	NA	0.33	0
ENSMUSG00000010142	Tnfrsf13b	tumor necrosis factor receptor superfamily, member 13b [Source:MGI Symbol;Acc:MGI:1889411]	NA	NA	NA	NA	NA	0.43	0
ENSMUSG00000010154	Spire2	spire type actin nucleation factor 2 [Source:MGI Symbol;Acc:MGI:2446256]	0.150741	-0.846378	0.128096	0.726897	0.874856	0.7	0
ENSMUSG00000010175	Prox1	prospero homeobox 1 [Source:MGI Symbol;Acc:MGI:97772]	NA	NA	NA	NA	NA	0.3	0
ENSMUSG00000010205	Raver1	ribonucleoprotein, PTB-binding 1 [Source:MGI Symbol;Acc:MGI:1919016]	-0.170997	3.71296	1.46792	0.249983	0.551033	7.05	0.32
ENSMUSG00000010277	2610507B11Rik	RIKEN cDNA 2610507B11 gene [Source:MGI Symbol;Acc:MGI:1919753]	0.212579	7.98324	1.86626	0.198025	0.505916	76.04	10.59
ENSMUSG00000010290	AI597479	expressed sequence AI597479 [Source:MGI Symbol;Acc:MGI:2138299]	-0.0287317	3.36201	0.0441353	0.837278	0.930087	6.56	0.39
ENSMUSG00000010307	Tmem86a	transmembrane protein 86A [Source:MGI Symbol;Acc:MGI:1915143]	0.246828	5.9489	1.01587	0.334476	0.624667	75.51	10.4
ENSMUSG00000010311	Optc	opticin [Source:MGI Symbol;Acc:MGI:2151113]	NA	NA	NA	NA	NA	0.09	0
ENSMUSG00000010342	Tex14	testis expressed gene 14 [Source:MGI Symbol;Acc:MGI:1933227]	NA	NA	NA	NA	NA	0.29	0
ENSMUSG00000010358	Ifi35	interferon-induced protein 35 [Source:MGI Symbol;Acc:MGI:1917360]	-0.30982	3.87849	8.68666	0.0127119	0.331432	28.07	6.08
ENSMUSG00000010362	Rdm1	RAD52 motif 1 [Source:MGI Symbol;Acc:MGI:1913849]	0.140376	4.33078	1.06277	0.32378	0.614295	51.25	13.82
ENSMUSG00000051811	Cox6b2	cytochrome c oxidase subunit 6B2 [Source:MGI Symbol;Acc:MGI:3044182]	2.27421	3.77665	6.97088	0.0245092	0.331432	210.53	16.9
ENSMUSG00000010392	Gosr1	golgi SNAP receptor complex member 1 [Source:MGI Symbol;Acc:MGI:1858260]	-0.185657	5.59033	1.65297	0.223843	0.530115	20.37	1.31
ENSMUSG00000067847	Romo1	reactive oxygen species modulator 1 [Source:MGI Symbol;Acc:MGI:1914317]	2.26624	7.97946	6.89516	0.0251245	0.331432	5315.16	643.05
ENSMUSG00000010435	Spaca7	sperm acrosome associated 7 [Source:MGI Symbol;Acc:MGI:1925884]	NA	NA	NA	NA	NA	0.17	0
ENSMUSG00000010453	Kansl3	KAT8 regulatory NSL complex subunit 3 [Source:MGI Symbol;Acc:MGI:1918055]	-0.280523	6.29179	3.96926	0.0706201	0.370277	39.88	3.33
ENSMUSG00000010461	Eya4	EYA transcriptional coactivator and phosphatase 4 [Source:MGI Symbol;Acc:MGI:1337104]	NA	NA	NA	NA	NA	0.13	0
ENSMUSG00000010476	Ebf3	early B cell factor 3 [Source:MGI Symbol;Acc:MGI:894289]	NA	NA	NA	NA	NA	0.05	0
ENSMUSG00000010492	Uckl1os	uridine-cytidine kinase 1-like 1, opposite strand [Source:MGI Symbol;Acc:MGI:3801877]	NA	NA	NA	NA	NA	0.59	0.03
ENSMUSG00000010505	Myt1	myelin transcription factor 1 [Source:MGI Symbol;Acc:MGI:1100535]	NA	NA	NA	NA	NA	0.06	0
ENSMUSG00000010517	Faf1	Fas-associated factor 1 [Source:MGI Symbol;Acc:MGI:109419]	-0.121943	6.05679	0.973914	0.344016	0.632422	27.31	2.63
ENSMUSG00000010529	Gm266	predicted gene 266 [Source:MGI Symbol;Acc:MGI:2685112]	NA	NA	NA	NA	NA	0.35	0
ENSMUSG00000010538	Tsacc	TSSK6 activating co-chaperone [Source:MGI Symbol;Acc:MGI:1924177]	1.13561	1.36541	2.94297	0.114972	0.417544	23.08	2.11
ENSMUSG00000010554	Mettl16	methyltransferase like 16 [Source:MGI Symbol;Acc:MGI:1914743]	-0.150624	4.6744	2.01754	0.182033	0.48944	17.61	2.29
ENSMUSG00000010592	Dazl	deleted in azoospermia-like [Source:MGI Symbol;Acc:MGI:1342328]	NA	NA	NA	NA	NA	0.59	0
ENSMUSG00000010601	Apol7a	apolipoprotein L 7a [Source:MGI Symbol;Acc:MGI:1923011]	NA	NA	NA	NA	NA	0.06	0
ENSMUSG00000010607	Pigyl	phosphatidylinositol glycan anchor biosynthesis, class Y-like [Source:MGI Symbol;Acc:MGI:1913518]	0.574059	4.53619	2.63623	0.133925	0.439792	90.06	45.62
ENSMUSG00000010608	Rbm25	RNA binding motif protein 25 [Source:MGI Symbol;Acc:MGI:1914289]	0.0394984	5.86631	0.0303704	0.864691	0.942111	57.72	26.06
ENSMUSG00000010609	Psen2	presenilin 2 [Source:MGI Symbol;Acc:MGI:109284]	0.529371	4.10449	9.32638	0.0104662	0.331432	19.65	5.97
ENSMUSG00000010651	Acaa1b	acetyl-Coenzyme A acyltransferase 1B [Source:MGI Symbol;Acc:MGI:3605455]	0.344025	7.57024	1.70891	0.216798	0.524691	399.28	29.47
ENSMUSG00000010660	Plcd1	phospholipase C, delta 1 [Source:MGI Symbol;Acc:MGI:97614]	-0.171303	0.36572	0.286023	0.602968	0.806526	1.57	0.03
ENSMUSG00000010663	Fads1	fatty acid desaturase 1 [Source:MGI Symbol;Acc:MGI:1923517]	0.317991	7.61422	1.74352	0.212371	0.520763	120.68	8.71
ENSMUSG00000010721	Lmbr1	limb region 1 [Source:MGI Symbol;Acc:MGI:1861746]	0.120155	3.45124	0.83866	0.378585	0.658487	7.76	0.6
ENSMUSG00000010751	Tnfrsf22	tumor necrosis factor receptor superfamily, member 22 [Source:MGI Symbol;Acc:MGI:1930270]	0.0116309	0.929056	0.00166569	0.968145	0.98783	1.56	0.27
ENSMUSG00000010755	Cars	cysteinyl-tRNA synthetase [Source:MGI Symbol;Acc:MGI:1351477]	-0.0242242	4.33351	0.0353367	0.854168	0.936823	20.4	3.28
ENSMUSG00000010760	Phlda2	pleckstrin homology like domain, family A, member 2 [Source:MGI Symbol;Acc:MGI:1202307]	0.95708	4.21454	5.32297	0.0431407	0.339609	82.07	19.74
ENSMUSG00000010796	Asz1	ankyrin repeat, SAM and basic leucine zipper domain containing 1 [Source:MGI Symbol;Acc:MGI:1921318]	NA	NA	NA	NA	NA	0	0
ENSMUSG00000010797	Wnt2	wingless-type MMTV integration site family, member 2 [Source:MGI Symbol;Acc:MGI:98954]	NA	NA	NA	NA	NA	0.94	0
ENSMUSG00000010803	Gabra1	gamma-aminobutyric acid (GABA) A receptor, subunit alpha 1 [Source:MGI Symbol;Acc:MGI:95613]	NA	NA	NA	NA	NA	0.04	0
ENSMUSG00000010825	Grid2ip	glutamate receptor, ionotropic, delta 2 (Grid2) interacting protein 1 [Source:MGI Symbol;Acc:MGI:2176213]	NA	NA	NA	NA	NA	0.04	0
ENSMUSG00000010830	Kdelr3	KDEL (Lys-Asp-Glu-Leu) endoplasmic reticulum protein retention receptor 3 [Source:MGI Symbol;Acc:MGI:2145953]	NA	NA	NA	NA	NA	0.68	0
ENSMUSG00000010841	Cfap97d1	CFAP97 domain containing 1 [Source:MGI Symbol;Acc:MGI:1922687]	NA	NA	NA	NA	NA	0	0
ENSMUSG00000010911	Apip	APAF1 interacting protein [Source:MGI Symbol;Acc:MGI:1926788]	0.405685	4.55947	3.39744	0.0912065	0.393973	78.42	31.79
ENSMUSG00000010914	Pdhx	pyruvate dehydrogenase complex, component X [Source:MGI Symbol;Acc:MGI:1351627]	0.102426	5.84963	0.608738	0.451025	0.708034	44.74	6.69
ENSMUSG00000010936	Vac14	Vac14 homolog (S. cerevisiae) [Source:MGI Symbol;Acc:MGI:2157980]	-0.141384	5.61164	1.0709	0.322016	0.613738	27.51	2.34
ENSMUSG00000011008	Mcoln2	mucolipin 2 [Source:MGI Symbol;Acc:MGI:1915529]	NA	NA	NA	NA	NA	0.09	0
ENSMUSG00000011034	Slc5a1	solute carrier family 5 (sodium/glucose cotransporter), member 1 [Source:MGI Symbol;Acc:MGI:107678]	-0.467721	3.44473	0.121068	0.735014	0.878515	53.54	0
ENSMUSG00000011096	Akt1s1	AKT1 substrate 1 (proline-rich) [Source:MGI Symbol;Acc:MGI:1914855]	-0.106933	4.86102	0.749341	0.404384	0.675108	43.88	5.73
ENSMUSG00000011114	Tbrg1	transforming growth factor beta regulated gene 1 [Source:MGI Symbol;Acc:MGI:1100877]	0.193696	5.83986	1.52914	0.240903	0.543168	51.68	30.55
ENSMUSG00000011118	Panx3	pannexin 3 [Source:MGI Symbol;Acc:MGI:1918881]	NA	NA	NA	NA	NA	0.07	0
ENSMUSG00000011148	Adssl1	adenylosuccinate synthetase like 1 [Source:MGI Symbol;Acc:MGI:87947]	NA	NA	NA	NA	NA	0.99	0
ENSMUSG00000011154	Cfap161	cilia and flagella associated protein 161 [Source:MGI Symbol;Acc:MGI:1922806]	NA	NA	NA	NA	NA	0.21	0
ENSMUSG00000011158	Brf1	BRF1, RNA polymerase III transcription initiation factor 90 kDa subunit [Source:MGI Symbol;Acc:MGI:1919558]	-0.218898	5.24331	3.073	0.106189	0.407949	46.84	2.73
ENSMUSG00000011171	Vipr2	vasoactive intestinal peptide receptor 2 [Source:MGI Symbol;Acc:MGI:107166]	NA	NA	NA	NA	NA	0.76	0
ENSMUSG00000011179	Odc1	ornithine decarboxylase, structural 1 [Source:MGI Symbol;Acc:MGI:97402]	-0.0183036	9.2092	0.00846574	0.928274	0.970901	914.84	57.41
ENSMUSG00000011254	Thg1l	tRNA-histidine guanylyltransferase 1-like (S. cerevisiae) [Source:MGI Symbol;Acc:MGI:1913878]	-0.0298918	0.767989	0.0156566	0.902584	0.958916	2.71	0.44
ENSMUSG00000011256	Adam19	a disintegrin and metallopeptidase domain 19 (meltrin beta) [Source:MGI Symbol;Acc:MGI:105377]	NA	NA	NA	NA	NA	1.12	0
ENSMUSG00000011257	Pabpc4	poly(A) binding protein, cytoplasmic 4 [Source:MGI Symbol;Acc:MGI:2385206]	-0.414392	2.46733	4.12693	0.0659735	0.366203	9.43	1.36
ENSMUSG00000011263	Exoc3l2	exocyst complex component 3-like 2 [Source:MGI Symbol;Acc:MGI:1921713]	-0.561669	3.31046	1.98778	0.187016	0.494427	13.82	0.42
ENSMUSG00000011267	Zfp296	zinc finger protein 296 [Source:MGI Symbol;Acc:MGI:1926956]	0.0814527	-0.972306	0.0300559	0.865378	0.942683	0.99	0
ENSMUSG00000011305	Plin5	perilipin 5 [Source:MGI Symbol;Acc:MGI:1914218]	0.390483	2.73402	1.64087	0.225437	0.531374	12.29	0.49
ENSMUSG00000011306	Sugp1	SURP and G patch domain containing 1 [Source:MGI Symbol;Acc:MGI:1917866]	-0.217783	5.13434	4.39728	0.0588401	0.357141	25.25	2.39
ENSMUSG00000011349	Dmrtc2	doublesex and mab-3 related transcription factor like family C2 [Source:MGI Symbol;Acc:MGI:1918491]	NA	NA	NA	NA	NA	0.04	0
ENSMUSG00000011350	Gm5893	predicted gene 5893 [Source:MGI Symbol;Acc:MGI:3645761]	NA	NA	NA	NA	NA	0	0
ENSMUSG00000011382	Dhdh	dihydrodiol dehydrogenase (dimeric) [Source:MGI Symbol;Acc:MGI:1919005]	-0.586009	1.16944	7.10971	0.0212076	0.331432	1.93	0.08
ENSMUSG00000011427	Zfp790	zinc finger protein 790 [Source:MGI Symbol;Acc:MGI:1923431]	-0.179505	3.52319	1.18246	0.299122	0.595904	8.72	0.39
ENSMUSG00000011463	Cpb1	carboxypeptidase B1 (tissue) [Source:MGI Symbol;Acc:MGI:1923953]	NA	NA	NA	NA	NA	0.08	0
ENSMUSG00000011486	Slc25a41	solute carrier family 25, member 41 [Source:MGI Symbol;Acc:MGI:2144215]	NA	NA	NA	NA	NA	0.1	0
ENSMUSG00000011589	Fsd1	fibronectin type 3 and SPRY domain-containing protein [Source:MGI Symbol;Acc:MGI:1934858]	NA	NA	NA	NA	NA	0.14	0
ENSMUSG00000011632	Pinlyp	phospholipase A2 inhibitor and LY6/PLAUR domain containing [Source:MGI Symbol;Acc:MGI:3615324]	NA	NA	NA	NA	NA	0.22	0
ENSMUSG00000011658	Fuz	fuzzy planar cell polarity protein [Source:MGI Symbol;Acc:MGI:1917550]	-0.0697522	4.65064	0.278543	0.607691	0.809316	37.48	4.24
ENSMUSG00000011751	Sptbn4	spectrin beta, non-erythrocytic 4 [Source:MGI Symbol;Acc:MGI:1890574]	NA	NA	NA	NA	NA	0.03	0
ENSMUSG00000011752	Pgam1	phosphoglycerate mutase 1 [Source:MGI Symbol;Acc:MGI:97552]	0.10582	5.4984	0.890697	0.364696	0.649733	99.63	14.65
ENSMUSG00000011831	Evi5	ecotropic viral integration site 5 [Source:MGI Symbol;Acc:MGI:104736]	-0.188039	7.12353	3.43752	0.0895422	0.391397	148.61	39.08
ENSMUSG00000011832	Evi5l	ecotropic viral integration site 5 like [Source:MGI Symbol;Acc:MGI:2442167]	-0.193176	4.32614	1.97268	0.186594	0.49389	12.98	1.13
ENSMUSG00000011837	Snapc2	small nuclear RNA activating complex, polypeptide 2 [Source:MGI Symbol;Acc:MGI:1914861]	-0.101146	4.32939	0.8654	0.37135	0.654267	26.34	5.14
ENSMUSG00000011877	Git1	GIT ArfGAP 1 [Source:MGI Symbol;Acc:MGI:1927140]	-0.0521085	4.61275	0.150121	0.705495	0.863729	14.65	0.88
ENSMUSG00000011884	Gltp	glycolipid transfer protein [Source:MGI Symbol;Acc:MGI:1929253]	-0.13498	5.35029	0.597241	0.455224	0.710906	65.98	5.14
ENSMUSG00000011958	Bnip2	BCL2/adenovirus E1B interacting protein 2 [Source:MGI Symbol;Acc:MGI:109327]	-0.0253108	4.01913	0.056021	0.817063	0.919587	17.07	2
ENSMUSG00000011960	Ccnt1	cyclin T1 [Source:MGI Symbol;Acc:MGI:1328363]	-0.229363	4.33225	3.36821	0.0924447	0.3951	18.29	2.73
ENSMUSG00000012017	Scarf2	scavenger receptor class F, member 2 [Source:MGI Symbol;Acc:MGI:1858430]	NA	NA	NA	NA	NA	0.58	0
ENSMUSG00000012042	4930579F01Rik	RIKEN cDNA 4930579F01 gene [Source:MGI Symbol;Acc:MGI:1914991]	NA	NA	NA	NA	NA	0.49	0
ENSMUSG00000012076	Brms1l	breast cancer metastasis-suppressor 1-like [Source:MGI Symbol;Acc:MGI:1196337]	-0.0914368	4.19109	0.614936	0.448788	0.706651	19.1	8.01
ENSMUSG00000012114	Med15	mediator complex subunit 15 [Source:MGI Symbol;Acc:MGI:2137379]	-0.315243	4.86381	7.74204	0.0171697	0.331432	24.1	1.84
ENSMUSG00000012117	Dhdds	dehydrodolichyl diphosphate synthase [Source:MGI Symbol;Acc:MGI:1914672]	0.109863	5.83323	0.826669	0.381899	0.661184	49.83	8.09
ENSMUSG00000012123	Crybg2	crystallin beta-gamma domain containing 2 [Source:MGI Symbol;Acc:MGI:1334463]	NA	NA	NA	NA	NA	0.81	0
ENSMUSG00000012126	Ubxn11	UBX domain protein 11 [Source:MGI Symbol;Acc:MGI:1914836]	-0.231007	1.18573	0.764682	0.399762	0.671838	8.47	0.59
ENSMUSG00000012187	Mogat1	monoacylglycerol O-acyltransferase 1 [Source:MGI Symbol;Acc:MGI:1915643]	0.870178	4.5573	0.787941	0.395346	0.67036	303.02	0.66
ENSMUSG00000012211	Tex22	testis expressed gene 22 [Source:MGI Symbol;Acc:MGI:1922921]	NA	NA	NA	NA	NA	0.12	0
ENSMUSG00000012282	Wnt8a	wingless-type MMTV integration site family, member 8A [Source:MGI Symbol;Acc:MGI:107924]	NA	NA	NA	NA	NA	0.07	0
ENSMUSG00000012296	Tjap1	tight junction associated protein 1 [Source:MGI Symbol;Acc:MGI:1921344]	-0.459093	3.19188	9.82093	0.00904782	0.331293	10.65	0.44
ENSMUSG00000012350	Ehf	ets homologous factor [Source:MGI Symbol;Acc:MGI:1270840]	-0.215847	-0.210988	0.125334	0.729726	0.875786	1.2	0
ENSMUSG00000012396	Nanog	Nanog homeobox [Source:MGI Symbol;Acc:MGI:1919200]	NA	NA	NA	NA	NA	0.02	0
ENSMUSG00000012405	Rpl15	ribosomal protein L15 [Source:MGI Symbol;Acc:MGI:1913730]	0.18574	5.05633	0.845274	0.376775	0.657925	51.57	29.71
ENSMUSG00000012422	Tmem167	transmembrane protein 167 [Source:MGI Symbol;Acc:MGI:1913324]	0.611439	5.73278	7.72967	0.0172394	0.331432	14.48	5.45
ENSMUSG00000012428	Steap4	STEAP family member 4 [Source:MGI Symbol;Acc:MGI:1923560]	NA	NA	NA	NA	NA	1.18	0
ENSMUSG00000012429	Mplkip	M-phase specific PLK1 intereacting protein [Source:MGI Symbol;Acc:MGI:1913558]	-0.0141339	4.0184	0.0175555	0.896881	0.955991	20.82	7.49
ENSMUSG00000012443	Kif11	kinesin family member 11 [Source:MGI Symbol;Acc:MGI:1098231]	1.80761	1.34115	14.5477	0.00266023	0.312638	2.66	0
ENSMUSG00000012483	Rpa3	replication protein A3 [Source:MGI Symbol;Acc:MGI:1915490]	0.794389	2.91019	7.32914	0.0196898	0.331432	31.36	15.7
ENSMUSG00000012519	Mlkl	mixed lineage kinase domain-like [Source:MGI Symbol;Acc:MGI:1921818]	-0.522038	-0.537897	1.6653	0.222233	0.528777	1.39	0.03
ENSMUSG00000012520	Phox2b	paired-like homeobox 2b [Source:MGI Symbol;Acc:MGI:1100882]	NA	NA	NA	NA	NA	0.23	0
ENSMUSG00000012535	Tnpo3	transportin 3 [Source:MGI Symbol;Acc:MGI:1196412]	-0.0860851	6.61126	0.4562	0.512758	0.751094	50.67	7.58
ENSMUSG00000012609	Ttll5	tubulin tyrosine ligase-like family, member 5 [Source:MGI Symbol;Acc:MGI:2443657]	-0.0376007	3.2196	0.0771061	0.786187	0.904738	6.67	0.68
ENSMUSG00000012640	Zfp715	zinc finger protein 715 [Source:MGI Symbol;Acc:MGI:1917180]	-0.180927	3.21829	1.7854	0.207327	0.515605	5.58	0.49
ENSMUSG00000012705	Retn	resistin [Source:MGI Symbol;Acc:MGI:1888506]	NA	NA	NA	NA	NA	0.1	0
ENSMUSG00000012777	Acp4	acid phosphatase 4 [Source:MGI Symbol;Acc:MGI:3644563]	NA	NA	NA	NA	NA	0.06	0
ENSMUSG00000012819	Cdh23	cadherin 23 (otocadherin) [Source:MGI Symbol;Acc:MGI:1890219]	NA	NA	NA	NA	NA	0.1	0
ENSMUSG00000012848	Rps5	ribosomal protein S5 [Source:MGI Symbol;Acc:MGI:1097682]	0.503071	6.3472	2.05955	0.180194	0.488834	281.43	138.07
ENSMUSG00000012889	Podnl1	podocan-like 1 [Source:MGI Symbol;Acc:MGI:2685352]	NA	NA	NA	NA	NA	0.24	0
ENSMUSG00000013033	Adgrl1	adhesion G protein-coupled receptor L1 [Source:MGI Symbol;Acc:MGI:1929461]	0.0644654	3.28952	0.168591	0.688914	0.853492	4.69	0.51
ENSMUSG00000013076	Amotl1	angiomotin-like 1 [Source:MGI Symbol;Acc:MGI:1922973]	-0.139064	1.1094	0.12962	0.725352	0.874088	0.92	0.04
ENSMUSG00000013083	2200002J24Rik	RIKEN cDNA 2200002J24 gene [Source:MGI Symbol;Acc:MGI:1916397]	NA	NA	NA	NA	NA	1.01	0
ENSMUSG00000013089	Etv5	ets variant 5 [Source:MGI Symbol;Acc:MGI:1096867]	-0.408684	5.47789	5.06662	0.0448287	0.340123	29.97	1.51
ENSMUSG00000013091	Tmem190	transmembrane protein 190 [Source:MGI Symbol;Acc:MGI:1925302]	NA	NA	NA	NA	NA	0.98	0
ENSMUSG00000013150	Gfod2	glucose-fructose oxidoreductase domain containing 2 [Source:MGI Symbol;Acc:MGI:1917825]	-0.486485	2.995	6.97511	0.0222077	0.331432	5.24	0.42
ENSMUSG00000013155	Enkd1	enkurin domain containing 1 [Source:MGI Symbol;Acc:MGI:2142593]	-0.195382	2.83006	1.79425	0.206282	0.514999	10.97	2.24
ENSMUSG00000013158	4933405L10Rik	RIKEN cDNA 4933405L10 gene [Source:MGI Symbol;Acc:MGI:1918296]	NA	NA	NA	NA	NA	1	0
ENSMUSG00000013160	Atp6v0d1	ATPase, H+ transporting, lysosomal V0 subunit D1 [Source:MGI Symbol;Acc:MGI:1201778]	0.156335	6.88569	2.23884	0.161514	0.468274	139.16	35.1
ENSMUSG00000013236	Ptprs	protein tyrosine phosphatase, receptor type, S [Source:MGI Symbol;Acc:MGI:97815]	-0.292713	1.28501	0.775927	0.396427	0.670406	2.23	0.1
ENSMUSG00000013275	Slc41a1	solute carrier family 41, member 1 [Source:MGI Symbol;Acc:MGI:2444823]	-0.0181264	3.18068	0.0123657	0.913374	0.963855	4.4	0.2
ENSMUSG00000013338	Fer1l4	fer-1-like 4 (C. elegans) [Source:MGI Symbol;Acc:MGI:1921812]	NA	NA	NA	NA	NA	0.08	0
ENSMUSG00000013353	4931406B18Rik	RIKEN cDNA 4931406B18 gene [Source:MGI Symbol;Acc:MGI:1921304]	NA	NA	NA	NA	NA	0.04	0
ENSMUSG00000013367	Iglon5	IgLON family member 5 [Source:MGI Symbol;Acc:MGI:2686277]	NA	NA	NA	NA	NA	0	0
ENSMUSG00000013415	Igf2bp1	insulin-like growth factor 2 mRNA binding protein 1 [Source:MGI Symbol;Acc:MGI:1890357]	-0.227903	-0.700694	0.136179	0.718814	0.870327	2.4	0
ENSMUSG00000013418	B4galnt2	beta-1,4-N-acetyl-galactosaminyl transferase 2 [Source:MGI Symbol;Acc:MGI:1342058]	NA	NA	NA	NA	NA	0.45	0
ENSMUSG00000013419	Zfp651	zinc finger protein 651 [Source:MGI Symbol;Acc:MGI:2670992]	0.110605	2.33807	0.244037	0.630606	0.822649	4.76	0.43
ENSMUSG00000013465	Nelfb	negative elongation factor complex member B [Source:MGI Symbol;Acc:MGI:1931035]	-0.157833	6.48636	1.45816	0.251473	0.552242	64.53	4.37
ENSMUSG00000013483	Card14	caspase recruitment domain family, member 14 [Source:MGI Symbol;Acc:MGI:2386258]	-0.100574	3.9585	0.430837	0.524496	0.759593	7.18	0.59
ENSMUSG00000013495	Tmem175	transmembrane protein 175 [Source:MGI Symbol;Acc:MGI:1919642]	0.489325	6.38986	5.42955	0.0389199	0.338758	76.48	8.13
ENSMUSG00000013523	Bcas1	breast carcinoma amplified sequence 1 [Source:MGI Symbol;Acc:MGI:1924210]	NA	NA	NA	NA	NA	0.08	0
ENSMUSG00000013539	Tango2	transport and golgi organization 2 [Source:MGI Symbol;Acc:MGI:101825]	0.0248456	8.36407	0.0429364	0.839469	0.930569	413.45	94.06
ENSMUSG00000013562	4833413E03Rik	RIKEN cDNA 4833413E03 gene [Source:MGI Symbol;Acc:MGI:1925354]	NA	NA	NA	NA	NA	0.25	0
ENSMUSG00000013584	Aldh1a2	aldehyde dehydrogenase family 1, subfamily A2 [Source:MGI Symbol;Acc:MGI:107928]	-0.0846323	0.119094	0.0352135	0.854419	0.937022	1.4	0.03
ENSMUSG00000013593	Ndufs2	NADH:ubiquinone oxidoreductase core subunit S2 [Source:MGI Symbol;Acc:MGI:2385112]	0.210526	9.03868	2.87677	0.116741	0.418992	619.69	231.89
ENSMUSG00000013611	Snx31	sorting nexin 31 [Source:MGI Symbol;Acc:MGI:1913946]	0.426877	2.77675	0.578954	0.463979	0.717851	30.06	1.05
ENSMUSG00000013622	Atraid	all-trans retinoic acid induced differentiation factor [Source:MGI Symbol;Acc:MGI:1918918]	0.623625	7.62118	10.0773	0.00840271	0.331293	484.75	194.11
ENSMUSG00000013629	Cad	carbamoyl-phosphate synthetase 2, aspartate transcarbamylase, and dihydroorotase [Source:MGI Symbol;Acc:MGI:1916969]	-0.0431791	2.67385	0.0506321	0.825916	0.923851	2.67	0.26
ENSMUSG00000013643	Lypd8	LY6/PLAUR domain containing 8 [Source:MGI Symbol;Acc:MGI:1917413]	NA	NA	NA	NA	NA	0.33	0
ENSMUSG00000013646	Sh3bp5l	SH3 binding domain protein 5 like [Source:MGI Symbol;Acc:MGI:1933124]	-0.354282	5.0322	5.59669	0.0365158	0.338749	24.42	1.21
ENSMUSG00000013653	1810065E05Rik	RIKEN cDNA 1810065E05 gene [Source:MGI Symbol;Acc:MGI:1917114]	NA	NA	NA	NA	NA	0	0
ENSMUSG00000013662	Atad1	ATPase family, AAA domain containing 1 [Source:MGI Symbol;Acc:MGI:1915229]	0.368599	6.11707	3.20644	0.0996841	0.402403	52.59	5.28
ENSMUSG00000013663	Pten	phosphatase and tensin homolog [Source:MGI Symbol;Acc:MGI:109583]	-0.089364	6.53007	0.733024	0.409391	0.678665	22.21	2.03
ENSMUSG00000013668	4933402N03Rik	RIKEN cDNA 4933402N03 gene [Source:MGI Symbol;Acc:MGI:1914681]	NA	NA	NA	NA	NA	0.03	0
ENSMUSG00000013698	Pea15a	phosphoprotein enriched in astrocytes 15A [Source:MGI Symbol;Acc:MGI:104799]	-0.280735	3.8053	1.05814	0.325069	0.615738	19.19	1.22
ENSMUSG00000013701	Timm23	translocase of inner mitochondrial membrane 23 [Source:MGI Symbol;Acc:MGI:1858317]	0.047245	4.47671	0.134463	0.720507	0.871361	70.71	26.85
ENSMUSG00000013707	Tnfaip8l2	tumor necrosis factor, alpha-induced protein 8-like 2 [Source:MGI Symbol;Acc:MGI:1917019]	0.905372	-0.809233	2.78273	0.12226	0.426903	1.18	0
ENSMUSG00000013736	Trnt1	tRNA nucleotidyl transferase, CCA-adding, 1 [Source:MGI Symbol;Acc:MGI:1917297]	-0.0925739	4.76314	0.867389	0.37082	0.654254	28.95	5.74
ENSMUSG00000013766	Ly6g6e	lymphocyte antigen 6 complex, locus G6E [Source:MGI Symbol;Acc:MGI:1917524]	NA	NA	NA	NA	NA	0.32	0
ENSMUSG00000013787	Ehmt2	euchromatic histone lysine N-methyltransferase 2 [Source:MGI Symbol;Acc:MGI:2148922]	-0.132795	5.13409	0.918128	0.35768	0.643862	25.29	4.85
ENSMUSG00000013822	Elof1	ELF1 homolog, elongation factor 1 [Source:MGI Symbol;Acc:MGI:1913376]	0.1471	5.8363	0.737829	0.407907	0.677369	150.42	79.98
ENSMUSG00000013833	Med16	mediator complex subunit 16 [Source:MGI Symbol;Acc:MGI:2158394]	-0.00258942	5.74532	0.000310972	0.986233	0.994442	33.1	2.18
ENSMUSG00000013846	St3gal1	ST3 beta-galactoside alpha-2,3-sialyltransferase 1 [Source:MGI Symbol;Acc:MGI:98304]	-0.445281	-0.520489	1.32278	0.27345	0.573141	0.87	0
ENSMUSG00000013858	Tmem259	transmembrane protein 259 [Source:MGI Symbol;Acc:MGI:2177957]	-0.0120472	4.71859	0.00377353	0.952072	0.982399	24.42	7.95
ENSMUSG00000013878	Rnf170	ring finger protein 170 [Source:MGI Symbol;Acc:MGI:1924983]	0.0270822	2.8259	0.0524961	0.8228	0.922354	8.35	1.52
ENSMUSG00000013921	Clip3	CAP-GLY domain containing linker protein 3 [Source:MGI Symbol;Acc:MGI:1923936]	NA	NA	NA	NA	NA	0.51	0
ENSMUSG00000013928	1700020L13Rik	RIKEN cDNA 1700020L13 gene [Source:MGI Symbol;Acc:MGI:1922879]	NA	NA	NA	NA	NA	0.66	0
ENSMUSG00000013936	Myl2	myosin, light polypeptide 2, regulatory, cardiac, slow [Source:MGI Symbol;Acc:MGI:97272]	NA	NA	NA	NA	NA	0	0
ENSMUSG00000013973	Dedd	death effector domain-containing [Source:MGI Symbol;Acc:MGI:1333874]	-0.233061	4.4314	3.77309	0.0769716	0.378721	33.5	4.54
ENSMUSG00000013974	Mcemp1	mast cell expressed membrane protein 1 [Source:MGI Symbol;Acc:MGI:1916439]	NA	NA	NA	NA	NA	0.04	0
ENSMUSG00000013997	Nit1	nitrilase 1 [Source:MGI Symbol;Acc:MGI:1350916]	0.0993846	7.43904	0.622993	0.445907	0.705083	311.92	49.98
ENSMUSG00000014030	Pax5	paired box 5 [Source:MGI Symbol;Acc:MGI:97489]	NA	NA	NA	NA	NA	0.02	0
ENSMUSG00000014039	Prdm15	PR domain containing 15 [Source:MGI Symbol;Acc:MGI:1930121]	-0.45958	2.60874	5.25308	0.0416676	0.338758	4.51	0.11
ENSMUSG00000014074	Rnf168	ring finger protein 168 [Source:MGI Symbol;Acc:MGI:1917488]	-0.394406	3.06437	3.44045	0.0894219	0.391397	12.42	1.86
ENSMUSG00000014075	Dynlt2b	dynein light chain Tctex-type 2B [Source:MGI Symbol;Acc:MGI:1913311]	0.949512	4.10023	6.51304	0.02769	0.33321	60.35	22.24
ENSMUSG00000014077	Chp1	calcineurin-like EF hand protein 1 [Source:MGI Symbol;Acc:MGI:1927185]	-0.218109	5.72408	1.56	0.236492	0.539028	42.32	2.62
ENSMUSG00000014104	Sval2	seminal vesicle antigen-like 2 [Source:MGI Symbol;Acc:MGI:1934254]	NA	NA	NA	NA	NA	0	0
ENSMUSG00000014158	Trpv4	transient receptor potential cation channel, subfamily V, member 4 [Source:MGI Symbol;Acc:MGI:1926945]	0.313166	7.47221	1.78929	0.206867	0.51548	127.29	4.87
ENSMUSG00000014164	Klhl3	kelch-like 3 [Source:MGI Symbol;Acc:MGI:2445185]	0.0507938	2.88929	0.0976343	0.760281	0.892205	2.13	0.51
ENSMUSG00000014177	Tvp23b	trans-golgi network vesicle protein 23B [Source:MGI Symbol;Acc:MGI:1914760]	0.307927	5.35859	2.35734	0.151738	0.458647	50.93	8.73
ENSMUSG00000014195	Dnajc7	DnaJ heat shock protein family (Hsp40) member C7 [Source:MGI Symbol;Acc:MGI:1928373]	-0.120226	5.93287	1.99385	0.184423	0.491614	76.2	12.83
ENSMUSG00000014198	Zfp385c	zinc finger protein 385C [Source:MGI Symbol;Acc:MGI:3608347]	NA	NA	NA	NA	NA	0.11	0
ENSMUSG00000014226	Cacybp	calcyclin binding protein [Source:MGI Symbol;Acc:MGI:1270839]	0.0249975	5.89493	0.0314418	0.862343	0.941429	60.22	25.27
ENSMUSG00000014232	Cluap1	clusterin associated protein 1 [Source:MGI Symbol;Acc:MGI:1924029]	-0.0242245	4.12849	0.0257263	0.875354	0.946994	21.53	11.51
ENSMUSG00000014243	Zswim7	zinc finger SWIM-type containing 7 [Source:MGI Symbol;Acc:MGI:1916997]	0.793176	4.19906	7.14028	0.0216938	0.331432	66.03	32.29
ENSMUSG00000014245	Pigl	phosphatidylinositol glycan anchor biosynthesis, class L [Source:MGI Symbol;Acc:MGI:2681271]	0.199033	3.49584	2.00408	0.183386	0.490251	10.64	1.54
ENSMUSG00000050856	Atp5k	ATP synthase, H+ transporting, mitochondrial F1F0 complex, subunit E [Source:MGI Symbol;Acc:MGI:106636]	2.26222	7.50964	5.64569	0.0386129	0.338758	5877.49	513.94
ENSMUSG00000087171	Gm12962	predicted gene 12962 [Source:MGI Symbol;Acc:MGI:3650901]	2.25141	3.89183	6.82738	0.0256912	0.331432	154.48	8
ENSMUSG00000014303	Glis2	GLIS family zinc finger 2 [Source:MGI Symbol;Acc:MGI:1932535]	-0.213301	5.8372	2.17891	0.166765	0.473928	36.31	4.06
ENSMUSG00000089768	Tmsb15b1	thymosin beta 15b1 [Source:MGI Symbol;Acc:MGI:3843059]	2.2477	0.792687	9.88183	0.0093872	0.331293	32.63	2.62
ENSMUSG00000014329	Bicc1	BicC family RNA binding protein 1 [Source:MGI Symbol;Acc:MGI:1933388]	-0.451027	6.48034	22.2643	0.000559236	0.217793	53.3	6.7
ENSMUSG00000014349	Ube2z	ubiquitin-conjugating enzyme E2Z [Source:MGI Symbol;Acc:MGI:1343160]	-0.129842	4.87034	1.68046	0.220276	0.527685	12.99	1.91
ENSMUSG00000014351	Gip	gastric inhibitory polypeptide [Source:MGI Symbol;Acc:MGI:107504]	NA	NA	NA	NA	NA	0.54	0
ENSMUSG00000014353	Tmem87b	transmembrane protein 87B [Source:MGI Symbol;Acc:MGI:1919727]	0.399476	5.76133	5.85513	0.0331394	0.335674	34.76	4.49
ENSMUSG00000014355	Anapc1	anaphase promoting complex subunit 1 [Source:MGI Symbol;Acc:MGI:103097]	0.154167	5.59833	1.12193	0.311246	0.60452	17.56	0.87
ENSMUSG00000014361	Mertk	MER proto-oncogene tyrosine kinase [Source:MGI Symbol;Acc:MGI:96965]	0.225885	4.7295	3.2393	0.0981587	0.400876	13.83	1.51
ENSMUSG00000014402	Tsg101	tumor susceptibility gene 101 [Source:MGI Symbol;Acc:MGI:106581]	-0.00884991	6.08226	0.00488418	0.945484	0.97854	102.25	17.98
ENSMUSG00000014418	Hps5	HPS5, biogenesis of lysosomal organelles complex 2 subunit 2 [Source:MGI Symbol;Acc:MGI:2180307]	-0.0221946	6.44807	0.0415576	0.842028	0.931455	54.15	1.9
ENSMUSG00000014426	Map3k4	mitogen-activated protein kinase kinase kinase 4 [Source:MGI Symbol;Acc:MGI:1346875]	0.269218	5.32333	1.97558	0.186295	0.493444	35.27	8.05
ENSMUSG00000014444	Piezo1	piezo-type mechanosensitive ion channel component 1 [Source:MGI Symbol;Acc:MGI:3603204]	0.00675171	3.23804	0.000801381	0.977901	0.991411	3.78	0.17
ENSMUSG00000014453	Blk	B lymphoid kinase [Source:MGI Symbol;Acc:MGI:88169]	NA	NA	NA	NA	NA	0.01	0
ENSMUSG00000014470	Rnf166	ring finger protein 166 [Source:MGI Symbol;Acc:MGI:1915968]	-0.288459	4.96897	6.80689	0.0235379	0.331432	39.32	6.5
ENSMUSG00000014496	Ankrd28	ankyrin repeat domain 28 [Source:MGI Symbol;Acc:MGI:2145661]	0.0702399	4.35837	0.233105	0.638292	0.826662	9.08	0.39
ENSMUSG00000014498	Ankrd52	ankyrin repeat domain 52 [Source:MGI Symbol;Acc:MGI:2444029]	-0.236546	1.85837	1.01953	0.333405	0.623442	2.76	0.14
ENSMUSG00000014503	Pkd2l2	polycystic kidney disease 2-like 2 [Source:MGI Symbol;Acc:MGI:1858231]	0.60617	0.660591	3.88201	0.0733626	0.374772	1.22	0.3
ENSMUSG00000014504	Srp19	signal recognition particle 19 [Source:MGI Symbol;Acc:MGI:1913634]	0.853717	5.63784	5.11569	0.046274	0.341154	167.6	62.04
ENSMUSG00000014529	Tmbim7	transmembrane BAX inhibitor motif containing 7 [Source:MGI Symbol;Acc:MGI:1922305]	NA	NA	NA	NA	NA	0.03	0
ENSMUSG00000014542	Clec4f	C-type lectin domain family 4, member f [Source:MGI Symbol;Acc:MGI:1859834]	NA	NA	NA	NA	NA	0.03	0
ENSMUSG00000014543	Klra17	killer cell lectin-like receptor, subfamily A, member 17 [Source:MGI Symbol;Acc:MGI:2180674]	NA	NA	NA	NA	NA	0.08	0
ENSMUSG00000014547	Wdfy2	WD repeat and FYVE domain containing 2 [Source:MGI Symbol;Acc:MGI:2442811]	-0.00722054	4.17983	0.00328404	0.955285	0.984019	5.9	0.38
ENSMUSG00000014550	Rbsn	rabenosyn, RAB effector [Source:MGI Symbol;Acc:MGI:1925537]	-0.1933	4.63513	2.97261	0.111432	0.414628	9.83	0.78
ENSMUSG00000014551	Mrps25	mitochondrial ribosomal protein S25 [Source:MGI Symbol;Acc:MGI:1928140]	0.248212	5.60537	1.62111	0.228074	0.532837	66.6	28.37
ENSMUSG00000014554	Dguok	deoxyguanosine kinase [Source:MGI Symbol;Acc:MGI:1351602]	-0.035456	4.75976	0.107588	0.748802	0.885741	49.24	21.17
ENSMUSG00000014592	Camta1	calmodulin binding transcription activator 1 [Source:MGI Symbol;Acc:MGI:2140230]	0.6612	2.66069	3.22104	0.0996634	0.402403	20.86	7.26
ENSMUSG00000014599	Csf1	colony stimulating factor 1 (macrophage) [Source:MGI Symbol;Acc:MGI:1339753]	-0.0914382	1.256	0.0426183	0.840056	0.930569	2.82	0.08
ENSMUSG00000014601	Strip1	striatin interacting protein 1 [Source:MGI Symbol;Acc:MGI:2443884]	0.109536	5.7563	0.639954	0.439941	0.701227	31.1	3.9
ENSMUSG00000014602	Kif1a	kinesin family member 1A [Source:MGI Symbol;Acc:MGI:108391]	NA	NA	NA	NA	NA	0.04	0
ENSMUSG00000014603	Alx3	aristaless-like homeobox 3 [Source:MGI Symbol;Acc:MGI:1277097]	NA	NA	NA	NA	NA	0.07	0
ENSMUSG00000014606	Slc25a11	solute carrier family 25 (mitochondrial carrier oxoglutarate carrier), member 11 [Source:MGI Symbol;Acc:MGI:1915113]	0.186598	8.21533	2.09484	0.174504	0.481232	385.67	68.82
ENSMUSG00000014609	Chrne	cholinergic receptor, nicotinic, epsilon polypeptide [Source:MGI Symbol;Acc:MGI:87894]	NA	NA	NA	NA	NA	0.72	0
ENSMUSG00000019689	Fmc1	formation of mitochondrial complex V assembly factor 1 [Source:MGI Symbol;Acc:MGI:1913367]	2.20459	7.17334	6.9921	0.0243401	0.331432	2354.25	253.96
ENSMUSG00000014668	Chfr	checkpoint with forkhead and ring finger domains [Source:MGI Symbol;Acc:MGI:2444898]	-0.234474	4.1067	4.60251	0.054043	0.353411	13.74	0.67
ENSMUSG00000014686	Ceacam16	carcinoembryonic antigen-related cell adhesion molecule 16 [Source:MGI Symbol;Acc:MGI:2685615]	NA	NA	NA	NA	NA	0	0
ENSMUSG00000014704	Hoxa2	homeobox A2 [Source:MGI Symbol;Acc:MGI:96174]	NA	NA	NA	NA	NA	0.71	0
ENSMUSG00000014725	Adam28	a disintegrin and metallopeptidase domain 28 [Source:MGI Symbol;Acc:MGI:105988]	NA	NA	NA	NA	NA	0.17	0
ENSMUSG00000014747	Ankrd53	ankyrin repeat domain 53 [Source:MGI Symbol;Acc:MGI:1922555]	NA	NA	NA	NA	NA	0	0
ENSMUSG00000014748	Tex261	testis expressed gene 261 [Source:MGI Symbol;Acc:MGI:1096575]	0.0721844	6.42436	0.340504	0.570807	0.788281	59.18	11.59
ENSMUSG00000014763	Fam120b	family with sequence similarity 120, member B [Source:MGI Symbol;Acc:MGI:1914794]	-0.075748	5.79595	0.399731	0.539596	0.76792	19.3	1.59
ENSMUSG00000014767	Tbp	TATA box binding protein [Source:MGI Symbol;Acc:MGI:101838]	-0.176093	4.19277	2.685	0.128346	0.433786	22.59	3.3
ENSMUSG00000014769	Psmb1	proteasome (prosome, macropain) subunit, beta type 1 [Source:MGI Symbol;Acc:MGI:104884]	0.336816	7.08906	3.61613	0.0825619	0.382706	127.96	81.26
ENSMUSG00000014771	Pdcd2	programmed cell death 2 [Source:MGI Symbol;Acc:MGI:104643]	0.0213073	4.25484	0.0204811	0.888679	0.952614	40.85	16.85
ENSMUSG00000014773	Dll1	delta like canonical Notch ligand 1 [Source:MGI Symbol;Acc:MGI:104659]	0.25611	2.82057	1.55442	0.237282	0.539315	5.65	0.34
ENSMUSG00000014776	Nol3	nucleolar protein 3 (apoptosis repressor with CARD domain) [Source:MGI Symbol;Acc:MGI:1925938]	NA	NA	NA	NA	NA	0.22	0
ENSMUSG00000014778	Fhod1	formin homology 2 domain containing 1 [Source:MGI Symbol;Acc:MGI:2679008]	-0.181529	0.422588	0.25671	0.621964	0.816872	1.09	0.1
ENSMUSG00000014782	Plekhg4	pleckstrin homology domain containing, family G (with RhoGef domain) member 4 [Source:MGI Symbol;Acc:MGI:2142544]	NA	NA	NA	NA	NA	0.16	0
ENSMUSG00000014786	Slc9a5	solute carrier family 9 (sodium/hydrogen exchanger), member 5 [Source:MGI Symbol;Acc:MGI:2685542]	NA	NA	NA	NA	NA	0.2	0
ENSMUSG00000014791	Elmo3	engulfment and cell motility 3 [Source:MGI Symbol;Acc:MGI:2679007]	-0.188575	4.92882	1.39868	0.260821	0.561292	27.96	1.18
ENSMUSG00000014813	Stc1	stanniocalcin 1 [Source:MGI Symbol;Acc:MGI:109131]	NA	NA	NA	NA	NA	0.49	0
ENSMUSG00000014837	4931428F04Rik	RIKEN cDNA 4931428F04 gene [Source:MGI Symbol;Acc:MGI:1921606]	-0.365798	-0.659614	1.82827	0.202326	0.510029	0.75	0
ENSMUSG00000014846	Tppp3	tubulin polymerization-promoting protein family member 3 [Source:MGI Symbol;Acc:MGI:1915221]	NA	NA	NA	NA	NA	2.6	0
ENSMUSG00000014850	Msh3	mutS homolog 3 [Source:MGI Symbol;Acc:MGI:109519]	-0.21647	5.00529	4.44278	0.0577334	0.356523	20.92	6.83
ENSMUSG00000014852	Adamts13	a disintegrin-like and metallopeptidase (reprolysin type) with thrombospondin type 1 motif, 13 [Source:MGI Symbol;Acc:MGI:2685556]	NA	NA	NA	NA	NA	0.23	0
ENSMUSG00000014856	Tmem208	transmembrane protein 208 [Source:MGI Symbol;Acc:MGI:1913570]	0.750406	6.27801	10.1341	0.00831371	0.331293	212.11	127.29
ENSMUSG00000014859	E2f4	E2F transcription factor 4 [Source:MGI Symbol;Acc:MGI:103012]	-0.357224	4.57397	7.92968	0.0161523	0.331432	23.74	1.13
ENSMUSG00000014867	Surf4	surfeit gene 4 [Source:MGI Symbol;Acc:MGI:98445]	0.378373	8.10986	4.16024	0.0650399	0.364501	200.51	27.79
ENSMUSG00000014873	Surf2	surfeit gene 2 [Source:MGI Symbol;Acc:MGI:98444]	-0.00229898	4.69395	0.000338513	0.985636	0.994328	37.98	14.5
ENSMUSG00000014905	Dnajb9	DnaJ heat shock protein family (Hsp40) member B9 [Source:MGI Symbol;Acc:MGI:1351618]	0.370959	3.92511	3.84311	0.0746274	0.376592	12.1	2.41
ENSMUSG00000014907	Naf1	nuclear assembly factor 1 ribonucleoprotein [Source:MGI Symbol;Acc:MGI:2682306]	-0.0594085	0.438555	0.040411	0.844191	0.932111	1.54	0.2
ENSMUSG00000014932	Yes1	YES proto-oncogene 1, Src family tyrosine kinase [Source:MGI Symbol;Acc:MGI:99147]	-0.00526364	4.51958	0.00151118	0.969658	0.988253	15.7	0.91
ENSMUSG00000014956	Ppp1cb	protein phosphatase 1 catalytic subunit beta [Source:MGI Symbol;Acc:MGI:104871]	0.011664	6.06267	0.0102733	0.921013	0.968095	23.75	8.72
ENSMUSG00000014959	Gorasp2	golgi reassembly stacking protein 2 [Source:MGI Symbol;Acc:MGI:2135962]	-0.118074	6.67818	0.646369	0.437718	0.699344	92.1	10.27
ENSMUSG00000014980	Tsen15	tRNA splicing endonuclease subunit 15 [Source:MGI Symbol;Acc:MGI:1913887]	0.135283	3.5137	1.03028	0.330975	0.621481	21.55	7.6
ENSMUSG00000015001	Oc90	otoconin 90 [Source:MGI Symbol;Acc:MGI:1313269]	NA	NA	NA	NA	NA	0.02	0
ENSMUSG00000015002	Efr3a	EFR3 homolog A [Source:MGI Symbol;Acc:MGI:1923990]	-0.082523	6.76709	0.513308	0.488006	0.733562	56.24	4.95
ENSMUSG00000024503	Spink1	serine peptidase inhibitor, Kazal type 1 [Source:MGI Symbol;Acc:MGI:106202]	2.16296	10.0704	7.34414	0.0217306	0.331432	9304.69	796.38
ENSMUSG00000015016	Acsf3	acyl-CoA synthetase family member 3 [Source:MGI Symbol;Acc:MGI:2182591]	0.0875513	5.19369	0.65694	0.434096	0.697039	29.68	7
ENSMUSG00000015023	Ddx19a	DEAD box helicase 19a [Source:MGI Symbol;Acc:MGI:99526]	0.00529837	1.92227	0.00133123	0.971521	0.989181	3.52	1.1
ENSMUSG00000015027	Galns	galactosamine (N-acetyl)-6-sulfate sulfatase [Source:MGI Symbol;Acc:MGI:1355303]	0.397695	5.80251	1.30576	0.278437	0.578046	100.75	2.91
ENSMUSG00000015053	Gata2	GATA binding protein 2 [Source:MGI Symbol;Acc:MGI:95662]	-0.385119	0.579687	0.463081	0.509727	0.749357	2	0
ENSMUSG00000015083	C8g	complement component 8, gamma polypeptide [Source:MGI Symbol;Acc:MGI:88237]	0.751449	5.45089	7.88249	0.016854	0.331432	105.6	25.56
ENSMUSG00000015085	Entpd2	ectonucleoside triphosphate diphosphohydrolase 2 [Source:MGI Symbol;Acc:MGI:1096863]	0.246339	4.35051	1.26716	0.283245	0.582411	22.8	2.8
ENSMUSG00000015087	Rabl6	RAB, member RAS oncogene family-like 6 [Source:MGI Symbol;Acc:MGI:2442633]	-0.0837585	5.51482	0.619556	0.447132	0.705486	32.12	7.68
ENSMUSG00000015090	Ptgds	prostaglandin D2 synthase (brain) [Source:MGI Symbol;Acc:MGI:99261]	-0.300607	5.54015	0.183154	0.677648	0.847566	460.17	6.62
ENSMUSG00000015092	Edf1	endothelial differentiation-related factor 1 [Source:MGI Symbol;Acc:MGI:1891227]	0.583338	8.03393	2.63893	0.132934	0.438425	940.01	480.65
ENSMUSG00000015093	Clic3	chloride intracellular channel 3 [Source:MGI Symbol;Acc:MGI:1916704]	NA	NA	NA	NA	NA	1.42	0
ENSMUSG00000015094	Npdc1	neural proliferation, differentiation and control 1 [Source:MGI Symbol;Acc:MGI:1099802]	0.104179	4.77944	0.525727	0.482903	0.730387	42.41	9.56
ENSMUSG00000015095	Fbxw5	F-box and WD-40 domain protein 5 [Source:MGI Symbol;Acc:MGI:1354731]	0.0895095	6.6067	0.260892	0.619171	0.81534	96.62	5.65
ENSMUSG00000015112	Slc25a13	solute carrier family 25 (mitochondrial carrier, adenine nucleotide translocator), member 13 [Source:MGI Symbol;Acc:MGI:1354721]	0.209723	6.7741	2.89294	0.115824	0.418082	74.37	27.25
ENSMUSG00000015120	Ube2i	ubiquitin-conjugating enzyme E2I [Source:MGI Symbol;Acc:MGI:107365]	-0.122745	4.65005	1.16483	0.302583	0.597859	46.14	12.57
ENSMUSG00000015126	Tsr3	TSR3 20S rRNA accumulation [Source:MGI Symbol;Acc:MGI:1915577]	-0.0341373	4.49746	0.098944	0.758734	0.891397	41.74	13.82
ENSMUSG00000015127	Unkl	unkempt family like zinc finger [Source:MGI Symbol;Acc:MGI:1921404]	0.114612	3.44775	0.315409	0.585159	0.796276	20.65	0.32
ENSMUSG00000015133	Lrrk1	leucine-rich repeat kinase 1 [Source:MGI Symbol;Acc:MGI:2142227]	-0.101472	3.06221	0.268357	0.614257	0.811929	5.68	0.81
ENSMUSG00000015134	Aldh1a3	aldehyde dehydrogenase family 1, subfamily A3 [Source:MGI Symbol;Acc:MGI:1861722]	NA	NA	NA	NA	NA	0.26	0
ENSMUSG00000015143	Actn1	actinin, alpha 1 [Source:MGI Symbol;Acc:MGI:2137706]	0.831823	0.427521	6.67749	0.0246261	0.331432	1.64	0.08
ENSMUSG00000015149	Sirt2	sirtuin 2 [Source:MGI Symbol;Acc:MGI:1927664]	-0.0703581	6.19644	0.590431	0.457743	0.713202	82.25	15.23
ENSMUSG00000015165	Hnrnpl	heterogeneous nuclear ribonucleoprotein L [Source:MGI Symbol;Acc:MGI:104816]	-0.171073	5.26555	3.50251	0.0869214	0.388957	54.88	23.13
ENSMUSG00000015176	Nolc1	nucleolar and coiled-body phosphoprotein 1 [Source:MGI Symbol;Acc:MGI:1918019]	-0.294143	4.69545	4.86641	0.0485504	0.34713	22.65	6.15
ENSMUSG00000015189	Casd1	CAS1 domain containing 1 [Source:MGI Symbol;Acc:MGI:2384865]	0.21738	4.73565	1.41503	0.258205	0.559036	15.41	1.29
ENSMUSG00000015202	Cnksr3	Cnksr family member 3 [Source:MGI Symbol;Acc:MGI:2674130]	-0.34117	2.61463	3.38908	0.0915589	0.394226	3.69	0.22
ENSMUSG00000015214	Mtmr1	myotubularin related protein 1 [Source:MGI Symbol;Acc:MGI:1858271]	-0.125363	4.86736	0.704929	0.418246	0.685821	17	0.61
ENSMUSG00000015217	Hmgb3	high mobility group box 3 [Source:MGI Symbol;Acc:MGI:1098219]	0.164793	4.36564	1.26591	0.28347	0.582617	29.6	7.83
ENSMUSG00000015222	Map2	microtubule-associated protein 2 [Source:MGI Symbol;Acc:MGI:97175]	NA	NA	NA	NA	NA	0.47	0
ENSMUSG00000015224	Cyp2j9	cytochrome P450, family 2, subfamily j, polypeptide 9 [Source:MGI Symbol;Acc:MGI:1921769]	0.000225386	3.89353	1.48349e-06	0.999049	0.999493	15.4	1.45
ENSMUSG00000015242	Nipsnap3a	nipsnap homolog 3A [Source:MGI Symbol;Acc:MGI:1920648]	NA	NA	NA	NA	NA	0.04	0
ENSMUSG00000015243	Abca1	ATP-binding cassette, sub-family A (ABC1), member 1 [Source:MGI Symbol;Acc:MGI:99607]	-0.23019	3.59804	0.361222	0.560423	0.782014	4.17	0.16
ENSMUSG00000015247	Nipsnap3b	nipsnap homolog 3B [Source:MGI Symbol;Acc:MGI:1913786]	0.159772	5.16794	1.33912	0.270662	0.570966	57.58	11.05
ENSMUSG00000015289	Lage3	L antigen family, member 3 [Source:MGI Symbol;Acc:MGI:1913442]	0.719014	4.94004	4.78439	0.0519435	0.350242	98.08	55.96
ENSMUSG00000015290	Ubl4a	ubiquitin-like 4A [Source:MGI Symbol;Acc:MGI:95049]	0.264912	5.9837	2.97287	0.111418	0.414628	102.59	50.2
ENSMUSG00000015291	Gdi1	guanosine diphosphate (GDP) dissociation inhibitor 1 [Source:MGI Symbol;Acc:MGI:99846]	-0.0023998	6.88375	0.000311155	0.986229	0.994442	95.78	6.48
ENSMUSG00000015305	Sash1	SAM and SH3 domain containing 1 [Source:MGI Symbol;Acc:MGI:1917347]	0.188539	3.38424	0.28819	0.602138	0.805734	13.88	2
ENSMUSG00000015312	Gadd45b	growth arrest and DNA-damage-inducible 45 beta [Source:MGI Symbol;Acc:MGI:107776]	NA	NA	NA	NA	NA	1.6	0
ENSMUSG00000015314	Slamf6	SLAM family member 6 [Source:MGI Symbol;Acc:MGI:1353620]	NA	NA	NA	NA	NA	0.3	0
ENSMUSG00000015316	Slamf1	signaling lymphocytic activation molecule family member 1 [Source:MGI Symbol;Acc:MGI:1351314]	NA	NA	NA	NA	NA	0.18	0
ENSMUSG00000015335	Zdhhc12	zinc finger, DHHC domain containing 12 [Source:MGI Symbol;Acc:MGI:1913470]	0.302194	4.45423	3.25922	0.0972479	0.400876	44.95	10.59
ENSMUSG00000015337	Endog	endonuclease G [Source:MGI Symbol;Acc:MGI:1261433]	0.0850539	6.15327	0.375288	0.552058	0.776506	145.58	64.64
ENSMUSG00000015340	Cybb	cytochrome b-245, beta polypeptide [Source:MGI Symbol;Acc:MGI:88574]	-0.113357	1.79454	0.029019	0.867995	0.944011	2.92	0
ENSMUSG00000015341	Golga7	golgi autoantigen, golgin subfamily a, 7 [Source:MGI Symbol;Acc:MGI:1931029]	-0.123973	5.71534	1.10919	0.313885	0.606518	56.21	8.66
ENSMUSG00000015342	Xk	X-linked Kx blood group [Source:MGI Symbol;Acc:MGI:103569]	NA	NA	NA	NA	NA	0.17	0
ENSMUSG00000015354	Pcolce2	procollagen C-endopeptidase enhancer 2 [Source:MGI Symbol;Acc:MGI:1923727]	1.12324	-0.607419	5.10032	0.0442366	0.340078	0.46	0.01
ENSMUSG00000015355	Cd48	CD48 antigen [Source:MGI Symbol;Acc:MGI:88339]	0.218326	-0.514485	0.157193	0.699013	0.859456	2.18	0
ENSMUSG00000015357	Clpx	caseinolytic mitochondrial matrix peptidase chaperone subunit [Source:MGI Symbol;Acc:MGI:1346017]	-0.0993513	7.53008	0.524641	0.483345	0.730654	154.89	19.81
ENSMUSG00000015363	Trabd	TraB domain containing [Source:MGI Symbol;Acc:MGI:1915226]	-0.13484	6.20808	1.18683	0.298274	0.595223	69.62	6.37
ENSMUSG00000015365	Mov10l1	Mov10 like RISC complex RNA helicase 1 [Source:MGI Symbol;Acc:MGI:1891384]	NA	NA	NA	NA	NA	0	0
ENSMUSG00000015377	Dennd6b	DENN/MADD domain containing 6B [Source:MGI Symbol;Acc:MGI:1916690]	-0.0628704	3.98917	0.159675	0.696778	0.858428	14.34	0.87
ENSMUSG00000015396	Cd83	CD83 antigen [Source:MGI Symbol;Acc:MGI:1328316]	-0.808219	0.201882	1.08805	0.31942	0.611455	3.81	0
ENSMUSG00000015401	Cltrn	collectrin, amino acid transport regulator [Source:MGI Symbol;Acc:MGI:1926234]	0.455677	11.3967	5.01995	0.0456646	0.340674	4321.86	1760.87
ENSMUSG00000015405	Ace2	angiotensin I converting enzyme (peptidyl-dipeptidase A) 2 [Source:MGI Symbol;Acc:MGI:1917258]	0.283372	5.88065	1.9237	0.191746	0.499686	38.74	3.81
ENSMUSG00000015437	Gzmb	granzyme B [Source:MGI Symbol;Acc:MGI:109267]	NA	NA	NA	NA	NA	0.21	0
ENSMUSG00000015441	Gzmf	granzyme F [Source:MGI Symbol;Acc:MGI:109254]	NA	NA	NA	NA	NA	0	0
ENSMUSG00000015443	Gzmn	granzyme N [Source:MGI Symbol;Acc:MGI:2675494]	NA	NA	NA	NA	NA	0.07	0
ENSMUSG00000015451	C4a	complement component 4A (Rodgers blood group) [Source:MGI Symbol;Acc:MGI:98320]	NA	NA	NA	NA	NA	1.37	0
ENSMUSG00000015452	Ager	advanced glycosylation end product-specific receptor [Source:MGI Symbol;Acc:MGI:893592]	NA	NA	NA	NA	NA	0.46	0
ENSMUSG00000015461	Atf6b	activating transcription factor 6 beta [Source:MGI Symbol;Acc:MGI:105121]	0.159343	4.80195	0.641778	0.439307	0.700558	26.62	1.43
ENSMUSG00000015467	Egfl8	EGF-like domain 8 [Source:MGI Symbol;Acc:MGI:1932094]	0.0581464	-0.123761	0.0152602	0.903819	0.959429	2.43	0.2
ENSMUSG00000015468	Notch4	notch 4 [Source:MGI Symbol;Acc:MGI:107471]	-0.178012	1.74396	0.265443	0.616164	0.812951	2.19	0.12
ENSMUSG00000015474	Ppt2	palmitoyl-protein thioesterase 2 [Source:MGI Symbol;Acc:MGI:1860075]	0.338902	6.05499	1.92095	0.192315	0.499824	187.34	9.73
ENSMUSG00000015476	Prrt1	proline-rich transmembrane protein 1 [Source:MGI Symbol;Acc:MGI:1932118]	NA	NA	NA	NA	NA	0.25	0
ENSMUSG00000015478	Rnf5	ring finger protein 5 [Source:MGI Symbol;Acc:MGI:1860076]	0.0171102	7.37964	0.0230167	0.882043	0.9498	315.72	83.26
ENSMUSG00000015484	Fam163a	family with sequence similarity 163, member A [Source:MGI Symbol;Acc:MGI:3618859]	-0.0333076	6.35578	0.075706	0.788084	0.905356	40.93	1.95
ENSMUSG00000015488	Cacfd1	calcium channel flower domain containing 1 [Source:MGI Symbol;Acc:MGI:1924317]	0.0865193	5.70351	0.710028	0.416617	0.684719	42.2	7.46
ENSMUSG00000015501	Hivep2	human immunodeficiency virus type I enhancer binding protein 2 [Source:MGI Symbol;Acc:MGI:1338076]	-0.328146	1.73911	3.24139	0.0980624	0.400876	1.49	0.11
ENSMUSG00000015519	2310057J18Rik	RIKEN cDNA 2310057J18 gene [Source:MGI Symbol;Acc:MGI:1914969]	NA	NA	NA	NA	NA	0	0
ENSMUSG00000015522	Arnt	aryl hydrocarbon receptor nuclear translocator [Source:MGI Symbol;Acc:MGI:88071]	-0.222046	4.86581	3.05541	0.107085	0.409465	18.55	0.64
ENSMUSG00000015533	Itga2	integrin alpha 2 [Source:MGI Symbol;Acc:MGI:96600]	NA	NA	NA	NA	NA	0.27	0
ENSMUSG00000015536	Mocs2	molybdenum cofactor synthesis 2 [Source:MGI Symbol;Acc:MGI:1336894]	0.269106	7.40288	2.78051	0.122394	0.427036	258.54	164.02
ENSMUSG00000015542	Nat9	N-acetyltransferase 9 (GCN5-related, putative) [Source:MGI Symbol;Acc:MGI:1913426]	-0.0272937	4.31997	0.0383834	0.848095	0.934105	47.46	16.22
ENSMUSG00000015568	Lpl	lipoprotein lipase [Source:MGI Symbol;Acc:MGI:96820]	-0.274903	7.1416	0.104958	0.75256	0.887542	916.49	1.51
ENSMUSG00000015575	Atp6v0e	ATPase, H+ transporting, lysosomal V0 subunit E [Source:MGI Symbol;Acc:MGI:1328318]	0.69745	7.50086	7.49193	0.0186867	0.331432	490.89	220.86
ENSMUSG00000015579	Nkx2-5	NK2 homeobox 5 [Source:MGI Symbol;Acc:MGI:97350]	NA	NA	NA	NA	NA	0	0
ENSMUSG00000015597	Zfp318	zinc finger protein 318 [Source:MGI Symbol;Acc:MGI:1889348]	-0.348899	4.72007	6.5973	0.0253307	0.331432	11.83	1.5
ENSMUSG00000015599	Ttbk1	tau tubulin kinase 1 [Source:MGI Symbol;Acc:MGI:2147036]	0.231341	-0.210672	0.444846	0.517952	0.75492	0.4	0.03
ENSMUSG00000015605	Srf	serum response factor [Source:MGI Symbol;Acc:MGI:106658]	-0.0296447	3.61054	0.0316281	0.861941	0.94137	15.5	0.93
ENSMUSG00000015619	Gata3	GATA binding protein 3 [Source:MGI Symbol;Acc:MGI:95663]	NA	NA	NA	NA	NA	1.03	0
ENSMUSG00000015627	Gata5	GATA binding protein 5 [Source:MGI Symbol;Acc:MGI:109497]	NA	NA	NA	NA	NA	0.07	0
ENSMUSG00000015647	Lama5	laminin, alpha 5 [Source:MGI Symbol;Acc:MGI:105382]	-0.102537	4.65353	0.237133	0.635434	0.825495	21.21	1.88
ENSMUSG00000015652	Steap1	six transmembrane epithelial antigen of the prostate 1 [Source:MGI Symbol;Acc:MGI:1917608]	0.419167	4.89148	1.95099	0.190377	0.498612	65.28	14.38
ENSMUSG00000015653	Steap2	six transmembrane epithelial antigen of prostate 2 [Source:MGI Symbol;Acc:MGI:1921301]	0.239194	7.92782	2.42903	0.146188	0.452715	133.87	8.18
ENSMUSG00000015656	Hspa8	heat shock protein 8 [Source:MGI Symbol;Acc:MGI:105384]	-0.0448028	10.1051	0.12656	0.728466	0.875028	1362.4	177.84
ENSMUSG00000015659	Serac1	serine active site containing 1 [Source:MGI Symbol;Acc:MGI:2447813]	-0.195789	2.1361	1.02308	0.3326	0.623232	3.49	0.01
ENSMUSG00000015665	Awat1	acyl-CoA wax alcohol acyltransferase 1 [Source:MGI Symbol;Acc:MGI:3588200]	NA	NA	NA	NA	NA	0	0
ENSMUSG00000015668	Pdzd11	PDZ domain containing 11 [Source:MGI Symbol;Acc:MGI:1919871]	0.112241	6.13628	1.00189	0.337451	0.627042	131.01	53.03
ENSMUSG00000015671	Psma2	proteasome subunit alpha 2 [Source:MGI Symbol;Acc:MGI:104885]	0.31984	7.29752	5.0404	0.045296	0.340252	102.34	63.57
ENSMUSG00000015672	Mrpl32	mitochondrial ribosomal protein L32 [Source:MGI Symbol;Acc:MGI:2137226]	0.520801	5.32116	4.59111	0.0545681	0.353618	91.64	59.81
ENSMUSG00000015697	Setdb1	SET domain, bifurcated 1 [Source:MGI Symbol;Acc:MGI:1934229]	-0.0714238	4.48341	0.359861	0.560219	0.781996	9.84	0.91
ENSMUSG00000015702	Anxa9	annexin A9 [Source:MGI Symbol;Acc:MGI:1923711]	-0.03545	0.976616	0.0285021	0.868867	0.944579	2.45	0.13
ENSMUSG00000015709	Arnt2	aryl hydrocarbon receptor nuclear translocator 2 [Source:MGI Symbol;Acc:MGI:107188]	0.0658884	3.85279	0.121226	0.733999	0.878158	18.24	0.36
ENSMUSG00000015711	Prune1	prune exopolyphosphatase [Source:MGI Symbol;Acc:MGI:1925152]	0.087813	3.07822	0.216524	0.65039	0.833376	5.52	0.39
ENSMUSG00000015714	Cers2	ceramide synthase 2 [Source:MGI Symbol;Acc:MGI:1924143]	0.390631	8.28099	3.27026	0.0967473	0.40012	300.63	33.1
ENSMUSG00000015721	Nlrp5	NLR family, pyrin domain containing 5 [Source:MGI Symbol;Acc:MGI:1345193]	NA	NA	NA	NA	NA	0.04	0
ENSMUSG00000015733	Capza2	capping protein (actin filament) muscle Z-line, alpha 2 [Source:MGI Symbol;Acc:MGI:106222]	0.0122121	7.29376	0.0102922	0.92094	0.968095	138.58	17.23
ENSMUSG00000015745	Plekho1	pleckstrin homology domain containing, family O member 1 [Source:MGI Symbol;Acc:MGI:1914470]	0.021067	-0.160953	0.00307652	0.956719	0.984474	3.26	0.05
ENSMUSG00000015747	Vps45	vacuolar protein sorting 45 [Source:MGI Symbol;Acc:MGI:891965]	0.191383	4.57447	3.00288	0.109818	0.412917	38.64	15.21
ENSMUSG00000015748	Prpf3	pre-mRNA processing factor 3 [Source:MGI Symbol;Acc:MGI:1918017]	-0.422158	3.92145	9.09864	0.0112071	0.331432	20.01	3.99
ENSMUSG00000015749	Anp32e	acidic (leucine-rich) nuclear phosphoprotein 32 family, member E [Source:MGI Symbol;Acc:MGI:1913721]	0.21154	5.90314	2.27336	0.158586	0.466224	49.82	20.93
ENSMUSG00000015750	Aph1a	aph1 homolog A, gamma secretase subunit [Source:MGI Symbol;Acc:MGI:2385110]	0.111993	4.24829	0.43855	0.520874	0.756845	13.34	2.03
ENSMUSG00000015755	Tab2	TGF-beta activated kinase 1/MAP3K7 binding protein 2 [Source:MGI Symbol;Acc:MGI:1915902]	-0.372179	4.29051	8.2449	0.0145998	0.331432	10.01	2.17
ENSMUSG00000015757	Ppil4	peptidylprolyl isomerase (cyclophilin)-like 4 [Source:MGI Symbol;Acc:MGI:1914668]	-0.0431195	4.4323	0.0985404	0.75921	0.891645	12.92	3.33
ENSMUSG00000015759	Cnih1	cornichon family AMPA receptor auxiliary protein 1 [Source:MGI Symbol;Acc:MGI:1277202]	0.524951	5.90941	11.0238	0.00644821	0.331293	91.06	24.82
ENSMUSG00000015766	Eps8	epidermal growth factor receptor pathway substrate 8 [Source:MGI Symbol;Acc:MGI:104684]	-0.322832	7.31314	7.40896	0.01917	0.331432	127.8	16.92
ENSMUSG00000015776	Med22	mediator complex subunit 22 [Source:MGI Symbol;Acc:MGI:98446]	-0.131586	5.4164	1.13912	0.307733	0.601922	25.01	1.81
ENSMUSG00000015787	Abo	ABO blood group (transferase A, alpha 1-3-N-acetylgalactosaminyltransferase, transferase B, alpha 1-3-galactosyltransferase) [Source:MGI Symbol;Acc:MGI:2135738]	NA	NA	NA	NA	NA	0.05	0
ENSMUSG00000015790	Surf1	surfeit gene 1 [Source:MGI Symbol;Acc:MGI:98443]	0.312017	5.37162	5.03146	0.0454568	0.340522	90.5	40.21
ENSMUSG00000015804	Med28	mediator complex subunit 28 [Source:MGI Symbol;Acc:MGI:1914249]	0.247757	7.3558	1.44415	0.253634	0.554923	518.77	248.12
ENSMUSG00000015806	Qdpr	quinoid dihydropteridine reductase [Source:MGI Symbol;Acc:MGI:97836]	0.100747	9.73844	0.703367	0.418747	0.686253	1347.2	360.39
ENSMUSG00000015812	Gnrh1	gonadotropin releasing hormone 1 [Source:MGI Symbol;Acc:MGI:95789]	NA	NA	NA	NA	NA	4.05	0
ENSMUSG00000015829	Tnr	tenascin R [Source:MGI Symbol;Acc:MGI:99516]	NA	NA	NA	NA	NA	0.04	0
ENSMUSG00000015837	Sqstm1	sequestosome 1 [Source:MGI Symbol;Acc:MGI:107931]	-0.0760253	9.52943	0.159436	0.696993	0.858458	922.72	98.37
ENSMUSG00000015839	Nfe2l2	nuclear factor, erythroid derived 2, like 2 [Source:MGI Symbol;Acc:MGI:108420]	0.0209226	5.87721	0.0452728	0.835228	0.929202	43.96	11.39
ENSMUSG00000015843	Rxrg	retinoid X receptor gamma [Source:MGI Symbol;Acc:MGI:98216]	-0.0990847	1.55447	0.0894203	0.770251	0.89681	4.79	0.48
ENSMUSG00000015846	Rxra	retinoid X receptor alpha [Source:MGI Symbol;Acc:MGI:98214]	-0.130834	6.38389	0.760494	0.401016	0.67231	38.36	2.95
ENSMUSG00000015850	Adamtsl4	ADAMTS-like 4 [Source:MGI Symbol;Acc:MGI:2389008]	NA	NA	NA	NA	NA	0.88	0
ENSMUSG00000015852	Fcrls	Fc receptor-like S, scavenger receptor [Source:MGI Symbol;Acc:MGI:1933397]	NA	NA	NA	NA	NA	0.09	0
ENSMUSG00000015854	Cd5l	CD5 antigen-like [Source:MGI Symbol;Acc:MGI:1334419]	NA	NA	NA	NA	NA	0.09	0
ENSMUSG00000015869	Prpsap1	phosphoribosyl pyrophosphate synthetase-associated protein 1 [Source:MGI Symbol;Acc:MGI:1915013]	-0.321537	6.23443	6.70662	0.024376	0.331432	89.09	11.55
ENSMUSG00000015879	Fam184b	family with sequence similarity 184, member B [Source:MGI Symbol;Acc:MGI:2442958]	NA	NA	NA	NA	NA	0.2	0
ENSMUSG00000015880	Ncapg	non-SMC condensin I complex, subunit G [Source:MGI Symbol;Acc:MGI:1930197]	2.5686	0.327634	20.5303	0.000765943	0.224771	1.69	0
ENSMUSG00000015882	Lcorl	ligand dependent nuclear receptor corepressor-like [Source:MGI Symbol;Acc:MGI:2651932]	-0.0909539	3.90846	0.686474	0.42423	0.689769	9.52	3.47
ENSMUSG00000015889	Lta4h	leukotriene A4 hydrolase [Source:MGI Symbol;Acc:MGI:96836]	-0.107312	5.78039	1.24511	0.287263	0.585834	57.51	8.8
ENSMUSG00000015890	Amdhd1	amidohydrolase domain containing 1 [Source:MGI Symbol;Acc:MGI:1919011]	NA	NA	NA	NA	NA	0.85	0.06
ENSMUSG00000015932	Dstn	destrin [Source:MGI Symbol;Acc:MGI:1929270]	-0.0240599	7.81697	0.0431889	0.839005	0.930569	228.29	49.86
ENSMUSG00000015937	Macroh2a1	macroH2A.1 histone [Source:MGI Symbol;Acc:MGI:1349392]	-0.0319337	6.74321	0.0969391	0.761106	0.892666	124.74	37.76
ENSMUSG00000015942	Gtf2ird2	GTF2I repeat domain containing 2 [Source:MGI Symbol;Acc:MGI:2149780]	-0.249503	2.42238	2.16013	0.168454	0.476323	4.74	0.32
ENSMUSG00000034892	Rps29	ribosomal protein S29 [Source:MGI Symbol;Acc:MGI:107681]	2.13974	5.27016	5.03602	0.0483825	0.346297	1100.43	87.21
ENSMUSG00000015944	Castor2	cytosolic arginine sensor for mTORC1 subunit 2 [Source:MGI Symbol;Acc:MGI:1933384]	-0.0707304	6.46111	0.157254	0.698957	0.859456	27.91	10.53
ENSMUSG00000015947	Fcgr1	Fc receptor, IgG, high affinity I [Source:MGI Symbol;Acc:MGI:95498]	NA	NA	NA	NA	NA	1.33	0
ENSMUSG00000015950	Ncf1	neutrophil cytosolic factor 1 [Source:MGI Symbol;Acc:MGI:97283]	0.0456334	-0.93664	0.00535903	0.942901	0.977665	0.9	0
ENSMUSG00000015957	Wnt11	wingless-type MMTV integration site family, member 11 [Source:MGI Symbol;Acc:MGI:101948]	NA	NA	NA	NA	NA	0.35	0
ENSMUSG00000015961	Adss	adenylosuccinate synthetase, non muscle [Source:MGI Symbol;Acc:MGI:87948]	0.000928482	6.31628	5.46798e-05	0.994227	0.998016	56.74	7.18
ENSMUSG00000015962	1700016C15Rik	RIKEN cDNA 1700016C15 gene [Source:MGI Symbol;Acc:MGI:1916678]	0.687501	5.52674	1.68182	0.223492	0.52947	199.05	35.98
ENSMUSG00000015966	Il17rb	interleukin 17 receptor B [Source:MGI Symbol;Acc:MGI:1355292]	0.234329	2.09274	0.980665	0.342415	0.630603	5.33	0.75
ENSMUSG00000015968	Cacna1d	calcium channel, voltage-dependent, L type, alpha 1D subunit [Source:MGI Symbol;Acc:MGI:88293]	0.776483	1.15362	4.12917	0.0659102	0.366203	1.32	0.13
ENSMUSG00000015970	Chdh	choline dehydrogenase [Source:MGI Symbol;Acc:MGI:1860776]	-0.0996993	6.90807	0.254164	0.623678	0.817492	48.3	1.32
ENSMUSG00000015971	Actr8	ARP8 actin-related protein 8 [Source:MGI Symbol;Acc:MGI:1860775]	-0.14127	5.76465	1.50452	0.2445	0.545537	51	5.6
ENSMUSG00000015980	Lrrc27	leucine rich repeat containing 27 [Source:MGI Symbol;Acc:MGI:1923862]	-0.553352	-0.0104638	2.95913	0.112161	0.41481	1.99	0.09
ENSMUSG00000015981	Stk32c	serine/threonine kinase 32C [Source:MGI Symbol;Acc:MGI:2385336]	NA	NA	NA	NA	NA	0.52	0
ENSMUSG00000015994	Fnta	farnesyltransferase, CAAX box, alpha [Source:MGI Symbol;Acc:MGI:104683]	-0.0219664	6.36545	0.0583391	0.813394	0.917634	108.9	16.31
ENSMUSG00000016018	Mtrex	Mtr4 exosome RNA helicase [Source:MGI Symbol;Acc:MGI:1919448]	0.0318487	5.56064	0.0509709	0.825345	0.92348	29.38	5.18
ENSMUSG00000016024	Lbp	lipopolysaccharide binding protein [Source:MGI Symbol;Acc:MGI:1098776]	-0.669561	0.299995	2.79829	0.121325	0.425726	2.96	0.2
ENSMUSG00000016028	Celsr1	cadherin, EGF LAG seven-pass G-type receptor 1 [Source:MGI Symbol;Acc:MGI:1100883]	0.267497	1.29717	1.72213	0.21501	0.523288	0.59	0.17
ENSMUSG00000016087	Fli1	Friend leukemia integration 1 [Source:MGI Symbol;Acc:MGI:95554]	-0.632405	1.28935	2.04057	0.179747	0.488505	5.01	0.12
ENSMUSG00000016128	Stard13	StAR-related lipid transfer (START) domain containing 13 [Source:MGI Symbol;Acc:MGI:2385331]	-0.55642	0.901919	6.1634	0.0295886	0.333789	0.87	0.06
ENSMUSG00000016150	Tenm1	teneurin transmembrane protein 1 [Source:MGI Symbol;Acc:MGI:1345185]	NA	NA	NA	NA	NA	0.04	0
ENSMUSG00000016179	Camk1g	calcium/calmodulin-dependent protein kinase I gamma [Source:MGI Symbol;Acc:MGI:2388073]	-0.683504	4.32813	1.45845	0.254664	0.555365	35.82	0.42
ENSMUSG00000016181	Utp25	UTP25 small subunit processome component [Source:MGI Symbol;Acc:MGI:2138080]	-0.3937	1.88296	2.70037	0.127364	0.432308	2.97	0.37
ENSMUSG00000016194	Hsd11b1	hydroxysteroid 11-beta dehydrogenase 1 [Source:MGI Symbol;Acc:MGI:103562]	-0.574274	4.05564	0.618543	0.449627	0.707073	298.47	1.56
ENSMUSG00000016200	Syt14	synaptotagmin XIV [Source:MGI Symbol;Acc:MGI:2444490]	-0.113757	3.58857	0.794988	0.390871	0.667064	4.22	0.43
ENSMUSG00000016206	H2-M3	histocompatibility 2, M region locus 3 [Source:MGI Symbol;Acc:MGI:95915]	-0.164092	1.0933	0.408261	0.535373	0.764691	5.38	0.56
ENSMUSG00000016239	Lonrf3	LON peptidase N-terminal domain and ring finger 3 [Source:MGI Symbol;Acc:MGI:1921615]	0.221599	1.05109	1.26929	0.282862	0.581995	1.82	0.11
ENSMUSG00000037152	Ndufc1	NADH:ubiquinone oxidoreductase subunit C1 [Source:MGI Symbol;Acc:MGI:1913627]	2.13462	8.30793	6.74754	0.0263789	0.331432	6938.75	643.43
ENSMUSG00000016253	Nelfcd	negative elongation factor complex member C/D, Th1l [Source:MGI Symbol;Acc:MGI:1926424]	-0.150477	5.78857	1.48105	0.247997	0.549366	57.39	4.54
ENSMUSG00000016255	Tubb1	tubulin, beta 1 class VI [Source:MGI Symbol;Acc:MGI:107814]	NA	NA	NA	NA	NA	0.58	0
ENSMUSG00000016256	Ctsz	cathepsin Z [Source:MGI Symbol;Acc:MGI:1891190]	0.492827	8.60728	9.52602	0.00986397	0.331293	568.19	166.62
ENSMUSG00000016257	Prelid3b	PRELI domain containing 3B [Source:MGI Symbol;Acc:MGI:1913640]	-0.0179996	5.53196	0.026565	0.873357	0.946716	69.76	17
ENSMUSG00000016262	Sertad4	SERTA domain containing 4 [Source:MGI Symbol;Acc:MGI:2443496]	0.11626	-0.665477	0.0600247	0.810774	0.91679	0.96	0.01
ENSMUSG00000016283	H2-M2	histocompatibility 2, M region locus 2 [Source:MGI Symbol;Acc:MGI:95914]	NA	NA	NA	NA	NA	0	0
ENSMUSG00000016308	Ube2a	ubiquitin-conjugating enzyme E2A [Source:MGI Symbol;Acc:MGI:102959]	0.563388	5.87125	6.06086	0.0307839	0.333789	173.26	104.86
ENSMUSG00000016319	Slc25a5	solute carrier family 25 (mitochondrial carrier, adenine nucleotide translocator), member 5 [Source:MGI Symbol;Acc:MGI:1353496]	0.341234	10.7079	5.49597	0.0379423	0.338758	2633.93	1109.18
ENSMUSG00000016327	Atp1b4	ATPase, (Na+)/K+ transporting, beta 4 polypeptide [Source:MGI Symbol;Acc:MGI:1915071]	NA	NA	NA	NA	NA	0.05	0
ENSMUSG00000016344	Ppdpf	pancreatic progenitor cell differentiation and proliferation factor [Source:MGI Symbol;Acc:MGI:1913746]	0.350579	5.93101	1.92625	0.191924	0.499733	159.29	111.46
ENSMUSG00000016346	Kcnq2	potassium voltage-gated channel, subfamily Q, member 2 [Source:MGI Symbol;Acc:MGI:1309503]	NA	NA	NA	NA	NA	0.09	0
ENSMUSG00000016349	Eef1a2	eukaryotic translation elongation factor 1 alpha 2 [Source:MGI Symbol;Acc:MGI:1096317]	NA	NA	NA	NA	NA	0	0
ENSMUSG00000016356	Col20a1	collagen, type XX, alpha 1 [Source:MGI Symbol;Acc:MGI:1920618]	NA	NA	NA	NA	NA	0.88	0.01
ENSMUSG00000016382	Pls3	plastin 3 (T-isoform) [Source:MGI Symbol;Acc:MGI:104807]	0.135114	5.2333	0.763702	0.400055	0.671935	24.68	1.7
ENSMUSG00000016386	Mpped2	metallophosphoesterase domain containing 2 [Source:MGI Symbol;Acc:MGI:1924265]	-0.115411	0.44328	0.0631306	0.806048	0.914842	10.13	0.09
ENSMUSG00000016409	Nkap	NFKB activating protein [Source:MGI Symbol;Acc:MGI:1914300]	-0.169815	3.65239	1.18053	0.299499	0.595938	6.2	1.66
ENSMUSG00000117662	Gm4013	predicted gene 4013 [Source:MGI Symbol;Acc:MGI:3782187]	2.12154	2.86621	6.93123	0.0248291	0.331432	151.44	15.08
ENSMUSG00000016458	Wt1	Wilms tumor 1 homolog [Source:MGI Symbol;Acc:MGI:98968]	NA	NA	NA	NA	NA	0.61	0
ENSMUSG00000016477	E2f3	E2F transcription factor 3 [Source:MGI Symbol;Acc:MGI:1096340]	0.293374	1.47061	1.01572	0.334273	0.624461	1.69	0.11
ENSMUSG00000016481	Cr1l	complement component (3b/4b) receptor 1-like [Source:MGI Symbol;Acc:MGI:88513]	0.368835	5.74232	7.10641	0.0212315	0.331432	75.01	17.39
ENSMUSG00000016487	Ppfibp1	PTPRF interacting protein, binding protein 1 (liprin beta 1) [Source:MGI Symbol;Acc:MGI:1914783]	0.103166	6.01518	0.461562	0.510339	0.749357	30.23	2.54
ENSMUSG00000016493	Cd46	CD46 antigen, complement regulatory protein [Source:MGI Symbol;Acc:MGI:1203290]	-0.348928	0.227346	1.64591	0.224771	0.530597	0.52	0.03
ENSMUSG00000016494	Cd34	CD34 antigen [Source:MGI Symbol;Acc:MGI:88329]	-0.29631	3.64249	0.660688	0.433987	0.697039	21.55	0.57
ENSMUSG00000016495	Plgrkt	plasminogen receptor, C-terminal lysine transmembrane protein [Source:MGI Symbol;Acc:MGI:1915009]	0.291731	4.24851	2.947	0.112821	0.415463	42.07	25.95
ENSMUSG00000016496	Cd274	CD274 antigen [Source:MGI Symbol;Acc:MGI:1926446]	-0.339246	1.50634	0.559278	0.469647	0.722301	2.47	0.06
ENSMUSG00000016498	Pdcd1lg2	programmed cell death 1 ligand 2 [Source:MGI Symbol;Acc:MGI:1930125]	NA	NA	NA	NA	NA	0.04	0
ENSMUSG00000016503	Gtf3a	general transcription factor III A [Source:MGI Symbol;Acc:MGI:1913846]	-0.0917929	6.21372	0.601377	0.453706	0.70952	105.01	38.89
ENSMUSG00000016510	Mtif3	mitochondrial translational initiation factor 3 [Source:MGI Symbol;Acc:MGI:1923616]	-0.0828881	5.86708	0.779914	0.395255	0.67036	60	21.06
ENSMUSG00000016520	Lnx2	ligand of numb-protein X 2 [Source:MGI Symbol;Acc:MGI:2155959]	-0.399928	4.15135	6.78054	0.0237548	0.331432	9.84	0.51
ENSMUSG00000016524	Il19	interleukin 19 [Source:MGI Symbol;Acc:MGI:1890472]	NA	NA	NA	NA	NA	0.24	0
ENSMUSG00000016526	Dyrk3	dual-specificity tyrosine-(Y)-phosphorylation regulated kinase 3 [Source:MGI Symbol;Acc:MGI:1330300]	-0.0473935	1.84049	0.0898014	0.769777	0.896549	3.18	0.24
ENSMUSG00000016528	Mapkapk2	MAP kinase-activated protein kinase 2 [Source:MGI Symbol;Acc:MGI:109298]	-0.0967486	6.41815	0.312586	0.586821	0.797524	61.79	3.3
ENSMUSG00000016529	Il10	interleukin 10 [Source:MGI Symbol;Acc:MGI:96537]	NA	NA	NA	NA	NA	0	0
ENSMUSG00000016534	Lamp2	lysosomal-associated membrane protein 2 [Source:MGI Symbol;Acc:MGI:96748]	0.462382	10.2061	3.46274	0.0885136	0.391043	1125.59	202.12
ENSMUSG00000016541	Atxn10	ataxin 10 [Source:MGI Symbol;Acc:MGI:1859293]	-0.030713	6.30913	0.0712901	0.794195	0.908777	81.46	16.18
ENSMUSG00000016552	Foxred2	FAD-dependent oxidoreductase domain containing 2 [Source:MGI Symbol;Acc:MGI:106315]	1.27988	0.698468	6.33091	0.0278503	0.33321	1.35	0
ENSMUSG00000016554	Eif3d	eukaryotic translation initiation factor 3, subunit D [Source:MGI Symbol;Acc:MGI:1933181]	-0.0770656	5.80418	0.756953	0.40208	0.67341	58.42	10.66
ENSMUSG00000016559	H3f3b	H3.3 histone B [Source:MGI Symbol;Acc:MGI:1101768]	0.173154	8.2533	1.49636	0.245708	0.547057	338.86	194.92
ENSMUSG00000016619	Nup50	nucleoporin 50 [Source:MGI Symbol;Acc:MGI:1351502]	-0.309056	5.61087	8.73345	0.0125294	0.331432	22.43	3.26
ENSMUSG00000016624	Phf21b	PHD finger protein 21B [Source:MGI Symbol;Acc:MGI:2443812]	-0.11732	-0.894607	0.143282	0.711935	0.866903	2.73	0.04
ENSMUSG00000016626	Nlrp14	NLR family, pyrin domain containing 14 [Source:MGI Symbol;Acc:MGI:1924108]	NA	NA	NA	NA	NA	0	0
ENSMUSG00000016637	Ift27	intraflagellar transport 27 [Source:MGI Symbol;Acc:MGI:1914292]	0.101814	4.15038	0.41138	0.533845	0.763805	42.1	23.36
ENSMUSG00000016664	Pacsin2	protein kinase C and casein kinase substrate in neurons 2 [Source:MGI Symbol;Acc:MGI:1345153]	-0.108294	7.70977	0.961447	0.347002	0.635598	165.29	17.96
ENSMUSG00000016756	Cmah	cytidine monophospho-N-acetylneuraminic acid hydroxylase [Source:MGI Symbol;Acc:MGI:103227]	0.34451	4.40994	11.2832	0.00601002	0.331293	12.41	0.79
ENSMUSG00000016757	Ttll12	tubulin tyrosine ligase-like family, member 12 [Source:MGI Symbol;Acc:MGI:3039573]	0.12647	4.03417	0.64469	0.438298	0.699828	8.33	0.7
ENSMUSG00000016758	Bik	BCL2-interacting killer [Source:MGI Symbol;Acc:MGI:1206591]	0.141188	3.95302	0.796919	0.390315	0.666905	39.84	17.05
ENSMUSG00000016763	Scube1	signal peptide, CUB domain, EGF-like 1 [Source:MGI Symbol;Acc:MGI:1890616]	NA	NA	NA	NA	NA	0.56	0
ENSMUSG00000016831	Tox4	TOX high mobility group box family member 4 [Source:MGI Symbol;Acc:MGI:1915389]	-0.199837	5.47556	2.02867	0.180923	0.488864	16.91	2
ENSMUSG00000107689	Gm44386	predicted gene, 44386 [Source:MGI Symbol;Acc:MGI:5690778]	2.1129	5.11623	6.77419	0.0261469	0.331432	770.9	57.89
ENSMUSG00000016918	Sulf1	sulfatase 1 [Source:MGI Symbol;Acc:MGI:2138563]	NA	NA	NA	NA	NA	1.09	0
ENSMUSG00000016921	Srsf6	serine and arginine-rich splicing factor 6 [Source:MGI Symbol;Acc:MGI:1915246]	-0.372031	6.53675	10.8204	0.00681837	0.331293	90.71	8.69
ENSMUSG00000016933	Plcg1	phospholipase C, gamma 1 [Source:MGI Symbol;Acc:MGI:97615]	-0.127214	4.92664	1.51774	0.242559	0.54462	16.43	0.76
ENSMUSG00000016940	Kctd2	potassium channel tetramerisation domain containing 2 [Source:MGI Symbol;Acc:MGI:1917632]	-0.167401	5.02756	1.57102	0.234944	0.537362	39.62	4.24
ENSMUSG00000016942	Tmprss6	transmembrane serine protease 6 [Source:MGI Symbol;Acc:MGI:1919003]	NA	NA	NA	NA	NA	0.12	0
ENSMUSG00000016946	Kctd5	potassium channel tetramerisation domain containing 5 [Source:MGI Symbol;Acc:MGI:1916509]	-0.0401682	4.68758	0.0761226	0.787518	0.905203	19.31	2.28
ENSMUSG00000016982	Pom121l2	POM121 membrane glycoprotein-like 2 (rat) [Source:MGI Symbol;Acc:MGI:2684870]	NA	NA	NA	NA	NA	0.15	0
ENSMUSG00000016984	Etaa1	Ewing tumor-associated antigen 1 [Source:MGI Symbol;Acc:MGI:1915395]	-0.0912046	2.91447	0.341518	0.570242	0.787903	3.6	0.96
ENSMUSG00000016995	Matn4	matrilin 4 [Source:MGI Symbol;Acc:MGI:1328314]	NA	NA	NA	NA	NA	0.12	0
ENSMUSG00000016998	Svs4	seminal vesicle secretory protein 4 [Source:MGI Symbol;Acc:MGI:98450]	NA	NA	NA	NA	NA	0	0
ENSMUSG00000017000	Svs6	seminal vesicle secretory protein 6 [Source:MGI Symbol;Acc:MGI:106178]	NA	NA	NA	NA	NA	0	0
ENSMUSG00000017002	Slpi	secretory leukocyte peptidase inhibitor [Source:MGI Symbol;Acc:MGI:109297]	NA	NA	NA	NA	NA	2.12	0
ENSMUSG00000017003	Svs3a	seminal vesicle secretory protein 3A [Source:MGI Symbol;Acc:MGI:1927635]	NA	NA	NA	NA	NA	0	0
ENSMUSG00000017004	Svs5	seminal vesicle secretory protein 5 [Source:MGI Symbol;Acc:MGI:98453]	NA	NA	NA	NA	NA	0	0
ENSMUSG00000017007	Rbpjl	recombination signal binding protein for immunoglobulin kappa J region-like [Source:MGI Symbol;Acc:MGI:1196616]	NA	NA	NA	NA	NA	0.03	0
ENSMUSG00000017009	Sdc4	syndecan 4 [Source:MGI Symbol;Acc:MGI:1349164]	0.245061	7.10822	2.73346	0.125282	0.429998	102.2	34.25
ENSMUSG00000017049	Ccdc70	coiled-coil domain containing 70 [Source:MGI Symbol;Acc:MGI:1915179]	NA	NA	NA	NA	NA	0	0
ENSMUSG00000017057	Il13ra1	interleukin 13 receptor, alpha 1 [Source:MGI Symbol;Acc:MGI:105052]	0.421499	6.72016	4.3878	0.059074	0.357166	57.91	4.63
ENSMUSG00000017064	Prl5a1	prolactin family 5, subfamily a, member 1 [Source:MGI Symbol;Acc:MGI:106332]	NA	NA	NA	NA	NA	0	0
ENSMUSG00000017119	Nbr1	NBR1, autophagy cargo receptor [Source:MGI Symbol;Acc:MGI:108498]	-0.0947857	7.55356	0.443718	0.518473	0.755019	96.76	4.91
ENSMUSG00000017132	Cyth1	cytohesin 1 [Source:MGI Symbol;Acc:MGI:1334257]	-0.134896	4.56332	0.685664	0.424495	0.689811	15.75	0.99
ENSMUSG00000017144	Rnd3	Rho family GTPase 3 [Source:MGI Symbol;Acc:MGI:1921444]	-0.0117397	3.09911	0.00326244	0.955432	0.984019	7.7	0.39
ENSMUSG00000017146	Brca1	breast cancer 1, early onset [Source:MGI Symbol;Acc:MGI:104537]	1.25863	-0.285595	4.32371	0.0606845	0.358258	0.97	0
ENSMUSG00000017165	Gast	gastrin [Source:MGI Symbol;Acc:MGI:104768]	NA	NA	NA	NA	NA	0	0
ENSMUSG00000017167	Cntnap1	contactin associated protein-like 1 [Source:MGI Symbol;Acc:MGI:1858201]	NA	NA	NA	NA	NA	0.09	0
ENSMUSG00000017176	Nt5c3b	5'-nucleotidase, cytosolic IIIB [Source:MGI Symbol;Acc:MGI:1915356]	-0.37302	-0.0177917	1.90485	0.193777	0.501263	2.58	0.05
ENSMUSG00000017188	Coa3	cytochrome C oxidase assembly factor 3 [Source:MGI Symbol;Acc:MGI:1098757]	0.725368	7.32135	5.63749	0.0367659	0.338749	415.75	224.39
ENSMUSG00000017195	Zpbp2	zona pellucida binding protein 2 [Source:MGI Symbol;Acc:MGI:1916626]	NA	NA	NA	NA	NA	0	0
ENSMUSG00000017204	Gsdma	gasdermin A [Source:MGI Symbol;Acc:MGI:1889509]	NA	NA	NA	NA	NA	0.04	0
ENSMUSG00000017210	Med24	mediator complex subunit 24 [Source:MGI Symbol;Acc:MGI:1344385]	-0.127569	5.41488	1.4442	0.253626	0.554923	26.82	1.9
ENSMUSG00000017211	Gsdma2	gasdermin A2 [Source:MGI Symbol;Acc:MGI:1921490]	NA	NA	NA	NA	NA	0.78	0
ENSMUSG00000017221	Psmd3	proteasome (prosome, macropain) 26S subunit, non-ATPase, 3 [Source:MGI Symbol;Acc:MGI:98858]	-0.209699	7.88082	2.88455	0.116299	0.418533	220.4	26
ENSMUSG00000017264	Exosc10	exosome component 10 [Source:MGI Symbol;Acc:MGI:1355322]	-0.0626088	5.43317	0.389346	0.544823	0.771524	34.4	3.43
ENSMUSG00000017286	Glod4	glyoxalase domain containing 4 [Source:MGI Symbol;Acc:MGI:1914451]	0.0506955	6.17851	0.28073	0.606302	0.808662	102.39	28.27
ENSMUSG00000017288	Vps53	VPS53 GARP complex subunit [Source:MGI Symbol;Acc:MGI:1915549]	0.0308003	5.74468	0.0936974	0.764999	0.894786	55.42	31.39
ENSMUSG00000017291	Taok1	TAO kinase 1 [Source:MGI Symbol;Acc:MGI:1914490]	-0.148042	4.7846	2.38775	0.149352	0.455671	4.18	0.9
ENSMUSG00000017299	Dnttip1	deoxynucleotidyltransferase, terminal, interacting protein 1 [Source:MGI Symbol;Acc:MGI:1923483]	-0.207493	4.77955	5.15117	0.0433609	0.339718	33.01	7.8
ENSMUSG00000017300	Tnnc2	troponin C2, fast [Source:MGI Symbol;Acc:MGI:98780]	NA	NA	NA	NA	NA	0.37	0
ENSMUSG00000017307	Acot8	acyl-CoA thioesterase 8 [Source:MGI Symbol;Acc:MGI:2158201]	0.156698	4.65628	1.70945	0.216594	0.524691	56.11	12.49
ENSMUSG00000017309	Cd300lg	CD300 molecule like family member G [Source:MGI Symbol;Acc:MGI:1289168]	-0.453331	3.60894	1.49165	0.248169	0.549366	22.69	0.83
ENSMUSG00000017310	Spint4	serine protease inhibitor, Kunitz type 4 [Source:MGI Symbol;Acc:MGI:1925489]	NA	NA	NA	NA	NA	0	0
ENSMUSG00000017311	Pyy	peptide YY [Source:MGI Symbol;Acc:MGI:99924]	NA	NA	NA	NA	NA	0	0
ENSMUSG00000017314	Mpp2	membrane protein, palmitoylated 2 (MAGUK p55 subfamily member 2) [Source:MGI Symbol;Acc:MGI:1858257]	NA	NA	NA	NA	NA	0.29	0
ENSMUSG00000017316	Ppy	pancreatic polypeptide [Source:MGI Symbol;Acc:MGI:97753]	NA	NA	NA	NA	NA	0	0
ENSMUSG00000017344	Vtn	vitronectin [Source:MGI Symbol;Acc:MGI:98940]	NA	NA	NA	NA	NA	0.5	0
ENSMUSG00000017376	Nlk	nemo like kinase [Source:MGI Symbol;Acc:MGI:1201387]	-0.263675	2.27118	2.13084	0.171135	0.478849	3.4	0.5
ENSMUSG00000017386	Traf4	TNF receptor associated factor 4 [Source:MGI Symbol;Acc:MGI:1202880]	-0.121963	6.03926	0.640821	0.43964	0.70096	72.43	4.45
ENSMUSG00000017390	Aldoc	aldolase C, fructose-bisphosphate [Source:MGI Symbol;Acc:MGI:101863]	0.120543	3.1315	0.181866	0.67767	0.847566	13.62	1.44
ENSMUSG00000017400	Stac2	SH3 and cysteine rich domain 2 [Source:MGI Symbol;Acc:MGI:2144518]	NA	NA	NA	NA	NA	0.02	0
ENSMUSG00000017404	Rpl19	ribosomal protein L19 [Source:MGI Symbol;Acc:MGI:98020]	0.479087	5.81239	1.35154	0.271532	0.571046	203.36	84.26
ENSMUSG00000017405	Nek8	NIMA (never in mitosis gene a)-related expressed kinase 8 [Source:MGI Symbol;Acc:MGI:1890646]	0.0452476	3.69735	0.0538072	0.820643	0.921389	10.5	0.68
ENSMUSG00000017412	Cacnb4	calcium channel, voltage-dependent, beta 4 subunit [Source:MGI Symbol;Acc:MGI:103301]	NA	NA	NA	NA	NA	0.14	0.01
ENSMUSG00000017417	Plxdc1	plexin domain containing 1 [Source:MGI Symbol;Acc:MGI:1919574]	NA	NA	NA	NA	NA	0.16	0
ENSMUSG00000017418	Arl5b	ADP-ribosylation factor-like 5B [Source:MGI Symbol;Acc:MGI:1923119]	-0.109735	3.13354	0.355861	0.562374	0.783352	6.29	1.15
ENSMUSG00000017421	Zfp207	zinc finger protein 207 [Source:MGI Symbol;Acc:MGI:1340045]	-0.262723	6.39224	4.25376	0.0625033	0.361637	86.21	6.71
ENSMUSG00000017428	Psmd11	proteasome (prosome, macropain) 26S subunit, non-ATPase, 11 [Source:MGI Symbol;Acc:MGI:1916327]	-0.0950381	6.90367	0.576928	0.462806	0.717023	208.27	37.88
ENSMUSG00000017446	C1qtnf1	C1q and tumor necrosis factor related protein 1 [Source:MGI Symbol;Acc:MGI:1919254]	0.0681161	0.775136	0.0500267	0.826941	0.924768	1.89	0.05
ENSMUSG00000017453	Pipox	pipecolic acid oxidase [Source:MGI Symbol;Acc:MGI:1197006]	0.0390549	8.58839	0.0877394	0.772352	0.897222	412.58	66.39
ENSMUSG00000017466	Timp2	tissue inhibitor of metalloproteinase 2 [Source:MGI Symbol;Acc:MGI:98753]	-0.146681	2.35581	0.146463	0.709028	0.865305	4.59	0.18
ENSMUSG00000017478	Zc3h18	zinc finger CCCH-type containing 18 [Source:MGI Symbol;Acc:MGI:1923264]	-0.32874	4.25644	2.37876	0.150053	0.45662	13.68	1.97
ENSMUSG00000017485	Top2b	topoisomerase (DNA) II beta [Source:MGI Symbol;Acc:MGI:98791]	-0.0683343	5.42037	0.443392	0.518625	0.75506	16.07	1.14
ENSMUSG00000017491	Rarb	retinoic acid receptor, beta [Source:MGI Symbol;Acc:MGI:97857]	-0.489488	2.82805	5.23343	0.0419878	0.338758	5.85	0.39
ENSMUSG00000017493	Igfbp4	insulin-like growth factor binding protein 4 [Source:MGI Symbol;Acc:MGI:96439]	0.154446	10.0359	1.1594	0.303661	0.59842	1264.72	96.87
ENSMUSG00000017499	Cdc6	cell division cycle 6 [Source:MGI Symbol;Acc:MGI:1345150]	NA	NA	NA	NA	NA	1.6	0
ENSMUSG00000017548	Suz12	SUZ12 polycomb repressive complex 2 subunit [Source:MGI Symbol;Acc:MGI:1261758]	-0.150712	3.78091	2.469	0.143204	0.448623	7.56	1.51
ENSMUSG00000017550	Atad5	ATPase family, AAA domain containing 5 [Source:MGI Symbol;Acc:MGI:2442925]	-0.219009	0.732187	0.464958	0.508817	0.749139	0.5	0.04
ENSMUSG00000017561	Crlf3	cytokine receptor-like factor 3 [Source:MGI Symbol;Acc:MGI:1860086]	-0.176829	3.59215	2.0231	0.181478	0.489389	12.35	0.93
ENSMUSG00000017588	Krt27	keratin 27 [Source:MGI Symbol;Acc:MGI:1339999]	NA	NA	NA	NA	NA	0.04	0
ENSMUSG00000017607	Tns4	tensin 4 [Source:MGI Symbol;Acc:MGI:2144377]	NA	NA	NA	NA	NA	0.19	0
ENSMUSG00000017615	Tnfaip1	tumor necrosis factor, alpha-induced protein 1 (endothelial) [Source:MGI Symbol;Acc:MGI:104961]	-0.106753	6.00236	0.945649	0.350841	0.639177	31.86	3.66
ENSMUSG00000017631	Abr	active BCR-related gene [Source:MGI Symbol;Acc:MGI:107771]	-0.155091	3.0073	0.681862	0.425746	0.690597	5.67	0.17
ENSMUSG00000017639	Rab11fip4	RAB11 family interacting protein 4 (class II) [Source:MGI Symbol;Acc:MGI:2442920]	-0.191662	4.5578	1.56706	0.235499	0.538202	9.43	0.48
ENSMUSG00000017652	Cd40	CD40 antigen [Source:MGI Symbol;Acc:MGI:88336]	-0.00522241	-0.0245015	0.00020386	0.988853	0.995346	2.35	0.19
ENSMUSG00000017664	Slc35c2	solute carrier family 35, member C2 [Source:MGI Symbol;Acc:MGI:2385166]	0.107516	6.00759	0.667149	0.430644	0.695359	67.74	9.53
ENSMUSG00000017667	Zfp334	zinc finger protein 334 [Source:MGI Symbol;Acc:MGI:2388656]	-0.399371	0.276987	1.64224	0.225256	0.531318	0.44	0
ENSMUSG00000017670	Elmo2	engulfment and cell motility 2 [Source:MGI Symbol;Acc:MGI:2153045]	-0.262118	5.46796	3.63213	0.0819698	0.382259	33.79	1.05
ENSMUSG00000017677	Wsb1	WD repeat and SOCS box-containing 1 [Source:MGI Symbol;Acc:MGI:1926139]	-0.0941479	5.83456	0.0733461	0.791751	0.907288	94.34	2.68
ENSMUSG00000017679	Ttpal	tocopherol (alpha) transfer protein-like [Source:MGI Symbol;Acc:MGI:1923330]	-0.387037	4.26436	5.12442	0.043819	0.339754	12.27	0.42
ENSMUSG00000017686	Rhot1	ras homolog family member T1 [Source:MGI Symbol;Acc:MGI:1926078]	0.0219185	6.19055	0.0277236	0.870652	0.94548	47.66	3.79
ENSMUSG00000017688	Hnf4g	hepatocyte nuclear factor 4, gamma [Source:MGI Symbol;Acc:MGI:1353604]	0.123084	2.03067	0.19897	0.663836	0.840905	3.83	0.28
ENSMUSG00000017692	Rhbdl3	rhomboid like 3 [Source:MGI Symbol;Acc:MGI:2179276]	NA	NA	NA	NA	NA	0.38	0
ENSMUSG00000017697	Ada	adenosine deaminase [Source:MGI Symbol;Acc:MGI:87916]	-0.341003	0.523863	0.831072	0.380677	0.660254	3.41	0.14
ENSMUSG00000017707	Serinc3	serine incorporator 3 [Source:MGI Symbol;Acc:MGI:1349457]	0.254071	8.97699	2.76892	0.123098	0.427993	246.4	35.42
ENSMUSG00000017713	Tha1	threonine aldolase 1 [Source:MGI Symbol;Acc:MGI:1919026]	-0.0431208	3.65977	0.0875962	0.772532	0.897222	14.18	1.79
ENSMUSG00000017715	Pgs1	phosphatidylglycerophosphate synthase 1 [Source:MGI Symbol;Acc:MGI:1921701]	-0.157464	4.97756	1.08164	0.319705	0.611503	23.89	2.66
ENSMUSG00000028407	Smim27	small integral membrane protein 27 [Source:MGI Symbol;Acc:MGI:1913684]	2.10743	3.96772	5.48481	0.0409357	0.338758	110.6	3.97
ENSMUSG00000017718	Afmid	arylformamidase [Source:MGI Symbol;Acc:MGI:2448704]	-0.0872074	6.31735	0.245861	0.629345	0.821935	91.89	10.01
ENSMUSG00000017720	Trp53tg5	transformation related protein 53 target 5 [Source:MGI Symbol;Acc:MGI:1920853]	NA	NA	NA	NA	NA	0	0
ENSMUSG00000017721	Pigt	phosphatidylinositol glycan anchor biosynthesis, class T [Source:MGI Symbol;Acc:MGI:1926178]	0.517171	3.60306	6.25492	0.0286233	0.33321	10.88	3.97
ENSMUSG00000017723	Wfdc2	WAP four-disulfide core domain 2 [Source:MGI Symbol;Acc:MGI:1914951]	0.668602	1.64867	0.455394	0.514917	0.752828	40.58	0.12
ENSMUSG00000017724	Etv4	ets variant 4 [Source:MGI Symbol;Acc:MGI:99423]	NA	NA	NA	NA	NA	0.02	0
ENSMUSG00000017733	Eppin	epididymal peptidase inhibitor [Source:MGI Symbol;Acc:MGI:1922776]	NA	NA	NA	NA	NA	0	0
ENSMUSG00000017734	Dbndd2	dysbindin (dystrobrevin binding protein 1) domain containing 2 [Source:MGI Symbol;Acc:MGI:106562]	0.238419	1.90127	1.26169	0.284235	0.583024	7.77	1.08
ENSMUSG00000017737	Mmp9	matrix metallopeptidase 9 [Source:MGI Symbol;Acc:MGI:97011]	NA	NA	NA	NA	NA	0.21	0
ENSMUSG00000017740	Slc12a5	solute carrier family 12, member 5 [Source:MGI Symbol;Acc:MGI:1862037]	NA	NA	NA	NA	NA	0.42	0
ENSMUSG00000017747	Ghdc	GH3 domain containing [Source:MGI Symbol;Acc:MGI:1931556]	0.0655449	5.25255	0.185041	0.675028	0.846352	31.91	5.07
ENSMUSG00000017754	Pltp	phospholipid transfer protein [Source:MGI Symbol;Acc:MGI:103151]	-0.121423	0.177721	0.0587667	0.812725	0.917634	3.47	0.15
ENSMUSG00000017756	Slc12a7	solute carrier family 12, member 7 [Source:MGI Symbol;Acc:MGI:1342283]	0.347483	7.62485	3.26822	0.0968399	0.40038	81.25	3.25
ENSMUSG00000017760	Ctsa	cathepsin A [Source:MGI Symbol;Acc:MGI:97748]	0.313418	9.63232	3.10808	0.104429	0.407507	862.92	131.4
ENSMUSG00000017764	Zswim1	zinc finger SWIM-type containing 1 [Source:MGI Symbol;Acc:MGI:1919221]	-0.298637	4.30328	4.20558	0.0637948	0.363822	14.03	1.04
ENSMUSG00000017765	Slc12a4	solute carrier family 12, member 4 [Source:MGI Symbol;Acc:MGI:1309465]	0.0200443	3.31583	0.00793959	0.930532	0.971932	6.63	0.23
ENSMUSG00000017767	Spata25	spermatogenesis associated 25 [Source:MGI Symbol;Acc:MGI:1922892]	NA	NA	NA	NA	NA	0.13	0
ENSMUSG00000017774	Myo1c	myosin IC [Source:MGI Symbol;Acc:MGI:106612]	-0.141379	5.74074	0.746905	0.405125	0.675325	26.3	0.95
ENSMUSG00000017776	Crk	v-crk avian sarcoma virus CT10 oncogene homolog [Source:MGI Symbol;Acc:MGI:88508]	-0.233023	6.86485	2.15355	0.169052	0.476715	68.88	4.31
ENSMUSG00000017778	Cox7c	cytochrome c oxidase subunit 7C [Source:MGI Symbol;Acc:MGI:103226]	2.10132	7.61126	5.63136	0.0388132	0.338758	3078.22	238.69
ENSMUSG00000017781	Pitpna	phosphatidylinositol transfer protein, alpha [Source:MGI Symbol;Acc:MGI:99887]	-0.0561691	6.89737	0.228866	0.641332	0.828295	117.77	20.87
ENSMUSG00000017801	Mlx	MAX-like protein X [Source:MGI Symbol;Acc:MGI:108398]	-0.0193572	5.78573	0.0228707	0.882414	0.950011	100.78	19.46
ENSMUSG00000017802	Retreg3	reticulophagy regulator family member 3 [Source:MGI Symbol;Acc:MGI:1915248]	0.108927	4.37542	0.227846	0.642081	0.82857	15.05	0.41
ENSMUSG00000017817	Jph2	junctophilin 2 [Source:MGI Symbol;Acc:MGI:1891496]	NA	NA	NA	NA	NA	0.57	0
ENSMUSG00000017830	Dhx58	DEXH (Asp-Glu-X-His) box polypeptide 58 [Source:MGI Symbol;Acc:MGI:1931560]	-0.605941	0.514213	1.34512	0.269648	0.569993	3.09	0.03
ENSMUSG00000017831	Rab5a	RAB5A, member RAS oncogene family [Source:MGI Symbol;Acc:MGI:105926]	-0.172849	5.91059	1.4987	0.245361	0.546544	51.04	3.55
ENSMUSG00000017832	Hspb9	heat shock protein, alpha-crystallin-related, B9 [Source:MGI Symbol;Acc:MGI:1922732]	NA	NA	NA	NA	NA	1.3	0
ENSMUSG00000017837	Nkiras2	NFKB inhibitor interacting Ras-like protein 2 [Source:MGI Symbol;Acc:MGI:1919216]	-0.153669	5.17574	1.48898	0.246809	0.548004	33.99	3.65
ENSMUSG00000017843	Ppp2r5c	protein phosphatase 2, regulatory subunit B', gamma [Source:MGI Symbol;Acc:MGI:1349475]	-0.0858708	5.51212	0.916347	0.358129	0.644155	37.12	5.77
ENSMUSG00000017858	Ift52	intraflagellar transport 52 [Source:MGI Symbol;Acc:MGI:2387217]	-0.151504	5.3757	1.78164	0.207773	0.516145	37.31	4.93
ENSMUSG00000017861	Mybl2	myeloblastosis oncogene-like 2 [Source:MGI Symbol;Acc:MGI:101785]	-0.17135	-0.679053	0.228926	0.641289	0.828295	1.19	0.05
ENSMUSG00000017868	Sgk2	serum/glucocorticoid regulated kinase 2 [Source:MGI Symbol;Acc:MGI:1351318]	-0.318406	7.87642	6.7349	0.0241361	0.331432	172.99	12.46
ENSMUSG00000017897	Eya2	EYA transcriptional coactivator and phosphatase 2 [Source:MGI Symbol;Acc:MGI:109341]	NA	NA	NA	NA	NA	0.9	0
ENSMUSG00000017922	Prl3c1	prolactin family 3, subfamily c, member 1 [Source:MGI Symbol;Acc:MGI:1351649]	NA	NA	NA	NA	NA	0	0
ENSMUSG00000017929	B4galt5	UDP-Gal:betaGlcNAc beta 1,4-galactosyltransferase, polypeptide 5 [Source:MGI Symbol;Acc:MGI:1927169]	0.382367	4.02616	1.30503	0.278002	0.577791	37.87	0.52
ENSMUSG00000017943	Gdap1l1	ganglioside-induced differentiation-associated protein 1-like 1 [Source:MGI Symbol;Acc:MGI:2385163]	NA	NA	NA	NA	NA	0.18	0
ENSMUSG00000017950	Hnf4a	hepatic nuclear factor 4, alpha [Source:MGI Symbol;Acc:MGI:109128]	-0.125266	8.36322	1.20552	0.294678	0.592247	153.19	15.25
ENSMUSG00000017969	Ptgis	prostaglandin I2 (prostacyclin) synthase [Source:MGI Symbol;Acc:MGI:1097156]	NA	NA	NA	NA	NA	1.03	0
ENSMUSG00000017978	Cadps2	Ca2+-dependent activator protein for secretion 2 [Source:MGI Symbol;Acc:MGI:2443963]	0.182113	2.49761	0.388785	0.545108	0.771646	3.91	0.16
ENSMUSG00000017999	Ddx27	DEAD box helicase 27 [Source:MGI Symbol;Acc:MGI:2385884]	-0.254902	4.69083	6.8319	0.0233343	0.331432	20.08	5.7
ENSMUSG00000018001	Cyth3	cytohesin 3 [Source:MGI Symbol;Acc:MGI:1335107]	-0.121595	3.24548	0.509542	0.489572	0.734549	5.81	0.38
ENSMUSG00000018008	Cyth4	cytohesin 4 [Source:MGI Symbol;Acc:MGI:2441702]	-0.118642	1.37398	0.029084	0.867808	0.94398	4.25	0
ENSMUSG00000018012	Rac3	Rac family small GTPase 3 [Source:MGI Symbol;Acc:MGI:2180784]	0.261008	1.51654	1.39151	0.261979	0.562066	8.99	1.35
ENSMUSG00000018040	Rrp7a	ribosomal RNA processing 7 homolog A [Source:MGI Symbol;Acc:MGI:1922028]	-0.242719	5.58655	5.50384	0.0378285	0.338758	28.29	2.68
ENSMUSG00000018042	Cyb5r3	cytochrome b5 reductase 3 [Source:MGI Symbol;Acc:MGI:94893]	0.336698	8.37348	3.28493	0.0960876	0.399349	334.46	36.22
ENSMUSG00000018068	Ints2	integrator complex subunit 2 [Source:MGI Symbol;Acc:MGI:1917672]	0.0957175	6.12226	0.52508	0.483166	0.730622	56.63	4.27
ENSMUSG00000018076	Med13l	mediator complex subunit 13-like [Source:MGI Symbol;Acc:MGI:2670178]	-0.203483	3.76988	1.76968	0.209201	0.51766	4.1	0.64
ENSMUSG00000018102	H2bc4	H2B clustered histone 4 [Source:MGI Symbol;Acc:MGI:1915274]	0.717031	7.45039	4.17039	0.0663515	0.366539	347.26	150.81
ENSMUSG00000018126	Baiap2l2	BAI1-associated protein 2-like 2 [Source:MGI Symbol;Acc:MGI:2652819]	-0.246528	4.75783	2.91944	0.11434	0.416822	51.14	7.92
ENSMUSG00000018143	Mafk	v-maf musculoaponeurotic fibrosarcoma oncogene family, protein K (avian) [Source:MGI Symbol;Acc:MGI:99951]	0.0930295	4.90259	0.190641	0.670469	0.844472	23	0.63
ENSMUSG00000018160	Med1	mediator complex subunit 1 [Source:MGI Symbol;Acc:MGI:1100846]	-0.0871944	4.58282	0.833791	0.379925	0.659543	14.5	1.22
ENSMUSG00000018166	Erbb3	erb-b2 receptor tyrosine kinase 3 [Source:MGI Symbol;Acc:MGI:95411]	0.0850883	6.05186	0.14116	0.713987	0.867517	27.28	1.19
ENSMUSG00000018167	Stard3	START domain containing 3 [Source:MGI Symbol;Acc:MGI:1929618]	-0.0477683	4.79564	0.0899417	0.769603	0.896549	31.01	2.67
ENSMUSG00000018168	Ikzf3	IKAROS family zinc finger 3 [Source:MGI Symbol;Acc:MGI:1342542]	NA	NA	NA	NA	NA	0.1	0
ENSMUSG00000018169	Mfng	MFNG O-fucosylpeptide 3-beta-N-acetylglucosaminyltransferase [Source:MGI Symbol;Acc:MGI:1095404]	-0.332903	0.578619	0.850129	0.375456	0.657449	2.66	0.19
ENSMUSG00000018171	Vmp1	vacuole membrane protein 1 [Source:MGI Symbol;Acc:MGI:1923159]	0.611892	7.39997	6.01084	0.0313106	0.333789	221.67	26.71
ENSMUSG00000018189	Uchl5	ubiquitin carboxyl-terminal esterase L5 [Source:MGI Symbol;Acc:MGI:1914848]	0.132571	5.21115	1.61191	0.229315	0.534171	44.53	15.53
ENSMUSG00000018196	Glrx2	glutaredoxin 2 (thioltransferase) [Source:MGI Symbol;Acc:MGI:1916617]	0.363534	5.42471	1.8563	0.199963	0.508322	142.97	59.22
ENSMUSG00000018199	Ro60	Ro60, Y RNA binding protein [Source:MGI Symbol;Acc:MGI:106652]	-0.235907	3.96193	2.39384	0.14888	0.455296	4.51	0.46
ENSMUSG00000018209	Stk4	serine/threonine kinase 4 [Source:MGI Symbol;Acc:MGI:1929004]	-0.170881	4.78614	2.09693	0.174307	0.48099	11.29	1.14
ENSMUSG00000018211	Wfdc15b	WAP four-disulfide core domain 15B [Source:MGI Symbol;Acc:MGI:2445041]	NA	NA	NA	NA	NA	13.08	0
ENSMUSG00000018217	Pmp22	peripheral myelin protein 22 [Source:MGI Symbol;Acc:MGI:97631]	-0.245261	2.33402	0.29422	0.598411	0.803394	12.59	0.31
ENSMUSG00000018238	Gdf9	growth differentiation factor 9 [Source:MGI Symbol;Acc:MGI:95692]	NA	NA	NA	NA	NA	1.12	0
ENSMUSG00000018239	Zcchc10	zinc finger, CCHC domain containing 10 [Source:MGI Symbol;Acc:MGI:1196228]	-0.11074	2.43614	0.304258	0.591783	0.800037	11.67	3.63
ENSMUSG00000018259	Prl8a2	prolactin family 8, subfamily a, member 2 [Source:MGI Symbol;Acc:MGI:894281]	NA	NA	NA	NA	NA	0	0
ENSMUSG00000018263	Tbx5	T-box 5 [Source:MGI Symbol;Acc:MGI:102541]	NA	NA	NA	NA	NA	0.14	0
ENSMUSG00000018286	Psmb6	proteasome (prosome, macropain) subunit, beta type 6 [Source:MGI Symbol;Acc:MGI:104880]	0.383697	7.81192	3.70373	0.0793829	0.380419	663.52	413.9
ENSMUSG00000018287	Spag7	sperm associated antigen 7 [Source:MGI Symbol;Acc:MGI:107380]	0.256718	6.12905	3.50127	0.0869704	0.388993	117.3	59.29
ENSMUSG00000018293	Pfn1	profilin 1 [Source:MGI Symbol;Acc:MGI:97549]	0.29539	8.05221	1.48544	0.247338	0.548605	705.88	392.64
ENSMUSG00000018322	Tomm34	translocase of outer mitochondrial membrane 34 [Source:MGI Symbol;Acc:MGI:1914395]	-0.373198	4.63138	7.09716	0.0212985	0.331432	28.59	2.52
ENSMUSG00000018326	Ywhab	tyrosine 3-monooxygenase/tryptophan 5-monooxygenase activation protein, beta polypeptide [Source:MGI Symbol;Acc:MGI:1891917]	0.0553014	7.20273	0.127541	0.727463	0.875028	86.95	29.03
ENSMUSG00000018334	Ksr1	kinase suppressor of ras 1 [Source:MGI Symbol;Acc:MGI:105051]	NA	NA	NA	NA	NA	0.75	0
ENSMUSG00000018339	Gpx3	glutathione peroxidase 3 [Source:MGI Symbol;Acc:MGI:105102]	-0.0100973	16.3839	0.00212333	0.964037	0.986248	110073	18990.1
ENSMUSG00000018340	Anxa6	annexin A6 [Source:MGI Symbol;Acc:MGI:88255]	-0.288123	5.75204	4.61376	0.0537939	0.353411	46.97	2.51
ENSMUSG00000018341	Il12rb2	interleukin 12 receptor, beta 2 [Source:MGI Symbol;Acc:MGI:1270861]	NA	NA	NA	NA	NA	0.08	0
ENSMUSG00000018347	Zkscan6	zinc finger with KRAB and SCAN domains 6 [Source:MGI Symbol;Acc:MGI:1289293]	-0.338144	3.01618	8.11163	0.0152336	0.331432	7.41	0.71
ENSMUSG00000018362	Kpna2	karyopherin (importin) alpha 2 [Source:MGI Symbol;Acc:MGI:103561]	0.252281	3.81173	1.16678	0.302197	0.597533	20.31	1.41
ENSMUSG00000018363	Smurf2	SMAD specific E3 ubiquitin protein ligase 2 [Source:MGI Symbol;Acc:MGI:1913563]	-0.236506	4.01111	3.49853	0.0870791	0.389189	7.39	1.37
ENSMUSG00000018372	Cep95	centrosomal protein 95 [Source:MGI Symbol;Acc:MGI:2443502]	-0.420469	2.41896	6.84457	0.0232319	0.331432	6.09	0.6
ENSMUSG00000018377	Vezf1	vascular endothelial zinc finger 1 [Source:MGI Symbol;Acc:MGI:1313291]	-0.227728	4.74936	2.91885	0.114372	0.416822	13.95	2.33
ENSMUSG00000018378	Cuedc1	CUE domain containing 1 [Source:MGI Symbol;Acc:MGI:2144281]	-0.118013	0.888929	0.109229	0.746967	0.884733	3.67	0.34
ENSMUSG00000018379	Srsf1	serine and arginine-rich splicing factor 1 [Source:MGI Symbol;Acc:MGI:98283]	-0.0152838	5.97327	0.0310051	0.863292	0.941716	43.87	6.39
ENSMUSG00000018381	Abi3	ABI family member 3 [Source:MGI Symbol;Acc:MGI:1913860]	-0.478177	0.527169	0.782747	0.394425	0.670235	5.01	0.08
ENSMUSG00000018387	Shroom1	shroom family member 1 [Source:MGI Symbol;Acc:MGI:1919024]	NA	NA	NA	NA	NA	1.79	0
ENSMUSG00000018395	Kif3a	kinesin family member 3A [Source:MGI Symbol;Acc:MGI:107689]	-0.0109247	4.28385	0.00955323	0.923821	0.969203	20.32	6.61
ENSMUSG00000018398	Septin8	septin 8 [Source:MGI Symbol;Acc:MGI:894310]	-0.336186	1.41041	3.3235	0.0943788	0.396693	1.61	0.13
ENSMUSG00000018401	Mtmr4	myotubularin related protein 4 [Source:MGI Symbol;Acc:MGI:2180699]	0.0650691	6.1425	0.363672	0.558181	0.780898	27.75	1.4
ENSMUSG00000018405	Mrm1	mitochondrial rRNA methyltransferase 1 [Source:MGI Symbol;Acc:MGI:2443470]	-0.0454137	3.59091	0.0981386	0.759684	0.891689	22.88	0.92
ENSMUSG00000018411	Mapt	microtubule-associated protein tau [Source:MGI Symbol;Acc:MGI:97180]	-0.0134547	6.7219	0.0135241	0.909427	0.961693	126.97	35.01
ENSMUSG00000018412	Kansl1	KAT8 regulatory NSL complex subunit 1 [Source:MGI Symbol;Acc:MGI:1923969]	-0.367488	4.60555	6.33977	0.0277619	0.33321	11.15	0.65
ENSMUSG00000018415	Gid4	GID complex subunit 4, VID24 homolog [Source:MGI Symbol;Acc:MGI:1914021]	-0.336586	4.63775	7.48008	0.0187205	0.331432	13.3	0.89
ENSMUSG00000018417	Myo1b	myosin IB [Source:MGI Symbol;Acc:MGI:107752]	-0.352597	0.215569	0.73304	0.409386	0.678665	1.72	0.07
ENSMUSG00000018425	Dhx40	DEAH (Asp-Glu-Ala-His) box polypeptide 40 [Source:MGI Symbol;Acc:MGI:1914737]	-0.096561	5.47274	1.20428	0.294916	0.592247	20.2	2.9
ENSMUSG00000018427	Ypel2	yippee like 2 [Source:MGI Symbol;Acc:MGI:1925114]	-0.275099	3.13365	2.31355	0.155261	0.462651	10.8	1.47
ENSMUSG00000018428	Akap1	A kinase (PRKA) anchor protein 1 [Source:MGI Symbol;Acc:MGI:104729]	0.472168	6.15956	6.04918	0.0308485	0.333789	39.79	3.16
ENSMUSG00000018433	Nol11	nucleolar protein 11 [Source:MGI Symbol;Acc:MGI:1916229]	0.0139615	4.56282	0.014147	0.907374	0.960603	18.81	3.12
ENSMUSG00000018442	Derl2	Der1-like domain family, member 2 [Source:MGI Symbol;Acc:MGI:2151483]	0.534376	6.10368	10.7168	0.00701658	0.331293	108.8	32.86
ENSMUSG00000018446	C1qbp	complement component 1, q subcomponent binding protein [Source:MGI Symbol;Acc:MGI:1194505]	0.118056	6.93319	0.73517	0.408727	0.677936	206.42	93.18
ENSMUSG00000018449	Rpain	RPA interacting protein [Source:MGI Symbol;Acc:MGI:1916973]	0.439302	5.76318	3.63095	0.082129	0.382296	150.83	83.61
ENSMUSG00000018451	6330403K07Rik	RIKEN cDNA 6330403K07 gene [Source:MGI Symbol;Acc:MGI:1918001]	NA	NA	NA	NA	NA	0.08	0
ENSMUSG00000020163	Uqcr11	ubiquinol-cytochrome c reductase, complex III subunit XI [Source:MGI Symbol;Acc:MGI:1913844]	2.08907	9.88543	8.37491	0.0158258	0.331432	16551.7	2474.28
ENSMUSG00000018470	Kcnab3	potassium voltage-gated channel, shaker-related subfamily, beta member 3 [Source:MGI Symbol;Acc:MGI:1336208]	-0.616989	0.315478	4.17662	0.0645868	0.364336	2.11	0.08
ENSMUSG00000018474	Chd3	chromodomain helicase DNA binding protein 3 [Source:MGI Symbol;Acc:MGI:1344395]	0.0702901	6.67443	0.214613	0.65182	0.834462	65.38	15.47
ENSMUSG00000018476	Kdm6b	KDM1 lysine (K)-specific demethylase 6B [Source:MGI Symbol;Acc:MGI:2448492]	-0.238058	2.40906	0.584438	0.459978	0.714446	2.91	0.43
ENSMUSG00000018479	1700125H20Rik	RIKEN cDNA 1700125H20 gene [Source:MGI Symbol;Acc:MGI:1920884]	NA	NA	NA	NA	NA	0.19	0
ENSMUSG00000018481	Appbp2	amyloid beta precursor protein (cytoplasmic tail) binding protein 2 [Source:MGI Symbol;Acc:MGI:1914134]	-0.0641806	5.6908	0.436184	0.52198	0.75782	12.91	1.95
ENSMUSG00000018486	Wnt9b	wingless-type MMTV integration site family, member 9B [Source:MGI Symbol;Acc:MGI:1197020]	0.165579	-0.123337	0.1443	0.710966	0.866263	0.49	0.02
ENSMUSG00000018500	Adora2b	adenosine A2b receptor [Source:MGI Symbol;Acc:MGI:99403]	0.94961	0.0881533	4.04719	0.0682751	0.368511	1.79	0.09
ENSMUSG00000018501	Ncor1	nuclear receptor co-repressor 1 [Source:MGI Symbol;Acc:MGI:1349717]	-0.224381	7.1812	4.04777	0.068258	0.368511	132.64	38.15
ENSMUSG00000018507	Trpv2	transient receptor potential cation channel, subfamily V, member 2 [Source:MGI Symbol;Acc:MGI:1341836]	0.773474	-0.015948	2.58931	0.134677	0.440279	1.3	0
ENSMUSG00000018509	Cenpv	centromere protein V [Source:MGI Symbol;Acc:MGI:1920389]	0.257945	3.34753	2.1302	0.171194	0.478849	25.78	5.45
ENSMUSG00000018537	Pcgf2	polycomb group ring finger 2 [Source:MGI Symbol;Acc:MGI:99161]	-0.160715	0.0450864	0.254552	0.623416	0.817276	2.82	0.43
ENSMUSG00000018541	Cwc25	CWC25 spliceosome-associated protein [Source:MGI Symbol;Acc:MGI:1914730]	-0.0448574	3.87959	0.0379999	0.848845	0.934401	10.7	3.32
ENSMUSG00000018543	1700001P01Rik	RIKEN cDNA 1700001P01 gene [Source:MGI Symbol;Acc:MGI:1919465]	NA	NA	NA	NA	NA	0	0
ENSMUSG00000018547	Pip4k2b	phosphatidylinositol-5-phosphate 4-kinase, type II, beta [Source:MGI Symbol;Acc:MGI:1934234]	NA	NA	NA	NA	NA	0.43	0.01
ENSMUSG00000018548	Trim37	tripartite motif-containing 37 [Source:MGI Symbol;Acc:MGI:2153072]	-0.000647713	4.95627	4.3321e-05	0.994861	0.998115	16.47	4.09
ENSMUSG00000018554	Ybx2	Y box protein 2 [Source:MGI Symbol;Acc:MGI:1096372]	NA	NA	NA	NA	NA	1.8	0
ENSMUSG00000018559	Ctdnep1	CTD nuclear envelope phosphatase 1 [Source:MGI Symbol;Acc:MGI:1914431]	-0.26091	2.4665	2.00883	0.182907	0.489725	10.84	3.65
ENSMUSG00000018565	Elp5	elongator acetyltransferase complex subunit 5 [Source:MGI Symbol;Acc:MGI:1859017]	0.191523	5.62565	3.18489	0.1007	0.404089	85.35	35.23
ENSMUSG00000018566	Slc2a4	solute carrier family 2 (facilitated glucose transporter), member 4 [Source:MGI Symbol;Acc:MGI:95758]	NA	NA	NA	NA	NA	1.34	0
ENSMUSG00000018567	Gabarap	gamma-aminobutyric acid receptor associated protein [Source:MGI Symbol;Acc:MGI:1861742]	0.245924	7.98443	1.81572	0.203773	0.512336	578.15	358.89
ENSMUSG00000018569	Cldn7	claudin 7 [Source:MGI Symbol;Acc:MGI:1859285]	-0.937401	-0.415582	1.55138	0.238155	0.539858	8.11	0
ENSMUSG00000018570	2810408A11Rik	RIKEN cDNA 2810408A11 gene [Source:MGI Symbol;Acc:MGI:1917669]	-0.326332	0.00695344	0.774557	0.396831	0.670406	2.47	0.14
ENSMUSG00000018572	Phf23	PHD finger protein 23 [Source:MGI Symbol;Acc:MGI:1925496]	-0.269685	3.95405	2.25731	0.159939	0.466915	23.09	3.39
ENSMUSG00000018574	Acadvl	acyl-Coenzyme A dehydrogenase, very long chain [Source:MGI Symbol;Acc:MGI:895149]	0.108377	8.75143	0.389976	0.544503	0.771331	441.18	80.75
ENSMUSG00000018581	Dnah11	dynein, axonemal, heavy chain 11 [Source:MGI Symbol;Acc:MGI:1100864]	NA	NA	NA	NA	NA	0	0
ENSMUSG00000018583	G3bp1	GTPase activating protein (SH3 domain) binding protein 1 [Source:MGI Symbol;Acc:MGI:1351465]	-0.124162	7.09309	0.856139	0.373831	0.656068	34.17	3.87
ENSMUSG00000020897	Aurkb	aurora kinase B [Source:MGI Symbol;Acc:MGI:107168]	2.08378	1.44349	13.8251	0.00332296	0.312638	12.38	0.1
ENSMUSG00000018589	Glra2	glycine receptor, alpha 2 subunit [Source:MGI Symbol;Acc:MGI:95748]	NA	NA	NA	NA	NA	0	0
ENSMUSG00000018593	Sparc	secreted acidic cysteine rich glycoprotein [Source:MGI Symbol;Acc:MGI:98373]	0.403258	5.20866	8.43321	0.013757	0.331432	62.65	12.8
ENSMUSG00000018595	Glra4	glycine receptor, alpha 4 subunit [Source:MGI Symbol;Acc:MGI:95750]	NA	NA	NA	NA	NA	0.05	0
ENSMUSG00000018599	Mief2	mitochondrial elongation factor 2 [Source:MGI Symbol;Acc:MGI:2144199]	-0.037831	3.20764	0.0583197	0.813424	0.917634	7.65	0.68
ENSMUSG00000018604	Tbx3	T-box 3 [Source:MGI Symbol;Acc:MGI:98495]	NA	NA	NA	NA	NA	1.05	0
ENSMUSG00000018620	Mmp20	matrix metallopeptidase 20 (enamelysin) [Source:MGI Symbol;Acc:MGI:1353466]	NA	NA	NA	NA	NA	0.02	0
ENSMUSG00000018623	Mmp7	matrix metallopeptidase 7 [Source:MGI Symbol;Acc:MGI:103189]	NA	NA	NA	NA	NA	0	0
ENSMUSG00000018634	Crhr1	corticotropin releasing hormone receptor 1 [Source:MGI Symbol;Acc:MGI:88498]	NA	NA	NA	NA	NA	0	0
ENSMUSG00000018648	Dusp14	dual specificity phosphatase 14 [Source:MGI Symbol;Acc:MGI:1927168]	-0.101185	4.73693	0.327836	0.577959	0.792309	46.5	4.99
ENSMUSG00000018651	Tada2a	transcriptional adaptor 2A [Source:MGI Symbol;Acc:MGI:2144471]	-0.269351	3.44305	6.47003	0.0264989	0.331432	11.02	1.99
ENSMUSG00000018654	Ikzf1	IKAROS family zinc finger 1 [Source:MGI Symbol;Acc:MGI:1342540]	0.339235	-0.821176	0.467218	0.507809	0.748224	0.68	0
ENSMUSG00000018656	Tcaf3	TRPM8 channel-associated factor 3 [Source:MGI Symbol;Acc:MGI:3042585]	NA	NA	NA	NA	NA	0.66	0
ENSMUSG00000018659	Pnpo	pyridoxine 5'-phosphate oxidase [Source:MGI Symbol;Acc:MGI:2144151]	-0.0108504	6.57249	0.00840375	0.928536	0.970901	89.9	15.1
ENSMUSG00000018661	Cog1	component of oligomeric golgi complex 1 [Source:MGI Symbol;Acc:MGI:1333873]	0.0955946	5.64108	0.363716	0.558157	0.780898	28.54	3.5
ENSMUSG00000018666	Cbx1	chromobox 1 [Source:MGI Symbol;Acc:MGI:105369]	0.636176	4.58324	1.75364	0.21457	0.522989	49.62	11.04
ENSMUSG00000018669	Cdk5rap3	CDK5 regulatory subunit associated protein 3 [Source:MGI Symbol;Acc:MGI:1933126]	0.101125	5.98363	0.235211	0.636794	0.825887	74.54	8.93
ENSMUSG00000018672	Copz2	coatomer protein complex, subunit zeta 2 [Source:MGI Symbol;Acc:MGI:1929008]	-0.003694	4.5678	0.000255153	0.987531	0.994975	61.45	24.54
ENSMUSG00000018677	Slc25a39	solute carrier family 25, member 39 [Source:MGI Symbol;Acc:MGI:1196386]	0.0620518	9.92654	0.198099	0.664522	0.841026	1339.36	226.78
ENSMUSG00000018678	Sp2	Sp2 transcription factor [Source:MGI Symbol;Acc:MGI:1926162]	-0.112841	2.67389	0.484179	0.500357	0.742546	4.62	0.23
ENSMUSG00000018697	Aatf	apoptosis antagonizing transcription factor [Source:MGI Symbol;Acc:MGI:1929608]	0.135714	4.87161	0.383896	0.547606	0.773559	28.89	13.15
ENSMUSG00000018698	Lhx1	LIM homeobox protein 1 [Source:MGI Symbol;Acc:MGI:99783]	-0.168124	3.82313	0.470541	0.506333	0.747239	14.75	2.37
ENSMUSG00000018707	Dync1h1	dynein cytoplasmic 1 heavy chain 1 [Source:MGI Symbol;Acc:MGI:103147]	-0.239892	6.63007	2.48274	0.142197	0.447185	32.13	3.4
ENSMUSG00000018727	Cpsf4l	cleavage and polyadenylation specific factor 4-like [Source:MGI Symbol;Acc:MGI:1277182]	NA	NA	NA	NA	NA	1.06	0
ENSMUSG00000018733	Pex12	peroxisomal biogenesis factor 12 [Source:MGI Symbol;Acc:MGI:2144177]	-0.029141	3.85625	0.0664798	0.801089	0.912411	11.83	1.44
ENSMUSG00000018736	Ndel1	nudE neurodevelopment protein 1 like 1 [Source:MGI Symbol;Acc:MGI:1932915]	-0.130714	7.5408	0.762091	0.400537	0.672194	183.32	15.1
ENSMUSG00000018740	Slc25a35	solute carrier family 25, member 35 [Source:MGI Symbol;Acc:MGI:1919248]	0.0385409	3.34086	0.056475	0.816338	0.919231	10.94	1.41
ENSMUSG00000018750	Zbtb4	zinc finger and BTB domain containing 4 [Source:MGI Symbol;Acc:MGI:1922830]	-0.279972	2.49503	1.77497	0.208568	0.516788	1.7	0.31
ENSMUSG00000018752	Tnfsfm13	tumor necrosis factor (ligand) superfamily, membrane-bound member 13 [Source:MGI Symbol;Acc:MGI:3845075]	0.0459957	1.91621	0.0340189	0.856879	0.9385	6.14	0.71
ENSMUSG00000018761	Mpdu1	mannose-P-dolichol utilization defect 1 [Source:MGI Symbol;Acc:MGI:1346040]	0.29441	5.93495	4.69469	0.0520431	0.350522	111.55	21.39
ENSMUSG00000018765	Fxr2	fragile X mental retardation, autosomal homolog 2 [Source:MGI Symbol;Acc:MGI:1346074]	-0.046962	3.98991	0.0747303	0.789418	0.905849	15.75	2.17
ENSMUSG00000018770	Atp5g3	ATP synthase, H+ transporting, mitochondrial F0 complex, subunit C3 (subunit 9) [Source:MGI Symbol;Acc:MGI:2442035]	0.806754	10.1788	5.11716	0.0442895	0.340078	4458.02	2228.79
ENSMUSG00000018774	Cd68	CD68 antigen [Source:MGI Symbol;Acc:MGI:88342]	0.359952	1.10636	0.717847	0.414137	0.682899	5.53	0.15
ENSMUSG00000018776	Slc35g3	solute carrier family 35, member G3 [Source:MGI Symbol;Acc:MGI:1927128]	NA	NA	NA	NA	NA	0.17	0
ENSMUSG00000018796	Acsl1	acyl-CoA synthetase long-chain family member 1 [Source:MGI Symbol;Acc:MGI:102797]	0.165961	8.55458	0.803069	0.388552	0.665889	221.66	16.24
ENSMUSG00000018800	Abca5	ATP-binding cassette, sub-family A (ABC1), member 5 [Source:MGI Symbol;Acc:MGI:2386607]	0.314195	3.41641	2.11315	0.17278	0.480083	4.59	0.43
ENSMUSG00000018809	Smyd4	SET and MYND domain containing 4 [Source:MGI Symbol;Acc:MGI:2442796]	0.00509322	3.70674	0.00167987	0.96801	0.987767	9.43	0.87
ENSMUSG00000018819	Lsp1	lymphocyte specific 1 [Source:MGI Symbol;Acc:MGI:96832]	0.0287513	0.406577	0.0048915	0.945444	0.97854	4.11	0.22
[truncated: 51,702 more rows]
