# Supplementary material for: Signaling mechanisms in renal compensatory hypertrophy revealed by multi-omics
Source: Nat Commun. 2023 Jun 16;14:3481. doi: 10.1038/s41467-023-38958-9 (PMC10276015; doi:10.1038/s41467-023-38958-9)
Supplement: Supplementary file 17 — Supplementary Data 14 [file 41467_2023_38958_MOESM17_ESM.xlsx]

## Sheet: Sheet1
This table compares the core enrichment of genes anntated as "G2M_CHECKPOINT" and "E2F_TARGET" in GSEA identified in RNA seq for microdissected S1 proximal tubules at the 72 hour time point and those identified in RNA seq for microdissected CCD at the 24 hour time point
Core enrichements are defined by GSEA
Reference: in preparation January, 2023
Contact: Hiroaki Kikuchi at NIH at hiroaki.kikuchi@nih.gov or Mark Knepper at knep@helix.nih.gov

## Sheet: summary sheet
G2M-checkpoint		72h_PT	24h_CCD		E2F-target		72h_PT	24h_CCD
gene_symbol	description	GSEA_Core enrichment			gene_symbol	description	GSEA_Core enrichment
Knl1	kinetochore scaffold 1	Yes	Yes		Birc5	baculoviral IAP repeat-containing 5	Yes	Yes
Birc5	baculoviral IAP repeat-containing 5	Yes			Top2a	topoisomerase (DNA) II alpha	Yes	Yes
Top2a	topoisomerase (DNA) II alpha	Yes	Yes		Cdk1	cyclin-dependent kinase 1	Yes	Yes
Pbk	PDZ binding kinase	Yes	Yes		Rrm2	ribonucleotide reductase M2	Yes	Yes
Cdk1	cyclin-dependent kinase 1	Yes	Yes		Cdkn3	cyclin-dependent kinase inhibitor 3	Yes	Yes
Prc1	protein regulator of cytokinesis 1	Yes	Yes		Plk1	polo like kinase 1	Yes	Yes
Cdkn3	cyclin-dependent kinase inhibitor 3	Yes	Yes		Cenpm	centromere protein M	Yes	Yes
Kif23	kinesin family member 23	Yes	Yes		Spc24	SPC24, NDC80 kinetochore complex component, homolog (S. cerevisiae)	Yes	Yes
Plk1	polo like kinase 1	Yes	Yes		Mxd3	Max dimerization protein 3	Yes	Yes
Ccna2	cyclin A2	Yes	Yes		Aurkb	aurora kinase B	Yes	Yes
Cenpa	centromere protein A	Yes	Yes		Cdc20	cell division cycle 20	Yes	Yes
Ube2c	ubiquitin-conjugating enzyme E2C	Yes	Yes		Racgap1	Rac GTPase-activating protein 1	Yes	Yes
Mt2	metallothionein 2	Yes			Cdca3	cell division cycle associated 3	Yes	Yes
Aurkb	aurora kinase B	Yes	Yes		Kif22	kinesin family member 22	Yes	Yes
Cdc20	cell division cycle 20	Yes	Yes		Cdca8	cell division cycle associated 8	Yes	Yes
Racgap1	Rac GTPase-activating protein 1	Yes	Yes		Asf1b	anti-silencing function 1B histone chaperone	Yes	Yes
Kif22	kinesin family member 22	Yes	Yes		Ccnb2	cyclin B2	Yes	Yes
Ccnb2	cyclin B2	Yes	Yes		Mcm5	minichromosome maintenance complex component 5	Yes	Yes
Mcm5	minichromosome maintenance complex component 5	Yes	Yes		Aurka	aurora kinase A	Yes	Yes
Aurka	aurora kinase A	Yes	Yes		Lig1	ligase I, DNA, ATP-dependent	Yes	Yes
Egf	epidermal growth factor	Yes			Naa38	N(alpha)-acetyltransferase 38, NatC auxiliary subunit	Yes
Nusap1	nucleolar and spindle associated protein 1	Yes	Yes		Tubb5	tubulin, beta 5 class I	Yes	Yes
E2f1	E2F transcription factor 1	Yes			Mcm3	minichromosome maintenance complex component 3	Yes	Yes
Smc2	structural maintenance of chromosomes 2	Yes	Yes		Tacc3	transforming, acidic coiled-coil containing protein 3	Yes	Yes
Mcm3	minichromosome maintenance complex component 3	Yes	Yes		Cks1b	CDC28 protein kinase 1b	Yes	Yes
Tacc3	transforming, acidic coiled-coil containing protein 3	Yes	Yes		Tk1	thymidine kinase 1	Yes	Yes
Cks1b	CDC28 protein kinase 1b	Yes	Yes		Prdx4	peroxiredoxin 4	Yes	Yes
Nek2	NIMA (never in mitosis gene a)-related expressed kinase 2	Yes	Yes		Hells	helicase, lymphoid specific	Yes
Gins2	GINS complex subunit 2 (Psf2 homolog)	Yes			Hmgb2	high mobility group box 2	Yes
Ndc80	NDC80 kinetochore complex component		Yes		Dctpp1	dCTP pyrophosphatase 1	Yes
Tpx2	TPX2, microtubule-associated		Yes		Mad2l1	MAD2 mitotic arrest deficient-like 1	Yes	Yes
Stmn1	stathmin 1		Yes		Nme1	NME/NM23 nucleoside diphosphate kinase 1	Yes
Cdc6	cell division cycle 6		Yes		Rpa3	replication protein A3	Yes
Incenp	inner centromere protein		Yes		Pcna	proliferating cell nuclear antigen	Yes	Yes
Lmnb1	lamin B1		Yes		Tfrc	transferrin receptor	Yes	Yes
Fbxo5	F-box protein 5		Yes		Mcm6	minichromosome maintenance complex component 6		Yes
Mcm6	minichromosome maintenance complex component 6		Yes		Tcf19	transcription factor 19		Yes
Cdc45	cell division cycle 45		Yes		Lbr	lamin B receptor
Cdkn2c	cyclin dependent kinase inhibitor 2C		Yes		Nap1l1	nucleosome assembly protein 1-like 1
Pola2	polymerase (DNA directed), alpha 2		Yes		Ube2t	ubiquitin-conjugating enzyme E2T		Yes
Mad2l1	MAD2 mitotic arrest deficient-like 1		Yes		Smc4	structural maintenance of chromosomes 4		Yes
Chaf1a	chromatin assembly factor 1, subunit A (p150)		Yes		Spc25	SPC25, NDC80 kinetochore complex component, homolog (S. cerevisiae)		Yes
Plk4	polo like kinase 4		Yes		Mcm2	minichromosome maintenance complex component 2		Yes
					Pop7	processing of precursor 7, ribonuclease P family, (S. cerevisiae)
					Stmn1	stathmin 1		Yes
					Exosc8	exosome component 8
					Nup205	nucleoporin 205
					Dek	DEK proto-oncogene (DNA binding)
					Tipin	timeless interacting protein
					Ncapd2	non-SMC condensin I complex, subunit D2		Yes
					Pttg1	pituitary tumor-transforming gene 1
					Mcm7	minichromosome maintenance complex component 7		Yes
					Mcm4	minichromosome maintenance complex component 4		Yes
					H2az1	H2A.Z variant histone 1		Yes
					Ranbp1	RAN binding protein 1
					Ran	RAN, member RAS oncogene family
					Wee1	WEE 1 homolog 1 (S. pombe)
					Anp32e	acidic (leucine-rich) nuclear phosphoprotein 32 family, member E
					Rad50	RAD50 double strand break repair protein		Yes
					Cdkn2c	cyclin dependent kinase inhibitor 2C		Yes
					Pole4	polymerase (DNA-directed), epsilon 4 (p12 subunit)
					Dut	deoxyuridine triphosphatase
					Hmgb3	high mobility group box 3
					Tubg1	tubulin, gamma 1		Yes
					Rfc3	replication factor C (activator 1) 3
					Phf5a	PHD finger protein 5A
					Psmc3ip	proteasome (prosome, macropain) 26S subunit, ATPase 3, interacting protein
					H2ax	H2A.X variant histone
					Pold2	polymerase (DNA directed), delta 2, regulatory subunit		Yes
					Rpa2	replication protein A2
					Rnaseh2a	ribonuclease H2, large subunit
					Ezh2	enhancer of zeste 2 polycomb repressive complex 2 subunit		Yes
					Jpt1	Jupiter microtubule associated homolog 1
					Mre11a	MRE11A homolog A, double strand break repair nuclease
					Usp1	ubiquitin specific peptidase 1
					Eif2s1	eukaryotic translation initiation factor 2, subunit 1 alpha
					Rbbp7	retinoblastoma binding protein 7, chromatin remodeling factor
					Cnot9	CCR4-NOT transcription complex, subunit 9
					Asf1a	anti-silencing function 1A histone chaperone
					Chek2	checkpoint kinase 2
					Lyar	Ly1 antibody reactive clone
					Rad21	RAD21 cohesin complex component
					Dnmt1	DNA methyltransferase (cytosine-5) 1		Yes
					Shmt1	serine hydroxymethyltransferase 1 (soluble)
					Cit	citron
					Rfc2	replication factor C (activator 1) 2
					Rfc1	replication factor C (activator 1) 1
					Ak2	adenylate kinase 2		Yes
					Smc1a	structural maintenance of chromosomes 1A
					Nasp	nuclear autoantigenic sperm protein (histone-binding)
					Slbp	stem-loop binding protein		Yes
					Tra2b	transformer 2 beta
					Pold1	polymerase (DNA directed), delta 1, catalytic subunit		Yes
					Trp53	transformation related protein 53
					Mlh1	mutL homolog 1
					Cbx5	chromobox 5
					Nbn	nibrin
					Hus1	HUS1 checkpoint clamp component
					Wdr90	WD repeat domain 90		Yes
					Nup107	nucleoporin 107
					Gspt1	G1 to S phase transition 1
					Srsf1	serine and arginine-rich splicing factor 1
					Cse1l	chromosome segregation 1-like (S. cerevisiae)
					Cdk4	cyclin-dependent kinase 4
					Smc3	structural maintenance of chromosomes 3
					Ubr7	ubiquitin protein ligase E3 component n-recognin 7 (putative)
					Orc6	origin recognition complex, subunit 6
					Ipo7	importin 7
					Rad1	RAD1 checkpoint DNA exonuclease
					Xpo1	exportin 1
					Nudt21	nudix (nucleoside diphosphate linked moiety X)-type motif 21
					Suv39h1	suppressor of variegation 3-9 1
					Gins4	GINS complex subunit 4 (Sld5 homolog)
					Paics	phosphoribosylaminoimidazole carboxylase, phosphoribosylaminoribosylaminoimidazole, succinocarboxamide synthetase
					Pold3	polymerase (DNA-directed), delta 3, accessory subunit
					Pola2	polymerase (DNA directed), alpha 2		Yes
					Nop56	NOP56 ribonucleoprotein
					Luc7l3	LUC7-like 3 (S. cerevisiae)
					Ppp1r8	protein phosphatase 1, regulatory subunit 8
					Ddx39a	DEAD box helicase 39a
					Snrpb	small nuclear ribonucleoprotein B
					Pa2g4	proliferation-associated 2G4
					Tmpo	thymopoietin
					Rpa1	replication protein A1		Yes
					Srsf2	serine and arginine-rich splicing factor 2
					Smc6	structural maintenance of chromosomes 6
					Brms1l	breast cancer metastasis-suppressor 1-like
					Syncrip	synaptotagmin binding, cytoplasmic RNA interacting protein
					Zw10	zw10 kinetochore protein
					Dclre1b	DNA cross-link repair 1B
					Nup153	nucleoporin 153
					Cdkn1a	cyclin-dependent kinase inhibitor 1A (P21)
					Orc2	origin recognition complex, subunit 2
					Xrcc6	X-ray repair complementing defective repair in Chinese hamster cells 6
					Prps1	phosphoribosyl pyrophosphate synthetase 1
					Stag1	stromal antigen 1
					Hnrnpd	heterogeneous nuclear ribonucleoprotein D
					Pnn	pinin
					Ilf3	interleukin enhancer binding factor 3
					Ing3	inhibitor of growth family, member 3
					Hmga1	high mobility group AT-hook 1
					Msh2	mutS homolog 2
					Ppm1d	protein phosphatase 1D magnesium-dependent, delta isoform
					Tbrg4	transforming growth factor beta regulated gene 4
					Psip1	PC4 and SFRS1 interacting protein 1
					Ssrp1	structure specific recognition protein 1
					Pms2	PMS1 homolog2, mismatch repair system component
					Ctcf	CCCTC-binding factor
					Eed	embryonic ectoderm development
					Pds5b	PDS5 cohesin associated factor B
					Myc	myelocytomatosis oncogene
					Cdc25a	cell division cycle 25A
					Nolc1	nucleolar and coiled-body phosphoprotein 1
					Pan2	PAN2 poly(A) specific ribonuclease subunit
					Cdkn1b	cyclin-dependent kinase inhibitor 1B
