# Supplementary material for: Signaling mechanisms in renal compensatory hypertrophy revealed by multi-omics
Source: Nat Commun. 2023 Jun 16;14:3481. doi: 10.1038/s41467-023-38958-9 (PMC10276015; doi:10.1038/s41467-023-38958-9)
Supplement: Supplementary file 18 — Supplementary Data 15 [file 41467_2023_38958_MOESM18_ESM.xlsx]

## Sheet: Readme
This table summarizes the Ingenuity Pathway Analyses (IPA, (https://www.qiagenbioinformatics.com/products/ingenuity-pathway-analysis/, IPA, Qiagen) for 72h RNA-seq data using proximal tubule
Method: Upstream analysis was used for identifying activated/suppressed upstream regulatory molecules/networks listed in Supplemental Table 4.
Contact: Hiroaki Kikuchi at NIH at hiroaki.kikuchi@nih.gov or Mark Knepper at knep@helix.nih.gov

## Sheet: IPA_upstream_72h_rnaseq
© 2000-2022 QIAGEN. All rights reserved.
Upstream Regulator	Expr Log Ratio	Molecule Type	Predicted Activation State	Activation z-score	p-value of overlap	Target Molecules in Dataset	Mechanistic Network	TFs in hypertrophy hypothesis	Kinases in hypertrophy hypothesis
Sos		group			1.16e-10	AFF4,AKR1D1,APLP2,AQP3,ARNT,ASAP1,ATP2C1,B4GALT1,BCAR3,CA2,CADM1,CAST,CAT,CCNG1,CLIP1,COBLL1,CREBBP,CTNND1,DAP,DDX3X,DEDD,DLG1,DOCK1,E4F1,EEA1,ELOVL6,ESM1,FMN1,FOS,GAS2,GBA,GSR,HDAC6,HIPK3,HMOX1,HOOK1,HSD17B10,IGFBP5,ITGA6,ITGB1,KIF5B,KLF6,KRAS,LAMA3,LGALS3BP,LGALS4,LTBP3,Macf1,MAFK,MAOA,MAPK6,MET,MPZL2,MXD1,MYO5B,NAA80,NDUFS7,NET1,NFE2L2,NFIL3,NPLOC4,NRIP1,NSDHL,ODC1,PFN1,PIAS1,PIK3CB,PLD1,Pmaip…	1999 (15)	#N/A	#N/A
IRS		group			0.0187	DGAT1,DGAT2,VEGFA		#N/A	#N/A
Cyclin A		group			0.035	CD34,CDK1,CDKN1A,H4-16,PCYT1A		#N/A	#N/A
PRKAG3		kinase			1.75e-09	ACKR3,ACTR1B,ALAS1,ANGPTL4,AQP1,ASPH,ATP1B1,BACE1,CD36,CD55,Cdc42,CES1,CLCN3,COMMD3-BMI1,COQ3,CTNNA1,CYP27A1,DNAJC14,DNASE1,EGR1,EID1,ELL2,ENOX2,FBXO6,FGFR1,GAS5,GBE1,GID4,GLRX,GOT1,GPX3,H4-16,HFE,HSPA5,ID1,IGFBP5,IL15,IRX3,ITGA6,JPT1,JUNB,LUC7L2,MAP2K6,MAP4,MAT2A,MID1IP1,MTERF2,NAMPT,NAP1L1,NEO1,NEU2,NR3C1,NRIP1,ODC1,OXCT1,PAM,PDE7A,PLIN3,POLE4,PPARGC1A,PRPF6,RGCC,RNF128,RORC,RPE,RPL22,Rps3a1,SE…		#N/A	#N/A
CERS4		transcription regulator			0.0187	ASAH1,CERS2,CERS6		#N/A	#N/A
AFF4	-0.395	transcription regulator			0.0136	ANKRD37,HNRNPH1,MAGOH,PTBP1,SRSF6,Tmsb4x (includes others)		#N/A	#N/A
ZNF746		transcription regulator			0.00583	COX4I1,G6PC1,PCK1,PDHA1,PPARGC1A,SDHA		#N/A	#N/A
RRP1B		transcription regulator			1.23e-07	ALDH5A1,AURKA,BIRC5,BMP7,CCNA2,CCNB2,CCND1,CCND3,CCNG1,CDK1,CDKN1A,CDKN2D,CEBPB,CREBBP,DHFR,DNAJC12,EIF3H,GADD45A,HAT1,HDAC11,HSP90AA1,HSP90AB1,MCM2,MCM5,MCM6,MDM2,MRAS,NCOA2,PCNA,PDGFC,PERP,PRKCD,RABIF,RHOQ,RPA1,RPA2,RPL11,RPL13,RPL19,RPL22,RPL27,RPL37,RPL37A,Rplp1 (includes others),RPS10,RPS14,RPS19,RPS26,Rps27/Rps27rt,RPS3,RPS5,RPS8,RPS9,SPP1,TUBG1		#N/A	#N/A
IPPK	-0.135	kinase			0.0187	CUL1,CUL4A,RIPK1		#N/A	#N/A
GTF2H1		transcription regulator			0.0187	CCNH,DHFR,TBP		#N/A	#N/A
MED30	0.228	transcription regulator			8.39e-06	COX10,COX6A2,CS,Esrra,LPL,NDUFA10,NDUFB7,NDUFS2,NDUFS7,NDUFV1,PPARGC1A,SDHA,SDHB,SDHC,SOD2		#N/A	#N/A
FOXK1		transcription regulator			0.00131	CLP1,MCM2,POLR2K,RPL22,TAF12		#N/A	#N/A
TTN		kinase			0.035	ATP2A2,Calm1 (includes others),CRYAB,FHL1,TRIM63		#N/A	#N/A
PRKCG		kinase			0.00114	ATP5F1D,ATP5MC3,ATP5MF,ATXN2,CCND1,COX4I1,COX6B1,COX7A1,COX8A,CYC1,ERCC6,FMR1,IREB2,NDUFA1,NDUFA13,NDUFA2,NDUFA5,NDUFA7,NDUFB11,NDUFB8,NDUFB9,NDUFS7,PCNA,RB1,UQCR10,UQCR11,UQCRQ	1533 (7)	#N/A	Prkcg
TAF10		transcription regulator			0.0462	DIO1,GHR,HPRT1,PRLR		#N/A	#N/A
NRG2		growth factor			0.0425	ARPC4,ATF1,BNIP3,CCN1,CCN2,CCND3,DAG1,DNAJB2,EGFR,EGR1,ELOA,HMOX1,IRF3,JUNB,MCL1,MED1,NUP214,PAFAH1B1,PDGFA,PKLR,PRKACA,SART3,TOB2,VEGFA		#N/A	#N/A
NKX3-1		transcription regulator			0.016	CA12,CA2,CA3,CDH1,CTNNB1,CTNNBL1,CTSB,CTSV,EED,EZH1,FKBP5,FOS,IGFBP3,PTP4A2,PTPRK,SDC4,SMAD1,SMAD2,SOAT1,STAT3,STEAP1,TMPRSS2,VIL1		#N/A	#N/A
CLDN4		transmembrane receptor			0.0187	CDH1,CLDN1,SLC31A1		#N/A	#N/A
TFDP2	-0.116	transcription regulator			0.0462	AURKB,DHFR,SMC1A,TOP2B		#N/A	#N/A
SP2		transcription regulator			0.00131	CCND1,CDKN1A,CEACAM1,DHFR,FOS,GNAI2,MAT2A,PCYT1A,PRKCD,SERPINH1		#N/A	#N/A
TAF6	0.086	transcription regulator			0.0185	ACTR8,CDKN1A,EMC9,GADD45A,HOXA9,IFFO1,IRF1,SRSF3,SRSF4,TBP,TTC32,UNC45A,ZSWIM7		#N/A	#N/A
ROR2		kinase			0.0432	ABCF3,ACTR8,AURKA,BIRC5,BMP7,BOLA1,CCND1,CDC25A,CDK5RAP1,CDKN1A,CDKN3,CREG1,CTNNB1,GALM,MDM2,MORN4,PMP22,RB1,RBL2,SLC25A46,SLC39A14,SMC1A,SRFBP1,TPRKB,TRAF4,TRAPPC2L,TSEN2,USP46		#N/A	#N/A
PLK3	-0.84	kinase			0.00495	CDKN1A,FAS,PTEN,SIAH2	1249 (7)	#N/A	#N/A
INSR	-0.372	kinase	Activated	6.866	1.14e-10	ACAA2,ACADL,ACADM,ACADS,ACADVL,ACO2,ACOT13,ACOT2,ACSL1,ACSL4,ACSL5,ACTN4,ADIPOR2,ALDH2,ALPL,Anp32a,APOA2,AQP1,ARHGDIA,ARHGEF2,ARL4A,ARRDC3,ATP1A1,ATP1B1,ATP2A2,ATP2B1,ATP5F1B,ATP5F1D,ATP5MC1,ATP5MC3,ATP5MF,ATP5PD,ATP5PF,ATP5PO,BIRC5,BMP4,C2,Calm1 (includes others),CAPN10,CASP6,CBR1,CCN2,CCND1,CCNG2,CD36,CDC5L,CDK1,CDKN1A,CEBPZ,CEPT1,CERS6,Ces1f,CFL1,CKMT1A/CKMT1B,COX4I1,COX6A2,CPT1A,CPT2,CRAT,CS,…	1833 (18)	#N/A	INSR
MLXIPL	-0.287	transcription regulator	Activated	6.743	3.09e-10	ACLY,ACSS2,ADIPOR2,ANXA2,CPT1A,ELOVL6,G6PC1,GNPAT,GPAM,GPAT3,GPD1,HIF1A,HMGCS2,MID1IP1,MIOX,MLXIPL,PCK1,PGD,PKLR,PNPLA2,PPARA,PPARGC1A,RPL11,RPL13,RPL15,RPL18A,RPL19,RPL21,RPL22,RPL23,RPL26,RPL27,RPL27A,RPL28,Rpl29 (includes others),RPL31,RPL35,RPL35A,Rpl36,Rpl36a,RPL36AL,RPL37,RPL37A,RPL41,Rplp1 (includes others),RPLP2,RPS10,RPS11,RPS13,RPS14,RPS15,RPS15A,RPS16,RPS17,RPS18,RPS19,RPS19BP1,RPS20,R…	1336 (7)	#N/A	#N/A
XBP1	0.188	transcription regulator	Activated	6.202	2.02e-19	ADAM10,ALG12,APBB2,APP,ARCN1,ARFGAP3,ATF4,ATF6B,ATG5,ATP2A2,BECN1,BET1,BET1L,BFAR,BLZF1,CALR,CAT,CDK5RAP3,COG3,COG6,COL4A1,COL4A2,COPB1,COPB2,COPE,CREB3,CRK,CYP2E1,DAD1,DERL1,DNAJB11,DNAJB2,DNAJB9,DNAJC1,DNAJC3,DOLPP1,EDEM2,EIF2AK3,ERLEC1,ERP29,FAS,FKBP11,GALK2,GMPPA,GMPPB,GOLGA3,GOLGA4,GOLPH3,GOLPH3L,GOPC,GORASP2,GOSR2,HERPUD1,HM13,HMOX1,HSP90B1,HSPA13,HSPA5,HYOU1,KDELR2,LMAN1,LMAN2,MAN1A1,MCFD2…	1287 (16)	#N/A	#N/A
NFE2L2	0.047	transcription regulator	Activated	5.68	7.38e-27	ABCC2,ABCC4,ABCG2,ACE2,Acp5,ACSL5,ACSS2,AGPAT3,AGT,AKR1A1,AKR1C1/AKR1C2,AKR7A2,ALAS1,ALDOA,ANG,APCS,APPBP2,ARF1,ARHGEF3,ATF4,ATP1A1,BCL2L1,BNIP3,CA3,Calm1 (includes others),CAT,CBR1,CCN2,CCT3,CCT7,CD36,CDC34,CDH1,CDKN1A,CELA1,CHORDC1,CLPP,CLPTM1L,COL4A2,COPS5,COQ7,COX4I1,CPT1A,CREG1,CS,CTSD,CUL1,CXCL10,Cyp4a14,CYP4A22,DAD1,DCTN3,DDX39B,DDX50,DNAJB11,DNAJC3,DSTN,DYNLL1,EIF2AK3,EIF2S1,EIF3C,EIF3E,E…	2300 (20)	#N/A	#N/A
PPARG		ligand-dependent nuclear receptor	Activated	4.475	3.75e-07	ABCA3,ABCG2,ACAA1,Acaa1b,ACAA2,ACADL,ACADM,ACADS,ACLY,ACOT8,ACSL1,ACSL4,ACSL5,ACTA2,ADIPOR2,AGPAT2,AGT,ALDH9A1,ANGPTL4,APH1A,APOA2,APOE,APP,AQP3,AQP7,ASAP1,ATP2A2,ATP5PO,ATP6V1D,BACE1,BAX,BCL2L1,BCL6,BDH1,BECN1,Bex1,BIRC5,CA2,CAT,CAVIN2,CCN2,CCND1,CCPG1,CD36,CDH1,CDK2,CDKN1A,CEBPB,CES1,CPT1A,CPT2,CRAT,CREB1,CS,CTF1,CTNNB1,CTPS1,CUL3,CYBA,CYCS,CYP4A11,Cyp4a14,CYP4B1,DGAT1,DGAT2,DGKA,DR1,EGFR,EGLN1…	2384 (19)	Pparg	#N/A
CAB39L	-0.167	kinase	Activated	4.401	8.05e-08	ATP5MC2,ATP5MC3,ATP5MF,ATP6V0E1,ATP6V1B2,ATP6V1E1,CDKN1A,COX17,COX4I1,COX8A,NDUFA1,NDUFA13,NDUFA3,NDUFA4,NDUFB11,NDUFB2,NDUFB5,NDUFB8,NDUFB9,NDUFS4,NDUFS6,NDUFV2,UQCR10,UQCR11,UQCRB,UQCRQ	1603 (11)	#N/A	Cab39l
STK11	-0.139	kinase	Activated	4.231	3.9e-08	ACP6,ADSL,AK2,AKR1A1,ALDH9A1,ALDOA,ASS1,Atp5e,ATP5F1C,ATP5F1D,ATP5MC1,ATP5MC2,ATP5MC3,ATP5MF,ATP6V0E1,ATP6V1F,BCL7B,BTF3,CCAR2,CCNA2,CCND1,CCT6A,CDH1,CDKN1A,COX6B1,COX7A2,Cox7c,COX8A,CS,CTNNB1,CTPS1,CTSD,CYC1,DCTPP1,DIABLO,DUT,EIF3A,ELOVL2,ENO1,ENOPH1,FGG,GADD45A,GALM,GART,GPI,HIF1A,ID1,IGFBP1,IGFBP5,IYD,JUNB,LGALS9B,MAFK,MDH2,MRI1,MRPS15,NDUFA10,NDUFA11,NDUFA13,NDUFA2,NDUFA3,NDUFA4,NDUFA8,NDUFA9…	2177 (19)	#N/A	Stk11
SIGLEC8		transmembrane receptor	Activated	4.2	3.85e-07	ANKRD37,Atp5e,ATP5MJ,ATP5MK,BAX,BNIP3,Cd52,COX7A2,CSTB,EEF1E1,HSPE1,MIF,MRPL54,NHP2,NME1,P4HA1,PFKL,PGK1,PRDX1,RANBP1,RPS14,RPS27L,SCAND1,TPI1,UQCC2,UQCRQ	1585 (7)	#N/A	#N/A
IGF1R	-0.166	transmembrane receptor	Activated	4.013	0.000107	ABCC4,ACADM,ACADS,ACP1,ACSL1,ACTA2,ACTN4,ALDOA,ANXA3,APP,ATP5F1B,ATP5F1D,ATP5MC1,ATP5MC3,ATP5MF,ATP5PD,ATP5PF,ATP5PO,BAD,BAX,BCL2L1,CALU,CAVIN3,CCND1,CD36,CDH1,CDK1,CDKN1A,CEBPB,CETN2,CLU,COL18A1,COL4A1,COL4A2,COX4I1,COX6A2,CPT2,CTNNB1,CTNND1,CTSD,CYCS,DMAC2L,EGR1,FOS,FTH1,GABARAP,GTF2B,HADHA,HIF1A,HSD17B7,HSPA5,HTRA1,ID2,IGF1R,IGF2R,IGFBP3,IGFBP4,IGFBP5,IVNS1ABP,LASP1,LPL,MFN2,NDUFA1,NDUFA3,NDUF…	2257 (24)	#N/A	#N/A
MYC		transcription regulator	Activated	4.006	5.68e-29	ABCA2,ABCA3,ABCB10,ABCC4,ABCD3,ABCF1,ABCF2,ABCF3,ACADM,ACAT1,ACLY,ACOT12,ACSL4,ACSS1,ACTA2,ACTB,ACTN4,ADAMTS1,ADD1,ADIPOR1,ADK,ADM,AFMID,AIMP2,AK2,AKAP1,AKT1,ALDOA,ALKBH5,ANGPT1,ANGPTL4,ANXA4,ANXA5,ANXA6,AOPEP,APEX1,APP,AQP1,ARAF,Arf2,ARHGEF7,ASS1,ATAD3A,ATF2,ATF4,ATP13A2,ATP6V0B,AURKB,AXIN1,B4GALT7,BAX,BCKDHB,BCL2L1,BCL6,BCR,BIRC2,BIRC5,BMPR1A,BOP1,BRD2,CANX,CAPN2,CAPNS1,CAPZB,CASP8,CASP9,CAST,C…	2283 (19)	#N/A	#N/A
ESR2		ligand-dependent nuclear receptor	Activated	3.952	0.00281	A4GALT,ACKR3,ADAMTS1,AGT,AJUBA,AKAP1,AKT1,ANPEP,ANXA1,ANXA4,APEX1,APOE,AQP3,ARHGEF7,ARID4A,ARID5B,ARL4A,ARNT2,ARRDC4,ATP2B1,AURKA,BANF1,BCL2L1,BID,BIRC5,BMP4,CA12,CA2,CALU,CANX,CAPN2,CBS/CBSL,CCL28,CCN1,CCN2,CCNA2,CCND1,CCT3,CCT4,CCT7,CD34,CDC25A,CDC42BPA,CDH1,CDKN1A,CES1,CKS1B,CLDN1,CLIC5,CLNS1A,CLU,CREBBP,CRIM1,CTNNB1,CTPS1,CTSD,CXCL12,CXCL16,CYP2A6 (includes others),DAB2,DDAH1,DDX58,DEK,DMTN,D…	2481 (20)	#N/A	#N/A
SREBF1		transcription regulator	Activated	3.905	8.58e-07	AACS,AARS1,ACADS,ACLY,ACSL1,ACSL4,ACSL5,ACSS2,ADGRG1,ADH1C,AK4,ALDOA,ALDOC,APOA2,ATOX1,BAX,BCL2L1,BHLHE40,C7orf25,CAPZB,CDKN1A,CEBPB,CFI,CHMP2A,COX4I1,CSAD,CTH,CXCL10,CYB5A,CYCS,CYP27B1,CYP51A1,DBI,DEPP1,DGKQ,EHHADH,ELOVL5,ELOVL6,ELOVL7,ETHE1,FABP3,FABP7,FADS1,FAS,FDFT1,FDPS,G6PC1,G6PD,GLB1,GPAM,GPX3,GRSF1,GSR,HFE,HMOX1,HNF4A,HSPA13,HSPA5,IDH1,INSIG1,IVNS1ABP,LDLR,LGALS3,LPL,LSS,MDK,MIOX,MLYCD,MS…	1686 (15)	Srebf1	#N/A
ERN1		kinase	Activated	3.898	3.21e-09	ACTA2,ANG,AP1M2,ATF4,ATP2A2,BECN1,BLOC1S1,CDH1,CEBPB,CYP2E1,DERL2,DGAT1,DGAT2,DNAJB11,DNAJB9,DNAJC3,ERLEC1,ERO1A,FAS,FITM2,FKBP11,G6PC1,GOLGA3,GOT1,GPT,HDLBP,HOOK1,HSP90B1,HSPA5,ITGB6,MCL1,MLXIPL,MPZL2,MVD,NARS1,NCOA3,NOX4,NR1H3,OSBP,P3H1,P4HB,PDIA5,PDIA6,PDRG1,PIGA,PLIN2,SDF2L1,SEC11A,SEC22B,SEC61A1,SEL1L,SELENOS,SLC20A1,SLC35B1,SMARCB1,SPARC,SPCS2,SRP19,SRP68,SSR3,STX5,SURF4,SYVN1,TBCB,TINAGL1,…	2100 (18)	#N/A	#N/A
TCF7L2	-0.246	transcription regulator	Activated	3.85	5.46e-07	ACAA1,ACADL,ACSL1,ACSL3,ACY3,ADD1,ADGRG1,ADIPOR2,ANKIB1,ANKRD13A,ANKRD49,ANXA1,AQP3,ARAP2,ASPA,ASPH,ATP6V1G1,BACE1,BIRC5,BMP4,C5orf51,CARHSP1,CCN2,CCND1,CDKN1A,CERS2,CHMP1B,CLDN2,CPD,CTNNA1,CTNNB1,CYP2E1,CYP51A1,DDC,DEGS1,DHCR24,DHRS7,DOCK9,DRAM2,EGFR,EHHADH,ELOVL1,ENPP2,ENTPD5,EPS15,ERBB3,ERBIN,FAM91A1,FBXO8,FGF1,FKBP1A,FOS,Foxn3,FTH1,G6PC1,GAB1,GCLM,GJB1,GLTP,GLUL,GRAMD2B,GSN,GSS,GYS2,HMGCS2,HS…	1917 (19)	Tcf7l2	#N/A
TBX2		transcription regulator	Activated	3.821	0.000466	AURKA,AURKB,BHLHE40,CCNA2,CCNL1,CCNL2,CDCA3,CDH1,CDK1,CDKN1A,CKS1B,DMTF1,FAM120B,HAUS1,HELLS,MAD2L1,MCM2,MCM5,MCM6,MCM7,MED20,MXD3,NFIL3,PARD6A,PAXBP1,PCGF6,PRC1,PRDM5,PTEN,SMC2,SREBF2,SRF,TIPIN,ZKSCAN3	1686 (15)	#N/A	#N/A
ZBTB7B		transcription regulator	Activated	3.808	0.0888	ACAA2,ACADL,ACADM,ACADVL,ACSM3,COQ3,COX7A1,DECR2,DHRS4,ECH1,Gk,HADHA,HSD17B12,NDUFAB1,NDUFB8,NDUFV2,NRP1,PDP2,RORC,SDHB,SLC27A2,Tomm5,TTC19,TYSND1,UQCRC2		#N/A	#N/A
CEBPB	-0.25	transcription regulator	Activated	3.733	1.11e-05	ACTA2,ADH1C,ADM,AGT,APCS,APOB,APP,ARL6,ASF1A,AURKA,AURKB,B9D1,BCL2L1,BIRC5,BRMS1L,C2,CBX5,CCNA2,CCNB2,CCND1,CD74,CDC25A,CDCA3,CDCA8,CDK1,CDKN1A,CDKN3,CDO1,CEBPB,CIRBP,CIT,CLPP,CLU,CNOT9,COPS5,CPT1A,CSE1L,CTCF,CTNNB1,CTPS1,CXCL10,CXCL16,CYB5A,CYP27B1,CYP2A6 (includes others),Cyp2d9 (includes others),CYP2E1,DAB2,DCN,DCTPP1,DDX39A,DDX5,DEGS1,DEK,DGAT2,DHFR,DHRS1,DMWD,DUT,DYNLT1,EED,EIF2S1,EMCN,ENTPD…	1933 (22)	Cebpb	#N/A
TFEB	-0.105	transcription regulator	Activated	3.729	2.21e-20	Acp5,ARSA,ARSB,ASAH1,ATG5,ATP6V0B,ATP6V0C,ATP6V0E1,ATP6V1B2,ATP6V1C1,ATP6V1H,BECN1,BLOC1S1,CDH1,CLCN7,CLN3,CTNS,CTSA,CTSB,CTSD,FLCN,GAA,GABARAP,GALNS,GBA,GLB1,GLMP,GNPTG,GNS,GUSB,HEXA,HEXB,HIF1A,HPS1,HPS3,HPS5,IGF2R,LAMP1,M6PR,MAP1LC3A,MCOLN1,NAGLU,NAGPA,NEU1,NRBF2,PIP4P1,PLBD2,PPARGC1A,PRKAG2,PSAP,RAB7A,RRAGC,SCPEP1,SLC36A1,SQSTM1,STK4,SUMF1,TFEB,TPP1,UVRAG,VEGFA,VPS11,VPS18,VPS26A,VPS33A,VPS35,…		#N/A	#N/A
RB1	0.033	transcription regulator	Activated	3.709	2.71e-10	ACO2,ACTB,ADAM10,AKT1,ALG5,ALPL,APPL2,ATF2,ATP1A1,ATP1B1,ATP6V1D,ATP6V1F,AURKB,BAX,BECN1,BIRC5,BNIP3,CASP6,CASP8,CASP9,CBX5,CCN2,CCNA2,CCND1,CCND3,CCNL1,CDC25A,CDH1,CDK1,CDK2,CDKN1A,CLIC4,CMAS,COA3,COL4A1,COL4A2,COQ5,COQ7,COX17,COX4I1,COX6B1,COX7A2,CRADD,CWC27,CYP27B1,DCTN4,DEK,DHFR,DLST,DNAJC11,DNM1L,DUSP1,DYNLRB1,E2F4,E2F5,EED,EGR1,EHD3,EIF2S1,ENTPD8,Esrra,F3,FANCL,FAS,FLT1,FOS,GADD45A,GADD45GI…	1854 (14)	#N/A	#N/A
ELL2	-0.085	transcription regulator	Activated	3.528	3.82e-05	ARFGAP3,CCPG1,CLPTM1L,CRELD2,DNAJB9,DNAJC3,EAF2,EDEM2,EDEM3,ERGIC1,FNDC3A,FUT8,HDLBP,HM13,HSPA13,ITM2C,LMAN1,MAN1B1,MANF,MDM2,NUCB1,PLPP5,RAPGEF3,SEC61A1,SEL1L,SLC33A1,SPCS1,TXNDC11,UBE2J1,XBP1		#N/A	#N/A
PLA2R1		transmembrane receptor	Activated	3.506	5.68e-06	ACSL3,ACSL4,ALDH2,ATP5F1B,ATP5PD,CTSA,CTSD,HAGH,NDUFA5,NDUFS3,PEBP1,SDHA,SDHB,SOD2,SQOR,TFAM,TGM2,TPP1,UQCRFS1		#N/A	#N/A
PPARA	-0.199	ligand-dependent nuclear receptor	Activated	3.494	2.59e-15	AADAC,ABCD3,ACAA1,Acaa1b,ACAA2,ACADL,ACADM,ACADS,ACADVL,ACAT1,ACAT2,Acot1,ACOT2,ACOT8,ACSL1,ACSL5,ACSS2,ADAM10,ADTRP,ALDH2,ALDH9A1,ANGPTL4,ANXA2,APCS,APEX1,APOA2,Apoc3,APOE,APOM,APP,AQP3,AQP7,ARHGDIA,ASL,ASS1,ATP5F1B,AURKA,BAX,BCL2L1,C1QB,C2,CA9,CAT,CCNA2,CCND1,CCNT1,Cd24a,CD36,CDK1,CDK2,CDKN1A,CEACAM1,CEBPB,CFH,CFI,CHKA,COX4I1,COX6B2,CPT1A,CPT2,CROT,CS,CSAD,CTF1,CTH,CXCL12,CYB5B,CYBA,CYCS,CYP27A…	1719 (16)	Ppara	#N/A
NRF1		transcription regulator	Activated	3.449	1.19e-05	ALAS1,ATP1A1,ATP1B1,CDH1,CLDN1,COX4I1,COX6B1,Cox6c,COX7A2,COX7B,Cox7c,COX8A,CYCS,ESM1,FMR1,FTH1,GCLC,GCLM,HMOX1,HPCAL1,MOGS,Mt1,NCALD,NQO1,Pmaip1,PSMC4,PSMC6,PSMD3,SDHA,SLC19A1,TFAM,TFB2M,TOMM20,TP53,UCP2,VDAC1	1203 (7)	#N/A	#N/A
AHR		ligand-dependent nuclear receptor	Activated	3.403	0.241	A4GALT,ABCB6,ABCC4,ABCG2,ACKR3,ACTA2,ACTL6A,ADIPOR2,ADM,AFMID,AKR1A1,ALDH2,ALDOA,APP,ARNT,ATP2B1,B4GALT5,BAX,C1QB,CASP8,CBR1,CCNA2,CCND1,CCND3,CCNG2,CD36,Cdc42,CDH1,CDK1,CDK2,CDKN1A,CDKN2D,CELA1,CERS2,CERS5,CERS6,COL27A1,COL4A1,COL4A2,COX8A,CRYAB,CTNNB1,CTSD,CXCL10,CYP2A6 (includes others),DCLK3,DCN,DHFR,DIO1,DNAJB1,DUSP6,EFEMP1,EGLN1,EGLN2,EHD1,ENO1,EPHX2,ESRRG,FAS,FBLN5,FOS,GADD45A,GDF15,GHITM,…		#N/A	#N/A
ANGPT2		growth factor	Activated	3.357	0.00344	ACTA2,AGT,APIP,ARHGEF2,BCR,CALR,CAT,CCT7,CDC34,CDKN1A,CEBPB,CFB,COL18A1,COMT,CRYAB,CYBA,CYP51A1,DBNL,DNAJB4,DNASE1,EEF1B2,EFR3A,EGFR,EPHX2,EXT2,FAS,FKBP4,HDAC2,HDAC5,HIF1A,HMOX1,HSP90AA1,HSPA2,HSPA4,HSPA5,HSPD1,INPP5F,JMJD6,KPNA2,LARP4,MAP4K5,MIF,NCOA2,NDE1,NME1,NOX4,P4HB,PDIA3,PDIA5,PDIA6,PPARA,RAD21,RBM14,RCAN1,RDH10,RFC1,RFC2,RFC4,RPA2,RPA3,RPS6,SERPING1,SMYD5,SOD1,SOD2,SRXN1,ST13,TCN2,TEK,TME…	1751 (17)	#N/A	#N/A
G protein alpha		group	Activated	3.328	1.49e-09	ALG3,ALG5,ANKS4B,APPBP2,ARFIP2,ARL5A,BAG2,CALR,CHPF,CLPTM1L,CMAS,COA5,COG6,COPB2,COPE,CWC15,CYP20A1,DBI,DOLK,EGFR,FOS,GOLPH3,HSD17B12,IFT57,ITM2C,KCTD2,LYRM2,LYSMD4,MRPL49,NUCB1,OSGEP,P3H1,PDIA4,PI4K2A,PIM3,PLS3,PRMT5,RPE,RPN1,SDF4,SEC13,SEH1L,SLC25A36,SLC46A1,SPCS1,SPCS3,TMED3,TMEM159,TSPAN31,TUBB6,UBL4A,UNC50,UQCC2		#N/A	#N/A
SREBF2	0.196	transcription regulator	Activated	3.312	0.000889	AACS,ACAA2,ACLY,ACSL1,ACSS2,ALDOC,APOA2,BIRC5,BMP4,CCN1,CCN2,CDKN1A,CYB5A,CYP51A1,DBI,ELOVL6,FABP7,FDFT1,FDPS,G6PD,IDH1,INSIG1,LDLR,LIPA,LSS,MCM6,MSMO1,MTTP,MVD,NSDHL,PCYT1A,PLIN2,PMVK,SC5D,SQLE,SREBF2,STARD4,TM7SF2	1983 (18)	Srebf2	#N/A
PTN		growth factor	Activated	3.286	0.0565	ACADL,ACADVL,ACAT2,ACLY,APOB,CPT1A,DGAT1,DGAT2,G6PC1,Gk,GPAM,HADHA,LPIN2,PC,PDHA1,PFKL,PLIN2,PPARA,RXRA,SLC27A4,SLC2A2		#N/A	#N/A
KMT2D		transcription regulator	Activated	3.255	0.172	ACADM,Acot1,ADGRA3,ADGRG1,ANO10,ASL,BAG2,CA4,CCDC91,CD55,CHST7,CHURC1,CRIP1,CTSD,ECI2,FABP3,FAH,FHL1,GALK1,GJB2,GKAP1,GLYCTK,GUSB,HAUS4,HDDC2,IMMP2L,IRF1,IRF6,Larp1b,METRNL,MFSD9,Nmnat3,NT5E,NUDT14,OXR1,POLE4,PPIC,Prorsd1,PTGR1,PTTG1,RAB38,RAB42,RANGRF,REEP6,RIOX2,SH3BGRL2,SLC35F5,SMO,STXBP2,SYDE2,SYPL2,TGM1,TMEM159,TMEM53,Tmsb15b1,Tpm4,TRIQK,WDSUB1,ZNF23,ZNF761		#N/A	#N/A
ATF4	-0.108	transcription regulator	Activated	3.155	4.92e-05	AARS1,ABCG2,ADAM10,ANGPTL3,APEX1,APOE,ATF4,ATG5,CA9,CALR,CANX,CARS1,CAST,CD55,CDKN1A,CEBPB,CEBPG,COL4A2,CPOX,CPT1A,CTH,CTNNB1,CYP27A1,EIF2S2,EIF4EBP1,ERO1A,FAM102A,GABARAPL2,GADD45A,GDF15,GHITM,GPATCH1,GYS1,HERPUD1,HNF4A,HSP90B1,HSPA5,HYOU1,IARS1,IGFBP5,IGFBP7,IRAK1BP1,KLF9,LARS1,LGALS3,MARS1,MCL1,MID1IP1,NAPA,NARS1,NOX4,NR1H3,PCK1,PCK2,Pmaip1,PMP22,PSAT1,PSEN1,PSPH,SEL1L,SESN2,SIGMAR1,SLC1A4,SLC…	1522 (14)	#N/A	#N/A
TFE3	-0.145	transcription regulator	Activated	3.03	0.107	ASAH1,ATP5PF,ATP5PO,ATP6V0E1,ATP6V1C1,CDH1,CKB,COX7A1,CYCS,ENO1,FLCN,INSIG1,NDUFV2,PNPLA2,PPARGC1A,SLC1A1,SLC34A1,TPP1,VEGFA,VPS26A,VPS35		#N/A	#N/A
PPARGC1B		transcription regulator	Activated	3.011	0.000776	ACADL,ACADM,ACADVL,ATP5F1B,ATP5MF,ATP5PO,CCND1,CKB,COX4I1,COX7A1,CS,CYCS,DGAT1,DHCR24,ENO1,ERO1A,ESRRG,FDFT1,FDPS,G6PC1,GGPS1,GPAM,GRB7,LSS,MTTP,MVD,NDUFV2,PCK1,PGAP3,SQLE,TRIM63,VEGFA	1582 (12)	#N/A	#N/A
STAT4		transcription regulator	Activated	2.96	0.000234	ACADL,ACP6,ACSS1,ADSS2,AKAP8L,ALDOC,AP2A2,ARFGAP3,ASPH,ATF4,ATG12,ATP7A,BAD,BANP,BCL2L1,BSG,CCNL2,CDK2,Ctla2a/Ctla2b,CXCL10,DAP,DDAH2,DDX58,DNAJB6,DPM3,ERO1A,ERRFI1,ETV5,FDX1,FURIN,GAS5,GBE1,GCNT2,GLG1,GRTP1,GTF2E2,H3-3A/H3-3B,HCFC2,HEXB,Hspa1b,IFIT1B,IRF1,ISG15,KDELR2,KLF9,LTBP3,LUC7L,MAGED1,MAPK8IP3,Mt1,MTHFS,P4HA2,PCGF5,PDK1,PEX13,PFN2,PGP,PLAC8,PLOD2,POLD4,PRDX6,RASSF1,RGCC,RNF128,RNF130,RORA…	1622 (7)	#N/A	#N/A
MYCL		transcription regulator	Activated	2.847	6.36e-07	Alyref,Atp5e,ATP5F1D,BRF1,CARS1,CCNT1,CDC5L,CDK13,CENPV,COX7A2L,COX7B,CSNK1A1,DDX3X,FARSA,GPHN,HSPD1,IWS1,LARS1,MARS1,NARS1,Ndufs5,NEDD9,OXA1L,PUS1,Qars,Rbm25,RPL11,RPL13,RPL15,RPL19,SAP18,SLC25A46,SLC25A5,SNRPA1,SNRPD1,Snrpg,THRAP3,TOMM20,TOP1,UCKL1,USP8,WDR75,YARS1,YIPF1		#N/A	#N/A
MAP2K5		kinase	Activated	2.799	0.000702	AACS,ACLY,ACSS2,ALDOC,BCAR1,CCND1,CYP51A1,DHCR24,ELOVL6,FDFT1,FDPS,FOS,HSD17B7,ID1,INSIG1,LDLR,LSS,MEF2A,MSMO1,MVD,NSDHL,PMVK,SQLE,STARD4,TM7SF2	1597 (12)	#N/A	#N/A
HNF1A	-0.031	transcription regulator	Activated	2.792	5.97e-09	AADAC,ABCC2,ACAT2,ACE2,ADH1C,AGT,AK2,AKR1C1/AKR1C2,Akr1c12/Akr1c13,Akr1c19,ALKBH6,ALS2,ANGPTL3,ANKS4B,ANPEP,ANXA4,AP3M1,APCS,APOA2,APOB,APOH,APOM,AQP3,ATF2,ATG2B,ATG3,ATP7A,B3GALT5,BAG6,BCL2L1,BCL6,BSDC1,C1orf50,C2,CBS/CBSL,CCDC198,CCL28,CCND1,CD302,CD55,CDHR2,CDO1,CERS5,CFI,CLDN2,CLIC5,CLTRN,CLYBL,CMC2,COL27A1,COQ10B,COQ7,COX6A2,CPN1,CTDSPL2,CYB5A,CYB5B,CYHR1,CYP27A1,CYP2E1,DDC,DPP4,DUSP6,EIF4EB…	2379 (16)	#N/A	#N/A
KLF15	-0.62	transcription regulator	Activated	2.784	0.000411	ACADL,ACADM,ACADS,ACADVL,ACAT1,Acot1,ACSL1,ACSS1,ATG12,ATG3,ATG7,BECN1,CCN2,CD36,CPT2,DECR1,DGAT2,EHHADH,ESRRG,FABP3,GPAM,HADHA,MLYCD,PPARGC1A,PXMP2,SLC25A20,TRIM63	1662 (15)	#N/A	#N/A
SMARCA4		transcription regulator	Activated	2.764	1	ABRACL,ACE2,ACSL5,ACTA2,ACTN4,ADAM15,ADGRG1,AGT,ALDH2,ARRDC4,ASCC1,ATG9A,AZGP1,BEND5,BIRC5,BMP4,BNIP3L,CA14,CCN2,CCNA2,CCND1,CD74,CDC25A,CDH1,CDK2,CDK20,CDKN1A,CDKN2D,CEACAM1,CEBPB,CLDND1,CLPX,COMMD3-BMI1,COTL1,CSNK1G2,CTNNB1,CTSB,CTSS,CUL4A,CYP4B1,DGKG,DHFR,DUSP6,DYNC1H1,DYNLT3,EGR1,ELOVL6,EMP3,ETS2,EVA1A,F3,FADS3,FAS,FGG,FKBP5,FLNB,FOS,GADD45A,GCHFR,GCLC,GNAI3,GPM6A,GPX1,GSTO1,GSTP1,GYS1,HEPH,H…		#N/A	#N/A
IL1		group	Activated	2.757	1	ABCG2,ADAM17,ADAMTS1,AKR1C1/AKR1C2,APOE,APP,BAX,BHLHE40,C2,CD34,CD55,CDKN1A,CEACAM1,CFB,CPT1A,CTSB,CXCL10,CYP27A1,DCN,DDC,DUSP1,EGFR,EGR1,ELF3,F3,FAS,FOS,FTH1,GDF15,GGT1,GLS,HIF1A,HMOX1,IGF1R,IGFBP1,IRF1,KLF6,LAMB1,LDLR,MAP2K3,MAP2K6,MAPK1,MTTP,NR1H3,NR1H4,ODC1,PDGFA,PIGR,PLD1,PPARA,PPARGC1A,RELA,RORA,RORC,RXRA,SDC4,SLC2A1,SOD2,SPARC,TGM2,TP53,UGCG,VEGFA,XDH		#N/A	#N/A
HNF4A	-0.097	transcription regulator	Activated	2.749	2.39e-105	AAR2,AASS,ABCB10,ABCB8,ABCC2,ABCF3,ABHD10,ABHD6,ACAA2,ACAD8,ACAT1,ACBD6,ACD,ACIN1,ACLY,ACMSD,Acnat1/Acnat2,ACO2,Acot1,ACOT13,ACOX2,ACOX3,ACP2,ACP6,ACSL1,ACSS2,ACTA2,ACTR1A,ACTR3,ACTR5,ACY1,ACY3,ADIPOR1,ADPRH,ADSS2,AGA,AGPAT1,AGT,AGTPBP1,AGXT2,AHSA1,AIP,AJUBA,AK2,AKIRIN2,AKR1B1,AKR1C1/AKR1C2,ALDH1L1,ALDH2,ALDH5A1,ALDH8A1,ALKBH6,ALS2,AMACR,ANG,ANKHD1/ANKHD1-EIF4EBP3,ANKRA2,ANKRD49,ANKZF1,ANPEP,ANXA…	2494 (21)	Hnf4a	#N/A
JUN		transcription regulator	Activated	2.731	1	ACAT2,ACTA2,AKT1,ALAS1,ANXA1,ANXA2,APEX1,APOE,APOM,APP,BAX,BIRC2,BIRC5,BTG1,C1QB,CA3,CAPN2,CAPNS1,CCN1,CCN2,CCNA2,CCND1,CCND3,CD164,CDH1,CDK1,CDKN1A,CLDN2,CLU,COMT,Crip2,CX3CL1,CXCL10,CXCL16,CYCS,Dgcr6,DICER1,DMTF1,DOCK9,DUSP1,DUSP6,EEF2,EGFR,EHD4,EPHX2,ERCC1,ERCC4,F3,FABP7,FAS,FBLN5,FOS,FRZB,FTH1,GADD45A,GALNT1,GCLC,GOT1,GPT,GSTA5,GSTP1,GTF2B,HMOX1,ID2,IGF1R,IGF2R,IGFBP1,IGFBP3,IGFBP4,IGFBP7,ITG…		#N/A	#N/A
RUVBL1	-0.019	transcription regulator	Activated	2.711	0.000188	ADAM15,CARS1,CCNT1,CYP4F3,EMC9,ERGIC1,FAM53C,IGFBP3,KDM4B,METTL23,NAE1,NUCKS1,NUDCD2,PCNA,PLAC8,PSMA7,PSMC4,PSMD12,QKI,SESN2,SLC39A7,SRD5A1,TMEM19,ZDHHC9		#N/A	#N/A
SP1		transcription regulator	Activated	2.71	0.0194	ACSL1,ACSS1,ACTA2,ADAMTS1,ADD3,AEBP1,ALPL,APOE,ASS1,ATP2A2,ATP5F1B,ATP6V0C,ATP7A,B4GALT5,BACE1,BAG2,BAX,BIRC5,BMP4,BMP7,BNIP3L,BRF1,CAT,CBS/CBSL,CCN2,CCNA2,CCND1,CCND3,CCNG2,CD55,CDH1,CDK1,CDK2,CDKN1A,CDKN2D,CEACAM1,CEBPB,CENPX,CES1,CIRBP,CKB,COL8A1,CRYAB,CSNK2A1,CTH,CTSD,CXCL10,CXCL12,CYC1,Cyp2d9 (includes others),CYP51A1,DHCR24,DHFR,DNMT3A,EGFR,EGR1,ENG,ENTPD5,F3,FAS,FBXL2,FDX1,FGFR1,FGFR4,FLT1…		#N/A	#N/A
ESRRA		transcription regulator	Activated	2.705	0.0316	ACADM,ACADVL,ACKR3,ACSL1,ALAS1,ALDOC,ANGPT1,ANGPTL4,ANXA1,ASAH1,ATP2A2,ATP5F1B,CASC3,CASP8,CCL28,CD36,Cd59a,CHKA,CKB,COL4A1,COL4A2,COL8A1,CSAD,CSRP2,CX3CL1,CXCL10,CXCL12,CYB5A,CYCS,CYP51A1,DEK,EFNA1,EGF,EIF2AK3,ENDOG,ENO1,ESM1,Esrra,ETFDH,FABP3,FAM102A,FGF1,GOT1,GRB7,HADHA,HMOX1,HSD17B4,HTATIP2,IDH3A,IGFBP4,JAM3,LIPA,LPL,MED1,MED24,MTCH2,NDUFA1,NDUFAF5,NDUFB5,NRIP1,NRP1,PCK2,PGAP3,PKM,PPARA,PPARG…		#N/A	#N/A
FOXM1		transcription regulator	Activated	2.695	0.145	ACE2,ACTA2,ADAM17,ANXA1,ATF2,AURKA,AURKB,BIRC5,CAT,CCNA2,CCNB2,CCND1,CDC25A,CDCA8,CDH1,CDK1,CDK2,CDKN1A,CDKN3,CENPA,CKS1B,COMMD3-BMI1,CTNNB1,CXCL12,FLT1,FOS,GLB1,IPO7,ITGAV,ITGB1,MET,PCNA,PDGFA,PGK1,PRC1,PRDX2,PROM1,PTTG1,RELA,SOD2,SQSTM1,STAT3,STMN1,TP53,VEGFA,ZEB2		#N/A	#N/A
IFNGR1	0.264	transmembrane receptor	Activated	2.658	0.213	ANKLE2,ARL6IP4,ATP5F1C,BCL6,BTRC,CA9,CCDC124,CTSS,CXCL10,CXCL12,CYP27B1,DNAJB2,DNM1L,ECH1,ECI2,EGF,FAS,FTH1,HEXB,HMOX2,IFITM3,IRF1,IRF7,LEO1,NDRG3,NDUFA3,NME6,OLA1,PNPLA7,PRDM5,PRDX3,PRKAB1,PSMA1,RBP1,RUVBL2,SYVN1,TMEM259,TNFRSF1A,UBAC1,UBC,UCP2,WDR48,WDR83,XBP1		#N/A	#N/A
Elf5		transcription regulator	Activated	2.646	1	Acot1,APLP2,CLUAP1,FABP3,GJB2,LAMP1,MYLK		#N/A	#N/A
FZD7		G-protein coupled receptor	Activated	2.611	0.0333	CCND1,CDH1,CTNNB1,GCLC,GPX4,GSR,GSS		#N/A	#N/A
ESR1		ligand-dependent nuclear receptor	Activated	2.525	1.4e-16	AASS,AATF,ABCA3,ABCG2,ACKR3,ACLY,ACSL1,ACTA2,ACTR2,ADAM17,ADD3,ADH1C,AFMID,AGGF1,AGT,AKAP1,AKT1,AKT2,ANAPC2,ANO10,ANXA3,ANXA4,AP2S1,AP3B1,APEX1,APOE,AQP1,AQP3,ARAF,ARFGAP1,ARFIP2,ARHGAP1,ARHGEF2,ARHGEF7,ARID4A,ARPC5L,ARRDC3,ARSG,ASS1,ATG13,ATG3,ATOX1,ATP11A,ATP1B1,ATP2B1,Atp5e,ATP6V0D1,ATP6V1H,AURKA,BAX,BAZ2A,BCCIP,BCL2L1,BCL6,BCLAF1,BCR,BECN1,BET1L,BIRC5,BMP4,BRAP,BYSL,CA12,CA2,CALML4,CAMK1,CAPN…	2347 (19)	#N/A	#N/A
NR4A3		ligand-dependent nuclear receptor	Activated	2.524	1	AASS,ACTA2,BAX,CCND1,G6PC1,HIF1A,LHX1,MFN2,NDUFA5,NDUFB8,NQO1,PDPR,PPARGC1A,SDHB,SLC39A8,UBE2C,UCP2,UQCRC2		#N/A	#N/A
PPARGC1A	-0.249	transcription regulator	Activated	2.505	1.1e-05	ACADL,ACADM,ACADVL,ACAT1,ADAMTS1,ADGRG1,AGT,ALAS1,ANG,APEX2,Apoc3,ATP5F1B,ATP5MF,ATP5PD,ATP5PF,ATP5PO,BAX,BDH1,BID,BMP4,BNIP3,C2,CASP8,CAT,CCN2,CD36,CDKN1A,CEBPB,CIDEB,COX4I1,COX7B,CPN1,CPT1A,CS,CTSA,CXCL10,CYCS,CYP2A6 (includes others),DAXX,DCN,DGAT1,DIO1,DOCK1,DR1,EGFR,EGLN1,ENDOG,ENO1,Esrra,FABP3,FANCL,FAS,FDPS,FOS,G6PC1,GABPA,GDF15,Gk,GPAM,GPX1,HIF1A,HMGCL,HMGCS2,HMOX1,IDH3A,IGFBP3,IGFBP5,IGF…	2486 (19)	#N/A	#N/A
ATF6		transcription regulator	Activated	2.481	1.63e-09	APP,ATP2A2,AURKA,CALR,CDKN3,CEBPB,CHKA,CHKB,CPT1A,CPT2,DNAJB11,DNAJC3,FDPS,FOS,G6PC1,HSP90B1,HSPA5,LMAN1,LMF1,MANF,MCL1,PCK1,PDIA4,PLAT,PLIN2,PPARA,PRDX2,PRNP,RAN,RCAN1,RHEB,SLC35B1,SLC39A14,SPARC,SRR,SYVN1,UBE2C,VEGFA,WBP1,XBP1	1940 (18)	#N/A	#N/A
USF2		transcription regulator	Activated	2.468	0.393	AGT,AGTRAP,APOA2,CENPX,CPT1A,EIF4E,FMR1,HMOX1,IGF2R,IGFBP1,IGFBP3,LGALS3BP,P4HA1,PIGR,PKLR,RORC,SPEG,SPP1,UCP2,USF1		#N/A	#N/A
FOS	-0.207	transcription regulator	Activated	2.467	0.00142	Acp5,AFF4,AGT,AKR1D1,ALAS1,ANXA4,AP3D1,APLP2,AQP3,ARF1,ARNT,ASAP1,ASL,ATP2C1,ATXN2,B4GALT1,BCAR3,BLMH,CA2,CADM1,CALU,CAPN2,CAST,CAT,CCN2,CCNA2,CCND1,CCNG1,CD164,CDH1,CLDN2,CLIP1,CLU,COBLL1,COL18A1,CREBBP,CTH,CTNND1,CTSB,CTSV,CXCL10,CXCL16,CYCS,DAP,DDX3X,DEDD,DLG1,DOCK1,E4F1,EEA1,EGR1,EIF4G2,ELOVL6,ELP1,ENO1,EPHX2,ERCC1,ERCC4,ESM1,F3,FARS2,FGA,FMN1,FOS,FRZB,FTH1,G6PC1,GAS2,GAS5,GBA,GPSM2,GSR,GSTA5…	2132 (19)	#N/A	#N/A
PGR		ligand-dependent nuclear receptor	Activated	2.462	0.0151	ABCG2,ACSL1,ADAMTS1,AHCYL1,AK4,AP1G1,ARNT,ATP1B1,BCL2L1,BCL6,BIRC2,BTG1,CA12,CAPN2,CCNB2,CCND1,CCND3,CD36,CDC42BPA,CDK1,CDKN1A,CEBPB,COMT,CPT2,CTBS,CTSD,DDC,DNAJB4,DYNLL1,EGFR,EIF5B,ELL2,F3,FAM89B,FKBP5,FOS,G6PC1,GLS,GLUL,GOT1,GSTM3,HBEGF,HIF1A,HPCAL1,HSPA2,HSPB11,ID1,IFI35,IGFBP1,IGFBP5,IRF7,ISG15,ITGA6,ITGB1,KLF9,LDLRAD4,MAD2L1,MAP2K3,MAT2A,MBOAT7,MPHOSPH10,MYO10,NEDD9,NET1,NFKBIA,NOP16,NSUN5,N…		#N/A	#N/A
PDGF (family)		group	Activated	2.449	0.184	CALR,EEF1B2,HSPD1,METAP2,P4HB,PDIA3		#N/A	#N/A
IRAK4		kinase	Activated	2.425	1	APP,CXCL10,CXCL16,DAB2,EGR1,ERRFI1,FOS,IFIT1B,IFNGR1,IFRD1,IRF1,IRF3,IRF7,NFKBIA,NFKBIZ,NOCT,PLSCR1,RASA2,SLC25A25,TATDN3		#N/A	#N/A
MAFF		transcription regulator	Activated	2.414	0.141	ABCC4,GCLC,GSTP1,MOGS,NQO1,TXNRD1		#N/A	#N/A
BHLHE40	-0.061	transcription regulator	Activated	2.41	0.0178	AARS1,ACTA2,AK4,AKR1A1,ALDH7A1,ANXA1,ATP1B1,ATP2A2,BCL2L1,BIRC5,BTG1,CASP8,Cd24a,CD74,CD82,CD9,CFB,Cmah,COG2,CTSS,DHX40,DNAJC13,ECM1,ELF1,ERO1A,EXT1,FAS,FCGR2B,FRZB,GBE1,GBP6,GCNT2,GLRX,GNAI3,GSTM3,H2BC10,HBEGF,HDLBP,HEXA,HIF1A,HSPA5,ID1,IFITM2,IFNAR1,IFNAR2,IL17RA,IL6ST,IRF8,ITGA6,JMJD6,KDM3A,LDLR,LGALS3BP,MET,MXD1,NAMPT,NUB1,NUP93,P4HA1,PARP9,PDK3,PGK1,PIGR,PLAC8,PLIN2,PLSCR1,PNRC1,PRDX5,PSMA2,…		#N/A	#N/A
DDIT3		transcription regulator	Activated	2.383	1	ATF4,ATG5,CLPP,DCTPP1,DNAJA1,ERO1A,GABARAPL2,H6PD,HMOX1,HSPA5,HSPD1,HSPE1,LTBP3,MCL1,MYCBP,NFE2L2,NFIL3,PCK2,PCNA,PLAT,PPARGC1A,SRSF1,SRSF2,SRSF6,STAT3,STXBP2,TGM2,TSC22D3,TXNIP,WARS1,XBP1		#N/A	#N/A
VEGFB	0.069	growth factor	Activated	2.383	0.00107	Acaa1b,Acot1,ACOT2,ATP2A2,BAD,BAX,BID,BIK,CA4,CASP2,CASP8,CASP9,DCN,EHHADH,GPX1,GSR,Pmaip1,PPARGC1A,PRDX1,PRDX5,SLC27A4,SOD1,SOD2,TP53,TXNRD1,TXNRD3	1424 (14)	#N/A	#N/A
EIF2B5	-0.101	translation regulator	Activated	2.339	0.0344	APOE,ATF4,CCNA2,CCNB2,COMT,DUSP1,EIF4G1,HSPA12A,HYOU1,LDLR,P4HA1,TAGLN,TF		#N/A	#N/A
TFAM	0.133	transcription regulator	Activated	2.309	0.00164	ACADL,ACADM,ACADS,AUH,CPT2,ECH1,ECHS1,FABP3,PGAM1,PGK1,PPARA,SLC25A20	692 (7)	#N/A	#N/A
LHX1	-0.142	transcription regulator	Activated	2.232	2.86e-05	AADAT,ACSM2A,ANGPT1,ANPEP,ASS1,ATP1B1,C7orf57,CCAR1,CLDN2,CLTRN,CUBN,CXCL12,CYB561,CYP27B1,DPP4,FABP3,FUT9,GATM,GCNT1,GGT1,GSTA5,HAO2,HNF4A,Hnrnpa3,Kap,Keg1,LRP2,Ly6a (includes others),MEP1A,MEP1B,NAPSA,PAH,PDZK1,PRXL2A,PTK2,PXN,RBM47,SLC16A12,SLC16A13,SLC22A24,SLC22A6,SLC34A1,SLC47A1,SLC5A8,SPINK1,Sult1d1,TMEM229A,TMIGD1,UGT1A3,UGT2B28,UMOD,ZKSCAN1		#N/A	#N/A
ZBTB20		transcription regulator	Activated	2.224	0.333	ACSS2,AKT1,ATF2,CISH,COX7A1,G6PC1,GHR,GSTM4,GSTM5,IGFALS,IGFBP1,NEDD9,NFKBIA,NR3C1,PCK1,PPARGC1A,UGDH		#N/A	#N/A
LMX1B		transcription regulator	Activated	2.219	1	COL4A3,NDUFA2,NDUFA3,NDUFA4,UQCRQ		#N/A	#N/A
CHUK		kinase	Activated	2.204	0.243	ACKR3,Acp5,AEBP1,AMPD3,ARL6IP5,BCL2L1,CCND1,CDC25A,CDKN1A,CEBPB,CLDN1,CLU,COL18A1,CTSB,CX3CL1,CXCL10,CXCL12,CYBA,DCN,DUSP6,EGF,ENPP2,F3,FAS,FOS,Gstt1,HMOX1,HSP90AA1,IFI35,IFIT1B,ISG15,JUNB,MAT2A,MGP,Mt1,MXD1,NAGLU,NFKBIA,NOCT,NUMB,PCNA,PLD3,PLSCR1,RABEP2,RB1,RBP1,RCAN1,RELA,SEMA3C,SGK1,SLC16A2,SPP1,SQSTM1,TERF2IP,TIMP3,TK1,TMEM176B,TNFAIP2,TNIP1,TP53,VEGFA,VEGFB		#N/A	#N/A
ETV1	-0.085	transcription regulator	Activated	2.2	1	ACSL3,HSD17B7,ITGAV,TMPRSS2,WWTR1		Etv1	#N/A
MED1	-0.06	transcription regulator	Activated	2.184	0.0106	ACAA1,ACLY,ACP6,AGPAT2,ANKRD37,APOB,AURKA,AURKB,BAX,BCL2L1,BCL6,BCL7A,BHLHE40,BIRC5,BOP1,CCND1,CCND3,CDK1,CDK2,CDKN1A,CENPA,CLTC,CYP4A11,Cyp4a14,DIO1,DTYMK,E2F5,EDF1,EHHADH,FAM89B,Foxp1,GADD45A,GHR,Gk,GPAM,GSTP1,HPRT1,HSD17B12,HSD17B4,ICAM2,ID2,IGFBP1,IGFBP3,IRF8,KATNB1,LBR,MAD2L1,MCL1,MDM2,MET,MPP7,MTOR,NCL,NFKBIA,NR3C1,ODC1,POLE4,PRLR,PRR5L,PXK,RABGAP1L,SCP2,SCPEP1,Slc25a1,SLC27A2,SLC39A8,TET2,…		#N/A	#N/A
MYCN		transcription regulator	Activated	2.167	1.61e-09	ABCA2,ABCA3,ABCB10,ABCC4,ABCD3,ABCD4,ABCF1,ABCF2,ABCF3,ABCG2,ACTB,ACTN4,ADAMTS1,ALDOA,APEX1,ATXN2,BAX,BCL2L1,BID,BIRC5,CCN2,CCND1,CCNG2,CCNH,CCNT1,CDK9,CDKN1A,CHPF2,CLU,COL18A1,COL4A1,COL8A1,COMMD3-BMI1,CRIM1,CTDNEP1,DNMT3A,E2F5,EED,EEF1G,EEF2,EGFR,EIF3C,EIF4G2,EIF5A,EZH1,FBXO36,FKBP9,HDAC11,HDAC2,HDAC5,HSP90AB1,HSPD1,ID2,IGFBP7,ITGB1,JUNB,MAGT1,MAP4,MAT2A,MDM2,MRE11,MTF2,MXI1,MYL12A,NCL,NME1,NME…	1634 (13)	#N/A	#N/A
SMARCB1	-0.154	transcription regulator	Activated	2.164	0.183	ACAT1,ACSL1,ACTR2,ADD3,ATP1B1,AURKA,BMP4,BNIP3,BNIP3L,BTG1,CCNA2,CCND1,CDH1,CDK1,CDKN1A,CEACAM1,CENPA,CIDEB,COL18A1,CTTN,Cyp2d26,Cyp2d9 (includes others),CYP2E1,CYP4A11,Cyp4a14,DHFR,EIF4E,ETS2,F11R,FAS,FASTK,FOS,G6PC1,GJB1,GJB2,GMNN,GSN,HBEGF,IFNAR2,IL15RA,MCM2,MCM5,MDM2,NEO1,PC,PCK1,PERP,PLXNB2,PRIM1,RAB14,RAB36,RAB5B,RFC5,SLC37A4,SMAD5,SMARCB1,SMC4,SPARC,STAT3,TP53		#N/A	#N/A
BRD4		kinase	Activated	2.154	0.00769	ABCC4,ACSL5,ACSM3,ACTA2,ANKRD37,AURKB,BCL2L1,BDH1,BHLHE40,CCNA2,CCND1,CDC25A,COL4A1,DCPS,DCTPP1,DMAP1,FADS1,FKBP11,FOS,GTF3C6,HMOX1,HS1BP3,ICAM2,ID2,IRF1,IRF8,ITGA1,ITGB1,KAT2A,KAT5,KDM3A,MCL1,MLF2,MMACHC,MTMR2,MYD88,NME1,NQO1,PDGFA,PDGFC,PIM2,PLAT,RAC1,RAI14,RRM2,SLC16A6,SLC16A9,SLC19A1,SPP1,SRM,SUSD2,TOP1,TUBB,XBP1	1549 (12)	#N/A	#N/A
LEP		growth factor	Activated	2.146	0.0309	ABCD3,ACADL,ACADM,ACADVL,ACAT1,ACLY,ACSL3,ACSL5,ACTA2,ADIPOR1,AKR1C1/AKR1C2,ANGPTL4,APOA2,APOH,APOM,APP,APPL1,AQP3,AQP7,ASAH1,ASL,ASS1,ATP2A2,ATP5PB,BAD,BAX,BCL2L1,BID,BIRC5,BMP4,BOK,CA3,CASP6,CASP9,CAT,CCN1,CCNA2,CCNC,CCND1,CD36,CDH1,CDK8,CDKN1A,CEBPB,CENPX,COL4A1,CPT1A,CROT,CTSV,CXCL10,CYB5A,CYBA,CYP27B1,Cyp2d9 (includes others),CYP2E1,CYP4A11,Cyp4a14,DFFA,DGAT1,DGKZ,DUSP6,ECH1,EGR1,EHHADH,ELOV…		#N/A	#N/A
JAK		group	Activated	2.121	1	BCL2L1,CXCL10,DDX58,HIF1A,IFITM3,ISG15,STAT1,TRIM63		#N/A	#N/A
MYBL2		transcription regulator	Activated	2.12	0.0411	AURKA,BIRC5,CASP6,CCNA2,CCNB2,CCND1,CCNG2,CDK1,CDK2,CLU,COPA,HSPA8,ID1,IGFBP5,ITGB1,PPP3CA,SLC25A3,TFEC,UBE2C		#N/A	#N/A
PI3K (family)		group	Activated	2.096	0.0233	ACTA2,ADM,AKR1C1/AKR1C2,ATG12,ATG7,BIRC5,CAT,CCND3,CCNG2,CDH1,CLDN2,CTSD,CXCL10,CXCL12,EGLN1,FDPS,FOS,FTH1,GCLC,GCLM,HIF1A,HMOX1,HSPA5,ISG15,ITGA6,ITGB1,MCL1,NFE2L2,NQO1,PKM,PRKCZ,PTEN,PXN,RDH10,SIAH1,SIAH2,SLC2A1,TGM2,TXNIP,VEGFA		#N/A	#N/A
IRF3	-0.007	transcription regulator	Activated	2.096	1	ABCC2,ADAM9,ANXA4,B4GALT5,BIRC2,CLIC4,CMPK2,CX3CL1,CXCL10,DAXX,DDX58,F13B,FAS,FGF1,HLA-F,Ifi27l2a/Ifi27l2b,Ifi47,IFIT1B,IFITM3,Igtp,IL15,IRF1,IRF3,IRF7,IRGM,Irgm1,ISG15,JUNB,NR3C1,NT5C3A,OASL,PAH,PIK3C3,PLAC8,Pmaip1,PNP,PRNP,RASA1,SAP30,SORL1,STAT1,STK4,TAP1,TDRD7,TIMP3,TMPO,UBE2L6,USP8		#N/A	#N/A
Hdac		group	Activated	2.095	1	ADAMTS1,BCL2L1,BCL6,BIRC5,CCND1,CCNG2,CDKN1A,CTNNB1,CX3CL1,E2F4,EGFR,EGR1,FOS,HIF1A,HNF1B,HTRA1,IGFBP3,IRX3,KLF6,KLF9,LHX1,LRP2,MXD1,NCKAP1,NPNT,NRP1,PKHD1,PPARGC1A,RORC,SEMA3C,SMO,SPP1,TXNIP,ZEB2		#N/A	#N/A
TFAP2C		transcription regulator	Activated	2.092	0.384	AIFM1,CA12,CCN2,CDH1,CDKN1A,EGFR,FKBP4,FMN1,GPX1,GPX4,GSTA3,H1-2,IGFBP5,NRP1,PITX2,RASA1,SEMA3B,SLC19A1,SOD2,TK1,XBP1,ZMYND11		#N/A	#N/A
KLF3	-0.083	transcription regulator	Activated	2.065	1.62e-19	ABCF1,ABHD14B,Acot1,ACOT9,AGGF1,ALDH3B1,ANXA5,ANXA6,AP1M2,APOE,APRT,ARHGEF3,ARPC4,ATF4,BCAP29,BLOC1S1,BOLA1,CAPNS1,CARHSP1,CCL28,CCT3,CD55,CD99L2,CDK10,CDKN2D,CEP170B,CEP63,CHCHD10,CIRBP,CMPK2,CSNK1G3,CTNNA1,Cux1,CX3CL1,Cyb5r3,DEGS1,DFFA,DHRS7,DMWD,DRG1,DTNB,DUS3L,EIF2B1,EIF5A,ELP1,EPRS1,FCGRT,FOS,GALNT1,GCNT1,GIMAP1-GIMAP5,GNGT2,GPD2,GPR137,GRB7,GRK6,GSTK1,GSTP1,H2BC10,H4-16,HBP1,HDAC11,HEXB,HM1…		#N/A	#N/A
TGFB2		growth factor	Activated	2.054	1	ACTA2,ANGPTL4,BHLHE40,BMP4,CCN2,CD36,COL4A1,Ctla2a/Ctla2b,EGR1,FAS,FOS,FURIN,HBEGF,HMOX1,ID4,MIA,PLOD2,PTEN,SMAD2,SPP1,TAGLN,VEGFA		#N/A	#N/A
EPAS1		transcription regulator	Activated	2.049	0.000408	ABCF2,ABCG2,ABI1,ACLY,ADM,ALDOC,ANGPTL4,ATG5,BHLHE40,BNIP3,CA12,CA9,Calm1 (includes others),CAT,CCN1,CCN2,CCND1,CDCP1,CDKN1A,CEBPB,CHKA,CHMP2B,CKB,CKMT1A/CKMT1B,CLDN1,CXCL12,CYP51A1,DECR2,DGAT1,DGAT2,DPYD,EGFR,EIF5A,ENO1,EOLA1/EOLA2,FHL1,FLT1,FMO5,FOS,GAL3ST1,GBE1,GCHFR,GLB1,GLS,GPX1,GYS2,H1-2,HIF1A,HSPA4,HSPA5,IFNGR1,IGFBP3,IGFBP5,ITGAV,ITPR1,KDM3A,KDM4B,LDLR,LPL,MANF,MCM3AP,MIF,MYO7A,NAMPT,NDUF…	2129 (19)	#N/A	#N/A
NR1I3		ligand-dependent nuclear receptor	Activated	2.038	0.000276	ABCC2,ABCC4,ALAS1,APCS,CDKN1A,CORO7/CORO7-PAM16,CYP27A1,CYP2A6 (includes others),DIO1,EIF4EBP1,ENKD1,FAM107B,G6PC1,Gsta4,GSTA5,GSTM1,GSTM4,GSTM5,GSTP1,Gstt1,HNF4A,HSD17B4,IGF2R,INSIG1,INSIG2,MDM2,Mt1,Nedd4,NEDD9,PAPSS2,PCK1,PGD,POR,PPP6R3,PTPN11,RPA2,SAT1,SHOC2,SLC29A1,Sult1d1,TMPRSS2,TNFAIP2,TNFRSF1A,TUBA4A,UGT1A3,UGT2B28	1749 (5)	#N/A	#N/A
NKX2-1		transcription regulator	Activated	2.007	1	AGT,AKTIP,AQP1,BDH1,Bex1,BMP4,CA4,CCKAR,CD74,CHRNA7,CKS1B,CLU,CTNNB1,DPP4,ENPP2,ESAM,FARSB,FGFR4,Gsta4,HELLS,HMGB2,INMT,LRP2,MAPT,MIA,MTF1,NAPSA,NECTIN3,NOP56,PC,PFN2,Plscr2,POLG,QKI,RRM2,SREBF2,SSBP1,TSPAN7,VEGFA,ZNF519		#N/A	#N/A
CYP		group	Activated	2	0.0195	CYP27B1,GCLM,HMOX1,NQO1		#N/A	#N/A
WWC1		transcription regulator	Activated	2	0.399	CCN2,CDH1,FGF1,OCLN		#N/A	#N/A
NEK7	-0.112	kinase	Activated	2	0.195	CXCL10,ISG15,LMO4,RGCC		#N/A	#N/A
CD22		transmembrane receptor	Activated	2	1	BCL2L1,Cd24a,CUL1,MCL1		#N/A	#N/A
LMX1A		transcription regulator	Activated	2	0.467	NDUFA2,NDUFA3,NDUFA4,UQCRQ		#N/A	#N/A
RORC	-0.115	ligand-dependent nuclear receptor	Activated	2	0.278	ACOT2,AKR1D1,ARSG,ATP1B1,CD36,CISH,CYP2A6 (includes others),CYP2E1,CYP4A11,Cyp4a14,DDC,DHCR24,ELOVL6,ELOVL7,FDFT1,G6PC1,Gk,GSTA5,GSTM2,GSTM4,GSTP1,HIF1A,HSD17B7,IGFBP1,IL17RA,KCNK5,Keg1,LPIN2,MGST3,Mt1,NAPSA,NOCT,NSDHL,PCK1,POR,RDH16,RORA,RORC,SLC13A2,SLC15A4,SLC16A10,SLC1A2,SLC39A5,SPARC,Sult1d1,VEGFA,VLDLR		#N/A	#N/A
G protein alphai		group		1.997	0.0738	ADAMTS1,CCN1,CXCL10,DDX58,EMD,FCGR2B,FOS,GBP6,GBP7,IFIT1B,IFITM3,Igtp,IRGM,Irgm1,ISG15,LDLR,PMVK,PSMB8,RAB20,SERPING1,TAGLN2,TAP1,TGM1,TINF2,TNFRSF12A,TUBB6		#N/A	#N/A
E2f		group		1.996	0.188	ALG5,CBX5,CCNA2,CDC25A,CDK1,CDK2,CYP27B1,DHFR,DHPS,E2F4,EXOSC8,GMNN,GTF2H4,HIF1A,ITGA6,ITGB1,MAD2L1,MCM2,MCM5,MCM6,MTHFD1,NASP,PCNA,PCYT1A,PGRMC1,RPA3,RPS16,RRM2,STMN1,TCF3,TGM1,TMEM126B,TP53,TRMT13,TYMS,UBE2C,UXT,YBX3		#N/A	#N/A
P2RY2		G-protein coupled receptor		1.987	0.125	BCL2L1,CCND1,CDKN1A,F3,HIF1A,NFE2L2,OGG1,PTGES2,SESN2,TF		#N/A	#N/A
POU2F1		transcription regulator		1.982	0.0372	ACSL1,APEX1,ATF2,ATP6V0C,BCL6,CCND1,CCNG1,CD55,CDO1,COX10,CYP2A6 (includes others),DECR1,FRRS1,GADD45A,GAS5,GCLM,GPX3,GSTK1,GSTM1,GSTM3,GSTM4,GSTM5,Gstt1,H2AX,HNF1B,IDH1,IRF3,JUND,LPL,PDRG1,PRDX2,PRKAA2,PTGDS,RDM1,RELA,SERPING1,SESN2,SOD1,SPP1,TAF12,TIMP3,TMPRSS2		#N/A	#N/A
TYROBP	1.654	transmembrane receptor		1.982	1	ABCC4,FCGR2B,GPX1,IL13RA1,IRF8,ITGB1,NPC2,RBM47,SFT2D2,SPP1,TCIRG1,TMEM106A,TYROBP		#N/A	#N/A
NFYC	-0.198	transcription regulator		1.981	0.0818	ARID4B,BET1,CCNB2,CDCA8,FTH1,G6PC1,MTPN,PCK1,PSMC6,PTTG1,RFC3,SDF2,SGK1,TXNDC12,TYMS,YBX3		#N/A	#N/A
RFX1		transcription regulator		1.981	1	IFT20,IFT88,KIF3A,PCNA,SLC1A1		#N/A	#N/A
TNFRSF13B		transmembrane receptor		1.964	1	BAX,BCL2L1,FAS,XBP1		#N/A	#N/A
FZD9		G-protein coupled receptor		1.964	0.138	CDH1,CXCL10,Ifi27l2a/Ifi27l2b,IFIT1B,IRF7,ISG15,STAT1		#N/A	#N/A
HTT		transcription regulator		1.958	3.96e-11	ACADM,ACAT2,ACOT2,ACTA2,AGRN,AGT,AKT1,AKT2,ALDOA,ALDOC,AMACR,Anp32a,APOE,APP,AQP1,ARHGEF7,ATP1A1,ATP2A2,ATP2C1,ATP5F1B,ATP5MC1,ATP5MF,ATP5PO,ATP6V0E1,ATP6V0E2,ATPAF1,ATPAF2,B4GAT1,BAIAP2,BCAP31,BCL6,BHLHE40,BID,BIRC2,CA12,CA4,CALML4,CANX,CASP2,CAST,CAVIN3,CBR1,CBX1,CBX5,CCN2,CCND1,Cd24a,CD74,CD9,CDHR5,CDK2,CDK2AP1,CDK5,CDKN1A,CEBPB,CEPT1,CHKA,CIT,CLDN1,CLOCK,COL18A1,COL4A1,COL4A2,COX15,COX4I1,COX…	2077 (19)	#N/A	#N/A
Tnf (family)		group		1.951	1	APP,BCL2L1,BIRC2,BIRC5,CAVIN3,CCND1,CIRBP,CLDN2,CSTB,CX3CL1,CXCL10,CXCL12,ENPP2,ESM1,F3,GHR,HIF1A,IL6ST,NFKBIA,NOX4,NT5E,OCLN,PCNA,PTGER3,PTPN2,RPS19,SPINK1,SPINT2,TGM2,TNIP1,TRIM63		#N/A	#N/A
IL1RL1		transmembrane receptor		1.951	1	COX4I1,CXCL10,PINK1,VDAC1		#N/A	#N/A
EHMT1	-0.304	transcription regulator		1.95	0.26	A4GALT,ACSL1,ALDH2,ANPEP,ATP1A1,BCR,CDH1,CDKN1A,CYB5A,EFNA1,FAIM,GRINA,GTF2IRD1,HPD,KIAA0232,LOC102724788/PRODH,MSRB1,NUB1,PISD,PLIN2,POR,PRR15L,RAB11FIP3,RGCC,RXRA,SAT1,SCAMP4,SDSL,SH3TC1,SHMT1,SLC7A7,SLC8B1,SOD2,STRA6		#N/A	#N/A
SIRT2	-0.044	transcription regulator		1.943	0.0592	AACS,ACLY,CXCL10,FDFT1,FNTA,ISG15,LSS,MVD,PMVK,SC5D,SQLE		#N/A	#N/A
PITX2	-0.883	transcription regulator		1.938	0.0315	ACAD8,ADH1C,ATF2,ATP1A1,ATP1B1,CCND1,CCND3,CDH1,COL8A1,COQ6,Cryzl2,EGR1,GADD45A,GCDH,GPX4,GRHPR,IDH2,IRF6,ITGAV,ITGB1,KCTD20,ME3,MSRA,NDUFA13,NDUFB4,NDUFB7,NDUFB8,NDUFC2,NDUFS2,NDUFS3,NDUFS7,OGFOD2,OXNAD1,PITX2,PLOD1,PLOD2,PRDX2,PYCR2,RDH14,SDHC,SOD1,SOD2,TRIO,TXN2,UQCRQ,ZEB2		#N/A	#N/A
YAP1		transcription regulator		1.927	0.000152	ACAT1,ACAT2,ACLY,ACSL4,ACTA2,ADAMTS1,AKT1,AURKB,BAX,BCL2L1,BIRC5,CASP8,CAVIN2,CCN1,CCN2,CCNA2,CCND1,CD36,CDH1,CDK1,CDK2,CDKN1A,CEP85,CIT,CPT1A,CPT2,CRIM1,CTNNB1,CXCL12,DAB2,DCN,DDAH1,DICER1,DOCK9,DTYMK,EGFR,EGR1,EHD1,EMCN,FGF1,FOS,GAB1,GADD45A,GDF15,H2AX,HBEGF,HMGCS2,ID1,ID2,IGF1R,IGFBP4,LATS2,LPL,MCM6,NF2,OCLN,OXNAD1,P4HA1,PHACTR2,PIM2,PLOD2,PTEN,RANBP1,RPL11,RPL13,RPL15,RPL18A,RPL19,RPL21,RPL22…	1856 (20)	#N/A	#N/A
IRF2	-0.226	transcription regulator		1.914	0.107	ANG,ARCN1,BNIP3L,CA12,CCND1,CDK2,CDKN1A,CEACAM1,CES1,CFB,CLDN2,CTSS,CXCL10,DNAJB6,ERAP1,EXOSC3,FGA,FGG,HGD,ID1,IDH1,IFI35,Ifi47,IGFBP1,IL6ST,IRF1,IRF7,IRF8,ISG15,MAPK6,NAMPT,PSMB10,PSMB8,PSME1,PTGR1,RNF20,SRXN1,TAP1,TAP2,TAPBP,TMEM256,TXNRD1,UBE2L6		#N/A	#N/A
IL-1R		group		1.912	1	APP,CASP8,EGFR,FAS,IGFBP3,IGFBP4,IL6ST,VEGFA		#N/A	#N/A
LRP5		transmembrane receptor		1.912	1	HNF1A,HNF1B,HNF4A,IGF1R,INSR,SLC2A2,SPP1		#N/A	#N/A
IFN type 1		group		1.91	1	BCL2L1,BCL6,CX3CL1,CXCL10,DDX58,IFIT1B,IRF1,ISG15,OASL,STAT1,XDH		#N/A	#N/A
CSF		group		1.897	1	APP,CSTB,IL6ST,MCL1,PTPN2,RPS19,SPINK1,SPINT2,TGM2,TNIP1		#N/A	#N/A
NFAT5		transcription regulator		1.89	0.415	AKR1B1,AQP1,ATP2A2,C2,CD74,CFL1,COL4A1,CXCL10,CXCL16,DAXX,F3,FABP3,GNA13,Hspa1b,HSPA2,IFIT1B,IGFBP7,IRF1,IRGM,Irgm1,ITGA1,LAMA3,Ly6a (includes others),MCM6,MYLK,NFKBIA,NOX4,NUDT1,PLAT,PLIN2,POLE4,RFC1,RFC2,RPA1,RRM2,SGK1,SLC6A6,SOD1,SPP1,STAT1,TNFAIP2,VEGFA,VLDLR		#N/A	#N/A
Akt		group		1.879	0.0018	ACP2,ACTA2,ADD1,ADM,AIMP2,ALG9,ANGPT1,APLP2,APP,AQP3,ATF4,ATG12,ATG7,ATP5F1D,B4GALT5,BAD,BAX,BCL2L1,BCL6,BHLHE40,BID,BIRC2,BIRC5,CCN2,CCND1,CCND3,CD164,CD36,CDH1,CDK1,CDKN1A,CEBPB,CELSR2,CLPTM1,COQ7,COX4I1,CPD,CPT1A,CTNNB1,CTSD,CXCL10,CXCL12,DGKA,E2F4,EGFR,EPRS1,ERAP1,ERBB3,EXT1,EXT2,F3,FAS,FKBP5,FOS,GALNT11,GCDH,GCNT2,GHITM,GPC1,GSR,GSS,GSTK1,HGSNAT,HIF1A,HIGD1A,HM13,HMOX1,IGF1R,INSR,LAMA3,LAMP1…	2216 (24)	#N/A	#N/A
AREG		growth factor		1.879	1	AURKB,BCL2L1,BIRC5,BSG,CCNA2,CCNB2,CCND1,CDCA8,CENPA,EGFR,EGR1,ELF3,EMC10,FOS,ITGB8,PRC1,RRM2,SLC36A1,SSBP1,SSRP1,STX12,TMC6,TXNRD1		#N/A	#N/A
TREM1		transmembrane receptor		1.844	0.45	ACKR3,ACSL3,ARRDC4,ASPH,ATP1B1,BABAM2,CDK1,CEBPB,CFB,CXCL10,EGR1,EIF2AK3,ELOVL7,ETS2,F3,FABP3,FNDC3A,GCLM,HBEGF,HSD3B7,IL15RA,IRF1,ISG15,KANK1,LPL,MFN1,MFN2,MYD88,NEDD4L,NFKBIA,NFKBIB,NME7,NT5E,OASL,OAZ2,OSGIN1,PHLDA2,PIM2,PLAC8,PLD1,PLPP3,PTTG1IP,RCAN1,RIN2,SIGIRR,SNUPN,SPINK1,SPP1,STARD4,TBC1D7,TCEAL9,TFPI2,TMPO,YRDC		#N/A	#N/A
CD40		transmembrane receptor		1.813	1	A4GALT,ANPEP,ATF4,BAX,BCL2L1,BCL6,BECN1,BIK,BIRC5,CALR,CCNA2,CCND1,CCND3,CDKN1A,CUL1,CX3CL1,CXCL10,CXCL12,DUSP1,DUSP6,F3,FAIM,FAS,FCGR2B,FOS,HSP90B1,HSPA5,IL13RA1,IL15,IL15RA,IRF1,ITGB1,KLF9,LGALS3,Ly6a (includes others),MCM3AP,MET,NFKBIA,PSMB10,RELA,SLC2A1,SYVN1,TAP1,TAP2,TAPBP,TCF3,TP53,TRAF2,TRAF4,TXLNA,VEGFA,XBP1		#N/A	#N/A
IL6R		transmembrane receptor		1.801	1	ACTA2,BCL2L1,CD36,CDK2,CDKN1A,CTSB,CXCL10,HUWE1,IGFBP1,IGFBP5,IL6ST,IRF1,MCL1,NAMPT,STAT3,VEGFA		#N/A	#N/A
PPARD		ligand-dependent nuclear receptor		1.784	0.00208	ACAA1,ACAA2,ACADL,ACADVL,ACSL5,ACTA2,ACY1,ALDH2,ALDH9A1,ANGPTL3,ANGPTL4,APOA2,APOB,APOE,AQP3,AQP7,ASS1,BCL2L1,BDH1,BIRC5,C1QB,CCND1,CD36,CDK1,CDK2,CEBPB,CMC1,CPT1A,CPT2,CSAD,CYB561A3,ECH1,ECI2,EGR1,ENO1,FABP3,FABP7,FAM241B,FAM32A,FLT1,GHR,GPAM,GPD1,GPD2,GSTA5,HMGCS2,IDH3B,IGFBP1,ILK,Irgm1,KYAT1,KYAT3,LGALS4,LPCAT3,LPIN2,LPL,MAPK1,MLYCD,NUDT18,OAF,OCEL1,OXCT1,PCNA,PCYOX1,PDE4C,PDK1,PDPK1,PKLR,PKM,…	2197 (16)	#N/A	#N/A
NR1D1		ligand-dependent nuclear receptor		1.782	0.00897	ACLY,ATG5,BECN1,BNIP3,CTSV,EGR1,EHHADH,FOS,G6PC1,MDH1,ME1,NAMPT,PDE8A,RORC,SLC2A1,STAT1,STK11,ULK1	1218 (9)	#N/A	#N/A
MITF		transcription regulator		1.778	0.0135	ACO2,Acp5,ACSL1,AMDHD2,AP1B1,AP1G1,AP3D1,APEX2,APOE,ASAH1,ATP1A1,ATP6V1B2,ATP6V1C1,ATRX,AURKB,CA14,CCNG2,CD151,CDCA3,CDCA8,CDK2,CDKN1A,CHKA,CLCN7,COX4I1,DSTYK,FGD4,FOS,FRMD4B,GMPR,GPR137B,HIF1A,HMBS,HPS1,HPS3,IVNS1ABP,KAZN,LGALS3,MCM2,MCM5,MCM6,MDH1,MET,MGAT4B,MGP,MMS19,NDST2,NR3C1,ORC6,OSTM1,PIAS4,PPARGC1A,PPM1H,PPP2CA,PSEN2,QDPR,RAB7A,RAD51D,RFC5,RHOQ,RPA3,RRAGD,SEMA3C,SLC19A2,SLC7A8,SNW1,SOX13…		#N/A	#N/A
CREB3	0.247	transcription regulator		1.777	0.0021	ANXA1,CANX,CCND3,COPB1,FKBP4,HSPA5,INSIG1,INSIG2,TMPRSS2,UBXN4,XBP1		#N/A	#N/A
Klrk1		transmembrane receptor		1.76	1	IFNGR1,IRF8,Ly6a (includes others),SEMA4A,SPP1,STAT1,XDH		#N/A	#N/A
MAPK7		kinase		1.728	0.00233	AACS,ACLY,ACSS2,ADAMTS1,ALDOC,CCND1,CXCL10,CYP51A1,DHCR24,DUSP1,ELOVL6,FDPS,HMOX1,HSD17B7,ID1,INSIG1,LDLR,LSS,MCL1,MEF2A,MEF2D,MSMO1,MVD,NQO1,NSDHL,PLAT,PMVK,SQLE,STARD4,TEK,TM7SF2,TP53,TRAF4,USF1,VEGFA	1929 (19)	#N/A	Mapk7
FOXO1		transcription regulator		1.715	1.63e-07	ACLY,ACSL5,ADIPOR1,AGT,AIFM2,AIP,ALAS1,ANGPT1,ANGPTL4,ANXA3,Apoc3,APOM,ATF4,ATG12,ATG5,Atp5e,ATP5F1B,ATP5MC3,ATP5PF,ATP6V0A1,ATP6V0B,ATP6V1D,BAX,BCL2L13,BCL6,BECN1,BID,BIRC5,BNIP3,CA2,CASP2,CASP6,CASP8,CASTOR2,CAT,CCN2,CCNA2,CCNB2,CCND1,CCNG2,CD36,CDK1,CDK5RAP3,CDKN1A,CDKN2AIPNL,CERS5,COL4A1,COL4A2,COX10,COX18,CPT1A,CPT2,CS,CTSV,CXCL10,CYCS,CYP27A1,DEPP1,DNAJC19,EGR1,EIF4EBP1,ELOVL5,ELOVL6,ELOVL7…	1619 (17)	Foxo1	#N/A
NFE2L1	0.264	transcription regulator		1.7	1.94e-05	BIK,CYP4A11,Cyp4a14,GCLC,GCLM,GSTP1,HMOX1,NQO1,PSMA1,PSMA6,PSMA7,PSMB1,PSMB5,PSMB6,PSMC2,PSMC3,PSMD1,PSMD11,PSMD12,SNRPN,TFAM,TMEM33,XPC		#N/A	#N/A
CLOCK	-0.089	transcription regulator		1.664	3.6e-10	ABCB10,ACSL4,AK4,ANGPTL4,ANKRD12,APP,ARHGEF28,ARNT2,BHLHE40,BPHL,CBR1,CCN2,CCND1,CCNT1,CEP20,CHRNA7,CHTF8,CLIP1,CLOCK,CNIH1,COMMD2,CPD,CTPS2,CYP51A1,DNAJB9,DR1,DTX4,E4F1,EGFR,EIF4G2,ELOVL6,FAAP20,FABP7,FGF1,FKBP5,GADD45A,GALNT11,GCC2,Gm12854/S100a11,GSKIP,GYS2,HIPK3,HMG20A,HMGCS2,Hspa1b,HSPH1,ID1,IGFBP5,INTS14,ITM2C,JAM3,JMJD6,JUNB,KAT5,KLHDC10,LIG3,LRATD2,MAP2K3,MAPK4,MBTPS1,MEN1,MGAT2,MGP,MID1I…		#N/A	#N/A
caspase		group		1.66	0.0453	APP,BAX,CCND1,CCND3,CDK1,CDK2,CDKN1A,EGFR,GLUL,HERPUD1,MCL1,PTEN,RB1		#N/A	#N/A
HOXA4		transcription regulator		1.628	0.0149	ACTA2,BIRC5,CCN1,CCN2,CCND1,ITGB1,TAGLN,TAGLN2		#N/A	#N/A
ARNT	-0.194	transcription regulator		1.609	1.04e-07	ADAM17,ADM,AKT2,ALDH7A1,ALDOA,ALDOC,ANGPTL4,ATP5MC1,ATP5PO,BHLHE40,BNIP3,CA9,CD81,CDCP1,CLDN1,COX6B1,CRYAB,CTSD,CYP2A6 (includes others),DEGS1,DEGS2,DNAJC2,EIF6,ENG,ENO1,ERO1A,ESRRG,FLT1,FURIN,G6PC1,G6PD,Gk,GPI,HIF1A,HNF1A,HNF4A,ID2,INSR,ITGAV,Macf1,MYO1C,NDUFS2,NDUFS3,NDUFS4,NQO1,OAZ1,PCK2,PDPK1,PGK1,PPP2CB,RANBP1,RANGAP1,SLC2A1,TP53,TP53RK,TPI1,TUBA4A,UBE2C,UGT1A6,VEGFA	1618 (11)	#N/A	#N/A
LGR5		transmembrane receptor		1.599	0.0103	BCL2L1,BLVRB,CYP2E1,GLUL,OAT,PLBD1,RDH16,SLC13A3,SLC16A10,SLC1A2,SLC22A1		#N/A	#N/A
CD247		transmembrane receptor		1.569	0.0098	ALAS1,ANG,COL4A5,CYBA,DEXI,EIF2S2,ETFA,HSP90AA1,ITPR1,MTHFS,MYCBP2,NASP,NDUFB6,NKTR,PLA2G12A,PLA2G5,PPIL2,RBM3,RPP30,RPS17,SRP14,SSR4,TARDBP,TFEC,UBE2L6,VPS4B		#N/A	#N/A
TARDBP	0.052	transcription regulator		1.52	0.00948	ACAT2,C1QB,CD36,CHCHD10,CYP51A1,DHCR24,FDFT1,FDPS,FIS1,HDAC6,INSIG1,LDLR,LSS,MEF2D,MFN1,MVD,NSDHL,PMVK,PSMB8,RPS6KB1,SC5D,SERPING1,SQLE,SQSTM1,SREBF2,TARDBP,TBC1D1,VLDLR,VPS4B		#N/A	#N/A
Presenilin		group		1.471	0.0136	APP,BACE1,EGLN1,FKBP8,INSR,PRNP		#N/A	#N/A
Srebp		group		1.459	0.0137	ACLY,ACSL1,ACSS2,CDKN1A,FOS,G6PD,IDH1,LDLR,PGD,UCP2		#N/A	#N/A
PFDN5	0.968	transcription regulator		1.458	0.00614	BAX,PFDN1,PFDN2,PFDN6,VBP1		#N/A	#N/A
NFKBIA	-0.185	transcription regulator		1.448	3.68e-05	ABCD3,ACKR3,AEBP1,AK2,AMPD3,ANKRD49,ATF2,ATP11A,ATP5MF,AURKB,AZGP1,B3GALT5,BAX,BCCIP,BCL2L1,BID,BIRC2,BNIP3,BOK,BRF2,CAPZA2,CARD10,CASP8,CCNA2,CCNC,CCND1,CD74,CD82,CDC25A,CDH1,CDK2,CDKN1A,CDKN2D,CEBPB,CKS1B,CLU,CRYAB,CTNNA1,CTNNB1,CTSB,CX3CL1,CXCL10,CXCL12,CYBA,DAG1,DCN,DDX3X,DUSP6,EIF4G2,ENPP2,ERAP1,ERO1A,ESM1,F3,FAS,FCGRT,FGFR4,FOS,GADD45A,GAS5,GATD3A/GATD3B,GPX3,GSTM5,Gstt1,HIF1A,HMOX1,HOXA10,…	2060 (21)	#N/A	#N/A
PAX7		transcription regulator		1.429	0.0321	ASS1,ATP11A,BCKDHB,Cd24a,CNTFR,DEPTOR,DHX40,FAM107B,FRK,HMGN1,ID2,ID3,IL13RA1,LMBRD1,LRPAP1,NPNT,NQO1,PKIA,Plpp1,PRSS23,PTGR1,RAD23B,RNF128,RNH1,SLC44A1,SUPT5H,TOB1		#N/A	#N/A
FGF21		growth factor		1.422	0.000921	ACADM,ACLY,BDH1,CNPY2,COX7A1,CPT1A,CS,DGAT1,DGAT2,EGR1,FGFR1,FOS,G6PC1,GHR,HMGCL,HMGCS2,HSPA5,IGFBP1,ITPR1,LDLR,ME1,MYLIP,PCK1,PPARGC1A,RELA,Slc25a1,SLC2A1,SOD2,XBP1	2234 (21)	#N/A	#N/A
Growth hormone		group		1.415	1.45e-05	ACAA1,ACSL1,ACTB,AGT,AKR1A1,AKR1B1,ANGPTL4,APOE,ARID5B,ATP5MC2,BCL6,BMP4,BMP7,BPHL,CA3,CAT,CCND1,CD36,CDH1,CEBPB,CENPX,CISH,CLU,COL18A1,COMT,CROT,CTH,CX3CL1,CYB5B,CYP27B1,CYP2E1,Cyp4a14,DDR1,DDT,DECR1,EGFR,EGR1,FDPS,FGG,FKBP5,FOS,FTH1,G6PC1,G6PD,GCDH,GCLC,GDF15,GHR,GLUD1,GPT,GSTM1,GSTM5,GSTP1,ID1,IGF1R,IGFALS,IGFBP1,IGFBP3,IGFBP5,INSR,IRF1,JUNB,LDLR,LPL,MEP1B,NAMPT,NDRG2,NEDD9,NFKBIA,NOX4,PCK1,PC…	2120 (20)	#N/A	#N/A
EIF4E	0.063	translation regulator		1.403	1.53e-08	ANAPC2,ANAPC4,ATOX1,BAD,BCL2L1,BCLAF1,BIK,BIRC2,BIRC5,BIRC6,BNIP3,CAPZB,CBLC,CCND1,Cd52,CDC34,CDK2,CDKN1A,CEBPB,CHMP1A,CRADD,CXCL16,CYBA,DAXX,DDX56,DEDD,DEDD2,DGUOK,DPYD,EGFR,EGLN2,EIF4EBP1,FASTK,FBXW2,GPS1,GPX3,HIF1A,HMOX1,HMOX2,HOXC10,HRAS,Ifi27l2a/Ifi27l2b,IGFBP4,IL15RA,ILF2,INSIG1,LGALS3BP,LSM10,LSM2,LSM4,LSM6,MAPKAPK2,MCL1,MDM2,MIA,MPV17,NEDD8,NFKBIA,NHP2,NOP10,NRAS,NRP1,NUDT3,ODC1,PA2G4,PCN…	1936 (13)	#N/A	#N/A
HSF2		transcription regulator		1.372	0.00168	CCT2,CCT3,CCT4,CCT6A,CCT7,CCT8,CLU,HIF1A,HSBP1,Hspa1b,HSPA4,HSPB1,HSPH1,PSMA1,PSMB5,PSMC4,PSMD10,PSMD3,TXN	1296 (7)	#N/A	#N/A
E4F1	-0.366	transcription regulator		1.236	0.0168	CCNA2,DLD,IDS,MPC1,SLC25A19		#N/A	#N/A
CASR		G-protein coupled receptor		1.227	0.00122	ABCC2,ARHGEF3,BAX,BCL2L1,BIRC5,BMP7,CASP9,CCND1,CCND3,CDH1,CENPA,CISH,CLIP1,COL4A1,COL4A2,CXCL10,DCTPP1,EGFR,EGR1,GADD45A,GNAI2,H2AZ1,ID1,IGFBP3,IGFBP5,ISG15,KEAP1,KIF22,LPL,MAD2L1,MYD88,NASP,NDUFV2,NEDD9,ODC1,PDLIM2,PPP1CA,PRC1,PTTG1,RAC1,RB1,RELA,RGCC,SLC7A7,TK1,TLK1,TXN,TXNIP,TYMS,UCP2,VEGFA,WSB1,ZYX	1846 (19)	#N/A	#N/A
NFYB	-0.044	transcription regulator		1.214	0.00266	ABCG2,ACLY,ACTA2,ACTB,ACTR6,AP4B1,ARID4B,ATP5F1B,BCL2L1,BET1,BRD2,BRF1,CBS/CBSL,CBX5,CCDC174,CCNB2,CDC25A,CDCA8,CDH1,CDK1,CTC1,CTNNB1,DCLK3,DNAJB6,DPP4,EIF3C,FAS,FLCN,FTH1,G6PC1,GADD45A,GALNT2,GART,GGPS1,GNA12,GPAM,GTF2H2,H2AJ,H4-16,HMGB2,HSPA13,IFFO1,INTS7,ITM2C,KHDRBS3,L2HGDH,LIG3,LRP2,MARCHF5,MED21,METTL9,MSRA,MTAP,MTPN,NOSIP,OAT,OGG1,PAQR5,PCK1,PCNA,PDIA4,PGRMC1,PIH1D1,PPP1R7,PRRG2,PSMC6,PTPN…		#N/A	#N/A
PTPRR		phosphatase		1.211	4.34e-08	AAMP,ASB6,BTBD2,CALCOCO1,CALML4,CCDC130,CDC37,CLCN7,DCTN1,DNMT3A,DPH7,DVL3,ERAL1,FAM50A,FOS,GPKOW,GTPBP1,H2AW,HDAC5,HDGFL2,HRAS,IFITM2,IQSEC2,KLC4,LENG1,MED7,MLST8,MYO5B,NT5DC2,NUCB1,OSER1,PACS2,PACSIN3,PBXIP1,PFKL,PHETA1,PLCB3,PLXNB2,PUF60,RAB5B,RALGDS,RUVBL2,SART1,SCO2,SH3GL1,THOP1,TMEM178A,TNFAIP1,TNIP1,USF1,ZNF358		#N/A	#N/A
ITGB4		transmembrane receptor		1.189	0.0137	ACSL4,BAX,BIRC5,CCND1,ENPP2,GPX4,PTK2,SPARC,TP53,VEGFA		#N/A	#N/A
PDK4		kinase		1.117	0.0308	HIF1A,IRF8,KRAS,MFN1,OPA1,PC,PKM,PPARGC1A,RHEB,TFEB		#N/A	#N/A
SRPK1	-0.142	kinase		1.109	0.000348	BCL2L1,CXCL10,INSR,MCL1,RAC1,VEGFA	1702 (12)	#N/A	#N/A
YY1		transcription regulator		1.093	0.0481	ACTA2,API5,ATF4,AURKA,AURKB,BCL2L1,BIK,BIRC5,BMP4,BMP6,Brd4,BTF3,CALR,CCNA2,CCNB2,CD34,CDCA3,CDH1,CDKN1A,CEBPB,Celf1,CENPA,CLU,CRYAB,CXCL12,DNAJB4,DNMT3A,EEF1B2,EGFR,EGR1,EIF4G2,FAS,FBXO8,FDPS,FOS,FUZ,GFER,H2AX,HELLS,HIF1A,Hmgb3,HMOX1,HSPA5,ID2,ID3,ID4,IGFBP5,KIF5B,LDLR,LHX1,LMAN1,LRP2,LUC7L2,MAD2L1,MAT2A,MCM5,MCM6,MCM7,MDM2,MPG,MXD3,MYLPF,NFKBIZ,NIPSNAP1,NR3C1,PCNA,PDGFA,PERP,PFN2,PIAS1,Pmaip1,P…		#N/A	#N/A
VEGFA	0.073	growth factor		1.054	6.35e-05	ABHD5,ACADM,ACSL1,ACTA2,ADAM15,ADAMTS1,AK4,AKT1,ALAS1,ALDH2,ANGPT1,ANPEP,ATP5MC2,ATP5MC3,ATP5MF,ATP5PO,BAX,BIRC5,BMP4,CCN1,CCN2,CCND1,CD34,CD36,CD55,CDKN1A,CEACAM1,CLIC4,COX6B1,COX8A,CREBBP,CST3,CSTB,CTNNB1,CTSB,CTSS,CTSV,CXCL10,CXCL12,CYB5B,DECR1,DIABLO,EGR1,EPHB4,ERAP1,ESM1,ETFA,ETS2,ETV5,EXOC3L2,F3,FGFR1,FLT1,FOS,GART,HBEGF,HIF1A,HMOX1,HSPA5,ID1,ID3,IGFBP4,IGFBP5,ITGA1,ITGAV,ITGB1,JUNB,KARS1,L…	2069 (18)	#N/A	#N/A
STAT5B		transcription regulator		1.033	0.00594	ABCG2,Acnat1/Acnat2,Acot1,ADGRG1,AGPAT2,AKR1C1/AKR1C2,APOE,ARNT,ASAP1,ATP2A2,BAIAP2,BAX,BCL2L1,BCL6,CA2,CASP2,CASP6,CASP8,CASP9,CBR1,CCDC141,CCND1,CCND3,CD81,CD9,CDH1,CDKN1A,CDO1,CIRBP,CISH,COX6A2,COX7A1,CRADD,CYP2A6 (includes others),Cyp2d9 (includes others),CYP4A11,CYP4A22,DDC,DEF8,DGAT2,DUSP1,Eci3,EGFR,EIF4A2,ESAM,FAS,FOS,G0S2,GABARAPL1,GADD45A,GBP6,GCNT2,GIMAP1,GJB1,GLUL,GPD1,Gsta4,GSTM5,GSTP…	2694 (19)	Stat5b	#N/A
ENT		group		1	0.0462	AQP3,BAX,CDKN1A,FAS		#N/A	#N/A
ZNF91		transcription regulator		1	0.035	DDAH1,ENPP5,FCGR2B,MRPL30,NEDD9		#N/A	#N/A
CCND1	0.098	transcription regulator		0.993	0.0146	ABCC4,AFAP1,AQP3,ARHGEF2,ATP6V0E1,AURKA,AZGP1,BCLAF1,BIRC5,CALU,CCNA2,CCND1,CCND3,CDCA8,CDH1,CDK2,CDKN1A,CLPB,COL27A1,CPEB1,CTNNBIP1,DHCR24,DYNC1LI1,E2F4,EEF1B2,EGFR,EIF5,ELOVL7,EMSY,ENDOD1,ENO1,ENPP2,ERBIN,ERRFI1,FAM204A,FGFR1,G3BP1,GALNT11,GJB1,GNMT,H2AJ,HACL1,HERC3,HSPA8,HSPB1,ID1,ID3,ITGAV,ITGB6,ITSN2,IVD,JKAMP,JPT1,LASP1,MAGI2,MAP3K5,MCM7,MED30,MESD,MORC4,MTMR1,MYLK,MYO7A,NCOA3,NOP2,NOP58,NT…		#N/A	#N/A
ERBB2		kinase		0.977	3.25e-12	ABCG2,ABHD5,ABRACL,Acaa1b,ACAA2,ACP2,ACSL4,ACSS2,ACTA2,ACTB,ADAM17,ADIPOR2,AIMP2,AKT1,AKT2,ALAS1,ALDOC,ANG,ANGPTL4,ANXA2,APLP2,ARHGEF5,ATF4,ATP6AP2,AURKA,B4GALT3,B4GAT1,BACE1,BAG2,BCKDHB,BCL2L1,BHLHE40,BIRC5,BMP7,BNIP2,BNIP3,CADM1,CAPZA2,CAVIN2,CAVIN3,CCN2,CCNA2,CCNB2,CCND1,CCND3,CD164,CD34,CD36,CD82,CD9,CDC14B,CDC16,CDC25A,CDC37,CDC37L1,CDC40,CDC42SE1,CDCA3,CDCA8,CDCP1,CDH1,CDK1,CDKN1A,CDKN3,CEB…	2206 (22)	#N/A	Erbb2
DTX1		transcription regulator		0.968	0.0337	AKT1,AKT2,APPL1,CD82,DUSP6,EGR1,HIGD1A,MCL1,NAE1,SPP1,UHMK1,VEGFA		#N/A	#N/A
SRSF2	-0.046	transcription regulator		0.923	4.53e-05	AKR1D1,APP,ATF4,AURKA,AURKB,CCND1,CDH1,CES1,HNRNPH1,HSD3B7,MAGOH,MAPT,MLXIPL,Nnt,NR1H4,PPARA,PTBP1,RRM2,Rsrc2,SRSF1,SRSF2,SRSF6,SRSF7,Tmsb4x (includes others)	1365 (10)	#N/A	#N/A
TCF4		transcription regulator		0.918	1.67e-06	ADAM17,AEN,AKT1,ANGPTL4,ANXA6,APCS,APH1A,ARHGEF18,B4GALT1,BAG2,BCL2L13,BCL6,BEX3,BHLHE40,BIRC5,BMP7,BMPR1A,BNIP3,BYSL,CADM1,CASP8,CCDC117,CCL25,CCL28,CCNA2,CCNB2,CCT6A,CD55,CD9,CDCA3,CDK1,CDKN1A,CDKN3,CELA1,CREB1,CRELD2,DDX58,DNAJC12,DPF2,DSTN,DUS3L,DUT,EAF2,ELF1,ENPP1,EXOSC7,FARSB,FAS,FBXO4,FKBP11,FKBP8,FMR1,FTSJ1,GEMIN6,GMPR,GNE,GRB14,GRB7,GRPEL1,HIF1A,HMGB2,HSP90B1,HSPA13,HSPBP1,HYOU1,ID2,ID3,…		#N/A	#N/A
PPM1D		phosphatase		0.896	0.0264	BCL2L1,CCND1,CDKN1A,CDKN2D,RELA,TP53		#N/A	#N/A
THRA		ligand-dependent nuclear receptor		0.894	0.0217	ANGPTL4,APP,ATF4,ATP2A2,BMP4,CCL28,CCND1,CDKN1A,CDKN2D,CIRBP,COX4I1,CPT1A,CSNK1A1,CTNNB1,CTSB,CTSD,CXCL10,CYP27B1,DIO1,DOCK9,DR1,EHHADH,ENG,Esrra,FGFR1,FOS,FRZB,FURIN,GPD2,HMOX1,IRF1,KLF9,LAMP1,LAMP2,LDLR,LPL,NME1,PCK1,POR,PPARGC1A,PROM1,PTTG1,RB1,SQSTM1,SREBF2,SYT12,TFAM,THRB,TK1,TOMM20,TP53,VDAC1		#N/A	#N/A
E2F1		transcription regulator		0.885	3.24e-15	ABCG2,ACADL,ACSL5,ACTR1A,ACTR3,ADIPOR2,ADK,AKT1,ALG5,ALPL,ATG12,ATG4B,ATG5,ATG7,ATP5MC1,AURKA,AURKB,BAD,BAX,BCL2L1,BCS1L,BECN1,BID,BIRC5,BMP4,BNIP3,BOK,CA2,Calm1 (includes others),CALR,CASP6,CASP8,CASP9,CBX5,CBX7,CCNA2,CCNB2,CCND1,CCND3,CCT2,CCT4,CD9,CDC25A,CDK1,CDK2,CDKN1A,CDKN2D,CKB,COPS8,COX4I1,Cox7c,CPT2,CRADD,CRKL,CRYAB,CSE1L,CTNNB1,CTNNBIP1,CTSB,CWC27,CYB5A,CYP27B1,DDAH2,DDX1,DDX39B,DHFR,DI…	1483 (13)	#N/A	#N/A
KITLG		growth factor		0.864	0.00411	ACTB,ATP6V1B2,BCL2L1,BIK,BIRC5,BLVRB,BTG1,CA2,CAVIN2,CCN2,CCNA2,CCND3,Cd24a,CDKN1A,CIAPIN1,CISH,CLU,CREG1,CX3CL1,CXCL12,CYTH1,DALRD3,DCTN6,DHCR24,EGR1,EPHB4,ETF1,FGFR1,FOS,FRK,FTH1,GCC2,HMOX1,HNRNPF,ID2,Ifi27l2a/Ifi27l2b,IGF1R,IGFBP3,IK,IRF2,ITGAV,KPNA2,LAPTM5,LDLR,MID1IP1,NFKBIA,NMNAT1,NR3C1,OGG1,ORAI1,OSBPL1A,PGLS,PKM,PLSCR1,PSMB5,PTGER3,PTGES3,RAB4A,RBBP7,RNF128,Rps3a1,RPS6,SDHC,SEC22B,SF3A1,S…	2041 (22)	#N/A	#N/A
TP63		transcription regulator		0.857	0.00601	ACTA2,ACTL6A,ADAMTS1,ADM,AEN,AKT1,ARAF,ATF2,ATG10,ATG2B,ATG3,ATG4A,ATG5,ATG7,ATG9A,B9D1,BAD,BAX,BCL2L1,BECN1,BHLHE40,BMP4,BMP7,BOK,CA4,CAST,CAVIN2,CCN1,CCN2,CCNA2,CCND1,CCND3,CCNG1,CCNT1,CCNT2,CD82,CDH1,CDK1,CDK18,CDKN1A,CEACAM1,COL4A1,COL4A3,CPT2,CTNNB1,CTSD,CYP2A6 (includes others),DAP3,DDAH1,DICER1,DNM2,DUSP6,ECM1,EGFR,ENG,ENSA,ERBB3,F11R,F3,FAS,FDPS,FDXR,FOS,FUBP1,G6PD,GADD45A,GLB1L2,GNAI1,HA…	2058 (20)	#N/A	#N/A
EIF4G1	0.199	translation regulator		0.843	0.0037	ATRIP,ATRX,BCL2L1,BIRC5,CPE,CTNND1,GADD45A,HIF1A,MRE11,RFC2,RFC4,RFC5,TP53	794 (4)	#N/A	#N/A
RORA	-0.224	ligand-dependent nuclear receptor		0.839	0.0138	ACOT2,ACSL4,ACTB,ADIPOR1,ADIPOR2,AKR1D1,Apoc3,APOE,ARSG,ATG12,ATP1B1,BIRC5,BNIP3,CCNA2,CCNG2,CD36,CDC25A,CDK1,CDKN1A,CISH,CXCL10,CYP27A1,CYP2A6 (includes others),CYP2E1,CYP4A11,Cyp4a14,DDC,DHCR24,ELOVL6,ELOVL7,FABP3,FDFT1,G6PC1,GADD45A,Gk,GOT1,GPX1,GSTA5,GSTM2,GSTM4,GSTP1,HSD17B10,HSD17B7,IGFBP1,ITPR1,KCNK5,Keg1,LPIN2,MGST3,Mt1,NAPSA,NFKBIA,NOCT,NR1D2,NSDHL,PCK1,PLIN2,POR,PPARGC1A,PRDX6,RBBP8,RDH…		#N/A	#N/A
ERBB4		kinase		0.836	0.0126	ACTA2,ADAM9,AKT1,CADM1,CCND1,CDH1,CDKN1A,CTNNB1,CXCL12,DUSP1,EGFR,EGR1,GADD45A,GHR,GPAA1,GPC1,HBEGF,HIF1A,HMOX1,IGFBP4,IGFBP5,MAP2K3,MXI1,PGK1,PIM2,SLC1A1,SLC2A1,SLK,SPARCL1,TBXAS1,TIMP3,Tmsb4x (includes others),TP53,WWP1		#N/A	#N/A
H2AX	0.186	transcription regulator		0.834	0.0162	ACTB,ANGPT1,ATRAID,CLU,GADD45A,HIF1A,NDUFB8,PKM,POLRMT,PPARGC1A,RPL13,SDHB,SLC2A1,SMG5,TFAM,TFB2M,THOP1,TIMP3,UQCRC2,VEGFA		#N/A	#N/A
MKNK1		kinase		0.833	0.00555	AGRN,ANGPTL4,ANXA2,ANXA5,AP3D1,ARIH1,ATAT1,CCN1,CD34,CFH,CLU,CTH,DCTN1,EGR1,F11R,FLNB,FOS,GGCT,GNAI1,GPC4,GPS1,HADHA,HSD17B4,HSPA2,HSPA4L,ID2,IFRD1,ISG15,KLC1,MALAT1,MAPK1,MAPK8IP3,Mapre2,MAPT,MGP,MYO6,Neat1,NREP,PAFAH1B1,PDK1,PDLIM5,PLXNB2,PTBP1,RAB14,RAB3A,RNH1,SERPINH1,SFR1,SMAD2,Spaca6,SPARC,SPARCL1,STRN4,TAGLN,TF,TM9SF2,TMBIM6,TPP1,TRIM32,TXNIP,USO1,VAMP2,XDH		#N/A	Mknk1
PIK3R1		kinase		0.788	0.00458	ACTA2,ATF4,ATP1A1,BCL2L1,CCND1,CD36,CXCL10,CXCL12,DNAJB9,DNAJC3,ENG,ERBB3,F3,FOS,HIF1A,HMOX1,HSP90B1,HSPA5,IRF7,ISG15,NFE2L1,NFE2L2,PCK1,PDHA1,PDK1,PIK3CA,PIK3CB,PIK3R2,PKM,PTEN,SLC2A1,SOD2,TXNIP,VEGFA,XBP1	1963 (17)	#N/A	#N/A
CDK19		kinase		0.77	0.00762	ABHD4,AEN,ALDOC,ANKRA2,BAIAP2,BAX,CCNG1,CD81,CD82,CDH1,CDKN1A,CGRRF1,CLU,CTSD,DCXR,DNTTIP2,FAS,FDFT1,FDXR,GADD45A,HBEGF,HMOX1,HRAS,HSPA4L,IP6K2,LSS,MDM2,MVD,MXD1,OSGIN1,PDGFA,PLK3,RAD9A,RB1,RPS27L,RRP8,RXRA,SAT1,SEC61A1,TCN2,TFCP2L1,TRAF4,TSC22D1,TXNIP,ZFP36L1	1067 (7)	#N/A	#N/A
ZBTB7A	0.084	transcription regulator		0.765	0.045	AIFM1,BAD,BID,CASP9,CDK2,CDKN1A,FOS,MDM2,MIA,NRAS,NRP1,PKM,POLB,RELA		#N/A	#N/A
APBB1		transcription regulator		0.691	0.00643	ACTA2,APP,CCND1,CD82,EGFR,TAGLN,Tpm1,TYMS,VLDLR	1915 (11)	#N/A	#N/A
ERBB3	0.108	kinase		0.672	0.0117	ACTA2,ACTB,ADAM9,BAX,BGN,CCN1,CCN2,CCND1,CCNG2,CDH1,CDKN1A,CLU,CXCL12,DUSP1,EGFR,EGR1,EIF6,ERBB3,ETV5,F3,GAS5,GHR,GLS,HBEGF,HEXB,HIF1A,HMOX1,IGF1R,IGFBP5,MXI1,PIM2,PTEN,SGK1,SLK,SPARC,STMN1,TGM2,TIMP3,TK1,TSPAN3,USP14,VEGFA		#N/A	Erbb3
PPP5C	0.021	phosphatase		0.664	0.00832	CCND1,CD36,CDKN1A,DUSP1,MDM2,PTEN,SGK1,TP53	2094 (22)	#N/A	#N/A
COPS5	0.253	transcription regulator		0.662	2.44e-16	AEN,APRT,ASF1A,ATRX,AURKB,BAX,BIRC5,BRF2,CANT1,CBX1,CCNA2,CCND3,CCNG1,CCNT1,CD81,CD82,CDKN1A,CETN2,CHMP1A,COQ8A,CSE1L,CTSD,CUL1,DCTPP1,DCXR,DDX39A,DTYMK,DUT,E2F4,EDF1,EPS8L2,FDXR,GPS1,GPX4,GSDME,GTF2F1,GTF2H5,GTF3C5,H1-2,H2AJ,H2AW,H2AX,HELLS,HIF1A,HMGB2,HMOX1,HNRNPD,HSPA4L,IFNAR1,ITPA,KIF22,KIF5B,LBR,MAD2L1,MARS1,MCM2,MCM5,MCM6,MCM7,MPG,MRAS,MSH2,MTCH2,NAP1L1,NCL,NME4,NT5C,ODC1,PAICS,PBK,PCNA,PER…	1823 (16)	#N/A	#N/A
THRAP3	-0.08	transcription regulator		0.655	0.00643	ACY1,APLP2,CA3,CCND1,Cd24a,DDX17,NR1D2,NR3C1,TXNIP		#N/A	#N/A
ASXL1		transcription regulator		0.632	0.016	BAP1,CLP1,G0S2,GPCPD1,GPD2,HOXA10,HOXA7,HOXA9,KLF15,LPL,MCM2,PELI2,PGK1,POLR2K,RAB12,RPL22,TAF12,VEGFA		#N/A	#N/A
TGFB1		growth factor		0.626	4.82e-08	AASS,ABCC2,ABCF1,ABCG2,ACAA2,ACLY,Acot1,Acp5,ACSL3,ACSM3,ACSS1,ACTA2,ADAM10,ADAM17,ADI1,ADK,ADM,AFM,AIF1L,AKR1C1/AKR1C2,Akr1c19,AKT1,ALDH2,ALDH5A1,ALDOA,ANGPT1,ANGPTL4,ANKLE2,ANPEP,ANXA2,AOPEP,AP3S1,APOB,APOE,APP,AQP1,AQP11,ARF1,ARHGAP27,ARHGEF2,ARID5B,ARL4A,ARNT2,ARPC2,ASS1,ATF4,ATG12,ATG4B,ATG5,ATG7,ATP13A3,AURKA,AUTS2,B4GAT1,BACE1,BAD,BAX,BCL2L1,BCL6,BDH1,BECN1,BFAR,BGN,BHLHE40,BID,BIRC5,BMP4,…	2580 (19)	#N/A	#N/A
EGFR	0.027	kinase		0.598	2.46e-06	A4GALT,ABCG2,ABI1,ACTA2,ACTB,ACY1,AHCTF1,AKT1,ALG9,ANXA1,APLP2,APP,ATAD3A,B3GALNT1,B4GALT3,B4GALT5,B4GAT1,BAX,BCL2L1,BCL6,BCL7C,BIRC5,BTG1,CAPZA2,CBX5,CCAR1,CCN2,CCNA2,CCND1,CCNG2,CD164,CDCP1,CDH1,CDK1,CDK2,CDKN1A,CEBPB,CELSR2,CHKA,CLDN2,CLPTM1,COL8A1,CRYAB,CST3,CTNNB1,CUL1,CUL3,CXCL10,CXCL12,DAG1,DUSP1,EGF,EGFR,EGR1,EIF4E,EIF5A,EIF6,ENOPH1,EPS15,ERBB3,EXT2,F3,FABP7,FAM234A,FKBP11,FOS,GADD45A,GAS…	2222 (20)	#N/A	#N/A
E2F3		transcription regulator		0.58	0.000872	AKR1C1/AKR1C2,ARPC1A,BECN1,BIRC5,BOK,CA12,CCNA2,CCNB2,CCND1,CCND3,CD9,CDC25A,CDCA3,CDK1,CDK2,CDKN1A,COL18A1,CTNND1,DAG1,DEK,DHFR,ECE1,EED,ELF3,FAM102A,FBLN5,H1-2,H2AW,HMGB2,HSPD1,ID3,KRAS,LBR,LPL,MAD2L1,MALAT1,MCM2,MCM5,MCM6,MCM7,NUCKS1,PCNA,PDS5A,PIN1,PPP1R8,PTGER3,PTTG1,RALGPS2,RB1,RBPMS,RNF146,RRM1,RRM2,SERPINH1,SMG6,SPARCL1,TAF6L,TIMP3,TK1,TM9SF2,TMPO,TNFAIP2,TOP2B,TP53BP2,UBE2C,UXT,WFDC2	1527 (14)	#N/A	#N/A
WT1		transcription regulator		0.579	0.000116	ANPEP,APLP2,APRT,ARL2,BCL2L1,CBS/CBSL,CCN2,CCND1,CDC73,CDH1,CDKN1A,CIRBP,CLIC4,CMPK1,COL4A1,CTNNB1,CTSV,CUL4A,CX3CL1,CXCL10,DDX3X,DESI1,DYRK1A,EFNA1,EGFR,EGR1,ELK4,ETFA,EXT2,FDFT1,FDPS,FGF1,FGFR1,FIBP,GPKOW,GSN,GSR,HBEGF,HCFC1R1,HDLBP,HSP90B1,IFRD2,IGF1R,IGFBP1,INSR,IRF8,ITGB1BP1,JUNB,JUND,KPNA1,KRAS,LGALS3,LMAN1,LSS,MBTPS1,MCL1,MDM2,MTIF2,NCSTN,NME1,NUCB1,ODC1,OS9,PCK2,PDE8A,PDGFA,PDIA4,PPIB,Ptm…	1364 (7)	#N/A	#N/A
AR		ligand-dependent nuclear receptor		0.576	0.0251	AASS,ABCC4,ACTR3,ADGRA3,ADM,Akr1c19,AKT1,ALG5,AMBRA1,AQP3,ARHGEF7,ARL8A,ATP13A2,ATP2A2,ATP6AP1,AZGP1,BCL2L1,BIRC5,BMP4,BOP1,C12orf57,CA4,CA7,CALU,CAMKK2,CAPN10,CAST,CCN2,CCNA2,CCND1,CCT3,Cd24a,CD302,CDH1,CDKN1A,CDO1,CEBPB,CERS6,CIT,CLSTN1,CMIP,COTL1,COX4I1,COX6B1,COX7B,COX8A,CTNNB1,CTSO,CXCL12,CXXC5,CYC1,DAP3,DCTPP1,DDX58,DEGS1,DHCR24,DMWD,DNAJB9,DNAJC19,DNM1L,DR1,DYRK1A,EGFR,EGR1,EHD3,EIF2B5,ELK…		#N/A	#N/A
Esrra	0.081	transcription regulator		0.565	1.61e-05	ACADL,ACADM,ACAT1,ACE2,ACSL5,AGL,AGT,ALDOA,ALDOC,ATP1A1,ATP5F1B,ATP5MC1,ATP5MC3,ATP5MF,ATP5PB,ATP5PF,ATP5PO,BDH1,COX6A2,COX7A2L,Cox7c,COX8A,CPT1A,CPT2,CRAT,CYC1,CYCS,ECH1,ENO1,GABPA,GALM,Gk,GOT1,GYS1,IDH3A,NDUFA2,NDUFA5,NDUFS3,OXCT1,PCK1,PCK2,PDK1,PFKL,PGAP3,PPARGC1A,SDHB,SLC28A1,SLC2A1,SPP1,STARD3,TFAM,UQCR11	1184 (7)	#N/A	#N/A
CDKN1B		kinase		0.558	0.0301	AGTRAP,ARL10,B4GALT5,CAT,CCND1,CCND3,CCT6A,CDC25A,CDH1,CDK2,CDKN1A,CDKN2D,CLPB,COMMD3-BMI1,COPS5,CYTH1,EGR1,EPB41,FHL1,GPX1,GPX4,HMG20B,HSPA5,LGALS3,LHX1,MCL1,MCM5,MCM7,MRRF,NDEL1,PCNA,PES1,POLR1F,PPT2,PTK2,RAB3A,RDH5,SHMT1,SOD1,SOD2,STAT3,TCF7L2,TK1,TP53		#N/A	#N/A
EIF3M	0.067	translation regulator		0.447	0.00614	CDC25A,EIF3C,EIF3F,EIF3H,MIF		#N/A	#N/A
Insulin		group		0.441	1.07e-12	ACADM,ACAT1,ACLY,Acot1,ACOT12,ACSL1,ACTB,ADAM10,ADH1C,ADIPOR1,ADIPOR2,AEBP1,AGT,AKT1,ALAS1,ALDOA,ANGPTL4,AP2M1,Apoc3,APOE,APOM,APP,APPL1,AQP7,ARF1,ARRDC3,ATG12,ATG7,ATP1A1,Atp5e,ATP5F1D,ATP5MC1,ATP5MC2,ATP7A,BACE1,BAD,BCL2L1,BDH1,BECN1,BIRC5,BMPR1A,BSCL2,C1QTNF12,CA14,CA3,CANX,CCN2,CCNC,CCND1,CCND3,CCNG2,CCT2,CCT4,CCT6A,CCT7,CCT8,CD34,CD36,CDK2,CDK8,CDKN1A,CEBPB,COL18A1,COL4A1,COX4I1,COX6A2,COX7A…	2425 (16)	#N/A	#N/A
PHF12		transcription regulator		0.426	1.62e-06	DDX56,EIF3A,EIF4A3,GTPBP10,GTPBP4,H2AX,IMP4,NMD3,NOP2,PA2G4,PES1,PIN4,POP4,PRPF31,RRP9,RSL24D1,TBL3,TFB2M,UTP11,UTP20,WDR12,ZNHIT6		#N/A	#N/A
Mek		group		0.415	7.84e-05	A4GALT,ABCG2,ACAT1,ACP2,ALG9,ANPEP,APLP2,APOE,B3GALNT1,B4GALT3,B4GALT5,B4GAT1,BCL2L1,BECN1,BID,BIRC5,CASP2,CCN2,CCND1,CCND3,CD164,CD36,CDCP1,CDH1,CDKN1A,CEBPZ,CELSR2,CLDN2,CLPTM1,CLU,CPD,CRYAB,CTNNB1,CXCL10,DAG1,DDR1,DDX58,DUSP6,EGR1,ERBB3,ETV1,ETV5,EXT1,EXT2,F3,FAM234A,FGFR1,FOS,GCNT2,GDF15,GPC1,HGSNAT,HIF1A,HLA-F,HSPB1,ID1,ID2,Ifi47,IL15,IRF1,ITGA6,ITGB1,ITGB6,JKAMP,JUNB,LAMA3,LAMB1,LAMP1,LMBRD…	2180 (21)	#N/A	#N/A
BRCA1		transcription regulator		0.403	0.00103	ACTB,ANGPT1,ATRIP,BAX,BCKDHB,BCL2L1,BIRC5,CARD10,CCNB2,CCND1,CCNG1,Cd24a,CDKN1A,COL18A1,CTNNB1,CTSD,DDX58,DGKA,DUSP3,EGFR,EGR1,ENPP2,ENSA,ERCC3,FAS,FKBP5,GADD45A,GDF15,H2AX,H3-3A/H3-3B,HMOX1,HNRNPD,HSPB1,IFNAR1,IGF1R,IRF7,LAMA3,LHX1,Ly6a (includes others),MAD2L1,MDM2,NEDD9,NFE2L2,NQO1,NR3C1,PCBP2,PCNA,PERP,PIN1,PLSCR1,POLR3E,PTEN,RB1,RBL2,RUVBL2,SAFB,SAT1,SFPQ,STAT1,TAP1,TBP,TNFAIP2,TP53,UBE2I,VE…	1832 (20)	#N/A	#N/A
SP110		transcription regulator		0.397	0.000222	ACP1,ANXA5,AQP3,ATF2,BMP4,CCN1,CD74,CDC37,CDK9,CLU,CTSB,CXCL10,CYLD,DICER1,ERCC1,F3,FLII,GNA13,HDAC2,IFITM3,IFNAR1,IKBKG,IRF9,ITCH,ITGAV,ITGB1,LY96,MAOA,MAP3K3,MCL1,MTHFR,NF2,NFIL3,PDCD6IP,PDGFC,PERP,PLCG1,PLSCR1,RAC1,RIPK1,RPA1,RXRA,SMAD2,SP3,SQSTM1,STAT1,SUMO3,TAF6,TCF3,TIA1,TNFRSF1A,TRIM28,TSC2,TXNIP,WWOX,YES1,ZNF560		#N/A	#N/A
ACVRL1		kinase		0.374	0.0348	ACTB,CDKN1A,CXCL12,EFNA1,ENG,GDF15,ID1,ID2,PLAT,PXN,SMAD1,STAT1,TAGLN,VEGFA,ZYX		#N/A	#N/A
HIPK1		kinase		0.277	0.0452	GCLC,GSTM5,MDM2,NFE2L2,NQO1,VEGFA		#N/A	#N/A
IPMK	-0.611	kinase		0.261	0.00213	ABHD12,ACTA2,ACTB,CAPNS1,CCN1,Cdc42,FOS,HSP90AB1,ITGB1,JUNB,PDLIM5,PFN1,PMP22,RHOA,TAGLN2	1064 (7)	#N/A	#N/A
HIF1A	0.175	transcription regulator		0.26	2.92e-08	ABCF2,ACTA2,ADAM10,ADAM15,ADAM17,ADAMTS1,ADM,AGT,AK4,AKT1,ALDOA,ALDOC,ANGPTL4,ANKRD37,ANKZF1,APOE,ARPC2,ATG9A,ATP2A2,ATP5F1B,ATP5MC2,ATP5MC3,ATP5PF,ATP5PO,ATP7A,AURKA,BACE1,BAX,BCL2L1,BCS1L,BGN,BHLHE40,BID,BIRC2,BIRC5,BNIP3,BNIP3L,CA9,CABIN1,CARS1,CAVIN2,CCN1,CCN2,CCND1,CCNT1,CD164,CD36,CDCP1,CDH1,CDKN1A,CHKA,CLDN1,COX4I1,COX6A2,COX6B2,Cox6c,COX8A,CTPS1,CTSD,CXCL10,CXCL12,CYB5A,CYC1,CYP4F3,D2HGDH…	1845 (18)	#N/A	#N/A
Cdk		group		0.256	0.0148	ATP5MC1,CXCL10,DUSP1,Esrra,GADD45A,IDH3A,NEDD9,PLEKHF1,PPARGC1A,SDHA,SIAH1,TRAF6,TXNIP,UCP2,ZNF830		#N/A	#N/A
STK24		kinase		0.239	0.0198	ACLY,CD36,CDH1,DGAT1,DGAT2,GPAM,MLXIPL		#N/A	#N/A
PAK2	-0.061	kinase		0.229	0.00168	ASS1,BMP4,CKB,DUSP1,GADD45A,H2AX,H4-16,HBEGF,ID1,ID3,IGFBP3,IGFBP5,MDM2,NOX4,PRKCI,S100A6,SMARCA2,TAGLN,ZEB2	1352 (7)	#N/A	Pak2
HGF		growth factor		0.206	0.00868	ABCG2,ACKR3,ACTA2,ADAMTS1,ADGRG1,AIFM1,AIMP2,AKT1,ANGPTL4,ATF2,AURKA,AURKB,BAG2,BCL2L1,BIRC2,BIRC5,CA9,CASP2,CASP8,CCN1,CCN2,CCND1,CCNG1,CCNG2,CDC25A,CDH1,CDK1,CDK2,CDKN1A,CDKN3,CGRRF1,CHD2,CKS1B,CNBP,CNTFR,COL4A1,COPB1,CRYAB,CSE1L,CTNNB1,CUL3,DDX3X,DHPS,DKC1,DOK4,DTYMK,DUSP6,DYNLL1,DYRK1A,EGR1,ELF3,ERRFI1,ESM1,ESS2,F3,FAM50A,FASTK,FKBP5,FLT1,FNDC3A,FOS,G6PC1,GAB1,GBA,GMNN,GNA13,GPSM2,GRB14,GTF2H…	2121 (16)	#N/A	#N/A
SMYD1		transcription regulator		0.198	1.15e-12	ACADL,ACO2,AGL,BDH1,CYC1,CYCS,FAHD1,IDH3A,IDH3B,IDH3G,MIF,MPC1,NAMPT,NDUFA10,NDUFA13,NDUFA5,NDUFA9,NDUFAB1,Ndufs5,NDUFV1,Nnt,NT5C2,OAT,OXCT1,PDHB,PFKM,PGD,PKM,PPARA,PPARGC1A,RXRA,SDHA,TKT,TPI1,UBC,UGP2,UQCR11,UQCRC2,UQCRFS1		#N/A	#N/A
SFRP1		transmembrane receptor		0.191	0.0389	ACLY,ACTA2,APP,BACE1,BAX,BIK,CASP9,CCND1,CDH1,CTNNB1,ELOVL6,G6PC1,MLXIPL,NAMPT,NR1H3,NUMB,PCK1,PRLR,SDC2,SLC2A2,TP53		#N/A	#N/A
SIAH2	0.118	transcription regulator		0.169	0.00643	ANGPT1,EGLN1,FGF1,HIF1A,NCOR1,PLK3,SIAH2,TINF2,TP53BP2		#N/A	#N/A
PRKAA1		kinase		0.134	0.000921	ACKR3,ACTA2,BAX,BTG1,CA2,CAT,CCND3,CD302,CDKN1A,CLU,COX4I1,CXCL12,DDAH1,EAF2,EGF,ELOVL2,FGFR1OP2,FKBP5,G6PC1,GALM,GHR,GJB2,GPX1,Gsta4,HIGD1A,HSPA5,ID2,Ifi47,IFIT1B,IFNAR1,IGF1R,IGFBP4,IL13RA1,LITAF,LMO4,Ly6a (includes others),MLYCD,MYLK,NDRG2,NFKBIA,NPEPL1,OAT,OCLN,PARP3,PIAS2,PKLR,PPARGC1A,PRKAA2,PRKACB,PSMB8,PTPN11,SAC3D1,SIRT2,SLC16A1,SOD2,SORL1,TFAM,TGM2,TP53,TXNIP,UCP2,VEGFA,ZDHHC9,ZFP36L1,Z…	2263 (25)	#N/A	Prkaa1
NEK10		kinase		0.13	0.00614	BAX,CDKN1A,GADD45A,MDM2,TP53	1327 (7)	#N/A	#N/A
PSMD10	0.26	transcription regulator		0.126	0.00281	AKT1,BAX,CCND1,CDH1,CDK2,CDKN1A,EIF4EBP1,GNAS,HIF1A,MRAS,PCNA,PIK3CA,PTEN,TP53	1773 (20)	#N/A	#N/A
FAS	0.24	transmembrane receptor		0.12	0.0358	ACTA2,AIFM1,AKAP8,AKT2,ANXA2,API5,APPBP2,ARAP2,ARFGAP1,ARHGDIA,ARHGEF1,ARL4A,BAD,BAX,BCL2L1,BGN,BID,BIRC2,BIRC5,CABIN1,CASP8,CASP9,CAST,CCN2,CDIPT,CDKN1A,COL18A1,COL4A1,COL4A2,COL8A1,CREB1,CSNK1G2,CTNND1,CXCL10,CYTH2,DGCR2,DGKZ,EFNA1,EGR1,ERCC1,F3,F5,FAS,FCGR2B,FLT1,FOS,GDE1,GNAI2,GORASP1,GPR107,GTPBP6,HLA-F,HPS5,IL13RA1,IL15RA,IL17RA,IQGAP2,IRF1,ITGAV,ITGB8,ITPR1,JMJD6,JUND,LDLR,LGALS3,MAP2K4,MB…		#N/A	#N/A
Cyclin E		group		0.104	0.00495	CD34,CDK1,CDKN1A,DHFR,E2F4,EGLN1,HIF1A,KRAS,RB1,RBL2	1499 (12)	#N/A	#N/A
FUS		transcription regulator		0.102	0.000161	ATF4,CCND1,EIF4G2,GINS4,HIF1A,HSPA5,HSPA9,HSPD1,JPT1,NCL,NDUFA5,NDUFB9,NDUFV2,RFC3,RFC4,RPS16,RPS19,RPS3,TBL2	1256 (10)	#N/A	#N/A
IGF2		growth factor		0.078	0.000299	AKT1,Anp32a,APOA2,ARHGDIA,ARHGEF2,ARL4A,BIRC5,CASP6,CCN2,CCND1,CCNG2,CD36,CDK1,CDKN1A,CTSV,DUSP1,EGR1,ELOVL6,EZH1,FABP7,GADD45A,GHR,GNAI2,GNB1,GPANK1,HBEGF,HELLS,HIF1A,IDH1,IFITM2,IGF1R,IGF2R,IGFBP3,IGFBP4,IGFBP5,JUNB,KIFAP3,KLF9,MCM2,MCM5,MCM7,MDM2,MEF2D,MXI1,NFKBIA,PFDN6,POLR1H,PRIM1,PTEN,RNF13,RRM1,RRM2,RWDD4,SAT1,SKAP2,SLC20A1,SLC30A1,SLC38A2,SPP1,Srsf5,TGIF1,TOMM40,TP53,ULK2,VEGFA,ZFAND5	2025 (23)	#N/A	#N/A
HDAC5	-0.023	transcription regulator		0.077	0.0107	ACADL,ACADM,ACSL1,ACTA2,ATP5F1B,ATP5F1D,AURKA,BAX,CASP8,CDKN1A,COX7A1,CPT1A,CPT2,CTNNB1,ETNPPL,G6PC1,HMGCL,HMGCS2,IGFBP1,KLF6,LPL,MAP3K3,NDUFA1,PFKL,PMP22,PPARA,PPARGC1A,PTEN,RAD23B,RBBP6,TAGLN,TNFRSF1A,TP53		#N/A	#N/A
HNF1B	-0.064	transcription regulator		0.066	0.00087	ACADVL,ANXA4,B3GALT5,BGN,BHLHE40,CA2,CDH1,CDK1,CLDN1,CPN1,CTNNB1,DUSP1,EXT1,F11R,GDI2,HNF1A,HNF4A,ID1,ID3,ID4,IFT88,IGFBP1,IGFBP3,ITGB6,KIFAP3,LAMB1,MET,MPZL2,NR1H4,OCLN,PDE4C,PDZK1IP1,PKD1,PKD2,PKHD1,PMP22,S100A6,SEMA3C,SERPINH1,SGK2,SLC29A1,SLC2A2,SLC5A1,SPARC,Sult1d1,TTR,UGT1A9 (includes others),UMOD,ZEB2	1590 (9)	#N/A	#N/A
PTP4A3		phosphatase		0.065	0.0308	AURKA,CDH1,HDAC2,HSP90AA1,IGF1R,LEO1,PTEN,PXN,STMN1,TERF2IP		#N/A	#N/A
MAFG		transcription regulator		0.059	0.0446	ABCC4,GCLC,GCLM,GSTA3,GSTP1,HMBS,HMOX1,NQO1,TBXAS1,TP53,TXNRD1		#N/A	#N/A
FLT3		kinase		0.058	0.0338	BAX,BCL2L1,BIRC5,CCND3,CDC25A,CEBPB,CXCL10,CYBA,ID1,IRF7,LIG3,MCL1,NOX4,PTPN6,SLC2A1,STAT1,XRCC5,XRCC6		#N/A	#N/A
YAP/TAZ		group		0.044	0.021	AJUBA,BIRC5,CCN1,CCN2,GOT1,HSBP1,HSP90AA1,HSPB1,NFKBIA,PSAT1		#N/A	#N/A
GH1		growth factor		0.033	0.0249	ATF4,CCND3,CEBPB,CISH,CLU,CREB1,CTNNB1,DBI,DECR1,EGR1,ERBB3,ERCC3,FOS,GADD45A,GHR,ID2,ID3,IGF1R,IGFALS,IGFBP1,IGFBP3,ITGA1,JUNB,LDLR,NRAS,PRDX1,PRLR,PTEN,RAD23A,RAD23B,RFC1,RHOA,RYK,SKI,SOD1,SPP1,SRF,TKT,TNFRSF1A,UQCRHL,VEZF1,XRCC6		#N/A	#N/A
RBL1		transcription regulator		0.005	0.000623	AURKB,CASP6,CCNA2,CCND1,CDC25A,CDK1,CDK2,CDKN1A,CRADD,DDB1,DHFR,E2F4,F3,FAS,FOS,Krt10,MCM2,MCM5,MCM6,MCM7,MET,MTOR,PA2G4,PCNA,PPARGC1A,PPP1R8,RB1,RBL2,RRM1,RRM2,TP53,TYMS,UXT,VEGFB	1744 (18)	#N/A	#N/A
NFYA		transcription regulator		0.003	0.0447	ACLY,BIK,CALR,CAT,CBS/CBSL,CCNA2,CCNB2,CDCA8,CDK1,CDKN1A,COMMD3-BMI1,EGR1,FTH1,G6PC1,GADD45A,GPAM,HSD17B7,HSPA5,IRF1,JUNB,JUND,LMAN1,OGG1,PCK1,PGK1,PKM,PTTG1,RRM2,THOP1,TXNIP,UBE2I		#N/A	#N/A
NEK2		kinase		0	0.0195	BCL2L1,CDKN1A,FAS,GADD45A		#N/A	#N/A
ZBTB33		transcription regulator		0	0.0247	BAX,BCL6,BID,CDH1,CDKN1A,FAS,MTA2,PGK1		#N/A	#N/A
HSF1	-0.246	transcription regulator		-0.009	1.13e-07	ACADL,ACLY,AHSA1,ATG7,ATP5PF,BAX,BCL2L1,BMP4,BMP7,CCDC117,CCN2,CCNA2,CCT2,CCT3,CCT4,CCT6A,CCT7,CCT8,CD36,CDH1,CDK1,CEBPB,CENPA,CHD3,CKS1B,CLU,COBL,COL18A1,CRYAB,CSRP2,CTNNB1,CUL1,DCTPP1,DEDD2,DNAJA1,DNAJA4,DNAJB1,DNAJB6,EFEMP1,EIF4A2,FGF1,FKBP4,FXR1,HDAC5,HERC4,HMOX1,HSBP1,HSF1,HSP90AA1,HSP90AB1,Hspa1b,HSPA4,HSPA4L,HSPA8,HSPB1,HSPD1,HSPE1,HSPH1,JMJD6,LDLR,LMAN2L,LPL,LSM2,MAPT,MAT2A,MBOAT7,MCL1,MC…	1787 (16)	#N/A	#N/A
VDR		transcription regulator		-0.011	0.0341	ACTA2,AGT,AKT1,AKT2,ARHGEF3,ATP2B1,BAX,BCL2L1,BMP7,CASP9,CCND1,CCND3,CD36,CDH1,CDKN1A,CEBPB,CENPA,CISH,CLDN1,CLDN2,CLIP1,COL4A1,COL4A2,CPT1A,CPT2,CUBN,CXCL10,CYP27B1,DCTPP1,EGFR,EGR1,F3,FGG,GADD45A,GNAI2,GPD1,H2AZ1,ID1,IGFBP3,IGFBP5,ISG15,KEAP1,KIF22,LDLR,LPL,MAD2L1,MYD88,NASP,NDUFV2,NEDD9,NR1H4,OCLN,ODC1,PDLIM2,PLCG1,PLD1,PLIN2,PNPLA2,PPARA,PPP1CA,PRC1,PTPRF,RAC1,RB1,RELA,RGCC,SERPINC1,SLC25A10,…		#N/A	#N/A
VHL	-0.342	transcription regulator		-0.017	2.94e-10	ADGRG1,AHCYL1,AKT1,ARPC1A,ATF4,AURKA,BCL2L1,BHLHE40,BNIP3,CA12,CA9,CCN2,CCND1,CDCP1,CDH1,CDKN1A,CENPX,CFL1,CLTC,COPS5,CPT2,CXCL12,DAB2,DECR1,EGFR,EIF5,F3,FAF1,FLCN,FTH1,GAL3ST1,GBE1,GPX1,H2AX,HIF1A,HMOX1,HNF1A,IFITM3,IGF1R,INSIG2,JADE1,MAD2L1,MAVS,MIF,MXI1,NDUFB1,NEDD9,NEK8,NOC2L,NOSIP,NOX4,NREP,PCNA,PISD,POLRMT,PPIL1,PREB,QPRT,RAP1B,RPS6,SEC61G,SLC2A1,SLC40A1,SOD2,SPARC,TAGLN,TMED3,TP53,TYMS,UQC…	1814 (18)	#N/A	#N/A
ONECUT1		transcription regulator		-0.046	4.54e-09	AASS,ABCB8,ABCC2,AKIRIN2,ALDH5A1,ANKZF1,APCS,APIP,APOH,ARHGAP32,ARMC6,ATG101,ATG9A,BCAR1,BNIP3L,BUD23,C2,CASP2,CCDC198,CCT8,CD36,CDC25A,CDK13,CDK2,CFI,CLDN2,CLNS1A,COA4,COPB2,COPS7A,COX4I1,COX7A2L,CRADD,CYP51A1,DHRS4,EED,EID1,ELOA,ELOVL1,EMG1,FADS3,FAS,G3BP2,G6PC1,GABPA,GJB1,GSS,GUF1,HABP2,HBP1,HMGB2,HNF1B,HNF4A,HSD17B4,HSPH1,IRF3,IRF6,ITGAV,KLF3,LPL,LRRC59,LSG1,MDH1,MFSD1,MGST3,NBR1,NDUFAF4,NEK6…		#N/A	#N/A
PKM	-0.39	kinase		-0.047	0.000168	ACLY,ALDOA,BCL2L1,CCND1,CD36,CDH1,EGR1,ENO1,GGT1,GSR,HIF1A,ITGB1,LSS,MLYCD,NDUFB8,NFE2L1,PC,PCK2,PDHA1,PDHB,PDK1,PGLS,PKM,PPARGC1A,PRPS1,PTK2,RELA,RPE,SDC2,SDHB,SLC2A1,SLC35D2,STAT3,TFAM,TGM2,TMEM33,TP53RK,UQCRC2	2175 (21)	#N/A	#N/A
PRKAA2	-0.163	kinase		-0.057	0.0076	ACTA2,ALAS1,ATP5MC2,BAX,CA2,CCND3,CD302,CDH1,CDKN1A,COX4I1,CXCL12,DDAH1,EGR1,EIF2AK3,ELOVL2,GALM,Gsta4,HIGD1A,HSPA5,Ifi47,IFIT1B,IFNAR1,IGFBP4,IL13RA1,LMO4,Ly6a (includes others),MYLK,NDRG2,NFKBIA,NOX4,NPEPL1,OAT,P4HB,PARP3,PIAS2,PKLR,PPARGC1A,PTPN11,SAC3D1,SLC16A1,SORL1,TFAM,TGM2,TP53,TXNIP,UCP2,YBX1,ZDHHC9,ZFP36L1,ZYX	1929 (21)	#N/A	Prkaa2
MASTL		kinase		-0.059	0.00309	ADSS2,ARHGEF2,ASAP1,ATP2A2,CDK1,COPG2,CUL5,DENR,DICER1,DLST,DUSP11,EGFR,ESAM,GNG12,HYOU1,IPO5,LPP,PACSIN2,SNTB2,SNX17,TMPO,TUBB6		#N/A	#N/A
ERG		transcription regulator		-0.067	0.0149	ABCC4,ACOT8,ADD1,ADGRG1,ARHGAP17,ARHGEF2,BCR,CCNA2,CD164,CDH1,CDKN2D,CLDN1,CLIP1,COLGALT1,CTNNB1,CYFIP1,DOCK1,DSTN,EVI5,EXT1,FHL1,FKBP5,FLNB,FLT1,GMFB,GUCY1A1,HDAC6,HERPUD1,HPCAL1,ICAM2,IGF1R,IKBKG,ILK,ITGA6,LAMA5,MAP3K5,MET,MYO10,NFIL3,NPHP1,NUMB,ORC6,PARVA,PCNP,PHACTR2,PLAT,PLPP3,PRKCI,PTPN11,PTPN6,PXN,RAB7A,RALGPS2,RASA2,RASSF1,RBMS1,RHOA,RHOBTB1,RPA1,RPL22,RPL27A,RPS11,RSU1,SNCA,SPARC,SPP1,SR…		#N/A	#N/A
HFE	0.491	transmembrane receptor		-0.089	0.0109	ALPL,ANGPTL4,Apoc3,BHLHE40,BMP6,CD74,CELA1,CISH,CRELD2,CSAD,CYP27A1,CYP2A6 (includes others),Cyp2d26,Cyp4a14,DDC,DIO1,DUSP1,EGR1,FURIN,G6PC1,GSTA5,GSTT2/GSTT2B,HEPH,HSP90AA1,HSP90AB1,HSP90B1,HSPA5,HSPA8,HSPB1,HSPD1,HSPH1,KMO,LSS,Mt1,MVD,NSDHL,PSMB8,RNF186,SELENOS,SLC2A2,SLC39A14,SYVN1,TF,WFDC2		#N/A	#N/A
ZAP70		kinase		-0.104	0.0456	ALAS1,ANG,ANXA1,COL4A5,CSTF2,CYBA,DEXI,ETFA,FKBP5,HSP90AA1,ITPR1,MYCBP2,NASP,NDUFB6,RBM3,SEC14L1,SRP14,SSR4,TFEC,TSC22D3,UBE2L6,VPS4B		#N/A	#N/A
MTOR	0.17	kinase		-0.146	8.29e-10	AATF,ACADL,ACADM,ACLY,ADM,AIFM1,AKR1A1,AKR1B1,AMACR,ARNT,ATG12,ATG5,ATG7,ATP2A2,ATP2B1,ATP5PB,BCL2L1,BIRC5,BNIP3,CAB39L,CACTIN,CASP8,CASP9,CCND1,CCND3,CDH1,CDKN1A,CEBPB,CHKA,CKMT1A/CKMT1B,CLTC,COX4I1,CPT2,CRADD,CS,CTCF,CTNNB1,CTNND1,CYCS,DAG1,DCTN1,DDAH2,DHFR,DUSP1,EFNA1,EGFR,EIF3A,ENO1,EPRS1,ERCC1,ETFA,FAF1,FDPS,FKBP1A,GLG1,GLUD1,GPHN,GSTM5,GSTZ1,HADHA,HIF1A,HMGCS2,HNF1A,HSP90AB1,HSP90B1,HSPB1,H…	1810 (19)	#N/A	Mtor
ADORA2A		G-protein coupled receptor		-0.147	1.58e-05	AKT2,ALDOC,APP,ARHGEF7,ATP2A2,ATP2B1,Atp5e,ATP6AP1,ATP6V1B2,B4GALT3,Cd24a,CD81,CENPX,CKB,CXCL10,DAPK3,DGAT2,DGKZ,DSTN,DUSP1,EEF2,Eif1,EIF2S2,EIF5A,FOS,Fus,G3BP2,GABRB3,GDI1,GPI,HIF1A,HMOX1,HNRNPK,IFITM3,KIF5B,KLC1,NAPA,NFKBIA,OCLN,P4HB,PEA15,PGAM1,PLA2G12A,PMPCA,PPARGC1A,PPP1CA,PPP2CA,PPP2R1A,PPP3R1,RAB3A,RAB6A,ROCK1,SPARC,SPTBN1,SSRP1,STK38,TSC22D3,USP5,VEGFA,VPS4A	1185 (4)	#N/A	#N/A
EIF2AK3	0.306	kinase		-0.149	2.1e-12	AARS1,ABCF2,ANG,Arf2,ARFGAP1,ARFGAP3,ATF4,ATG5,ATP2A2,BECN1,BET1L,BIRC2,CA9,CANX,CARS1,CCND1,CEBPB,CEBPG,CLCN3,COG8,CPOX,CYB5R1,DERL1,DNAJB9,DNAJC3,DNASE1,DNM1L,ECD,EGR1,EIF2AK3,EIF4EBP1,ELP3,EPRS1,ERO1A,ETS2,FBXO8,GADD45A,GOLGA4,GOLGA5,GORASP2,GOSR2,HERPUD1,HSPA5,HSPA9,IARS1,KDELR2,LARS1,LMO4,MECR,MTHFR,NAPA,NARS1,NFIL3,PCK2,PDIA3,PON2,RAB33B,RAB6A,SEC22B,SEC61A1,SEL1L,SIAH2,SLC1A4,Slc35a2,SLC35…	1772 (17)	#N/A	#N/A
CLUH	-0.109	translation regulator		-0.167	5.09e-14	ACAD8,ACADS,AIMP2,ALDH2,CMPK2,DDX39B,DIABLO,ECI2,FDXR,GFM1,HDHD5,Ifi27l2a/Ifi27l2b,ISG15,IVD,LDHD,MCCC1,MICU1,MMAA,MRPL1,MRPL13,MRPL17,MRPL19,MRPL24,MRPL30,MRPL37,MRPL39,MRPL4,MRPL44,NDUFB8,NDUFS7,NUDT9,OAT,OPA1,PCCA,PCK2,PDHX,STAT1,SUCLA2,TACO1,TFAM,Tha1,TIMM21,TRNT1		#N/A	#N/A
GCK		kinase		-0.194	0.014	ACADM,ACLY,ATP5F1C,ATP5MC1,ATP5MC2,CDH1,CPT1A,CPT2,ECHS1,G6PC1,PCK1,PDK2,PKLR,SLC2A2		#N/A	#N/A
HMGA1		transcription regulator		-0.228	0.000325	ACTA2,AGT,ALPL,ARL2BP,ARL4A,B3GALT5,BOK,CCN1,CCND1,CDH1,CEP19,CLCN6,CNDP2,COL4A1,COL4A2,COX6A2,CPE,CRYAB,DAB2,DRAM2,EGR1,FOS,GHR,GRAMD2B,GSN,ID3,IGFALS,IGFBP1,IGFBP3,IGFBP4,IGFBP7,IL15,INSIG1,INSR,IPMK,JUNB,LAMB1,Ly6a (includes others),MAPK8IP1,MAPKAPK2,MAPT,MGAT1,MIA,MVD,NF2,NFYC,PHLDA2,PIGO,PIM2,PSEN2,PTH1R,PTPRU,PYCR2,RAN,SDC4,SERPINH1,SLC17A5,SLC27A2,SPARC,Srgn,STAT3,SYPL1,TAF9B,TAGLN,TFEB,TM…	1466 (11)	#N/A	#N/A
AGTR1		G-protein coupled receptor		-0.24	0.0343	ACE2,AGT,CCND1,CYBA,DUSP1,EGFR,FOS,GABRB3,GSTA5,GSTM5,GSTP1,HMOX1,MAPK1,RHOA,SGK1,TXNIP,XDH		#N/A	#N/A
NFE2L3		transcription regulator		-0.246	0.0462	CDKN1A,NQO1,POMP,TP53		#N/A	#N/A
FLT1	-0.625	kinase		-0.316	1.91e-05	ACTN4,ACTR2,ADD1,APLP2,BCL7B,BIRC5,BNIP3L,BSDC1,CANX,CAPN2,CDKN1A,CLIC4,CSNK2A1,DDX3X,DEPP1,DHCR24,EIF5A,FOS,G3BP1,G3BP2,GDI2,HMOX1,LAMP1,LIMS1,LIN7C,MAT2A,MAX,NRP1,PREB,PTBP1,RALB,RBBP4,RDX,SDHC,TNIP1,UBE2B,UBE4B,VDAC1,VPS4A,YWHAZ	1607 (11)	#N/A	#N/A
CTNNB1	0.065	transcription regulator		-0.357	7.75e-05	ABCD4,ABCF3,ACAA1,ACADL,ACADS,ACADVL,ACAT1,ACAT2,ACLY,ACTA2,ACTB,ACTN4,ACTR3,ACTR8,ADAM17,ADSS2,AGRN,Akr1c14,ALG3,ANXA1,APP,ARFGAP3,ARHGDIA,ARL4A,ARMH4,ATP5MC2,ATP5MC3,ATP5PO,ATP6V0A1,AURKA,BACE1,BCAP31,BCL2L1,BCS1L,BECN1,BGN,BHLHE40,BIRC5,BMP4,BMP7,BOLA1,BRMS1L,BTF3,CA3,CA9,CADM1,CAPNS1,CAPZB,CCN1,CCN2,CCNA2,CCND1,CD34,CD36,Cd52,CDH1,CDKN1A,CDKN2D,CEACAM1,CLDN2,CLU,CNTFR,COL27A1,COL4A1,COL4A2,CO…	2253 (21)	#N/A	#N/A
E2F4	-0.329	transcription regulator		-0.36	1.17e-06	ALG5,ATRX,AURKB,BECN1,BNIP3,BRD2,CASP6,CBX5,CCNA2,CCNB2,CCND1,CDC25A,CDCA3,CDK1,CDK2,CDKN1A,CENPA,CEP57,CFAP20,CKS1B,CRADD,CSTF1,DDB1,DDX28,DHFR,DHPS,DUT,EIF2B2,EMC4,EXOSC8,FANCC,FAS,FDFT1,GMNN,GTF2H4,H2AX,H2AZ1,HLTF,HSP90B1,ID3,KHDRBS1,KIF22,MAD2L1,MCL1,MCM5,MCM6,MRTO4,MSH2,MTHFD1,NASP,NCL,NFE2L1,PCNA,PGRMC1,PKN2,PLSCR1,PPARGC1A,PPP1R8,PRC1,PRKCSH,PRPSAP1,PSAT1,PTTG1,RABIF,RANBP1,RB1,RBBP4,RBBP8…		#N/A	#N/A
NCOA1		transcription regulator		-0.402	0.00329	ACSL4,AGL,AGRN,ALDOA,ANAPC2,Calm1 (includes others),CASP8,CCND1,CDKN1A,CEBPB,CHD9,Cux1,DDX28,DGKQ,DIO1,EGR1,ERBB3,ERCC3,Esrra,FOS,GJB2,Gk,GPBP1,GYG1,HIF1A,HNF1A,ILK,JUNB,LIAS,MAF1,MNAT1,MTHFSD,NADK,NCAPH2,NCOA2,NELFCD,NFKBIA,NFKBIZ,NOCT,PCK1,PDCD2,PDPK1,PGS1,PHB2,PKLR,PMM2,PRLR,PSMG2,PTGES2,RB1,SLC2A1,SLC2A2,SMARCC1,SMG6,SORBS1,THPO	2913 (22)	#N/A	#N/A
CITED2		transcription regulator		-0.464	0.0063	ABTB2,ADM,AIG1,ANGPTL4,ARHGEF3,ARL4A,ATXN7L1,BBX,CLIC5,CMPK2,COMMD3-BMI1,CPEB4,CRIM1,CXCL10,DAXX,DDX58,DR1,DUSP1,ELK4,ENDOD1,EXT1,F3,FCGR2B,FLT1,FUT8,GBP6,GNA13,GNG11,HIF1A,IFI35,Ifi47,IFIT1B,IFRD1,IL13RA1,IL17RA,INPP5B,IRF1,IRF2,IRF8,IRF9,Irgm1,ISG15,KATNA1,KLF6,LGALS9B,LPL,MAPK6,MARCHF5,MAX,MTMR14,MXD1,NAMPT,NRAS,NUB1,OASL,PARP9,PDGFC,PGK1,PITX2,PLAC8,PRPF38A,RBBP8,RBMS2,RELA,RTP4,SAT1,SECTM1,S…	1235 (7)	#N/A	#N/A
SET	-0.099	phosphatase		-0.471	0.00247	AP1AR,ARL4A,BCL2L1,BET1,CORO1C,COX7A2L,DTYMK,FDPS,H2AZ1,MBD2,MRPL11,MRPS30,PHIP,PTGES3,RAB28,SRP72,TMED2,YBX1,ZCCHC17		#N/A	#N/A
IREB2	0.04	translation regulator		-0.485	0.00171	ACO2,APP,CYCS,FECH,FTH1,HIF1A,ISCU,MDM2,NDUFS1,PFN2,SDHB,SLC2A1,TP53,UQCRFS1	535 (5)	#N/A	#N/A
HEXIM1	-0.266	transcription regulator		-0.491	0.00171	ACE2,ANGPT1,ANXA1,CCND1,CDKN1A,HEXIM1,HIF1A,HNRNPH1,MAGOH,PTBP1,SLC2A1,SRSF6,Tmsb4x (includes others),TP53	2053 (16)	#N/A	#N/A
MAP3K12		kinase		-0.507	0.00984	ACTB,APP,MAPK8IP1,RPL27A,RPL37,RPL37A,RPS18,RPS8,SH3RF1,STAT3,STMN1,TUBA1A,TUBB,TUBB4B	1353 (7)	#N/A	#N/A
EIF3A	-0.026	translation regulator		-0.543	0.00196	ISG15,RAD23B,RPA1,RPA2,RPA3,XPA,XPC		#N/A	#N/A
NR3C1	-0.07	ligand-dependent nuclear receptor		-0.596	1.55e-08	ABI1,ACAT1,ACTA2,ACTB,ADH1C,ADM,AGT,AIFM3,AKR1D1,AKT1,AKT2,AKTIP,ANGPTL4,ANGPTL7,ANXA1,APOA2,APOE,APP,APTX,AQP1,ARHGEF3,ARID4B,ARPC2,AS3MT,ATG12,ATG4B,ATP1B1,ATP6AP1,BABAM2,BAG2,BAX,BCL2L1,BCL6,BHLHE40,BIRC2,BNIP3L,BOK,BRD2,BTG1,CAPN2,CARD10,CASP6,CASP9,CAT,CAVIN2,CBR1,CCAR1,CCN1,CCN2,CCND1,CDKN1A,CEBPB,CKS1B,CLK2,COMT,COQ8A,COQ8B,CORO1C,CPEB4,CRYAB,CTNNBL1,CUL1,CUL4A,CXCL10,CYP27A1,CYP2A6 (inclu…	2708 (23)	Nr3c1	#N/A
JMJD6	-0.174	transmembrane receptor		-0.6	0.00157	CCND1,DCPS,DMAP1,HIF1A,HS1BP3,KAT5,MLF2,PIM2,VHL	1285 (9)	#N/A	#N/A
NME1	0.805	kinase		-0.604	0.00109	ACIN1,BAX,BOP1,CCN2,CCND1,CDKN1A,CSTF1,CTSD,DHX16,EXOSC8,GRSF1,MET,NOP58,PA2G4,PABPC1,PPIG,RAC1,RAE1,SF3A1,SLBP,SMO,TP53	1961 (16)	#N/A	#N/A
ATF5		transcription regulator		-0.655	0.00504	EIF4EBP1,GAS5,ID1,MCL1,PLAT,Pmaip1,TXNIP		#N/A	#N/A
MTM1		phosphatase		-0.72	5.24e-05	ATG4B,BECN1,BNIP3,BNIP3L,CTSV,DNM2,EIF4EBP1,GABARAPL1,IGF1R,MAP1LC3A,MTOR,NEDD4L,STAT3,TRIM63,ZFAND5	1571 (13)	#N/A	#N/A
CHEK2		kinase		-0.724	6.72e-05	BAX,BCL2L1,BIRC5,CCNG1,CDKN1A,H2AX,KRAS,MDM2,OCLN,Pmaip1,SDHA,TP53,TP53BP2	1955 (17)	#N/A	#N/A
PRKG1		kinase		-0.736	0.0106	ACTA2,ANAPC2,CCN2,CCND1,CDKN1A,CTNNB1,FOS,GKAP1,GUCY1A1,HINT1,ID1,MRE11,RAD1,RHOA,TAGLN		#N/A	Prkg1
TOB1	0.121	transcription regulator		-0.753	0.0012	BANP,BCL2L1,CCNA2,CCND1,CDK2,CDKN1A,DPP7,GMNN,HUWE1,IKBIP,KAT8,MBNL2,NBR1,PCBP4,PLAC8,RBBP6,SNRK,SON,TCN2,TMED7,TP53,TP53RK,TTC5	1738 (13)	#N/A	#N/A
RPL22	0.913	translation regulator		-0.788	0.00832	ATF4,BAX,CDKN1A,DNAJB9,DNAJC3,HSPA5,Pmaip1,XBP1	792 (10)	#N/A	#N/A
ING1		transcription regulator		-0.794	0.0267	ANGPTL4,BAX,CDKN1A,CTTN,DEK,DIDO1,EID1,EPS15,ITSN2,MDM2,RPS14,SPP1,TLE5,TP53,TPT1		#N/A	#N/A
JARID2		transcription regulator		-0.814	0.0245	CCND1,CDH1,CDK1,CDKN1A,HOXD8,PPARGC1A,PTEN,RB1,SCAP,SREBF2,TP53,ZEB2		#N/A	#N/A
SQSTM1	-0.048	transcription regulator		-0.822	0.00581	COX4I1,CXCL10,CYP2A6 (includes others),GCLC,GSTM5,HBEGF,HMOX1,IL15,IL15RA,IRF1,ISG15,KEAP1,MAP1LC3A,NFE2L2,NFKBIA,NQO1,PLAT,PTGES2,RELA,RGCC,RTN4,TSC22D1,UGDH	1706 (15)	#N/A	#N/A
MELK		kinase		-0.834	0.00131	BAX,CDKN1A,MCL1,MDM2,TP53	1335 (8)	#N/A	#N/A
PTTG1	0.39	transcription regulator		-0.917	0.00732	APEX1,ATRX,CCNA2,CCND1,CDH1,CDKN1A,CDKN2D,CEBPB,CLU,EGF,ERCC1,HIF1A,MDM2,MIF,MPG,MSH3,NPRL3,PARP2,RAD52,RBM4,REV1,SMC1A,SRD5A2,TDG,TERF1,TLK1,TLK2,TP53,UBE2B,VEGFA,XPA,XRCC6	1391 (10)	#N/A	#N/A
USF1	-0.32	transcription regulator		-0.928	0.0161	AGT,AGTRAP,APOA2,BAX,CAT,CBS/CBSL,CCNG2,CEACAM1,CPT1A,CTSS,DUSP1,FMR1,G6PC1,GPAM,IGF2R,IGFBP1,IGFBP3,LDLR,Mt1,P4HA1,PCK1,PIGR,PKLR,PTK2,RORC,SLC19A1,SLC22A2,SPEG,SPP1,TP53,TXNIP,UCP2		#N/A	#N/A
CDK4/6		group		-0.961	9.21e-05	AFAP1,ARHGEF2,BCLAF1,CALU,CCND1,DYNC1LI1,EEF1B2,EIF5,EMSY,ENO1,ERBIN,ERRFI1,G3BP1,HSPB1,ITSN2,JPT1,LASP1,MYO7A,NCOA3,NOP2,NOP58,PCYT1A,PKP4,RMDN3,RPL13,RPL27A,RPS6,SEC22A,SEC61B,TPI1,TUBA1B,TUBA1C,TUBB,ZNF148		#N/A	#N/A
PTP4A1		phosphatase		-0.971	2.54e-09	AARS1,ACLY,ACTN4,ACTR2,ACTR3,ALDOA,ANXA5,ARHGDIA,BAX,CLTC,CRK,CSNK2A1,DDX5,DNAJB1,EEF2,EIF6,FKBP1A,FMR1,GDI2,GMPS,GSTP1,HIF1A,HNF4A,HNRNPF,HNRNPH1,HNRNPH2,HRAS,IGFBP7,ITGB8,LRATD2,MAP2K4,MAP3K5,MAPK9,NME1,NOP56,NRAS,PCNA,PIK3CA,PKM,PPP2CA,PRDX1,PRDX2,RAN,RCN2,RNFT1,ROCK1,RUVBL1,RUVBL2,SDHA,SLC6A15,SPARC,SPINT2,SRSF2,SRSF3,STMN1,TAGLN2,TKT,TMEM267,TP53,TUBA1C,UBA1,WDR83OS		#N/A	#N/A
CXCR1		G-protein coupled receptor		-1	0.035	APP,BAD,BAX,BCL2L1,CCND1		#N/A	#N/A
HK2		kinase		-1	0.0195	BCL2L1,NDUFB8,SDHB,UQCRC2		#N/A	#N/A
TERF2		transcription regulator		-1	0.035	CDKN1A,GLB1,MIF,TOP1,TP53		#N/A	#N/A
DEK	0.448	transcription regulator		-1.019	0.00643	AKT1,AKT2,CCNB2,CDKN1A,MCL1,MTOR,NFKBIA,PRDX6,RPS6		#N/A	#N/A
CREBZF		transcription regulator		-1.021	0.0413	ATF4,CEBPB,DNAJB9,G6PC1,HERPUD1,HSPA5,INSIG1,PPARGC1A,XBP1		#N/A	#N/A
ADRB		group		-1.061	6.05e-07	AACS,ACAT2,ACSS1,ADGRL4,ANGPTL4,ANXA5,ARHGEF3,BAD,BAX,BHLHE40,BNIP3,BNIP3L,BOK,CASP6,CAVIN2,CCNA2,CCND1,CDKN1A,CRYAB,CXCL10,CYP51A1,E2F4,ENDOD1,FAM214A,FAS,FDPS,FOS,GADD45A,GCLM,GDF15,GSTA3,GSTA5,HMOX1,HSD17B7,HSD3B7,HSPD1,IDH1,IKBKG,INSIG1,JUNB,LSS,MSMO1,MVD,NCL,NFKBIA,NQO1,NSDHL,NUDT18,OASL,PCNA,PCYT2,PKD1,PPARGC1A,RAD9A,RAN,RBL2,RTL8B,SLC40A1,SLC6A9,SLC9A3R2,SMC1A,SQSTM1,SRM,SRXN1,TEK	1039 (7)	#N/A	#N/A
E2F5	-0.087	transcription regulator		-1.067	0.0446	AURKB,BAX,BECN1,CASP6,CDK1,CDKN1A,DHFR,PA2G4,PCNA,RANBP1,VEGFB		#N/A	#N/A
TP73		transcription regulator		-1.106	0.0005	ACTA2,ADAM10,ADAM17,AEN,AGGF1,ANGPTL4,ATG10,ATG2B,ATG4A,ATG5,ATG7,AUH,AURKA,BAP1,BAX,BHLHE40,BID,BIRC2,BIRC5,BLZF1,BMP7,CADM1,CAMLG,CASP2,CCN1,CCNA2,CCND3,CCNG1,CCNG2,CD55,CDH1,CDK1,CDK2,CDKN1A,CDKN3,CLDN10,CLMN,CNTFR,COL18A1,COX4I1,CRYAB,CTH,CTNNB1,CTSD,CX3CL1,CXCL10,DHFR,DLG1,DMTF1,DTYMK,DUSP11,ECM1,EGFR,EGR1,ELOC,ENG,ERCC3,FAS,FDXR,FLT1,FXR1,G0S2,G6PD,GADD45A,GPR137B,HAGH,HBEGF,HIF1A,HS6ST1,HT…	1738 (18)	#N/A	#N/A
MAP2K7		kinase		-1.109	0.016	BTRC,CCND1,CDKN1A,CXCL10,DUT,ENPP2,ERCC1,FAS,FCGRT,HSPA5,ITGB1,JUNB,KLC1,LMO7,MAP2K4,MTTP,P2RX4,PDIA3,PPP1R7,PTPN11,RPS6,SERPINC1,TFPI2		#N/A	#N/A
SSRP1	-0.168	transcription regulator		-1.131	0.0348	AP1G1,CDKN1A,COP1,EGR1,H1-2,HNRNPK,ID2,LYPLA1,MDM2,MSN,PDGFA,SRF,TAGLN,TOP1		#N/A	#N/A
MAX	0.035	transcription regulator		-1.173	0.00287	APEX1,BAX,BCL6,BCR,CBX5,CCNG2,CDC25A,CDKN1A,CYCS,DHFR,DKC1,EED,EZH1,FTH1,G6PC1,GADD45A,HDAC2,ID1,ID2,KLF6,LAMP2,MTF2,MTHFD1,NCL,ODC1,PDK1,RBBP4,RBBP7,RBBP8,RCC1,RHOA,SCPEP1,SERINC3,SLC2A1,TSC2,TXNIP,UBE2C,YBX1	896 (4)	#N/A	#N/A
PRKAA		group		-1.186	0.0045	BAX,BIRC5,CAMKK2,CCN2,CCND1,CD36,CDH1,CDKN1A,CLDN1,CPT1A,CXCL10,DUSP1,FKBP5,G6PC1,HYOU1,MCL1,OGG1,PCK1,PPARGC1A,STAT1,TMPRSS2,TP53,XPC,YBX1	1847 (21)	#N/A	#N/A
PAX3		transcription regulator		-1.193	0.000431	ANXA1,APP,ASS1,ATF2,BCL2L1,BMP4,CD151,CDKN1A,CLU,CST3,CSTF2,CTSA,CTTN,DPEP1,EIF2S1,F3,FABP7,FHL1,FKBP1A,FMR1,FUBP1,G0S2,G6PD,GLB1,GLDC,GPT,GPX4,GSTM5,GUCY1A1,HARS1,ICAM2,ID2,ID3,ID4,IFITM2,M6PR,MAPK9,MDM2,MED21,MET,MGP,NEDD9,NPC2,NUDT1,PAK2,PCNA,PEA15,PKIA,PPIB,PPP1R2,PPP1R7,PRMT2,PSME1,PTGER3,RAB11B,SHMT1,SNCA,SNRK,SRSF3,STX3,TAX1BP1,TCF3,TCN2,TEK,TFPI2,TIA1,TIMP3,TJP2,TP53,TRPC1,TSC22D1,TSPAN3,…	1364 (7)	#N/A	#N/A
PDX1		transcription regulator		-1.227	3.64e-08	ACE2,ACTB,AKR1B1,AKR7A2,ANXA2,ARRDC4,ATF4,ATG5,ATG9A,ATP2A2,Atp5e,ATP5PD,ATP5PF,CAT,CCND1,CDO1,CKB,CKMT1A/CKMT1B,CPT2,CRELD2,CROT,CSNK2B,CX3CL1,Cyb5r3,DAPK3,DUSP6,ECH1,EDEM3,EFNA1,EGR1,EIF4EBP1,ERO1A,F3,FBXL17,FGF1,FGFR1,G6PC1,GCLM,GNAS,GNG12,GOT1,GUSB,HNF4A,HSPA5,ID1,ID2,ID3,IDH1,IGF1R,IGFBP3,ILK,INSIG1,INTS5,JUNB,KLF6,LTA4H,LXN,MAN1A1,MAPT,MDH1,MPHOSPH10,Mt1,NDUFB9,NQO1,PAPSS2,PC,PCNA,PDIA4,PDI…	1013 (11)	#N/A	#N/A
SGPP2		phosphatase		-1.25	9.61e-07	ATF4,CDH1,DNAJA1,DNAJA4,DNAJC14,DNAJC17,DNAJC22,DNAJC3,HSP90AA1,HSPA13,HSPA14,Hspa1b,HSPA4,HSPA4L,HSPA5,HSPA8,HSPA9,HSPH1,XBP1		#N/A	#N/A
ATF3		transcription regulator		-1.26	0.0076	ADIPOR1,AMPD2,ARF1,ATF4,AURKA,AURKB,CCND1,CD82,CDC25A,CDK1,CDK2,CDKN1A,CTNNB1,CTPS1,CX3CL1,CXCL16,DCTPP1,DHODH,DUT,G6PC1,GBP6,GSN,HSF1,HSPA5,HSPB1,ID1,ITGA1,KAT5,LDLR,MDM2,MSH2,NFKBIZ,NME4,NUDT5,PAICS,PAPSS2,PCK1,POLD2,POLD3,POLR3H,PRIM1,Prps1l3,RAB11A,RRM1,RRM2,SRI,STAT3,TK1,TP53,XBP1	2003 (19)	#N/A	#N/A
DMTF1	-0.221	transcription regulator		-1.29	0.0168	ANPEP,CDKN1A,DMTF1,MDM2,TP53		#N/A	#N/A
TFAP4		transcription regulator		-1.305	0.0207	BCL2L1,CASP9,CCNG2,CDH1,CDK2,CDKN1A,CLDN1,DYRK1A,EGR1,ESRP2,ETV1,FOS,GDF15,GMFB,ID1,IRF6,MDM2,OCLN,RCAN1,TSPAN31		#N/A	#N/A
PCK1	0.475	kinase		-1.316	0.0247	ACADL,ACADM,ACADVL,CRAT,EHHADH,G6PC1,MLYCD,PCK1		#N/A	#N/A
PBX3		transcription regulator		-1.339	0.0157	ASH2L,BAZ2B,CHD9,DCUN1D1,ERBIN,HOXA10,HOXA7,HOXA9,RNF220,TNPO1,TSC22D2		#N/A	#N/A
ARAF	0.166	kinase		-1.342	0.035	CASP9,CCND1,EMCN,FOS,RFFL		#N/A	#N/A
EIF3E	0.198	translation regulator		-1.368	0.0123	ANGPT1,BCL2L1,CCND1,CD36,CDC34,CDCA8,COL18A1,CORO1C,DYNC1H1,EIF3C,EIF3D,EIF3L,LIG3,MAD2L1,RIN2,SHC1,SMC2,TENT4A,ZEB2		#N/A	#N/A
KDM5B		transcription regulator		-1.402	0.000346	AP4S1,ARL6IP5,ASF1A,AURKA,CCN2,CCND1,CDCA3,CDIPT,CDK1,CLDN1,COMMD3-BMI1,CYB5A,DHCR24,EGR1,EHD1,EIF5B,ERBB3,FHL1,GADD45A,GJB2,HACD1,IARS2,INSIG1,IPP,ISG15,ITGB1BP1,IVNS1ABP,KLHDC10,LGALS3BP,LIMCH1,MAPK8IP3,MCM2,MCM5,MIA3,MPC1,NDE1,NEDD9,OSER1,PBK,PLS3,POLB,PPOX,PRLR,PRPS1,PSME3,RNASET2,RNF40,SAT1,SMARCA2,SMOX,SNRPD1,SS18,SWAP70,TMEM14A,UBR7,XBP1	1172 (9)	#N/A	#N/A
Irp		group		-1.477	0.0452	ACO2,APP,FTH1,HEPH,SLC11A2,SLC40A1		#N/A	#N/A
PTEN	-0.062	phosphatase		-1.517	4.84e-14	ABCC4,ABHD4,ABTB1,ACAA1,ACAA2,ACO2,ACSL1,ADM,AGBL3,AKAP1,Akr1c12/Akr1c13,AKT1,ALG3,ANGPT1,ANXA1,ARHGAP5,ARHGDIA,ASPH,ATP5MC1,AURKA,AURKB,BAX,BIRC5,BRPF1,BTG1,BTRC,CA12,CA2,CA3,CCNB2,CCNC,CCND1,CCND3,CDC25A,CDH1,CDK10,CDK9,CDKN1A,CDKN2D,CEBPB,CHD1,CKS1B,CLDN1,CLTC,COPS5,COQ10A,COX8A,CRCP,CS,CTNNB1,CTNNBL1,CTSB,CTSV,CUL4A,CXCL10,CYB561,CYP27A1,DEGS1,DENR,DHFR,DHRS11,DIABLO,DLD,DNPH1,DRAP1,DUSP1,DYR…	2199 (22)	#N/A	#N/A
ATM		kinase		-1.543	0.00136	ACTB,ALKBH8,BAX,BCL2L1,BIRC2,CCN2,CCND1,CDKN1A,CDKN2D,CLU,COMMD3-BMI1,DUSP1,FAS,FDXR,GADD45A,GPHN,H2AX,HMOX1,HSP90AA1,HSP90AB1,HSPE1,IGF1R,IRF1,MXD3,PCNA,PPP2R5D,PSMC4,RRM1,RRM2,TGM2,TP53,XRCC5	1926 (17)	#N/A	#N/A
HOXA9	-0.062	transcription regulator		-1.545	0.00239	ADD3,ADGRG1,AHCYL1,ARF1,ARL3,BCL7A,CBX6,CD34,CD36,CDC37,CDH1,CEP350,CISH,CLCN7,CLTC,CREB1,CSNK1A1,CTH,DHX36,ENPP1,ETS2,FCGRT,FXR1,GLRX,GLRX3,GMNN,GTF2B,GTPBP1,HIGD1A,HOXA9,HOXB2,ID2,INPPL1,IRX3,JUNB,MAP4K5,MBNL1,NFIA,OSBPL8,PABPN1,PIK3R2,PKNOX1,PPP1R16B,PRKD3,RAP1B,RBBP6,RDX,RGL1,RPL27A,RPL37A,RPP40,SDC4,SDCBP,SPNS2,SPP1,SRP72,SRSF11,ST13,Tmsb4x (includes others),TPR,TSC22D1,TSC22D3,USP1,VHL,WSB1…		#N/A	#N/A
FOXO3		transcription regulator		-1.587	1.23e-06	ACLY,Acot1,ACTA2,ANGPT1,ANXA1,ANXA3,APEX1,ATG12,ATG4B,ATG9A,AURKA,BAX,BCL2L13,BCL6,BECN1,BIRC5,BNIP2,BNIP3,BNIP3L,BTG1,CASP8,CAT,CCN1,CCN2,CCNB2,CCND1,CCND3,CCNG2,CDCA8,CDH1,CDKN1A,CDKN3,CERS5,CHCHD4,CLDN1,COL4A1,COL4A2,CSNK2A2,CTSB,CTSV,CXCL10,DEPP1,DNM1L,EGR1,EIF4EBP1,ELOVL5,ELOVL7,FLNB,FOS,GABARAPL1,GADD45A,GCLC,GLUL,GMNN,GPX1,GPX3,GRB14,GSTM5,HBP1,HIF1A,HTATIP2,IARS1,ID1,IGF1R,IGFBP1,IGFBP7,I…	1665 (18)	Foxo3	#N/A
TGIF2		transcription regulator		-1.59	0.000348	ACAT1,ACSS1,ACSS2,MLYCD,MPC1,PC		#N/A	#N/A
RET		kinase		-1.714	0.0382	ANXA1,ANXA4,ATF4,AUH,BRD2,CCND1,CD151,CLU,CRYAB,CTSB,CTSV,CXCL12,DCN,DNAJA1,DNAJB2,DNAJC3,DUSP6,EGR1,EIF4G3,ETV1,FKBP4,FOS,GPX1,HDAC5,HSP90AA1,HSPA8,HSPA9,HSPD1,HSPH1,ING4,ITGA6,L3MBTL2,MAPKAPK2,MARK3,MED25,MET,PLOD2,PRKCD,PRNP,REEP6,RNF11,RNF19A,RTN4,ST13,STIP1,STUB1,SUPT5H,TAGLN2,TIMP3,TP53		#N/A	#N/A
Rb		group		-1.752	0.149	AURKB,BIRC5,CCNA2,CCND1,CDCA3,CDH1,CDK1,CDK2,CDKN1A,DHFR,EED,GMNN,MAD2L1,MCM5,MCM7,NEO1,PA2G4,PCNA,PCYT1A,PPARGC1A,PTTG1,RBBP8,RFC4,RPA2,SOD2,TP53,TYMS		#N/A	#N/A
CTCF	-0.229	transcription regulator		-1.766	1	APP,ATXN3,ATXN7,BAX,CASP2,Cd52,CDH1,CDKN1A,CXCL10,EGR1,GAL3ST1,MDK,PBXIP1,PTEN,RORC,SGK1,TNFRSF12A,TP53,TUBA4A,WRAP53,ZBTB7A		#N/A	#N/A
BRD7		transcription regulator		-1.784	0.461	BAX,CCNG1,CDH1,CDKN1A,DICER1,MDM2,PYCARD		#N/A	#N/A
TLR2		transmembrane receptor		-1.79	1	ACTA2,AIFM1,APP,BAX,CAST,CDKN1A,CEBPB,CISH,CR1L,CXCL10,CYLD,CYP27B1,DUSP1,FOS,GADD45A,GPT,HMOX1,IL15,IL15RA,IRF1,MYD88,NR1H4,RELA,SLC40A1,SQSTM1,TP53,TRIM63,TSPAN33,XBP1		#N/A	#N/A
FGFR1	0.232	kinase		-1.809	0.082	BAX,BIRC5,BMP4,BMP7,CCND1,CDKN1A,CPT1A,DNAJC1,DUS2,EIF2A,EIF2AK3,EIF3C,EIF4E,EIF4EBP1,EIF4EBP2,EIF4G1,EIF5A,EIF5B,FGF1,FGFR1,FOS,GRINA,HSP90B1,HSPA5,ITPR1,NR1H3,NXF1,PDPK1,PLXNB2,PPARA,PTPRA,RPS6,SLC2A2,SPARC,XBP1		#N/A	#N/A
HDAC6	0.248	transcription regulator		-1.822	1	ADAMTS1,BAX,BIRC5,CDH1,HIF1A,JUNB,MYD88,NR3C1,SLC1A2,SRSF2,TAGLN		#N/A	#N/A
Tgf beta		group		-1.83	1	Acp5,ACTA2,ACY1,ADH1C,ALDOA,ANGPTL4,ARID4A,ARID4B,ARNT,ARNT2,ATP1B1,AXIN1,BCL2L1,BECN1,BGN,BHLHE40,BLVRB,BNIP3,BSCL2,CASP8,CCN1,CCN2,CCND1,CD36,CDH1,CDK2,CDKN1A,CEBPB,CHID1,CLOCK,CLU,COL4A1,COL4A2,COQ8A,CTF1,CTNNB1,CXCL10,DAB2,DCN,DICER1,EID1,EME2,ENG,FGG,FOS,FURIN,GCLC,GUSB,HIF1A,HMOX1,HTATIP2,ID1,ID2,ID3,ID4,IGFBP3,IGFBP4,IGFBP5,ILK,ITGA1,ITGA6,ITGAV,ITGB1,JUNB,LAMA3,Ly6a (includes others),MAD2…		#N/A	#N/A
ZEB1		transcription regulator		-1.844	1	ABCA3,CCN1,CCN2,CCNG2,CD74,CDH1,COMMD3-BMI1,CTNNB1,DOCK9,EHD1,ESRP2,MPZL2,NRP1,RASSF1,RBL2,RBM47,RELA,SREBF2,TF,UBQLN1,XDH		#N/A	#N/A
Calcineurin A		group		-1.89	1	AKT1,ATP2A2,CCN2,CCND1,FOS,INSR,ITPR2,PPARGC1A,SLC2A1		#N/A	#N/A
NR4A1		ligand-dependent nuclear receptor		-1.89	0.000118	ACLY,ACO2,ACSL4,ACTA2,ADIPOR2,ADM,AKR1C1/AKR1C2,ALDOA,APOB,APOE,ATP5F1B,ATP5MC3,ATP5PF,BABAM2,BIRC5,CCN2,CCND1,CD36,COX11,COX6B1,COX6B2,COX7A2,CTNNB1,CTNND1,CXCL12,DFFA,DLD,DLST,EHHADH,ENO1,G0S2,G6PC1,G6PD,GALM,GBE1,GPD1,GPI,GSTM5,GYS1,HDAC6,HIF1A,HMOX1,IDH2,IDH3A,ITGB1,LDLR,LPL,Ly6a (includes others),MAT2A,MDH1,MDH2,MDM2,MED1,Mt1,NDUFA1,NDUFA10,NDUFA3,NDUFA6,NDUFA7,NDUFB4,NDUFB7,NDUFS1,NDUFS6,ND…	1982 (21)	#N/A	#N/A
RPSA		translation regulator		-1.915	1	DUSP1,Ifi47,ISG15,ITGA6,STAT1,TAP1,TOLLIP		#N/A	#N/A
MRTFB		transcription regulator		-1.92	0.369	ACTA2,ACTB,ADAMTS1,ADM,ARID5B,BCL2L1,CAVIN2,CCN1,CCN2,CD151,CDK2,CRIM1,CYBA,DAB2,DDAH1,DHCR24,DNAJB4,EGR1,F11R,FHL1,G0S2,GADD45A,GAS2,GSTM5,ID1,IGFBP5,ITGA6,ITGB1,KAZN,LIMCH1,MAFK,MOGAT2,NFKBIZ,NREP,NRXN2,RHOBTB1,SDC2,SERINC3,SGK1,SH3D19,SLC20A1,SORBS1,SRF,TAGLN,TBXAS1,Tpm4,TRAPPC1,TST		#N/A	#N/A
PIK3CG		kinase		-1.937	1	Acp5,C2,CD74,COX8A,CXCL10,ENPP1,G6PC1,GBP6,GBP7,HMOX1,Igtp,IL17RA,IRF1,IRGM,LSM4,SECTM1,STAT1,TAP1,Tgtp1/Tgtp2,TK1		#N/A	#N/A
TRIM24		transcription regulator		-1.944	0.00139	AGRN,CA2,CMPK2,CNOT6,CXCL10,DDX58,EIF5A,GLUL,Gm12854/S100a11,HNF1B,Ifi27l2a/Ifi27l2b,IFI35,Ifi47,IFIT1B,IFNGR1,Igtp,IRF1,IRF7,IRF9,IRGM,Irgm1,ISG15,LGALS3,LGALS3BP,Ly6a (includes others),MOV10,NMI,OASL,PACSIN3,PIK3CA,PLAC8,PRPS2,PSMB10,PSMB8,RTP4,SAMHD1,SHISA5,SPP1,STAT1,TAP1,Tgtp1/Tgtp2,TP53,TRAFD1,TRIM26,VEGFA	1348 (7)	#N/A	#N/A
TAS1R3		G-protein coupled receptor		-1.951	0.33	SLC16A1,SLC3A2,SLC5A1,TSC2		#N/A	#N/A
TSG101	0.018	transcription regulator		-1.964	2.04e-05	CDKN1A,FAM89B,IGF1R,MDM2,NR3C1,PDCD6,RAB11A,RAB11FIP3,STMN1,TP53,TSG101	2086 (16)	#N/A	#N/A
ESRRG	-0.241	ligand-dependent nuclear receptor		-1.967	0.0072	ACADM,ACO2,ALDOC,ATP5F1B,ATP5MC3,CCL28,CDKN1A,CS,CYCS,DLD,DLST,ENO1,Esrra,FGF1,G6PC1,IDH2,IDH3A,LPL,MDH1,MDH2,NR3C1,NRP1,PCK1,PDHA1,PDHB,PKM,PPARA,SDHB,SUCLG1,TPI1,TRIM63,VEGFA,VEGFB	1525 (11)	#N/A	#N/A
PTGER4		G-protein coupled receptor		-1.976	1	ACTA2,APP,ARRDC3,CCNG2,CMPK2,Ctla2a/Ctla2b,CXCL10,DAXX,DDX58,DYRK1B,EGR1,GAB1,GBP6,GLIS3,HERPUD1,IFI35,Ifi47,IFIT1B,Igtp,IRF1,IRF7,IRGM,Irgm1,MXI1,NBR1,PDK2,PTGER3,RTP4,SAP30,SLC13A3,SPP1,TAGLN2,Tgtp1/Tgtp2,ZFP36L1		#N/A	#N/A
C3AR1		G-protein coupled receptor		-1.982	1	CD55,CXCL10,DCN,HSPA5		#N/A	#N/A
DRD1		G-protein coupled receptor		-1.985	0.399	EGR1,FOS,INSR,JUNB		#N/A	#N/A
AJUBA	-0.667	transcription regulator	Inhibited	-2	0.191	BCAR1,CDH1,CRK,DOCK1,PTK2		#N/A	#N/A
CBFA2T3		transcription regulator	Inhibited	-2	1	ID2,IRF6,RCAN1,TYROBP		#N/A	#N/A
BDNF		growth factor	Inhibited	-2	0.284	ADAM17,AGRN,ALDH7A1,ANXA2,ANXA5,AP3D1,APEX1,APP,ARIH1,ATAT1,ATP2A2,ATP5MC2,BCL2L1,BHLHE40,BID,BMP7,CAMK1G,CCN1,CD36,CDADC1,CDKN1A,CEBPB,DCTN1,DNAJC21,DUSP1,DUSP6,EEF2,EGR1,ELOVL6,FLNB,FOS,GLUL,GNAI1,GPC4,GPS1,GRB14,HADHA,HSD17B12,HSD17B4,HSPA2,HSPA4L,HSPA5,IFRD1,ITPR1,KLC1,MACROD1,MALAT1,MAPK1,MAPK8IP3,Mapre2,MAPT,MVD,MYO6,P4HA1,PAFAH1B1,PCNA,PDLIM5,PLXNB2,PRKCZ,PSEN1,PTBP1,PTEN,RAB14,RAB3A,REEP5…		#N/A	#N/A
ELK1		transcription regulator	Inhibited	-2.052	0.457	BCL2L1,BRF1,CCT8,CDKN1A,EGR1,FOS,INSIG2,ITGAV,ITGB1,ITGB6,JUNB,KATNB1,MCL1,MYLK,PSMB10,PSMB8,SAR1A,SLC2A1,SPP1,TAGLN,TIPARP		Elk1	#N/A
FOXO4		transcription regulator	Inhibited	-2.109	0.000134	ACLY,Akr1c14,ANGPT1,ANXA3,BCL2L1,BCL6,BECN1,BNIP3,CASP8,CAT,CCN2,CCND1,CCNG2,CDKN1A,CERS5,COL4A1,COL4A2,CYP51A1,DHCR24,DNAJC3,ELOVL5,ELOVL6,ELOVL7,FDFT1,FLNB,GABARAPL1,GADD45A,GPX3,HIF1A,HSP90B1,HSPA5,IGFBP1,IGFBP7,IL10RB,NAMPT,PDIA4,PRKAA2,PRKCD,PSMD11,RBL2,SGK1,SLC2A1,SOD2,SPTLC2,SREBF2,TIE1,TXNIP,VEGFA,ZFAND5	1645 (15)	#N/A	#N/A
GATA1		transcription regulator	Inhibited	-2.131	0.0231	ABCA2,ABCB10,ABCC4,AGGF1,AIP,AQP1,BCL2L1,BIRC5,BLVRB,BMP6,CA2,CALR,CBX5,CCND1,CCND3,CD164,CD36,CDK2,CDKN1A,CDKN2D,CHCHD6,COPS5,CPD,CREG1,CYFIP1,DICER1,DMTN,DUT,EGR1,ENPP1,ETS2,EXOC1,FECH,FHL1,Foxp1,Gar1,GART,GNAS,HDAC11,HSPA9,IL6ST,IPO5,IRF8,ITGA6,JUNB,KDM4A,LMO4,MAGED1,MAP3K5,MCM5,MSH2,MTHFD1,NCL,NCOA7,NFIL3,NHP2,NOP2,PBXIP1,PCNA,PIM2,PTPN6,RANBP1,RANGRF,RFC3,RFC4,RNF220,RPL22,RPL27A,RPS11,RRM1,…		#N/A	#N/A
BACH2		transcription regulator	Inhibited	-2.137	1	BCL6,ETV5,FAM20C,HMOX1,ID3,JUNB,MCL1,RORC,TP53,XBP1		#N/A	#N/A
MST1		growth factor	Inhibited	-2.164	0.0245	BCL2L1,BIRC5,CCN2,CCND1,FAS,FOS,G6PC1,IL15,IRF8,PCK1,PTK2,SPP1		#N/A	#N/A
PTK2B	-0.149	kinase	Inhibited	-2.203	0.219	BCAR1,BCL2L1,CDH1,FOS,NEDD9,PTK2,TP53		#N/A	#N/A
ILF3	-0.113	transcription regulator	Inhibited	-2.207	0.262	ACAT2,ACSS2,ANXA5,AQP7,CD9,CFH,CHKA,CXCL10,EGFR,FBXO6,FDPS,FKBP5,FMN1,FOS,GTF2E2,ID2,ILF2,ISG15,LDLR,LGALS3,LPL,MCM5,MGLL,NSDHL,SLC3A2,TFEC,TNFRSF12A		#N/A	#N/A
SPDEF		transcription regulator	Inhibited	-2.21	1	CCN2,CD34,CDKN1A,COL4A1,COL4A2,COL4A5,CYFIP1,EGFR,FGFR1,HIF1A,ITGA6,LASP1,PTPRF,SDC2,SMAD1,SMAD2,SQSTM1,STMN1,VEGFB		#N/A	#N/A
OXTR		G-protein coupled receptor	Inhibited	-2.219	0.191	CD36,FOS,LPL,PNPLA2,PRKCZ		#N/A	#N/A
ZFP91		transcription regulator	Inhibited	-2.236	0.425	CCNA2,CDK1,MAD2L1,RRM2,STMN1		#N/A	#N/A
STK17A		kinase	Inhibited	-2.236	0.0618	ATOX1,GSTO1,NUDT1,NUDT9,SOD2		#N/A	#N/A
FEV		transcription regulator	Inhibited	-2.236	1	ANXA2,DDC,FOS,GABPB1,GCHFR,HTRA1,ITGB1,KCTD10,KCTD20,NCALD,NFIA,NR2F2,NR3C1,RNF2,SDCBP,SLC25A36,SLC37A3,SLC6A15,SLC7A8,STXBP6,TCF7L2		#N/A	#N/A
LYL1		transcription regulator	Inhibited	-2.236	0.177	ADGRG1,BCL2L1,CCND3,EGR1,ID1,ID3,ID4		#N/A	#N/A
HDAC1		transcription regulator	Inhibited	-2.29	1	Acp5,AGTRAP,AMPD3,APEX1,ATG5,ATG7,BAX,BCL6,CAVIN2,CCNA2,CCNB2,CCND1,CD34,CDC25A,CDH1,CDK1,CDK2,CDKN1A,CEACAM1,CENPX,COMMD3-BMI1,DHFR,DUSP1,EGFR,EGR1,EHMT2,FAS,FLT1,FOS,GABARAPL1,GLUL,GNAS,GSTP1,H2AX,ID1,MCM5,MCM7,MDM2,Mt1,MTA3,NASP,NCL,NFKBIA,OLFM4,PAX8,PCK1,PCYT1A,PDGFA,POLD2,POLE4,POLL,PPARGC1A,PTEN,PTPN6,RBBP7,REST,RORC,RRM2,SGK1,SLC1A2,SLC35D1,SPP1,SQSTM1,STAT3,TAGLN,TGM2,TP53,TPD52,TSC22D3,T…		#N/A	#N/A
Ubiquitin		group	Inhibited	-2.356	0.0453	AZI2,CDKN2D,CRYAB,FAM89B,HSP90AA1,HSP90B1,HSPA4,HSPA5,HSPA9,HSPD1,ITCH,PAK2,STAT6		#N/A	#N/A
TSHZ3		transcription regulator	Inhibited	-2.396	1	AMPD3,CXXC5,IGFBP3,PDE2A,PTGER3,PTK2B,RAMP3,SLC1A2,TXNIP		#N/A	#N/A
Mir200		group	Inhibited	-2.422	0.498	CRTAP,NEO1,RNF2,SEC23A,SERPINH1,ZEB2		#N/A	#N/A
DYRK1A	-0.297	kinase	Inhibited	-2.425	1	CCND1,CDK1,CDKN1A,RCAN1,SRSF2,UBE2C		#N/A	#N/A
Tcf7		transcription regulator	Inhibited	-2.488	0.00472	AGPAT5,AHCYL2,Akr1c12/Akr1c13,ARHGEF12,ARRDC4,ATP6V0A1,CDK1,CEPT1,CHCHD10,CHDH,CISH,CPE,CROT,CTTN,DHCR24,E130308A19Rik,ECM1,ETNK1,EVI5,FAAH,FDPS,FURIN,GGT1,GPD2,GPX1,HIF1A,HSD17B11,ID2,ID3,IFNGR1,IGF1R,IL15RA,IL34,INPP5F,ITGB8,KLF6,LDLR,LPCAT3,MAPKAPK2,MSMO1,MVD,MXD1,MYD88,NCOA7,NTN4,OSBPL3,OSBPL8,P4HB,PAPSS2,PARP1,PI4K2A,PPT2,PRKD3,PSAP,PTEN,RAB4A,RORC,RRAGD,SC5D,SCAMP1,SCP2,SGMS1,SH3BGRL2,SH3RF…		Tcf7	#N/A
AGO2		translation regulator	Inhibited	-2.559	1	ACADL,ACADM,Acot1,ACOT2,ACTB,APP,CADM1,CDH1,CTNNB1,CYP4A11,Cyp4a14,FOS,HIF1A,HNF4A,PPARA,PTK2,SLC22A5		#N/A	#N/A
NR3C2		ligand-dependent nuclear receptor	Inhibited	-2.653	0.0174	ADAMTS1,AGT,APOE,ARPC2,ATP1B1,BAX,BCL2L1,BID,BMP4,CABIN1,CAT,CCN2,DDC,EGR1,FKBP1A,FKBP4,FKBP5,GHR,GPX1,GPX3,Gsta4,GUCY1A1,HMOX2,HSPA9,IDH3B,IGF1R,JUNB,KLF9,MSRB1,NDRG2,NFIA,NOX4,NR3C1,PDHB,PLAT,PPAT,PPIB,PRDX4,PTGDS,SEMA3C,SGK1,ST3GAL3,TACC2,TGM2,TP53,TSC22D3,TSPYL4,TUBA4A,VEGFA,VEGFB,VLDLR		Nr3c2	#N/A
GPER1		G-protein coupled receptor	Inhibited	-2.724	0.188	ACTA2,ASAH1,BAX,BHLHE40,CCN1,CCN2,CCND1,CDKN1A,DUSP1,EGR1,ERRFI1,FOS,HSPA5,NFKBIA,NOP58,SLC1A1,SLC2A1,TAGLN,TUFT1,USP19		#N/A	#N/A
MXD1	-0.115	transcription regulator	Inhibited	-2.827	3.01e-08	ACO2,BCL6,CCNA2,CCNB2,CCND3,CCNG1,CDK1,COQ9,COX10,COX20,COX7A2L,CYC1,EIF4E,EIF4G1,ETFB,FARS2,FASTKD1,Gar1,IARS1,IDH2,IFNGR1,IMMP2L,ITGA1,KARS1,LARS1,MRPL39,MRPL44,MXD1,MYBBP1A,MYD88,NDUFA10,NEDD9,NOP14,NOP2,NOP56,NOP58,ODC1,OXA1L,PDHB,PES1,Qars,RARS1,RBL2,RPS13,TOP1		#N/A	#N/A
SIRT1		transcription regulator	Inhibited	-2.893	0.0485	ABCC2,ACADL,ACADM,ACD,ACTB,AGT,AGTRAP,AKT1,ANXA4,AQP11,ARNT2,ATXN10,AURKB,BAX,BCL2L1,BCLAF1,BIRC5,BNIP3,BTRC,CA12,CAT,CCNB2,CCND1,CCND3,CCNG2,CD36,CD74,CD81,CD9,CDH1,CDKN1A,CEBPB,CELA1,CMIP,CMPK2,COX4I1,CPT1A,CREB1,CTNNB1,CYCS,DDAH2,DDB1,DDX58,EIF2A,EIF2AK3,EIF2S2,ENTPD8,ERO1A,Esrra,FAS,FGFR1,G6PC1,GABARAPL1,GADD45A,GBP6,GPAT4,GSTA3,GSTA5,GSTM1,GSTM3,GSTM4,GSTM5,H2AZ1,HIF1A,HMOX1,HSPA4,HSPA5,ID1,…		#N/A	#N/A
DRD2		G-protein coupled receptor	Inhibited	-2.941	1	BAX,CRYAB,FOS,IGFBP3,ITGB6,ITGB8,PNPLA2,PRLR,VEGFA		#N/A	#N/A
HOXC8		transcription regulator	Inhibited	-2.961	1	APP,ASS1,CXCL10,Ly6a (includes others),NQO1,PMP22,SPP1,SRD5A2,TAGLN		#N/A	#N/A
CBFB		transcription regulator	Inhibited	-3.036	1	ATF4,CDH1,EPN2,GIMAP1-GIMAP5,HTRA1,ITGB6,KCNK5,LGALS3BP,LGMN,LIMD1,Nedd4,NRP1,OCLN,RAB3IP,SLC25A19,SPP1,STAT6,TBL2		#N/A	#N/A
CDKN1A	-0.131	kinase	Inhibited	-3.043	7.49e-05	ACP1,ACTA2,ACTB,ADAM10,APP,ATRX,AURKA,AURKB,BAX,BCL2L1,BIRC2,BIRC5,CCN1,CCN2,CCNA2,CCND1,CCND3,CDC25A,CDK1,CDKN1A,CDKN3,CIT,CKS1B,CLIC4,COG1,COL4A1,COL4A2,CRYAB,CTSB,DNM1L,DUSP1,E2F4,E2F5,EIF2S1,FAS,GADD45A,GLB1,GMFB,GNAI1,GSTO1,H2AX,H2AZ1,HIF1A,HMGB2,HSPA5,IFITM3,IFNGR1,ITGAV,KNSTRN,Krt10,LBR,LGALS3,LGALS3BP,LIMA1,MAD2L1,MBNL2,MCM2,MCM5,MCM6,MCM7,MDM2,MSN,MTTP,NFKBIA,P4HA1,PARP2,PBK,PCGF3,PCNA,P…	1596 (15)	#N/A	#N/A
PML		transcription regulator	Inhibited	-3.156	1.91e-06	ACADL,ACADM,ACADS,ACSL4,ACSM1,AKR1A1,AKR7A2,ANXA4,APOE,BAX,BIRC5,CACYBP,CAT,CCND1,CDK2,CDKN1A,CFL1,CIAPIN1,CIT,CPE,CPT1A,DNAJA4,DNAJB4,DNAJB6,DNAJB9,DNAJC9,EGFR,ELOVL6,FAM50A,FAS,GADD45A,GCLM,GPAM,HMOX1,HSD17B7,HSPB1,ID2,IFI35,IRF7,ISG15,LDLR,LPL,MAPK1,MCM6,ME1,NFE2L2,NQO1,NR3C1,PCBP2,PIK3CB,PLSCR1,PPARGC1A,PRDX1,PSMB8,RSU1,RXRA,SLC25A20,SQSTM1,SREBF2,STAT1,STIP1,STMN1,TAP1,TAP2,TP53,TPD52L2,TRIO…	2238 (23)	#N/A	#N/A
NRIP1	-0.271	transcription regulator	Inhibited	-3.286	0.0595	ACAA2,ACADM,ACO2,AIFM2,CCNB2,CCND1,CCNG2,CD36,CDK1,CDKN1A,COX7A1,CPT2,CYP4B1,FABP3,GYS2,IDH3A,OPLAH,PDK2,SDHB,SLC16A10,SLC25A19,SLC25A20,SUOX,TK1		#N/A	#N/A
NUPR1		transcription regulator	Inhibited	-3.306	1.62e-05	ACSS1,ACTA2,ADGRG1,ADM,AEN,AGRN,ALDH5A1,ALDOC,ALG8,AP5M1,API5,AS3MT,ASB9,ATP6V0A1,AURKA,AVPI1,B3GAT3,BNIP3,BRCC3,BRI3BP,BTG1,CARMIL1,CASP2,CASTOR2,CCDC9,CCN1,CCNA2,CCNB2,CDCA3,CDCA8,CDK2,CEBPB,CENPL,CEP170B,CEP97,CHMP1B,CHTF8,COA5,COQ10A,CROT,CTPS2,CYB5B,DDX46,DEPTOR,DHCR24,DIDO1,DLG1,DNTTIP1,DPH6,EGLN1,ELL2,ETV1,EXTL2,FAM120B,FBXO3,FCF1,FGF1,FUCA1,GADD45A,GCNT2,GDF15,GNE,GPCPD1,GPSM2,GRAMD2B,GTF…	1473 (7)	#N/A	#N/A
BACH1		transcription regulator	Inhibited	-3.579	1.1e-08	AIFM3,ATP5F1B,ATP5F1D,ATP5MC1,ATP5MC3,ATP5PF,ATP5PO,CEBPB,COX15,COX18,DNAJC7,DUSP1,FTH1,GCLC,GCLM,HMOX1,ME1,NDUFA2,NDUFA6,NDUFA9,NDUFAB1,NDUFB6,NDUFS7,NQO1,OPA1,PDK1,PDK2,PDK3,PHB,PHB2,SLC25A15,SLC25A22,SLC40A1,SPP1,SQSTM1,TFE3,TIMM13,TIMM8B,TTC23,UQCRB	319 (3)	#N/A	#N/A
EGLN		group	Inhibited	-3.875	0.0661	ADM,AK4,ALDOC,ANGPTL3,ANKRD37,ANKZF1,Apoc3,BBX,BNIP3,BPNT1,CA9,CCL28,CSRP2,DDX41,DHRS13,DHX40,EFNA1,EGLN1,EGLN2,EIF4EBP1,GPI,GPR146,GRHPR,GYS1,HMGCL,IGFBP1,IKBIP,IMMP2L,LZTFL1,MIF,MIX23,MPI,NUDT13,PAM,PDK1,PDK3,PFKL,PGAM1,PGK1,PPME1,PPP2R5B,RAB20,RIOK3,RRAGD,RTL8C,SAP30,TMEM107,TPI1,VEGFA,VKORC1,VLDLR,WWTR1		#N/A	#N/A
TP53	0.049	transcription regulator	Inhibited	-3.957	5.68e-34	AATF,ABCA2,ABCB6,ABCB8,ABCC2,ABCG2,ABHD4,ACAA2,ACADL,ACADM,ACADS,ACADVL,ACAT1,ACBD4,ACLY,ACO2,ACP2,ACSF3,ACSL1,ACSL3,ACSM5,ACSS1,ACSS2,ACTA2,ACTB,ACTL6A,ACTN4,ADD3,ADRA1A,AEN,AIFM2,AK4,AKR1B1,AKT1,ALDH4A1,ALDH9A1,ALDOA,ALDOC,ANAPC4,ANGPT1,ANXA1,ANXA2,ANXA3,ANXA4,ANXA6,AP1B1,AP3B1,APBB2,APEX1,API5,APOE,APP,AQP3,ARAP2,ARHGAP1,ARHGAP5,ARHGEF2,ASL,ASS1,ATF4,ATG10,ATG2B,ATG4A,ATG4B,ATG7,ATP1A1,Atp5e,A…	1714 (17)	#N/A	#N/A
KDM5A	-0.239	transcription regulator	Inhibited	-5.292	1.09e-12	ACO2,ATP1A1,ATP1B1,ATP6V1D,ATP6V1F,CCND1,CD55,COA3,COQ5,COQ7,COX17,COX4I1,COX6B1,COX7A2,DLST,DNAJC11,GADD45GIP1,GHITM,GPT2,GRPEL1,HMOX1,HSBP1,IDH3B,ITGB1,MAP2K3,MAPK4,MCM2,MDH1,MFN2,MLYCD,MRPL11,MRPL12,MRPL17,MRPL53,MRPL55,MRPL58,MRPL9,MRPS23,MTOR,MUL1,NDUFA10,NDUFA13,NDUFA2,NDUFA3,NDUFA4,NDUFA5,NDUFA6,NDUFA9,NDUFB8,NDUFS2,NDUFS4,NDUFS7,NDUFV1,NIT1,NME1,OPA1,PDE2A,PGD,PMPCB,PSEN2,RPS6KB1,SDHB,SDH…		#N/A	#N/A
LARP1	-0.098	translation regulator	Inhibited	-5.433	1.29e-07	EEF1B2,EEF1G,EEF2,EIF3A,EIF3E,EIF3F,EIF3H,PABPC1,RACK1,RPL11,RPL13,RPL15,RPL19,RPL21,RPL22,RPL23,RPL26,RPL27,RPL27A,RPL28,RPL31,RPL35,RPL35A,RPL37,RPL37A,RPL41,RPS11,RPS13,RPS14,RPS15,RPS15A,RPS16,RPS18,RPS19,RPS20,RPS21,RPS24,RPS27A,RPS29,RPS3,RPS5,RPS6,RPS8,RPS9,TPT1		#N/A	#N/A
MAP4K4		kinase	Inhibited	-5.59	7.49e-21	ACAA2,ACADS,ACADVL,ACLY,ACO2,ACSL5,AGL,AGPAT3,ALDH3B1,ALDH4A1,ALG9,APIP,ARAF,ATP6V0A2,ATP6V0E1,AUH,BCKDHB,Calm1 (includes others),CEBPB,CHKB,COQ3,COQ5,COX10,COX11,CYC1,DHODH,DHRS4,DLD,DLST,FAR1,GCDH,GLUL,GOT1,GRHPR,GYS1,H6PD,HADHA,HMGCL,HSD3B7,HYAL2,IVD,KYAT3,MGLL,MLXIPL,MPI,NDUFA11,NDUFA3,NDUFA5,NDUFAB1,NDUFB7,NDUFS1,NDUFS4,NDUFV1,NT5C2,NT5M,PAPSS2,PDHX,PEX16,PEX19,PEX3,PFKM,PGAM1,PHYH,PI4K2B,PI…	929 (7)	#N/A	Map4k4
