# Supplementary material for: Signaling mechanisms in renal compensatory hypertrophy revealed by multi-omics
Source: Nat Commun. 2023 Jun 16;14:3481. doi: 10.1038/s41467-023-38958-9 (PMC10276015; doi:10.1038/s41467-023-38958-9)
Supplement: Supplementary file 19 — Supplementary Data 16 [file 41467_2023_38958_MOESM19_ESM.xlsx]

## Sheet: Readme
The data in this spreadsheet compares abundance of proteins in whole contralateral kidney form mice after left unilateral nephrectomy versus sham surgery at the 24h timepoint.
Quantification uses TMT labeling. Equal protein was labeled for each sample. No corrections were applied, e.g. for increase in cell size or cell protein content with UNx.
Reference: in preparation September, 2021
Contact: Hiroaki Kikuchi at NIH at hiroaki.kikuchi@nih.gov or Mark Knepper at knep@helix.nih.gov

## Sheet: 24h_total_proteomics
UniProt ID	Gene Symbol	Protein names	Sham1	Sham2	Sham3	Sham4	UNx1	UNx2	UNx3	UNx4	sham_ave	unx_ave	unx_over_sham	log2_ratio	P_value: log10UNx vs log10 Sham
P50405	Sftpb	Pulmonary surfactant-associated protein B	20565	20444	33018	24954	69181	93225	115060	105519	24745.2	95746.2	3.86928	1.95206	0.00014
G3X941	LOC78921	NA	10843	12059	25458	12129	24084	32852	49485	78486	15122.2	46226.8	3.05687	1.61206	0.016941
A2BHD2	Obp1b	NA	36002	35171	29476	38347	42504	168024	63607	68089	34749	85556	2.46211	1.2999	0.074604
Q9D3H2	Obp1a	NA	2285	2504	1566	2259	3952	7809	4885	4424	2153.5	5267.5	2.44602	1.29044	0.00410185
P43274	H1-4	Histone H1.4	17134579	12949525	11660879	11297741	12074133	10777048	6658940	4595869	13260681	8.5265e+06	0.642991	-0.63713	0.108453
A2AGL3	Ryr3	Ryanodine receptor 3	1780851	1065903	1753975	1392584	1690311	1290590	999350	0	1.49833e+06	995063	0.664115	-0.590494	0.376993
P51612	Xpc	DNA repair protein complementing XP-C cells homolog	24371	10190	10494	7741	9079	10116	8794	7913	13199	8975.5	0.680014	-0.556364	0.333139
Q8K426	Retnlg	NA	33535	29842	56574	23044	52980	57893	81406	109478	35748.8	75439.2	2.11026	1.07742	0.0237827
P08905	Lyz2	Lysozyme C-2	1098072	1037496	1676869	1010340	1749582	1996249	2621990	3216468	1.20569e+06	2.39607e+06	1.9873	0.990807	0.00969128
P43137	Reg1	Lithostathine-1	105374	122925	116599	95420	158072	207120	223095	224340	110080	203157	1.84555	0.884047	0.00141108
Q06318	Scgb1a1	Uteroglobin	64888	67566	74933	64234	119744	112680	133156	106293	67905.2	117968	1.73725	0.796804	0.00015
Q8BTJ4	Enpp4	Bis(5-adenosyl)-triphosphatase enpp4	1631	655	1197	1407	871	1238	908	434	1222.5	862.75	0.705726	-0.50282	0.272501
O09114	Ptgds	Prostaglandin-H2 D-isomerase	48208	49681	51379	33774	83434	76832	78179	72153	45760.5	77649.5	1.69687	0.762874	0.00842208
Q923K4	Gtpbp3	tRNA modification GTPase GTPBP3, mitochondrial	6817	4931	6390	7351	1557	4717	6283	5823	6372.25	4595	0.721095	-0.471738	0.268372
P68433	H3c1	Histone H3.1;Histone H3.2	6850949	3714102	4604467	3540315	2695431	3856276	3277219	3851452	4.67746e+06	3.42009e+06	0.731187	-0.451689	0.159883
Q6PHU5	Sort1	Sortilin	7065	6948	7306	8014	10513	14886	15575	8781	7333.25	12438.8	1.69621	0.762317	0.0326529
Q8C310	Robo4	Roundabout homolog 4	160481	173528	183666	153251	81092	143949	147313	129310	167732	125416	0.747719	-0.419432	0.105496
Q80ZM8	Crls1	Cardiolipin synthase (CMP-forming)	7236	8303	6292	5470	14172	11295	8531	12099	6825.25	11524.2	1.68847	0.755719	0.0101225
E9PWZ2	Scgb1b20	NA	31009	18588	22463	25541	46471	35915	37910	44382	24400.2	41169.5	1.68726	0.75468	0.00848206
Q45VN2	Defa20	Alpha-defensin 20	12039	8847	9243	6918	13876	15434	18169	12259	9261.75	14934.5	1.61249	0.689292	0.0155181
P21460	Cst3	Cystatin-C	427758	428646	446004	390052	569957	655537	775377	703892	423115	676191	1.59813	0.67638	0.00253943
O35954	Pitpnm1	Membrane-associated phosphatidylinositol transfer protein 1	1572	1460	1172	941	1777	2748	1779	1870	1286.25	2043.5	1.58873	0.667871	0.0252811
Q9QWK4	Cd5l	CD5 antigen-like	12343	14211	18497	11491	18537	23693	24273	22406	14135.5	22227.2	1.57244	0.653007	0.0132479
Q6ZQ03	Fnbp4	Formin-binding protein 4	1065	1982	2132	1204	2986	2532	2192	2309	1595.75	2504.75	1.56964	0.650432	0.0612106
P12242	Ucp1	Mitochondrial brown fat uncoupling protein 1	19006	14056	49205	12455	14423	38580	12316	8065	23680.5	18346	0.77473	-0.368234	0.572123
Q8BGA9	Oxa1l	Mitochondrial inner membrane protein OXA1L	24721	18027	19074	26443	26052	42154	31475	36538	22066.2	34054.8	1.5433	0.626015	0.0216804
P11087	Col1a1	Collagen alpha-1(I) chain	40372	39503	43894	44574	86485	63228	61311	47771	42085.8	64698.8	1.53731	0.620406	0.0398819
Q9D0B6	Pbdc1	Protein PBDC1	10576	8846	7130	7986	11659	14039	11163	15927	8634.5	13197	1.5284	0.612025	0.0112653
Q8BT51	COA4	Cytochrome c oxidase assembly factor 4 homolog, mitochondrial	60217	58532	56595	52174	30536	46658	55500	45266	56879.5	44490	0.78218	-0.354428	0.12246
Q64735	Cr1l	Complement component receptor 1-like protein	13068	9783	12082	10419	17138	14235	19107	16917	11338	16849.2	1.48609	0.571518	0.00459806
P13864	Dnmt1	DNA (cytosine-5)-methyltransferase 1	6113	7268	5465	9740	5248	3673	7355	6210	7146.5	5621.5	0.786609	-0.346282	0.252364
Q921X6	Polr3f	DNA-directed RNA polymerase III subunit RPC6	7544	6030	6829	4605	4562	4823	5552	4973	6252	4977.5	0.796145	-0.328896	0.137014
Q924K8	Mta3	Metastasis-associated protein MTA3	7034	6238	4386	4368	2820	4217	6121	4424	5506.5	4395.5	0.798238	-0.325108	0.279268
Q9CQL1	Magohb	Protein mago nashi homolog 2;Protein mago nashi homolog	336320	268396	247083	237254	129026	226568	276447	238602	272263	217661	0.79945	-0.322921	0.238914
O89017	Lgmn	Legumain	779028	690652	972206	832286	344465	642760	912637	719791	818543	654913	0.800096	-0.321754	0.285444
P70452	Stx4	Syntaxin-4	22427	10937	13910	13520	8107	11984	13432	15311	15198.5	12208.5	0.80327	-0.316043	0.346038
Q9QXZ6	Slco1a1	Solute carrier organic anion transporter family member 1A1	650573	637743	473040	739867	561809	494857	501396	451446	625306	502377	0.80341	-0.315791	0.111965
Q8VBX6	Mpdz	Multiple PDZ domain protein	2471	3518	2904	2550	3254	1809	2289	1852	2860.75	2301	0.804335	-0.314132	0.195289
Q8BVA4	Lmod1	Leiomodin-1	19151	17354	16143	14588	9937	16355	13525	14298	16809	13528.8	0.804852	-0.313205	0.120289
Q91VL8	Terf2ip	Telomeric repeat-binding factor 2-interacting protein 1	6805	6211	6155	5522	4029	5533	4126	6249	6173.25	4984.25	0.807395	-0.308654	0.123149
Q99NH2	Pard3	Partitioning defective 3 homolog	2432	2611	2156	2051	1966	1087	1657	2780	2312.5	1872.5	0.80973	-0.304488	0.275483
Q64462	Cyp4b1	Cytochrome P450 4B1	10116936	12257614	7936091	10774479	7319617	9213008	9433340	7418731	10271280	8346174	0.812574	-0.299429	0.12959
Q00724	Rbp4	Retinol-binding protein 4	293677	289756	310256	280693	278632	440016	530703	495673	293596	436256	1.48591	0.571345	0.0836582
Q5RL79	Krtcap2	Keratinocyte-associated protein 2	27824	21745	30422	30580	16900	23060	30436	19778	27642.8	22543.5	0.81553	-0.29419	0.199951
Q6ZQ88	Kdm1a	Lysine-specific histone demethylase 1A	271163	121296	190966	121058	114440	148687	137756	174703	176121	143896	0.817033	-0.291533	0.508803
O35945	Aldh1a7	Aldehyde dehydrogenase, cytosolic 1	63880	52571	65729	46461	93796	71232	86233	87913	57160.2	84793.5	1.48343	0.568941	0.00928419
Q91ZW3	Smarca5	SWI/SNF-related matrix-associated actin-dependent regulator of chromatin subfamily A member 5	34779	24381	20000	19166	18317	22225	21399	18461	24581.5	20100.5	0.817708	-0.290342	0.294432
Q99PP2	Znf318	Zinc finger protein 318	2273	2183	2292	1013	1508	2638	1036	1167	1940.25	1587.25	0.818065	-0.289713	0.477273
P11859	Agt	Angiotensinogen;Angiotensin-1;Angiotensin-2;Angiotensin-3;Angiotensin-4;Angiotensin 1-9;Angiotensin 1-7;Angiotensin 1-5;Angiotensin 1-4	210867	213244	244108	188619	244339	294518	353736	365429	214210	314506	1.46821	0.554063	0.0185339
Q60648	Gm2a	Ganglioside GM2 activator	1894764	1884346	2159176	1647958	2677298	2687119	2795664	2957563	1896561	2779411	1.4655	0.551393	0.00290908
P05977	Myl1	Myosin light chain 1/3, skeletal muscle isoform	14887	11172	10844	9708	16143	21467	16845	13220	11652.8	16918.8	1.45191	0.537953	0.0336369
P12399	Ctla2a	Protein CTLA-2-alpha	15413	14434	12021	14334	17482	23429	21196	19076	14050.5	20295.8	1.44449	0.530556	0.00483941
P10404	#N/A	MLV-related proviral Env polyprotein;Surface protein;Transmembrane protein;Retrovirus-related Env polyprotein from Fv-4 locus	17081	22819	19703	12946	32580	29754	17703	23925	18137.2	25990.5	1.43299	0.519029	0.099448
Q9DCP4	Them7	NA	49773	40468	49171	60855	34998	33398	46122	51075	50066.8	41398.2	0.826861	-0.274283	0.193631
Q6P5E8	Dgkq	Diacylglycerol kinase theta	15914	15889	16379	14723	8512	14602	15359	13659	15726.2	13033	0.828742	-0.271005	0.215669
Q5SYL3	Kiaa0100	Protein KIAA0100	12431	13784	13523	12764	8347	11390	12294	11520	13125.5	10887.8	0.829511	-0.269667	0.104581
Q5SX39	Myh4	Myosin-4;Myosin-1;Myosin-8	94682	66044	61707	49361	91956	127801	94830	71721	67948.5	96577	1.42133	0.507238	0.0937212
Q9Z0J0	Npc2	Epididymal secretory protein E1	383098	383788	418948	365748	560664	513429	561367	532231	387896	541923	1.39708	0.482419	0.000122
E9Q7G0	Numa1	NA	857057	800353	693919	612498	701963	686202	581134	499980	740957	617320	0.833139	-0.263371	0.143829
P16330	Cnp	2,3-cyclic-nucleotide 3-phosphodiesterase	17198	12801	13238	12186	19685	20764	17300	19273	13855.8	19255.5	1.38971	0.474786	0.0145133
Q8BFQ4	Wdr82	WD repeat-containing protein 82	91075	78194	70877	61885	77080	69414	56406	49256	75507.8	63039	0.834868	-0.26038	0.204148
P97333	Nrp1	Neuropilin-1	4579	3543	4024	4714	2891	4940	3489	2759	4215	3519.75	0.835053	-0.26006	0.23816
Q9CZR2	Naalad2	N-acetylated-alpha-linked acidic dipeptidase 2	12659	13485	10899	9828	17523	17104	14352	16061	11717.8	16260	1.38764	0.472632	0.0109094
O88874	Ccnk	Cyclin-K	2869	1814	3157	2749	2431	1718	2119	2585	2647.25	2213.25	0.836056	-0.258328	0.310407
P16015	Ca3	Carbonic anhydrase 3	605078	589129	506104	505714	425700	643192	397936	377609	551506	461109	0.836091	-0.258269	0.203166
Q6PHS9	Cacna2d2	Voltage-dependent calcium channel subunit alpha-2/delta-2;Voltage-dependent calcium channel subunit alpha-2-2;Voltage-dependent calcium channel subunit delta-2	29714	20851	25249	23115	12677	20582	25182	24294	24732.2	20683.8	0.836307	-0.257896	0.303362
Q4LDD4	Arap1	Arf-GAP with Rho-GAP domain, ANK repeat and PH domain-containing protein 1	5463	5087	5811	3661	4674	4769	3387	3919	5005.5	4187.25	0.83653	-0.257511	0.236444
Q8R1N0	Znf830	Zinc finger protein 830	144895	156886	167814	201216	116514	152078	156191	138527	167703	140828	0.839745	-0.251977	0.121936
Q922Q9	Chid1	Chitinase domain-containing protein 1	25169	23941	20985	24531	15377	24570	20528	19010	23656.5	19871.2	0.839991	-0.251554	0.151495
Q3TBD2	Arhgap45	Minor histocompatibility protein HA-1	6932	6827	6546	4776	6049	5238	5346	4444	6270.25	5269.25	0.840357	-0.250925	0.174936
Q922H2	Pdk3	[Pyruvate dehydrogenase (acetyl-transferring)] kinase isozyme 3, mitochondrial	59325	55077	57453	75050	101459	71888	91851	76144	61726.2	85335.5	1.38248	0.467262	0.0236542
Q61592	Gas6	Growth arrest-specific protein 6	17270	13509	10879	10954	11633	12409	10561	9786	13153	11097.2	0.843705	-0.24519	0.263397
Q9D0S9	Hint2	Histidine triad nucleotide-binding protein 2, mitochondrial	1388619	1123033	1497019	1508935	828892	1154669	1375492	1299951	1.3794e+06	1164751	0.844389	-0.244021	0.232256
P58854	Tubgcp3	Gamma-tubulin complex component 3	5113	5807	5114	4635	4845	3553	4200	4907	5167.25	4376.25	0.846921	-0.239702	0.110993
Q8BNI4	Derl2	Derlin-2	31031	27857	24943	27113	17159	23663	29305	24081	27736	23552	0.849149	-0.23591	0.210955
Q03141	Mark3	MAP/microtubule affinity-regulating kinase 3	10185	10002	11242	7775	7920	8628	8438	8313	9801	8324.75	0.849378	-0.235522	0.141612
Q62511	Zfp91	E3 ubiquitin-protein ligase ZFP91	5901	5369	5551	5212	4516	5757	4510	3933	5508.25	4679	0.849453	-0.235394	0.1155
Q9D924	Isca1	Iron-sulfur cluster assembly 1 homolog, mitochondrial	43269	32981	39176	39546	27123	33072	37393	34099	38743	32921.8	0.849747	-0.234895	0.112555
Q6PAM0	Prkab2	5-AMP-activated protein kinase subunit beta-2	4123	3507	3014	2971	2621	1797	3321	3871	3403.75	2902.5	0.852736	-0.229829	0.35704
O08688	Capn5	Calpain-5	2249	2562	1427	2048	1749	1995	1504	1819	2071.5	1766.75	0.852884	-0.229578	0.360461
Q9Z1T2	Thbs4	Thrombospondin-4	34476	37469	37475	33251	45745	48925	52485	48739	35667.8	48973.5	1.37305	0.457381	0.000259
Q3THW5	H2az2	Histone H2A.V;Histone H2A.Z	942819	608882	652635	465676	499953	567314	607686	606228	667503	570295	0.854371	-0.227065	0.452779
O88983	Stx8	Syntaxin-8	12890	10190	15691	13095	8843	10642	11916	12946	12966.5	11086.8	0.85503	-0.225953	0.24764
P15975	Usp53	Inactive ubiquitin carboxyl-terminal hydrolase 53	236860	317507	276291	319453	204005	274728	226984	278879	287528	246149	0.856088	-0.224169	0.182018
O88878	Zfand5	AN1-type zinc finger protein 5	2069	2076	2430	1785	2934	2223	3351	2912	2090	2855	1.36603	0.449988	0.0310361
Q6ZWV3	Rpl10	60S ribosomal protein L10;60S ribosomal protein L10-like	2459356	2302032	2594709	2480007	1275184	2141123	2706304	2305052	2459026	2.10692e+06	0.856809	-0.222954	0.328501
Q7TNG8	Ldhd	Probable D-lactate dehydrogenase, mitochondrial	9378692	8885025	8139718	11791076	7831187	8168805	7988263	8738967	9.54863e+06	8.18181e+06	0.856857	-0.222874	0.161937
Q64444	Ca4	Carbonic anhydrase 4	139438	120291	162002	168070	91501	125990	140768	147122	147450	126345	0.856867	-0.222857	0.268969
Q8CIF4	Btd	Biotinidase	20067	19262	19647	14679	15642	16607	15591	15348	18413.8	15797	0.857892	-0.221133	0.139273
P47877	Igfbp2	Insulin-like growth factor-binding protein 2	22150	23809	25396	21897	24487	29830	37234	35675	23313	31806.5	1.36432	0.448187	0.0455714
P01869	Ighg1	Ig gamma-1 chain C region, membrane-bound form	119270	378075	109338	92791	158831	209977	113405	118545	174868	150190	0.858871	-0.219486	0.989207
Q3THF9	Coq10b	Coenzyme Q-binding protein COQ10 homolog B, mitochondrial	11223	11324	12129	14207	10257	8981	10386	12367	12220.8	10497.8	0.85901	-0.219253	0.123012
Q91WM3	Rrp9	U3 small nucleolar RNA-interacting protein 2	2832	3420	3222	2378	2048	1805	3022	3313	2963	2547	0.859602	-0.21826	0.351019
Q6UY52	Gm7247	NA	50801	52181	43538	39455	41283	37435	41381	39846	46493.8	39986.2	0.860035	-0.217533	0.111682
Q8JZS0	Lin7a	Protein lin-7 homolog A;Protein lin-7 homolog C;Protein lin-7 homolog B	116268	116789	94103	97579	76002	104581	98611	86324	106185	91379.5	0.860571	-0.216634	0.147376
Q0VBL3	Rbm15	NA	20507	19850	18197	15223	16038	18400	14512	14554	18444.2	15876	0.860756	-0.216324	0.141008
O54794	Aqp7	Aquaporin-7	6461	4481	6844	4697	8358	7523	6767	7624	5620.75	7568	1.34644	0.429149	0.0562936
Q8BTE6	Wfdc21	NA	7235	4990	5870	5828	5723	5206	5311	4447	5980.75	5171.75	0.864733	-0.209674	0.186543
O09111	Ndufb11	NADH dehydrogenase [ubiquinone] 1 beta subcomplex subunit 11, mitochondrial	762498	517018	769176	887858	494366	640566	705957	699434	734138	635081	0.865071	-0.20911	0.381323
Q9DCJ1	Mlst8	Target of rapamycin complex subunit LST8	4508	4585	4919	4789	7191	6987	5346	5677	4700.25	6300.25	1.34041	0.422672	0.0267381
Q9D0M5	Dynll2	Dynein light chain 2, cytoplasmic	197975	188107	187384	177682	127609	171294	182304	169302	187787	162627	0.86602	-0.207528	0.150009
Q9WVD5	Slc25a15	Mitochondrial ornithine transporter 1	198313	175940	224450	253959	151918	190520	201417	194926	213166	184695	0.866441	-0.206827	0.220498
Q8VCE1	Dnajc28	DnaJ homolog subfamily C member 28	21177	15318	22976	24902	14242	19160	19084	20679	21093.2	18291.2	0.867161	-0.205628	0.353412
Q61146	Ocln	Occludin	12626	8374	8986	8300	8186	9039	7468	8552	9571.5	8311.25	0.868333	-0.20368	0.298179
Q63836	Selenbp2	Selenium-binding protein 2	48842	58816	42489	54623	40549	48877	48902	39597	51192.5	44481.2	0.868902	-0.202735	0.183246
Q9R0L7	Akap8l	A-kinase anchor protein 8-like	9649	11199	8230	8988	9818	8562	6797	7908	9516.5	8271.25	0.869148	-0.202326	0.207791
Q8JZZ6	Ammecr1l	AMMECR1-like protein	5345	5625	4930	4307	3983	3281	4974	5337	5051.75	4393.75	0.869748	-0.20133	0.28207
Q9Z255	Ube2a	Ubiquitin-conjugating enzyme E2 A	71214	84085	72687	70374	131542	95646	80420	91417	74590	99756.2	1.33739	0.419425	0.0712251
Q05421	Cyp2e1	Cytochrome P450 2E1	1467542	2158889	1098277	1554097	1420473	1584866	1356048	1103147	1.5697e+06	1.36613e+06	0.870314	-0.200392	0.489726
Q8CII2	Cdc123	Cell division cycle protein 123 homolog	15749	17324	18529	17305	13281	14245	17951	14553	17226.8	15007.5	0.871174	-0.198967	0.114361
Q91WS0	Cisd1	CDGSH iron-sulfur domain-containing protein 1	2356079	1537121	1994395	2128325	1382961	1803284	1877567	1920788	2003980	1746150	0.871341	-0.198691	0.303355
Q07456	Ambp	Protein AMBP;Alpha-1-microglobulin;Inter-alpha-trypsin inhibitor light chain;Trypstatin	186753	198401	279139	185037	239023	269477	280551	345838	212332	283722	1.33622	0.418154	0.0567893
Q8VC03	Eml3	Echinoderm microtubule-associated protein-like 3	6152	6089	4684	4477	4903	5951	3896	3963	5350.5	4678.25	0.874358	-0.193705	0.330035
Q99JT2	Stk26	Serine/threonine-protein kinase 26;Serine/threonine-protein kinase 25	11690	13587	12216	13172	16459	15340	16679	18559	12666.2	16759.2	1.32314	0.403968	0.00184644
P08071	Ltf	Lactotransferrin	56103	54539	62534	49435	60814	69197	77740	86263	55652.8	73503.5	1.32075	0.40136	0.0274836
Q8CG79	Tp53bp2	Apoptosis-stimulating of p53 protein 2	4493	5026	5926	4736	4824	3950	4497	4384	5045.25	4413.75	0.874833	-0.192921	0.12933
P40936	Inmt	Indolethylamine N-methyltransferase	5174070	7141811	4000630	5582578	5893478	4794036	4905320	3567279	5.47477e+06	4.79003e+06	0.874927	-0.192765	0.449534
Q9JLB9	Nectin3	Nectin-3	7833	6152	6196	4989	5864	7521	4161	4486	6292.5	5508	0.875328	-0.192105	0.403736
H3BKQ3	Evi5l	NA	5009	5085	5109	5167	3445	5783	4173	4441	5092.5	4460.5	0.875896	-0.191169	0.255937
O88569	Hnrnpa2b1	Heterogeneous nuclear ribonucleoproteins A2/B1	4860364	5715459	4749580	3938974	4331683	4071072	4417560	4060177	4.81609e+06	4220123	0.876254	-0.190579	0.202574
Q8K0L3	Acsm2	Acyl-coenzyme A synthetase ACSM2, mitochondrial	26636229	23237204	27287651	31889048	21615349	23694012	25260931	25113753	27262533	2.3921e+07	0.877432	-0.188641	0.153269
P00329	Adh1	Alcohol dehydrogenase 1	11797791	14431738	10101137	10501512	10171102	11492366	10617369	8852493	1.1708e+07	1.02833e+07	0.878313	-0.187192	0.253362
Q14AX6	Cdk12	Cyclin-dependent kinase 12	199088	222861	157970	156870	281012	252061	192010	245924	184197	242752	1.31789	0.39823	0.0577429
P27889	Hnf1b	Hepatocyte nuclear factor 1-beta	2971	2706	2851	1287	1802	3212	2366	1245	2453.75	2156.25	0.878757	-0.186464	0.645435
Q9CZJ2	Hspa12b	Heat shock 70 kDa protein 12B	42885	37663	34112	33206	32122	34909	30807	32129	36966.5	32491.8	0.878951	-0.186145	0.117792
Q9Z2H2	Rgs6	Regulator of G-protein signaling 6	7929	7875	7037	6564	4524	7534	7731	6064	7351.25	6463.25	0.879204	-0.18573	0.330051
Q80TE3	Marchf4	E3 ubiquitin-protein ligase MARCH4;E3 ubiquitin-protein ligase MARCH9	116189	162631	184243	235631	156712	156384	177720	123625	174674	153610	0.879414	-0.185386	0.555757
Q9CQJ2	Pih1d1	PIH1 domain-containing protein 1	12387	12029	11465	10009	8402	9941	10735	11281	11472.5	10089.8	0.879473	-0.185289	0.156023
P05017	Igf1	Insulin-like growth factor I	12764	14742	14547	11967	16004	18238	18946	17843	13505	17757.8	1.3149	0.394955	0.00568936
Q62219	Tgfb1i1	Transforming growth factor beta-1-induced transcript 1 protein	47138	60397	47671	48610	40866	48635	46493	43439	50954	44858.2	0.880368	-0.183822	0.135031
Q8BMQ2	Gtf3c4	General transcription factor 3C polypeptide 4	5221	5185	4591	5028	3633	4985	4861	4151	5006.25	4407.5	0.8804	-0.18377	0.168171
Q8BHJ9	Slu7	Pre-mRNA-splicing factor SLU7	33562	31536	25893	27240	35666	41376	42575	35655	29557.8	38818	1.31329	0.393189	0.0131143
E9PWW6	Zc3h7a	NA	4816	5232	4029	3737	3124	4142	4750	3684	4453.5	3925	0.881329	-0.182247	0.317277
Q9D4V0	Etnk1	Ethanolamine kinase 1	12332	12159	13061	10410	16893	16393	13899	15767	11990.5	15738	1.31254	0.39236	0.00580258
Q6A039	Tbc1d12	TBC1 domain family member 12	4612	5761	4983	4489	5197	3876	4722	3729	4961.25	4381	0.883044	-0.179443	0.237018
Q62351	Tfrc	Transferrin receptor protein 1	144707	147216	171200	143421	199517	182210	185423	227676	151636	198706	1.31042	0.390027	0.00685016
Q80TP3	Ubr5	E3 ubiquitin-protein ligase UBR5	903	1332	686	736	1286	0	870	1077	914.25	808.25	0.884058	-0.177787	0.438751
Q8CFQ3	Aqr	Intron-binding protein aquarius	82003	91648	82457	69252	67022	70412	73399	76836	81340	71917.2	0.884156	-0.177627	0.13238
P20852	Cyp2a5	Cytochrome P450 2A5	57568	49712	41029	34352	28850	42589	50471	39629	45665.2	40384.8	0.884365	-0.177286	0.474503
Q9CZC8	Scrn1	Secernin-1	15722	18815	17111	14915	15254	16238	13247	14129	16640.8	14717	0.884395	-0.177237	0.121819
Q9JHI7	Exosc9	Exosome complex component RRP45	46723	47532	48616	40872	58661	62643	60158	57844	45935.8	59826.5	1.3024	0.381167	0.00299573
Q91WG0	Ces2c	Acylcarnitine hydrolase	3909105	4598139	3379571	5275514	3928570	3713212	4077328	3477419	4.29058e+06	3.79913e+06	0.885458	-0.175504	0.350478
P61965	Wdr5	WD repeat-containing protein 5	29115	29049	21418	23433	17610	25416	25229	23002	25753.8	22814.2	0.885861	-0.174847	0.329688
Q64512	Ptpn13	Tyrosine-protein phosphatase non-receptor type 13	9945	11201	10775	10258	7504	9481	9869	10514	10544.8	9342	0.885938	-0.174722	0.181647
P06797	Ctsl	Cathepsin L1;Cathepsin L1 heavy chain;Cathepsin L1 light chain	78636	78365	79054	71084	95641	95506	98669	109051	76784.8	99716.8	1.29865	0.377016	0.000758
Q61387	Cox7a2l	Cytochrome c oxidase subunit 7A-related protein, mitochondrial	20747	23152	20913	23085	13813	23308	19879	20905	21974.2	19476.2	0.886321	-0.174098	0.316493
Q8K4Q0	Rptor	Regulatory-associated protein of mTOR	64835	71552	71054	53604	60826	58990	58415	53253	65261.2	57871	0.886759	-0.173386	0.190414
Q9DCU2	Pllp	Plasmolipin	50589	41474	40465	45410	31457	42482	42402	41458	44484.5	39449.8	0.88682	-0.173287	0.219069
O88819	Fut9	Alpha-(1,3)-fucosyltransferase 9	25211	22547	26529	24292	18952	20514	25095	22880	24644.8	21860.2	0.887014	-0.17297	0.142698
Q61216	Mre11	Double-strand break repair protein MRE11A	16065	12362	9266	11720	9808	10173	11073	12783	12353.2	10959.2	0.887155	-0.172742	0.447547
Q3UNX5	Acsm3	Acyl-coenzyme A synthetase ACSM3, mitochondrial	5195938	4999003	4402699	6879035	4662265	4824117	4788407	4780216	5.36917e+06	4.76375e+06	0.887242	-0.172601	0.342227
A2A690	Tanc2	Protein TANC2	2376	3240	2542	2100	1999	2508	1920	2675	2564.5	2275.5	0.887307	-0.172494	0.378083
Q3U276	Sdhaf1	Succinate dehydrogenase assembly factor 1, mitochondrial	23027	17863	20421	25869	16178	20663	23214	17337	21795	19348	0.887727	-0.171813	0.335139
P17717	Ugt2b17	UDP-glucuronosyltransferase 2B17	200788	228500	166777	205070	155669	213519	186813	155583	200284	177896	0.88822	-0.171011	0.276348
Q8BTX9	Hsdl1	Inactive hydroxysteroid dehydrogenase-like protein 1	12230	12041	12798	13726	9359	12454	12401	10927	12698.8	11285.2	0.88869	-0.170248	0.166899
Q8C863	Itch	E3 ubiquitin-protein ligase Itchy	8849	9748	7811	6447	7091	7367	7011	7732	8213.75	7300.25	0.888784	-0.170095	0.320341
Q921W4	Cryzl1	Quinone oxidoreductase-like protein 1	163583	210800	206622	200263	158729	175268	174965	185762	195317	173681	0.889226	-0.169378	0.152637
Q8CGE9	Rgs12	Regulator of G-protein signaling 12	36765	38874	38783	29267	26274	33240	35196	33135	35922.2	31961.2	0.889734	-0.168554	0.259636
Q80VQ1	Lrrc1	Leucine-rich repeat-containing protein 1	19580	16766	15282	14358	11519	13810	16033	17360	16496.5	14680.5	0.889916	-0.168259	0.325012
Q8CI61	Bag4	BAG family molecular chaperone regulator 4	7989	9894	7266	8495	7009	8303	7551	7084	8411	7486.75	0.890114	-0.167938	0.198291
Q9DCU9	Hoga1	4-hydroxy-2-oxoglutarate aldolase, mitochondrial	804256	903430	863132	1030382	807179	799838	796989	801875	900300	801470	0.890226	-0.167757	0.120581
P15535	B4galt1	Beta-1,4-galactosyltransferase 1;Lactose synthase A protein;N-acetyllactosamine synthase;Beta-N-acetylglucosaminylglycopeptide beta-1,4-galactosyltransferase;Beta-N-acetylglucosaminyl-glycolipid beta-1,4-galactosyltransferase;Processed beta-1,4-galactosyltransferase 1	12348	12179	12462	12496	8936	10428	13425	11270	12371.2	11014.8	0.890351	-0.167555	0.230863
A2AT37	Upf2	NA	7770	9482	9484	7628	6444	9277	7912	6969	8591	7650.5	0.890525	-0.167272	0.277482
Q99LL5	Pwp1	Periodic tryptophan protein 1 homolog	13361	10391	11077	8655	14569	12682	13757	15350	10871	14089.5	1.29606	0.374136	0.0497545
Q5SVR0	Tbc1d9b	TBC1 domain family member 9B	119469	173115	128840	142523	105769	142903	127678	126392	140987	125686	0.89147	-0.165741	0.320137
O35730	Ring1	E3 ubiquitin-protein ligase RING1	10798	12163	11796	11379	13587	18814	11646	15508	11534	14888.8	1.29086	0.36833	0.0956191
P17183	Eno2	Gamma-enolase	99798	131114	97452	113005	117931	101211	99050	75525	110342	98429.2	0.892036	-0.164826	0.34157
P47879	Igfbp4	Insulin-like growth factor-binding protein 4	53269	45168	64967	42114	37712	49843	45315	50461	51379.5	45832.8	0.892044	-0.164814	0.403728
Q8BXA1	Golim4	Golgi integral membrane protein 4	13086	12489	18927	11078	11985	13537	11320	12762	13895	12401	0.892479	-0.164109	0.482892
Q8CE50	Snx30	Sorting nexin-30	31411	41412	33943	31722	30587	36234	27935	28851	34622	30901.8	0.892547	-0.164001	0.241479
P47955	Rplp1	60S acidic ribosomal protein P1	78288	87814	92738	85861	60279	81905	96567	68982	86175.2	76933.2	0.892753	-0.163666	0.309908
Q9DCW2	Plscr2	Phospholipid scramblase 2	13972	13247	14725	14184	10967	14453	12118	12585	14032	12530.8	0.893012	-0.163248	0.130077
Q61554	Fbn1	Fibrillin-1	15292	13104	14899	10568	11689	13178	13182	10062	13465.8	12027.8	0.893211	-0.162928	0.347429
O35381	Anp32a	Acidic leucine-rich nuclear phosphoprotein 32 family member A	2208669	2345620	2170428	1846924	1918670	1907312	1926301	1915984	2.14291e+06	1.91707e+06	0.894609	-0.160671	0.125688
Q8BLY7	Hps6	Hermansky-Pudlak syndrome 6 protein homolog	9949	10306	9746	8243	6353	7914	9583	10377	9561	8556.75	0.894964	-0.160099	0.355001
A2AWP8	Arhgef10l	Rho guanine nucleotide exchange factor 10-like protein	24747	25734	24565	18100	30312	31833	26819	31163	23286.5	30031.8	1.28966	0.366995	0.0405836
Q9R1E6	Enpp2	Ectonucleotide pyrophosphatase/phosphodiesterase family member 2	4843	3637	3820	3564	4594	5744	4072	5984	3966	5098.5	1.28555	0.362388	0.0800223
Q06180	Ptpn2	Tyrosine-protein phosphatase non-receptor type 2	10740	9069	7506	6519	6038	8944	7541	7769	8458.5	7573	0.895312	-0.159537	0.482139
P62858	Rps28	40S ribosomal protein S28	146068	182383	218413	175216	203540	232886	228267	255542	180520	230059	1.27442	0.349844	0.0490053
Q9ESG4	Cltrn	Collectrin	4636614	3411205	5417607	4451898	2924470	3788768	4159655	5176848	4479331	4.01244e+06	0.895767	-0.158805	0.471817
Q8BGD4	Slco4c1	Solute carrier organic anion transporter family member 4C1	45055	37306	46345	32902	31950	36156	35399	41292	40402	36199.2	0.895977	-0.158467	0.328529
P50172	Hsd11b1	Corticosteroid 11-beta-dehydrogenase isozyme 1	1182662	1324576	1032913	1358939	1262831	1138572	951939	1036241	1.22477e+06	1.0974e+06	0.896	-0.15843	0.256105
Q8R1G2	Cmbl	Carboxymethylenebutenolidase homolog	1246974	1683015	1174014	1353407	1340462	1202558	1267680	1084464	1.36435e+06	1223791	0.896976	-0.156859	0.313683
P56212	Arpp19	cAMP-regulated phosphoprotein 19	3640	7092	7182	5579	5479	6794	5006	3797	5873.25	5269	0.897118	-0.15663	0.651949
Q8QZS1	Hibch	3-hydroxyisobutyryl-CoA hydrolase, mitochondrial	820448	839847	813776	1010703	744065	802212	787565	792818	871194	781665	0.897235	-0.156443	0.131346
P19426	Nelfe	Negative elongation factor E	4671	6656	4552	3996	4044	5658	4674	3460	4968.75	4459	0.897409	-0.156163	0.509724
P56135	Atp5mf	ATP synthase subunit f, mitochondrial	230757	242402	252083	351438	244157	236216	242573	243468	269170	241604	0.897587	-0.155876	0.398922
Q9CX86	Hnrnpa0	Heterogeneous nuclear ribonucleoprotein A0	270666	261392	232826	223488	250073	232161	223137	181954	247093	221831	0.897764	-0.155592	0.229345
Q60870	Reep5	Receptor expression-enhancing protein 5	550279	659294	549354	636094	526711	510773	590450	522827	598755	537690	0.898013	-0.155191	0.123584
Q9CQJ6	Denr	Density-regulated protein	154000	165932	154594	138488	122532	144603	149009	134399	153254	137636	0.898092	-0.155065	0.109181
Q8R349	Cdc16	Cell division cycle protein 16 homolog	13440	17500	13116	12337	10856	14722	13970	11115	14098.2	12665.8	0.898392	-0.154584	0.367474
P70426	Rit1	GTP-binding protein Rit1	23275	22502	19447	19604	18188	20477	20880	16676	21207	19055.2	0.898536	-0.154352	0.176353
P70697	Urod	Uroporphyrinogen decarboxylase	315615	387121	303905	291975	528444	383937	338652	395199	324654	411558	1.26768	0.342193	0.0956774
Q8BKT7	Thoc5	THO complex subunit 5 homolog	126854	135071	122040	93815	100945	101503	110518	116685	119445	107413	0.899265	-0.153181	0.320578
Q8CHS8	Vps37a	Vacuolar protein sorting-associated protein 37A	17386	19317	20122	17310	15391	15298	19150	16846	18533.8	16671.2	0.899508	-0.152793	0.151142
P11930	Nudt19	Nucleoside diphosphate-linked moiety X motif 19, mitochondrial	1667933	1947930	1640077	2215021	1853958	1663239	1745760	1457607	1.86774e+06	1680141	0.899558	-0.152712	0.291432
Q9Z2D6	Mecp2	Methyl-CpG-binding protein 2	116159	108664	98624	90170	84911	90594	103501	93197	103404	93050.8	0.899874	-0.152206	0.188902
Q8BVF2	Pdcl3	Phosducin-like protein 3	31674	32387	29011	26570	19651	27670	32603	27752	29910.5	26919	0.899985	-0.152027	0.3629
P0C8K7	Smim1	Small integral membrane protein 1	10810	9708	10658	9837	14733	14231	12382	10327	10253.2	12918.2	1.25992	0.333329	0.0644962
P03975	Iap	IgE-binding protein	38729	33321	39628	39900	44995	47922	42886	54841	37894.5	47661	1.25773	0.330821	0.0168123
Q3TMP1	Gtf3c3	NA	21327	25191	24818	19887	19881	20311	21385	20574	22805.8	20537.8	0.900551	-0.151119	0.181809
Q9DB70	Fundc1	FUN14 domain-containing protein 1	8760	5579	6114	6889	5993	6264	6984	5392	6835.5	6158.25	0.900922	-0.150526	0.440171
Q91VX9	Tmem168	Transmembrane protein 168	2299	2725	2491	2295	1922	2505	2112	2301	2452.5	2210	0.901121	-0.150207	0.183884
Q8BH97	Rcn3	Reticulocalbin-3	25908	23311	28884	24482	35778	31290	28351	32948	25646.2	32091.8	1.25132	0.323455	0.0156962
P03888	Mtnd1	NADH-ubiquinone oxidoreductase chain 1	161585	138097	167540	215018	133831	152873	160038	168190	170560	153733	0.901343	-0.149852	0.408298
P59729	Rin3	Ras and Rab interactor 3	14639	13164	16424	10555	14581	11587	12712	10532	13695.5	12353	0.901975	-0.14884	0.438711
Q9CR57	Rpl14	60S ribosomal protein L14	931716	898828	958850	918293	581913	882839	1008534	872037	926922	836331	0.902267	-0.148374	0.379831
P52633	Stat6	Signal transducer and transcription activator 6	57044	69818	58487	56004	55425	52180	54222	55940	60338.2	54441.8	0.902276	-0.148359	0.143799
O88696	Clpp	ATP-dependent Clp protease proteolytic subunit, mitochondrial	548549	458481	529138	539322	418753	476949	480355	497337	518872	468348	0.902627	-0.147798	0.117413
Q91WU0	Ces1f	Carboxylic ester hydrolase	12667541	13944015	11279261	12707918	10538177	11913910	12340871	10881114	1.26497e+07	11418518	0.902672	-0.147726	0.126837
Q60992	Vav2	Guanine nucleotide exchange factor VAV2	14141	12397	13605	11144	10474	11360	14019	10443	12821.8	11574	0.902685	-0.147706	0.27417
Q91WV7	Slc3a1	Neutral and basic amino acid transport protein rBAT	5566104	5234930	5704310	5631640	4318083	4746046	5389275	5532108	5534246	4996378	0.902811	-0.147504	0.160956
P55012	Slc12a2	Solute carrier family 12 member 2	34333	27012	31385	27250	20857	28331	29064	30084	29995	27084	0.90295	-0.147281	0.341374
E9PZ87	Pappa2	NA	110632	139207	143097	121375	102385	116966	119305	125796	128578	116113	0.903057	-0.147112	0.234782
Q5XJE5	Leo1	RNA polymerase-associated protein LEO1	54869	56022	42992	45147	43349	47324	45785	43288	49757.5	44936.5	0.90311	-0.147026	0.253349
P56387	Dynlt3	Dynein light chain Tctex-type 3	75376	62859	71581	62392	48239	61034	73409	63175	68052	61464.2	0.903195	-0.14689	0.322235
Q62420	Sh3gl2	Endophilin-A1	50183	48261	50140	43180	38555	44683	42302	47678	47941	43304.5	0.903287	-0.146743	0.125091
Q6ZQM8	Ugt1a7	UDP-glucuronosyltransferase 1-7C	4565444	4402204	3952976	4306255	3471965	4188078	4206818	3703582	4.30672e+06	3.89261e+06	0.903846	-0.145851	0.125504
Q8VC66	Ssx2ip	Afadin- and alpha-actinin-binding protein	98474	107796	99221	82232	152848	117499	102028	112219	96930.8	121148	1.24985	0.32175	0.089242
Q9JL56	Gde1	Glycerophosphodiester phosphodiesterase 1	17542	16149	15608	13899	12379	13900	18237	12612	15799.5	14282	0.903953	-0.145681	0.331954
Q91WT7	Akr1c14	NA	1419134	1641437	1507979	1575680	1248779	1360009	1534769	1410986	1.53606e+06	1.38864e+06	0.904026	-0.145564	0.106174
Q9Z1T6	Pikfyve	1-phosphatidylinositol 3-phosphate 5-kinase	16757	19210	17365	15285	16661	15878	13925	15584	17154.2	15512	0.904266	-0.145181	0.15434
Q8BUL6	Plekha1	Pleckstrin homology domain-containing family A member 1	10585	14579	10212	9697	14083	16266	11894	14032	11268.2	14068.8	1.24853	0.320231	0.0926555
Q812F8	Mgat4b	Alpha-1,3-mannosyl-glycoprotein 4-beta-N-acetylglucosaminyltransferase B	12986	10808	10113	10940	9098	10238	11504	9741	11211.8	10145.2	0.904877	-0.144207	0.221267
P49722	Psma2	Proteasome subunit alpha type-2	1130178	1210209	1184190	1121250	916202	1028508	1189159	1073609	1.16146e+06	1.05187e+06	0.905647	-0.14298	0.151379
Q60825	Slc34a1	Sodium-dependent phosphate transport protein 2A	718752	689689	986042	886534	487192	819044	662518	1002877	820254	742908	0.905704	-0.142888	0.519048
Q8K1N4	Spats2	Spermatogenesis-associated serine-rich protein 2	18246	19705	18511	14559	15362	17109	16878	14979	17755.2	16082	0.90576	-0.142799	0.265793
Q922H9	Znf330	Zinc finger protein 330	11756	7598	7725	9664	7034	9351	8132	8772	9185.75	8322.25	0.905996	-0.142424	0.498391
Q9CQH0	Pdzk1ip1	PDZK1-interacting protein 1	1934623	1581450	2137551	1889547	1345789	1635371	1698680	2155048	1.88579e+06	1708722	0.906103	-0.142253	0.394698
Q80Y56	Rbsn	Rabenosyn-5	38789	39423	36361	34215	38671	31456	33131	31619	37197	33719.2	0.906505	-0.141614	0.142916
Q64282	Ifit1	Interferon-induced protein with tetratricopeptide repeats 1	9936	9785	10258	8455	12862	11274	12306	11490	9608.5	11983	1.24712	0.318606	0.00697106
P56395	Cyb5a	Cytochrome b5	2969974	3393855	2559581	3054054	2610320	2847587	2849446	2551679	2994366	2714758	0.906622	-0.141427	0.214315
Q3UFS0	Zyg11b	Protein zyg-11 homolog B	8871	9120	8650	7706	8370	6712	8853	7213	8586.75	7787	0.906862	-0.141045	0.229829
Q80V86	Ints8	Integrator complex subunit 8	3420	2967	3265	3049	3622	3577	1330	2991	3175.25	2880	0.907015	-0.140801	0.531721
Q60766	Irgm1	Immunity-related GTPase family M protein 1	27395	23757	27649	30622	22712	25001	27540	23997	27355.8	24812.5	0.907031	-0.140777	0.199618
Q8CHC4	Synj1	Synaptojanin-1	24414	28518	22235	24150	19425	22976	24450	23251	24829.2	22525.5	0.907216	-0.140482	0.227438
Q99JG3	Anxa13	Annexin A13	117898	103539	95423	100045	85294	95041	101027	96978	104226	94585	0.907497	-0.140035	0.151755
Q8C078	Camkk2	Calcium/calmodulin-dependent protein kinase kinase 2	3782	3725	4104	3197	2841	3671	3375	3564	3702	3362.75	0.90836	-0.138663	0.257877
Q8CI78	Rmnd1	Required for meiotic nuclear division protein 1 homolog	105483	79391	108213	116405	73822	94914	98694	104585	102373	93003.8	0.908479	-0.138474	0.439069
Q8VDZ4	Zdhhc5	Palmitoyltransferase ZDHHC5	16150	14071	16311	14499	12541	13351	14598	14988	15257.8	13869.5	0.909013	-0.137626	0.135744
B2RUR8	Otud7b	OTU domain-containing protein 7B	11849	15019	12723	11240	9243	12357	13345	11268	12707.8	11553.2	0.90915	-0.13741	0.371014
Q64704	Stx3	Syntaxin-3	208571	182055	198412	198930	159659	175358	174344	207124	196992	179121	0.909282	-0.137201	0.175316
Q8CIR4	Trpm6	Transient receptor potential cation channel subfamily M member 6	3326	2222	2642	2903	2313	2521	2321	2934	2773.25	2522.25	0.909492	-0.136866	0.418933
Q61194	Pik3c2a	Phosphatidylinositol 4-phosphate 3-kinase C2 domain-containing subunit alpha	96545	106643	88467	91403	78237	98013	89750	82417	95764.5	87104.2	0.909567	-0.136748	0.187275
P61406	Smg6	Telomerase-binding protein EST1A	8013	11105	9341	9415	8947	7148	8878	9479	9468.5	8613	0.909648	-0.13662	0.343843
Q91VC4	Plvap	Plasmalemma vesicle-associated protein	679419	585670	571184	528340	517893	561861	497822	573656	591153	537808	0.909761	-0.136441	0.198893
Q6ZPS6	Ankib1	Ankyrin repeat and IBR domain-containing protein 1	20923	22322	21683	19525	18398	22819	17887	17735	21113.2	19209.8	0.909843	-0.13631	0.20553
A2RT67	Dennd3	DENN domain-containing protein 3	8068	8359	7114	5267	4280	8793	7364	5792	7202	6557.25	0.910476	-0.135307	0.571326
Q8VDP2	Steep1	UPF0428 protein CXorf56 homolog	22673	28148	22690	21787	21065	23759	20499	21462	23824.5	21696.2	0.91067	-0.135	0.237615
P55258	Rab8a	Ras-related protein Rab-8A	54400	58768	67111	67541	53410	57673	56224	58385	61955	56423	0.910709	-0.134937	0.189099
Q9CQ71	Rpa3	Replication protein A 14 kDa subunit	30999	36866	33266	27924	29221	29991	28451	29879	32263.8	29385.5	0.91079	-0.13481	0.228043
P97872	Fmo5	Dimethylaniline monooxygenase [N-oxide-forming] 5	958475	1117426	828630	904490	867470	900636	905852	795336	952255	867324	0.91081	-0.134778	0.267394
P99028	Uqcrh	Cytochrome b-c1 complex subunit 6, mitochondrial	1711470	1310187	1705050	2175572	1332642	1564744	1628184	1762865	1.72557e+06	1.57211e+06	0.911066	-0.134372	0.522029
Q6DIC0	Smarca2	Probable global transcription activator SNF2L2	56294	55804	47631	48094	41997	51535	49641	46198	51955.8	47342.8	0.911213	-0.13414	0.197879
Q6S9I3	Kng2	NA	62469	54937	70676	47949	69188	70542	73590	80313	59007.8	73408.2	1.24404	0.315038	0.0659123
Q8C0L0	Tmx4	Thioredoxin-related transmembrane protein 4	6644	6908	5930	5905	5537	6407	5203	5989	6346.75	5784	0.911333	-0.13395	0.173377
Q9ER69	Wtap	Pre-mRNA-splicing regulator WTAP	70569	120323	90104	85850	83305	90634	95550	64891	91711.5	83595	0.9115	-0.133686	0.567704
Q9Z0R9	Fads2	Fatty acid desaturase 2	40132	43336	41306	37133	32558	40103	33495	41424	40476.8	36895	0.911511	-0.133668	0.22757
P55014	Slc12a1	Solute carrier family 12 member 1	1949135	1580710	1703778	1460145	1417073	1530337	1393199	1762331	1673442	1525735	0.911735	-0.133314	0.30729
Q78JT3	Haao	3-hydroxyanthranilate 3,4-dioxygenase	1375001	1574785	1375684	1422873	1119084	1380130	1456165	1285982	1.43709e+06	1.31034e+06	0.911804	-0.133205	0.207069
P27546	Map4	Microtubule-associated protein 4	921597	950891	799079	741019	824756	832535	744854	709790	853146	777984	0.911899	-0.133053	0.260317
Q04841	Mpg	DNA-3-methyladenine glycosylase	3591	3831	3005	3014	3011	3592	3369	2285	3360.25	3064.25	0.911911	-0.133035	0.430144
P61924	Copz1	Coatomer subunit zeta-1	238391	244158	232092	225238	187470	218690	235134	216234	234970	214382	0.912381	-0.132291	0.138249
P21107	Tpm3	Tropomyosin alpha-3 chain	31313	34962	27909	22644	26754	28811	27622	23405	29207	26648	0.912384	-0.132287	0.467632
P45591	Cfl2	Cofilin-2	616469	604343	636079	579243	470703	581118	598865	572153	609034	555710	0.912445	-0.13219	0.180671
P61922	Abat	4-aminobutyrate aminotransferase, mitochondrial	5957343	4874057	5567221	5810474	4242946	5268701	5184490	5571344	5.55227e+06	5.06687e+06	0.912576	-0.131984	0.258122
Q9CWI3	Bccip	BRCA2 and CDKN1A-interacting protein	45267	52996	55455	42153	43034	42981	48786	43955	48967.8	44689	0.912621	-0.131912	0.288197
Q64310	Surf4	Surfeit locus protein 4	18373	19856	17777	17902	12041	16420	21492	17502	18477	16863.8	0.912689	-0.131805	0.425643
P70274	Selenop	Selenoprotein P	98503	125761	114730	100943	113139	132208	155802	145431	109984	136645	1.24241	0.313136	0.0553073
Q8K1L5	Ppp1r11	Protein phosphatase 1 regulatory subunit 11	3815	3590	3396	2794	3468	3941	2877	2123	3398.75	3102.25	0.912762	-0.131689	0.498822
P46412	Gpx3	Glutathione peroxidase 3	1488019	1544421	1496041	1255738	1002763	1402364	1425716	1448976	1.44605e+06	1.31995e+06	0.912797	-0.131634	0.370706
Q8VIM4	Bsnd	Barttin	104947	77018	91445	83296	78788	84243	80085	82513	89176.5	81407.2	0.912878	-0.131506	0.294691
P49698	Hnf4a	Hepatocyte nuclear factor 4-alpha	2609	2360	1944	1959	2891	2868	3056	2205	2218	2755	1.24211	0.312793	0.0792119
A2AQ25	Skt	Sickle tail protein	27367	32637	25008	25799	25923	31633	21461	22169	27702.8	25296.5	0.91314	-0.131091	0.401251
O09049	Reg3g	Regenerating islet-derived protein 3-gamma;Regenerating islet-derived protein 3-gamma 16.5 kDa form;Regenerating islet-derived protein 3-gamma 15 kDa form	22691	24244	24383	23440	26525	29312	31837	29991	23689.5	29416.2	1.24174	0.312366	0.0061359
P31324	Prkar2b	cAMP-dependent protein kinase type II-beta regulatory subunit	9784	8944	7790	7635	5595	10314	7234	8051	8538.25	7798.5	0.91336	-0.130744	0.475388
Q8K2F0	Brd3	Bromodomain-containing protein 3	32845	33970	28030	23678	27225	29445	26618	24996	29630.8	27071	0.913612	-0.130347	0.411242
Q8C6B0	Mettl7a1	NA	1857290	1942958	2068859	1981412	1546609	1693421	2010201	1922745	1.96263e+06	1793244	0.913694	-0.130216	0.215051
Q8BIW9	Chtf18	Chromosome transmission fidelity protein 18 homolog	18673	21239	21406	18245	17627	18162	17361	19570	19890.8	18180	0.913993	-0.129745	0.13448
Q9CYR0	Ssbp1	Single-stranded DNA-binding protein, mitochondrial	132053	84296	104250	100680	96518	92123	92877	103580	105320	96274.5	0.914116	-0.12955	0.468765
Q91WH2	Ugt2b38	NA	11667	8852	10265	9049	8703	10002	8444	9272	9958.25	9105.25	0.914342	-0.129194	0.301885
O35678	Mgll	Monoglyceride lipase	8516	9986	10443	10383	14361	13264	10720	10422	9832	12191.8	1.24001	0.310348	0.0734237
Q8BGA8	Acsm5	Acyl-coenzyme A synthetase ACSM5, mitochondrial	975204	959238	957734	1195431	899587	953314	921325	967022	1.0219e+06	935312	0.915266	-0.127737	0.21733
Q99KK2	Cmas	N-acylneuraminate cytidylyltransferase	36881	37838	36204	28495	30358	34665	31396	31197	34854.5	31904	0.915348	-0.127608	0.307692
Q8BG51	Rhot1	Mitochondrial Rho GTPase 1	164129	106770	126472	126726	107217	121574	120935	130111	131024	119959	0.91555	-0.127289	0.463151
P06837	Gap43	Neuromodulin	7421	6576	6245	5142	7553	5223	5459	5012	6346	5811.75	0.915813	-0.126875	0.470797
Q60953	Pml	Protein PML	58708	55863	49719	53813	56439	48820	48191	46297	54525.8	49936.8	0.915838	-0.126836	0.163251
Q7TNL7	Dusp9	NA	13028	14452	13069	11009	18803	15999	15322	13645	12889.5	15942.2	1.23684	0.306659	0.0530938
Q9JHJ3	Glmp	Glycosylated lysosomal membrane protein	157738	160536	153029	153650	126056	151454	149108	146028	156238	143162	0.916303	-0.126104	0.120635
Q3UIR3	Dtx3l	E3 ubiquitin-protein ligase DTX3L	2284	1874	1888	1871	2535	2632	2438	2115	1979.25	2430	1.22774	0.296002	0.0239508
Q920B9	Supt16h	FACT complex subunit SPT16	49660	41356	43369	39231	37770	40485	39907	41002	43404	39791	0.916759	-0.125386	0.199172
P56873	Znrd2	Sjoegren syndrome/scleroderma autoantigen 1 homolog	11763	12581	11638	12178	10060	9482	12517	12097	12040	11039	0.91686	-0.125226	0.267192
Q9QXF8	Gnmt	Glycine N-methyltransferase	22420	18434	16970	16190	13595	16185	19572	18510	18503.5	16965.5	0.916881	-0.125194	0.445924
Q61542	Stard3	StAR-related lipid transfer protein 3	7287	6521	8150	8256	6315	6451	7183	7755	7553.5	6926	0.916926	-0.125123	0.286262
Q7TMI3	Uhrf2	E3 ubiquitin-protein ligase UHRF2	1232	1289	1456	1380	1327	1027	1385	1175	1339.25	1228.5	0.917304	-0.124527	0.292541
Q8CGN5	Plin1	Perilipin-1	60242	69430	65511	40392	57010	86745	41681	30701	58893.8	54034.2	0.917487	-0.12424	0.606788
Q9JKK1	Stx6	Syntaxin-6	25444	30006	23962	24567	22743	26272	22214	24171	25994.8	23850	0.917493	-0.124231	0.233442
E9Q6D8	C6	NA	31538	44759	41220	39502	37148	32208	35705	39012	39254.8	36018.2	0.917551	-0.124139	0.39225
Q91XF0	Pnpo	Pyridoxine-5-phosphate oxidase	22762	22436	21540	23611	23958	20839	19002	19109	22587.2	20727	0.917642	-0.123997	0.196968
Q8K3W0	Babam2	BRCA1-A complex subunit BRE	9486	10205	7442	10040	7947	6608	10109	9454	9293.25	8529.5	0.917817	-0.123722	0.477557
O35488	Slc27a2	Very long-chain acyl-CoA synthetase	30876635	34856864	30322982	32802262	28215663	27794764	32112742	30147713	3.22147e+07	2.95677e+07	0.917834	-0.123695	0.110085
Q8CB77	Eloa	Transcription elongation factor B polypeptide 3	5412	7490	7659	7022	6974	5952	7479	4919	6895.75	6331	0.918102	-0.123274	0.495998
Q8JZZ0	Ugt3a2	UDP-glucuronosyltransferase 3A2	4915332	5454776	4686172	5323215	4712584	4411527	5126323	4465705	5.09487e+06	4.67903e+06	0.918381	-0.122835	0.133558
Q923I7	Slc5a2	Sodium/glucose cotransporter 2	1356811	1120070	1376956	1296910	931512	1223183	1163426	1412321	1.28769e+06	1.18261e+06	0.918399	-0.122807	0.391773
Q04735	Cdk16	Cyclin-dependent kinase 16	10870	11858	11270	12533	11518	10149	9653	11419	11632.8	10684.8	0.918506	-0.122639	0.163566
Q61239	Fnta	Protein farnesyltransferase/geranylgeranyltransferase type-1 subunit alpha	19041	18541	16606	17567	15983	16767	15083	18075	17938.8	16477	0.918514	-0.122626	0.131982
Q8K4L3	Svil	Supervillin	18232	15512	17455	14650	15021	14441	16548	14478	16462.2	15122	0.918586	-0.122513	0.226093
Q91X85	Flvcr2	Feline leukemia virus subgroup C receptor-related protein 2	25390	19413	24812	21095	30026	26007	23959	31123	22677.5	27778.8	1.22495	0.29272	0.0624667
Q9R0M4	Podxl	Podocalyxin	327752	247300	244637	224658	216085	274537	228275	240452	261087	239837	0.918611	-0.122473	0.455089
Q9DCM0	Ethe1	Persulfide dioxygenase ETHE1, mitochondrial	1098072	1550452	1179983	1776642	1607127	1196321	1199088	1147188	1.40129e+06	1287431	0.918749	-0.122258	0.607667
P03903	Mtnd4l	NADH-ubiquinone oxidoreductase chain 4L	7121	6289	6715	7597	8749	8627	7023	9557	6930.5	8489	1.22488	0.292635	0.0484151
P00397	Mtco1	Cytochrome c oxidase subunit 1	65154	58283	75076	69873	50767	61829	66479	67605	67096.5	61670	0.919124	-0.121669	0.350672
Q9JHI5	Ivd	Isovaleryl-CoA dehydrogenase, mitochondrial	5745819	5029896	5539529	6279233	4722443	5331681	5185400	5530506	5.64862e+06	5.19251e+06	0.919253	-0.121467	0.201007
P67778	Phb	Prohibitin	2297433	1651170	2336677	2831418	1656198	2117682	2354653	2252915	2.27917e+06	2095362	0.919351	-0.121312	0.606119
Q3TZZ7	Esyt2	Extended synaptotagmin-2	45761	53771	49938	46420	45492	49045	46688	38927	48972.5	45038	0.919659	-0.120829	0.223168
Q61333	Tnfaip2	Tumor necrosis factor alpha-induced protein 2	34244	38439	33667	33992	31912	36307	29263	31593	35085.5	32268.8	0.919718	-0.120737	0.174594
Q91WB7	Ubtd1	Ubiquitin domain-containing protein 1;Ubiquitin domain-containing protein 2	4765	5080	5073	4234	3738	4517	4502	4859	4788	4404	0.919799	-0.120609	0.273539
P68033	Actc1	Actin, alpha cardiac muscle 1;Actin, aortic smooth muscle;Actin, gamma-enteric smooth muscle;Actin, alpha skeletal muscle	20471438	21292659	20007552	18027596	17164897	19194856	18097186	18951644	1.99498e+07	1.83521e+07	0.919916	-0.120426	0.112712
Q9CQY6	Uqcc2	Ubiquinol-cytochrome-c reductase complex assembly factor 2	18149	22573	21817	25019	17999	21053	20926	20570	21889.5	20137	0.919939	-0.12039	0.352848
Q6P9R4	Arhgef18	Rho guanine nucleotide exchange factor 18	25545	32634	32430	29212	21836	30469	31079	26876	29955.2	27565	0.920206	-0.119971	0.414307
Q5SS90	Gm11992	Uncharacterized protein C7orf57 homolog	78126	103685	75691	85212	83706	79258	79159	73267	85678.5	78847.5	0.920272	-0.119868	0.372085
Q9QZQ8	Macroh2a1	Core histone macro-H2A.1	511224	437205	450358	387096	396586	423295	407534	416401	446471	410954	0.92045	-0.119589	0.266131
Q04690	Nf1	Neurofibromin	23170	24218	22591	20761	19223	25215	19222	19872	22685	20883	0.920564	-0.11941	0.290044
Q9ESX5	Dkc1	H/ACA ribonucleoprotein complex subunit 4	120861	124068	109505	98431	100461	108585	111949	95910	113216	104226	0.920594	-0.119362	0.257841
E9QAT4	Sec16a	NA	25600	23984	22570	24068	24052	24662	20598	19285	24055.5	22149.2	0.920756	-0.119109	0.250744
Q923G2	Polr2h	DNA-directed RNA polymerases I, II, and III subunit RPABC3	118753	108516	103781	103882	91833	103605	107349	97716	108733	100126	0.92084	-0.118977	0.126854
Q61847	Mep1b	Meprin A subunit beta	7049550	6036764	6678904	6449452	5598028	5892164	6006359	6651181	6.55367e+06	6036933	0.921153	-0.118487	0.141048
Q8QZT1	Acat1	Acetyl-CoA acetyltransferase, mitochondrial	19515210	14906766	20112252	24649534	15461553	17616329	19336651	20534432	1.97959e+07	1.82372e+07	0.921262	-0.118317	0.576514
P06801	Me1	NADP-dependent malic enzyme	4892470	5528728	4541842	5320766	4497824	4729044	5187055	4273439	5.07095e+06	4.67184e+06	0.921295	-0.118265	0.224518
P24549	Aldh1a1	Retinal dehydrogenase 1	301341	357889	325403	272550	433078	360536	382166	359397	314296	383794	1.22112	0.28821	0.0341657
Q9ER64	Osbpl5	Oxysterol-binding protein-related protein 5	2496	3087	4051	3540	2580	3331	2961	3268	3293.5	3035	0.921512	-0.117925	0.576958
P49429	Hpd	4-hydroxyphenylpyruvate dioxygenase	428911	497023	344709	369330	279301	385286	440474	406400	409993	377865	0.921638	-0.117728	0.531823
Q08857	Cd36	Platelet glycoprotein 4	123554	120481	119349	117802	97797	114471	120571	110751	120296	110898	0.921868	-0.117368	0.153892
P00920	Ca2	Carbonic anhydrase 2	4631147	5013603	5826428	4733026	3754949	4787999	5703774	4399244	5051051	4.66149e+06	0.922876	-0.115792	0.427941
Q60749	Khdrbs1	KH domain-containing, RNA-binding, signal transduction-associated protein 1	353894	356101	335276	309913	289602	320022	335756	305525	338796	312726	0.923052	-0.115517	0.126516
Q3UND0	Skap2	Src kinase-associated phosphoprotein 2	5396	4670	4296	4914	3683	4296	4657	5158	4819	4448.5	0.923117	-0.115415	0.369241
Q76LL6	Fhod3	FH1/FH2 domain-containing protein 3	8333	7566	8303	7000	7717	6812	6159	8118	7800.5	7201.5	0.92321	-0.115269	0.315997
Q9CQF4	Mtres1	Uncharacterized protein C6orf203 homolog	89839	72802	78488	91448	68449	75208	79477	83956	83144.2	76772.5	0.923365	-0.115027	0.30896
Q8C0S1	Dis3l	DIS3-like exonuclease 1	25529	26551	21101	22235	20128	24738	21564	21684	23854	22028.5	0.923472	-0.11486	0.308207
Q9D9K3	Aven	Cell death regulator Aven	24526	30977	25104	24158	34671	35213	29643	28098	26191.2	31906.2	1.2182	0.284754	0.0503683
Q791V5	Mtch2	Mitochondrial carrier homolog 2	817913	610310	799676	855991	608954	712722	754750	772310	770972	712184	0.923748	-0.114429	0.454803
Q8VCW4	Unc93b1	Protein unc-93 homolog B1	3538	4072	4454	3608	4929	4654	4777	4686	3918	4761.5	1.21529	0.281299	0.0311943
Q922B6	Traf7	E3 ubiquitin-protein ligase TRAF7	4425	2137	2946	2151	2626	2922	2514	2713	2914.75	2693.75	0.924179	-0.113756	0.858
Q80Y81	Elac2	Zinc phosphodiesterase ELAC protein 2	139319	155225	145142	164043	144643	141414	136796	135182	150932	139509	0.924314	-0.113545	0.120062
Q8BZQ7	Anapc2	Anaphase-promoting complex subunit 2	6663	6689	5425	6063	7330	7448	8305	7099	6210	7545.5	1.21506	0.281023	0.0200572
Q80V42	Cpm	Carboxypeptidase M	144627	98081	106041	97370	103558	109581	98470	100795	111530	103101	0.924426	-0.11337	0.538198
Q6P9J5	Kank4	KN motif and ankyrin repeat domain-containing protein 4	36328	43924	24492	22213	31884	32426	27755	25300	31739.2	29341.2	0.924447	-0.113338	0.808224
P56392	Cox7a1	Cytochrome c oxidase subunit 7A1, mitochondrial	52247	48456	62424	63895	49042	55109	52140	53591	56755.5	52470.5	0.924501	-0.113254	0.37294
Q9DAT5	Trmu	Mitochondrial tRNA-specific 2-thiouridylase 1	59052	47627	54379	58341	45067	47350	54014	56407	54849.8	50709.5	0.924517	-0.113229	0.31716
Q9D1R2	Kti12	Protein KTI12 homolog	11796	11905	10867	11125	11675	10548	11234	8793	11423.2	10562.5	0.924649	-0.113022	0.283427
Q9DBL7	Coasy	Bifunctional coenzyme A synthase;Phosphopantetheine adenylyltransferase;Dephospho-CoA kinase	2559849	2871219	2431103	2900159	2471265	2553009	2521294	2407813	2.69058e+06	2.48835e+06	0.924835	-0.112732	0.179733
Q80YV4	Pank4	Pantothenate kinase 4	184069	173718	192150	163934	159137	176073	151524	173493	178468	165057	0.924855	-0.112701	0.166557
Q60931	Vdac3	Voltage-dependent anion-selective channel protein 3	1136043	960540	1228712	1292919	971552	1059495	1083001	1157420	1.15455e+06	1067867	0.924918	-0.112603	0.369038
E9PYH6	Setd1a	Histone-lysine N-methyltransferase	2739	2538	1014	1647	1774	1999	2015	1554	1984.5	1835.5	0.924918	-0.112602	0.965027
A2BH40	Arid1a	AT-rich interactive domain-containing protein 1A	18114	17945	16177	15302	14844	15344	17194	15096	16884.5	15619.5	0.925079	-0.112351	0.19657
Q8BLY2	Tars3	Probable threonine--tRNA ligase 2, cytoplasmic	3885	3045	3673	3178	3076	3206	2955	3512	3445.25	3187.25	0.925114	-0.112296	0.324411
Q5U5V2	Hykk	Hydroxylysine kinase	3546096	4150936	3496992	3328109	3109537	3457972	3675701	3192891	3.63053e+06	3.35903e+06	0.925215	-0.112139	0.260209
Q9CQV1	Pam16	Mitochondrial import inner membrane translocase subunit TIM16	29963	23952	37146	37190	20992	30383	31424	35864	32062.8	29665.8	0.92524	-0.1121	0.623923
Q9CQJ8	Ndufb9	NADH dehydrogenase [ubiquinone] 1 beta subcomplex subunit 9	317454	278605	320471	336121	252578	300816	306226	299582	313163	289800	0.925399	-0.111853	0.24402
A8Y5H7	Sec14l1	NA	12373	13530	9764	9684	10569	12311	9430	9665	11337.8	10493.8	0.925558	-0.111604	0.515301
Q6P5G6	Ubxn7	UBX domain-containing protein 7	14429	17506	14583	12066	13478	13871	14604	12273	14646	13556.5	0.925611	-0.111522	0.446127
Q9WU28	Pfdn5	Prefoldin subunit 5	78090	76603	78348	73573	60864	76475	76258	70226	76653.5	70955.8	0.925669	-0.111432	0.228407
D3Z2H9	Tpm3-rs7	NA	12464765	13609697	10837954	10658400	10924177	11935038	10592546	10583062	11892704	1.10087e+07	0.925669	-0.111432	0.317229
P97376	Frg1	Protein FRG1	13917	13881	11868	12171	9507	12812	12961	12704	12959.2	11996	0.925671	-0.111429	0.383767
Q8K273	Mmgt1	Membrane magnesium transporter 1	55456	53128	54230	56135	42822	53418	52919	53532	54737.2	50672.8	0.925745	-0.111313	0.235211
Q08122	Tle3	Transducin-like enhancer protein 3	31526	36011	31437	28165	27304	32634	32823	24948	31784.8	29427.2	0.925829	-0.111182	0.382643
Q91VH6	Memo1	Protein MEMO1	56545	69229	74567	61739	57554	61786	64206	59113	65520	60664.8	0.925897	-0.111077	0.334572
Q8CEC6	Ppwd1	Peptidylprolyl isomerase domain and WD repeat-containing protein 1	17916	19943	15642	12535	15875	14211	15193	15880	16509	15289.8	0.926146	-0.110688	0.58031
Q924Z4	Cers2	Ceramide synthase 2	237864	225908	244725	233654	266574	306963	271110	299733	235538	286095	1.21465	0.280536	0.00657982
P48410	Abcd1	ATP-binding cassette sub-family D member 1	30410	24848	25664	26102	26129	25407	26047	21585	26756	24792	0.926596	-0.109988	0.27881
Q9D7X8	Ggct	Gamma-glutamylcyclotransferase	304621	354493	282495	310402	293229	292797	307624	266503	313003	290038	0.926632	-0.109932	0.2417
Q8C165	Pm20d1	Probable carboxypeptidase PM20D1	527635	609019	467903	517775	481503	529687	496125	459623	530583	491734	0.926781	-0.109699	0.295541
Q9WU56	Pus1	tRNA pseudouridine synthase A, mitochondrial	13837	13659	11910	12836	16138	15745	17014	14197	13060.5	15773.5	1.20773	0.272293	0.0105402
Q8CCK0	Macroh2a2	Core histone macro-H2A.2	60104	59864	52996	53111	56546	51979	49857	51153	56518.8	52383.8	0.926838	-0.10961	0.146803
Q99KG3	Rbm10	RNA-binding protein 10	10093	9028	8781	10132	11772	12748	9549	11793	9508.5	11465.5	1.20582	0.27001	0.0526431
P62500	Tsc22d1	TSC22 domain family protein 1	49581	50751	44140	41544	61996	62298	53664	46168	46504	56031.5	1.20487	0.268883	0.0836377
Q9CQ60	Pgls	6-phosphogluconolactonase	823708	847030	852251	761015	655782	805069	831220	752069	821001	761035	0.92696	-0.109421	0.244016
Q8BH95	Echs1	Enoyl-CoA hydratase, mitochondrial	1711967	1339070	1870027	1749345	1221353	1609515	1588965	1764111	1.6676e+06	1545986	0.927071	-0.109248	0.501175
P17563	Selenbp1	Selenium-binding protein 1	17034185	19186245	16569075	16344452	15292692	16738027	16626872	15439971	1.72835e+07	1.60244e+07	0.92715	-0.109125	0.146665
Q8CHY6	Gatad2a	Transcriptional repressor p66 alpha	9514	9818	8667	7987	11725	9898	11191	10469	8996.5	10820.8	1.20277	0.266365	0.0222934
Q9CY50	Ssr1	Translocon-associated protein subunit alpha	396040	338296	377704	383777	312314	348453	368290	358240	373954	346824	0.927451	-0.108657	0.180278
Q91VM5	Rbmxl1	RNA binding motif protein, X-linked-like-1;RNA-binding motif protein, X chromosome;RNA-binding motif protein, X chromosome, N-terminally processed	400542	446325	339787	337663	414956	388324	332620	278167	381079	353517	0.927673	-0.108312	0.504519
Q8R307	Vps18	Vacuolar protein sorting-associated protein 18 homolog	83273	86860	83770	81780	68007	81223	78726	83507	83920.8	77865.8	0.927849	-0.108039	0.187822
O35594	Ift81	Intraflagellar transport protein 81 homolog	19511	21731	18877	19542	18149	19364	17570	18839	19915.2	18480.5	0.927957	-0.10787	0.100132
Q60605	Myl6	Myosin light polypeptide 6	1135844	1203544	1136146	1136576	945350	1100945	1094171	1139892	1.15303e+06	1.07009e+06	0.928069	-0.107695	0.160376
P35821	Ptpn1	Tyrosine-protein phosphatase non-receptor type 1	24867	21320	25310	20756	17940	22803	23451	21424	23063.2	21404.5	0.928078	-0.107682	0.374428
P70175	Dlg3	Disks large homolog 3	2249721	2410051	2162894	1832505	2074951	2062851	1830983	2066433	2.16379e+06	2.0088e+06	0.928372	-0.107225	0.335669
P54071	Idh2	Isocitrate dehydrogenase [NADP], mitochondrial	10609960	9481507	10615833	12038651	9260386	9153650	9783336	11487004	1.06865e+07	9921094	0.928377	-0.107217	0.335215
O55022	Pgrmc1	Membrane-associated progesterone receptor component 1	143991	121307	134202	125601	96948	122560	147884	120119	131275	121878	0.928414	-0.10716	0.426166
P23475	Xrcc6	X-ray repair cross-complementing protein 6	85189	50888	49400	39313	58920	49967	44905	54923	56197.5	52178.8	0.928489	-0.107044	0.842285
O88338	Cdh16	Cadherin-16	1561475	994151	1147986	1124877	1053614	1187568	1059172	1183132	1.20712e+06	1.12087e+06	0.928548	-0.106951	0.580554
O09174	Amacr	Alpha-methylacyl-CoA racemase	4389903	4714410	3917359	5152361	4967575	3937466	3953547	4019072	4.54351e+06	4219415	0.928669	-0.106764	0.395135
Q91XE0	Glyat	Glycine N-acyltransferase	4232156	4050641	4746448	4827250	3917463	4109102	4268957	4288120	4.46412e+06	4.14591e+06	0.928718	-0.106688	0.201585
Q91X05	Nphs2	Podocin	5870	8192	7812	6456	7940	7466	5098	5810	7082.5	6578.5	0.928839	-0.1065	0.561162
Q8BH01	Tmco3	Transmembrane and coiled-coil domain-containing protein 3	20832	23667	20540	18991	18992	17828	21156	20083	21007.5	19514.8	0.928942	-0.10634	0.263508
Q91VA0	Acsm1	Acyl-coenzyme A synthetase ACSM1, mitochondrial	2340871	2015746	2198022	2605427	1811800	2235392	2261155	2202113	2.29002e+06	2127615	0.929083	-0.106121	0.369001
Q5DTV4	Zc3h12c	Probable ribonuclease ZC3H12C	21267	21841	19229	24201	21800	19761	18076	20768	21634.5	20101.2	0.929129	-0.106049	0.286912
Q8K4H1	Afmid	Kynurenine formamidase	164934	188149	159301	182280	143940	174493	167311	159729	173666	161368	0.929187	-0.105959	0.246368
Q99JX4	Eif3m	Eukaryotic translation initiation factor 3 subunit M	166257	257700	220928	221974	193839	209907	211867	189890	216715	201376	0.92922	-0.105907	0.554014
Q9D1E8	Agpat5	1-acyl-sn-glycerol-3-phosphate acyltransferase epsilon	11648	10344	13332	11542	14144	11443	16306	14389	11716.5	14070.5	1.20091	0.264132	0.0987281
Q91XE4	Acy3	N-acyl-aromatic-L-amino acid amidohydrolase (carboxylate-forming)	18650430	19869692	17255009	19812309	16132464	19214978	18582050	16311884	18896860	17560344	0.929273	-0.105825	0.231391
P62482	Kcnab2	Voltage-gated potassium channel subunit beta-2	19259	21905	17294	15986	14861	18302	17445	18584	18611	17298	0.92945	-0.10555	0.446414
Q9DBN4	P33monox	Putative monooxygenase p33MONOX	4275	3719	4478	4793	2599	4592	4549	4308	4316.25	4012	0.929511	-0.105457	0.556552
P51658	Hsd17b2	Estradiol 17-beta-dehydrogenase 2	61372	70424	51810	63713	63492	56027	61032	49381	61829.8	57483	0.929698	-0.105166	0.432044
O70303	Cideb	Cell death activator CIDE-B	45093	53251	39980	44435	39997	45653	47740	36521	45689.8	42477.8	0.9297	-0.105163	0.423959
P46062	Sipa1	Signal-induced proliferation-associated protein 1	11027	13489	9781	8830	10853	9268	9018	10965	10781.8	10026	0.929905	-0.104845	0.568663
Q3UMC0	Spata5	Spermatogenesis-associated protein 5	1387625	1393873	1433906	1238235	1027718	1305882	1449711	1288384	1.36341e+06	1.26792e+06	0.929965	-0.104751	0.37551
Q78JN3	Eci3	NA	4844062	5425576	4248388	5497696	4971542	4522195	4887117	4234470	5.00393e+06	4653831	0.930035	-0.104643	0.370716
Q99M04	Lias	Lipoyl synthase, mitochondrial	8006	8979	10244	13555	9464	9890	8538	10039	10196	9482.75	0.930046	-0.104626	0.672629
P28656	Nap1l1	Nucleosome assembly protein 1-like 1	52886	58925	53522	45527	44996	47153	53327	50652	52715	49032	0.930134	-0.10449	0.326619
P97823	Lypla1	Acyl-protein thioesterase 1	714527	661515	740212	865622	621635	737703	751780	662591	745469	693427	0.930189	-0.104404	0.368781
P11276	Fn1	Fibronectin;Anastellin	445372	478212	541741	429320	366927	443125	474753	477746	473661	440638	0.93028	-0.104263	0.393858
Q8VED9	Lgalsl	Galectin-related protein	16914	19000	18022	17263	19102	17761	15241	14134	17799.8	16559.5	0.930322	-0.104198	0.349802
P28825	Mep1a	Meprin A subunit alpha	13973658	11942340	12817475	12219117	10497605	11656355	11926337	13322469	1.27381e+07	1.18507e+07	0.930331	-0.104184	0.268235
Q9DAZ9	Zfyve19	Abscission/NoCut checkpoint regulator	6423	8942	6375	5203	7016	6348	6273	5429	6735.75	6266.5	0.930334	-0.104179	0.66801
P10637	Mapt	Microtubule-associated protein tau	125930	174438	138625	133083	127688	146142	147271	111169	143019	133068	0.930418	-0.104049	0.496902
Q9CQZ5	Ndufa6	NADH dehydrogenase [ubiquinone] 1 alpha subcomplex subunit 6	1493883	1209892	1479700	1641247	1191547	1352363	1417194	1458407	1.45618e+06	1.35488e+06	0.930433	-0.104027	0.415153
Q9ET26	Rnf114	E3 ubiquitin-protein ligase RNF114	31750	30590	31206	26619	36270	38782	35975	33100	30041.2	36031.8	1.19941	0.262324	0.0132738
Q8BVE3	Atp6v1h	V-type proton ATPase subunit H	3554446	3125025	3274479	3034193	2618140	3135727	3142433	3189866	3.24704e+06	3.02154e+06	0.930554	-0.103839	0.258214
E9Q6P5	Ttc7b	NA	35515	40457	31669	29722	32103	34639	32761	28334	34340.8	31959.2	0.930651	-0.103688	0.436781
Q8K0H1	Slc47a1	Multidrug and toxin extrusion protein 1	255379	217635	251379	231868	192989	220199	221772	255381	239065	222585	0.931065	-0.103046	0.324702
Q8K370	Acad10	Acyl-CoA dehydrogenase family member 10	2729128	2519868	2647549	3070559	2402474	2533492	2605359	2669921	2741776	2.55281e+06	0.93108	-0.103024	0.209886
B1AXH1	Nhsl2	NHS-like protein 2	16813	18892	12912	13620	15098	17753	13170	11929	15559.2	14487.5	0.931118	-0.102964	0.59004
Q9R0P9	Uchl1	Ubiquitin carboxyl-terminal hydrolase isozyme L1	37096	41593	37755	38746	40042	36332	34365	33763	38797.5	36125.5	0.93113	-0.102946	0.172313
Q8BTS4	Nup54	Nuclear pore complex protein Nup54	203412	228891	209332	184792	206554	201144	190272	171544	206607	192378	0.931134	-0.10294	0.284017
Q9D2H6	Sp2	Transcription factor Sp2	3735	3555	3959	2738	3071	3400	3730	2823	3496.75	3256	0.93115	-0.102914	0.533488
Q9ET30	Tm9sf3	Transmembrane 9 superfamily member 3	173036	201077	179654	185273	172397	175308	177935	162576	184760	172054	0.93123	-0.102791	0.120224
Q9D958	Spcs1	Signal peptidase complex subunit 1	95626	108061	106207	107854	89144	100482	100167	99229	104437	97255.5	0.931236	-0.102781	0.133062
Q8C0I1	Agps	Alkyldihydroxyacetonephosphate synthase, peroxisomal	1996847	1798651	1639294	2302715	2049905	1689699	1721765	1745783	1.93438e+06	1801788	0.931457	-0.10244	0.474924
P47802	Mtx1	Metaxin-1	745351	530380	676413	801253	572654	609529	665182	717984	688349	641337	0.931703	-0.102058	0.569792
P19157	Gstp1	Glutathione S-transferase P 1;Glutathione S-transferase P 2	3672533	4067674	3735063	4001820	3252105	3734742	4005508	3428129	3.86927e+06	3605121	0.931731	-0.102015	0.227456
Q8BR07	Bicd1	Protein bicaudal D homolog 1	9432	10125	9165	8119	8639	9181	7375	9134	9210.25	8582.25	0.931815	-0.101884	0.340497
Q99K85	Psat1	Phosphoserine aminotransferase	230131	263561	250635	239422	321901	295705	270705	288639	245937	294238	1.19639	0.258691	0.00899305
Q07797	Lgals3bp	Galectin-3-binding protein	34183	33004	34995	28920	43565	37846	39826	35567	32775.5	39201	1.19605	0.258273	0.0252493
Q99J94	Slco1a6	Solute carrier organic anion transporter family member 1A6	99332	96032	104681	115625	84336	100049	96270	106800	103918	96863.8	0.932122	-0.10141	0.309855
Q8CIM8	Ints4	Integrator complex subunit 4	8169	8910	6628	7811	9449	7577	5774	6587	7879.5	7346.75	0.932388	-0.100998	0.536698
Q8BGH2	Samm50	Sorting and assembly machinery component 50 homolog	661269	553497	690024	798759	563837	627246	651224	678846	675887	630288	0.932535	-0.100771	0.492147
P97432	Nbr1	Next to BRCA1 gene 1 protein	13668	12703	14628	10150	11989	11042	13141	11537	12787.2	11927.2	0.932746	-0.100445	0.512202
Q8R4X3	Rbm12	RNA-binding protein 12	140462	153257	115386	134389	128561	128143	128282	122068	135874	126764	0.932952	-0.100125	0.360548
Q9CXJ4	Abcb8	ATP-binding cassette sub-family B member 8, mitochondrial	390334	299997	349552	413912	307066	336561	330320	382538	363449	339121	0.933065	-0.0999508	0.473888
P31428	Dpep1	Dipeptidase 1	2916099	1862764	2284033	2100937	2034379	2156114	1967755	2392866	2.29096e+06	2.13778e+06	0.933137	-0.0998388	0.604522
Q3UTJ2	Sorbs2	Sorbin and SH3 domain-containing protein 2	211275	240032	157667	159010	175910	216748	164928	159080	191996	179166	0.933178	-0.0997753	0.652885
P67871	Csnk2b	Casein kinase II subunit beta	32440	31390	25000	24008	25372	24528	28494	26916	28209.5	26327.5	0.933285	-0.0996106	0.501146
Q8CH25	Sltm	SAFB-like transcription modulator	60766	54281	52401	49138	53365	51733	50089	46961	54146.5	50537	0.933338	-0.0995281	0.255412
D3YXF5	C7	NA	56751	72836	49646	51780	67665	60434	46967	40557	57753.2	53905.8	0.93338	-0.099463	0.6127
Q80SY3	Atp6v0d2	V-type proton ATPase subunit d 2	124916	109383	111335	105641	106585	110155	103543	100946	112819	105307	0.93342	-0.0994021	0.166459
A2RSJ4	Uhrf1bp1l	UHRF1-binding protein 1-like	58701	71726	59983	62273	60207	57564	59699	58394	63170.8	58966	0.933438	-0.0993734	0.240839
P10126	Eef1a1	Elongation factor 1-alpha 1	21150341	26551817	23568342	23140508	28129533	30044342	28685596	25970540	23602752	2.82075e+07	1.19509	0.257124	0.0222461
P43024	Cox6a1	Cytochrome c oxidase subunit 6A1, mitochondrial	573260	435396	585950	661532	440104	526337	564908	575195	564034	526636	0.933695	-0.0989773	0.582815
Q9CQC7	Ndufb4	NADH dehydrogenase [ubiquinone] 1 beta subcomplex subunit 4	1523504	1148636	1488311	1721504	1148595	1395624	1440940	1507608	1.47049e+06	1.37319e+06	0.933834	-0.0987627	0.568367
O35639	Anxa3	Annexin A3	818728	886937	835763	731515	752712	805602	757902	740236	818236	764113	0.933854	-0.0987306	0.204189
P45952	Acadm	Medium-chain specific acyl-CoA dehydrogenase, mitochondrial	21468421	18661493	20425375	31142697	20419722	20518848	21675749	23023831	2.29245e+07	2.14095e+07	0.933915	-0.0986364	0.695804
P00158	Mt-Cyb	Cytochrome b	132301	121762	150817	160933	135350	128928	139601	124666	141453	132136	0.934134	-0.098299	0.405027
Q9CPW4	Arpc5	Actin-related protein 2/3 complex subunit 5	355305	336614	376804	331804	259649	350767	381529	316833	350132	327194	0.93449	-0.0977494	0.436145
Q8JZY2	Commd10	COMM domain-containing protein 10	119220	118757	114290	101188	93648	110829	112636	106694	113364	105952	0.934618	-0.097552	0.276354
Q3THE2	Myl12b	Myosin regulatory light chain 12B	441406	382350	406961	440166	313878	399743	396571	451499	417721	390423	0.93465	-0.0975017	0.421836
Q9DBT9	Dmgdh	Dimethylglycine dehydrogenase, mitochondrial	1468636	1482636	1469034	1714703	1272691	1480838	1508126	1472821	1.53375e+06	1433619	0.934714	-0.0974038	0.262484
Q5NBX1	Cobl	Protein cordon-bleu	6518	6270	6306	5593	7171	7814	6388	8119	6171.75	7373	1.19464	0.256572	0.0379577
P50518	Atp6v1e1	V-type proton ATPase subunit E 1	9878376	9424377	8882993	8597184	8539043	8717417	8231688	8895021	9.19573e+06	8.59579e+06	0.934759	-0.0973339	0.121604
Q91VT4	Cbr4	Carbonyl reductase family member 4	318020	299733	309091	330090	269214	301862	304687	299173	314234	293734	0.934763	-0.0973267	0.10853
Q8VI36	Pxn	Paxillin	340982	392284	330090	289435	339331	323553	311248	290569	338198	316175	0.934883	-0.0971426	0.415906
Q8VCM8	Ncln	Nicalin	190301	181473	173088	163263	167535	161535	163331	169631	177031	165508	0.934908	-0.0971031	0.135841
Q9D486	Cmip	C-Maf-inducing protein	104509	111605	105366	103401	102255	102619	88666	103722	106220	99315.5	0.934996	-0.096968	0.164945
Q8BQP8	Rab11fip4	Rab11 family-interacting protein 4	20384	20439	18893	21438	18174	19853	17557	20331	20288.5	18978.8	0.935444	-0.0962772	0.17677
Q8VDT1	Slc5a9	Sodium/glucose cotransporter 4	251840	210864	246222	212778	190994	204826	207772	258620	230426	215553	0.935454	-0.0962609	0.421651
Q3UNV4	Cyp2j13	NA	15922	19817	14263	16309	16922	16040	16174	12902	16577.8	15509.5	0.935561	-0.096096	0.505749
P47753	Capza1	F-actin-capping protein subunit alpha-1	453115	442580	445162	419861	373716	431997	433937	407628	440180	411820	0.935572	-0.0960798	0.147474
Q8BHD7	Ptbp3	Polypyrimidine tract-binding protein 3	89928	99061	93778	81132	84055	95828	87838	72750	90974.8	85117.8	0.935619	-0.0960062	0.37552
Q9D051	Pdhb	Pyruvate dehydrogenase E1 component subunit beta, mitochondrial	4531350	3915962	4753689	5203599	3823286	4267256	4400681	4734841	4601150	4306516	0.935965	-0.0954733	0.424579
Q9D0J8	Ptms	Parathymosin	3275530	3298214	3083866	2822168	2521696	2996788	3307916	2856848	3.11994e+06	2920812	0.936174	-0.0951509	0.350527
Q8C4B4	Unc119b	Protein unc-119 homolog B	53344	56211	57184	52957	68810	62006	65963	65330	54924	65527.2	1.19305	0.254658	0.000883
Q62433	Ndrg1	Protein NDRG1	4023316	4118457	3491903	3381433	3532256	3596105	3530077	3399570	3.75378e+06	3514502	0.936257	-0.0950228	0.300139
Q9D8L5	Ccdc91	Coiled-coil domain-containing protein 91	27276	34519	25684	27639	27096	29037	24513	27149	28779.5	26948.8	0.936387	-0.0948232	0.447738
O88455	Dhcr7	7-dehydrocholesterol reductase	15992	17067	14990	13534	16318	12221	13882	15253	15395.8	14418.5	0.936525	-0.0946111	0.43022
P28230	Gjb1	Gap junction beta-1 protein	7216	6743	6966	5606	4773	6388	7190	6499	6632.75	6212.5	0.93664	-0.0944332	0.521122
O88597	Becn1	Beclin-1	38816	41298	36389	35215	44537	45487	43740	47084	37929.5	45212	1.192	0.253385	0.00934652
Q9DCS3	Mecr	Trans-2-enoyl-CoA reductase, mitochondrial	493273	446812	486866	556625	396540	490833	476185	494446	495894	464501	0.936694	-0.0943501	0.374543
Q3UH68	Limch1	LIM and calponin homology domains-containing protein 1	52477	47090	37307	36163	39894	45199	37296	39766	43259.2	40538.8	0.937112	-0.093707	0.605997
P70419	Galnt3	Polypeptide N-acetylgalactosaminyltransferase 3	364639	408090	355003	384003	343241	377277	357865	338329	377934	354178	0.937143	-0.0936588	0.154733
Q80UY1	Carnmt1	UPF0586 protein C9orf41 homolog	10327	12570	12069	11675	11138	11654	11282	9637	11660.2	10927.8	0.93718	-0.0936023	0.319555
Q9JIL4	Pdzk1	Na(+)/H(+) exchange regulatory cofactor NHE-RF3	23509104	20706545	23492018	23183131	19606016	20253245	21350576	23986494	2.27227e+07	2.12991e+07	0.937348	-0.0933429	0.269556
Q3UJU9	Rmdn3	Regulator of microtubule dynamics protein 3	680791	596535	646256	700727	587466	634218	609150	630411	656077	615311	0.937864	-0.0925493	0.180528
Q99L13	Hibadh	3-hydroxyisobutyrate dehydrogenase, mitochondrial	2418204	2244161	2467308	2846291	2211853	2339521	2437394	2367332	2493991	2339025	0.937864	-0.092549	0.319521
P26645	Marcks	Myristoylated alanine-rich C-kinase substrate	59321	60315	59110	46462	68316	75173	68487	55879	56302	66963.8	1.18937	0.250194	0.097268
Q3V460	Smim26	NA	39579	37518	39275	43187	32563	37313	40262	39545	39889.8	37420.8	0.938104	-0.0921796	0.294541
P49935	Ctsh	Pro-cathepsin H;Cathepsin H mini chain;Cathepsin H;Cathepsin H heavy chain;Cathepsin H light chain	1676481	1858744	1587531	1672352	1523149	1652575	1701989	1497465	1698777	1.59379e+06	0.938201	-0.0920309	0.210455
Q4VC33	Maea	Macrophage erythroblast attacher	24122	24464	26066	21644	20830	24381	21860	23289	24074	22590	0.938357	-0.0917916	0.269176
G3X972	Sec24c	NA	515996	549900	508824	471779	460900	498579	494810	466144	511625	480108	0.938399	-0.0917263	0.15281
O08908	Pik3r2	Phosphatidylinositol 3-kinase regulatory subunit beta	10378	9362	11279	6876	9431	8470	9461	8216	9473.75	8894.5	0.938857	-0.0910221	0.695322
Q9D1K2	Atp6v1f	V-type proton ATPase subunit F	1256715	1308600	1108649	1200691	1202540	1101146	1112788	1160267	1.21866e+06	1.14419e+06	0.938885	-0.0909795	0.194208
P41438	Slc19a1	Folate transporter 1	6001	4193	4012	5015	3899	5013	4339	4796	4805.25	4511.75	0.938921	-0.0909244	0.633258
Q9CYG7	Tomm34	Mitochondrial import receptor subunit TOM34	74937	97227	85702	74279	76603	80027	85464	69813	83036.2	77976.8	0.939069	-0.0906973	0.471538
Q8CFI5	Pars2	Probable proline--tRNA ligase, mitochondrial	43429	38230	38844	44430	43094	36387	34543	40860	41233.2	38721	0.939072	-0.090692	0.3529
Q8BZ21	Kat6a	Histone acetyltransferase KAT6A	1695765	1291144	1694678	2224815	1562248	1505084	1606920	1811443	1.7266e+06	1.62142e+06	0.939084	-0.0906731	0.71296
Q9D939	Sult1c2	Sulfotransferase 1C2	1015968	1071616	1187224	1009977	914207	965427	1075637	1069072	1.0712e+06	1.00609e+06	0.939217	-0.0904695	0.293403
P57780	Actn4	Alpha-actinin-4	12661577	11630240	9927941	9711632	10325344	10512451	9818915	10606194	1.09828e+07	10315726	0.939258	-0.0904068	0.443897
Q6PDG5	Smarcc2	SWI/SNF complex subunit SMARCC2	160750	128120	127245	103238	105077	119531	132783	130422	129838	121953	0.939271	-0.0903873	0.626269
Q5RKZ7	Mocs1	Molybdenum cofactor biosynthesis protein 1;Cyclic pyranopterin monophosphate synthase;Cyclic pyranopterin monophosphate synthase accessory protein	46041	38560	42454	47137	35395	36907	42930	48393	43548	40906.2	0.939337	-0.0902852	0.463562
Q80VA0	Galnt7	N-acetylgalactosaminyltransferase 7	42004	41917	36515	39574	38624	38200	36414	37070	40002.5	37577	0.939366	-0.0902403	0.160699
Q8CGA3	Slc43a2	Large neutral amino acids transporter small subunit 4	65408	47864	61830	57981	51643	56625	56681	54003	58270.8	54738	0.939374	-0.0902292	0.477337
P28867	Prkcd	Protein kinase C delta type;Protein kinase C delta type regulatory subunit;Protein kinase C delta type catalytic subunit	16261	19055	20557	18096	19290	17775	15869	16558	18492.2	17373	0.939475	-0.0900739	0.38195
P63024	Vamp3	Vesicle-associated membrane protein 3	299045	329049	279765	269457	286837	275825	264938	278478	294329	276520	0.939491	-0.0900485	0.272371
Q9D8U8	Snx5	Sorting nexin-5	401785	460914	411815	399257	371472	394592	409801	396711	418443	393144	0.939541	-0.0899724	0.17945
Q61160	Fadd	FAS-associated death domain protein	34117	33216	34623	29195	29032	31051	30743	32407	32787.8	30808.2	0.939627	-0.0898402	0.236566
Q9EQ06	Hsd17b11	Estradiol 17-beta-dehydrogenase 11	1229380	1645775	1194465	1687406	1669798	1263929	1299370	1176370	1.43926e+06	1.35237e+06	0.939629	-0.0898373	0.642501
Q8BFP9	Pdk1	[Pyruvate dehydrogenase (acetyl-transferring)] kinase isozyme 1, mitochondrial	8334	6120	6925	7417	6226	6231	6898	7714	7199	6767.25	0.940026	-0.0892268	0.49776
Q8VDM6	Hnrnpul1	Heterogeneous nuclear ribonucleoprotein U-like protein 1	251850	280753	251917	224749	239817	248248	239660	221048	252317	237193	0.94006	-0.0891759	0.304636
P09470	Ace	Angiotensin-converting enzyme;Angiotensin-converting enzyme, soluble form	985830	917046	970425	1094678	911736	903695	890628	1024141	991995	932550	0.940076	-0.0891514	0.257938
P47941	Crkl	Crk-like protein	217090	230404	222796	206829	200072	220410	211073	193022	219280	206144	0.940097	-0.0891184	0.146666
Q9JHL1	Slc9a3r2	Na(+)/H(+) exchange regulatory cofactor NHE-RF2	621717	502450	472717	481891	483985	523741	437950	508645	519694	488580	0.940131	-0.0890662	0.471619
P24270	Cat	Catalase	40252046	45569845	34286918	42322545	50089404	33564589	33961183	35114057	4.06078e+07	3.81823e+07	0.940269	-0.0888539	0.558595
Q8VCT9	Tesk2	Dual specificity testis-specific protein kinase 2	8013	7603	8193	6622	8431	6862	7088	6234	7607.75	7153.75	0.940324	-0.0887701	0.449658
Q9CR98	Fam136a	Protein FAM136A	25127	17777	15549	11211	15168	19950	15886	14503	17416	16376.8	0.940328	-0.0887642	0.886231
Q9Z0H8	Clip2	CAP-Gly domain-containing linker protein 2	90595	104009	98076	84491	90799	88347	84959	90590	94292.8	88673.8	0.940409	-0.0886398	0.293648
Q9WVJ3	Cpq	Carboxypeptidase Q	289970	303129	284951	274989	247330	296329	273262	267570	288260	271123	0.94055	-0.0884232	0.202568
Q8K3G9	Appl2	DCC-interacting protein 13-beta	28206	32656	27843	23717	26014	27564	24980	27194	28105.5	26438	0.94067	-0.0882394	0.470111
P63154	Crnkl1	Crooked neck-like protein 1	115215	120397	101608	104752	104007	106754	106712	98330	110493	103951	0.94079	-0.0880548	0.246252
Q9D1Q4	Dpm3	Dolichol-phosphate mannosyltransferase subunit 3	50682	83442	52722	62384	63544	64168	55801	51004	62307.5	58629.2	0.940966	-0.0877852	0.736204
Q8R216	Sirt4	NAD-dependent protein deacetylase sirtuin-4	6606	6598	7381	9392	7610	6762	6845	6992	7494.25	7052.25	0.941021	-0.0877005	0.592697
P10852	Slc3a2	4F2 cell-surface antigen heavy chain	638884	444378	561654	490306	429621	509042	514188	556485	533806	502334	0.941043	-0.0876672	0.58631
P58468	Fam207a	Protein FAM207A	8387	7306	9156	7798	7510	8045	8493	6678	8161.75	7681.5	0.941158	-0.0874905	0.422935
Q80WW9	Ddrgk1	DDRGK domain-containing protein 1	73227	72858	73242	75123	64193	71724	72385	68828	73612.5	69282.5	0.941178	-0.0874598	0.106588
P60335	Pcbp1	Poly(rC)-binding protein 1	1029387	1041760	1088297	939151	759104	1037059	1126358	935171	1.02465e+06	964423	0.941223	-0.0873915	0.487087
P01867	Igh-3	Ig gamma-2B chain C region	23313	19224	21077	19716	20959	18651	19945	18880	20832.5	19608.8	0.941258	-0.0873384	0.298635
Q9CR24	Nudt8	Nucleoside diphosphate-linked moiety X motif 8, mitochondrial	314432	284593	296459	349198	292878	284054	290356	304369	311170	292914	0.94133	-0.0872269	0.290159
Q8JZN5	Acad9	Acyl-CoA dehydrogenase family member 9, mitochondrial	1964244	1727450	1885096	2501500	1836166	1895038	1861763	2012250	2.01957e+06	1.9013e+06	0.941439	-0.0870605	0.570668
Q9Z1N5	Ddx39b	Spliceosome RNA helicase Ddx39b	765967	843020	741181	716760	705885	734383	748031	699087	766732	721846	0.941459	-0.0870303	0.197368
P33622	Apoc3	Apolipoprotein C-III	147321	194687	201191	143684	117183	186777	181940	160841	171721	161685	0.941559	-0.0868763	0.66003
Q3UHH8	Gxylt1	Glucoside xylosyltransferase 1	22051	27246	24815	24278	23422	21494	24386	23344	24597.5	23161.5	0.94162	-0.086783	0.303379
Q9CQA3	Sdhb	Succinate dehydrogenase [ubiquinone] iron-sulfur subunit, mitochondrial	5772459	4356923	5801769	7360399	5319350	5348080	5195081	6073583	5.82289e+06	5.48402e+06	0.941805	-0.0865	0.713278
Q14DH7	Acss3	Acyl-CoA synthetase short-chain family member 3, mitochondrial	62048	60733	67343	62537	54028	62365	59112	62457	63165.2	59490.5	0.941823	-0.0864718	0.193516
A0A571BEL3	Zfp469	NA	83514	78865	69278	84557	82796	71838	71298	71888	79053.5	74455	0.941831	-0.0864606	0.352297
Q61730	Il1rap	Interleukin-1 receptor accessory protein	153036	190053	151160	146740	151431	158587	165292	128402	160247	150928	0.941845	-0.0864391	0.495317
Q6PEE2	Ctif	CBP80/20-dependent translation initiation factor	37122	29651	40583	25569	36228	31297	30354	27326	33231.2	31301.2	0.941922	-0.0863203	0.703988
Q6NZR5	Skiv2l	NA	51802	54533	47653	45037	45438	49598	49348	43122	49756.2	46876.5	0.942123	-0.0860129	0.324944
Q8R5J9	Arl6ip5	PRA1 family protein 3	61656	59870	56911	54776	50616	53041	58904	57156	58303.2	54929.2	0.94213	-0.0860017	0.217522
Q99KN9	Clint1	Clathrin interactor 1	971347	1068547	657665	653769	824620	943696	784016	605143	837832	789369	0.942156	-0.0859616	0.77638
Q8R1S0	Coq6	Ubiquinone biosynthesis monooxygenase COQ6, mitochondrial	13819	14618	13852	17614	11836	14201	14736	15667	14975.8	14110	0.94219	-0.0859103	0.499395
Q9D1R9	Rpl34	60S ribosomal protein L34	343994	291756	367400	297679	364740	429241	371260	381444	325207	386671	1.189	0.249748	0.0451092
Q3TMH2	Scrn3	Secernin-3	455849	457867	428909	415272	387882	422862	421335	424363	439474	414110	0.942286	-0.0857629	0.115508
P31532	Saa4	Serum amyloid A-4 protein	47622	52775	56537	46280	43083	50768	52683	44967	50803.5	47875.2	0.942361	-0.0856479	0.4059
Q61545	Ewsr1	RNA-binding protein EWS	375971	383778	323064	285137	305412	331420	336948	315428	341988	322302	0.942438	-0.0855305	0.514493
Q9DCI9	Mrpl32	39S ribosomal protein L32, mitochondrial	27152	27722	30722	33329	26746	27003	28091	30243	29731.2	28020.8	0.942468	-0.0854845	0.350497
Q8VEK0	Tmem30a	Cell cycle control protein 50A	388555	348198	323045	411101	326197	363514	350087	346567	367725	346591	0.942529	-0.085391	0.396643
Q99K01	Pdxdc1	Pyridoxal-dependent decarboxylase domain-containing protein 1	207309	209848	216671	204063	163784	205782	218032	202177	209473	197444	0.942575	-0.0853209	0.380946
Q9CYA6	Zcchc8	Zinc finger CCHC domain-containing protein 8	58646	56504	58372	53670	50266	53988	56064	53856	56798	53543.5	0.9427	-0.0851287	0.101657
Q9QXP6	Mkrn1	E3 ubiquitin-protein ligase makorin-1	16877	25977	16049	19990	19590	20963	16290	17530	19723.2	18593.2	0.942707	-0.0851183	0.726992
Q9JMD0	Znf207	BUB3-interacting and GLEBS motif-containing protein ZNF207	82719	88609	80713	76357	76856	80853	78680	73199	82099.5	77397	0.942722	-0.0850958	0.176669
P39447	Tjp1	Tight junction protein ZO-1	378913	365549	326851	298368	308075	347819	309146	326291	342420	322833	0.942797	-0.0849811	0.410135
Q07417	Acads	Short-chain specific acyl-CoA dehydrogenase, mitochondrial	5144250	4423046	5101843	5936347	4587808	4911344	4675879	5252295	5.15137e+06	4.85683e+06	0.942823	-0.0849412	0.456399
Q8R164	Bphl	Valacyclovir hydrolase	4646853	4320635	4523055	5544853	4533296	4364544	4505018	4544711	4758849	4.48689e+06	0.942852	-0.0848961	0.394928
P10833	Rras	Ras-related protein R-Ras	101537	91011	71231	71932	90542	83276	70770	71965	83927.8	79138.2	0.942933	-0.0847727	0.641592
Q0VG18	Smim24	Small integral membrane protein 24	172201	134066	175877	159654	106164	169101	165905	164071	160450	151310	0.94304	-0.0846096	0.607073
Q923D5	Wbp11	WW domain-binding protein 11	8385	11550	8776	7988	8938	11551	8055	6069	9174.75	8653.25	0.943159	-0.0844268	0.655976
P58059	Mrps21	28S ribosomal protein S21, mitochondrial	47947	48405	63303	65719	54200	50808	53708	53852	56343.5	53142	0.943179	-0.0843967	0.612407
P59708	Sf3b6	Splicing factor 3B subunit 6	45818	45717	40199	40424	39722	42081	42230	38345	43039.5	40594.5	0.943192	-0.084377	0.243927
A2ACP1	Ttc39a	Tetratricopeptide repeat protein 39A	54737	85083	65774	70242	67593	71288	61045	60246	68959	65043	0.943213	-0.0843451	0.651045
A2AWA9	Rabgap1	Rab GTPase-activating protein 1	255369	283557	269158	240374	226863	248299	265790	248388	262114	247335	0.943614	-0.0837308	0.2752
O35298	Aoah	Acyloxyacyl hydrolase;Acyloxyacyl hydrolase small subunit;Acyloxyacyl hydrolase large subunit	35885	40931	39046	35134	32314	39126	35711	35352	37749	35625.8	0.943753	-0.083518	0.314369
A0A571BF69	Mgam	NA	484665	438231	486680	438488	380663	444020	448293	471420	462016	436099	0.943905	-0.0832871	0.326273
Q9QYA2	Tomm40	Mitochondrial import receptor subunit TOM40 homolog	72415	62795	69794	71004	59999	63636	70486	66440	69002	65140.2	0.944034	-0.0830889	0.261071
P70297	Stam	Signal transducing adapter molecule 1	206364	225040	200986	194142	205625	196023	198000	180771	206633	195105	0.944209	-0.0828218	0.220597
Q9D6N5	Drap1	Dr1-associated corepressor	7128	7733	7930	7635	8597	9103	9469	8990	7606.5	9039.75	1.18842	0.24905	0.00132922
Q9EP69	Sacm1l	Phosphatidylinositide phosphatase SAC1	720650	729109	767551	759029	646387	694955	710508	758546	744085	702599	0.944246	-0.0827654	0.178086
P61022	Chp1	Calcineurin B homologous protein 1	524345	469283	488295	461051	417721	486506	451379	479080	485744	458672	0.944267	-0.0827334	0.24592
Q9QXY6	Ehd3	EH domain-containing protein 3	1024715	1119965	884493	875697	939445	983979	868784	895312	976218	921880	0.944339	-0.0826236	0.462068
Q4VAA2	Cdv3	Protein CDV3	50559	71767	48117	52139	62968	53006	46190	48038	55645.5	52550.5	0.94438	-0.0825605	0.667844
Q8BXK9	Clic5	Chloride intracellular channel protein 5	638138	545234	583837	545671	510368	547062	544926	581904	578220	546065	0.94439	-0.0825458	0.270607
Q8R3B1	Plcd1	1-phosphatidylinositol 4,5-bisphosphate phosphodiesterase delta-1	146257	145079	141385	128367	137401	135649	125626	131285	140272	132490	0.944524	-0.0823409	0.176342
Q66X19	Nlrp4e	NACHT, LRR and PYD domains-containing protein 4E	82103	63980	78808	66715	56285	79385	62389	77445	72901.5	68876	0.944782	-0.0819471	0.576203
Q80ZK0	Mrps10	28S ribosomal protein S10, mitochondrial	89973	76847	95326	105024	79529	80022	90461	96898	91792.5	86727.5	0.944821	-0.0818868	0.533809
Q8K019	Bclaf1	Bcl-2-associated transcription factor 1	391447	382582	347380	310638	402524	442018	432605	422584	358012	424933	1.18692	0.247228	0.0381338
Q8C0Z1	Fam234a	Protein ITFG3	15193	10717	13688	12618	11693	11279	11238	15129	13054	12334.8	0.944902	-0.0817635	0.600661
Q9Z2C5	Mtm1	Myotubularin	260349	256071	225331	241743	228676	246075	230120	224535	245874	232352	0.945004	-0.0816073	0.206901
Q91YP3	Dera	Deoxyribose-phosphate aldolase	543162	591764	594170	546160	478591	536538	591261	543896	568814	537572	0.945074	-0.0815003	0.297637
Q8C0Q9	Rapgef5	Rap guanine nucleotide exchange factor 5	744009	918454	605784	693599	754798	670044	719295	655758	740462	699974	0.945321	-0.0811239	0.644578
Q61166	Mapre1	Microtubule-associated protein RP/EB family member 1	119926	141916	122157	122753	133230	119059	113596	113206	126688	119773	0.945415	-0.0809802	0.343045
P18052	Ptpra	Receptor-type tyrosine-protein phosphatase alpha	8016	6566	8678	7619	7271	9346	6809	5768	7719.75	7298.5	0.945432	-0.0809541	0.593277
Q9JMC3	Dnaja4	DnaJ homolog subfamily A member 4	177359	204082	173392	173456	175378	172391	178192	162692	182072	172163	0.945577	-0.0807338	0.278578
Q61335	Bcap31	B-cell receptor-associated protein 31	1562072	1539872	1407290	1445817	1407553	1340793	1331970	1551293	1.48876e+06	1.4079e+06	0.945686	-0.0805667	0.240909
Q99LC5	Etfa	Electron transfer flavoprotein subunit alpha, mitochondrial	12892185	11284284	13080694	13615691	11736410	10548670	13830215	12000365	1.27182e+07	12028915	0.945802	-0.0803895	0.435869
Q9WUR0	Tinag	NA	256313	250537	234118	229156	205217	228700	249333	234491	242531	229435	0.946004	-0.0800821	0.293126
P07759	Serpina3k	Serine protease inhibitor A3K	5997500	8292774	6598373	6806485	6679192	6527197	7241026	5752844	6923783	6.55006e+06	0.946024	-0.0800513	0.558876
P14847	Crp	C-reactive protein	76366	92654	92616	68843	59733	83678	93010	76237	82619.8	78164.5	0.946075	-0.0799732	0.633881
Q91VF2	Hnmt	Histamine N-methyltransferase	176853	201204	180730	182208	157630	183135	180641	179765	185249	175293	0.946256	-0.0796975	0.265479
Q9EP89	Lactb	Serine beta-lactamase-like protein LACTB, mitochondrial	1117555	964729	1067063	1280586	1001629	1069053	1034267	1087578	1.10748e+06	1.04813e+06	0.946409	-0.0794648	0.464435
Q14AI6	Rpusd3	RNA pseudouridylate synthase domain-containing protein 3	31648	31011	37310	43998	34971	32103	34813	34366	35991.8	34063.2	0.946418	-0.0794502	0.622225
Q14CH7	Aars2	Alanine--tRNA ligase, mitochondrial	49552	43664	46788	49350	43749	44431	42991	48038	47338.5	44802.2	0.946423	-0.0794428	0.205756
Q65Z40	Wapl	Wings apart-like protein homolog	51226	58322	47337	45767	45854	53136	48940	43879	50663	47952.2	0.946494	-0.079334	0.466161
Q8CEE7	Rdh13	Retinol dehydrogenase 13	82978	64955	78613	75411	70310	70601	68377	76593	75489.2	71470.2	0.946761	-0.0789284	0.421071
Q9EQP2	Ehd4	EH domain-containing protein 4	1360886	1590760	1371770	1332096	1351115	1387273	1318649	1297726	1413878	1.33869e+06	0.946822	-0.0788349	0.295086
Q5U430	Ubr3	E3 ubiquitin-protein ligase UBR3	16420	20403	18837	18154	20110	17101	17107	15573	18453.5	17472.8	0.946853	-0.0787878	0.45378
Q9D074	Mgrn1	E3 ubiquitin-protein ligase MGRN1	38547	35212	32662	27682	29208	31544	31078	35146	33525.8	31744	0.946854	-0.0787857	0.564308
Q8BGX0	Trim23	E3 ubiquitin-protein ligase TRIM23	64878	90115	66496	78108	75770	79451	73646	54820	74899.2	70921.8	0.946895	-0.0787231	0.641858
Q8K0C4	Cyp51a1	Lanosterol 14-alpha demethylase	1255920	1362451	1315702	1278863	1181801	1124990	1309630	1319880	1303234	1.23408e+06	0.946933	-0.0786658	0.258008
P98197	Atp11a	Probable phospholipid-transporting ATPase IH	1304725	1171805	1201021	1284939	1101076	1197930	1183698	1217030	1.24062e+06	1.17493e+06	0.947052	-0.0784851	0.164856
P59481	Lman2l	VIP36-like protein	63384	77452	67088	66882	64823	69013	66004	60416	68701.5	65064	0.947054	-0.0784821	0.348152
Q9ER39	Tor1a	Torsin-1A	46509	49166	44248	47357	47656	43307	45679	40765	46820	44351.8	0.947282	-0.0781339	0.227599
P85094	Isoc2a	Isochorismatase domain-containing protein 2A, mitochondrial	1544875	1450156	1631368	1755784	1490624	1370774	1531377	1653431	1.59555e+06	1.51155e+06	0.947357	-0.0780198	0.374235
Q8R313	Exoc6	Exocyst complex component 6	145343	146793	137510	132566	135520	136232	134157	126765	140553	133168	0.947461	-0.0778614	0.122383
P56213	Gfer	FAD-linked sulfhydryl oxidase ALR	106308	120661	106227	103120	99263	107167	106132	100839	109079	103350	0.947481	-0.0778315	0.247409
Q8CHK3	Mboat7	Lysophospholipid acyltransferase 7	156317	144561	138175	139530	135769	133948	138029	140467	144646	137053	0.94751	-0.0777874	0.154764
Q8JZK9	Hmgcs1	Hydroxymethylglutaryl-CoA synthase, cytoplasmic	772786	833975	757757	824976	959278	896692	965260	962841	797374	946018	1.18642	0.246612	0.00152171
Q99PT1	Arhgdia	Rho GDP-dissociation inhibitor 1	1478277	1869112	1464044	1385238	1658805	1440293	1339500	1434296	1.54917e+06	1.46822e+06	0.94775	-0.0774218	0.559859
Q3UFY8	Trmt10c	Mitochondrial ribonuclease P protein 1	152012	127379	160152	164868	125082	137671	148215	161980	151103	143237	0.947944	-0.0771257	0.530092
Q9JKC8	Ap3m1	AP-3 complex subunit mu-1	124320	136330	134232	121221	118577	126252	126760	117664	129026	122313	0.947976	-0.0770783	0.186996
P62852	Rps25	40S ribosomal protein S25	961049	1012962	1075772	1073730	1206620	1180022	1242609	1262227	1.03088e+06	1.22287e+06	1.18624	0.246396	0.0031272
Q6NXJ0	Wwc2	Protein WWC2	42265	40287	35851	37795	32875	40895	36232	38099	39049.5	37025.2	0.948162	-0.0767946	0.388883
Q9R269	Ppl	Periplakin	142997	153257	134476	119516	140166	140176	120008	121392	137562	130436	0.948198	-0.0767402	0.4769
Q5U3K5	Rabl6	Rab-like protein 6	76526	81807	76049	71003	73452	71970	71709	72452	76346.2	72395.8	0.948255	-0.0766523	0.170041
P81117	Nucb2	Nucleobindin-2;Nesfatin-1	88692	95079	81929	83041	72696	93173	83966	80867	87185.2	82675.5	0.948274	-0.0766242	0.408945
Q02614	Sap30bp	SAP30-binding protein	16671	17523	18735	20331	16301	18860	17942	16383	18315	17371.5	0.948485	-0.0763034	0.388913
Q8VHG0	Fmo4	Dimethylaniline monooxygenase [N-oxide-forming] 4	102521	76694	95301	83609	75943	88891	82176	92672	89531.2	84920.5	0.948501	-0.0762785	0.555191
Q99PV0	Prpf8	Pre-mRNA-processing-splicing factor 8	790737	816349	722276	657977	580961	734574	847602	670403	746835	708385	0.948516	-0.0762554	0.55533
P54276	Msh6	DNA mismatch repair protein Msh6	8569	7468	8094	5382	6206	7431	7903	6454	7378.25	6998.5	0.948531	-0.0762329	0.736078
Q5BL07	Pex1	Peroxisome biogenesis factor 1	79536	85302	77544	84986	82819	78186	75052	74521	81842	77644.5	0.948712	-0.0759577	0.1727
Q8C8R3	Ank2	Ankyrin-2	24416	27346	22294	20432	23114	22867	24057	19606	23622	22411	0.948734	-0.0759241	0.544378
Q91YJ5	Mtif2	Translation initiation factor IF-2, mitochondrial	86319	76910	89382	96037	91200	118294	93895	108642	87162	103008	1.1818	0.240982	0.0797165
Q91YD6	Vill	Villin-like protein	712619	766593	695974	741572	626735	733256	724053	683553	729190	691899	0.948861	-0.0757318	0.254978
Q9WUQ2	Preb	Prolactin regulatory element-binding protein	172857	209076	160417	173638	185283	171274	159509	163404	178997	169868	0.948996	-0.0755256	0.487298
Q8BKR5	Ppp1r37	Protein phosphatase 1 regulatory subunit 37	14371	13292	13887	12790	13949	12748	11644	13230	13585	12892.8	0.949043	-0.0754545	0.292795
Q9D8Y1	Tmem126a	Transmembrane protein 126A	177111	167974	172589	199257	169156	164040	163158	184107	179233	170115	0.94913	-0.0753218	0.319267
P25911	Lyn	Tyrosine-protein kinase Lyn;Tyrosine-protein kinase Fyn;Tyrosine-protein kinase HCK	12378	11787	13295	11374	10905	12170	11456	11825	12208.5	11589	0.949257	-0.0751299	0.265354
Q9DBG1	Cyp27a1	Sterol 26-hydroxylase, mitochondrial	162897	129665	160407	183441	137491	148406	156729	161508	159102	151034	0.949284	-0.0750879	0.59316
Q9WVE8	Pacsin2	Protein kinase C and casein kinase substrate in neurons protein 2	1697256	1626520	1591837	1395486	1305330	1554281	1605596	1527715	1.57777e+06	1.49823e+06	0.949585	-0.0746317	0.435636
Q8BNW9	Kbtbd11	Kelch repeat and BTB domain-containing protein 11	41521	52654	39998	38063	46546	39989	39512	37512	43059	40889.8	0.949621	-0.0745756	0.606771
Q9ER67	Maged2	NA	11945	13069	11022	8344	11792	11198	10714	8443	11095	10536.8	0.949685	-0.0744797	0.719807
Q8JZU2	Slc25a1	Tricarboxylate transport protein, mitochondrial	678445	497192	691159	784711	552108	657750	623075	685323	662877	629564	0.949745	-0.0743876	0.719206
Q60996	Ppp2r5c	Serine/threonine-protein phosphatase 2A 56 kDa regulatory subunit gamma isoform	55582	52365	58271	55712	62636	53509	47295	47350	55482.5	52697.5	0.949804	-0.0742983	0.461353
Q9WV98	Timm9	Mitochondrial import inner membrane translocase subunit Tim9	214943	198729	194214	219362	182325	202673	197437	203325	206812	196440	0.949848	-0.0742312	0.238895
O09159	Man2b1	Lysosomal alpha-mannosidase	414120	448071	418527	404798	589620	489424	465288	445378	421379	497428	1.18048	0.239368	0.0744263
A2AJK6	Chd7	Chromodomain-helicase-DNA-binding protein 7	41673	44280	24143	22396	36379	38807	26209	24492	33123	31471.8	0.950148	-0.0737759	0.914092
P63011	Rab3a	Ras-related protein Rab-3A	23362	25253	27252	26394	24340	27306	22796	22723	25565.2	24291.2	0.950167	-0.0737474	0.375791
Q9JKS5	Habp4	Intracellular hyaluronan-binding protein 4	51160	58445	51378	51347	50641	53684	52729	44698	53082.5	50438	0.950181	-0.0737252	0.363423
Q8C5L3	Cnot2	CCR4-NOT transcription complex subunit 2	8371	9364	9412	7472	7202	9487	8675	7535	8654.75	8224.75	0.950316	-0.0735203	0.553579
Q8CFI7	Polr2b	DNA-directed RNA polymerase II subunit RPB2	67109	54148	59328	54389	51324	55363	59516	57104	58743.5	55826.8	0.950348	-0.0734727	0.449646
Q3UWL8	Pfdn4	Prefoldin subunit 4	209396	230341	215918	193317	198406	203639	201748	203200	212243	201748	0.950553	-0.0731608	0.273261
Q62191	Trim21	E3 ubiquitin-protein ligase TRIM21	20816	24400	23051	20296	20577	23516	20712	19380	22140.8	21046.2	0.950566	-0.0731409	0.42836
P97431	Irf6	Interferon regulatory factor 6	38202	36736	34350	31294	31103	33840	34299	34400	35145.5	33410.5	0.950634	-0.0730384	0.376389
P15392	Cyp2a4	Cytochrome P450 2A4	1386233	1423919	1410030	1217831	1148142	1311315	1398246	1312584	1.3595e+06	1.29257e+06	0.950768	-0.0728352	0.391201
Q8C3K5	Tmem72	Transmembrane protein 72	7213	4109	5229	5122	4472	4929	5126	6081	5418.25	5152	0.950861	-0.0726944	0.796812
Q99JY8	Plpp3	Lipid phosphate phosphohydrolase 3	44825	39574	37608	37114	37102	39665	35142	39409	39780.2	37829.5	0.950962	-0.0725406	0.387314
P70302	Stim1	Stromal interaction molecule 1	10131	9908	9102	7501	8274	8069	9552	8951	9160.5	8711.5	0.950985	-0.0725052	0.586793
Q9EQ20	Aldh6a1	Methylmalonate-semialdehyde dehydrogenase [acylating], mitochondrial	21173203	17591888	21376484	24764706	17731545	20267330	21125519	21622543	2.12266e+07	2.01867e+07	0.951013	-0.0724637	0.603886
Q8BWM0	Ptges2	Prostaglandin E synthase 2;Prostaglandin E synthase 2 truncated form	708066	672762	724477	740774	621488	697701	709573	678143	711520	676726	0.9511	-0.0723315	0.213318
Q99MI1	Erc1	ELKS/Rab6-interacting/CAST family member 1	128226	121730	99896	102258	109753	115115	103559	101578	113028	107501	0.951107	-0.0723204	0.540935
G3X9D6	Apon	NA	43273	56266	54469	41346	44427	45347	49672	46371	48838.5	46454.2	0.951181	-0.0722083	0.641367
Q9Z239	Fxyd1	Phospholemman	26164	16824	21676	17137	16661	17781	19777	23599	20450.2	19454.5	0.951309	-0.0720146	0.758384
P21300	Akr1b7	Aldose reductase-related protein 1	3769	4643	5024	4053	4367	4042	3797	4432	4372.25	4159.5	0.951341	-0.0719658	0.568323
Q9D1G1	Rab1b	Ras-related protein Rab-1B	705035	780325	714780	749189	651702	736143	710541	707566	737332	701488	0.951387	-0.0718964	0.199659
Q8VC60	Glb1l	Beta-galactosidase-1-like protein	97234	113150	99955	94568	103676	97511	98917	85125	101227	96307.2	0.951401	-0.0718743	0.420997
Q8R332	Nup58	Nucleoporin p58/p45	15764	16945	13011	11800	13203	15050	13316	13158	14380	13681.8	0.951443	-0.0718109	0.6726
P0DN34	Ndufb1	NA	252645	189778	259774	352689	233346	231608	251972	286779	263722	250926	0.951482	-0.0717518	0.839655
P61028	Rab8b	Ras-related protein Rab-8B	34298	33780	32331	32410	30216	34188	30517	31460	33204.8	31595.2	0.951528	-0.071682	0.17748
D3Z7X0	Acad12	NA	79300	80325	85630	88556	73419	86260	78987	78968	83452.8	79408.5	0.951538	-0.0716661	0.279875
Q811D0	Dlg1	Disks large homolog 1	170829	164218	153450	150304	146490	164523	146187	150645	159700	151961	0.95154	-0.0716631	0.268819
Q8BVI5	Stx16	Syntaxin-16	35838	41752	34479	35088	33874	35259	36103	34810	36789.2	35011.5	0.951677	-0.0714554	0.371664
Q91ZH7	Abhd3	Phospholipase ABHD3	189884	190381	184752	207364	181996	191506	187442	174160	193095	183776	0.951738	-0.0713643	0.181686
P61358	Rpl27	60S ribosomal protein L27	225250	228246	223384	236846	197828	218549	239197	214063	228432	217409	0.951748	-0.0713483	0.284618
Q9CR62	Slc25a11	Mitochondrial 2-oxoglutarate/malate carrier protein	1690993	1313890	1841356	2045437	1424779	1644425	1675512	1814735	1722919	1.63986e+06	0.951793	-0.0712798	0.723713
Q61696	Hspa1a	Heat shock 70 kDa protein 1A;Heat shock 70 kDa protein 1B	3463396	3492986	3387888	3054689	2949855	3180296	3316935	3306417	3.34974e+06	3.18838e+06	0.951828	-0.0712274	0.279893
Q3TEA8	Hp1bp3	Heterochromatin protein 1-binding protein 3	2400809	2277910	1778242	1722139	2199047	2221911	1856964	1507430	2044775	1946338	0.951859	-0.0711798	0.697925
G3X939	Slc9a3	Sodium/hydrogen exchanger	94606	93100	95646	107436	90613	95273	92472	93651	97697	93002.2	0.951946	-0.0710486	0.243702
O35405	Pld3	Phospholipase D3	33512	28759	30657	30551	32399	31611	27964	25573	30869.8	29386.8	0.951959	-0.071028	0.450044
Q06185	Atp5me	ATP synthase subunit e, mitochondrial	2301409	1886462	2556058	3299542	2279738	2216679	2356639	2708178	2.51087e+06	2.39031e+06	0.951985	-0.0709892	0.812019
Q3TIR3	Ric8a	Synembryn-A	25048	31132	29224	26120	28373	24983	24993	27837	27881	26546.5	0.952136	-0.0707606	0.470823
Q8K5B2	Mcfd2	Multiple coagulation factor deficiency protein 2 homolog	99420	90595	91051	77953	71202	85143	96485	89015	89754.8	85461.2	0.952164	-0.0707179	0.554481
Q61033	Tmpo	Lamina-associated polypeptide 2, isoforms alpha/zeta	231214	212694	207160	187286	187379	212382	193433	205060	209588	199564	0.952168	-0.0707117	0.400857
Q9D0W5	Ppil1	Peptidyl-prolyl cis-trans isomerase-like 1	260289	271834	236036	204489	228892	229706	237931	229607	243162	231534	0.95218	-0.0706937	0.544329
Q9QX11	Cyth1	Cytohesin-1	26008	26592	24848	22158	20531	27216	25066	22031	24901.5	23711	0.952192	-0.0706761	0.515127
P17225	Ptbp1	Polypyrimidine tract-binding protein 1	1120835	1235389	1057474	945771	942766	1011606	1118828	1077880	1.08987e+06	1037770	0.952199	-0.0706657	0.519649
Q60668	Hnrnpd	Heterogeneous nuclear ribonucleoprotein D0	543629	653507	498256	487930	535290	509616	536156	498022	545830	519771	0.952257	-0.0705769	0.57554
P98191	Cds1	Phosphatidate cytidylyltransferase 1	43248	42404	39474	38575	35524	38798	37969	43599	40925.2	38972.5	0.952285	-0.0705347	0.364402
Q922J9	Far1	Fatty acyl-CoA reductase 1	42565	44132	39658	46628	39918	46371	42293	36154	43245.8	41184	0.952325	-0.0704744	0.447058
O55131	Septin7	Septin-7	369052	442537	349337	349679	368332	381935	349400	338960	377651	359657	0.952352	-0.0704339	0.505007
Q3UTZ3	Trappc14	Uncharacterized protein C7orf43 homolog	2745	1893	2515	1730	1818	2121	2426	2095	2220.75	2115	0.952381	-0.0703893	0.788073
Q8C0T5	Sipa1l1	Signal-induced proliferation-associated 1-like protein 1	5795	6511	6983	6380	7781	8073	7028	7384	6417.25	7566.5	1.17909	0.237671	0.0161154
Q8VD00	Tmem97	Transmembrane protein 97	93419	100274	84191	89129	125014	103183	105123	99247	91753.2	108142	1.17861	0.237092	0.0458246
P47199	Cryz	Quinone oxidoreductase	7952003	9125501	7735888	7937166	7631273	7917388	8175424	7472647	8.18764e+06	7799183	0.952556	-0.0701246	0.321574
Q8R1T4	Slc35a3	UDP-N-acetylglucosamine transporter	38665	37818	33856	41671	32489	36621	37647	38044	38002.5	36200.2	0.952575	-0.0700947	0.429009
P60521	Gabarapl2	Gamma-aminobutyric acid receptor-associated protein-like 2	35144	43709	34435	34800	50037	44947	39970	39245	37022	43549.8	1.17632	0.234282	0.0896672
Q99JI6	Rap1b	Ras-related protein Rap-1b	1673897	1635936	1547804	1641065	1509777	1639395	1476023	1565884	1.62468e+06	1.54777e+06	0.952664	-0.0699607	0.140933
Q68FM7	Arhgef11	NA	2417	2200	2168	1377	1544	2024	1954	2254	2040.5	1944	0.952708	-0.0698945	0.820357
Q80UW8	Polr2e	DNA-directed RNA polymerases I, II, and III subunit RPABC1	48129	52780	45237	46285	47051	46449	46558	43283	48107.8	45835.2	0.952762	-0.0698118	0.283333
Q9Z2Y3	Homer1	Homer protein homolog 1	11048	9741	10694	9645	8850	10922	9325	10089	10282	9796.5	0.952782	-0.0697826	0.419088
Q9D0L8	Rnmt	mRNA cap guanine-N7 methyltransferase	52516	52653	50419	48118	47226	51155	49054	46662	50926.5	48524.2	0.952829	-0.0697107	0.154334
O89079	Cope	Coatomer subunit epsilon	243282	301288	269354	285971	238287	255723	285375	268709	274974	262024	0.952904	-0.0695977	0.459393
O70439	Stx7	Syntaxin-7	293210	277113	299032	271126	251569	279296	273038	282936	285120	271710	0.952965	-0.0695042	0.217323
Q8BUY9	Pggt1b	Geranylgeranyl transferase type-1 subunit beta	33977	38458	36151	38616	32934	35995	33771	37586	36800.5	35071.5	0.953017	-0.0694262	0.301829
Q8CC21	Ttc19	Tetratricopeptide repeat protein 19, mitochondrial	84810	97894	95619	99102	95278	93780	90271	80369	94356.2	89924.5	0.953032	-0.0694039	0.391937
P41105	Rpl28	60S ribosomal protein L28	2805367	3038378	2503806	2683055	3603427	3288650	3192575	2881137	2.75765e+06	3.24145e+06	1.17544	0.233198	0.0401182
Q62172	Ralbp1	RalA-binding protein 1	148931	162239	148283	142006	139667	150690	144102	138776	150365	143309	0.953074	-0.0693397	0.214867
Q8K0G5	Eipr1	Protein TSSC1	40875	45065	37363	36833	34509	38846	37600	41689	40034	38161	0.953215	-0.0691268	0.471499
Q62383	Supt6h	Transcription elongation factor SPT6	93424	90902	80745	69300	78858	80247	85182	74477	83592.8	79691	0.953324	-0.068961	0.596985
Q64314	Cd34	Hematopoietic progenitor cell antigen CD34	12349	13388	13538	13773	11920	13346	12045	13261	13262	12643	0.953325	-0.0689595	0.2614
P61079	Ube2d3	Ubiquitin-conjugating enzyme E2 D3;Ubiquitin-conjugating enzyme E2 D2B;Ubiquitin-conjugating enzyme E2 D2	476514	481735	509401	443893	400291	479977	498806	443296	477886	455592	0.95335	-0.0689218	0.415495
Q8CAY6	Acat2	Acetyl-CoA acetyltransferase, cytosolic	615107	690144	691727	655991	597689	678395	636703	616558	663242	632336	0.953402	-0.068844	0.263536
Q9CQR4	Acot13	Acyl-coenzyme A thioesterase 13;Acyl-coenzyme A thioesterase 13, N-terminally processed	1969015	1614353	2130505	2398117	1895097	1858618	1975615	2004687	2.028e+06	1.9335e+06	0.953406	-0.0688379	0.682834
Q80TR8	Dcaf1	Protein VPRBP	68061	58164	67660	58487	55005	56804	65270	63534	63093	60153.2	0.953406	-0.0688373	0.462445
Q9DBR3	Armc8	Armadillo repeat-containing protein 8	40575	42731	42686	37318	30728	42448	43878	38662	40827.5	38929	0.953499	-0.0686959	0.55692
Q811G0	Bbs9	Protein PTHB1	10437	9546	8724	11096	9441	10079	9241	9192	9950.75	9488.25	0.953521	-0.0686632	0.479602
P97461	Rps5	40S ribosomal protein S5;40S ribosomal protein S5, N-terminally processed	1060996	1019754	1139668	1032195	1176814	1192196	1337845	1289897	1.06315e+06	1249188	1.17498	0.232641	0.00737613
P02463	Col4a1	Collagen alpha-1(IV) chain;Arresten	14728	12496	12729	13187	16318	17162	13263	15686	13285	15607.2	1.1748	0.232418	0.0619615
O54724	Cavin1	Polymerase I and transcript release factor	342632	297691	284022	249143	281964	320917	252882	263318	293372	279770	0.953637	-0.0684886	0.611167
P07356	Anxa2	Annexin A2	2240974	2172219	2342157	2106469	1992674	2108024	1984965	2365374	2.21545e+06	2.11276e+06	0.953646	-0.0684745	0.343293
Q8BI08	Mal2	Protein MAL2	255428	230595	229352	212325	220086	237111	201384	226155	231925	221184	0.953688	-0.0684113	0.393891
Q8CAK1	Iba57	Putative transferase CAF17 homolog, mitochondrial	30611	26508	29226	32847	27528	26835	29702	29607	29798	28418	0.953688	-0.0684105	0.422526
Q9D727	#N/A	Uncharacterized protein C6orf226 homolog	9561	9740	10917	9137	12432	10326	8076	6703	9838.75	9384.25	0.953805	-0.0682336	0.637685
Q9DB16	Cab39l	Calcium-binding protein 39-like	187498	197121	189870	170736	146909	185570	185183	193146	186306	177702	0.953817	-0.0682162	0.496024
Q80ZX0	Sec24b	NA	81917	85672	76574	73420	79970	78435	75014	69513	79395.8	75733	0.953867	-0.0681397	0.351296
Q99KI0	Aco2	Aconitate hydratase, mitochondrial	35131950	29987038	36646101	41183521	30620517	34273870	34633871	36828522	3.57372e+07	34089195	0.953887	-0.0681102	0.596844
Q64700	Rbl2	Retinoblastoma-like protein 2	4745	4359	3288	3720	2615	5471	3843	3441	4028	3842.5	0.953947	-0.0680184	0.69396
Q9Z2A5	Ate1	Arginyl-tRNA--protein transferase 1	149090	151438	154389	125075	118475	141554	153882	139399	144998	138328	0.953996	-0.067945	0.53612
Q8C167	Prepl	Prolyl endopeptidase-like	20336	18419	18178	18808	16308	17455	19211	19285	18935.2	18064.8	0.954028	-0.0678972	0.354948
Q61207	Psap	Prosaposin	10576164	9874330	11821354	9636362	12919571	11721750	11916408	12640064	1.04771e+07	1.22994e+07	1.17394	0.231361	0.0291399
P26450	Pik3r1	Phosphatidylinositol 3-kinase regulatory subunit alpha	55614	66525	56910	53481	58639	57745	54124	51369	58132.5	55469.2	0.954187	-0.0676567	0.465621
Q8BP78	Fra10ac1	Protein FRA10AC1 homolog	5381	4502	6694	3552	5075	5496	3919	4717	5032.25	4801.75	0.954195	-0.0676433	0.863707
Q9DB25	Alg5	Dolichyl-phosphate beta-glucosyltransferase	25769	25020	24947	24164	21599	24104	25259	24370	24975	23833	0.954274	-0.0675241	0.255812
Q99N96	Mrpl1	39S ribosomal protein L1, mitochondrial	199168	168048	222356	240029	186880	192351	193913	218628	207400	197943	0.954401	-0.0673326	0.662887
Q9R020	Zranb2	Zinc finger Ran-binding domain-containing protein 2	75410	73395	59566	59701	53411	60867	67576	74008	67018	63965.5	0.954453	-0.0672546	0.633173
Q3U0J8	Tbc1d2b	TBC1 domain family member 2B	10420	12544	9552	9246	9784	11979	7796	10311	10440.5	9967.5	0.954696	-0.0668872	0.667891
Q8JZN7	Rhot2	Mitochondrial Rho GTPase 2	140562	126766	141580	152036	131780	136534	132519	134728	140236	133890	0.954749	-0.0668058	0.324286
Q04736	Yes1	Tyrosine-protein kinase Yes	287574	259022	252935	237245	258550	246900	243020	241440	259194	247478	0.954796	-0.066735	0.362643
Q8BIJ6	Iars2	Isoleucine--tRNA ligase, mitochondrial	1858085	1644505	1823841	1951576	1675464	1745838	1668976	1858864	1.8195e+06	1.73729e+06	0.954814	-0.0667086	0.346431
Q3ULD5	Mccc2	Methylcrotonoyl-CoA carboxylase beta chain, mitochondrial	2521878	2244267	2518386	2766759	2266025	2327046	2389901	2614403	2.51282e+06	2.39934e+06	0.95484	-0.0666689	0.43137
Q9D819	Ppa1	Inorganic pyrophosphatase	805627	797464	809500	731623	684726	770933	801035	745814	786054	750627	0.954931	-0.0665313	0.300965
Q9CPY7	Lap3	Cytosol aminopeptidase	14446802	16934890	13662906	14684887	14259127	14620245	13968393	14196161	1.49324e+07	1.4261e+07	0.955038	-0.06637	0.420422
Q8C5L6	Inpp5k	Inositol polyphosphate 5-phosphatase K	55683	60226	54636	67349	60813	56447	50277	59662	59473.5	56799.8	0.955043	-0.0663624	0.506011
Q00262	Stx2	Syntaxin-2	9843	6551	6680	6891	6397	7128	6640	8455	7491.25	7155	0.955114	-0.0662547	0.759649
O54692	Zw10	Centromere/kinetochore protein zw10 homolog	46233	41867	43687	37752	36945	41415	42347	41241	42384.8	40487	0.955226	-0.0660865	0.433734
Q9WUM5	Suclg1	Succinyl-CoA ligase [ADP/GDP-forming] subunit alpha, mitochondrial	1599545	1324999	1812784	1935162	1255692	1544221	1778773	1795339	1.66812e+06	1.59351e+06	0.955269	-0.0660206	0.711752
Q9CZW5	Tomm70	Mitochondrial import receptor subunit TOM70	336380	281377	323162	353533	296085	314931	300285	325312	323613	309153	0.955318	-0.0659474	0.467113
Q9DBT5	Ampd2	AMP deaminase 2	7759	8411	8232	10433	7851	8199	8521	8711	8708.75	8320.5	0.955418	-0.0657954	0.593921
O08709	Prdx6	Peroxiredoxin-6	7063267	7993264	7154263	6826255	6677265	7430549	7104833	6529914	7.25926e+06	6.93564e+06	0.955419	-0.0657939	0.356447
Q7TMS5	Abcg2	ATP-binding cassette sub-family G member 2	4698640	3749861	5062213	4647509	3876891	4082139	4287739	5104870	4.53956e+06	4.33791e+06	0.95558	-0.0655511	0.628191
Q3UFK8	Frmd8	FERM domain-containing protein 8	40242	55430	46970	40071	48283	40781	45686	39847	45678.2	43649.2	0.955581	-0.0655505	0.677886
P07214	Sparc	SPARC	67560	66695	63626	54498	83009	79379	69427	64401	63094.8	74054	1.1737	0.231058	0.0856777
Q80WQ2	Vac14	Protein VAC14 homolog	219078	252452	223599	212823	220335	217060	220969	209277	226988	216910	0.955602	-0.0655178	0.338859
P23249	Mov10	Putative helicase MOV-10	115095	136478	113654	127587	120753	122459	116864	110866	123204	117736	0.955618	-0.0654938	0.421383
Q9CPQ1	Cox6c	Cytochrome c oxidase subunit 6C	1934225	1086850	1839399	2296095	1111944	1673602	1896266	2157183	1.78914e+06	1.70975e+06	0.955625	-0.0654838	0.864539
Q99L04	Dhrs1	Dehydrogenase/reductase SDR family member 1	1097774	1094468	1034185	1193073	1036580	1064223	1045437	1077168	1104875	1055852	0.95563	-0.0654755	0.2325
P16331	Pah	Phenylalanine-4-hydroxylase	4047570	4840520	5611645	5082895	4476858	4559520	4577747	5100511	4.89566e+06	4678659	0.955675	-0.0654075	0.621211
Q8QZY6	Tspan14	Tetraspanin-14	40720	41939	41351	40373	37234	37657	42167	40041	41095.8	39274.8	0.955689	-0.0653871	0.207424
Q9Z2I0	Letm1	LETM1 and EF-hand domain-containing protein 1, mitochondrial	2347531	1852078	2381982	2774195	2048545	2124020	2166582	2602214	2.33895e+06	2.23534e+06	0.955704	-0.0653644	0.706179
Q8VDI7	Ubac1	Ubiquitin-associated domain-containing protein 1	22677	21186	22704	19179	17877	20134	21563	22377	21436.5	20487.8	0.955741	-0.0653078	0.491724
P52875	Tmem165	Transmembrane protein 165	42731	43306	43871	43238	39801	41886	43458	40344	43286.5	41372.2	0.955777	-0.0652537	0.100392
Q9JJK2	Lancl2	LanC-like protein 2	197508	220163	202130	184674	190677	189775	193077	195424	201119	192238	0.955844	-0.0651522	0.320872
O09044	Snap23	Synaptosomal-associated protein 23	178363	178606	172198	165929	155443	171234	168428	169382	173774	166122	0.955964	-0.0649713	0.162058
Q8R2M2	Dnttip2	Deoxynucleotidyltransferase terminal-interacting protein 2	5897	7111	4289	4399	4100	4827	6099	5719	5424	5186.25	0.956167	-0.0646654	0.829297
Q8C0C0	Zhx2	Zinc fingers and homeoboxes protein 2	35022	38699	33683	29399	29352	33738	34937	32788	34200.8	32703.8	0.956229	-0.0645719	0.5638
Q8R0F8	Fahd1	Acylpyruvase FAHD1, mitochondrial	2318307	2218453	2456348	2623746	2255938	2218189	2365492	2356299	2.40421e+06	2.29898e+06	0.956229	-0.0645714	0.336786
Q6PDN3	Mylk	Myosin light chain kinase, smooth muscle;Myosin light chain kinase, smooth muscle, deglutamylated form	1757194	1975014	1622758	1620117	1739382	1781754	1605513	1543997	1.74377e+06	1.66766e+06	0.956354	-0.0643839	0.48536
Q8C050	Rps6ka5	Ribosomal protein S6 kinase alpha-5	35660	44948	36932	36563	38626	36498	36530	35727	38525.8	36845.2	0.95638	-0.0643444	0.51236
Q9JJX6	P2rx4	P2X purinoceptor 4	19327	17109	17010	17445	17562	17230	17027	15982	17722.8	16950.2	0.956412	-0.0642959	0.276578
Q8BP92	Rcn2	Reticulocalbin-2	338397	318998	298719	293598	288163	310021	301410	295694	312428	298822	0.956451	-0.0642374	0.291104
Q99JP6	Homer3	Homer protein homolog 3	11634	11036	9189	9861	8908	11530	9387	10082	10430	9976.75	0.956544	-0.0640973	0.58243
B1AVH7	Tbc1d2	TBC1 domain family member 2A	18665	21012	19463	20447	18002	20618	19068	18447	19896.8	19033.8	0.956626	-0.063973	0.302609
Q9WTN0	Ggps1	Geranylgeranyl pyrophosphate synthase	17795	24731	22339	19766	23838	20218	18526	18381	21157.8	20240.8	0.956659	-0.0639235	0.668558
Q02248	Ctnnb1	Catenin beta-1	74467	68909	69618	65185	67386	67274	67227	64256	69544.8	66535.8	0.956733	-0.0638119	0.217246
O89053	Coro1a	Coronin-1A	98446	135631	115405	110293	114520	111191	110178	104060	114944	109987	0.956879	-0.0635917	0.616601
Q99LM2	Cdk5rap3	CDK5 regulatory subunit-associated protein 3	39025	36681	33723	39165	33875	37343	33410	37596	37148.5	35556	0.957132	-0.0632109	0.390806
Q8BIW1	Prune1	Protein prune homolog	85348	94006	85574	82785	87228	82373	80123	83099	86928.2	83205.8	0.957177	-0.0631419	0.24376
Q8BJM7	Tyw1	S-adenosyl-L-methionine-dependent tRNA 4-demethylwyosine synthase	11415	11592	10665	11980	9196	10208	12986	11309	11413	10924.8	0.95722	-0.0630778	0.550058
Q924L1	Letmd1	LETM1 domain-containing protein 1	18348	18120	19241	17955	16724	18795	17252	17745	18416	17629	0.957265	-0.0630091	0.189913
Q8VEH3	Arl8a	ADP-ribosylation factor-like protein 8A	436336	489035	416326	423779	409437	451203	412979	416463	441369	422520	0.957295	-0.062964	0.364648
Q8VDI9	Alg9	Alpha-1,2-mannosyltransferase ALG9	21649	20081	23150	21478	22641	21471	17776	20784	21589.5	20668	0.957317	-0.062931	0.474191
Q8VHK9	Dhx36	ATP-dependent RNA helicase DHX36	80321	88505	79700	80327	77236	85533	78374	73731	82213.2	78718.5	0.957492	-0.0626682	0.313901
P28665	Mug1	Murinoglobulin-1	2900593	3899352	2898732	2793148	2374481	3094478	3950154	2542248	3.12296e+06	2.99034e+06	0.957535	-0.0626027	0.711164
P97429	Anxa4	Annexin A4	1518833	1199630	1528919	1557543	1260225	1390292	1348767	1559567	1.45123e+06	1.38971e+06	0.957609	-0.0624907	0.613354
Q7TNE1	Sugct	Succinate--hydroxymethylglutarate CoA-transferase	325893	305922	342987	385609	287653	337930	319588	357609	340103	325695	0.957637	-0.0624491	0.549142
Q78IK4	Apool	MICOS complex subunit Mic27	518630	395627	524461	635695	449964	480007	495877	560720	518603	496642	0.957653	-0.062425	0.776887
Q9EQG3	Scel	Sciellin	140999	73394	98467	85395	82639	99134	82293	117335	99563.8	95350.2	0.95768	-0.0623838	0.889776
Q91VA1	Slc44a4	Choline transporter-like protein 4	54160	56365	61188	57197	52696	55010	56491	55046	57227.5	54810.8	0.957769	-0.0622497	0.2084
Q8BHE8	Maip1	Uncharacterized protein C2orf47 homolog, mitochondrial	96352	95599	99270	110057	96436	97701	88566	101640	100320	96085.8	0.957797	-0.0622077	0.364144
Q8K072	Reep4	Receptor expression-enhancing protein 4	1540	3173	1325	2447	2809	2087	1094	2137	2121.25	2031.75	0.957808	-0.0621918	0.902814
Q8VE38	Oxnad1	Oxidoreductase NAD-binding domain-containing protein 1	106915	98268	102460	110157	101482	95051	99621	104025	104450	100045	0.957824	-0.062167	0.225831
Q9CQ00	Dmac1	Transmembrane protein 261	128137	88387	119368	135713	100271	115075	113232	123207	117901	112946	0.957973	-0.0619426	0.769567
Q9R069	Bcam	Basal cell adhesion molecule	320267	254875	234529	216551	246469	253359	230559	252739	256556	245782	0.958005	-0.0618946	0.730694
Q99J45	Nrbp1	Nuclear receptor-binding protein	103654	131537	110699	107699	104137	112559	112214	105670	113397	108645	0.958092	-0.0617639	0.526864
P26350	Ptma	Prothymosin alpha;Prothymosin alpha, N-terminally processed;Thymosin alpha	3890120	3723623	3915402	3209944	2788474	3599425	4164206	3571550	3.68477e+06	3.53091e+06	0.958245	-0.0615339	0.625791
P16546	Sptan1	Spectrin alpha chain, non-erythrocytic 1	17861193	17469164	12256790	12559192	15063767	16512667	13598539	12461233	1.50366e+07	1.44091e+07	0.958266	-0.0615016	0.795149
Q9R059	Fhl3	Four and a half LIM domains protein 3	202746	206378	178940	166056	182563	188236	178076	173849	188530	180681	0.958367	-0.0613493	0.518248
Q9WVQ5	Apip	Methylthioribulose-1-phosphate dehydratase	79990	85999	77105	72340	73326	78633	72974	77390	78858.5	75580.8	0.958435	-0.0612474	0.364762
Q9Z1P7	Kank3	KN motif and ankyrin repeat domain-containing protein 3	99877	108653	75569	74102	92705	92775	79397	78457	89550.2	85833.5	0.958495	-0.0611566	0.783544
Q8QZW3	Fam151a	Protein FAM151A	126606	138192	129447	121565	127439	125548	122209	119238	128952	123608	0.958558	-0.0610618	0.236036
Q9WTX8	Mad1l1	Mitotic spindle assembly checkpoint protein MAD1	55925	56821	46526	42419	48660	53360	46266	45047	50422.8	48333.2	0.95856	-0.0610588	0.668136
Q3TDQ1	Stt3b	Dolichyl-diphosphooligosaccharide--protein glycosyltransferase subunit STT3B	35196	38051	35487	36876	33389	34720	37028	34441	36402.5	34894.5	0.958574	-0.0610379	0.184459
O35972	Mrpl23	39S ribosomal protein L23, mitochondrial	91953	83395	99436	108652	84679	91656	91677	99549	95859	91890.2	0.958598	-0.0610021	0.575504
Q4VBD2	Tapt1	Transmembrane anterior posterior transformation protein 1	16011	15363	15397	17156	14392	14873	15558	16464	15981.8	15321.8	0.958703	-0.0608443	0.317859
Q8BFY9	Tnpo1	Transportin-1	231721	258059	231133	219199	204141	232091	247488	217613	235028	225333	0.958751	-0.0607724	0.456134
Q69ZC8	Gpalpp1	GPALPP motifs-containing protein 1	27063	28556	25090	23624	26202	26118	25484	22237	26083.2	25010.2	0.958862	-0.0606042	0.493154
P48036	Anxa5	Annexin A5	12283857	12541150	12744087	10766317	11564149	9866854	12284607	12633836	1.20839e+07	1.15874e+07	0.958913	-0.0605284	0.538429
P26040	Ezr	Ezrin	6157236	6665514	6290045	6196074	6198674	5848199	5833596	6389340	6.32722e+06	6.06745e+06	0.958945	-0.0604803	0.195521
Q9Z2C4	Mtmr1	Myotubularin-related protein 1	7116	8089	7983	7774	8119	8524	6958	6090	7740.5	7422.75	0.95895	-0.060473	0.580107
Q9D0F9	Pgm1	Phosphoglucomutase-1	2987369	3051496	2856656	2762406	2676278	2903726	2821893	2778821	2.91448e+06	2.79518e+06	0.959066	-0.0602984	0.193425
Q91VM9	Ppa2	Inorganic pyrophosphatase 2, mitochondrial	1524300	1436297	1563656	1633357	1399054	1482146	1437879	1586614	1.5394e+06	1.47642e+06	0.959089	-0.0602641	0.314913
Q9JI99	Sgpp1	Sphingosine-1-phosphate phosphatase 1	73404	70311	56971	70093	60103	69615	73258	56804	67694.8	64945	0.95938	-0.0598255	0.628341
Q8C0T7	Mfsd9	Major facilitator superfamily domain-containing protein 9	15002	14372	13861	14796	15251	13450	12358	14615	14507.8	13918.5	0.959384	-0.05982	0.426192
Q9D620	Rab11fip1	Rab11 family-interacting protein 1	19986	16956	16954	14039	17557	16077	15716	15831	16983.8	16295.2	0.959461	-0.0597036	0.67616
Q3UHQ6	Dop1b	Protein dopey-2	444229	422351	498569	688339	513530	446555	480785	529402	513372	492568	0.959476	-0.0596817	0.843634
Q9DB29	Iah1	Isoamyl acetate-hydrolyzing esterase 1 homolog	1081572	1216663	1259144	1164507	1080949	1106277	1183367	1160089	1.18047e+06	1.13267e+06	0.959507	-0.059635	0.345639
Q8VDR9	Dock6	Dedicator of cytokinesis protein 6	35172	36973	34386	29797	31852	34612	33797	30547	34082	32702	0.959509	-0.0596311	0.500736
Q9D6J6	Ndufv2	NADH dehydrogenase [ubiquinone] flavoprotein 2, mitochondrial	3121658	2535102	3213518	4378532	3010373	2764486	3216735	3722177	3.3122e+06	3.17844e+06	0.959616	-0.0594708	0.838563
Q3UEG6	Agxt2	Alanine--glyoxylate aminotransferase 2, mitochondrial	1201548	1205237	1275485	1368824	1018493	1298739	1256014	1273882	1.26277e+06	1211782	0.959619	-0.0594657	0.523849
Q61425	Hadh	Hydroxyacyl-coenzyme A dehydrogenase, mitochondrial	9229791	8639153	9689577	11489090	9691945	8800619	9068451	9911333	9.7619e+06	9368087	0.959658	-0.0594079	0.612025
Q8BL97	Srsf7	Serine/arginine-rich splicing factor 7	679797	664234	597467	572704	513553	630264	668889	600143	628550	603212	0.959688	-0.0593629	0.561056
Q9WV85	Nme3	Nucleoside diphosphate kinase 3	158593	148570	167795	168233	157381	152772	149398	157718	160798	154317	0.959698	-0.0593479	0.276654
Q91WL8	Wwox	WW domain-containing oxidoreductase	38359	42356	35594	37298	39144	35471	36763	36039	38401.8	36854.2	0.959702	-0.0593411	0.394685
Q91WR5	Akr1c21	Aldo-keto reductase family 1 member C21	22335189	26212209	24289502	22325235	23046702	22521938	24058700	21701727	2.37905e+07	2.28323e+07	0.959721	-0.0593135	0.413929
P48193	Epb41	Protein 4.1	188174	196295	214606	179532	183141	193619	200855	169649	194652	186816	0.959745	-0.0592773	0.467836
Q9QZH6	Ecsit	Evolutionarily conserved signaling intermediate in Toll pathway, mitochondrial	996088	782589	1016180	952572	799415	831821	867626	1098788	936857	899412	0.960032	-0.0588463	0.656984
O35857	Timm44	Mitochondrial import inner membrane translocase subunit TIM44	545388	490654	588406	710104	542067	540311	565719	593408	583638	560376	0.960144	-0.058678	0.714632
P62984	Uba52	Ubiquitin-60S ribosomal protein L40;Ubiquitin;60S ribosomal protein L40	9906208	11024024	8604607	8416808	9860806	9521570	8783821	8275252	9.48791e+06	9.11036e+06	0.960207	-0.0585822	0.642292
Q9D880	Timm50	Mitochondrial import inner membrane translocase subunit TIM50	612115	485068	581361	698160	528127	584236	563328	606486	594176	570544	0.960228	-0.0585516	0.701144
Q9JLI6	Scly	Selenocysteine lyase	464834	503212	501035	450885	434970	477703	481712	449275	479992	460915	0.960257	-0.0585081	0.315519
Q6P8M1	Tatdn1	Putative deoxyribonuclease TATDN1	20677	21526	20253	21796	21966	21187	18965	18791	21063	20227.2	0.960321	-0.0584107	0.377435
E9Q557	Dsp	Desmoplakin	18666	18113	18052	16306	16289	18958	16219	16853	17784.2	17079.8	0.960386	-0.0583133	0.415168
P50247	Ahcy	Adenosylhomocysteinase	10300826	13097641	9485754	10319232	11088619	10283067	10530490	9591039	1.08009e+07	1.03733e+07	0.960414	-0.0582712	0.674636
Q3TLP5	Echdc2	Enoyl-CoA hydratase domain-containing protein 2, mitochondrial	1386829	1277813	1473046	1581394	1292410	1373289	1395764	1431716	1.42977e+06	1.37329e+06	0.9605	-0.0581423	0.488943
P97384	Anxa11	Annexin A11	1971202	1539237	1956135	1846924	1639766	1775416	1718869	1890894	1.82837e+06	1.75624e+06	0.960545	-0.0580747	0.598152
O09000	Ncoa3	Nuclear receptor coactivator 3	3864	5664	4457	4953	4482	4948	4659	4102	4734.5	4547.75	0.960555	-0.0580591	0.733082
P60867	Rps20	40S ribosomal protein S20	904491	1052011	1113346	1003448	1170014	1130926	1228130	1249949	1018324	1.19475e+06	1.17326	0.230518	0.026011
P70441	Slc9a3r1	Na(+)/H(+) exchange regulatory cofactor NHE-RF1	12489615	11465197	11514103	10924112	10917378	10905825	10810984	11931857	1.15983e+07	11141511	0.960619	-0.0579631	0.314535
G5E895	Akr1b10	NA	881519	948161	910453	941418	934935	843441	863737	894600	920388	884178	0.960658	-0.0579045	0.202013
P26043	Rdx	Radixin	17942701	16329732	16162994	15013172	14799709	16214870	15672037	16187325	1.63621e+07	1.57185e+07	0.960661	-0.0579001	0.402914
P22682	Cbl	E3 ubiquitin-protein ligase CBL	6800	6727	6293	5501	5153	5616	6852	6704	6330.25	6081.25	0.960665	-0.0578946	0.625511
Q62261	Sptbn1	Spectrin beta chain, non-erythrocytic 1	11214313	11310733	7982668	8295651	9695005	10640222	8804506	8137881	9.70084e+06	9.3194e+06	0.96068	-0.0578722	0.784264
Q9EQJ0	Tpcn1	Two pore calcium channel protein 1	13779	10867	10380	11647	12142	12072	10665	9964	11668.2	11210.8	0.960791	-0.0577054	0.651157
P29788	Vtn	Vitronectin	158543	165382	202600	151637	122226	167280	198786	163297	169540	162897	0.960816	-0.0576677	0.701675
P14824	Anxa6	Annexin A6	3549078	2624077	3558540	3098127	2856472	2941957	2932850	3596551	3.20746e+06	3.08196e+06	0.960873	-0.0575823	0.697381
Q3UIU2	Ndufb6	NADH dehydrogenase [ubiquinone] 1 beta subcomplex subunit 6	582703	518214	570695	623344	514222	563592	554110	573585	573739	551377	0.961025	-0.0573548	0.432596
Q80SU6	Slc34a3	Sodium-dependent phosphate transport protein 2C	19473	18384	20228	17510	16033	19100	18035	19481	18898.8	18162.2	0.961029	-0.0573479	0.479162
Q8BTY1	Kyat1	Kynurenine--oxoglutarate transaminase 1	270110	297680	246447	253125	270835	254838	253304	246814	266840	256448	0.961053	-0.0573127	0.460227
Q9Z321	Top3b	DNA topoisomerase 3-beta-1	51522	50343	54926	47615	49724	53958	49109	43656	51101.5	49111.8	0.961063	-0.0572974	0.467665
O35658	C1qbp	Complement component 1 Q subcomponent-binding protein, mitochondrial	2372679	1853242	2454391	2658479	2123456	2068083	2217799	2567516	2.3347e+06	2.24421e+06	0.961244	-0.0570259	0.722767
Q9D2R6	Coa3	Cytochrome c oxidase assembly factor 3 homolog, mitochondrial	549483	469843	600070	735260	524818	540955	572736	625055	588664	565891	0.961314	-0.0569202	0.79186
Q9JM93	Arl6ip4	ADP-ribosylation factor-like protein 6-interacting protein 4	13236	12405	9431	8260	10943	11701	8925	10087	10833	10414	0.961322	-0.0569085	0.845544
Q8CGA0	Ppm1f	Protein phosphatase 1F	141973	157457	133067	113113	122566	135759	138526	127664	136402	131129	0.961337	-0.0568861	0.677607
P30999	Ctnnd1	Catenin delta-1	244494	230457	219391	217530	219542	222594	214176	220309	227968	219155	0.961342	-0.0568781	0.251692
P13808	Slc4a2	Anion exchange protein 2	10246	7914	8593	6834	7938	7645	7818	8888	8396.75	8072.25	0.961354	-0.0568602	0.755241
Q8CC88	Vwa8	von Willebrand factor A domain-containing protein 8	3593311	3719709	3517638	4301993	3807874	3544594	3580052	3616569	3.78316e+06	3.63727e+06	0.961437	-0.0567359	0.492519
Q9Z1Q9	Vars1	Valine--tRNA ligase	1098967	1138479	1079686	998278	997425	1062513	1058510	1030903	1.07885e+06	1.03734e+06	0.96152	-0.0566119	0.280574
P23198	Cbx3	Chromobox protein homolog 3	755599	790937	678527	630726	688205	698224	687680	671880	713947	686497	0.961552	-0.0565635	0.542498
Q9EST5	Anp32b	Acidic leucine-rich nuclear phosphoprotein 32 family member B	174517	201109	170143	165911	174403	170449	170215	169267	177920	171084	0.961575	-0.0565281	0.461984
Q8CHQ0	Fbxo4	F-box only protein 4	6521	9934	8274	9859	9168	7978	7600	8514	8647	8315	0.961605	-0.0564834	0.809301
P58281	Opa1	Dynamin-like 120 kDa protein, mitochondrial;Dynamin-like 120 kDa protein, form S1	2637779	2520079	2504785	2666096	2402700	2478460	2467512	2583708	2.58218e+06	2483095	0.961626	-0.0564528	0.123089
Q8R123	Flad1	FAD synthase;Molybdenum cofactor biosynthesis protein-like region;FAD synthase region	91026	93103	94702	97044	93144	89480	84876	93953	93968.8	90363.2	0.961631	-0.0564449	0.201762
O08967	Cyth3	Cytohesin-3	18662	18809	16457	14473	18888	16967	15758	14169	17100.2	16445.5	0.961711	-0.0563245	0.668842
Q8VBW8	Ttc36	Tetratricopeptide repeat protein 36	254822	280584	224499	240038	220698	260885	254893	225274	249986	240438	0.961805	-0.0561839	0.569458
P31001	Des	Desmin	445412	498345	391765	354204	434596	456958	366660	367120	422432	406334	0.961892	-0.0560531	0.719586
O70433	Fhl2	Four and a half LIM domains protein 2	274205	293544	198295	209713	245914	258219	230575	203876	243939	234646	0.961903	-0.056036	0.805428
E9Q7L0	Ogdhl	NA	27264	19065	25758	26511	25008	23924	20840	25072	24649.5	23711	0.961926	-0.0560019	0.750186
E9PYK3	Parp4	NA	46187	53869	50100	46011	44193	46787	47302	50432	49041.8	47178.5	0.962007	-0.0558809	0.449438
Q5I012	Slc38a10	Putative sodium-coupled neutral amino acid transporter 10	14633	13646	13308	11549	11616	13080	15340	11085	13284	12780.2	0.962078	-0.0557736	0.643733
Q6RUT7	Ccsmst1	Protein CCSMST1	31664	21570	33218	39254	25257	29635	32871	33179	31426.5	30235.5	0.962102	-0.0557382	0.884558
Q8R2Y2	Mcam	Cell surface glycoprotein MUC18	79686	78230	63902	63253	68747	76928	63286	65335	71267.8	68574	0.962202	-0.0555877	0.659141
Q99LE6	Abcf2	ATP-binding cassette sub-family F member 2	100474	116800	100542	99157	100688	107509	99356	93677	104243	100308	0.962245	-0.0555245	0.468626
Q8BSY0	Asph	Aspartyl/asparaginyl beta-hydroxylase	439656	416035	458323	456879	410004	426152	423942	444124	442723	426056	0.962352	-0.0553638	0.225957
P22315	Fech	Ferrochelatase, mitochondrial	613368	493299	579443	625747	520432	562344	525995	616051	577964	556206	0.962353	-0.0553622	0.605155
P48678	Lmna	Prelamin-A/C;Lamin-A/C	2592452	2645872	1980500	1897255	2294697	2332076	2128356	2018033	2.27902e+06	2.19329e+06	0.962383	-0.0553165	0.775607
Q8K157	Galm	Aldose 1-epimerase	3015797	3218021	3014196	2593366	2697470	2904431	3014846	2779266	2960345	2.849e+06	0.962389	-0.0553081	0.519484
Q3UMR5	Mcu	Calcium uniporter protein, mitochondrial	122282	115615	125112	126898	110890	125025	108358	127219	122477	117873	0.962411	-0.0552746	0.424829
Q3UNZ8	Cryzl2	Quinone oxidoreductase-like protein 2	4307401	3605554	4254455	5000461	3723670	4121577	4260434	4417216	4.29197e+06	4.13072e+06	0.962431	-0.0552445	0.679093
P02088	Hbb-b1	Hemoglobin subunit beta-1	28651	50634	44410	33566	40606	39708	44144	26898	39315.2	37839	0.962451	-0.0552151	0.864076
Q9CR51	Atp6v1g1	V-type proton ATPase subunit G 1	908496	953821	856380	850115	857950	887064	809732	880205	892203	858738	0.962491	-0.0551544	0.31274
Q8CCM6	Timm21	Mitochondrial import inner membrane translocase subunit Tim21	42284	39045	42576	46237	41577	41287	38414	42492	42535.5	40942.5	0.962549	-0.0550682	0.405394
O08638	Myh11	Myosin-11	2901189	2987066	2781507	2554915	2845706	2930287	2463458	2566270	2.80617e+06	2.70143e+06	0.962675	-0.0548786	0.495556
Q9EPC1	Parva	Alpha-parvin	609432	696238	476817	478952	567373	587657	532350	489792	565360	544293	0.962737	-0.0547857	0.802586
P62880	Gnb2	Guanine nucleotide-binding protein G(I)/G(S)/G(T) subunit beta-2	624143	538950	596665	559872	530802	576278	546970	579244	579908	558324	0.96278	-0.0547215	0.383995
A0A668KLU9	Cfhr2	NA	21326	18636	18370	18511	15712	17940	22274	18057	19210.8	18495.8	0.962781	-0.05472	0.611596
Q9DCT5	Sdf2	Stromal cell-derived factor 2	6773	6465	4801	6442	5580	6076	6653	5261	6120.25	5892.5	0.962787	-0.0547107	0.739195
P37040	Por	NADPH--cytochrome P450 reductase	3417373	3625867	3286221	3529070	3126650	3416119	3587913	3212642	3.46463e+06	3335831	0.962824	-0.0546562	0.347187
Q7TQC7	Gpatch2	G patch domain-containing protein 2	3753	6345	3018	3811	4452	3295	4347	4204	4231.75	4074.5	0.96284	-0.0546314	0.976588
Q8BTW9	Pak4	Serine/threonine-protein kinase PAK 4	36273	38202	33994	34592	34143	37742	32756	33107	35765.2	34437	0.962862	-0.0545991	0.392817
Q9QXN3	Trip4	Activating signal cointegrator 1	34448	35016	38385	31636	29777	37816	34338	32392	34871.2	33580.8	0.962992	-0.0544036	0.564334
P97447	Fhl1	Four and a half LIM domains protein 1	682381	741413	683869	636520	675399	667519	669005	630909	686046	660708	0.963067	-0.054292	0.348322
Q9D024	Ccdc47	Coiled-coil domain-containing protein 47	154120	180870	175975	173719	141662	174272	179789	163724	171171	164862	0.963141	-0.0541816	0.557788
Q91YE8	Synpo2	Synaptopodin-2	12945	13352	9219	8828	11934	11102	11318	8356	11086	10677.5	0.963152	-0.054165	0.838661
Q99P65	Slc29a3	Equilibrative nucleoside transporter 3	17000	16714	18193	15855	14794	16274	17599	16600	16940.5	16316.8	0.96318	-0.0541227	0.43831
P08207	S100a10	Protein S100-A10	623656	666329	604141	540365	619221	580886	541319	603541	608623	586242	0.963227	-0.0540525	0.524232
Q9D3P8	Plgrkt	Plasminogen receptor (KT)	89410	78321	98487	98341	79768	95228	86680	89540	91139.8	87804	0.9634	-0.0537937	0.614207
Q8BWF0	Aldh5a1	Succinate-semialdehyde dehydrogenase, mitochondrial	1623103	1348697	1543205	1740186	1484504	1490698	1475113	1576293	1.5638e+06	1506652	0.963457	-0.0537077	0.588523
Q8R242	Ctbs	Di-N-acetylchitobiase	13571	10620	11252	12576	14758	9924	11245	10339	12004.8	11566.5	0.963494	-0.053653	0.685001
Q78RX3	Smim12	Small integral membrane protein 12	85657	65580	74416	77623	70033	71848	72471	77865	75819	73054.2	0.963535	-0.0535912	0.606834
Q9DB05	Napa	Alpha-soluble NSF attachment protein	876142	819862	853053	793971	749426	826388	817435	828059	835757	805327	0.96359	-0.0535088	0.292651
P13597	Icam1	Intercellular adhesion molecule 1	205649	184806	197991	181074	185985	181123	167328	207115	192380	185388	0.963654	-0.0534129	0.498121
Q6ZWQ0	Syne2	Nesprin-2	371060	404038	383409	331786	356467	369108	356731	353952	372573	359064	0.963742	-0.0532811	0.473336
Q9CY57	Chtop	Chromatin target of PRMT1 protein	67036	67268	66679	58434	52457	67907	64845	64804	64854.2	62503.2	0.963749	-0.0532699	0.577825
Q9D023	Mpc2	Mitochondrial pyruvate carrier 2	521214	385502	462140	499103	387666	466948	489175	456500	466990	450072	0.963773	-0.0532343	0.697931
P68373	Tuba1c	Tubulin alpha-1C chain	27963219	30363675	28563625	26695424	27611617	27276636	27991396	26595114	2.83965e+07	2.73687e+07	0.963806	-0.053186	0.281024
P51125	Cast	Calpastatin	355345	351531	325687	299611	384051	398113	403612	376310	333044	390522	1.17258	0.229691	0.0198656
Q8BMJ2	Lars1	Leucine--tRNA ligase, cytoplasmic	301590	342305	326655	282307	285307	310554	316593	295169	313214	301906	0.963895	-0.0530516	0.508741
Q8BGY7	Fam210a	Protein FAM210A	317653	253256	291047	342532	275062	296610	266344	323061	301122	290269	0.963959	-0.0529564	0.685792
P15626	Gstm2	Glutathione S-transferase Mu 2	4555901	4765298	4573350	4098401	4178915	4433661	4238508	4493464	4.49824e+06	4336137	0.963964	-0.0529495	0.378354
P00405	Mtco2	Cytochrome c oxidase subunit 2	2726146	2293886	3012043	3470033	2533596	2683195	2769766	3101251	2875527	2771952	0.963981	-0.0529241	0.784475
Q61411	Hras	GTPase HRas;GTPase HRas, N-terminally processed;GTPase KRas;GTPase KRas, N-terminally processed;GTPase NRas	66024	54820	58695	53068	48032	59070	60191	56947	58151.8	56060	0.964029	-0.0528509	0.61979
P62071	Rras2	Ras-related protein R-Ras2	125125	115519	98849	97089	106900	108334	100680	104994	109146	105227	0.964098	-0.0527477	0.65246
Q9ERG2	Strn3	Striatin-3	35369	36323	31945	34273	32128	33065	35307	32460	34477.5	33240	0.964107	-0.0527348	0.343428
Q9CZL5	Pcbd2	Pterin-4-alpha-carbinolamine dehydratase 2	418106	386021	376295	408217	407431	378112	362184	384033	397160	382940	0.964196	-0.0526011	0.330378
Q8BYC6	Taok3	Serine/threonine-protein kinase TAO3	38066	36563	34596	33256	29433	36165	38883	32899	35620.2	34345	0.964199	-0.0525976	0.576535
Q99L60	Atp6v1c2	V-type proton ATPase subunit C 2	424567	378361	370786	341399	379461	361844	361257	358320	378778	365220	0.964207	-0.0525857	0.517043
Q5FW57	Gm4952	Glycine N-acyltransferase-like protein	87898	90421	85933	93589	94020	83338	82874	84835	89460.2	86266.8	0.964303	-0.0524422	0.334435
Q8VDK1	Nit1	Nitrilase homolog 1	2454485	2574353	2261919	2556728	2375954	2320305	2444096	2356566	2.46187e+06	2.37423e+06	0.964401	-0.0522955	0.332653
Q99P88	Nup155	Nuclear pore complex protein Nup155	110801	121402	108409	101696	101163	115075	109442	100893	110577	106643	0.964425	-0.0522587	0.490844
Q8CIB6	Tmem230	Transmembrane protein 230	38070	36369	33987	31260	34356	35390	32798	32176	34921.5	33680	0.964449	-0.0522234	0.51269
P62821	Rab1A	Ras-related protein Rab-1A	1840094	2016804	1749572	1942961	1679091	1925925	1849517	1826924	1.88736e+06	1.82036e+06	0.964504	-0.0521408	0.429671
Q9CZ42	Naxd	ATP-dependent (S)-NAD(P)H-hydrate dehydratase	769953	749739	792963	825566	746615	768016	747899	764383	784555	756728	0.964531	-0.0520997	0.18497
Q8CFJ7	Slc25a45	Solute carrier family 25 member 45	129687	104842	132187	166519	123881	132872	122457	135191	133309	128600	0.96468	-0.051878	0.824206
Q9CPU0	Glo1	Lactoylglutathione lyase	405234	449721	415435	435640	387972	412882	430123	414808	426508	411446	0.964687	-0.0518671	0.30211
Q8K0T4	Katnal1	Katanin p60 ATPase-containing subunit A-like 1	14600	13669	12472	11877	12878	14413	12501	10972	13154.5	12691	0.964765	-0.0517507	0.626039
Q6P6M7	Sepsecs	O-phosphoseryl-tRNA(Sec) selenium transferase	101796	101064	105982	97134	90170	102056	103294	96248	101494	97942	0.965003	-0.0513949	0.357126
P98195	Atp9b	Probable phospholipid-transporting ATPase IIB	24576	26138	22521	21169	27614	30782	23710	28568	23601	27668.5	1.17234	0.229396	0.0720567
Q9DCI3	Stard3nl	MLN64 N-terminal domain homolog	15950	14221	16522	12833	13492	14522	14729	14707	14881.5	14362.5	0.965124	-0.0512131	0.63775
P17426	Ap2a1	AP-2 complex subunit alpha-1	325247	330234	310481	291675	290928	310585	299027	313248	314409	303447	0.965134	-0.0511991	0.337307
B1AUE5	Pex10	Peroxisome biogenesis factor 10	11664	12414	11341	10229	9658	11872	11854	10673	11412	11014.2	0.965146	-0.0511804	0.58701
Q9JJL8	Sars2	Serine--tRNA ligase, mitochondrial	64050	57379	60892	60237	57127	57072	59944	59962	60639.5	58526.2	0.965151	-0.051174	0.244875
Q80X80	C2cd2l	C2 domain-containing protein 2-like	111666	109923	124818	118691	108339	123485	114572	102521	116274	112229	0.965209	-0.051086	0.489648
Q9WUK2	Eif4h	Eukaryotic translation initiation factor 4H	308518	363782	289726	305514	314388	317476	306615	284973	316885	305863	0.965218	-0.0510738	0.582595
Q9DC48	Cdc40	Pre-mRNA-processing factor 17	30841	31599	25706	23641	26434	25469	28494	27504	27946.8	26975.2	0.965237	-0.0510442	0.719548
Q99MR6	Srrt	Serrate RNA effector molecule homolog	494197	526254	490458	438642	478534	468528	481530	453341	487388	470483	0.965316	-0.0509266	0.455249
Q8VC97	Upb1	Beta-ureidopropionase	43877	42677	37982	37977	40295	35591	39144	41859	40628.2	39222.2	0.965394	-0.0508109	0.524238
Q61292	Lamb2	Laminin subunit beta-2	95571	85347	82302	75522	84985	90466	76194	75380	84685.5	81756.2	0.96541	-0.0507859	0.618293
P56959	Fus	RNA-binding protein FUS	469188	434920	405993	362973	345009	419532	438670	412094	418268	403826	0.965471	-0.0506947	0.662783
Q60932	Vdac1	Voltage-dependent anion-selective channel protein 1	14326528	9427656	13795983	15199080	11423621	13029644	12577511	13898109	1.31873e+07	1.27322e+07	0.96549	-0.0506664	0.863912
Q8C3F2	Fam120c	Constitutive coactivator of PPAR-gamma-like protein 2	9509	9326	8439	7376	9460	10358	7797	5840	8662.5	8363.75	0.965512	-0.0506335	0.721229
O70475	Ugdh	UDP-glucose 6-dehydrogenase	1144591	1292837	1187517	1099122	1075962	1142395	1245588	1097453	1.18102e+06	1.14035e+06	0.965566	-0.0505534	0.490415
Q99LG2	Tnpo2	Transportin-2	64646	61270	63543	54150	62167	62273	56747	54051	60902.2	58809.5	0.965638	-0.0504463	0.541375
P43406	Itgav	Integrin alpha-V;Integrin alpha-V heavy chain;Integrin alpha-V light chain	136576	141937	142285	124585	129672	136745	131608	128660	136346	131671	0.965716	-0.0503294	0.37423
Q8BMF4	Dlat	Dihydrolipoyllysine-residue acetyltransferase component of pyruvate dehydrogenase complex, mitochondrial	2582413	2267331	2617313	2920835	2327563	2475642	2498044	2731489	2596973	2.50818e+06	0.965811	-0.0501875	0.619982
P68368	Tuba4a	Tubulin alpha-4A chain	5233412	6453709	5063876	4947409	5471325	5239424	5247042	4999084	5.4246e+06	5.23922e+06	0.965826	-0.0501655	0.669897
P56546	Ctbp2	C-terminal-binding protein 2	119171	130934	131130	111998	117999	124994	117286	116160	123308	119110	0.965951	-0.0499778	0.476122
Q8R0S2	Iqsec1	IQ motif and SEC7 domain-containing protein 1	16428	16768	14483	13618	15329	16922	13603	13357	15324.2	14802.8	0.965969	-0.0499512	0.650791
Q6Q477	Atp2b4	Calcium-transporting ATPase	17978	14686	19709	17342	18111	17744	16691	14797	17428.8	16835.8	0.965976	-0.0499411	0.690333
P49282	Slc11a2	Natural resistance-associated macrophage protein 2	28142	29162	27367	26247	26541	29054	26876	24674	27729.5	26786.2	0.965984	-0.049929	0.41529
P21619	Lmnb2	Lamin-B2	483770	457751	402362	401842	403782	452240	409735	420849	436431	421652	0.966135	-0.0497033	0.573985
Q6GQX6	Anks6	Ankyrin repeat and SAM domain-containing protein 6	1094	1861	1045	1029	705	933	1617	1604	1257.25	1214.75	0.966196	-0.0496121	0.812845
Q8R3N6	Thoc1	THO complex subunit 1	42846	46253	39344	39560	41659	41952	40410	38325	42000.8	40586.5	0.966328	-0.0494152	0.488358
Q9CYH6	Rrs1	Ribosome biogenesis regulatory protein homolog	59660	51403	47933	48168	49408	47491	55912	47379	51791	50047.5	0.966336	-0.0494034	0.631222
Q5DTU0	Afap1l2	Actin filament-associated protein 1-like 2	59664	70679	75318	60559	70211	65768	56913	64376	66555	64317	0.966374	-0.0493469	0.674013
Q3USJ8	Fchsd2	F-BAR and double SH3 domains protein 2	6330	6552	5352	4495	5721	6620	4604	5022	5682.25	5491.75	0.966475	-0.0491964	0.790401
Q9D0M1	Prpsap1	Phosphoribosyl pyrophosphate synthase-associated protein 1	224227	247903	221113	210402	217683	219927	218867	216973	225911	218362	0.966585	-0.049031	0.41874
Q3TAS6	Emc10	ER membrane protein complex subunit 10	59871	58898	58766	63151	56455	57847	60893	57460	60171.5	58163.8	0.966633	-0.04896	0.196781
Q8C2E7	Washc5	WASH complex subunit strumpellin	402540	444114	402773	371090	396676	404854	386659	378330	405129	391630	0.966679	-0.0488919	0.462627
P28661	Septin4	Septin-4	142341	153765	136189	135794	148677	138426	128613	133447	142022	137291	0.966685	-0.0488825	0.452497
Q9D1H7	Get4	Golgi to ER traffic protein 4 homolog	75744	78308	78158	69553	70149	71378	73047	77136	75440.8	72927.5	0.966686	-0.0488811	0.374942
P18653	Rps6ka1	Ribosomal protein S6 kinase alpha-1;Ribosomal protein S6 kinase alpha-2	51332	51032	48077	47043	51288	52227	42877	44530	49371	47730.5	0.966772	-0.0487524	0.533447
Q5EBG8	#N/A	Uncharacterized protein C1orf50 homolog	101646	112272	104847	102068	97693	107972	107605	93597	105208	101717	0.966813	-0.0486906	0.447948
Q9JHE7	Tssc4	Protein TSSC4	6705	7278	6252	7279	7241	6424	6923	6013	6878.5	6650.25	0.966817	-0.0486854	0.556691
P22599	Serpina1b	Alpha-1-antitrypsin 1-2	4589300	6173665	6795053	5279050	4855719	5879487	6037636	5306656	5709267	5.51987e+06	0.966827	-0.0486701	0.802937
Q9WVM8	Aadat	Kynurenine/alpha-aminoadipate aminotransferase, mitochondrial	2466513	2358845	2519658	3514470	2642166	2399885	2734353	2722948	2.71487e+06	2624838	0.966837	-0.0486555	0.832898
Q91WE2	Psme3ip1	Protein FAM192A	166157	159446	156229	139639	137707	160921	155157	147077	155368	150216	0.966838	-0.0486534	0.531623
Q99J47	Dhrs7b	Dehydrogenase/reductase SDR family member 7B	129975	115890	116990	128666	119404	116946	111841	127032	122880	118806	0.966842	-0.0486484	0.439865
Q91X52	Dcxr	L-xylulose reductase	2321985	2504104	2371023	2239416	2220353	2444052	2200258	2260033	2359132	2281174	0.966955	-0.0484796	0.353092
Q5SWT3	Slc25a35	Solute carrier family 25 member 35	126288	112102	140455	152281	116457	130498	115192	151428	132782	128394	0.966955	-0.0484792	0.7302
Q9CZN7	Shmt2	Serine hydroxymethyltransferase	1361184	1224809	1347112	1579943	1302157	1324092	1345788	1358938	1378262	1.33274e+06	0.966974	-0.0484507	0.616974
Q5I0W6	Mettl7a2	NA	339839	386338	368379	367027	353747	326310	369755	363579	365396	353348	0.967028	-0.0483711	0.41455
E9PYF4	Lmo7	NA	460948	381694	398400	353787	367879	378042	377201	419443	398707	385641	0.967229	-0.0480705	0.656027
Q9CPR5	Mrpl15	39S ribosomal protein L15, mitochondrial	21611	15134	20141	22494	18831	18437	18695	20819	19845	19195.5	0.967271	-0.0480074	0.81924
Q921T2	Tor1aip1	Torsin-1A-interacting protein 1	80216	86324	78463	74103	74314	80781	72558	81013	79776.5	77166.5	0.967284	-0.0479892	0.467219
P01132	Egf	Pro-epidermal growth factor;Epidermal growth factor	84855	72479	84839	78169	79362	82631	68444	79427	80085.5	77466	0.967291	-0.0479778	0.571288
Q8K4Z3	Naxe	NAD(P)H-hydrate epimerase	442479	473874	447990	453116	441906	443416	447291	425404	454365	439504	0.967294	-0.0479738	0.12973
Q8K114	Ints9	Integrator complex subunit 9	42988	45813	39140	40093	39118	42281	41729	39412	42008.5	40635	0.967304	-0.0479584	0.470763
B9EJ86	Osbpl8	Oxysterol-binding protein	900902	996860	874952	884050	824586	880595	960213	871859	914191	884313	0.967318	-0.0479381	0.471628
Q9DBG3	Ap2b1	AP-2 complex subunit beta	669429	665113	621793	613540	598448	651683	630563	605196	642469	621472	0.967319	-0.0479357	0.311074
Q8BJM5	Slc30a6	Zinc transporter 6	24594	25337	27125	21340	18761	26075	25875	24470	24599	23795.2	0.967326	-0.0479261	0.697524
Q9CQL4	Mrpl20	39S ribosomal protein L20, mitochondrial	101149	101536	116413	150984	102945	115749	112884	123180	117520	113690	0.967401	-0.0478134	0.842718
O88343	Slc4a4	Electrogenic sodium bicarbonate cotransporter 1	514614	386539	504998	443929	432284	461375	431860	464480	462520	447500	0.967525	-0.0476289	0.717722
Q9CXS4	Cenpv	Centromere protein V	235996	248411	197375	187785	217060	212503	220034	191767	217392	210341	0.967567	-0.0475671	0.729899
Q8R480	Nup85	Nuclear pore complex protein Nup85	106288	116302	93595	87094	100647	103153	98181	88233	100820	97553.5	0.967603	-0.0475127	0.714992
P49442	Inpp1	Inositol polyphosphate 1-phosphatase	168473	188826	167579	158094	166028	169734	163729	161357	170743	165212	0.967606	-0.047508	0.473726
Q3TCJ1	Abraxas2	BRISC complex subunit Abro1	82971	90792	89675	80071	86800	79396	83072	83114	85877.2	83095.5	0.967608	-0.0475056	0.407308
Q9CSN1	Snw1	SNW domain-containing protein 1	74277	77827	67143	58974	69208	72064	68324	59633	69555.2	67307.2	0.96768	-0.0473975	0.70312
Q60604	Scin	Adseverin	2044758	2034366	2019347	1591006	1618460	1940714	1918523	1963316	1.92237e+06	1.86025e+06	0.967688	-0.0473864	0.705067
Q99LY9	Ndufs5	NADH dehydrogenase [ubiquinone] iron-sulfur protein 5;NADH dehydrogenase [ubiquinone] iron-sulfur protein 5, N-terminally processed	422132	300315	462541	559727	330084	423828	439026	495451	436179	422097	0.967716	-0.0473441	0.907914
P52503	Ndufs6	NADH dehydrogenase [ubiquinone] iron-sulfur protein 6, mitochondrial	1103837	879182	1126850	1326201	962383	1047020	1107658	1175836	1.10902e+06	1.07322e+06	0.967725	-0.0473306	0.803668
Q3UMU9	Hdgfl2	Hepatoma-derived growth factor-related protein 2	179169	185462	151610	145244	164305	166877	155463	153492	165371	160034	0.967727	-0.0473277	0.685688
F8VQK3	Gucy1a2	NA	47380	47119	43059	40886	44208	45778	40504	42197	44611	43171.8	0.967738	-0.0473119	0.504353
Q9Z266	Snapin	SNARE-associated protein Snapin	10770	12704	11717	8925	9660	10552	12150	10335	11029	10674.2	0.967835	-0.0471673	0.768557
Q60936	Coq8a	Atypical kinase ADCK3, mitochondrial	36123	40867	42449	41710	35831	44482	39415	36239	40287.2	38991.8	0.967843	-0.0471544	0.598806
Q8K3W3	Casc3	Protein CASC3	25985	26325	22350	24647	24211	23906	24125	23876	24826.8	24029.5	0.967887	-0.0470888	0.471467
Q68FH0	Pkp4	Plakophilin-4	5873	5460	8177	7584	5271	7711	7130	6112	6773.5	6556	0.96789	-0.0470856	0.8301
Q9DBX3	Susd2	Sushi domain-containing protein 2	874005	815894	1042698	932893	750117	921814	917767	958125	916372	886956	0.967899	-0.047072	0.679871
Q8BW75	Maob	Amine oxidase [flavin-containing] B	57831	45084	52028	47438	46465	50666	45846	52910	50595.2	48971.8	0.967912	-0.0470522	0.663733
Q05920	Pc	Pyruvate carboxylase, mitochondrial	14146614	13275379	14987806	17556025	13885139	14575978	14430090	15150816	14991456	1.45105e+07	0.967918	-0.0470427	0.684102
O35114	Scarb2	Lysosome membrane protein 2	26863	28960	26557	29749	26773	28744	27844	25171	28032.2	27133	0.967921	-0.047039	0.44468
P62996	Tra2b	Transformer-2 protein homolog beta	128594	130596	119603	115226	108731	126836	128009	114603	123505	119545	0.967936	-0.0470158	0.52503
Q4ACU6	Shank3	SH3 and multiple ankyrin repeat domains protein 3	11010	11170	9354	7559	11402	8797	8803	8839	9773.25	9460.25	0.967974	-0.0469601	0.817381
P09926	Surf2	Surfeit locus protein 2	12332	11501	11307	9551	10830	11646	9075	11709	11172.8	10815	0.96798	-0.0469507	0.692784
Q9D2N9	Vps33a	Vacuolar protein sorting-associated protein 33A	135274	149142	129183	136257	134602	135317	133776	128589	137464	133071	0.968043	-0.0468576	0.387716
C8YR32	Loxhd1	Lipoxygenase homology domain-containing protein 1	195152	188805	161444	198885	179956	171445	177546	191572	186072	180130	0.968067	-0.0468206	0.598312
Q922B9	Itprid2	Sperm-specific antigen 2 homolog	52819	49897	48922	46920	44583	49720	45112	52803	49639.5	48054.5	0.96807	-0.046817	0.505012
P59017	Bcl2l13	Bcl-2-like protein 13	654957	609453	641794	614964	640743	621391	567192	611415	630292	610185	0.968099	-0.046773	0.33545
Q8R088	Golph3l	Golgi phosphoprotein 3-like	61044	61994	66608	48809	54587	55978	59308	60980	59613.8	57713.2	0.96812	-0.0467426	0.72864
Q9CPQ8	Atp5mg	ATP synthase subunit g, mitochondrial	238322	248718	260635	285418	252748	253410	255199	238966	258273	250081	0.96828	-0.0465042	0.506852
P09103	P4hb	Protein disulfide-isomerase	14976604	16118139	14686426	15269815	15045634	14620245	14858690	14593860	15262746	1.47796e+07	0.968345	-0.0464066	0.215641
Q6NVE8	Wdr44	WD repeat-containing protein 44	31883	38723	32830	30826	33221	30979	32662	33150	33565.5	32503	0.968345	-0.0464062	0.621956
P97434	Mprip	Myosin phosphatase Rho-interacting protein	94407	89588	85551	79729	84254	87882	77355	88732	87318.8	84555.8	0.968357	-0.0463886	0.530658
P97377	Cdk2	Cyclin-dependent kinase 2	12757	10356	12596	10998	11419	11794	10661	11358	11676.8	11308	0.96842	-0.046295	0.630351
Q07076	Anxa7	Annexin A7	1157812	906033	1216285	1236331	1033248	1023679	1053628	1263295	1.12912e+06	1.09346e+06	0.968424	-0.046289	0.75819
Q8VDN2	Atp1a1	Sodium/potassium-transporting ATPase subunit alpha-1	11669565	6738514	9921092	8879582	8568736	8777379	8592688	10095503	9.30219e+06	9.00858e+06	0.968436	-0.046271	0.908633
Q8BFR5	Tufm	Elongation factor Tu, mitochondrial	6904327	6075168	7190272	8699115	6724977	6834150	6914446	7484124	7.21722e+06	6.98942e+06	0.968437	-0.0462697	0.770447
Q68FD5	Cltc	Clathrin heavy chain 1	16649507	17152831	15472167	14072752	15226961	15886890	15034929	15203309	1.58368e+07	1.5338e+07	0.968504	-0.0461697	0.561208
P23591	Gfus	GDP-L-fucose synthase	152559	152644	140093	140510	138591	139432	152161	137193	146452	141844	0.968541	-0.0461153	0.384649
E9Q3L2	Pi4ka	NA	427579	452969	350071	350386	382669	419411	375348	353854	395251	382820	0.96855	-0.0461019	0.736364
P50171	Hsd17b8	Estradiol 17-beta-dehydrogenase 8	701088	625957	685866	757669	650013	663344	673961	696249	692645	670892	0.968594	-0.0460361	0.516361
D4AFX7	Dnajc13	NA	1820313	2008023	1829125	1774012	1750602	1857310	1812035	1779502	1.85787e+06	1.79986e+06	0.968778	-0.0457617	0.358009
P17742	Ppia	Peptidyl-prolyl cis-trans isomerase A;Peptidyl-prolyl cis-trans isomerase A, N-terminally processed	6647577	8504368	7397422	8367112	7387841	6920068	7902046	7742851	7.72912e+06	7.4882e+06	0.96883	-0.0456849	0.68543
Q8BTU1	Cfap20	Cilia- and flagella-associated protein 20	18929	17937	15631	13835	13243	16566	18140	16316	16583	16066.2	0.968839	-0.0456718	0.762096
Q3U487	Hectd3	E3 ubiquitin-protein ligase HECTD3	50466	50891	47349	46278	44604	48587	47464	48264	48746	47229.8	0.968895	-0.0455879	0.345104
Q8VHE0	Sec63	Translocation protein SEC63 homolog	453205	462279	431307	445344	439073	433456	431397	432504	448034	434108	0.968917	-0.0455551	0.120753
O89020	Afm	Afamin	16871	26807	21261	14964	22529	20415	20449	14039	19975.8	19358	0.969075	-0.0453198	0.901469
Q3TDK6	Rogdi	Protein rogdi homolog	91559	91737	85167	78740	83452	83960	83412	85645	86800.8	84117.2	0.969084	-0.0453058	0.477749
P35292	Rab17	Ras-related protein Rab-17	136347	134097	137324	129981	126192	137138	128117	129693	134437	130285	0.969114	-0.0452619	0.204783
Q69Z23	Dnah17	Dynein heavy chain 17, axonemal	26871	29008	24103	26549	28742	27755	22750	23997	26632.8	25811	0.969145	-0.0452154	0.637576
Q8BYF6	Slc5a8	Sodium-coupled monocarboxylate transporter 1	410482	370923	394711	386416	364615	385265	385914	378579	390633	378593	0.969179	-0.0451651	0.269656
Q91YH5	Atl3	Atlastin-3	191991	193079	185192	173873	182245	184323	181212	173475	186034	180314	0.969253	-0.045055	0.319474
Q920Q6	Msi2	RNA-binding protein Musashi homolog 2	292892	309434	276458	258702	248350	290091	303206	260898	284372	275636	0.969282	-0.0450112	0.611974
Q91ZA3	Pcca	Propionyl-CoA carboxylase alpha chain, mitochondrial	3820341	3355133	3773322	4184825	3401814	3617736	3644342	4005015	3.78341e+06	3.66723e+06	0.969293	-0.0449958	0.617742
Q9QZI9	Serinc3	Serine incorporator 3	28965	30150	33044	30374	28693	33036	28890	28152	30633.2	29692.8	0.969298	-0.0449877	0.512955
Q922U1	Prpf3	U4/U6 small nuclear ribonucleoprotein Prp3	178493	193820	170378	167807	167195	173930	173815	173751	177624	172173	0.969307	-0.0449738	0.435239
Q9DCT2	Ndufs3	NADH dehydrogenase [ubiquinone] iron-sulfur protein 3, mitochondrial	2642649	2186396	2675534	3475928	2538469	2601502	2629520	2874998	2.74513e+06	2.66112e+06	0.969399	-0.044838	0.863015
Q8VCT4	Ces1d	Carboxylesterase 1D	7844055	8129001	7120113	7018057	7064285	7838914	7885912	6401173	7.52781e+06	7297571	0.969415	-0.0448132	0.613682
Q9EQH3	Vps35	Vacuolar protein sorting-associated protein 35	1729958	1975226	1804760	1639886	1733149	1794632	1701245	1702543	1.78746e+06	1.73289e+06	0.969473	-0.044727	0.526125
Q9CQV8	Ywhab	14-3-3 protein beta/alpha;14-3-3 protein beta/alpha, N-terminally processed	1159800	1124514	1169219	1021404	971722	1125996	1159041	1081705	1.11873e+06	1084616	0.969503	-0.044683	0.546169
P63101	Ywhaz	14-3-3 protein zeta/delta	5496723	6209213	5491778	5022770	5775048	5429672	5408305	4930577	5555121	5.3859e+06	0.969538	-0.0446308	0.606771
Q921G6	Lrch4	Leucine-rich repeat and calponin homology domain-containing protein 4	19923	19909	19327	17827	17879	19632	18232	18899	19246.5	18660.5	0.969553	-0.0446085	0.396532
Q8K154	Ugt2b34	NA	16611	17473	18410	17020	19012	15762	18182	14452	17378.5	16852	0.969704	-0.0443837	0.622097
P14733	Lmnb1	Lamin-B1	1100557	1057312	954681	939151	943129	1054263	964681	967022	1.01293e+06	982274	0.96974	-0.0443307	0.548659
Q640Q5	Pan3	PAB-dependent poly(A)-specific ribonuclease subunit PAN3	11897	13427	12161	10959	11609	11484	13824	10063	12111	11745	0.96978	-0.0442713	0.67412
Q8R0S9	Slc22a22	NA	43449	45994	40517	39822	44965	39848	39474	40379	42445.5	41166.5	0.969867	-0.0441408	0.524687
Q9DAR7	Dcps	m7GpppX diphosphatase	269255	263984	270606	221257	230943	249486	264061	249758	256276	248562	0.969902	-0.0440898	0.632345
Q9ERS2	Ndufa13	NADH dehydrogenase [ubiquinone] 1 alpha subcomplex subunit 13	1059107	862275	1095440	1292829	1005993	1028608	1048912	1096475	1.07741e+06	1044997	0.969913	-0.0440722	0.821475
Q71RI9	Kyat3	Kynurenine--oxoglutarate transaminase 3	854642	770105	878906	955021	796968	816458	840073	901184	864668	838671	0.969933	-0.0440426	0.604078
Q9CQW2	Arl8b	ADP-ribosylation factor-like protein 8B	161853	168492	147990	144056	155930	154643	141471	151659	155598	150926	0.969974	-0.0439822	0.528259
A6H6E2	Mmrn2	Multimerin-2	160263	166334	108086	108171	159285	143778	113877	109665	135714	131651	0.970067	-0.043843	0.890806
P35285	Rab22a	Ras-related protein Rab-22A	70907	72437	66659	64896	67449	69156	62705	67364	68724.8	66668.5	0.97008	-0.0438245	0.402859
Q9WVL0	Gstz1	Maleylacetoacetate isomerase	4337520	4939017	4227839	4243137	4376108	4385671	4327455	4128328	4.43688e+06	4.30439e+06	0.970139	-0.043736	0.511314
Q9D162	Ccdc167	Coiled-coil domain-containing protein 167	9140	9267	10656	8431	9237	7867	7989	11282	9373.5	9093.75	0.970155	-0.0437125	0.714992
P61620	Sec61a1	Protein transport protein Sec61 subunit alpha isoform 1;Protein transport protein Sec61 subunit alpha isoform 2	444050	389184	405073	392782	403193	393073	391416	394745	407772	395607	0.970166	-0.0436966	0.411046
Q9Z2I9	Sucla2	Succinyl-CoA ligase [ADP-forming] subunit beta, mitochondrial	9082977	7418681	9214316	10320139	8386388	8472941	8584414	9518083	9.00903e+06	8.74046e+06	0.970189	-0.0436629	0.757458
Q91YS8	Camk1	Calcium/calmodulin-dependent protein kinase type 1	17175	16278	14509	15648	14417	16142	15401	15754	15902.5	15428.5	0.970193	-0.0436558	0.524989
P61205	Arf3	ADP-ribosylation factor 3;ADP-ribosylation factor 1	3924711	4870143	4176468	4017055	4210874	4382653	4173887	3714971	4.24709e+06	4.1206e+06	0.970215	-0.043623	0.654332
Q6PGC1	Dhx29	ATP-dependent RNA helicase Dhx29	67746	81551	72618	71008	67845	70469	77624	68261	73230.8	71049.8	0.970217	-0.04362	0.581367
Q7TNV0	Dek	Protein DEK	444567	380604	412725	448581	378872	395185	408345	453982	421619	409096	0.970297	-0.0435013	0.598037
P28660	Nckap1	Nck-associated protein 1	263241	266439	249001	231550	239261	258883	250731	231350	252558	245056	0.970298	-0.0435004	0.495155
P47740	Aldh3a2	Fatty aldehyde dehydrogenase	2137498	2219193	2013182	2532334	2561815	2024117	1956088	2096238	2.22555e+06	2.15956e+06	0.97035	-0.0434226	0.69345
Q810A7	Ddx42	ATP-dependent RNA helicase DDX42	148533	154908	146434	133055	141005	145790	146601	132282	145732	141420	0.970405	-0.0433416	0.49192
Q8K3H0	Appl1	DCC-interacting protein 13-alpha	330942	342136	323906	282716	317425	326018	302933	295516	319925	310473	0.970456	-0.0432659	0.580889
P50136	Bckdha	2-oxoisovalerate dehydrogenase subunit alpha, mitochondrial	257754	233821	269589	279124	204254	252494	267006	285809	260072	252391	0.970465	-0.043252	0.685553
Q9JK48	Sh3glb1	Endophilin-B1	36853	39673	42449	34804	39326	38482	35740	35697	38444.8	37311.2	0.970516	-0.0431759	0.599751
Q9CYW4	Hdhd3	Haloacid dehalogenase-like hydrolase domain-containing protein 3	96728	98376	107607	109023	99436	105617	98231	96320	102934	99901	0.970539	-0.0431416	0.459466
P84091	Ap2m1	AP-2 complex subunit mu	1787312	1660692	1584694	1427861	1457532	1655995	1594095	1563126	1.61514e+06	1567687	0.97062	-0.0430215	0.632844
Q6PCP5	Mff	Mitochondrial fission factor	291630	245163	278072	300635	253122	268571	275256	285818	278875	270692	0.970656	-0.0429677	0.614854
Q99MN9	Pccb	Propionyl-CoA carboxylase beta chain, mitochondrial	4597451	3831219	4431956	4856723	3919277	4356897	4174466	4747475	4.42934e+06	4.29953e+06	0.970693	-0.0429123	0.676912
Q9CZ44	Nsfl1c	NSFL1 cofactor p47	1058113	1290932	1127241	1094860	1099943	1133542	1142327	1061420	1.14279e+06	1109308	0.970705	-0.0428959	0.591665
Q9CY27	Tecr	Very-long-chain enoyl-CoA reductase	756464	790037	685151	728232	710225	713215	712651	737095	739971	718296	0.970709	-0.0428892	0.422932
P97363	Sptlc2	Serine palmitoyltransferase 2	103008	90633	91048	87010	87021	92607	86547	94647	92924.8	90205.5	0.970737	-0.0428475	0.53605
P97449	Anpep	Aminopeptidase N	4112378	3493621	4486655	4347154	3402267	3873178	3903323	4780127	4109952	3.98972e+06	0.970747	-0.0428327	0.728367
P57016	Lad1	Ladinin-1	846918	887191	686648	694968	733401	836167	743050	712192	778931	756202	0.970821	-0.0427234	0.754456
Q61735	Cd47	Leukocyte surface antigen CD47	110105	107733	101550	94341	104718	103444	94755	98749	103432	100416	0.970843	-0.0426897	0.520089
Q9CQD1	Rab5a	Ras-related protein Rab-5A	687809	622413	623270	596782	574558	659159	614197	608853	632568	614192	0.970949	-0.0425326	0.504015
Q64516	Gk	Glycerol kinase	8220781	9184430	8412331	8613507	7962649	8416199	8893039	8159412	8.60776e+06	8.35782e+06	0.970964	-0.0425107	0.416247
Q61584	Fxr1	Fragile X mental retardation syndrome-related protein 1	323040	332128	319688	292682	293048	316460	321086	300187	316884	307695	0.971001	-0.0424549	0.438215
Q9Z1G3	Atp6v1c1	V-type proton ATPase subunit C 1	3146111	2732413	2902352	2628189	2624826	2778873	2670808	3003828	2.85227e+06	2.76958e+06	0.971012	-0.0424395	0.58652
O35409	Folh1	Glutamate carboxypeptidase 2	826322	670339	888563	661006	562965	735530	740345	919156	761558	739499	0.971035	-0.0424048	0.784092
Q9D187	Ciao2b	Mitotic spindle-associated MMXD complex subunit MIP18	10320	10072	11698	11666	9572	9296	11861	11760	10939	10622.2	0.971044	-0.0423915	0.680021
Q925B0	Pawr	PRKC apoptosis WT1 regulator protein	514843	542272	385170	367381	444535	487140	436361	389380	452416	439354	0.971127	-0.0422677	0.878241
Q922P9	Glyr1	Putative oxidoreductase GLYR1	69705	82482	66370	66761	74685	74381	69061	58955	71329.5	69270.5	0.971134	-0.0422578	0.706115
Q9Z2X1	Hnrnpf	Heterogeneous nuclear ribonucleoprotein F;Heterogeneous nuclear ribonucleoprotein F, N-terminally processed	780260	843930	770350	721340	717365	807252	747692	753715	778970	756506	0.971162	-0.0422162	0.507695
Q9CQ91	Ndufa3	NADH dehydrogenase [ubiquinone] 1 alpha subcomplex subunit 3	503809	372235	482972	507845	374668	473347	472660	492390	466715	453266	0.971184	-0.0421839	0.788599
Q8BW94	Dnah3	Dynein heavy chain 3, axonemal	223153	308324	178666	181600	224914	214656	218967	207551	222936	216522	0.97123	-0.0421144	0.975158
Q9JIY7	Nat8	N-acetyltransferase 8	191186	221983	201279	189535	186642	207412	199762	187096	200996	195228	0.971304	-0.042005	0.553655
O35737	Hnrnph1	Heterogeneous nuclear ribonucleoprotein H;Heterogeneous nuclear ribonucleoprotein H, N-terminally processed	571789	545954	507288	430145	487578	505320	511077	492390	513794	499091	0.971384	-0.0418864	0.733838
Q5IRJ6	Slc30a9	Zinc transporter 9	60099	58713	57256	64246	54283	60222	60610	58326	60078.5	58360.2	0.9714	-0.0418627	0.442857
Q99N57	Raf1	RAF proto-oncogene serine/threonine-protein kinase	5807	6162	5777	6716	5191	8560	4497	5515	6115.5	5940.75	0.971425	-0.0418254	0.710782
Q6KAR6	Exoc3	Exocyst complex component 3	183920	186350	163812	158167	181180	171374	160948	159008	173062	168128	0.971486	-0.0417353	0.607364
Q6IRU5	Cltb	Clathrin light chain B	1326593	1471739	1225777	1312508	1357348	1351658	1252290	1223525	1.33415e+06	1.29621e+06	0.971556	-0.0416313	0.57158
Q61249	Igbp1	Immunoglobulin-binding protein 1	316987	384635	322438	292029	306330	342930	344088	285320	329022	319667	0.971567	-0.0416153	0.729555
P46737	Brcc3	Lys-63-specific deubiquitinase BRCC36	69853	78559	71619	66320	68411	72482	68018	69305	71587.8	69554	0.971591	-0.0415793	0.516067
Q8CIH5	Plcg2	1-phosphatidylinositol 4,5-bisphosphate phosphodiesterase gamma-2	104400	117043	115620	100435	103969	109974	105288	105857	109374	106272	0.971634	-0.0415149	0.538793
Q9JJV2	Pfn2	Profilin-2	287574	287005	300108	265549	248158	293421	285267	281076	285059	276980	0.97166	-0.0414761	0.535124
Q9R1Q6	Tmem176b	Transmembrane protein 176B	29136	29131	29304	31622	25135	30150	31761	28780	29798.2	28956.5	0.971752	-0.0413404	0.588801
Q8VCM7	Fgg	Fibrinogen gamma chain	1646562	2685757	2927891	1792875	1813273	2308031	2556625	2119459	2.26327e+06	2199347	0.971756	-0.0413343	0.9726
O70492	Snx3	Sorting nexin-3	826859	887000	812935	775498	727757	835976	833536	811760	825573	802257	0.971758	-0.0413309	0.524205
Q9QXX4	Slc25a13	Calcium-binding mitochondrial carrier protein Aralar2	5359054	4238430	5246368	6093507	4918277	5029155	4939575	5459330	5.23434e+06	5.08658e+06	0.971772	-0.0413104	0.802918
Q8BFV2	Pcid2	PCI domain-containing protein 2	47389	54557	44496	44099	49723	47407	43104	44932	47635.2	46291.5	0.971791	-0.0412822	0.669148
Q9R013	Ctsf	Cathepsin F	71069	66456	61041	58334	60033	65756	67098	56768	64225	62413.8	0.971798	-0.0412711	0.651821
Q9CXW3	Cacybp	Calcyclin-binding protein	182658	195163	185535	167770	173916	181002	191447	164186	182782	177638	0.971858	-0.0411819	0.549083
F8VPQ2	Arid4a	NA	24271	28393	21236	22303	22363	25350	22625	23164	24050.8	23375.5	0.971924	-0.0410847	0.752448
Q91WG2	Rabep2	Rab GTPase-binding effector protein 2	83631	89587	83018	75633	81352	78252	83834	79155	82967.2	80648.2	0.972049	-0.0408987	0.517087
P34022	Ranbp1	Ran-specific GTPase-activating protein	798987	889116	836683	707338	756792	797292	848181	739836	808031	785525	0.972147	-0.040753	0.666171
Q9DC60	Ubiad1	UbiA prenyltransferase domain-containing protein 1	21229	22100	21009	18408	20461	21387	18033	20561	20686.5	20110.5	0.972156	-0.0407406	0.625018
Q64442	Sord	Sorbitol dehydrogenase	23349070	25900109	23802205	21499987	22805310	22845893	23430693	22844111	2.36378e+07	2.29815e+07	0.972233	-0.0406253	0.547459
Q91YR9	Ptgr1	Prostaglandin reductase 1	37218	37694	39920	34828	33269	39810	38023	34414	37415	36379	0.972311	-0.0405109	0.582361
Q8BUK6	Hook3	Protein Hook homolog 3	355077	360365	338251	312697	324179	353926	323676	326789	341598	332142	0.972321	-0.0404951	0.509402
Q9DAU1	Cnpy3	Protein canopy homolog 3	22979	24476	24270	20961	21222	24681	22918	21301	23171.5	22530.5	0.972337	-0.0404721	0.597739
Q9JLZ3	Auh	Methylglutaconyl-CoA hydratase, mitochondrial	580596	511453	634298	664833	531006	600565	569567	623934	597795	581268	0.972353	-0.0404473	0.726699
Q9DBR0	Akap8	A-kinase anchor protein 8	159388	164461	153234	132139	140483	149442	151690	150770	152306	148096	0.972363	-0.0404329	0.653617
Q8BFZ9	Erlin2	Erlin-2	1515851	1574150	1432829	1472842	1477931	1471783	1463032	1417481	1498918	1.45756e+06	0.972406	-0.0403694	0.280109
Q9DBH5	Lman2	Vesicular integral-membrane protein VIP36	707838	718868	664368	686579	676181	680809	670329	673748	694413	675267	0.972428	-0.040337	0.212752
Q9D0C4	Trmt5	tRNA (guanine(37)-N1)-methyltransferase	48261	57836	44732	40312	42768	43932	47104	52067	47785.2	46467.8	0.972429	-0.0403356	0.81213
Q61140	Bcar1	Breast cancer anti-estrogen resistance protein 1	78270	69427	73553	75578	73994	70745	71372	72536	74207	72161.8	0.972439	-0.040321	0.375731
E9PYD1	Fam98c	NA	81395	83044	86489	72975	76453	75695	79285	83553	80975.8	78746.5	0.97247	-0.0402741	0.558215
P31786	Dbi	Acyl-CoA-binding protein	4411374	5444090	5161140	4749078	4664532	4957120	4936762	4663932	4.94142e+06	4.80559e+06	0.972511	-0.0402133	0.638641
Q9CU62	Smc1a	Structural maintenance of chromosomes protein 1A	187001	197512	164761	153351	164725	188367	172805	157425	175656	170830	0.972527	-0.0401893	0.731863
P23506	Pcmt1	Protein-L-isoaspartate(D-aspartate) O-methyltransferase	225946	286868	245165	221003	233810	236729	242804	238771	244746	238028	0.972555	-0.040148	0.729526
Q9D7J9	Echdc3	Enoyl-CoA hydratase domain-containing protein 3, mitochondrial	321171	310291	332321	330961	296787	324187	311265	327065	323686	314826	0.972628	-0.0400403	0.347062
Q8K224	Nat10	N-acetyltransferase 10	35776	35627	28454	26314	29329	32363	31302	29732	31542.8	30681.5	0.972696	-0.0399394	0.826225
Q7TPR4	Actn1	Alpha-actinin-1	2274770	2282248	1934510	1745446	2030979	2121103	1864080	1995968	2.05924e+06	2.00303e+06	0.972703	-0.0399286	0.76783
P45376	Akr1b1	Aldose reductase	5370584	6033273	5712040	5027304	5604941	5411966	5421378	5101579	5.5358e+06	5384966	0.972753	-0.0398547	0.584733
Q8CC35	Synpo	Synaptopodin	165829	144540	120278	120278	142444	152521	115854	125102	137731	133980	0.972766	-0.0398356	0.817518
P46638	Rab11b	Ras-related protein Rab-11B	6348184	5727626	5918603	5491983	5531843	5781898	5562535	5970733	5871599	5.71175e+06	0.972776	-0.03982	0.486664
Q6PGL7	Washc2	WASH complex subunit FAM21	298707	318364	303602	284085	279414	310363	296024	286192	301190	292998	0.972804	-0.0397794	0.432455
Q60823	Akt2	RAC-beta serine/threonine-protein kinase	45844	52180	46193	41090	42908	47997	46099	43265	46326.8	45067.2	0.972813	-0.0397661	0.672816
Q3V384	Afg1l	Lactation elevated protein 1	75632	79552	81114	81303	74624	79383	76072	78902	79400.2	77245.2	0.972859	-0.0396973	0.266864
Q9CZU6	Cs	Citrate synthase, mitochondrial	6202960	5485034	6369304	7595822	5967709	5815602	6019267	7156178	6413280	6239689	0.972933	-0.0395883	0.780486
Q62179	Sema4b	Semaphorin-4B	7383	8849	7779	5799	8844	8474	5325	6361	7452.5	7251	0.972962	-0.0395445	0.811964
P70333	Hnrnph2	Heterogeneous nuclear ribonucleoprotein H2	153583	164165	144986	135631	139599	152058	149050	141490	149591	145549	0.97298	-0.0395184	0.602322
Q9Z0V7	Timm17b	Mitochondrial import inner membrane translocase subunit Tim17-B	142321	142159	145710	143258	136290	140709	136110	144862	143362	139493	0.973011	-0.0394725	0.15955
Q9WUM3	Coro1b	Coronin-1B	138544	154982	156620	140192	140665	145096	138583	150102	147584	143612	0.97308	-0.0393699	0.511428
D3YXJ0	Dgkh	Diacylglycerol kinase	16605	16918	13239	16634	19964	16396	12098	13233	15849	15422.8	0.973106	-0.0393318	0.757745
F8VQC1	Srp72	Signal recognition particle subunit SRP72	864293	965448	833669	849063	889218	867838	873749	787390	878118	854549	0.973159	-0.0392524	0.557872
P97760	Polr2c	DNA-directed RNA polymerase II subunit RPB3	17348	16968	16242	16687	14425	16199	17044	17776	16811.2	16361	0.973217	-0.0391661	0.565566
Q9WVA4	Tagln2	Transgelin-2	3853143	4258109	3769702	3628644	3644339	3876498	3892566	3683475	3.8774e+06	3.77422e+06	0.973389	-0.0389111	0.535326
Q8BYB9	Poglut1	Protein O-glucosyltransferase 1	24832	27233	29531	25038	21995	26987	25503	29317	26658.5	25950.5	0.973442	-0.0388333	0.698789
O35134	Polr1a	DNA-directed RNA polymerase I subunit RPA1	7298150	5668168	7185477	7264362	6205701	6338961	6274938	7868478	6.85404e+06	6.67202e+06	0.973443	-0.0388309	0.762779
Q6PFD9	Nup98	Nuclear pore complex protein Nup98-Nup96;Nuclear pore complex protein Nup98;Nuclear pore complex protein Nup96	11487	11803	10656	12818	11985	11555	11309	10675	11691	11381	0.973484	-0.038771	0.595484
P10107	Anxa1	Annexin A1	746156	741011	799412	702903	696354	685940	717103	810825	747370	727556	0.973487	-0.0387663	0.569401
Q9JLV6	Pnkp	Bifunctional polynucleotide phosphatase/kinase;Polynucleotide 3-phosphatase;Polynucleotide 5-hydroxyl-kinase	20955	16156	15105	14610	15925	16104	17326	15702	16706.5	16264.2	0.973528	-0.0387052	0.851164
Q99PU8	Dhx30	Putative ATP-dependent RNA helicase DHX30	83469	88105	79283	73257	78314	85082	77404	74754	81028.5	78888.5	0.97359	-0.0386144	0.614359
Q6PDM2	Srsf1	Serine/arginine-rich splicing factor 1	1035649	1127899	996610	960644	949917	1010298	1041962	1009817	1.0302e+06	1.003e+06	0.973595	-0.0386057	0.548121
Q3UNV2	Cyp2j11	NA	48750	47213	39828	40772	51390	41334	40854	38324	44140.8	42975.5	0.973601	-0.0385967	0.733953
Q9CZ30	Ola1	Obg-like ATPase 1	494724	504756	519676	485473	449918	502916	510613	488333	501157	487945	0.973637	-0.0385448	0.429078
Q9WU84	Ccs	Copper chaperone for superoxide dismutase	238441	254219	224069	222355	249529	228348	218768	217693	234771	228584	0.973649	-0.0385266	0.569111
Q9DCG6	Pbld1	Phenazine biosynthesis-like domain-containing protein 1	3902545	4242028	3947399	3706363	3915537	3900744	3859553	3706785	3.94958e+06	3.84565e+06	0.973686	-0.0384714	0.444615
P70279	Surf6	Surfeit locus protein 6	25575	26018	19200	19223	22181	22779	21910	20778	22504	21912	0.973694	-0.0384603	0.862126
Q9DA19	Cir1	Corepressor interacting with RBPJ 1	7803	6968	6122	5693	7229	6962	6942	4755	6646.5	6472	0.973746	-0.0383832	0.795535
Q9CXK9	Rbm33	RNA-binding protein 33	28292	33290	23142	22357	24454	29612	29446	20765	26770.2	26069.2	0.973814	-0.0382815	0.855339
Q05CL8	Larp7	La-related protein 7	2011658	2548010	2086472	1723137	2273618	1956207	1772237	2148197	2.09232e+06	2.03756e+06	0.973831	-0.0382571	0.835938
P57716	Ncstn	Nicastrin	100185	102299	95278	96164	90651	99321	95632	98019	98481.5	95905.8	0.973845	-0.0382354	0.350172
Q99JB7	Amn	Protein amnionless	550487	575228	587506	529619	537896	546569	536884	562855	560710	546051	0.973856	-0.0382191	0.365704
Q8R3S6	Exoc1	Exocyst complex component 1	171942	189546	175172	159482	171683	177602	165499	163172	174036	169489	0.973876	-0.03819	0.562119
Q4VA53	Pds5b	Sister chromatid cohesion protein PDS5 homolog B	159110	141281	136179	129700	118769	139834	152823	140058	141568	137871	0.973889	-0.0381711	0.70028
Q9CXD6	Mcur1	Mitochondrial calcium uniporter regulator 1	264175	230521	274295	291440	251558	257524	251956	271716	265108	258188	0.9739	-0.0381541	0.683397
Q9CRC3	#N/A	UPF0235 protein C15orf40 homolog	65792	72678	65222	69260	65685	70540	67701	61907	68238	66458.2	0.973918	-0.0381271	0.501849
O08581	Kcnk1	Potassium channel subfamily K member 1	14570	18473	13886	15423	15025	17264	15828	12609	15588	15181.5	0.973922	-0.0381215	0.777801
Q9QZD8	Slc25a10	Mitochondrial dicarboxylate carrier	2065433	1686295	2132071	2495152	1838092	2015968	2140188	2166436	2.09474e+06	2040171	0.973951	-0.0380796	0.841516
Q8BYK8	Zc3h6	Zinc finger CCCH domain-containing protein 6	44896	57913	48247	58504	58322	52354	49867	43559	52390	51025.5	0.973955	-0.038073	0.787471
Q9EPK8	Trpv4	Transient receptor potential cation channel subfamily V member 4	82468	84770	86328	81791	80633	82831	81985	81197	83839.2	81661.5	0.974025	-0.0379697	0.125902
P46662	Nf2	Merlin	23555	22114	21493	17913	20068	20971	20406	21421	21268.8	20716.5	0.974035	-0.037955	0.742565
Q9WUB3	Pygm	Glycogen phosphorylase, muscle form	89488	97038	89604	87104	85919	95702	89361	82830	90808.5	88453	0.974061	-0.0379163	0.515072
Q6DVA0	Lemd2	LEM domain-containing protein 2	14631	14616	15227	13495	13962	15565	12729	14211	14492.2	14116.8	0.97409	-0.0378736	0.589841
Q8R059	Gale	UDP-glucose 4-epimerase	16503	15578	15025	14800	16076	14656	16053	13519	15476.5	15076	0.974122	-0.0378255	0.587964
Q9JK38	Gnpnat1	Glucosamine 6-phosphate N-acetyltransferase	170322	186975	178118	175324	170856	183840	170679	166989	177685	173091	0.974147	-0.0377892	0.394518
O88851	Rbbp9	Putative hydrolase RBBP9	744089	844375	807837	738398	773973	769152	762412	748279	783675	763454	0.974198	-0.0377138	0.509288
Q5HZI9	Slc25a51	Solute carrier family 25 member 51	112680	103553	116159	124340	109254	119491	106728	109478	114183	111238	0.974206	-0.0377014	0.605443
Q9JII6	Akr1a1	Alcohol dehydrogenase [NADP(+)]	41162551	45482034	40308656	38142798	41929675	41567896	38575668	38764523	4.1274e+07	4.02094e+07	0.974207	-0.0376993	0.588486
Q9JJG9	Noa1	Nitric oxide-associated protein 1	29754	33729	34205	32674	32621	32706	30307	31370	32590.5	31751	0.974241	-0.0376495	0.519732
Q8BRF7	Scfd1	Sec1 family domain-containing protein 1	286302	295480	276859	270890	282803	276368	278929	262339	282383	275110	0.974244	-0.0376447	0.342858
Q99KV1	Dnajb11	DnaJ homolog subfamily B member 11	519693	529058	533434	519000	491907	514425	528858	511937	525296	511782	0.974273	-0.0376026	0.180206
Q80TH2	Erbin	Protein LAP2	67373	60946	59183	60830	60404	61201	57176	63165	62083	60486.5	0.974284	-0.0375851	0.499684
O70172	Pip4k2a	Phosphatidylinositol 5-phosphate 4-kinase type-2 alpha	60584	58331	48125	46233	48366	55186	49237	55000	53318.2	51947.2	0.974286	-0.0375821	0.794959
P42227	Stat3	Signal transducer and activator of transcription 3	65874	60983	69939	59753	60916	61577	61367	66095	64137.2	62488.8	0.974297	-0.037566	0.57638
P70372	Elavl1	ELAV-like protein 1	122352	131336	113742	114211	112195	122016	124071	110982	120410	117316	0.974302	-0.0375584	0.586462
Q9JKL4	Ndufaf3	NADH dehydrogenase [ubiquinone] 1 alpha subcomplex assembly factor 3	188512	184933	203657	234307	198225	194896	194177	203271	202852	197642	0.974316	-0.0375379	0.715808
Q91W89	Man2c1	Alpha-mannosidase 2C1	127043	147100	133537	140029	130782	131252	137557	134070	136927	133415	0.974351	-0.037486	0.504138
Q8R001	Mapre2	Microtubule-associated protein RP/EB family member 2	225131	248993	212493	206385	225163	228761	207838	208369	223250	217533	0.974389	-0.0374308	0.63773
B9EJ80	Pdzd8	NA	13543	13244	14752	13461	13848	12763	13479	13503	13750	13398.2	0.974418	-0.037387	0.427412
Q8BHL5	Elmo2	Engulfment and cell motility protein 2	17340	16791	17158	13443	16434	13836	14644	18165	16183	15769.8	0.974464	-0.0373193	0.770374
O09005	Degs1	Sphingolipid delta(4)-desaturase DES1	4614	4460	3546	3948	5329	3969	3468	3379	4142	4036.25	0.974469	-0.037312	0.768169
P83917	Cbx1	Chromobox protein homolog 1	514047	551476	446503	396137	501608	453980	462201	441677	477041	464866	0.97448	-0.037296	0.822331
Q9D3S3	Snx29	Sorting nexin-29	46490	44280	42540	42158	37317	47161	47493	39020	43867	42747.8	0.974485	-0.0372876	0.66783
Q9DCZ4	Apoo	Apolipoprotein O	1011594	792175	988782	1200872	969999	926351	889138	1106261	998356	972937	0.97454	-0.0372072	0.858024
P21126	Ubl4a	Ubiquitin-like protein 4A	18825	20516	20171	18863	20304	19719	20470	15892	19593.8	19096.2	0.974609	-0.0371042	0.663372
Q3U1T9	Dennd1b	DENN domain-containing protein 1B	7717	7448	7156	8382	7649	8156	6477	7642	7675.75	7481	0.974628	-0.0370766	0.662693
Q8K337	Inpp5b	Type II inositol 1,4,5-trisphosphate 5-phosphatase	143474	165054	142001	142342	143237	141152	152219	141223	148218	144458	0.974632	-0.0370706	0.583386
Q3UKJ7	Smu1	WD40 repeat-containing protein SMU1;WD40 repeat-containing protein SMU1, N-terminally processed	122332	149322	107342	106793	125875	123697	117335	106569	121447	118369	0.974654	-0.0370385	0.843954
Q8JZV9	Bdh2	3-hydroxybutyrate dehydrogenase type 2	1635031	1815578	1780004	1628823	1521449	1761230	1748242	1654766	1714859	1.67142e+06	0.97467	-0.0370141	0.57483
P70255	Nfic	Nuclear factor 1 C-type	29087	35062	28321	23916	31738	28169	28667	24870	29096.5	28361	0.974722	-0.0369372	0.837118
Q99J39	Mlycd	Malonyl-CoA decarboxylase, mitochondrial	607990	586918	628359	764243	673778	608171	594389	645803	646878	630535	0.974737	-0.0369155	0.759163
Q71KT5	Tm7sf2	Delta(14)-sterol reductase	32936	31558	33276	31136	29296	31517	32404	32443	32226.5	31415	0.974819	-0.0367939	0.407907
Q8BJ64	Chdh	Choline dehydrogenase, mitochondrial	3285768	2677293	3263715	3833233	2874831	3137336	3194809	3524217	3.265e+06	3.1828e+06	0.974823	-0.0367883	0.821998
O08740	Polr2j	DNA-directed RNA polymerase II subunit RPB11	25634	27152	22852	24668	23374	24463	26475	23478	25076.5	24447.5	0.974917	-0.0366491	0.613299
Q8C754	Vps52	Vacuolar protein sorting-associated protein 52 homolog	202339	223062	186327	183196	206180	195339	187939	185557	198731	193754	0.974955	-0.0365927	0.670726
Q9D6S7	Mrrf	Ribosome-recycling factor, mitochondrial	64576	61143	61669	67763	59436	62196	63923	63208	63787.8	62190.8	0.974964	-0.0365794	0.421888
P52760	Rida	Ribonuclease UK114	19188184	20377517	19844141	17554212	18028468	19107328	19205093	18698077	1.9241e+07	1.87597e+07	0.974987	-0.0365448	0.533945
Q9D8T7	Slirp	SRA stem-loop-interacting RNA-binding protein, mitochondrial	277177	263497	287290	317965	264999	277917	276853	297500	286482	279317	0.97499	-0.0365411	0.629955
P36552	Cpox	Oxygen-dependent coproporphyrinogen-III oxidase, mitochondrial	1507402	1889001	1419913	1589646	1811913	1570378	1485290	1378334	1.60149e+06	1.56148e+06	0.975016	-0.0365023	0.780599
Q9JKY0	Cnot9	Cell differentiation protein RCD1 homolog	4750	4465	3685	4352	3146	4930	4640	4106	4313	4205.5	0.975075	-0.0364144	0.76985
P34914	Ephx2	Bifunctional epoxide hydrolase 2;Cytosolic epoxide hydrolase 2;Lipid-phosphate phosphatase	8146728	8975375	7005725	8686238	9426640	7500170	8152339	6918805	8.20352e+06	7.99949e+06	0.975129	-0.0363347	0.761051
P48760	Fpgs	Folylpolyglutamate synthase, mitochondrial	4189	4299	4146	4501	4718	5026	3341	3626	4283.75	4177.75	0.975255	-0.0361481	0.721894
O55125	Nipsnap1	Protein NipSnap homolog 1	1274110	993114	1292218	1379706	1081085	1163322	1255848	1316677	1234787	1204233	0.975256	-0.0361476	0.81882
P38647	Hspa9	Stress-70 protein, mitochondrial	16288685	14210623	16555376	19915692	15854807	15617263	16306663	17539679	16742594	16329603	0.975333	-0.0360334	0.813459
Q9QY76	Vapb	Vesicle-associated membrane protein-associated protein B	1482055	1484752	1461499	1563800	1423986	1495426	1466094	1458941	1.49803e+06	1.46111e+06	0.975358	-0.0359966	0.223166
O88848	Arl6	ADP-ribosylation factor-like protein 6	124886	140011	128918	125311	133922	126403	123756	122290	129782	126593	0.97543	-0.03589	0.494195
P14602	Hspb1	Heat shock protein beta-1	367253	380456	376814	319707	333676	369983	359313	345793	361058	352191	0.975444	-0.0358695	0.638369
Q99KR8	Fuca2	Plasma alpha-L-fucosidase	26513	32666	32146	28878	31842	26602	32155	26653	30050.8	29313	0.97545	-0.0358604	0.735832
Q9D8X0	Manbal	Protein MANBAL	7695	7222	6853	7763	7029	8203	6856	6720	7383.25	7202	0.975451	-0.0358584	0.640751
Q91XE8	Tmem205	Transmembrane protein 205	471047	478191	439800	443059	439560	463407	447713	436446	458024	446782	0.975454	-0.0358545	0.373783
Q63918	Cavin2	Serum deprivation-response protein	387501	329716	309805	279170	332033	343191	298911	300160	326548	318574	0.97558	-0.0356677	0.812207
Q9D8M4	Rpl7l1	60S ribosomal protein L7-like 1	1181469	1157205	1083600	937337	1033498	1152456	979740	1087578	1.0899e+06	1063318	0.975608	-0.0356263	0.734058
Q60680	Chuk	Inhibitor of nuclear factor kappa-B kinase subunit alpha	14936	22954	19586	22463	15447	22129	21329	19087	19984.8	19498	0.975644	-0.0355734	0.880034
P03958	Ada	Adenosine deaminase	51287	54937	48454	47201	51024	51214	46730	48009	50469.8	49244.2	0.975718	-0.0354637	0.584328
Q8CHW4	Eif2b5	Translation initiation factor eIF-2B subunit epsilon	59920	64920	63239	53722	54912	63138	61053	56836	60450.2	58984.8	0.975757	-0.0354063	0.672861
Q9R099	Tbl2	Transducin beta-like protein 2	18387	17903	19379	22181	20771	18411	18815	17973	19462.5	18992.5	0.975851	-0.0352672	0.709966
P46467	Vps4b	Vacuolar protein sorting-associated protein 4B	564960	627967	593064	554032	506481	598120	615827	563095	585006	570881	0.975855	-0.0352614	0.634083
Q8BUB4	Wdfy2	WD repeat and FYVE domain-containing protein 2	20573	22135	20497	17649	18294	22091	19922	18599	20213.5	19726.5	0.975907	-0.0351841	0.722263
P0DN91	Tmem254c	NA	84520	77342	75944	77361	75161	78965	74402	79068	78791.8	76899	0.975978	-0.0350797	0.44632
Q8CI95	Osbpl11	Oxysterol-binding protein-related protein 11;Oxysterol-binding protein	22672	23909	21521	19804	19159	21314	23560	21766	21976.5	21449.8	0.976031	-0.0350008	0.689367
Q9D8S9	Bola1	BolA-like protein 1	95348	97184	99152	90267	88842	98088	92869	93063	95487.8	93215.5	0.976204	-0.0347458	0.431723
Q9CR27	Washc3	WASH complex subunit CCDC53	76894	77272	75877	74571	78816	83537	69849	65172	76153.5	74343.5	0.976232	-0.0347037	0.647524
Q10470	Mgat3	Beta-1,4-mannosyl-glycoprotein 4-beta-N-acetylglucosaminyltransferase	7636	7380	9149	6386	8052	6570	6820	8383	7637.75	7456.25	0.976236	-0.0346975	0.831462
Q8BJY1	Psmd5	26S proteasome non-ATPase regulatory subunit 5	522844	577217	564110	527742	537624	540281	547706	514233	547978	534961	0.976245	-0.0346849	0.443019
Q14C51	Ptcd3	Pentatricopeptide repeat domain-containing protein 3, mitochondrial	276670	249352	299208	333056	261021	274758	293086	302011	289572	282719	0.976336	-0.0345508	0.786499
Q3TPX4	Exoc5	Exocyst complex component 5	52219	58973	52260	50227	50908	55846	55146	46734	53419.8	52158.5	0.97639	-0.0344708	0.665515
Q7JJ13	Brd2	Bromodomain-containing protein 2	30964	27275	20808	19577	22728	23751	25132	24692	24656	24075.8	0.976466	-0.034358	0.955782
P97366	Evi5	Ecotropic viral integration site 5 protein	96518	94349	89858	78631	91644	93134	83643	82486	89839	87726.8	0.976488	-0.034325	0.704923
Q91XL9	Osbpl1a	Oxysterol-binding protein-related protein 1	114280	139504	127969	118945	127994	113998	123922	123029	125174	122236	0.976523	-0.0342744	0.684437
P48024	Eif1	Eukaryotic translation initiation factor 1;Eukaryotic translation initiation factor 1b	154229	156928	147402	141535	146637	151615	150333	137433	150024	146504	0.976544	-0.0342435	0.489775
Q8R1I1	Uqcr10	Cytochrome b-c1 complex subunit 9	2328545	1904659	2324641	2657935	2273051	2096253	2242456	2387884	2303945	2249911	0.976547	-0.0342383	0.820989
Q8CFZ5	Slc22a12	Solute carrier family 22 member 12	1105229	1010518	1169415	1225993	1074954	1067040	1034515	1228863	1.12779e+06	1101343	0.976551	-0.034233	0.692957
Q8R3F5	Mcat	Malonyl-CoA-acyl carrier protein transacylase, mitochondrial	125105	116186	122901	135558	112801	118123	117468	139648	124938	122010	0.976568	-0.0342072	0.671138
Q60759	Gcdh	Glutaryl-CoA dehydrogenase, mitochondrial	2399119	1949094	2414175	2618758	2111670	2316884	2295576	2437352	2.34529e+06	2.29037e+06	0.976585	-0.0341832	0.795324
Q8VCT3	Rnpep	Aminopeptidase B	1112286	1207564	1190159	1079080	1099059	1123481	1136287	1122899	1.14727e+06	1.12043e+06	0.976605	-0.0341533	0.467871
P70265	Pfkfb2	6-phosphofructo-2-kinase/fructose-2,6-bisphosphatase 2;6-phosphofructo-2-kinase;Fructose-2,6-bisphosphatase	14312	15600	14252	12684	15399	13675	13757	12690	14212	13880.2	0.976657	-0.034076	0.702645
Q3U0V1	Khsrp	Far upstream element-binding protein 2	856431	932895	849257	753570	856001	873110	837342	746535	848038	828247	0.976662	-0.0340683	0.702559
O88653	Lamtor3	Ragulator complex protein LAMTOR3	72003	73872	73142	76348	65339	79402	70157	73604	73841.2	72125.5	0.976764	-0.0339176	0.583188
Q5SUR0	Pfas	Phosphoribosylformylglycinamidine synthase	410115	450726	402509	374128	402433	415759	406334	374922	409370	399862	0.976775	-0.0339014	0.6413
Q9DCX8	Iyd	Iodotyrosine dehalogenase 1	114270	114155	110337	107835	111202	107549	108275	109238	111649	109066	0.976863	-0.0337721	0.2093
P62331	Arf6	ADP-ribosylation factor 6	133087	146063	125973	120441	131780	136655	124790	120208	131391	128358	0.976918	-0.0336904	0.679853
P41317	Mbl2	Mannose-binding protein C	7297	9719	11258	8542	9837	9445	8483	8202	9204	8991.75	0.976939	-0.0336591	0.9015
P55264	Adk	Adenosine kinase	1716341	1741732	1640860	1430763	1458098	1612131	1737237	1572112	1632424	1.59489e+06	0.97701	-0.0335548	0.71268
Q9D8S3	Arfgap3	ADP-ribosylation factor GTPase-activating protein 3	73947	91769	69404	78843	76085	88297	77420	64946	78490.8	76687	0.97702	-0.0335406	0.794402
P54103	Dnajc2	DnaJ homolog subfamily C member 2;DnaJ homolog subfamily C member 2, N-terminally processed	133047	124840	115689	114583	112485	118928	132113	113447	122040	119243	0.977085	-0.0334435	0.662317
Q3V3R4	Itga1	Integrin alpha-1	77136	60587	65525	61009	69163	61063	61253	66727	66064.2	64551.5	0.977102	-0.0334192	0.771321
Q9WTM5	Ruvbl2	RuvB-like 2	305208	314936	288484	264216	295167	295785	279202	275836	293211	286498	0.977104	-0.0334167	0.639451
P21995	Emb	Embigin	24720	15688	18297	16009	18341	17521	16192	20950	18678.5	18251	0.977113	-0.0334031	0.934171
P51863	Atp6v0d1	V-type proton ATPase subunit d 1	335535	308842	357654	362148	303927	344972	327110	356959	341045	333242	0.977121	-0.0333908	0.665233
Q9JHW2	Nit2	Omega-amidase NIT2	2685391	2780339	2535705	2717153	2547535	2700600	2684874	2540380	2679647	2.61835e+06	0.977124	-0.0333865	0.404778
Q80VJ3	Dnph1	2-deoxynucleoside 5-phosphate N-hydrolase 1	216076	225696	189224	184575	189306	206627	200069	200922	203893	199231	0.977136	-0.0333683	0.723953
Q9CXZ1	Ndufs4	NADH dehydrogenase [ubiquinone] iron-sulfur protein 4, mitochondrial	4811757	3691355	5018376	5870599	4531030	4537487	4538280	5342956	4.84802e+06	4.73744e+06	0.97719	-0.033289	0.913385
P29595	Nedd8	NEDD8	309144	370913	303249	299275	338187	309790	305704	299707	320645	313347	0.977239	-0.0332169	0.738581
Q91WJ8	Fubp1	Far upstream element-binding protein 1	743860	799506	703958	647738	707811	764374	717326	639744	723766	707314	0.977269	-0.033172	0.71603
Q9EQX4	Aif1l	Allograft inflammatory factor 1-like	294383	277568	298768	247955	240440	298089	274594	280124	279668	273312	0.97727	-0.0331703	0.719044
Q60928	Ggt1	Gamma-glutamyltranspeptidase 1;Gamma-glutamyltranspeptidase 1 heavy chain;Gamma-glutamyltranspeptidase 1 light chain	5058468	4366233	4901346	5095682	4387441	4606102	4790889	5196154	4.85543e+06	4.74515e+06	0.977286	-0.0331471	0.665
Q61464	Znf638	Zinc finger protein 638	16161	19463	12141	15769	11952	16384	18144	15614	15883.5	15523.5	0.977335	-0.033075	0.881406
P35505	Fah	Fumarylacetoacetase	6028215	6671862	5851184	5910229	5683931	6065812	5968712	6190135	6.11537e+06	5.97715e+06	0.977397	-0.0329832	0.560315
A6H8H2	Dennd4c	DENN domain-containing protein 4C	80326	94140	79411	74822	83294	79591	81420	76982	82174.8	80321.8	0.97745	-0.0329045	0.727045
P18894	Dao	D-amino-acid oxidase	1918222	2333983	1838910	1983770	2361562	1889807	1842898	1798631	2.01872e+06	1.97322e+06	0.977463	-0.0328866	0.772188
Q68FF6	Git1	ARF GTPase-activating protein GIT1	125165	129590	117509	116813	118849	126141	117286	115804	122269	119520	0.977515	-0.0328096	0.506414
P84096	Rhog	Rho-related GTP-binding protein RhoG	123505	100056	108086	112343	106378	112499	104552	110591	110998	108505	0.977545	-0.0327657	0.688895
P25799	Nfkb1	Nuclear factor NF-kappa-B p105 subunit;Nuclear factor NF-kappa-B p50 subunit	18207	19672	17771	14134	18015	18375	16099	15729	17446	17054.5	0.977559	-0.0327438	0.83687
Q9QYE6	Golga5	Golgin subfamily A member 5	31764	30191	26360	30974	29703	33536	27570	25809	29822.2	29154.5	0.977609	-0.0326705	0.734927
Q9CQI7	Snrpb2	U2 small nuclear ribonucleoprotein B	720432	749803	633496	577583	664712	675940	653706	626994	670328	655338	0.977637	-0.0326291	0.791889
Q99K67	Aass	Alpha-aminoadipic semialdehyde synthase, mitochondrial;Lysine ketoglutarate reductase;Saccharopine dehydrogenase	2918286	2520608	2964781	2994745	2552409	2631986	2817839	3141466	2849605	2785925	0.977653	-0.0326055	0.715523
O35892	Sp100	Nuclear autoantigen Sp-100	8719	8735	9229	7687	6561	9110	10144	7790	8592.5	8401.25	0.977742	-0.0324739	0.759584
Q8BH59	Slc25a12	Calcium-binding mitochondrial carrier protein Aralar1	1384643	1052117	1360126	1527888	1246512	1260911	1247491	1451646	1.33119e+06	1301640	0.977799	-0.0323898	0.868672
Q8R5F8	Eps8l1	Epidermal growth factor receptor kinase substrate 8-like protein 1	16756	14730	17220	13188	14422	16168	14413	15518	15473.5	15130.2	0.977817	-0.0323637	0.803089
Q9Z2G9	Htatip2	Oxidoreductase HTATIP2	380523	405561	372391	397588	406185	389602	361240	364664	389016	380423	0.977911	-0.032225	0.528695
Q8R034	Anapc13	Anaphase-promoting complex subunit 13	4156	3382	4539	4075	4586	3191	3666	4353	4038	3949	0.977959	-0.0321535	0.804674
P59016	Vps33b	Vacuolar protein sorting-associated protein 33B	201216	209023	188656	180593	194927	193840	192787	180771	194872	190581	0.977982	-0.0321206	0.595341
Q5H8C4	Vps13a	Vacuolar protein sorting-associated protein 13A	41409	39582	36111	42175	37868	43454	40058	34390	39819.2	38942.5	0.977982	-0.0321205	0.704067
Q3SXD3	Hddc2	HD domain-containing protein 2	28914	30442	26808	30116	30920	29777	26176	26855	29070	28432	0.978053	-0.0320155	0.654092
Q02819	Nucb1	Nucleobindin-1	1244986	1276967	1204054	1176387	1156982	1248234	1215801	1173879	1.2256e+06	1198724	0.978072	-0.0319869	0.409086
Q02013	Aqp1	Aquaporin-1	470997	369760	546516	384212	367154	432983	412383	520220	442871	433185	0.978129	-0.0319041	0.886218
O08749	Dld	Dihydrolipoyl dehydrogenase, mitochondrial	12026411	10198386	12214715	14247777	11540350	11538645	11400102	13145417	1.21718e+07	1.19061e+07	0.978171	-0.0318408	0.835109
Q8BH86	Dglucy	UPF0317 protein C14orf159 homolog, mitochondrial	2322482	2373339	2329142	2556366	2405307	2352902	2353495	2260656	2.39533e+06	2343090	0.97819	-0.0318134	0.445484
P62317	Snrpd2	Small nuclear ribonucleoprotein Sm D2	854870	894406	784069	732422	787561	817695	822648	766749	816442	798663	0.978224	-0.0317626	0.704203
Q5XJY4	Parl	Presenilins-associated rhomboid-like protein, mitochondrial;P-beta	143544	123750	161806	163834	142988	144613	136912	155521	148234	145008	0.978244	-0.0317341	0.823305
Q78PY7	Snd1	Staphylococcal nuclease domain-containing protein 1	1853811	1786379	1604362	1608690	1657445	1703180	1708774	1634925	1.71331e+06	1676081	0.97827	-0.0316948	0.630978
A1L3P4	Slc9a6	Sodium/hydrogen exchanger	17016	18736	17425	18040	18426	18916	15379	16949	17804.2	17417.5	0.978278	-0.0316841	0.655984
Q80UM7	Mogs	Mannosyl-oligosaccharide glucosidase	253788	281578	264148	267444	250334	286026	255050	252374	266740	260946	0.97828	-0.0316802	0.573238
Q8R0N6	Adhfe1	Hydroxyacid-oxoacid transhydrogenase, mitochondrial	1817430	1675398	1736362	2060491	1801034	1678229	1827260	1825144	1.82242e+06	1.78292e+06	0.978324	-0.0316163	0.71412
Q8CHT0	Aldh4a1	Delta-1-pyrroline-5-carboxylate dehydrogenase, mitochondrial	5327743	4437328	5467804	6167961	4687311	5257936	5398955	5594031	5350209	5.23456e+06	0.978384	-0.0315275	0.834962
Q80XK6	Atg2b	Autophagy-related protein 2 homolog B	11191	13360	12401	11817	11688	11188	11986	12854	12192.2	11929	0.978408	-0.0314913	0.675263
Q9Z0M5	Lipa	Lysosomal acid lipase/cholesteryl ester hydrolase	99579	115731	105150	116460	103060	117348	116558	90563	109230	106882	0.978506	-0.0313469	0.742083
Q8BPM2	Map4k5	Mitogen-activated protein kinase kinase kinase kinase 5	53660	48226	48479	42128	47963	50202	47573	42629	48123.2	47091.8	0.978565	-0.0312597	0.756271
Q9D1I5	Mcee	Methylmalonyl-CoA epimerase, mitochondrial	360494	319358	351402	385246	352840	336370	339322	357707	354125	346560	0.978637	-0.0311546	0.66187
Q8C1Y8	Ccz1	Vacuolar fusion protein CCZ1 homolog	55311	61987	52463	50739	51011	55848	54482	54468	55125	53952.2	0.978726	-0.0310236	0.709584
P03899	Mtnd3	NADH-ubiquinone oxidoreductase chain 3	196126	132119	212278	224205	156825	183447	204810	203378	191182	187115	0.978727	-0.0310215	0.959848
Q9DCN1	Nudt12	Peroxisomal NADH pyrophosphatase NUDT12	755063	845433	748754	781383	878984	720096	746012	719239	782658	766083	0.978822	-0.0308823	0.685489
Q9D279	Misp	Mitotic interactor and substrate of PLK1	15224	15500	13576	11866	8905	16063	17333	12677	14041.5	13744.5	0.978848	-0.0308426	0.783718
P26231	Ctnna1	Catenin alpha-1	341002	306335	306792	304036	305061	314448	297844	314227	314541	307895	0.97887	-0.0308108	0.534371
Q9D1F4	Akt1s1	Proline-rich AKT1 substrate 1	60868	66974	59946	68378	67515	64711	56575	61953	64041.5	62688.5	0.978873	-0.0308063	0.680009
P56389	Cda	Cytidine deaminase	2382917	2759180	2157904	2228896	2541982	2233581	2421674	2130670	2.38222e+06	2.33198e+06	0.978907	-0.0307558	0.787202
Q8R1A4	Dock7	Dedicator of cytokinesis protein 7	48988	48865	45630	38725	37598	47906	49055	43826	45552	44596.2	0.979018	-0.030592	0.795999
Q9D967	Mdp1	Magnesium-dependent phosphatase 1	74729	78674	68736	63791	71665	69717	68933	69618	71482.5	69983.2	0.979026	-0.0305804	0.723875
Q6A0A2	Larp4b	La-related protein 4B	33153	37637	29970	32173	33317	34918	32526	29390	33233.2	32537.8	0.979072	-0.0305129	0.754527
P21278	Gna11	Guanine nucleotide-binding protein subunit alpha-11	272982	253976	260851	260661	263514	253782	244931	264385	262118	256653	0.979152	-0.0303946	0.401235
Q00519	Xdh	Xanthine dehydrogenase/oxidase;Xanthine dehydrogenase;Xanthine oxidase	210718	217931	217278	189816	193329	210752	203056	211190	208936	204582	0.979161	-0.0303819	0.622037
Q61598	Gdi2	Rab GDP dissociation inhibitor beta	6186758	6864095	6216852	5879124	6371388	6179498	6112682	5959434	6.28671e+06	6.15575e+06	0.979169	-0.0303698	0.604491
D3YUP5	Exoc3l2	NA	84704	86927	82764	85488	79266	87740	81267	84533	84970.8	83201.5	0.979178	-0.0303568	0.425576
P61161	Actr2	Actin-related protein 2	796095	913354	776309	987487	1006911	821830	811626	760735	868311	850276	0.979229	-0.0302819	0.802633
Q9JK53	Prelp	Prolargin	163195	178236	168157	160905	162175	173296	159823	161304	167623	164150	0.979276	-0.0302119	0.507135
P97493	Txn2	Thioredoxin, mitochondrial	1024019	999674	1163935	1317949	1045919	1067745	1107079	1191940	1.12639e+06	1.10317e+06	0.979382	-0.0300558	0.831198
Q9ES56	Trappc4	Trafficking protein particle complex subunit 4	14307	14814	15903	14774	13695	15175	15646	14051	14949.5	14641.8	0.979414	-0.0300092	0.598627
Q9D6K7	Ttc33	Tetratricopeptide repeat protein 33	20577	20092	19792	16782	18924	20655	19257	16817	19310.8	18913.2	0.979416	-0.0300069	0.757887
Q99MZ6	Myo7b	Unconventional myosin-VIIb	1678370	1612343	1644774	1530337	1568708	1637785	1527571	1598981	1616456	1.58326e+06	0.979464	-0.0299349	0.441248
P15532	Nme1	Nucleoside diphosphate kinase A	2754375	3416813	2974175	3139118	3181388	2885114	3063664	2902401	3.07112e+06	3.00814e+06	0.979493	-0.0298925	0.733959
Q9WV80	Snx1	Sorting nexin-1	749586	919131	831879	811863	814058	819557	835605	775424	828115	811161	0.979527	-0.0298424	0.703877
O89051	Itm2b	Integral membrane protein 2B;BRI2, membrane form;BRI2 intracellular domain;BRI2C, soluble form;Bri23 peptide	138872	140752	126169	117376	134296	122640	129110	126418	130792	128116	0.979538	-0.0298264	0.712322
A2ATU0	Dhtkd1	Probable 2-oxoglutarate dehydrogenase E1 component DHKTD1, mitochondrial	515966	479672	494783	505052	460175	500883	487735	505861	498868	488664	0.979544	-0.0298175	0.458422
Q9R0M5	Tpk1	Thiamin pyrophosphokinase 1	975800	1089918	956237	935161	936522	990307	1020697	928676	989279	969050	0.979552	-0.0298056	0.649757
P58389	Ptpa	Serine/threonine-protein phosphatase 2A activator	502080	610987	554237	519453	527526	570805	542229	501510	546689	535518	0.979565	-0.0297873	0.725527
Q91YI0	Asl	Argininosuccinate lyase	7429755	8084566	7625317	6689590	7483378	7494234	6910805	7332518	7457307	7.30523e+06	0.979607	-0.0297243	0.688896
Q3UVG3	Fam91a1	Protein FAM91A1	39943	42340	35614	36571	39826	39447	35379	36667	38617	37829.8	0.979614	-0.0297148	0.707521
Q921C5	Bicd2	Protein bicaudal D homolog 2	29603	34788	26927	24568	29540	29156	26618	28219	28971.5	28383.2	0.979696	-0.0295946	0.876951
Q99MR8	Mccc1	Methylcrotonoyl-CoA carboxylase subunit alpha, mitochondrial	2197238	2054573	2224638	2391951	2085264	2162855	2153923	2286635	2217100	2.17217e+06	0.979734	-0.0295373	0.615446
Q9D7B6	Acad8	Isobutyryl-CoA dehydrogenase, mitochondrial	1157215	955757	1145735	1215201	1052288	1090080	1059917	1181175	1118477	1095865	0.979783	-0.0294655	0.780524
Q64433	Hspe1	10 kDa heat shock protein, mitochondrial	5590159	5095173	5983087	7560907	6051686	5766606	5845428	6076163	6.05733e+06	5.93497e+06	0.9798	-0.0294414	0.916339
Q80VI1	Trim56	E3 ubiquitin-protein ligase TRIM56	36057	34427	30895	26394	31469	32201	30402	31127	31943.2	31299.8	0.979855	-0.02936	0.859128
O08804	Serpinb6b	NA	14589	14627	14395	11816	13916	14748	14347	11300	13856.8	13577.8	0.979865	-0.0293445	0.794608
Q9CXF4	Tbc1d15	TBC1 domain family member 15	64766	69333	72338	61835	65204	67418	64318	65931	67068	65717.8	0.979867	-0.0293415	0.638145
Q925N2	Sfxn2	Sideroflexin-2	153851	142603	161415	152100	147000	147168	146684	156838	152492	149422	0.979869	-0.0293385	0.542081
P99025	Gchfr	GTP cyclohydrolase 1 feedback regulatory protein	54938	50258	50104	49425	45252	53858	51401	50093	51181.2	50151	0.979871	-0.0293369	0.646033
Q80W54	Zmpste24	CAAX prenyl protease 1 homolog	647333	721354	646637	663872	655906	654058	665712	649628	669799	656326	0.979885	-0.0293156	0.51146
B2KF50	Uhrf1bp1	NA	12825	13408	12334	14269	12812	14308	13211	11446	13209	12944.2	0.979957	-0.0292099	0.709529
P62254	Ube2g1	Ubiquitin-conjugating enzyme E2 G1;Ubiquitin-conjugating enzyme E2 G1, N-terminally processed	41960	42708	40043	33184	35034	40964	41210	37526	39473.8	38683.5	0.97998	-0.0291752	0.810069
Q8R3D1	Tbc1d13	TBC1 domain family member 13	204317	239281	208814	198740	200650	212020	209964	211554	212788	208547	0.980069	-0.0290442	0.704337
Q9WTP7	Ak3	GTP:AMP phosphotransferase AK3, mitochondrial	2705769	2438298	2789335	2887462	2599214	2633596	2592783	2780067	2705216	2651415	0.980112	-0.0289813	0.666108
Q9CYA0	Creld2	Cysteine-rich with EGF-like domain protein 2	147102	152464	142197	139086	147011	148496	144086	129710	145212	142326	0.980122	-0.0289665	0.596246
Q64010	Crk	Adapter molecule crk	709995	714488	680229	616433	639111	675859	672853	679273	680286	666774	0.980137	-0.0289441	0.639873
Q8K0D5	Gfm1	Elongation factor G, mitochondrial	457837	446536	477228	514674	452310	465107	461630	479677	474069	464681	0.980197	-0.0288556	0.604692
Q9CRB2	Nhp2	H/ACA ribonucleoprotein complex subunit 2	84219	95117	79625	74904	72773	87349	87681	79460	83466.2	81815.8	0.980226	-0.0288144	0.788313
Q6PDQ2	Chd4	Chromodomain-helicase-DNA-binding protein 4	140124	128194	115474	115335	118067	123123	124079	123990	124782	122315	0.980229	-0.0288086	0.747902
Q9CR48	Dram2	DNA damage-regulated autophagy modulator protein 2	67140	90897	73083	54792	73307	68238	74492	64244	71478	70070.2	0.980305	-0.0286972	0.96517
Q02956	Prkcz	Protein kinase C zeta type	59363	61507	62557	58523	59404	60783	56788	60218	60487.5	59298.2	0.980339	-0.0286475	0.392896
Q9R0H0	Acox1	Peroxisomal acyl-coenzyme A oxidase 1	19268698	20435705	15731472	23894114	25779078	16896987	18011135	17083259	1.98325e+07	1.94426e+07	0.980341	-0.0286441	0.857648
Q3U2P1	Sec24a	Protein transport protein Sec24A	100026	99828	93422	89713	93838	94036	97800	89789	95747.2	93865.8	0.980349	-0.0286322	0.570794
P62814	Atp6v1b2	V-type proton ATPase subunit B, brain isoform	9090929	8345355	8456951	8021323	7935337	8519422	8043534	8749821	8.47864e+06	8.31203e+06	0.980349	-0.0286322	0.595061
Q8BIG7	Comtd1	Catechol O-methyltransferase domain-containing protein 1	63441	50292	62121	68146	62057	53843	54387	68921	61000	59802	0.980361	-0.0286155	0.837172
Q60597	Ogdh	2-oxoglutarate dehydrogenase, mitochondrial	6573424	5785391	7136552	7547849	6064379	6618548	6556424	7273264	6760804	6.62815e+06	0.98038	-0.0285878	0.814445
Q9JHJ0	Tmod3	Tropomodulin-3	306003	260821	208491	202694	247806	243349	227125	240568	244502	239712	0.980408	-0.0285456	0.956559
Q91WZ8	Dtnbp1	Dysbindin	21358	24125	22996	20058	22036	23882	18010	22876	22134.2	21701	0.980426	-0.028519	0.770157
Q9JKY7	Cyp2d22	NA	128574	123433	117030	118863	122645	116000	123127	116587	121975	119590	0.980445	-0.0284917	0.490468
Q8VHR5	Gatad2b	Transcriptional repressor p66-beta	47290	49060	38863	37526	40371	44728	43248	41020	43184.8	42341.8	0.980479	-0.028441	0.858933
Q6NSR8	Npepl1	Probable aminopeptidase NPEPL1	575407	694143	591645	601479	623392	609408	598104	583754	615668	603664	0.980502	-0.0284068	0.717178
P39098	Man1a2	Mannosyl-oligosaccharide 1,2-alpha-mannosidase IB	149488	125115	104143	103147	121682	123908	115705	111231	120473	118132	0.980562	-0.0283191	0.929383
Q9R1P1	Psmb3	Proteasome subunit beta type-3	379748	446727	423166	374191	378917	409582	428269	375688	405958	398114	0.980678	-0.0281489	0.743873
Q9Z2I8	Suclg2	Succinyl-CoA ligase [GDP-forming] subunit beta, mitochondrial	9174524	8194278	10196053	10767224	9255739	8790055	9247172	10300135	9.58302e+06	9.39828e+06	0.980722	-0.0280843	0.8289
B7ZMP1	Xpnpep3	Probable Xaa-Pro aminopeptidase 3	19784	18016	17360	18366	18201	17046	17995	18867	18381.5	18027.2	0.980728	-0.0280752	0.604594
G3X9F6	Sh3tc1	NA	47981	52434	52164	45301	48173	51517	50582	43798	49470	48517.5	0.980746	-0.0280487	0.712558
Q8BQ47	Cnpy4	Protein canopy homolog 4	36065	38184	34254	31833	31008	33933	37867	34834	35084	34410.5	0.980803	-0.0279644	0.73933
P63168	Dynll1	Dynein light chain 1, cytoplasmic	424756	476572	416296	390678	448060	416725	425671	385083	427076	418885	0.980821	-0.0279378	0.738887
Q78XF5	Ostc	Oligosaccharyltransferase complex subunit OSTC	78707	77825	86353	84475	76864	80468	84148	79616	81840	80274	0.980865	-0.0278734	0.57664
Q8C0L8	Cog5	Conserved oligomeric Golgi complex subunit 5	81396	88377	82787	78428	78516	88959	83321	73868	82747	81166	0.980894	-0.0278315	0.677481
O35643	Ap1b1	AP-1 complex subunit beta-1	3201079	3455428	3303834	3001183	3034059	3301729	3255872	3122604	3240381	3178566	0.980924	-0.0277874	0.622549
Q8BUV3	Gphn	Gephyrin;Molybdopterin adenylyltransferase;Molybdopterin molybdenumtransferase	995392	1090236	1010407	982136	947945	1037764	1033770	980991	1.01954e+06	1.00012e+06	0.980947	-0.0277528	0.571518
O88512	Ap1g2	AP-1 complex subunit gamma-like 2	4069	2755	3456	3759	3093	2400	3697	4582	3509.75	3443	0.980982	-0.0277021	0.828576
P56695	Wfs1	Wolframin	84671	74555	76748	74602	74906	77860	73173	78743	77644	76170.5	0.981022	-0.0276421	0.622219
Q6GV12	Kdsr	3-ketodihydrosphingosine reductase	31322	34970	34797	34016	29324	31747	37873	33598	33776.2	33135.5	0.98103	-0.0276315	0.722802
Q9CQ54	Ndufc2	NADH dehydrogenase [ubiquinone] 1 subunit C2	1303830	977996	1271180	1475472	1187241	1180626	1263212	1302086	1.25712e+06	1.23329e+06	0.981045	-0.0276083	0.924224
Q64727	Vcl	Vinculin	7156902	7488402	6209318	5555463	6786855	6954073	6044338	6124563	6.60252e+06	6.47746e+06	0.981058	-0.0275895	0.86209
A3KGF9	Ccdc9b	Uncharacterized protein C15orf52 homolog	96966	58212	81698	69626	69393	75238	72126	83953	76625.5	75177.5	0.981103	-0.0275236	0.975146
Q924D0	Rtn4ip1	Reticulon-4-interacting protein 1, mitochondrial	206444	189884	193901	228766	173190	204766	209998	215594	204749	200887	0.981139	-0.0274704	0.768773
Q9QZM0	Ubqln2	Ubiquilin-2	59408	58309	59007	48456	57748	57701	50524	54968	56295	55235.2	0.981175	-0.0274175	0.781861
Q80XN0	Bdh1	D-beta-hydroxybutyrate dehydrogenase, mitochondrial	1413866	1099334	1266189	1716879	1273824	1187568	1366060	1565617	1374067	1.34827e+06	0.981224	-0.0273459	0.925889
Q9ER88	Dap3	28S ribosomal protein S29, mitochondrial	192061	189461	188284	204779	193476	191898	180889	193832	193646	190024	0.981293	-0.0272438	0.488361
Q08943	Ssrp1	FACT complex subunit SSRP1	32311	28904	28926	26925	30315	29614	28030	26919	29266.5	28719.5	0.98131	-0.0272196	0.714997
Q8JZQ2	Afg3l2	AFG3-like protein 2	647015	575471	665562	760689	639065	620093	636926	703420	662184	649876	0.981413	-0.0270682	0.824519
A0A087WQT1	Ly6g2	NA	25329	26735	27447	24173	22537	27380	26344	25499	25921	25440	0.981444	-0.0270227	0.707085
P46935	Nedd4	E3 ubiquitin-protein ligase NEDD4	456216	531523	453891	412379	488020	442944	460274	428385	463502	454906	0.981453	-0.0270087	0.802987
Q00897	Serpina1d	Alpha-1-antitrypsin 1-4	244365	286159	259197	242623	251263	264335	267817	229802	258086	253304	0.981472	-0.0269806	0.735409
Q8K1Z0	Coq9	Ubiquinone biosynthesis protein COQ9, mitochondrial	696963	619927	741347	783723	639009	695588	699719	755317	710490	697408	0.981588	-0.0268109	0.795271
Q9JLQ2	Git2	ARF GTPase-activating protein GIT2	42895	51194	42677	39831	46270	47694	39406	39987	44149.2	43339.2	0.981653	-0.0267147	0.815419
Q61586	Gpam	Glycerol-3-phosphate acyltransferase 1, mitochondrial	84030	80226	82494	97261	81785	83418	85737	86766	86002.8	84426.5	0.981672	-0.0266869	0.743592
Q3TIX9	Usp39	U4/U6.U5 tri-snRNP-associated protein 2	116457	122248	114339	105913	103145	118485	115449	113491	114739	112642	0.981726	-0.0266077	0.678671
Q9D2E2	Toe1	Target of EGR1 protein 1	78482	83236	83037	76143	73861	85190	81717	74286	80224.5	78763.5	0.981789	-0.0265157	0.658441
Q9ER35	Fn3k	Fructosamine-3-kinase	97394	103082	108174	102222	101422	104632	95442	101898	102718	100848	0.9818	-0.0264994	0.552535
Q9CQN1	Trap1	Heat shock protein 75 kDa, mitochondrial	1564159	1537227	1561699	1813189	1605200	1565147	1541554	1646580	1.61907e+06	1.58962e+06	0.981812	-0.0264819	0.713208
Q05860	Fmn1	Formin-1	9546	15475	12292	11929	12810	13635	11102	10800	12310.5	12086.8	0.981824	-0.026463	0.943845
Q9D898	Arpc5l	Actin-related protein 2/3 complex subunit 5-like protein	348675	372754	331254	312914	341802	339449	335359	324174	341399	335196	0.98183	-0.026455	0.697445
Q9CYH2	Prxl2a	Redox-regulatory protein FAM213A	1133856	1164717	1123131	1272515	1221013	1092695	1143816	1151458	1.17355e+06	1.15225e+06	0.981842	-0.026437	0.642148
Q99KQ4	Nampt	Nicotinamide phosphoribosyltransferase	4058901	4230284	3773420	3442827	3933669	3814524	3878418	3597529	3876358	3806035	0.981858	-0.026413	0.763456
Q61550	Rad21	Double-strand-break repair protein rad21 homolog	147231	143016	123869	115616	121784	142037	132808	123518	132433	130037	0.981906	-0.0263433	0.831338
P09925	Surf1	Surfeit locus protein 1	116079	106590	110748	118972	105228	109793	111146	118037	113097	111051	0.981907	-0.0263415	0.612401
P35762	Cd81	CD81 antigen	151058	124650	134789	129727	123189	136333	129399	141535	135056	132614	0.981919	-0.0263246	0.752509
Q3URQ4	Fam8a1	NA	5494	4939	4850	3471	3973	5872	4763	3807	4688.5	4603.75	0.981924	-0.0263169	0.895548
Q8K2C9	Hacd3	Very-long-chain (3R)-3-hydroxyacyl-CoA dehydratase 3	186494	198602	184791	192546	185464	184252	187310	191652	190608	187170	0.981959	-0.0262652	0.382178
P47915	Rpl29	60S ribosomal protein L29	258569	310789	269716	282416	255785	265603	298324	281583	280372	275324	0.981993	-0.0262158	0.747499
Q9Z0V8	Timm17a	Mitochondrial import inner membrane translocase subunit Tim17-A	14905	16406	12500	13150	15263	13936	13304	13434	14240.2	13984.2	0.982023	-0.0261716	0.848791
P97742	Cpt1a	Carnitine O-palmitoyltransferase 1, liver isoform	2085214	1692537	1925312	2060582	1873224	1846847	1881042	2023015	1.94091e+06	1906032	0.982029	-0.0261618	0.781773
P27773	Pdia3	Protein disulfide-isomerase A3	9452844	9310434	9241420	8719883	8559329	9354462	9215731	8935325	9.18115e+06	9.01621e+06	0.982036	-0.0261527	0.515786
Q9CR21	Ndufab1	Acyl carrier protein, mitochondrial	1606205	1373877	1572560	1728306	1584801	1419367	1489261	1674873	1570237	1.54208e+06	0.982065	-0.0261089	0.791085
Q9WTL7	Lypla2	Acyl-protein thioesterase 2	44362	51802	48931	39754	45384	43529	45364	47261	46212.2	45384.5	0.982088	-0.0260757	0.836003
Q6PA06	Atl2	Atlastin-2	118485	137705	122030	121983	128504	123244	125395	114105	125051	122812	0.982097	-0.0260622	0.696011
Q80X95	Rraga	Ras-related GTP-binding protein A;Ras-related GTP-binding protein B	62247	65061	62451	58185	62983	64002	58124	58401	61986	60877.5	0.982117	-0.0260333	0.612933
Q8K212	Pacs1	Phosphofurin acidic cluster sorting protein 1	24566	32011	24821	22747	27957	26236	25633	22458	26036.2	25571	0.982131	-0.0260131	0.891372
P58771	Tpm1	Tropomyosin alpha-1 chain	2265128	2370588	2038917	1952393	2146349	2254407	1984717	2087608	2.15676e+06	2.11827e+06	0.982155	-0.0259766	0.772157
Q9CQU3	Rer1	Protein RER1	45365	50794	45022	44322	42950	45053	50732	43460	46375.8	45548.8	0.982167	-0.0259592	0.717229
Q9DB20	Atp5po	ATP synthase subunit O, mitochondrial	3230402	2191474	3565096	4045893	2928663	3217621	3231546	3422880	3.25822e+06	3.20018e+06	0.982187	-0.0259304	0.972024
Q9EP72	Emc7	ER membrane protein complex subunit 7	197866	228373	229969	234153	201285	225793	231270	216154	222590	218626	0.982188	-0.0259287	0.741063
P05480	Src	Neuronal proto-oncogene tyrosine-protein kinase Src	19746	23975	18571	19356	21509	21981	18901	17811	20412	20050.5	0.98229	-0.0257793	0.833437
P62141	Ppp1cb	Serine/threonine-protein phosphatase PP1-beta catalytic subunit	810756	934588	848396	805297	808697	874901	836432	819126	849759	834789	0.982383	-0.0256426	0.688934
Q9EPE9	Atp13a1	Manganese-transporting ATPase 13A1	324810	318141	312261	319589	307044	313553	310040	321807	318700	313111	0.982462	-0.025526	0.222612
Q11011	Npepps	Puromycin-sensitive aminopeptidase	1218644	1263108	1260612	1158703	1173981	1233545	1227137	1180552	1.22527e+06	1.2038e+06	0.982483	-0.0254957	0.50079
Q9DCM2	Gstk1	Glutathione S-transferase kappa 1	1358799	1271677	1330869	1281856	1256485	1284654	1326509	1284025	1.3108e+06	1.28792e+06	0.982543	-0.0254068	0.403199
Q91WQ9	Calml4	Calmodulin-like protein 4	66206	70370	64197	61543	67332	67860	62720	59829	65579	64435.2	0.982559	-0.0253838	0.681891
A2AGT5	Ckap5	Cytoskeleton-associated protein 5	148693	134764	119818	107799	119121	129230	127074	126748	127768	125543	0.982584	-0.0253477	0.890126
Q8C7X2	Emc1	ER membrane protein complex subunit 1	388714	398018	385395	411536	375064	413536	376936	390563	395916	389025	0.982595	-0.0253315	0.531769
O55106	Strn	Striatin	83127	89643	84762	81121	82365	88952	81549	79914	84663.2	83195	0.982658	-0.025239	0.597533
Q6WVG3	Kctd12	BTB/POZ domain-containing protein KCTD12	426029	473388	396433	392020	437441	434100	399723	387352	421968	414654	0.982668	-0.0252239	0.77383
P24369	Ppib	Peptidyl-prolyl cis-trans isomerase B	1557499	1751148	1567374	1608509	1608600	1566052	1559757	1638039	1.62113e+06	1593112	0.982715	-0.0251543	0.603283
O35218	Cpsf2	Cleavage and polyadenylation specificity factor subunit 2	100901	115625	94633	95176	107021	99405	91479	101418	101584	99830.8	0.982743	-0.0251135	0.793197
Q8R4N0	Clybl	Citrate lyase subunit beta-like protein, mitochondrial	2512535	2370906	2556646	2958017	2664378	2472021	2456011	2626859	2599526	2.55482e+06	0.982801	-0.0250285	0.789984
Q8BZ09	Slc25a21	Mitochondrial 2-oxodicarboxylate carrier	322454	285493	333886	387840	337779	317929	319655	331478	332418	326710	0.982829	-0.0249879	0.867752
Q9CQH3	Ndufb5	NADH dehydrogenase [ubiquinone] 1 beta subcomplex subunit 5, mitochondrial	830438	659209	839364	954295	746479	806025	793746	880854	820826	806776	0.982882	-0.0249091	0.90777
P97379	G3bp2	Ras GTPase-activating protein-binding protein 2	448155	480402	446229	412533	467462	460711	438264	390305	446830	439186	0.982892	-0.0248948	0.735322
Q91YT0	Ndufv1	NADH dehydrogenase [ubiquinone] flavoprotein 1, mitochondrial	5261642	3964417	5104876	5990215	4637559	4871202	4998818	5466714	5.08029e+06	4.99357e+06	0.982931	-0.0248376	0.934186
P47962	Rpl5	60S ribosomal protein L5	3506833	3651681	3354619	3200603	3152149	3426381	3591305	3309887	3428434	3.36993e+06	0.982936	-0.0248309	0.680079
Q5SFM8	Rbm27	RNA-binding protein 27	43970	45006	39678	38820	39848	45246	42666	36861	41868.5	41155.2	0.982965	-0.0247888	0.764158
F6ZDS4	Tpr	Nucleoprotein TPR	1209102	1296645	1050037	988031	1185314	1160002	1099715	1021561	1.13595e+06	1116648	0.983005	-0.0247296	0.86307
Q8R0F5	Rbmx2	RNA-binding motif protein, X-linked 2	6811	5438	4255	3288	3514	5985	4890	5067	4948	4864	0.983023	-0.0247023	0.994445
P62835	Rap1a	Ras-related protein Rap-1A	200540	208769	189038	192410	196411	195279	185068	200575	197689	194333	0.983024	-0.0247017	0.571935
Q91WN3	Slc7a13	Solute carrier family 7 member 13	14791	12197	13556	13116	11705	12956	15484	12605	13415	13187.5	0.983041	-0.024676	0.789482
P14211	Calr	Calreticulin	7340594	7290456	7514745	6665649	6631253	7378032	7368944	6944784	7202861	7.08075e+06	0.983047	-0.0246672	0.659334
Q01730	Rsu1	Ras suppressor protein 1	1215861	1253057	950806	928359	1105088	1125393	1038735	1005280	1.08702e+06	1068624	0.983076	-0.0246252	0.92214
Q9JLZ8	Sigirr	Single Ig IL-1-related receptor	474933	482137	464850	425529	450984	475309	441930	448039	461862	454066	0.983119	-0.0245622	0.635897
P01656	#N/A	Ig kappa chain V-III region MOPC 70;Ig kappa chain V-III region 50S10.1;Ig kappa chain V-III region PC 2880/PC 1229;Ig kappa chain V-III region PC 7132;Ig kappa chain V-III region PC 6684;Ig kappa chain V-III region PC 6308;Ig kappa chain V-III region TEPC 124;Ig kappa chain V-III region PC 7940;Ig kappa chain V-III region PC 7175;Ig kappa chain V-III region PC 7769;Ig kappa chain V-III region PC…	27751	31700	27704	27142	28416	27447	26827	29678	28574.2	28092	0.983123	-0.0245563	0.721225
Q61879	Myh10	Myosin-10	731892	626592	690142	666320	583602	667932	676055	741749	678736	667334	0.983201	-0.0244415	0.760782
Q6P5E4	Uggt1	UDP-glucose:glycoprotein glucosyltransferase 1	769943	776569	749371	711310	716073	765370	721091	754276	751798	739202	0.983246	-0.0243759	0.540452
Q62523	Zyx	Zyxin	44133	47617	42904	39031	43894	44657	43350	38875	43421.2	42694	0.983251	-0.0243679	0.770576
Q8BH65	Dennd6a	Protein DENND6A	26132	34724	30976	27668	29712	30656	26316	30815	29875	29374.8	0.983255	-0.0243621	0.867052
Q68FH4	Galk2	N-acetylgalactosamine kinase	191922	193724	188343	172386	181169	180942	183123	188725	186594	183490	0.983365	-0.0242012	0.608184
Q91V12	Acot7	Cytosolic acyl coenzyme A thioester hydrolase	151565	153744	149418	141906	148133	147349	151293	139978	149158	146688	0.98344	-0.0240905	0.514207
Q8BWQ6	Vps35l	UPF0505 protein C16orf62 homolog	534991	564669	520693	484176	519650	525321	514213	510603	526132	517447	0.983492	-0.0240151	0.671086
Q3UMY5	Eml4	Echinoderm microtubule-associated protein-like 4	12909	18281	10926	12858	14805	14804	12491	11967	13743.5	13516.8	0.983501	-0.0240011	0.981623
Q8R0Y6	Aldh1l1	Cytosolic 10-formyltetrahydrofolate dehydrogenase	13801696	14366144	12460320	11888111	12546717	13451189	13127741	12524402	1.31291e+07	1.29125e+07	0.983506	-0.0239948	0.77919
Q8C2A2	Tsen54	tRNA-splicing endonuclease subunit Sen54	37619	35859	37721	33780	36735	36715	35796	33347	36244.8	35648.2	0.983542	-0.0239408	0.652289
B1AXP6	Tomm5	Mitochondrial import receptor subunit TOM5 homolog	169129	114186	154927	190895	139883	153094	147056	178751	157284	154696	0.983544	-0.0239383	0.977573
Q62419	Sh3gl1	Endophilin-A2	179000	193471	179889	157622	173111	186284	177654	161259	177496	174577	0.983557	-0.0239189	0.780851
A0A0J9YTR2	0610012G03Rik	NA	2625	2978	3173	2660	3107	3098	2261	2782	2859	2812	0.983561	-0.023914	0.815718
O08807	Prdx4	Peroxiredoxin-4	1661770	1719727	1885193	1883471	1640332	1832159	1935982	1624160	1.78754e+06	1.75816e+06	0.983563	-0.0239108	0.751799
Q63829	Commd3	COMM domain-containing protein 3	137053	153564	146277	135014	139713	138033	142208	142558	142977	140628	0.983571	-0.0238992	0.649685
Q3V1L4	Nt5c2	Cytosolic purine 5-nucleotidase	249355	269200	280098	262257	253065	262816	259675	267926	265228	260870	0.983573	-0.0238966	0.587237
Q99020	Hnrnpab	Heterogeneous nuclear ribonucleoprotein A/B	1525791	1791986	1394765	1305615	1575281	1458604	1520620	1365166	1.50454e+06	1.47992e+06	0.983635	-0.0238047	0.893082
P62743	Ap2s1	AP-2 complex subunit sigma	143166	151120	143713	133074	142773	148366	138029	132584	142768	140438	0.983678	-0.0237418	0.662449
Q5NCF2	Trappc1	Trafficking protein particle complex subunit 1	33256	39958	36860	31624	33238	35511	34980	35675	35424.5	34851	0.983811	-0.0235474	0.830894
Q8R2Q4	Gfm2	Ribosome-releasing factor 2, mitochondrial	327732	352589	356832	346232	351990	335777	331089	342235	345846	340273	0.983884	-0.0234392	0.515945
Q91ZV0	Mia2	Melanoma inhibitory activity protein 2	355524	362174	335687	335151	332282	353956	352263	327697	347134	341550	0.983913	-0.023398	0.583913
P35822	Ptprk	Receptor-type tyrosine-protein phosphatase kappa	232427	217730	207718	188492	200355	215943	203113	213378	211592	208197	0.983957	-0.0233324	0.787053
Q8BH24	Tm9sf4	Transmembrane 9 superfamily member 4	195927	180881	196181	176340	172170	178789	197868	188520	187332	184337	0.98401	-0.0232556	0.703129
Q9D687	Slc6a19	Sodium-dependent neutral amino acid transporter B(0)AT1	1096084	792841	1296914	1095404	867073	946161	986029	1413566	1.07031e+06	1.05321e+06	0.98402	-0.0232404	0.901804
Q5YD48	A1cf	APOBEC1 complementation factor	290924	338010	289002	278290	291540	289175	316850	279546	299056	294278	0.984021	-0.0232396	0.787397
Q8BFU3	Rnf214	RING finger protein 214	82196	89937	76248	72971	78686	82724	79396	75411	80338	79054.2	0.984021	-0.0232395	0.799357
Q8K353	Cystm1	Cysteine-rich and transmembrane domain-containing protein 1	76663	67845	75929	78425	70659	71294	68802	83349	74715.5	73526	0.98408	-0.0231531	0.759628
Q00915	Rbp1	Retinol-binding protein 1	259345	282594	259080	245443	300573	253742	242308	233183	261616	257452	0.984084	-0.0231473	0.770069
Q8C1E7	Tmem120a	Transmembrane protein 120A	27375	29620	27839	28516	28897	29064	27792	25796	28337.5	27887.2	0.984111	-0.0231068	0.627799
Q8BHZ4	Znf592	Zinc finger protein 592	21308	27101	23540	23600	20489	24772	25792	22980	23887.2	23508.2	0.984134	-0.0230736	0.827672
Q9JIA7	Sphk2	Sphingosine kinase 2	33340	36441	32221	31230	32128	34128	32056	32811	33308	32780.8	0.98417	-0.0230199	0.708151
P09055	Itgb1	Integrin beta-1	1055231	920686	865304	850387	910603	932700	875652	914263	922902	908304	0.984183	-0.0230014	0.818825
A2AJL3	Fggy	FGGY carbohydrate kinase domain-containing protein	1394284	1517443	1391243	1291559	1323123	1413431	1396260	1373262	1.39863e+06	1376519	0.984189	-0.0229922	0.704547
Q923T7	Trim7	Tripartite motif-containing protein 7	21680	25828	21289	22263	23330	21733	24306	20253	22765	22405.5	0.984208	-0.0229645	0.805573
Q9R0X4	Acot9	Acyl-coenzyme A thioesterase 9, mitochondrial	768223	693032	729292	853153	779821	715197	700223	800487	760925	748932	0.984239	-0.0229195	0.802118
O35969	Gamt	Guanidinoacetate N-methyltransferase	32570	29782	36187	28282	27329	33341	33825	30328	31705.2	31205.8	0.984246	-0.0229099	0.843963
Q91Y63	Slc13a3	Solute carrier family 13 member 3	227159	189218	207424	199112	184365	211537	208343	205718	205728	202491	0.984263	-0.0228839	0.772965
Q8BP56	Pgghg	Acid trehalase-like protein 1	86069	82061	86214	64445	73152	84110	82333	74179	79697.2	78443.5	0.984269	-0.022876	0.895603
Q8VE11	Mtmr6	Myotubularin-related protein 6	80685	102086	83234	72383	83134	84320	77117	88508	84597	83269.8	0.984311	-0.022814	0.911778
Q8BJU0	Sgta	Small glutamine-rich tetratricopeptide repeat-containing protein alpha	270617	295289	284775	256135	255558	279789	289388	264839	276704	272394	0.984422	-0.0226512	0.723574
Q3UYV9	Ncbp1	Nuclear cap-binding protein subunit 1	74722	68854	66789	54738	62846	63096	73195	61841	66275.8	65244.5	0.98444	-0.0226248	0.885058
P70196	Traf6	TNF receptor-associated factor 6	29432	35776	34296	28146	29751	31904	34319	29693	31912.5	31416.8	0.984465	-0.0225877	0.861643
O89106	Fhit	Bis(5-adenosyl)-triphosphatase	146456	136594	151375	159454	136437	153054	141173	154026	148470	146172	0.984527	-0.0224971	0.739731
P63038	Hspd1	60 kDa heat shock protein, mitochondrial	26189923	23394841	27620343	36378943	27068768	27119689	28252858	29390573	2.8396e+07	27957972	0.984574	-0.0224286	0.980837
Q9CYR6	Pgm3	Phosphoacetylglucosamine mutase	599352	681670	627067	603628	629670	616079	628702	598524	627929	618244	0.984575	-0.0224263	0.674042
Q9Z0R6	Itsn2	Intersectin-2	132351	142582	129956	117766	131610	134170	128969	119861	130664	128652	0.984607	-0.0223795	0.773523
A2CG63	Arid4b	AT-rich interactive domain-containing protein 4B	56919	60847	53066	50063	61078	52559	48050	55821	55223.8	54377	0.984667	-0.0222923	0.809936
Q8VBW1	Slc6a8	Sodium- and chloride-dependent creatine transporter 1	82146	65018	97929	82145	79698	80749	74534	87278	81809.5	80564.8	0.984785	-0.0221196	0.946136
P50516	Atp6v1a	V-type proton ATPase catalytic subunit A	11312719	10130464	10191160	9661754	9991815	10440014	9876834	10360635	1.0324e+07	1.01673e+07	0.984822	-0.0220653	0.718772
Q7TMM9	Tubb2a	Tubulin beta-2A chain;Tubulin beta-2B chain	709279	786260	759616	708870	712310	728718	740609	737522	741006	729790	0.984863	-0.0220048	0.628535
Q9D0F3	Lman1	Protein ERGIC-53	508222	559665	499372	504463	506436	517644	500105	516306	517930	510123	0.984925	-0.0219141	0.637396
A2ARV4	Lrp2	Low-density lipoprotein receptor-related protein 2	28871736	26297904	30393435	27859841	25471954	28521148	27462679	30258927	28355729	27928677	0.984939	-0.021893	0.750554
Q9R045	Angptl2	Angiopoietin-related protein 2	5772	5428	6150	5695	5339	6514	4086	6760	5761.25	5674.75	0.984986	-0.021825	0.795214
Q8K382	Dennd1a	DENN domain-containing protein 1A	83508	89886	83524	78702	88459	86733	78517	76883	83905	82648	0.985019	-0.0217769	0.734457
Q64105	Spr	Sepiapterin reductase	3752252	4349094	4180088	3952214	3988634	3870663	4102316	4029215	4058412	3997707	0.985042	-0.0217426	0.711706
Q60972	Rbbp4	Histone-binding protein RBBP4	566063	534707	478627	457151	472743	510521	528328	494570	509137	501540	0.98508	-0.0216877	0.83266
Q8VE70	Pdcd10	Programmed cell death protein 10	293658	288603	274413	252843	273419	300836	258873	259839	277379	273242	0.985084	-0.0216819	0.764113
Q91WD5	Ndufs2	NADH dehydrogenase [ubiquinone] iron-sulfur protein 2, mitochondrial	3093627	2429729	2902352	3425325	2694184	2991556	2901242	3087371	2.96276e+06	2.91859e+06	0.985092	-0.0216702	0.917145
Q8BH35	C8b	Complement component C8 beta chain	75318	75587	72934	69059	66425	72160	78843	71138	73224.5	72141.5	0.98521	-0.021497	0.710533
Q9DCQ2	Aspdh	Putative L-aspartate dehydrogenase	612642	661463	600334	571661	612478	627055	591402	579128	611525	602516	0.985268	-0.0214125	0.708784
P61164	Actr1a	Alpha-centractin	472140	525577	474909	464225	494094	485973	471154	457220	484213	477110	0.985332	-0.0213184	0.688632
E9Q414	Apob	Apolipoprotein B-100;Apolipoprotein B-48	114479	117868	133625	109549	104458	125739	120794	117557	118880	117137	0.985336	-0.0213122	0.814182
Q64213	Sf1	Splicing factor 1	163563	185906	169849	163698	174482	172451	168950	157184	170754	168267	0.985434	-0.0211693	0.724972
Q9D0M0	Exosc7	Exosome complex exonuclease RRP42	31302	32854	30054	24701	27514	32255	29391	28020	29727.8	29295	0.985443	-0.0211558	0.885764
Q8BM85	Tbck	TBC domain-containing protein kinase-like protein	13006	10371	12640	11760	11552	11869	12529	11136	11944.2	11771.5	0.985537	-0.0210181	0.84401
Q96LX3	Slc22a30	NA	72596	73738	70264	74860	67653	74391	72083	73129	72864.5	71814	0.985583	-0.020951	0.57303
Q91WM2	Hdhd5	Cat eye syndrome critical region protein 5 homolog	124568	122798	135709	139186	119257	135709	125345	134435	130565	128686	0.985611	-0.0209103	0.751411
P06683	C9	Complement component C9	296033	370987	392421	362075	324973	326772	411613	337750	355379	350277	0.985643	-0.0208622	0.873188
D3YZZ5	Tmed7	NA	243301	251701	243267	224685	234558	242624	240670	231297	240738	237287	0.985664	-0.0208323	0.62992
Q9D2G2	Dlst	Dihydrolipoyllysine-residue succinyltransferase component of 2-oxoglutarate dehydrogenase complex, mitochondrial	3189449	2725748	3441217	4051607	3012980	3341368	3237834	3623687	3.35201e+06	3.30397e+06	0.985669	-0.020825	0.946567
Q9CRA5	Golph3	Golgi phosphoprotein 3	216682	220967	208178	185617	199709	211698	209468	198716	207861	204898	0.985744	-0.020715	0.781754
Q8R361	Rab11fip5	Rab11 family-interacting protein 5	323855	339417	315402	296944	314082	332416	296024	314912	318904	314358	0.985745	-0.0207137	0.714812
P38060	Hmgcl	Hydroxymethylglutaryl-CoA lyase, mitochondrial	763591	677776	779656	826917	770437	740731	723134	770424	761985	751182	0.985822	-0.0206011	0.800512
Q8BL66	Eea1	Early endosome antigen 1	4065760	4654741	4034193	3814824	4267312	4208300	3962069	3897627	4.14238e+06	4083827	0.985865	-0.020538	0.80859
Q8BH00	Aldh8a1	Aldehyde dehydrogenase family 8 member A1	5572466	6374467	5639337	5413811	5790688	5630283	5732072	5522944	5.75002e+06	5.669e+06	0.985909	-0.0204736	0.760606
Q3UMB5	Smcr8	Smith-Magenis syndrome chromosomal region candidate gene 8 protein homolog	8123	7107	6241	5981	7502	6934	6933	5698	6863	6766.75	0.985976	-0.0203763	0.900198
Q61093	Cybb	Cytochrome b-245 heavy chain	4443	3674	4918	3712	3654	4764	4026	4069	4186.75	4128.25	0.986027	-0.0203004	0.906819
O09118	Ntn1	Netrin-1	22355	21939	21574	21818	19086	23293	22973	21110	21921.5	21615.5	0.986041	-0.0202803	0.736578
Q3U7U3	Fbxo7	F-box only protein 7	104131	110589	97436	89459	97011	100808	101077	97156	100404	99013	0.986148	-0.0201233	0.827266
O08756	Hsd17b10	3-hydroxyacyl-CoA dehydrogenase type-2	2022691	1914816	2147140	2177567	1956522	2061744	2008877	2120883	2.06555e+06	2.03701e+06	0.986179	-0.0200778	0.718799
Q6P2B1	Tnpo3	Transportin-3	248798	191080	273767	224277	218885	227755	220191	258148	234480	231245	0.9862	-0.0200473	0.935116
Q99MZ7	Pecr	Peroxisomal trans-2-enoyl-CoA reductase	15292696	15745734	14205978	17265828	19457554	14641372	13376793	14173029	15627559	15412187	0.986218	-0.0200209	0.820478
Q61233	Lcp1	Plastin-2	879392	919173	980856	873294	890714	956845	875403	879484	913179	900612	0.986238	-0.0199924	0.70584
Q8K2I3	Fmo2	Dimethylaniline monooxygenase [N-oxide-forming] 2	869581	809758	915815	774464	828722	829084	846196	819286	842404	830822	0.986251	-0.0199737	0.773542
Q7TMC8	Fcsk	NA	111427	130511	116834	110892	119007	121896	114977	107352	117416	115808	0.986305	-0.0198941	0.795745
Q6A4J8	Usp7	Ubiquitin carboxyl-terminal hydrolase 7	376985	415697	373888	337381	359005	379742	385194	359442	375988	370846	0.986324	-0.0198664	0.815541
O35153	Bet1l	BET1-like protein	76924	88488	83782	83004	85350	83054	78979	80282	83049.5	81916.2	0.986355	-0.0198218	0.716272
Q9CYZ2	Tpd52l2	Tumor protein D54	437320	486961	421081	403737	438449	448879	416669	421258	437275	431314	0.986368	-0.0198023	0.801654
O35075	Vps26c	Down syndrome critical region protein 3 homolog	62822	67163	66599	64720	63865	61490	67790	64607	65326	64438	0.986407	-0.0197456	0.600959
Q9JJC6	Rilpl1	RILP-like protein 1	21669	23854	19005	18610	20557	22025	19956	19474	20784.5	20503	0.986456	-0.019673	0.888352
E0CZ22	Mroh1	NA	55071	57200	60052	53172	55001	55241	55797	56407	56373.8	55611.5	0.986479	-0.0196403	0.665618
Q62087	Pon3	Serum paraoxonase/lactonase 3	47517	50369	53068	44474	46430	53031	46261	47068	48857	48197.5	0.986501	-0.019607	0.803288
P97470	Ppp4c	Serine/threonine-protein phosphatase 4 catalytic subunit	37415	47548	43029	38720	42743	38916	42750	40054	41678	41115.8	0.98651	-0.0195949	0.874438
Q64331	Myo6	Unconventional myosin-VI	3836643	3105030	3620186	3488443	3054799	3388854	3456602	3961152	3.51258e+06	3.46535e+06	0.986556	-0.0195274	0.83786
P43247	Msh2	DNA mismatch repair protein Msh2	16254	17005	16071	15380	16478	18334	15014	14016	16177.5	15960.5	0.986586	-0.0194828	0.786447
Q9R257	Hebp1	Heme-binding protein 1	692510	748057	594551	656018	660700	747522	663652	583185	672784	663765	0.986594	-0.0194714	0.849501
P32261	Serpinc1	Antithrombin-III	2321389	2462526	2391669	1852728	2249932	2227847	2325032	2104601	2257078	2226853	0.986609	-0.01945	0.912214
Q99JW4	Lims1	LIM and senescent cell antigen-like-containing domain protein 1;LIM and senescent cell antigen-like-containing domain protein 2	108217	112049	95700	90705	103950	105668	93448	98179	101668	100311	0.986658	-0.0193787	0.857423
Q3ULF4	Spg7	Paraplegin	238988	203299	227405	251374	210181	231940	230724	235932	230266	227194	0.986658	-0.0193782	0.83668
Q4VAC9	Plekhg3	Pleckstrin homology domain-containing family G member 3	16779	18160	16216	17051	15724	18585	16673	16322	17051.5	16826	0.986775	-0.0192064	0.750498
P70460	Vasp	Vasodilator-stimulated phosphoprotein	73282	96802	77317	70143	84971	81026	81517	65833	79386	78336.8	0.986783	-0.0191953	0.916048
Q9DB27	Mcts1	Malignant T-cell-amplified sequence 1;Malignant T-cell-amplified sequence 2	192508	228161	208412	192020	205874	210963	201798	191723	205275	202590	0.986916	-0.0190003	0.815899
Q9DB77	Uqcrc2	Cytochrome b-c1 complex subunit 2, mitochondrial	9119159	6593255	9260208	10797151	7824047	8424951	8688668	10364194	8.94244e+06	8825465	0.986919	-0.0189968	0.979961
Q8BVW0	Ganc	Neutral alpha-glucosidase C	31956	33734	32880	32741	30779	38359	30332	30127	32827.8	32399.2	0.986947	-0.0189555	0.777244
P97807	Fh	Fumarate hydratase, mitochondrial	6320352	5856063	6524691	7366385	6190854	6277389	6341710	6917737	6.51687e+06	6.43192e+06	0.986965	-0.0189298	0.852266
P09803	Cdh1	Cadherin-1;E-Cad/CTF1;E-Cad/CTF2;E-Cad/CTF3	195957	187832	180681	160071	177383	183789	178183	175806	181135	178790	0.987054	-0.0187993	0.829798
Q8R1F9	Rpp40	Ribonuclease P protein subunit p40	25533	26717	24088	26126	23902	27304	27663	22270	25616	25284.8	0.987069	-0.0187777	0.788182
Q62417	Sorbs1	Sorbin and SH3 domain-containing protein 1	96710	103567	83431	80678	96457	96768	90718	75743	91096.5	89921.5	0.987102	-0.0187295	0.885077
Q8K2T8	Paf1	RNA polymerase II-associated factor 1 homolog	49127	51773	39529	37970	45997	49098	40951	40053	44599.8	44024.8	0.987108	-0.0187208	0.937311
Q9CQA1	Trappc5	Trafficking protein particle complex subunit 5	14236	16947	15204	15818	15518	14140	14252	17496	15551.2	15351.5	0.987155	-0.0186509	0.820097
Q99JB8	Pacsin3	Protein kinase C and casein kinase II substrate protein 3	134608	122153	96753	100499	118373	116513	106223	107085	113503	112048	0.987183	-0.0186103	0.957714
Q8BFW7	Lpp	Lipoma-preferred partner homolog	629033	691297	612155	507664	601780	642478	569351	595312	610037	602230	0.987202	-0.0185822	0.917193
Q924M7	Mpi	Mannose-6-phosphate isomerase	240558	274955	253639	235450	254538	244637	242713	249883	251150	247943	0.987228	-0.0185451	0.773585
Q9QXG4	Acss2	Acetyl-coenzyme A synthetase, cytoplasmic	895187	1062411	959789	959918	953260	939481	1041631	893710	969326	957020	0.987305	-0.0184325	0.80247
Q64324	Stxbp2	Syntaxin-binding protein 2	659668	624159	641754	582108	595354	619207	608116	653240	626922	618979	0.98733	-0.0183955	0.726885
P98192	Gnpat	Dihydroxyacetone phosphate acyltransferase	55870	52689	50423	52489	52274	53392	51756	51375	52867.8	52199.2	0.987355	-0.0183588	0.62143
Q6P8X1	Snx6	Sorting nexin-6;Sorting nexin-6, N-terminally processed	921369	1055185	946501	893989	974782	971936	923476	898693	954261	942222	0.987384	-0.0183173	0.795721
A2RSY6	Trmt1l	TRMT1-like protein	16598	13412	12653	13312	10074	16531	16250	12414	13993.8	13817.2	0.987387	-0.0183121	0.845218
Q9QZE5	Copg1	Coatomer subunit gamma-1	1204331	1357267	1272941	1239596	1270311	1271273	1280174	1188381	1.26853e+06	1.25253e+06	0.987388	-0.0183113	0.709356
P14246	Slc2a2	Solute carrier family 2, facilitated glucose transporter member 2	128455	91473	106775	92718	104894	106322	95608	107308	104855	103533	0.98739	-0.0183084	0.963058
Q8R3C0	Mcmbp	Mini-chromosome maintenance complex-binding protein	16445	16520	15788	12830	14215	15851	16058	14684	15395.8	15202	0.987415	-0.018271	0.901194
P62627	Dynlrb1	Dynein light chain roadblock-type 1	270219	350568	308807	293299	315782	309790	292714	289235	305723	301880	0.98743	-0.0182499	0.887694
Q8BGB2	Ttc7a	Tetratricopeptide repeat protein 7A	28216	32179	21911	25208	29249	28258	24765	23893	26878.5	26541.2	0.987453	-0.0182163	0.95015
Q9CQG1	Chac2	Putative glutathione-specific gamma-glutamylcyclotransferase 2	112451	114620	113820	108715	107649	113072	114448	108811	112402	110995	0.987487	-0.0181666	0.526424
Q9JHS4	Clpx	ATP-dependent Clp protease ATP-binding subunit clpX-like, mitochondrial	479774	449911	485614	534126	453182	481677	501156	489027	487356	481260	0.987492	-0.0181587	0.794469
Q9D5W4	Ccdc81	Coiled-coil domain-containing protein 81	79270	85106	76161	75010	77282	83267	78294	72761	78886.8	77901	0.987504	-0.0181412	0.762146
Q9CWD8	Nubpl	Iron-sulfur protein NUBPL	102263	95197	106090	118310	95516	105306	109318	106453	105465	104148	0.987515	-0.0181257	0.850123
Q9D0E1	Hnrnpm	Heterogeneous nuclear ribonucleoprotein M	1391799	1531197	1204837	1068198	1372421	1379024	1268342	1111778	1.29901e+06	1.28289e+06	0.987593	-0.0180112	0.944731
P35550	Fbl	rRNA 2-O-methyltransferase fibrillarin	249136	260577	216358	212053	213762	228560	240777	243397	234531	231624	0.987605	-0.0179939	0.874259
Q80X98	Dhx38	NA	44619	47980	38032	35636	42169	42722	42177	37143	41566.8	41052.8	0.987634	-0.0179511	0.931894
Q9ESE1	Lrba	Lipopolysaccharide-responsive and beige-like anchor protein	1244687	1300348	1215796	1108463	1180667	1252963	1197433	1178061	1.21732e+06	1202281	0.987643	-0.0179385	0.777365
Q3U1J4	Ddb1	DNA damage-binding protein 1	1124115	1232003	1168632	1120796	1168315	1166340	1159289	1094250	1.16139e+06	1.14705e+06	0.987654	-0.0179218	0.673546
Q99KI3	Emc3	ER membrane protein complex subunit 3	123465	123803	120513	127251	119631	123204	123467	122655	123758	122239	0.987728	-0.0178142	0.398437
Q69ZN7	Myof	Myoferlin	120145	114197	120141	105958	113998	114974	108250	117575	115110	113699	0.987742	-0.0177936	0.752887
Q8BMF3	Me3	NADP-dependent malic enzyme, mitochondrial	124528	90073	133439	120441	110366	113264	111858	127308	117120	115699	0.987865	-0.0176141	0.974582
Q3U2I3	Fam160a2	FTS and Hook-interacting protein	76875	83796	77725	74048	84664	79073	72692	72234	78111	77165.8	0.987899	-0.0175651	0.782296
O55201	Supt5h	Transcription elongation factor SPT5	163076	179897	157305	138986	153743	169201	159914	148679	159816	157884	0.987913	-0.0175446	0.886307
P11031	Sub1	Activated RNA polymerase II transcriptional coactivator p15	297365	363285	282221	267852	326151	287807	299325	282811	302681	299024	0.987917	-0.0175381	0.930447
Q9JKR6	Hyou1	Hypoxia up-regulated protein 1	2381327	2476385	2374839	2270249	2268178	2445360	2410834	2263770	2375700	2.34704e+06	0.987934	-0.017513	0.664088
Q6PDL0	Dync1li2	Cytoplasmic dynein 1 light intermediate chain 2	118077	142159	126697	111572	110715	130135	133114	118527	124626	123123	0.987936	-0.0175106	0.879099
Q9D903	Ebna1bp2	Probable rRNA-processing protein EBP2	19221	20895	17233	15826	15396	15711	18999	22187	18293.8	18073.2	0.987947	-0.0174949	0.871567
Q80TY0	Fnbp1	Formin-binding protein 1	5889	5943	5790	4898	4667	6506	5777	5299	5630	5562.25	0.987966	-0.0174663	0.852073
O54734	Ddost	Dolichyl-diphosphooligosaccharide--protein glycosyltransferase 48 kDa subunit	1420526	1442327	1426371	1467945	1393727	1507901	1414960	1371305	1.43929e+06	1.42197e+06	0.987967	-0.0174652	0.597998
Q8VDD5	Myh9	Myosin-9	12973693	11223980	12327243	12040464	10813001	11684526	11817946	13665896	12141345	1.19953e+07	0.987975	-0.0174539	0.812047
Q9CR60	Golt1b	Vesicle transport protein GOT1B	2876	3148	2404	2057	2143	2545	3059	2612	2621.25	2589.75	0.987983	-0.0174421	0.956881
Q9CPR7	Sike1	Suppressor of IKBKE 1	7148	7790	7215	6546	6911	8835	5954	6655	7174.75	7088.75	0.988014	-0.0173973	0.828916
Q8BUY5	Timmdc1	Complex I assembly factor TIMMDC1, mitochondrial	7389	5498	7805	9047	6941	5777	7459	9206	7434.75	7345.75	0.988029	-0.0173744	0.9449
Q91V76	#N/A	Ester hydrolase C11orf54 homolog	9726692	11628124	9098558	9953765	10321491	10652295	10034870	8914862	1.01018e+07	9.98088e+06	0.988031	-0.0173714	0.881204
Q9DAW9	Cnn3	Calponin-3	813500	906118	803913	735623	774698	873392	816152	755957	814788	805050	0.988048	-0.0173477	0.846464
P47738	Aldh2	Aldehyde dehydrogenase, mitochondrial	13761936	11259951	14472132	14700303	12212395	13056808	13236960	15040493	1.35486e+07	13386664	0.988049	-0.0173452	0.904865
Q9QXK3	Copg2	Coatomer subunit gamma-2	362661	402218	360159	349225	361873	383837	364426	346790	368566	364232	0.98824	-0.0170663	0.777378
Q9R155	Slc26a4	Pendrin	28648	27156	29268	24737	26855	27747	23363	30553	27452.2	27129.5	0.988243	-0.0170619	0.838773
Q5EG47	Prkaa1	5-AMP-activated protein kinase catalytic subunit alpha-1	206623	225569	198392	193689	202010	209263	209485	193840	206068	203650	0.988262	-0.017034	0.793062
Q8CG71	P3h2	Prolyl 3-hydroxylase 2	53505	55988	59577	53726	49697	58927	54026	57537	55699	55046.8	0.98829	-0.016994	0.786447
P54728	Rad23b	UV excision repair protein RAD23 homolog B	353854	393575	356275	341290	364491	368162	364252	331229	361248	357034	0.988332	-0.0169321	0.785379
Q8BRH0	Tmtc3	Transmembrane and TPR repeat-containing protein 3	86991	81336	79609	85693	84510	86613	76467	82153	83407.2	82435.8	0.988352	-0.0169027	0.735478
Q922S4	Pde2a	cGMP-dependent 3,5-cyclic phosphodiesterase	43217	46015	39541	37919	43653	42287	39035	39787	41673	41190.5	0.988422	-0.0168013	0.854531
Q8BHZ0	Cyria	Protein FAM49A	60820	65156	59442	56091	60536	64703	57470	56010	60377.2	59679.8	0.988448	-0.0167636	0.800944
Q9ERG0	Lima1	LIM domain and actin-binding protein 1	169845	167127	145641	132466	161778	154070	145997	146143	153770	151997	0.988471	-0.0167289	0.914355
Q3U213	Serac1	Protein SERAC1	7772	7794	10058	8043	7356	7989	8330	9606	8416.75	8320.25	0.988535	-0.0166364	0.905647
Q8BHN3	Ganab	Neutral alpha-glucosidase AB	2267116	2338744	2289024	2203957	2250045	2346765	2194052	2203804	2.27471e+06	2.24867e+06	0.988551	-0.0166131	0.576861
Q9Z2N8	Actl6a	Actin-like protein 6A;Actin-like protein 6B	82022	84955	77612	69509	79053	75153	78885	77436	78524.5	77631.8	0.988631	-0.016496	0.857194
O35127	Grcc10	Protein C10	55571	72902	61898	49122	60229	63865	58151	54543	59873.2	59197	0.988705	-0.0163875	0.980002
P58802	Tbc1d10a	TBC1 domain family member 10A	234614	239450	248199	223615	231578	239133	227034	237489	236470	233808	0.988747	-0.0163267	0.682314
Q9D820	Prorsd1	Prolyl-tRNA synthetase associated domain-containing protein 1	75027	67468	74998	74478	69652	71309	73315	74420	72992.8	72174	0.988783	-0.016274	0.737367
Q8BGX2	Timm29	Uncharacterized protein C19orf52 homolog	69546	61521	71923	77181	62887	67250	74521	72376	70042.8	69258.5	0.988803	-0.0162446	0.873831
Q9CQE1	Nipsnap3b	Protein NipSnap homolog 3B	71312	63521	82574	78297	60722	74528	77515	79641	73926	73101.5	0.988847	-0.0161808	0.89333
Q8VBT0	Tmx1	Thioredoxin-related transmembrane protein 1	232248	225813	216094	221575	215179	225411	221623	223530	223932	221436	0.98885	-0.0161758	0.57186
P16294	F9	Coagulation factor IX;Coagulation factor IXa light chain;Coagulation factor IXa heavy chain	214475	223887	235106	207981	213717	206195	217362	234367	220362	217910	0.988873	-0.016143	0.777224
Q9D172	Gatd3a	ES1 protein homolog, mitochondrial	6591117	4867181	6708846	7049072	5650386	6089254	6207007	6990070	6304054	6.23418e+06	0.988916	-0.0160803	0.967901
P59114	Pcif1	Phosphorylated CTD-interacting factor 1	68152	70197	65758	59913	65788	69665	63802	61855	66005	65277.5	0.988978	-0.0159895	0.818175
P62259	Ywhae	14-3-3 protein epsilon	6020263	6229949	5861165	5566436	5850526	5885222	5876125	5805426	5.91945e+06	5.85432e+06	0.988998	-0.0159612	0.697191
Q8BKE6	Cyp20a1	Cytochrome P450 20A1	40257	48290	38893	42216	42555	41811	41986	41444	42414	41949	0.989037	-0.0159041	0.883177
P31750	Akt1	RAC-alpha serine/threonine-protein kinase	46166	54536	54420	43459	48862	55281	47432	44840	49645.2	49103.8	0.989093	-0.0158225	0.90639
Q922Q8	Lrrc59	Leucine-rich repeat-containing protein 59	531124	506714	508873	508516	525645	520270	482208	504740	513807	508216	0.989118	-0.0157848	0.634909
Q9JMA2	Qtrt1	Queuine tRNA-ribosyltransferase	22763	24166	19465	18520	21317	21265	21336	20075	21228.5	20998.2	0.989154	-0.0157333	0.939694
Q9JLB2	Mpp5	MAGUK p55 subfamily member 5	87298	90649	88305	90402	85356	88981	86713	91738	89163.5	88197	0.98916	-0.0157237	0.568741
Q8R5L3	Vps39	Vam6/Vps39-like protein	22288	26486	23740	22884	25726	24145	24308	20185	23849.5	23591	0.989161	-0.0157224	0.85144
Q9CPV4	Glod4	Glyoxalase domain-containing protein 4	1803017	1895878	1874038	1919020	1834466	1855399	1871278	1849789	1.87299e+06	1852733	0.989186	-0.0156869	0.498177
P42208	Septin2	Septin-2	714110	787932	676247	620677	716810	733527	678992	639388	699742	692179	0.989193	-0.0156764	0.890331
Q3TNA1	Xylb	Xylulose kinase	2741056	2868362	2780920	2484179	2651005	2690841	2775310	2639938	2.71863e+06	2.68927e+06	0.989202	-0.0156629	0.786251
P97355	Sms	Spermine synthase	32726	33618	37572	32212	33293	33257	34383	33729	34032	33665.5	0.989231	-0.015621	0.813847
Q60855	Ripk1	Receptor-interacting serine/threonine-protein kinase 1	46117	54830	52281	51668	58021	52680	46898	45101	51224	50675	0.989282	-0.0155457	0.847589
Q5SQX6	Cyfip2	Cytoplasmic FMR1-interacting protein 2	18256	19583	21066	18389	18281	22173	18506	17506	19323.5	19116.5	0.989288	-0.015538	0.838329
Q9QYK7	Rnf11	RING finger protein 11	27508	29865	27251	24970	27383	25791	27855	27391	27398.5	27105	0.989288	-0.0155379	0.830309
Q5SUE8	Ankrd40	Ankyrin repeat domain-containing protein 40	20955	22353	25823	20308	19336	22569	23485	23096	22359.8	22121.5	0.989345	-0.0154548	0.898538
P18242	Ctsd	Cathepsin D	2302105	2433749	2345092	2100212	2343089	2264468	2184537	2291529	2.29529e+06	2.27091e+06	0.989377	-0.0154083	0.795426
P31230	Aimp1	Aminoacyl tRNA synthase complex-interacting multifunctional protein 1;Endothelial monocyte-activating polypeptide 2	855974	932059	869052	767690	829708	859136	866716	832890	856194	847112	0.989393	-0.0153837	0.850357
Q6GQT9	Nomo1	Nodal modulator 1	705770	694662	682881	694424	706803	707259	662055	672200	694434	687079	0.989409	-0.0153616	0.581196
Q5F2E8	Taok1	Serine/threonine-protein kinase TAO1	103634	113922	107010	94196	97433	107942	102442	106516	104690	103583	0.989424	-0.0153398	0.851011
O35988	Sdc4	Syndecan-4	162390	146899	126120	117539	141027	147007	123698	135387	138237	136780	0.989458	-0.0152892	0.957773
Q9DCY0	Keg1	Glycine N-acyltransferase-like protein Keg1	4904299	4726365	6137300	7355321	5662172	5327455	5633196	6256863	5.78082e+06	5.71992e+06	0.989465	-0.0152791	0.972631
Q922G0	Slc25a36	Solute carrier family 25 member 36;Solute carrier family 25 member 33	141764	160737	171151	164868	150434	166344	154213	160814	159630	157951	0.989483	-0.0152525	0.856909
Q8BU33	Ilvbl	Acetolactate synthase-like protein	91051	105559	111432	106983	94704	107157	106645	102174	103756	102670	0.989531	-0.0151836	0.872249
Q60930	Vdac2	Voltage-dependent anion-selective channel protein 2	3643608	2410156	3577719	3756966	2937276	3316920	3186452	3808034	3.34711e+06	3.31217e+06	0.989561	-0.01514	0.997542
P62073	Timm10	Mitochondrial import inner membrane translocase subunit Tim10	65662	52351	58153	54472	56680	59279	52262	60011	57659.5	57058	0.989568	-0.0151291	0.894182
F6U5V1	Larp1b	NA	13800	17072	12501	15227	15859	15323	13379	13430	14650	14497.8	0.989608	-0.0150716	0.936594
O88342	Wdr1	WD repeat-containing protein 1	1675388	1820339	1827364	1663465	1657672	1702878	1702734	1851302	1746639	1.72865e+06	0.989699	-0.0149386	0.780099
Q9CZU3	Mtrex	Superkiller viralicidic activity 2-like 2	234246	248009	225135	208588	221559	229254	230261	225487	228994	226640	0.989719	-0.0149088	0.833861
O88947	F10	Coagulation factor X;Factor X light chain;Factor X heavy chain;Activated factor Xa heavy chain	26380	28483	30101	23890	24785	29014	28150	25792	27213.5	26935.2	0.989775	-0.0148271	0.895194
Q3V0K9	Pls1	Plastin-1	2834790	2650844	2511438	2331191	2563742	2646272	2466519	2546163	2.58207e+06	2555674	0.989779	-0.0148219	0.864547
Q8BFY6	Pef1	Peflin	80344	97836	84857	84613	89196	82591	86374	85943	86912.5	86026	0.9898	-0.0147909	0.870097
Q3UJD6	Usp19	Ubiquitin carboxyl-terminal hydrolase 19	38121	39907	37242	36098	34409	35764	39074	40583	37842	37457.5	0.989839	-0.0147337	0.799686
Q9D1A2	Cndp2	Cytosolic non-specific dipeptidase	6755525	7467242	6083677	6354866	6653012	6475988	6726623	6534807	6.66533e+06	6.59761e+06	0.98984	-0.0147328	0.880846
P52479	Usp10	Ubiquitin carboxyl-terminal hydrolase 10	64729	74384	68795	69494	66834	70553	72119	65089	69350.5	68648.8	0.989881	-0.0146728	0.800584
O35382	Exoc4	Exocyst complex component 4	416039	438390	422363	379787	399453	416283	408353	415778	414145	409967	0.989912	-0.0146282	0.795815
Q8CG72	Adprs	Poly(ADP-ribose) glycohydrolase ARH3	94503	91056	99152	91321	93890	95918	90767	91675	94008	93062.5	0.989942	-0.0145836	0.694124
O88746	Tom1	Target of Myb protein 1	150412	146412	138175	138805	146274	155891	136523	129346	143451	142008	0.989944	-0.0145807	0.805139
P63242	Eif5a	Eukaryotic translation initiation factor 5A-1	3461308	4121737	3382213	3390138	3892077	3467026	3495408	3357931	3588849	3.55311e+06	0.990042	-0.0144387	0.893338
Q8BG40	Katnb1	Katanin p80 WD40 repeat-containing subunit B1	11727	11636	9806	9650	11257	10833	9120	11184	10704.8	10598.5	0.990074	-0.014391	0.901676
Q61334	Bcap29	B-cell receptor-associated protein 29	26696	29434	25038	23365	23723	25146	25990	28637	26133.2	25874	0.99008	-0.0143834	0.894983
Q9D7A8	Armc1	Armadillo repeat-containing protein 1	419071	354705	395298	384974	384822	393344	371343	389131	388512	384660	0.990085	-0.0143753	0.83119
P70444	Bid	BH3-interacting domain death agonist;BH3-interacting domain death agonist p15;BH3-interacting domain death agonist p13;BH3-interacting domain death agonist p11	117958	129897	127734	114238	120787	131333	116748	116116	122457	121246	0.990113	-0.0143351	0.824509
Q99LB2	Dhrs4	Dehydrogenase/reductase SDR family member 4	5541453	5207423	5640315	6572877	6520757	5156826	5380090	5677397	5740517	5.68377e+06	0.990114	-0.0143331	0.890797
Q9QZ08	Nagk	N-acetyl-D-glucosamine kinase	82042	73559	81086	81206	80459	79639	79617	75051	79473.2	78691.5	0.990163	-0.0142615	0.769973
Q9Z1F9	Uba2	SUMO-activating enzyme subunit 2	499923	571969	499802	464053	519469	512312	488794	495193	508937	503942	0.990186	-0.0142287	0.882213
Q9CXW2	Mrps22	28S ribosomal protein S22, mitochondrial	422261	391300	427451	467208	396971	394743	446588	453172	427055	422868	0.990197	-0.0142128	0.854614
Q9QZB7	Actr10	Actin-related protein 10	246065	252897	234989	219552	239080	240844	233281	230986	238376	236048	0.990234	-0.0141587	0.806823
Q570Y9	Deptor	DEP domain-containing mTOR-interacting protein	81813	81684	77904	67748	79494	75715	75296	75629	77287.2	76533.5	0.990247	-0.0141391	0.885435
P52623	Uck1	Uridine-cytidine kinase 1	88313	91093	89941	78030	83524	87033	85149	88286	86844.2	85998	0.990256	-0.0141272	0.840014
Q9CQX8	Mrps36	28S ribosomal protein S36, mitochondrial	143723	147819	175065	216551	154287	171636	173922	176696	170790	169135	0.990314	-0.0140419	0.980535
Q71LX4	Tln2	Talin-2	655484	687584	567672	543449	612422	666151	581730	570124	613547	607607	0.990318	-0.0140366	0.921989
Q8C4U3	Sfrp1	Secreted frizzled-related protein 1	54094	57164	56375	55265	56840	55486	57574	50850	55724.5	55187.5	0.990363	-0.0139702	0.744442
B2RY04	Dock5	Dedicator of cytokinesis protein 5	102153	100306	89720	78693	85019	97030	89725	95537	92718	91827.8	0.990398	-0.0139192	0.936321
Q64726	Azgp1	Zinc-alpha-2-glycoprotein	217964	265656	226720	213821	223724	231366	244509	215709	231040	228827	0.990421	-0.0138869	0.906558
Q9JJ28	Flii	Protein flightless-1 homolog	314561	313740	326959	290388	268954	319307	325066	320392	311412	308430	0.990423	-0.0138826	0.830084
O35099	Map3k5	Mitogen-activated protein kinase kinase kinase 5	44751	51737	43894	39822	43967	47715	44893	41905	45051	44620	0.990433	-0.0138686	0.921714
Q9JMA1	Usp14	Ubiquitin carboxyl-terminal hydrolase 14	970900	1018675	992598	915119	905877	1012813	999102	942288	974323	965020	0.990452	-0.0138413	0.786166
Q9D7W5	Med8	Mediator of RNA polymerase II transcription subunit 8	144229	195047	129965	133736	159149	151092	138277	148714	150744	149308	0.990472	-0.0138115	0.978543
Q8R121	Serpina10	Protein Z-dependent protease inhibitor	21736	28765	27029	19164	23158	28085	22002	22534	24173.5	23944.8	0.990537	-0.013717	0.992505
Q6DYE8	Enpp3	Ectonucleotide pyrophosphatase/phosphodiesterase family member 3;Alkaline phosphodiesterase I;Nucleotide pyrophosphatase	235509	215942	237474	224159	221933	226145	225950	230452	228271	226120	0.990577	-0.013659	0.72861
Q9WV92	Epb41l3	Band 4.1-like protein 3;Band 4.1-like protein 3, N-terminally processed	248132	241121	232738	210493	244044	237866	219596	222195	233121	230925	0.990581	-0.013653	0.853358
Q8R326	Pspc1	Paraspeckle component 1	164000	181717	146571	138651	163523	162209	155355	143928	157735	156254	0.990611	-0.0136097	0.941148
A6H5Y3	Mtr	Methionine synthase	44688	47319	44469	42481	44532	43820	45239	43692	44739.2	44320.8	0.990646	-0.0135588	0.729452
Q8BH58	Tiprl	TIP41-like protein	166883	184584	169047	152490	179514	164775	167816	154604	168251	166677	0.990646	-0.0135579	0.869764
Q9D855	Uqcrb	Cytochrome b-c1 complex subunit 7	10386310	6809609	9926963	11337643	8416761	9473480	9221522	10989658	9.61513e+06	9.52536e+06	0.990663	-0.0135337	0.977441
Q9QZ88	Vps29	Vacuolar protein sorting-associated protein 29	391447	421759	381716	335840	389774	385809	368033	372858	382690	379118	0.990666	-0.0135292	0.904964
Q9DBG5	Plin3	Perilipin-3	409439	450366	414966	345843	392109	419764	401138	392485	405154	401374	0.990671	-0.0135214	0.932452
P97315	Csrp1	Cysteine and glycine-rich protein 1	479555	499646	432099	329582	452083	447652	431016	394113	435220	431216	0.990799	-0.0133358	0.985973
Q8K2M0	Mrpl38	39S ribosomal protein L38, mitochondrial	70416	63788	64268	70163	69496	65450	60997	70231	67158.8	66543.5	0.990839	-0.0132776	0.826544
Q6PDI6	Mindy2	Protein FAM63B	23304	23090	21764	20986	18380	25469	24369	20114	22286	22083	0.990891	-0.0132015	0.844345
P20108	Prdx3	Thioredoxin-dependent peroxide reductase, mitochondrial	1404324	1265753	1467958	1638889	1437019	1355884	1444664	1486789	1444231	1431089	0.9909	-0.0131881	0.929232
Q8R1F1	Niban2	Niban-like protein 1	81160	80156	72389	71824	79821	73880	75985	73071	76382.2	75689.2	0.990927	-0.013149	0.83936
Q9CR61	Ndufb7	NADH dehydrogenase [ubiquinone] 1 beta subcomplex subunit 7	2084419	1845096	2057606	2245492	1934536	2102188	2017813	2103890	2.05815e+06	2.03961e+06	0.990989	-0.0130594	0.880205
Q80VP1	Epn1	Epsin-1	115811	126078	106423	111037	116015	116865	108656	113678	114837	113804	0.990998	-0.0130458	0.859689
Q61686	Cbx5	Chromobox protein homolog 5	527029	514469	459243	414257	477140	473377	475440	471847	478750	474451	0.991021	-0.0130119	0.941009
Q9JM76	Arpc3	Actin-related protein 2/3 complex subunit 3	280189	336815	311547	294396	305027	299769	307938	299324	305737	303014	0.991096	-0.0129031	0.878168
Q80UP3	Dgkz	Diacylglycerol kinase zeta	32787	32253	33695	28509	31483	32231	32195	30206	31811	31528.8	0.991127	-0.0128578	0.864989
Q99J36	Thumpd1	THUMP domain-containing protein 1	188433	201490	188333	155410	186608	178397	186102	176073	183416	181795	0.991159	-0.0128109	0.940653
O70400	Pdlim1	PDZ and LIM domain protein 1	49038	58512	53594	46050	52763	53899	51574	47130	51798.5	51341.5	0.991177	-0.0127849	0.924018
Q91YJ2	Snx4	Sorting nexin-4	245349	264143	250997	233817	248407	253903	248861	234518	248576	246422	0.991334	-0.0125574	0.799193
P68510	Ywhah	14-3-3 protein eta	755609	816169	782708	692891	811632	750218	742041	717379	761844	755318	0.991433	-0.0124129	0.863376
Q3UZZ6	Sult1d1	Sulfotransferase 1 family member D1	10060278	10819836	10727382	9456802	9834627	9882348	10374109	10623099	1.02661e+07	1.01785e+07	0.991474	-0.0123532	0.843325
Q99LI2	Clcc1	Chloride channel CLIC-like protein 1	39243	40740	36457	35734	38156	42135	35741	34852	38043.5	37721	0.991523	-0.0122821	0.858083
P56565	S100a1	Protein S100-A1	808580	868486	948977	801035	844045	748136	900309	905721	856770	849553	0.991577	-0.0122036	0.884119
P70296	Pebp1	Phosphatidylethanolamine-binding protein 1;Hippocampal cholinergic neurostimulating peptide	1542689	1735702	1546336	1634627	1698584	1576817	1597653	1531897	1.61484e+06	1.60124e+06	0.991578	-0.0122024	0.828963
Q9JLI8	Sart3	Squamous cell carcinoma antigen recognized by T-cells 3	387581	422341	386941	354512	389072	391996	390729	366532	387844	384582	0.991591	-0.0121834	0.868178
Q9JI90	Rnf14	E3 ubiquitin-protein ligase RNF14	39225	45431	42030	37510	34256	40447	45095	43022	41049	40705	0.99162	-0.0121411	0.885581
Q9QXD6	Fbp1	Fructose-1,6-bisphosphatase 1	22796405	27128409	22344229	22764159	25061701	22930403	24292858	21955294	2.37583e+07	23560064	0.991656	-0.0120882	0.909358
Q99PL5	Rrbp1	Ribosome-binding protein 1	9949944	9664218	10386862	10611243	10223121	10094931	10336876	9624848	1.01531e+07	10069944	0.991813	-0.0118599	0.77371
Q8BGP6	Slc25a40	Solute carrier family 25 member 40	149716	138361	152843	155972	140483	156132	140801	154613	149223	148007	0.991853	-0.0118021	0.836363
P53994	Rab2a	Ras-related protein Rab-2A;Ras-related protein Rab-2B	1038134	1016146	1030565	1026391	1014209	1062111	980402	1021294	1027809	1019504	0.99192	-0.0117048	0.648068
E9Q0S6	Tns1	NA	2131336	2527591	1792920	1772017	2076311	2339722	1963948	1777634	2055966	2.0394e+06	0.991944	-0.011669	0.982915
Q921Y0	Mob1a	MOB kinase activator 1A;MOB kinase activator 1B	164775	187715	181435	173338	183537	173246	177464	167363	176816	175402	0.992007	-0.0115775	0.837485
Q9JIW9	Ralb	Ras-related protein Ral-B	245677	210303	222337	229301	231544	236819	207697	224366	226904	225106	0.992076	-0.0114775	0.86653
Q8VCH7	Rdh10	Retinol dehydrogenase 10	130661	142561	138234	141254	136403	135518	139974	136454	138178	137087	0.99211	-0.0114283	0.740147
Q91ZE0	Tmlhe	Trimethyllysine dioxygenase, mitochondrial	111855	103199	98174	118410	113240	106855	103749	104389	107910	107058	0.992111	-0.0114259	0.903782
A0A0U1RNF2	Lcmt1	NA	49450	64916	56622	54961	61678	56407	54135	51952	56487.2	56043	0.992135	-0.0113911	0.941171
P14094	Atp1b1	Sodium/potassium-transporting ATPase subunit beta-1	1962256	1121128	1675010	1461687	1504563	1512127	1456496	1698005	1.55502e+06	1.5428e+06	0.99214	-0.0113844	0.934289
Q8K182	C8a	Complement component C8 alpha chain	240936	261551	279863	243811	262675	245733	270308	239385	256540	254525	0.992145	-0.0113764	0.876676
Q80ZW2	Them6	Protein THEM6	23639	22615	23295	20229	19881	24199	22502	22492	22444.5	22268.5	0.992158	-0.0113576	0.879897
Q80U58	Pum2	Pumilio homolog 2	76417	86194	69823	67919	73919	77847	78899	67337	75088.2	74500.5	0.992173	-0.0113371	0.936816
O88845	Akap10	A-kinase anchor protein 10, mitochondrial	27919	37920	30439	26608	34551	29874	28221	29279	30721.5	30481.2	0.99218	-0.0113266	0.98874
Q9EPN1	Nbea	Neurobeachin	82174	88367	93709	108434	86873	88781	91346	102770	93171	92442.5	0.992181	-0.0113247	0.948542
P55772	Entpd1	Ectonucleoside triphosphate diphosphohydrolase 1	78062	71298	77751	72011	77003	77990	67907	73896	74780.5	74199	0.992224	-0.0112624	0.839848
Q8C0J6	Sowahc	Ankyrin repeat domain-containing protein SOWAHC	30182	31207	27789	22784	26074	29474	28978	26567	27990.5	27773.2	0.992238	-0.0112412	0.980636
O89023	Tpp1	Tripeptidyl-peptidase 1	143732	154368	158430	155482	167864	141232	151590	146588	153003	151818	0.992258	-0.0112123	0.838822
Q9QYB1	Clic4	Chloride intracellular channel protein 4	3240243	3011611	3000105	2695842	2910643	3009163	2948157	2987368	2.98695e+06	2.96383e+06	0.99226	-0.0112092	0.89095
P63213	Gng2	Guanine nucleotide-binding protein G(I)/G(S)/G(O) subunit gamma-2	32708	26020	25533	22686	27919	29324	21186	27691	26736.8	26530	0.992267	-0.0111994	0.953047
Q9QZS5	Sgk2	Serine/threonine-protein kinase Sgk2	340048	355911	339973	299737	339739	336189	327482	321958	333917	331342	0.992288	-0.0111695	0.886376
Q9EPJ9	Arfgap1	ADP-ribosylation factor GTPase-activating protein 1	116467	119180	107225	100689	97184	115054	114787	113117	110890	110036	0.992292	-0.0111635	0.892578
P42567	Eps15	Epidermal growth factor receptor substrate 15	465411	505846	466484	431396	476154	482110	437238	459258	467284	463690	0.992308	-0.0111398	0.867825
Q9QUH0	Glrx	Glutaredoxin-1	321420	348981	326910	320713	347366	315162	309146	336247	329506	326980	0.992335	-0.0111012	0.816309
Q99JY3	Gimap4	GTPase IMAP family member 4	741107	797835	706414	635278	763796	724402	684594	685822	720158	714654	0.992356	-0.0110705	0.926385
Q3TGF2	Fam107b	Protein FAM107B	283618	328340	288151	263173	282837	303562	296611	271450	290820	288615	0.992416	-0.0109827	0.92312
Q9Z0S1	Bpnt1	3(2),5-bisphosphate nucleotidase 1	2486591	2531823	2665553	2443823	2472171	2468399	2632581	2478011	2.53195e+06	2.51279e+06	0.992434	-0.0109571	0.771601
Q921V5	Mgat2	Alpha-1,6-mannosyl-glycoprotein 2-beta-N-acetylglucosaminyltransferase	134707	134203	148596	128938	125037	147832	135828	133643	136611	135585	0.99249	-0.0108761	0.868076
B2RRE7	Otud4	OTU domain-containing protein 4	112143	122121	105708	96209	111882	118455	101623	100955	109045	108229	0.992512	-0.0108431	0.927677
Q68FG2	Sptbn2	NA	323219	291005	279344	258266	290350	297898	268520	286494	287958	285816	0.992558	-0.0107768	0.92864
Q9CPS7	Pno1	RNA-binding protein PNO1	35298	38041	35414	35056	38481	37934	34602	31724	35952.2	35685.2	0.992573	-0.0107542	0.8492
O70577	Slc22a2	Solute carrier family 22 member 2	312683	243100	269735	276431	263004	272927	278234	279608	275487	273443	0.99258	-0.0107441	0.948598
Q6P5F9	Xpo1	Exportin-1	915484	1002086	885706	814375	938618	900546	888063	863905	904413	897783	0.99267	-0.0106146	0.91842
P35564	Canx	Calnexin	10009584	10080105	9787036	10182295	9511524	10095937	10193733	9965605	10014755	9.9417e+06	0.992705	-0.0105627	0.684684
Q64176	Ces1e	Carboxylesterase 1E	173493	177527	138586	149025	144688	164261	176338	148688	159658	158494	0.992709	-0.0105566	0.947826
Q80XI4	Pip4k2b	Phosphatidylinositol 5-phosphate 4-kinase type-2 beta	69097	81307	68111	60452	72971	70893	66778	66302	69741.8	69236	0.992748	-0.0105002	0.971584
Q8VCX5	Micu1	Calcium uptake protein 1, mitochondrial	45783	48498	45510	50839	46146	47902	49045	46155	47657.5	47312	0.99275	-0.0104971	0.83618
Q8VCA8	Scrn2	Secernin-2	1053740	1166198	1093972	1009886	1051234	1111911	1087221	1042380	1080949	1.07319e+06	0.992819	-0.0103976	0.864703
P03921	Mtnd5	NADH-ubiquinone oxidoreductase chain 5	74339	69761	65784	74916	67896	76418	70013	68432	71200	70689.8	0.992834	-0.0103762	0.870634
Q9D6I9	Lurap1	Leucine rich adaptor protein 1	5227	4815	5370	5311	4552	5070	5731	5222	5180.75	5143.75	0.992858	-0.0103404	0.865022
O35379	Abcc1	Multidrug resistance-associated protein 1	16801	17506	17051	15829	16002	17420	15502	17784	16796.8	16677	0.992871	-0.0103223	0.844421
Q9D0M3	Cyc1	Cytochrome c1, heme protein, mitochondrial	3925407	2916711	3915010	4643337	3593341	3681420	3772674	4243723	3.85012e+06	3.82279e+06	0.992902	-0.0102762	0.968495
E9PV24	Fga	Fibrinogen alpha chain;Fibrinopeptide A;Fibrinogen alpha chain	3877198	5906528	6612659	4049068	4133583	5648996	5739850	4778081	5.11136e+06	5.07513e+06	0.992911	-0.0102641	0.946835
P15702	Spn	Leukosialin	2059	1739	3169	2563	2208	3514	1750	1991	2382.5	2365.75	0.99297	-0.0101786	0.930388
Q9CZP5	Bcs1l	Mitochondrial chaperone BCS1	199605	217539	198089	172169	203744	194645	199084	184410	196850	195471	0.992991	-0.0101476	0.939782
Q9CZX9	Emc4	ER membrane protein complex subunit 4	114807	105337	104025	105514	105119	107368	105843	108348	107421	106670	0.993006	-0.010125	0.804553
Q9CZR8	Tsfm	Elongation factor Ts, mitochondrial	486871	457264	470516	522790	471134	468538	486031	498191	484360	480974	0.993008	-0.0101231	0.859146
O88291	Znf326	DBIRD complex subunit ZNF326	106905	102158	97557	89993	93459	101976	101391	97014	99153.2	98460	0.993008	-0.0101223	0.899012
Q6ZPU9	Kifbp	KIF1-binding protein	114400	115562	110855	98613	111149	109270	113860	102103	109858	109096	0.993064	-0.0100418	0.898157
P68037	Ube2l3	Ubiquitin-conjugating enzyme E2 L3	1888203	2177298	2066120	1974067	1972388	2072811	1995638	2008691	2026422	2012382	0.993072	-0.0100305	0.868841
Q91WV0	Dr1	Protein Dr1	58521	60247	50634	49978	51043	58420	56673	51729	54845	54466.2	0.993094	-0.00999756	0.933933
Q9ESW4	Agk	Acylglycerol kinase, mitochondrial	344024	271369	334699	376096	311611	323120	322873	359477	331547	329270	0.993133	-0.00994123	0.98615
O70133	Dhx9	ATP-dependent RNA helicase A	1276992	1315371	1161880	1061850	1104295	1246222	1231770	1200748	1.20402e+06	1.19576e+06	0.993136	-0.0099369	0.939063
E9Q6E5	Srsf11	NA	44843	36603	34930	33994	37557	36994	35983	38807	37592.5	37335.2	0.993157	-0.00990647	0.986907
P00860	Odc1	Ornithine decarboxylase	37702	41987	33290	30537	31973	40349	40539	29673	35879	35633.5	0.993158	-0.00990549	0.934761
Q8K2B3	Sdha	Succinate dehydrogenase [ubiquinone] flavoprotein subunit, mitochondrial	11838545	9095031	11352649	13054341	10643913	11361576	10717486	12308203	1.13351e+07	1.12578e+07	0.993176	-0.00987818	0.999341
O08579	Emd	Emerin	107998	116197	108487	106575	105332	113284	107158	110493	109814	109067	0.993193	-0.00985393	0.801248
Q4PJX1	Odr4	Protein odr-4 homolog	96264	100121	97900	94323	89371	97407	99662	99531	97152	96492.8	0.993214	-0.00982315	0.804533
Q7TML3	Slc35f2	Solute carrier family 35 member F2	16663	18229	19500	14736	18499	17236	16640	16285	17282	17165	0.99323	-0.00980033	0.971406
Q9D394	Rufy3	Protein RUFY3	399201	453233	380092	371688	412769	410558	395487	374656	401054	398368	0.993303	-0.00969475	0.932477
P42669	Pura	Transcriptional activator protein Pur-alpha	369152	333545	348858	315145	293784	365687	356408	341674	341675	339388	0.993307	-0.00968807	0.89103
P63001	Rac1	Ras-related C3 botulinum toxin substrate 1;Ras-related C3 botulinum toxin substrate 2	1849338	1735913	1854566	1819355	1774854	1690504	1793253	1952550	1814793	1.80279e+06	0.993386	-0.00957345	0.830216
Q9JI46	Nudt3	Diphosphoinositol polyphosphate phosphohydrolase 1	27432	25030	27566	23818	25112	27760	25740	24548	25961.5	25790	0.993394	-0.00956197	0.901296
Q9CZ04	Cops7a	COP9 signalosome complex subunit 7a	200152	231028	205643	197588	221253	216406	199771	191518	208603	207237	0.993453	-0.00947657	0.901714
P62311	Lsm3	U6 snRNA-associated Sm-like protein LSm3	232407	238149	221593	209214	228087	230119	221093	216172	225341	223868	0.993463	-0.00946152	0.867588
P53702	Hccs	Cytochrome c-type heme lyase	62255	47311	64648	74184	57947	63953	54856	70026	62099.5	61695.5	0.993494	-0.00941639	0.986457
Q6PIP5	Nudcd1	NudC domain-containing protein 1	84744	82885	82722	81317	84342	78935	81889	84347	82917	82378.2	0.993503	-0.00940444	0.721208
P46978	Stt3a	Dolichyl-diphosphooligosaccharide--protein glycosyltransferase subunit STT3A	186812	180489	181102	202676	177644	189796	188692	190121	187770	186563	0.993575	-0.00929983	0.862827
Q8R1Q8	Dync1li1	Cytoplasmic dynein 1 light intermediate chain 1	946090	1013448	889444	845127	888719	954511	944161	883265	923527	917664	0.993651	-0.00918852	0.920426
P28271	Aco1	Cytoplasmic aconitate hydratase	13862330	15652633	13561141	13193091	13684546	14524668	14723822	12980822	1.40673e+07	1.39785e+07	0.993685	-0.00913943	0.913319
Q9CWJ9	Atic	Bifunctional purine biosynthesis protein PURH;Phosphoribosylaminoimidazolecarboxamide formyltransferase;IMP cyclohydrolase	990561	1083465	1020192	974881	1024998	1019755	1028806	969869	1.01727e+06	1010857	0.993691	-0.00913046	0.839171
Q8K0C9	Gmds	GDP-mannose 4,6 dehydratase	231801	233335	238032	197452	213060	221235	228772	231973	225155	223760	0.993804	-0.00896636	0.936003
P50295	Nat2	Arylamine N-acetyltransferase 2	323875	332974	313416	302222	311781	326903	327085	298897	318122	316166	0.993854	-0.0088945	0.843405
Q9WTP6	Ak2	Adenylate kinase 2, mitochondrial;Adenylate kinase 2, mitochondrial, N-terminally processed	3803741	4101847	3647682	3701194	4145709	3942798	3738419	3334710	3813616	3790409	0.993915	-0.00880605	0.883247
Q5SRX1	Tom1l2	TOM1-like protein 2	485400	482327	455398	409314	470125	443839	439150	468386	458110	455375	0.99403	-0.00863818	0.927816
Q49B93	Slc5a12	Sodium-coupled monocarboxylate transporter 2	145522	133791	154164	141934	123189	147359	140743	160690	143853	142995	0.994039	-0.00862558	0.889177
Q8BKZ9	Pdhx	Pyruvate dehydrogenase protein X component, mitochondrial	209406	158484	222444	232557	179571	201667	204115	232658	205723	204503	0.99407	-0.0085811	0.996806
Q61599	Arhgdib	Rho GDP-dissociation inhibitor 2	1025311	1128640	1106008	917386	1018606	1072876	1022187	1038911	1.04434e+06	1038145	0.994072	-0.00857834	0.955411
P32921	Wars1	Tryptophan--tRNA ligase, cytoplasmic;T1-TrpRS;T2-TrpRS	441734	545150	478158	439903	489822	448588	488720	466616	476236	473436	0.994121	-0.0085065	0.962683
Q3TBW2	Mrpl10	39S ribosomal protein L10, mitochondrial	140164	127305	160377	182371	140506	149100	155612	161437	152554	151664	0.994163	-0.00844607	0.981339
Q9DBG7	Srpra	Signal recognition particle receptor subunit alpha	57221	61972	58313	59605	58568	58726	58477	59969	59277.8	58935	0.994218	-0.00836602	0.781236
Q8CD15	Riox2	Bifunctional lysine-specific demethylase and histidyl-hydroxylase MINA	31396	34212	34713	29270	34588	29547	31572	33135	32397.8	32210.5	0.99422	-0.00836257	0.924781
Q6P9R2	Oxsr1	Serine/threonine-protein kinase OSR1	479794	568541	507200	493698	534576	513982	509852	479036	512308	509362	0.994248	-0.00832221	0.923075
Q9D1L9	Lamtor5	Ragulator complex protein LAMTOR5	104549	106918	100366	90714	99690	110960	92703	96889	100637	100060	0.994274	-0.00828467	0.913043
Q80WR5	#N/A	UPF0688 protein C1orf174 homolog	4128	4683	3481	4030	4113	4357	4488	3271	4080.5	4057.25	0.994302	-0.00824374	0.9383
P18572	Bsg	Basigin	296888	265042	261849	237844	275096	273672	238767	268051	265406	263896	0.994313	-0.00822741	0.942793
P47754	Capza2	F-actin-capping protein subunit alpha-2	1643381	1693806	1572364	1403829	1534822	1619374	1593267	1530118	1578345	1.5694e+06	0.99433	-0.00820385	0.940309
Q62101	Prkd1	Serine/threonine-protein kinase D1	30338	24635	28179	28516	27274	28824	27732	27205	27917	27758.8	0.994331	-0.00820131	0.949368
Q1LZI2	Slc35f3	Putative thiamine transporter SLC35F3	5784	4316	5680	5939	5703	5204	4661	6028	5429.75	5399	0.994337	-0.00819356	0.979859
P62492	Rab11a	Ras-related protein Rab-11A	33505	24534	24591	24372	25445	27888	28389	24677	26750.5	26599.8	0.994365	-0.00815317	0.980183
Q8R2Y8	Ptrh2	Peptidyl-tRNA hydrolase 2, mitochondrial	365245	297511	351167	376223	345168	331561	322468	383117	347536	345578	0.994366	-0.00815104	0.954965
B2RXR6	Ankrd44	Serine/threonine-protein phosphatase 6 regulatory ankyrin repeat subunit B	112720	92784	118253	107192	104702	112288	99356	112183	107737	107132	0.994384	-0.00812431	0.963552
Q8BGD6	Slc38a9	Sodium-coupled neutral amino acid transporter 9	25065	25573	20549	19703	24122	23946	20550	21764	22722.5	22595.5	0.994411	-0.00808609	0.988865
P29416	Hexa	Beta-hexosaminidase subunit alpha	44361	46751	46681	41429	46195	45566	42226	44237	44805.5	44556	0.994431	-0.00805612	0.891368
O35250	Exoc7	Exocyst complex component 7	228352	248178	237650	208035	240735	226356	227704	222293	230554	229272	0.994441	-0.00804296	0.928793
A2A484	Zmynd8	NA	35903	35088	33809	30034	30845	35378	34793	33074	33708.5	33522.5	0.994482	-0.00798268	0.929789
Q8QZR5	Gpt	Alanine aminotransferase 1	122312	127792	96159	103419	100683	127037	108300	111204	112420	111806	0.994534	-0.00790753	0.97928
A2AQW0	Map3k15	Mitogen-activated protein kinase kinase kinase 15	47993	52943	47281	43229	47018	50583	47921	44881	47861.5	47600.8	0.994552	-0.00788131	0.940526
Q9CPP0	Npm3	Nucleoplasmin-3	21455	22081	21417	22510	20356	26496	19920	20220	21865.8	21748	0.994615	-0.0077901	0.8679
P98078	Dab2	Disabled homolog 2	1383847	1609275	1568157	1540222	1485864	1514541	1498446	1569799	1.52538e+06	1.51716e+06	0.994616	-0.00778858	0.915565
P63321	Rala	Ras-related protein Ral-A	194764	172216	171317	169992	176205	179805	173947	174534	177072	176123	0.994638	-0.00775686	0.914363
Q8VDU5	Snrk	SNF-related serine/threonine-protein kinase	50723	59532	52058	51383	59688	56567	45148	51152	53424	53138.8	0.994661	-0.00772371	0.907157
P61953	Gng11	Guanine nucleotide-binding protein G(I)/G(S)/G(O) subunit gamma-11	36253	32826	27289	27931	34233	32707	30314	26383	31074.8	30909.2	0.994674	-0.00770414	0.972216
O35680	Mrps12	28S ribosomal protein S12, mitochondrial	10041	10519	7318	8449	11094	9003	8010	8028	9081.75	9033.75	0.994715	-0.00764533	0.97182
Q9ES64	Ush1c	Harmonin	855337	823353	879307	955565	876922	896642	851822	869617	878390	873751	0.994718	-0.00764066	0.911788
Q61767	Hsd3b4	3 beta-hydroxysteroid dehydrogenase type 4	2312641	2054362	2863114	2490164	2390914	2258934	2283992	2735225	2.43007e+06	2.41727e+06	0.994731	-0.00762163	0.990975
Q6QI06	Rictor	Rapamycin-insensitive companion of mTOR	13138	12413	13113	8271	10535	12587	11280	12289	11733.8	11672.8	0.994801	-0.00751967	0.939554
Q80W22	Thnsl2	Threonine synthase-like 2	1841485	1908362	1861807	1734835	1779614	1822802	1926632	1779502	1.83662e+06	1.82714e+06	0.994836	-0.00746972	0.859355
Q8VC42	Rmc1	Uncharacterized protein C18orf8 homolog	58163	65209	55880	51984	60500	63395	52360	53796	57809	57512.8	0.994875	-0.00741229	0.943146
Q9DC69	Ndufa9	NADH dehydrogenase [ubiquinone] 1 alpha subcomplex subunit 9, mitochondrial	3169668	2680784	3224575	3906327	3100244	3165205	3179253	3470212	3.24534e+06	3.22873e+06	0.994882	-0.00740283	0.97371
O55229	Chkb	Choline/ethanolamine kinase	181017	192296	179713	165494	184943	181777	171903	176269	179630	178723	0.994951	-0.00730301	0.912695
Q8VDT9	Mrpl50	39S ribosomal protein L50, mitochondrial	134011	112684	137187	142487	133242	129321	121663	139506	131592	130933	0.99499	-0.00724577	0.970437
Q9ES28	Arhgef7	Rho guanine nucleotide exchange factor 7	262675	291259	255743	244219	261916	271770	261446	253486	263474	262154	0.994992	-0.00724329	0.939853
Q920I9	Wdr7	WD repeat-containing protein 7	183194	211012	186846	173620	191074	188156	190893	180806	188668	187732	0.99504	-0.00717324	0.954572
Q9D5T0	Atad1	ATPase family AAA domain-containing protein 1	525568	439617	509519	578871	491465	498247	506385	547294	513394	510848	0.995041	-0.00717235	0.987386
P11714	Cyp2d9	Cytochrome P450 2D9	491265	499350	443773	359382	472074	430529	444710	437576	448442	446222	0.995049	-0.00716056	0.97433
Q9R0Q3	Tmed2	Transmembrane emp24 domain-containing protein 2	669996	635638	609072	601134	602721	642568	650157	608017	628960	625866	0.99508	-0.00711504	0.887951
Q8K3J1	Ndufs8	NADH dehydrogenase [ubiquinone] iron-sulfur protein 8, mitochondrial	2032731	1476394	1922083	2403649	1845005	1924214	1899741	2127378	1.95871e+06	1.94908e+06	0.995084	-0.0071103	0.939841
Q99LB7	Sardh	Sarcosine dehydrogenase, mitochondrial	3350974	2854397	3163810	3390048	2982494	3209069	3165601	3339514	3.18981e+06	3.17417e+06	0.995098	-0.00709008	0.942766
Q8R127	Sccpdh	Saccharopine dehydrogenase-like oxidoreductase	131079	119508	128948	145561	124742	131806	128928	137050	131274	130632	0.995106	-0.00707838	0.949937
Q80TI0	Gramd1b	GRAM domain-containing protein 1B	114250	123867	109642	99710	120889	108706	110559	105128	111867	111320	0.995113	-0.00706844	0.954903
Q8K3Z9	Pom121	Nuclear envelope pore membrane protein POM 121	290904	303425	270655	238932	267707	278974	267379	284519	275979	274645	0.995165	-0.00699178	0.984075
P97479	Myo7a	Unconventional myosin-VIIa	191405	246771	189928	229301	256759	199726	196676	200113	214351	213318	0.995182	-0.00696774	0.960347
Q9CXI0	Coq5	2-methoxy-6-polyprenyl-1,4-benzoquinol methylase, mitochondrial	290109	271147	317614	325665	289410	299286	293318	316727	301134	299685	0.99519	-0.00695633	0.955284
P61804	Dad1	Dolichyl-diphosphooligosaccharide--protein glycosyltransferase subunit DAD1	65398	60106	65730	63834	63381	66112	62352	62009	63767	63463.5	0.99524	-0.00688292	0.86548
A2A8Z1	Osbpl9	Oxysterol-binding protein-related protein 9	196733	241534	195604	197180	221616	205722	210552	189223	207763	206778	0.995261	-0.00685257	0.972277
P61458	Pcbd1	Pterin-4-alpha-carbinolamine dehydratase	3376918	4074445	3328199	3833959	3950329	3629507	3547039	3417809	3.65338e+06	3636171	0.995289	-0.00681187	0.967218
P99029	Prdx5	Peroxiredoxin-5, mitochondrial	26673007	27947276	27494116	26884053	26398990	28421547	27355115	26313077	27249613	2.71222e+07	0.995324	-0.00676248	0.820826
Q3ULJ0	Gpd1l	Glycerol-3-phosphate dehydrogenase 1-like protein	518987	564584	549716	540374	553456	527011	538497	544616	543415	540895	0.995362	-0.00670649	0.840416
Q922B1	Macrod1	O-acetyl-ADP-ribose deacetylase MACROD1	162469	152284	161307	166564	170482	157953	149745	161464	160656	159911	0.995363	-0.00670568	0.880152
Q9D826	Pipox	Peroxisomal sarcosine oxidase	8571862	8515053	7324034	7444556	9428227	7560232	7308625	7412058	7.96388e+06	7.92729e+06	0.995405	-0.00664387	0.921865
Q9D1J1	Necap2	Adaptin ear-binding coat-associated protein 2	182439	196507	181092	173946	191935	194534	173004	171153	183496	182656	0.995425	-0.00661552	0.904274
O35129	Phb2	Prohibitin-2	1516149	1208834	1626574	1902334	1487337	1541303	1531956	1664730	1.56347e+06	1.55633e+06	0.995432	-0.00660469	0.942013
Q9ERK4	Cse1l	Exportin-2	756633	783637	750545	707510	724595	738236	770098	751731	749581	746165	0.995442	-0.00659018	0.874044
Q8VIM9	Irgq	Immunity-related GTPase family Q protein	15031	18312	19900	13385	14383	17906	15648	18395	16657	16583	0.995557	-0.00642356	0.980418
Q8BLF1	Nceh1	Neutral cholesterol ester hydrolase 1	1227591	1347745	1329401	1379979	1334569	1295016	1329405	1302264	1321179	1.31531e+06	0.99556	-0.00641924	0.899731
Q9CWK8	Snx2	Sorting nexin-2	1329476	1546537	1409345	1297998	1431692	1416651	1362336	1347906	1395839	1.38965e+06	0.995563	-0.00641487	0.955829
O08600	Endog	Endonuclease G, mitochondrial	147082	163996	147461	137608	158061	156525	137417	141526	149037	148382	0.995608	-0.0063496	0.93543
Q9R078	Prkab1	5-AMP-activated protein kinase subunit beta-1	46927	49586	49660	47508	50996	49487	47908	44440	48420.2	48207.8	0.995611	-0.00634543	0.87767
P12787	Cox5a	Cytochrome c oxidase subunit 5A, mitochondrial	2624956	2092978	2584827	2859531	2422986	2515584	2458493	2720634	2540573	2.52942e+06	0.995612	-0.00634488	0.989606
Q9CZ28	Snf8	Vacuolar-sorting protein SNF8	50774	52978	48465	45940	43710	54331	51626	47626	49539.2	49323.2	0.99564	-0.00630416	0.915105
P70459	Erf	ETS domain-containing transcription factor ERF	2860	3759	4096	3885	4394	4027	2983	3133	3650	3634.25	0.995685	-0.0062388	0.94769
O54749	Cyp2j5	Cytochrome P450 2J5	2572871	2659308	2515059	2422240	2366435	2469908	2756528	2532995	2.54237e+06	2.53147e+06	0.995711	-0.00620033	0.893921
Q9D110	Mthfs	5-formyltetrahydrofolate cyclo-ligase	16279	16392	16922	15447	17126	15542	16116	15979	16260	16190.8	0.995741	-0.00615744	0.880585
Q7TSC1	Prrc2a	Protein PRRC2A	207855	242380	195917	180611	216199	220803	208698	177612	206691	205828	0.995826	-0.00603457	0.982134
Q8K0T0	Rtn1	Reticulon-1	416277	346802	399016	356870	355980	400206	379261	377200	379741	378162	0.995841	-0.00601328	0.9673
Q8K021	Scamp1	Secretory carrier-associated membrane protein 1	75152	76879	71782	67133	73491	74742	70602	70918	72736.5	72438.2	0.9959	-0.00592781	0.930085
Q921I0	Ormdl1	ORM1-like protein 1	30817	27660	27918	31055	33682	28290	26787	28218	29362.5	29244.2	0.995973	-0.00582182	0.917183
Q4VBE8	Wdr18	WD repeat-containing protein 18	24183	26829	18516	16967	15617	20095	23220	27217	21623.8	21537.2	0.996	-0.00578269	0.967329
P59999	Arpc4	Actin-related protein 2/3 complex subunit 4	513918	562881	541369	503918	526835	558511	514966	513334	530522	528412	0.996023	-0.00574935	0.913482
Q8CEC0	Nup88	Nuclear pore complex protein Nup88	89750	95264	84987	75642	86554	92726	84959	80040	86410.8	86069.8	0.996054	-0.00570453	0.976712
Q3U0M1	Trappc9	Trafficking protein particle complex subunit 9	112481	121391	107861	100780	117228	108394	106695	108464	110628	110195	0.996086	-0.0056578	0.960379
O08583	Alyref	THO complex subunit 4	90398	90241	80664	78421	81183	88419	87573	81227	84931	84600.5	0.996109	-0.00562505	0.954224
P05213	Tuba1b	Tubulin alpha-1B chain	496205	583289	582838	527325	524863	536076	582565	537676	547414	545295	0.996129	-0.00559606	0.961704
Q8CI94	Pygb	Glycogen phosphorylase, brain form	706158	811408	737863	682807	762085	739604	701109	724070	734559	731717	0.996131	-0.0055926	0.959697
P39876	Timp3	Metalloproteinase inhibitor 3	42421	49651	39873	39379	42701	41351	44014	42597	42831	42665.8	0.996142	-0.00557695	0.996562
Q3UJB9	Edc4	Enhancer of mRNA-decapping protein 4	150581	157542	143175	133881	144235	149623	146576	142495	146295	145732	0.996155	-0.00555782	0.955167
Q6P9J9	Ano6	Anoctamin-6	159110	128607	144555	140075	138761	138335	143920	149133	143087	142537	0.99616	-0.00555109	0.977589
Q9Z2H7	Gipc2	PDZ domain-containing protein GIPC2	2149923	2154022	2150369	1810015	2011487	2068284	1992825	2160119	2.06608e+06	2.05818e+06	0.996175	-0.00552941	0.974244
P63034	Cyth2	Cytohesin-2	104141	120270	106217	92691	106278	110507	103559	101364	105830	105427	0.996194	-0.00550085	0.999194
Q6ZPZ3	Zc3h4	Zinc finger CCCH domain-containing protein 4	56346	57476	50774	46490	50168	52686	57613	49824	52771.5	52572.8	0.996234	-0.00544379	0.975941
Q9CR67	Tmem33	Transmembrane protein 33	473671	437099	446180	405025	443493	457894	410273	443741	440494	438850	0.996269	-0.00539282	0.942929
A0A5F8MPH8	Tnxb	NA	28231	25074	22935	21039	23651	27376	23599	22292	24319.8	24229.5	0.996289	-0.00536377	0.993071
Q00896	Serpina1c	Alpha-1-antitrypsin 1-3;Alpha-1-antitrypsin 1-1	645554	716942	743206	633111	643939	727260	695631	661826	684703	682164	0.996291	-0.00536024	0.959941
Q8K190	Saysd1	SAYSvFN domain-containing protein 1	12496	10088	11359	11093	11308	9145	11368	13049	11259	11217.5	0.996314	-0.00532751	0.922901
P49312	Hnrnpa1	Heterogeneous nuclear ribonucleoprotein A1;Heterogeneous nuclear ribonucleoprotein A1, N-terminally processed	155283	182055	154203	150513	147691	170046	168619	153332	160514	159922	0.996315	-0.00532622	0.964266
Q3TIU4	Pde12	2,5-phosphodiesterase 12	56975	49491	51928	52305	53316	51677	50634	54308	52674.8	52483.8	0.996374	-0.00524076	0.938575
Q9CRD0	Ociad1	OCIA domain-containing protein 1	358268	275886	346323	396881	321992	345817	335458	369148	344340	343104	0.996411	-0.00518679	0.966115
P70704	Atp8a1	Phospholipid-transporting ATPase IA	5042	6056	4610	3370	5427	4742	4176	4666	4769.5	4752.75	0.996488	-0.00507552	0.922242
Q9Z1K5	Arih1	E3 ubiquitin-protein ligase ARIH1	47301	63363	54956	51141	60358	51145	50621	53876	54190.2	54000	0.996489	-0.0050739	0.998662
Q6P9Q6	Fkbp15	FK506-binding protein 15	484615	514553	464312	441852	476528	495652	466471	460050	476333	474675	0.99652	-0.00502967	0.95181
P08249	Mdh2	Malate dehydrogenase, mitochondrial	18175297	14236014	18251130	20917779	16636781	17762209	17325209	19610027	17895055	1.78336e+07	0.996563	-0.00496653	0.965144
Q9CY62	Rnf181	E3 ubiquitin-protein ligase RNF181	6281	5374	5699	5475	5273	5761	6424	5293	5707.25	5687.75	0.996583	-0.00493771	0.936122
O35239	Ptpn9	Tyrosine-protein phosphatase non-receptor type 9	18889	20905	17851	19060	19556	21304	17303	18284	19176.2	19111.8	0.996636	-0.00486073	0.934366
Q8CAQ8	Immt	MICOS complex subunit Mic60	7291192	5554331	7425016	8804584	6718290	7185470	7047659	8026312	7.26878e+06	7.24443e+06	0.99665	-0.00484066	0.943493
Q6A0A9	FAM120A	Constitutive coactivator of PPAR-gamma-like protein 1	1367943	1450791	1273528	1199149	1340236	1370371	1325847	1237315	1.32285e+06	1.31844e+06	0.996666	-0.0048181	0.976306
Q9JKF7	Mrpl39	39S ribosomal protein L39, mitochondrial	65808	60669	68692	76348	67118	66908	61448	75139	67879.2	67653.2	0.996671	-0.00481138	0.970335
Q8R3Q6	Mix23	Coiled-coil domain-containing protein 58	132043	140731	135377	123334	140279	141705	126321	121436	132871	132435	0.996719	-0.0047418	0.930238
Q9D706	Rpap3	RNA polymerase II-associated protein 3	88762	92232	84131	79671	82582	91035	85935	84132	86199	85921	0.996775	-0.00466035	0.952663
Q99JW5	Epcam	Epithelial cell adhesion molecule	124300	96277	109427	98595	111761	107469	102194	105795	107150	106805	0.99678	-0.00465267	0.982535
Q9D8X1	Cutc	Copper homeostasis protein cutC homolog	51783	57915	47418	40463	52243	50460	49644	44605	49394.8	49238	0.996827	-0.00458555	0.96744
Q99K51	Pls3	Plastin-3	3995186	3983883	3888101	3420428	3682418	3942597	3754554	3859637	3.8219e+06	3.8098e+06	0.996835	-0.00457401	0.971361
Q9D1Q6	Erp44	Endoplasmic reticulum resident protein 44	486345	491902	489489	461940	474352	497543	477509	474187	482419	480898	0.996847	-0.00455655	0.875313
Q6A028	Swap70	Switch-associated protein 70	198482	212652	201230	186969	208742	203357	188956	195789	199833	199211	0.996886	-0.00449934	0.937983
Q91WU2	Slc22a7	Solute carrier family 22 member 7	48738	41189	57072	56249	55653	49398	49175	48407	50812	50658.2	0.996974	-0.00437201	0.965147
Q6P6L6	Gemin4	NA	49791	59147	45112	44189	52274	51580	45960	47829	49559.8	49410.8	0.996994	-0.00434396	0.975483
Q8VIJ6	Sfpq	Splicing factor, proline- and glutamine-rich	1444481	1576160	1293196	1166049	1393840	1464942	1402548	1202172	1.36997e+06	1.36588e+06	0.99701	-0.00431989	0.993169
P60824	Cirbp	Cold-inducible RNA-binding protein	34499	30142	27265	23387	26428	27173	28638	32716	28823.2	28738.8	0.997068	-0.00423571	0.970781
Q04750	Top1	DNA topoisomerase 1	63076	43309	51271	41351	49892	50017	50862	47674	49751.8	49611.2	0.997176	-0.00407996	0.916706
Q80YD1	Supv3l1	ATP-dependent RNA helicase SUPV3L1, mitochondrial	191315	190371	193852	195665	186846	195470	197934	188796	192801	192262	0.997203	-0.00404077	0.850487
Q9CX34	Sugt1	Suppressor of G2 allele of SKP1 homolog	195888	203881	195966	182507	197386	195611	196502	186634	194560	194033	0.99729	-0.00391494	0.937878
Q45VK7	Dync2h1	Cytoplasmic dynein 2 heavy chain 1	88269	96908	89358	85433	88804	90915	91926	87383	89992	89757	0.997389	-0.0037723	0.9556
Q8BU88	Mrpl22	39S ribosomal protein L22, mitochondrial	198641	189387	202796	193707	191448	192914	190098	208031	196133	195623	0.9974	-0.0037563	0.913065
Q9WVK4	Ehd1	EH domain-containing protein 1	3352863	3828680	3487109	3290202	3282024	3674881	3538433	3428129	3.48971e+06	3.48087e+06	0.997465	-0.00366201	0.969269
Q8K0E8	Fgb	Fibrinogen beta chain;Fibrinopeptide B;Fibrinogen beta chain	3554645	5133260	5648241	3691762	3702704	4826230	5018924	4434565	4506977	4.49561e+06	0.997477	-0.00364457	0.937662
Q8C1M2	Znf428	Zinc finger protein 428	6896	7801	6219	6867	7493	8568	7013	4639	6945.75	6928.25	0.99748	-0.00363949	0.87391
Q9DBB9	Cpn2	Carboxypeptidase N subunit 2	30221	45449	37842	32730	40011	36745	36109	33010	36560.5	36468.8	0.99749	-0.00362505	0.943171
Q3TLS3	Gdpgp1	GDP-D-glucose phosphorylase 1	22408	27609	21461	22609	25594	22244	24117	21900	23521.8	23463.8	0.997534	-0.00356179	0.995208
Q61420	Slc35a1	CMP-sialic acid transporter	25203	20032	26803	22096	23374	23876	23758	22895	23533.5	23475.8	0.997546	-0.00354465	0.95784
Q9WU78	Pdcd6ip	Programmed cell death 6-interacting protein	2763818	3133489	2775146	2586473	2892624	2797384	2826610	2714762	2.81473e+06	2807845	0.997553	-0.00353401	0.995006
P05201	Got1	Aspartate aminotransferase, cytoplasmic	4556498	4399242	4980116	4065572	4079071	4439395	4724613	4714467	4500357	4.48939e+06	0.997562	-0.00352114	0.978283
Q9D6H2	Hspb11	Intraflagellar transport protein 25 homolog	18174	24511	18168	19251	22725	20894	18709	17581	20026	19977.2	0.997566	-0.00351629	0.994959
O70496	Clcn7	H(+)/Cl(-) exchange transporter 7	73433	79532	70419	63401	77142	71723	67559	69689	71696.2	71528.2	0.997657	-0.00338452	0.99665
Q6P3Z3	Thap4	THAP domain-containing protein 4	304532	324225	304296	257795	297467	287425	297389	305801	297712	297020	0.997677	-0.00335487	0.98588
Q8K1A6	Cc2d1a	Coiled-coil and C2 domain-containing protein 1A	6008	6595	4793	4301	5700	6738	4383	4826	5424.25	5411.75	0.997696	-0.00332848	0.992407
Q9DBG6	Rpn2	Dolichyl-diphosphooligosaccharide--protein glycosyltransferase subunit 2	2253498	2302138	2110348	2160972	2275318	2212555	2126204	2192682	2206739	2.20169e+06	0.997712	-0.00330482	0.936988
Q6URW6	Myh14	Myosin-14	778720	719534	714575	686734	685791	727561	724359	755263	724891	723244	0.997728	-0.00328213	0.95799
P08228	Sod1	Superoxide dismutase [Cu-Zn]	32171817	34745777	29356216	28575358	32089268	30839139	30280021	31359494	31212292	3.1142e+07	0.997747	-0.00325361	0.991528
P54729	Nub1	NEDD8 ultimate buster 1	38960	44433	39208	38981	43460	39568	42321	35872	40395.5	40305.2	0.997766	-0.00322682	0.952452
P49769	Psen1	Presenilin-1;Presenilin-1 NTF subunit;Presenilin-1 CTF subunit;Presenilin-1 CTF12	11173	9468	9397	10579	11010	8818	10426	10273	10154.2	10131.8	0.997784	-0.0032003	0.966266
Q9WTX5	Skp1	S-phase kinase-associated protein 1	1178189	1206930	1209044	1094225	1064822	1211814	1262964	1138469	1172097	1.16952e+06	0.997799	-0.00317883	0.940262
P56402	Aqp2	Aquaporin-2	333427	296622	309766	247856	291926	308784	255621	328773	296918	296276	0.997839	-0.00312158	0.994591
P97433	Arhgef28	Rho guanine nucleotide exchange factor 28	9604	10680	11764	11456	8997	12678	11024	10711	10876	10852.5	0.997839	-0.00312063	0.941067
P51661	Hsd11b2	Corticosteroid 11-beta-dehydrogenase isozyme 2	129528	115964	129447	106829	111563	126594	113165	129435	120442	120189	0.997901	-0.00303071	0.987079
F8VPU2	Farp1	FERM, RhoGEF and pleckstrin domain-containing protein 1	80526	70475	73867	65667	73042	72782	69272	74831	72633.8	72481.8	0.997907	-0.00302228	0.995604
Q3TYS2	Cybc1	Uncharacterized protein C17orf62 homolog	36575	33906	36531	34822	33172	37460	33311	37598	35458.5	35385.2	0.997934	-0.00298339	0.935612
Q9DCL9	Paics	Multifunctional protein ADE2;Phosphoribosylaminoimidazole-succinocarboxamide synthase;Phosphoribosylaminoimidazole carboxylase	2227356	2505162	2378557	2205680	2306257	2298775	2400244	2293397	2.32919e+06	2.32467e+06	0.998059	-0.00280271	0.981814
Q9D404	Oxsm	3-oxoacyl-[acyl-carrier-protein] synthase, mitochondrial	230161	194031	215810	220514	205467	214334	212389	226697	215129	214722	0.998107	-0.00273368	0.989544
Q9ES46	Parvb	Beta-parvin	66960	74542	59177	59135	72346	66479	61949	58552	64953.5	64831.5	0.998122	-0.00271231	0.99671
Q01279	Egfr	Epidermal growth factor receptor	180550	219835	224577	201478	205478	194554	222756	202124	206610	206228	0.998151	-0.00266986	0.992644
Q9EQU5	Set	Protein SET	1909773	1888896	1814545	1558087	1768961	1859222	1821468	1708415	1.79283e+06	1.78952e+06	0.998154	-0.00266503	0.987061
P09671	Sod2	Superoxide dismutase [Mn], mitochondrial	16234015	13934493	15548491	17705658	16807909	15769180	15130082	15599229	1.58557e+07	15826600	0.998167	-0.00264696	0.984517
P62313	Lsm6	U6 snRNA-associated Sm-like protein LSm6	207309	184668	181298	172187	186495	194273	182569	180788	186366	186031	0.998206	-0.00258982	0.997215
Q3UPR7	Tmem102	Transmembrane protein 102	22601	26041	23160	23277	23242	24143	24175	23352	23769.8	23728	0.998244	-0.00253623	0.991032
P12367	Prkar2a	cAMP-dependent protein kinase type II-alpha regulatory subunit	629650	636653	592663	530154	580984	643574	600768	559679	597280	596251	0.998278	-0.00248703	0.99314
Q9JHK4	Rabggta	Geranylgeranyl transferase type-2 subunit alpha	337801	374044	353956	332911	355016	343121	349971	348196	349678	349076	0.998278	-0.00248586	0.979425
Q505D7	Opa3	Optic atrophy 3 protein homolog	758422	634474	696795	807283	718317	705790	682988	784944	724244	723010	0.998296	-0.00245973	0.98705
Q9CPX7	Mrps16	28S ribosomal protein S16, mitochondrial	93901	82240	100640	98413	95095	90266	92910	96284	93798.5	93638.8	0.998297	-0.00245918	0.984421
Q8K0V4	Cnot3	CCR4-NOT transcription complex subunit 3	8345	7687	8014	8144	5543	8340	9407	8846	8047.5	8034	0.998322	-0.00242221	0.871762
Q8CIN4	Pak2	Serine/threonine-protein kinase PAK 2;PAK-2p27;PAK-2p34	109032	121624	117215	110193	108948	117167	119057	112156	114516	114332	0.998393	-0.00231993	0.971835
Q99JR5	Tinagl1	Tubulointerstitial nephritis antigen-like	10695	8244	6130	6310	6470	6545	8076	10238	7844.75	7832.25	0.998407	-0.00230066	0.970349
D3YZP9	Ccdc6	Coiled-coil domain-containing protein 6	94270	97603	83953	81068	95251	91727	90138	79226	89223.5	89085.5	0.998453	-0.00223311	0.988396
G5E8K5	Ank3	Ankyrin-3	2388981	2423910	1934510	1840939	2059538	2522827	2022695	1970078	2147085	2.14378e+06	0.998463	-0.00221942	0.991615
Q8C1B7	Septin11	Septin-11	1126898	1239409	1039371	984857	1157208	1136661	1043120	1046829	1.09763e+06	1.09595e+06	0.99847	-0.00220884	0.984649
Q09324	Gcnt1	Beta-1,3-galactosyl-O-glycosyl-glycoprotein beta-1,6-N-acetylglucosaminyltransferase	319422	324182	347194	306086	305378	326008	345627	317963	324221	323744	0.998529	-0.00212408	0.969868
P61961	Ufm1	Ubiquitin-fold modifier 1	264185	289714	278963	258221	260488	295151	283844	250043	272771	272382	0.998573	-0.00206023	0.957428
Q9CQY5	Magt1	Magnesium transporter protein 1;Tumor suppressor candidate 3	113276	120376	101393	111282	145527	109038	98181	92983	111582	111432	0.99866	-0.00193425	0.894288
P35486	Pdha1	Pyruvate dehydrogenase E1 component subunit alpha, somatic form, mitochondrial	4599737	4127873	4775706	5413992	4612400	4706306	4476720	5097219	4729327	4.72316e+06	0.998696	-0.00188211	0.973
O35598	Adam10	Disintegrin and metalloproteinase domain-containing protein 10	207398	168492	194733	186978	192332	187512	179309	197479	189400	189158	0.998721	-0.00184644	0.985711
Q8BXJ9	Tmem62	Transmembrane protein 62	24900	29093	25974	26603	27117	28354	25182	25785	26642.5	26609.5	0.998761	-0.00178806	0.988077
O54774	Ap3d1	AP-3 complex subunit delta-1	574174	621397	606920	527769	586957	604428	591923	544118	582565	581856	0.998784	-0.00175563	0.999197
P35278	Rab5c	Ras-related protein Rab-5C	1955497	1771461	1938033	1819899	1623786	2083878	1883772	1884577	1.87122e+06	1.869e+06	0.998814	-0.00171204	0.943907
Q9QZQ1	Afdn	Afadin	425233	438168	404173	396754	391735	438426	427111	405092	416082	415591	0.99882	-0.00170347	0.969416
P84086	Cplx2	Complexin-2	52461	54299	48267	44086	52629	52086	48107	46057	49778.2	49719.8	0.998825	-0.00169647	0.993245
Q8VDW0	Ddx39a	ATP-dependent RNA helicase DDX39A	48430	41825	46361	38337	39801	42849	45326	46776	43738.2	43688	0.998851	-0.00165844	0.986972
Q8CGK3	Lonp1	Lon protease homolog, mitochondrial	2938862	2581336	2886011	3193258	2832106	2857849	2827106	3069132	2.89987e+06	2.89655e+06	0.998856	-0.00165191	0.982407
P27048	Snrpb	Small nuclear ribonucleoprotein-associated protein B;Small nuclear ribonucleoprotein-associated protein N	52466	49566	47357	45994	44942	50281	49167	50781	48845.8	48792.8	0.998915	-0.00156624	0.981103
P97865	Pex7	Peroxisomal targeting signal 2 receptor	58644	69666	65980	59481	73170	63101	60175	57053	63442.8	63374.8	0.998928	-0.00154716	0.96772
Q64511	Top2b	DNA topoisomerase 2-beta	6777	5467	4151	4740	4755	4561	6006	5791	5283.75	5278.25	0.998959	-0.00150252	0.948357
Q80U63	Mfn2	Mitofusin-2	18662	17022	17735	19637	16247	20426	17012	19296	18264	18245.2	0.998973	-0.00148185	0.952705
Q9QYY0	Gab1	GRB2-associated-binding protein 1	10606	10694	9793	10380	11816	9697	10225	9693	10368.2	10357.8	0.998987	-0.00146177	0.944124
Q8CCJ3	Ufl1	E3 UFM1-protein ligase 1	241343	237313	239744	231677	237663	236729	235184	239562	237519	237284	0.999012	-0.00142658	0.931504
Q6NV83	U2surp	U2 snRNP-associated SURP motif-containing protein	116547	124988	109456	96037	115279	114793	113918	102628	111757	111654	0.999083	-0.0013238	0.968928
Q9DCW4	Etfb	Electron transfer flavoprotein subunit beta	19578826	17381352	19813807	23564015	19738611	19220008	19901775	21406345	20084500	2.00667e+07	0.999113	-0.00128026	0.952232
Q9ES74	Nek7	Serine/threonine-protein kinase Nek7	289304	319676	278679	278317	298725	297818	294071	274359	291494	291243	0.99914	-0.00124157	0.996736
Q9JHR7	Ide	Insulin-degrading enzyme	795548	917681	816154	799847	876219	830110	809334	810870	832308	831633	0.99919	-0.0011692	0.99216
P16332	Mmut	Methylmalonyl-CoA mutase, mitochondrial	1455912	1292731	1509642	1639161	1462858	1425303	1394192	1610369	1.47436e+06	1.47318e+06	0.999199	-0.0011561	0.98345
O54833	Csnk2a2	Casein kinase II subunit alpha	39125	39982	36220	33564	39185	38654	34822	36113	37222.8	37193.5	0.999214	-0.00113413	0.993779
P22437	Ptgs1	Prostaglandin G/H synthase 1	86463	78681	82916	70848	83118	77236	75172	83132	79727	79664.5	0.999216	-0.00113141	0.985426
Q8BYJ6	Tbc1d4	TBC1 domain family member 4	3713	3149	3277	3347	3414	3265	3240	3557	3371.5	3369	0.999258	-0.00107017	0.992111
Q91YH6	Atp6v1b1	NA	1712464	1665664	1498976	1425957	1626166	1590198	1527322	1554852	1.57577e+06	1.57463e+06	0.999282	-0.00103563	0.970451
Q9QZX7	Srr	Serine racemase	443801	457328	438773	449334	468368	455077	428178	436401	447309	447006	0.999323	-0.000978	0.960079
P55065	Pltp	Phospholipid transfer protein	11967	16328	16630	11124	16081	14543	13221	12167	14012.2	14003	0.99934	-0.000953	0.937158
Q8BG81	Poldip3	Polymerase delta-interacting protein 3	104688	103451	97890	84612	99374	101291	101093	88633	97660.2	97597.8	0.99936	-0.000924	0.982318
Q8VEM8	Slc25a3	Phosphate carrier protein, mitochondrial	15998437	11145690	16143424	18374019	14502785	15131330	14682451	17305686	1.54154e+07	15405563	0.999362	-0.00092	0.914236
Q6R891	Ppp1r9b	Neurabin-2	43160	36225	35928	37240	42864	40184	32881	36531	38138.2	38115	0.99939	-0.00088	0.970844
Q61503	Nt5e	5-nucleotidase	138444	146962	153851	145888	136505	155348	145360	147611	146286	146206	0.999451	-0.000792	0.979725
O54865	Gucy1b1	Guanylate cyclase soluble subunit beta-1	137729	145238	132118	125528	137106	144180	130798	128260	135153	135086	0.999502	-0.000718	0.998322
Q8C033	Arhgef10	Rho guanine nucleotide exchange factor 10	25538	21167	25385	20107	23110	22249	20822	25973	23049.2	23038.5	0.999534	-0.000673	0.980731
A2AGH6	Med12	Mediator of RNA polymerase II transcription subunit 12	7215	7825	6931	6222	6909	7089	7498	6684	7048.25	7045	0.999539	-0.000665	0.971295
Q6IRU2	Tpm4	Tropomyosin alpha-4 chain	3298093	3481031	3255104	3010252	3247232	3356560	3242633	3192357	3261120	3.2597e+06	0.999563	-0.00063	0.982713
P08752	Gnai2	Guanine nucleotide-binding protein G(i) subunit alpha-2	567912	451879	520967	473810	471032	489525	486229	566992	503642	503444	0.999608	-0.000566	0.98976
Q8BGS2	Bola2	BolA-like protein 2	127361	137938	125151	115435	133151	121825	131385	119327	126471	126422	0.999611	-0.000562	0.991581
Q9DCS2	Mettl26	UPF0585 protein C16orf13 homolog	1687514	1827428	1654853	1702188	1653478	1783263	1741043	1691688	1.718e+06	1717368	0.999635	-0.000527	0.998208
Q9D883	U2af1	Splicing factor U2AF 35 kDa subunit	142808	144413	122225	111336	126600	129170	133214	131623	130196	130152	0.999664	-0.000485	0.938147
O54931	Akap2	A-kinase anchor protein 2	425184	419241	416345	375678	419251	433708	385591	397405	409112	408989	0.999699	-0.000435	0.996838
Q8C129	Lnpep	Leucyl-cystinyl aminopeptidase	289155	290211	285578	250386	284253	285332	268165	277250	278832	278750	0.999704	-0.000427	0.975727
Q810B6	Ankfy1	Rabankyrin-5	716436	778643	714829	652218	741923	730298	701779	687370	715532	715342	0.999736	-0.000381	0.976943
Q8CIG3	Kdm1b	Lysine-specific histone demethylase 1B	7360	8596	7245	9294	6601	10797	7184	7905	8123.75	8121.75	0.999754	-0.000355	0.921615
Q9Z1X2	Ptdss2	Phosphatidylserine synthase 2	11110	11060	12193	12415	12296	11569	11910	10992	11694.5	11691.8	0.999765	-0.000339	0.994055
Q9DCT8	Crip2	Cysteine-rich protein 2	44085	46376	43492	39099	43330	44828	45939	38917	43263	43253.5	0.99978	-0.000317	0.995698
P0DP28	Calm3	NA	9081287	8737544	8117310	7542226	8196108	8532199	8435480	8311018	8.36959e+06	8.3687e+06	0.999894	-0.000154	0.959626
P47791	Gsr	Glutathione reductase, mitochondrial	577653	620953	605158	540547	596442	605595	572727	569323	586078	586022	0.999904	-0.000138	0.979197
P05622	Pdgfrb	Platelet-derived growth factor receptor beta	6507	5736	5534	5920	6284	6148	5198	6066	5924.25	5924	0.999958	-6.09e-05	0.98699
Q3UHD6	Snx27	Sorting nexin-27	353616	371262	342360	333355	345236	365315	340390	349628	350148	350142	0.999983	-2.47e-05	0.987945
Q8BKS9	Pum3	Pumilio domain-containing protein KIAA0020	18514	20092	15938	16936	17086	18726	18210	17460	17870	17870.5	1.00003	4.04e-05	0.955354
Q9DB73	Cyb5r1	NADH-cytochrome b5 reductase 1	260627	228045	246741	271470	255048	250452	245403	256058	251721	251740	1.00008	0.000112	0.960949
Q9R190	Mta2	Metastasis-associated protein MTA2	346568	336296	289501	276440	295643	321722	324760	306789	312201	312228	1.00009	0.000126	0.95018
B1AR13	Cisd3	CDGSH iron-sulfur domain-containing protein 3, mitochondrial	98627	90576	109886	113567	100274	103736	100465	108233	103164	103177	1.00013	0.000182	0.950677
Q91Z53	Grhpr	Glyoxylate reductase/hydroxypyruvate reductase	4630551	5066608	4852323	4855090	5213500	4760534	4771941	4663131	4851143	4.85228e+06	1.00023	0.000337	0.995174
Q99K30	Eps8l2	Epidermal growth factor receptor kinase substrate 8-like protein 2	1010401	1152656	1055419	1006894	1077810	1083942	1059999	1004924	1.05634e+06	1.05667e+06	1.00031	0.000446	0.97107
Q04646	Fxyd2	Sodium/potassium-transporting ATPase subunit gamma	839046	437618	700289	696999	686347	640697	603896	743839	668488	668695	1.00031	0.000446	0.876719
P56528	Cd38	ADP-ribosyl cyclase/cyclic ADP-ribose hydrolase 1	19301	21496	20259	16768	19726	21891	19038	17194	19456	19462.2	1.00032	0.000463	0.992331
Q8CGY8	Ogt	UDP-N-acetylglucosamine--peptide N-acetylglucosaminyltransferase 110 kDa subunit	225121	241397	217121	217811	235080	221537	227572	217560	225362	225437	1.00033	0.000478	0.978994
P19258	Mpv17	Protein Mpv17	129329	143344	137627	143484	155398	134773	125030	138776	138446	138494	1.00035	0.000503	0.972812
P58021	Tm9sf2	Transmembrane 9 superfamily member 2	330952	332614	334513	312180	315260	349157	334540	311789	327565	327686	1.00037	0.000536	0.992595
Q99LB6	Mat2b	Methionine adenosyltransferase 2 subunit beta	454189	467283	422441	402304	428590	446696	446861	424826	436554	436743	1.00043	0.000624	0.961165
P12265	Gusb	Beta-glucuronidase	140741	149946	126120	136692	154786	139703	137111	122139	138375	138435	1.00043	0.000625	0.985322
B2RXC8	Ppp2r3a	NA	22810	26094	25287	23382	24036	24836	22894	25850	24393.2	24404	1.00044	0.000636	0.981913
Q8CGB6	Tns2	Tensin-2	129787	129622	99749	112778	118713	126292	117278	109861	117984	118036	1.00044	0.000636	0.944619
Q6DG52	Churc1	Protein Churchill	17527	14461	16511	16646	14195	18785	15984	16210	16286.2	16293.5	1.00045	0.000642	0.977776
Q921M3	Sf3b3	Splicing factor 3B subunit 3	574363	683627	555284	506784	571328	582194	606155	561432	580014	580277	1.00045	0.000653	0.930919
Q8BK48	Ces2e	Pyrethroid hydrolase Ces2e	153285	166545	164115	160597	166039	158627	158764	161419	161136	161212	1.00048	0.000687	0.971409
Q9DC22	Dcaf6	DDB1- and CUL4-associated factor 6	11833	12262	9909	9296	10783	11363	10767	10408	10825	10830.2	1.00048	0.0007	0.928278
Q9D8I3	Glod5	Glyoxalase domain-containing protein 5	183393	224596	190427	204190	196321	216376	198372	191936	200652	200751	1.0005	0.000717	0.964013
Q3UIA2	Arhgap17	Rho GTPase-activating protein 17	17711	17465	14679	14231	15276	20155	15064	13626	16021.5	16030.2	1.00055	0.000788	0.958401
Q8CI32	Bag5	BAG family molecular chaperone regulator 5	21699	19896	19935	18743	19501	20826	20320	19671	20068.2	20079.5	1.00056	0.000809	0.96456
P68254	Ywhaq	14-3-3 protein theta	1944165	2126621	1930498	1638707	1855545	1983271	1926715	1878972	1.91e+06	1.91113e+06	1.00059	0.000852	0.939302
Q91YP0	L2hgdh	L-2-hydroxyglutarate dehydrogenase, mitochondrial	640961	556544	659906	704943	656711	612678	629000	665830	640588	641055	1.00073	0.00104968	0.94636
Q8BYZ7	Elmo3	Engulfment and cell motility protein 3	174447	172163	151444	139512	164543	160167	159335	153990	159392	159509	1.00074	0.00106087	0.936778
O54941	Smarce1	SWI/SNF-related matrix-associated actin-dependent regulator of chromatin subfamily E member 1	41486	30073	29617	27388	26629	34470	33466	34094	32141	32164.8	1.00074	0.00106566	0.941005
Q9JL26	Fmnl1	Formin-like protein 1	23815	25673	24227	25104	29060	25373	22143	22317	24704.8	24723.2	1.00075	0.00107995	0.943153
Q9DBJ1	Pgam1	Phosphoglycerate mutase 1	6307728	7316905	6950244	6415354	6786288	6636054	6859257	6729119	6.74756e+06	6.75268e+06	1.00076	0.00109467	0.947784
Q01405	Sec23a	Protein transport protein Sec23A	1235046	1293154	1154737	1148637	1234612	1255277	1175341	1170142	1.20789e+06	1208843	1.00079	0.00113363	0.965064
Q8C142	Ldlrap1	Low density lipoprotein receptor adapter protein 1	57011	59495	50621	48868	58781	51536	51498	54369	53998.8	54046	1.00088	0.00126183	0.963534
Q9R0M6	Rab9a	Ras-related protein Rab-9A	106954	111679	103419	104408	109191	106543	101002	110119	106615	106714	1.00093	0.00133565	0.976205
Q9DC11	Plxdc2	Plexin domain-containing protein 2	22537	25570	21868	20212	22494	24414	21903	21463	22546.8	22568.5	1.00096	0.00139104	0.954813
Q8R146	Apeh	Acylamino-acid-releasing enzyme	3705137	3855340	3551005	3460149	3538943	3742992	3741232	3563187	3.64291e+06	3.64659e+06	1.00101	0.00145695	0.959239
Q8BJ05	Zc3h14	Zinc finger CCCH domain-containing protein 14	11844	12089	9571	8659	10711	12566	9676	9254	10540.8	10551.8	1.00104	0.00150477	0.972078
Q61712	Dnajc1	DnaJ homolog subfamily C member 1	2789	3083	2801	2644	2338	2390	3501	3100	2829.25	2832.25	1.00106	0.00152895	0.912937
Q99J83	Atg5	Autophagy protein 5	20373	24986	24100	21635	23072	26272	24530	17318	22773.5	22798	1.00108	0.00155123	0.944593
[truncated: 2,882 more rows]

## Sheet: sham sensitivity analysis
Sham1	Sham2	Sham3	Sham4			Log2 sham2/1	Log2 sham3/1	Log2 sham4/1	Log2 sham3/2	Log2 sham4/2	Log2 sham4/3
3261216	2176345	2048311	1779816			-0.583503	-0.670975	-0.873682	-0.0874725	-0.290179	-0.202707
25025	34528	29343	17721			0.464397	0.229646	-0.49791	-0.23475	-0.962307	-0.727556
2569093	1810606	1815817	1545754			-0.504786	-0.50064	-0.732948	0.00414617	-0.228162	-0.232308
4189612	3205113	3099522	2558995			-0.386441	-0.434771	-0.711239	-0.0483295	-0.324798	-0.276468
17134579	12949525	11660879	11297741			-0.404012	-0.555234	-0.600876	-0.151223	-0.196865	-0.0456422
1780851	1065903	1753975	1392584			-0.740491	-0.0219386	-0.354802	0.718552	0.385688	-0.332864
24371	10190	10494	7741			-1.25801	-1.2156	-1.65457	0.0424106	-0.396562	-0.438973
4909269	4256945	3757568	3364383			-0.20569	-0.385709	-0.545166	-0.180019	-0.339476	-0.159457
527079	414459	405063	372287			-0.34679	-0.379873	-0.501604	-0.0330831	-0.154814	-0.121731
92769	124174	70919	103328			0.420648	-0.387471	0.155517	-0.808119	-0.265132	0.542987
5368	4203	5908	3385			-0.352965	0.138285	-0.665229	0.49125	-0.312264	-0.803514
1631	655	1197	1407			-1.31619	-0.446334	-0.213134	0.869856	1.10306	0.233199
39738	39079	28390	29178			-0.0241257	-0.485136	-0.445638	-0.461011	-0.421513	0.0394981
6817	4931	6390	7351			-0.467257	-0.0933211	0.108804	0.373936	0.57606	0.202125
6850949	3714102	4604467	3540315			-0.88329	-0.57327	-0.952426	0.310021	-0.0691357	-0.379156
10229	11999	16015	11301			0.230249	0.646759	0.143785	0.41651	-0.0864637	-0.502973
160481	173528	183666	153251			0.112766	0.194682	-0.066506	0.0819161	-0.179272	-0.261188
444358	337841	466738	323534			-0.395378	0.0708905	-0.457805	0.466269	-0.0624271	-0.528696
11705	8370	11383	7618			-0.483825	-0.0402441	-0.619641	0.443581	-0.135815	-0.579397
2383	2278	1910	1904			-0.0650112	-0.319206	-0.323745	-0.254195	-0.258734	-0.00453916
14683	15015	13153	14038			0.0322577	-0.158755	-0.0648094	-0.191013	-0.0970671	0.0939455
412411	393257	394828	307101			-0.0686104	-0.0628585	-0.42537	0.00575186	-0.356759	-0.362511
20986	22973	24186	26734			0.130512	0.204745	0.349249	0.0742329	0.218736	0.144504
4374	3526	3237	3247			-0.310921	-0.434296	-0.429846	-0.123375	-0.118925	0.00445002
19006	14056	49205	12455			-0.435269	1.37235	-0.60973	1.80762	-0.174461	-1.98208
6143121	4522389	4803691	3746446			-0.441887	-0.354828	-0.713449	0.0870583	-0.271562	-0.358621
2174773	1471951	1751921	1413805			-0.563135	-0.311927	-0.621282	0.251208	-0.0581465	-0.309355
2942042	2256222	2322782	1931807			-0.382909	-0.340964	-0.606867	0.0419447	-0.223958	-0.265903
60217	58532	56595	52174			-0.0409453	-0.0894962	-0.20684	-0.048551	-0.165895	-0.117344
4279	3337	3328	2873			-0.358722	-0.362618	-0.574716	-0.00389625	-0.215994	-0.212097
6113	7268	5465	9740			0.249678	-0.161659	0.672041	-0.411337	0.422363	0.8337
7544	6030	6829	4605			-0.323172	-0.143655	-0.712129	0.179516	-0.388957	-0.568473
7034	6238	4386	4368			-0.173262	-0.68144	-0.687372	-0.508178	-0.514111	-0.00593296
336320	268396	247083	237254			-0.325471	-0.444839	-0.503402	-0.119367	-0.177931	-0.0585633
779028	690652	972206	832286			-0.173716	0.319587	0.0954042	0.493303	0.26912	-0.224183
22427	10937	13910	13520			-1.03602	-0.689114	-0.730141	0.346905	0.305878	-0.0410273
650573	637743	473040	739867			-0.0287358	-0.459749	0.185555	-0.431013	0.214291	0.645304
2471	3518	2904	2550			0.50966	0.232946	0.0454022	-0.276714	-0.464258	-0.187544
19151	17354	16143	14588			-0.142151	-0.246511	-0.392638	-0.10436	-0.250486	-0.146127
6805	6211	6155	5522			-0.13177	-0.144836	-0.301404	-0.0130667	-0.169635	-0.156568
2432	2611	2156	2051			0.102459	-0.173786	-0.245816	-0.276245	-0.348275	-0.0720297
10116936	12257614	7936091	10774479			0.276906	-0.350272	0.0908457	-0.627178	-0.18606	0.441118
15320	15662	12180	12447			0.0318522	-0.330902	-0.299618	-0.362754	-0.33147	0.0312839
27824	21745	30422	30580			-0.355646	0.128785	0.136259	0.484431	0.491905	0.00747341
271163	121296	190966	121058			-1.16063	-0.505845	-1.16346	0.654784	-0.00283355	-0.657617
15039	17123	16235	12766			0.187227	0.110399	-0.236402	-0.0768281	-0.423629	-0.346801
34779	24381	20000	19166			-0.512459	-0.798216	-0.859667	-0.285757	-0.347208	-0.0614507
2273	2183	2292	1013			-0.0582856	0.0120094	-1.16596	0.0702949	-1.10768	-1.17797
21082	18247	18735	14951			-0.208352	-0.170276	-0.49577	0.0380767	-0.287417	-0.325494
31701	29739	32866	33106			-0.0921722	0.0520675	0.0625644	0.14424	0.154737	0.0104968
18477	18989	18346	15532			0.0394334	-0.010265	-0.250487	-0.0496984	-0.28992	-0.240222
271551	278235	259794	251247			0.0350807	-0.0638551	-0.112117	-0.0989358	-0.147198	-0.0482617
4174	4171	4309	4383			-0.00103729	0.0459225	0.0704881	0.0469598	0.0715254	0.0245656
49773	40468	49171	60855			-0.298582	-0.0175557	0.290012	0.281026	0.588594	0.307568
15914	15889	16379	14723			-0.00226817	0.0415508	-0.112225	0.0438189	-0.109957	-0.153776
12431	13784	13523	12764			0.149052	0.121473	0.0381382	-0.0275794	-0.110914	-0.0833347
5329	6167	6290	6218			0.210704	0.239195	0.222586	0.0284912	0.0118818	-0.0166094
2180	1959	1871	2431			-0.154211	-0.220519	0.157222	-0.0663078	0.311432	0.37774
857057	800353	693919	612498			-0.0987547	-0.304624	-0.484686	-0.205869	-0.385931	-0.180062
10466	10665	11770	9958			0.0271738	0.169404	-0.0717822	0.14223	-0.098956	-0.241186
91075	78194	70877	61885			-0.219997	-0.361738	-0.557465	-0.14174	-0.337468	-0.195728
4579	3543	4024	4714			-0.370061	-0.186402	0.0419192	0.183659	0.41198	0.228321
5262	5533	5669	4854			0.0724507	0.107483	-0.116437	0.0350323	-0.188888	-0.22392
2869	1814	3157	2749			-0.661374	0.138006	-0.0616411	0.79938	0.599732	-0.199647
605078	589129	506104	505714			-0.0385376	-0.257687	-0.258799	-0.21915	-0.220262	-0.00111216
29714	20851	25249	23115			-0.511026	-0.234917	-0.362313	0.27611	0.148713	-0.127397
5463	5087	5811	3661			-0.102878	0.089093	-0.577456	0.191971	-0.474577	-0.666549
144895	156886	167814	201216			0.114709	0.211855	0.473737	0.0971465	0.359028	0.261882
25169	23941	20985	24531			-0.0721645	-0.262289	-0.0370419	-0.190125	0.0351226	0.225248
6932	6827	6546	4776			-0.0220199	-0.0826581	-0.537469	-0.0606381	-0.515449	-0.454811
6135	7880	6098	6221			0.361132	-0.00872719	0.0200832	-0.369859	-0.341049	0.0288104
17270	13509	10879	10954			-0.354347	-0.666722	-0.65681	-0.312375	-0.302463	0.00991184
1388619	1123033	1497019	1508935			-0.30625	0.108442	0.11988	0.414692	0.42613	0.0114381
5113	5807	5114	4635			0.183623	0.000282135	-0.141601	-0.183341	-0.325224	-0.141883
31031	27857	24943	27113			-0.15567	-0.315075	-0.194725	-0.159405	-0.0390551	0.12035
10185	10002	11242	7775			-0.0261575	0.142453	-0.389531	0.16861	-0.363374	-0.531984
5901	5369	5551	5212			-0.136306	-0.0882118	-0.179122	0.0480943	-0.0428163	-0.0909106
43269	32981	39176	39546			-0.391699	-0.143364	-0.129802	0.248335	0.261897	0.0135617
4123	3507	3014	2971			-0.233457	-0.452015	-0.472746	-0.218558	-0.239289	-0.0207308
2249	2562	1427	2048			0.187987	-0.656298	-0.135068	-0.844285	-0.323055	0.52123
27928	24035	26186	22829			-0.216575	-0.0929166	-0.290845	0.123659	-0.0742691	-0.197928
942819	608882	652635	465676			-0.630818	-0.530704	-1.01765	0.100114	-0.386836	-0.48695
12890	10190	15691	13095			-0.339098	0.283685	0.0227638	0.622783	0.361862	-0.260921
236860	317507	276291	319453			0.422754	0.222154	0.431569	-0.2006	0.00881529	0.209415
7205	7237	5565	6978			0.00639334	-0.372617	-0.0461848	-0.37901	-0.0525782	0.326432
2459356	2302032	2594709	2480007			-0.0953727	0.0772922	0.0120636	0.172665	0.107436	-0.0652286
9378692	8885025	8139718	11791076			-0.0780109	-0.204408	0.330237	-0.126397	0.408248	0.534645
139438	120291	162002	168070			-0.213095	0.216388	0.269438	0.429483	0.482534	0.0530506
20067	19262	19647	14679			-0.0590674	-0.0305159	-0.451071	0.0285515	-0.392004	-0.420555
41074	49641	49193	41704			0.273307	0.260228	0.0219603	-0.0130791	-0.251346	-0.238267
119270	378075	109338	92791			1.66444	-0.125436	-0.362174	-1.78988	-2.02662	-0.236738
11223	11324	12129	14207			0.0129253	0.112002	0.340144	0.099077	0.327218	0.228141
2832	3420	3222	2378			0.272175	0.186135	-0.252073	-0.0860398	-0.524248	-0.438208
50801	52181	43538	39455			0.0386677	-0.222582	-0.364649	-0.261249	-0.403316	-0.142067
116268	116789	94103	97579			0.00645031	-0.305141	-0.252811	-0.311592	-0.259262	0.05233
20507	19850	18197	15223			-0.0469774	-0.172416	-0.429864	-0.125438	-0.382886	-0.257448
14574	16548	14633	15188			0.18326	0.00582868	0.059535	-0.177431	-0.123725	0.0537063
7235	4990	5870	5828			-0.535953	-0.301633	-0.311992	0.234321	0.223961	-0.0103596
762498	517018	769176	887858			-0.560519	0.0125802	0.219595	0.573099	0.780114	0.207015
46371	42134	43534	41002			-0.138238	-0.0910803	-0.177529	0.0471577	-0.0392906	-0.0864483
197975	188107	187384	177682			-0.0737647	-0.0793205	-0.156021	-0.00555576	-0.082256	-0.0767002
198313	175940	224450	253959			-0.172696	0.178615	0.356816	0.351311	0.529512	0.178202
21177	15318	22976	24902			-0.46727	0.117629	0.233763	0.5849	0.701034	0.116134
12626	8374	8986	8300			-0.592409	-0.490647	-0.605214	0.101762	-0.0128056	-0.114568
48842	58816	42489	54623			0.268086	-0.201033	0.161386	-0.469119	-0.1067	0.362419
9649	11199	8230	8988			0.214919	-0.229487	-0.102379	-0.444406	-0.317298	0.127108
5345	5625	4930	4307			0.0736631	-0.116602	-0.311507	-0.190265	-0.38517	-0.194904
31369	28307	28288	24757			-0.148181	-0.149149	-0.341503	-0.000968679	-0.193322	-0.192354
1467542	2158889	1098277	1554097			0.556887	-0.41816	0.0826748	-0.975047	-0.474213	0.500835
15749	17324	18529	17305			0.137512	0.234525	0.135929	0.0970129	-0.00158314	-0.0985961
2356079	1537121	1994395	2128325			-0.616157	-0.240437	-0.146669	0.37572	0.469488	0.0937673
40754	47612	41271	43226			0.224384	0.0181867	0.0849577	-0.206197	-0.139426	0.0667709
6152	6089	4684	4477			-0.0148502	-0.393314	-0.458523	-0.378464	-0.443673	-0.0652088
5755	6443	5501	5800			0.162917	-0.065122	0.011237	-0.228039	-0.15168	0.076359
30719	32565	28532	27522			0.084191	-0.10655	-0.158546	-0.190741	-0.242737	-0.0519956
4493	5026	5926	4736			0.161732	0.39938	0.07599	0.237648	-0.0857416	-0.32339
5174070	7141811	4000630	5582578			0.46499	-0.371072	0.109632	-0.836063	-0.355358	0.480704
7833	6152	6196	4989			-0.348509	-0.338228	-0.650814	0.0102816	-0.302305	-0.312586
5009	5085	5109	5167			0.0217252	0.0285183	0.0448043	0.00679316	0.0230791	0.0162859
4860364	5715459	4749580	3938974			0.233805	-0.0332644	-0.303244	-0.267069	-0.537049	-0.26998
26636229	23237204	27287651	31889048			-0.196953	0.0348584	0.259671	0.231812	0.456625	0.224813
11797791	14431738	10101137	10501512			0.290728	-0.223999	-0.16792	-0.514727	-0.458648	0.0560794
65106	53311	56682	50703			-0.288357	-0.1999	-0.360719	0.0884574	-0.0723621	-0.16082
2971	2706	2851	1287			-0.134787	-0.0594806	-1.20694	0.0753062	-1.07215	-1.14746
42885	37663	34112	33206			-0.187325	-0.330194	-0.369029	-0.142869	-0.181704	-0.0388354
7929	7875	7037	6564			-0.009859	-0.172178	-0.272564	-0.162319	-0.262705	-0.100385
116189	162631	184243	235631			0.485129	0.665136	1.02006	0.180008	0.534927	0.35492
12387	12029	11465	10009			-0.0423101	-0.11159	-0.307529	-0.0692804	-0.265219	-0.195939
9816	10369	10067	10112			0.0790696	0.0364267	0.0428612	-0.0426429	-0.0362084	0.00643455
47138	60397	47671	48610			0.357586	0.0162213	0.0443626	-0.341365	-0.313224	0.0281412
5221	5185	4591	5028			-0.00998217	-0.185518	-0.0543415	-0.175536	-0.0443593	0.131176
208064	201670	186523	183704			-0.0450309	-0.157674	-0.179644	-0.112643	-0.134613	-0.0219705
4816	5232	4029	3737			0.119527	-0.257414	-0.365955	-0.376941	-0.485482	-0.108541
847833	921733	915492	926273			0.120569	0.110767	0.127657	-0.00980162	0.00708856	0.0168902
4612	5761	4983	4489			0.320927	0.111622	-0.0389984	-0.209305	-0.359925	-0.15062
25749	23214	24333	23786			-0.149521	-0.0816022	-0.114404	0.0679191	0.0351175	-0.0328015
903	1332	686	736			0.560796	-0.396517	-0.29502	-0.957314	-0.855816	0.101497
82003	91648	82457	69252			0.160427	0.00796528	-0.243821	-0.152461	-0.404248	-0.251786
57568	49712	41029	34352			-0.211673	-0.488623	-0.744873	-0.27695	-0.5332	-0.25625
15722	18815	17111	14915			0.259099	0.122139	-0.0760208	-0.136959	-0.335119	-0.19816
7435	7958	7607	7240			0.0980732	0.0329949	-0.038343	-0.0650783	-0.136416	-0.0713379
3909105	4598139	3379571	5275514			0.234212	-0.209998	0.432473	-0.44421	0.198262	0.642472
29115	29049	21418	23433			-0.00327412	-0.442939	-0.313221	-0.439665	-0.309947	0.129718
9945	11201	10775	10258			0.171584	0.115645	0.0447062	-0.0559397	-0.126878	-0.0709384
100255	83130	92167	85946			-0.270233	-0.121352	-0.222172	0.148881	0.0480613	-0.10082
20747	23152	20913	23085			0.158234	0.0114973	0.154053	-0.146737	-0.00418109	0.142556
64835	71552	71054	53604			0.142219	0.132143	-0.274432	-0.0100762	-0.416651	-0.406575
50589	41474	40465	45410			-0.286617	-0.322149	-0.155814	-0.0355326	0.130803	0.166335
25211	22547	26529	24292			-0.161118	0.073517	-0.0535721	0.234635	0.107546	-0.127089
16065	12362	9266	11720			-0.378009	-0.793902	-0.454948	-0.415894	-0.0769396	0.338954
5195938	4999003	4402699	6879035			-0.0557438	-0.238996	0.404822	-0.183252	0.460566	0.643818
2376	3240	2542	2100			0.447459	0.0974292	-0.178146	-0.35003	-0.625604	-0.275575
23027	17863	20421	25869			-0.366352	-0.173273	0.167898	0.193079	0.53425	0.341171
200788	228500	166777	205070			0.186521	-0.267753	0.0304434	-0.454274	-0.156078	0.298196
12230	12041	12798	13726			-0.0224692	0.065494	0.166487	0.0879632	0.188956	0.100993
8849	9748	7811	6447			0.139592	-0.180007	-0.456886	-0.319599	-0.596478	-0.276879
163583	210800	206622	200263			0.365852	0.336971	0.291873	-0.028881	-0.073979	-0.045098
36765	38874	38783	29267			0.0804726	0.0770914	-0.329058	-0.00338116	-0.409531	-0.40615
19580	16766	15282	14358			-0.223842	-0.357547	-0.447526	-0.133705	-0.223684	-0.0899786
7989	9894	7266	8495			0.308539	-0.136854	0.088599	-0.445393	-0.21994	0.225453
804256	903430	863132	1030382			0.167758	0.101926	0.357453	-0.0658316	0.189695	0.255526
12348	12179	12462	12496			-0.0198817	0.0132582	0.017189	0.0331399	0.0370707	0.00393074
7770	9482	9484	7628			0.287277	0.287581	-0.0266098	0.00030427	-0.313887	-0.314191
266929	282234	230556	250857			0.0804357	-0.211339	-0.0895909	-0.291775	-0.170027	0.121748
119469	173115	128840	142523			0.535094	0.108944	0.254558	-0.42615	-0.280536	0.145614
55656	52511	51926	45205			-0.0839176	-0.10008	-0.300055	-0.0161626	-0.216137	-0.199975
99798	131114	97452	113005			0.393739	-0.0343191	0.179304	-0.428058	-0.214435	0.213623
53269	45168	64967	42114			-0.237995	0.286411	-0.338996	0.524406	-0.101001	-0.625407
13086	12489	18927	11078			-0.0673662	0.532422	-0.240327	0.599788	-0.172961	-0.772748
31411	41412	33943	31722			0.398779	0.111844	0.0142139	-0.286935	-0.384565	-0.0976303
78288	87814	92738	85861			0.16566	0.244369	0.133212	0.0787096	-0.032448	-0.111158
13972	13247	14725	14184			-0.0768729	0.0757291	0.0217259	0.152602	0.0985988	-0.0540032
15292	13104	14899	10568			-0.22277	-0.0375616	-0.533075	0.185208	-0.310305	-0.495513
2208669	2345620	2170428	1846924			0.0867921	-0.0251977	-0.258053	-0.11199	-0.344845	-0.232855
9949	10306	9746	8243			0.0508611	-0.0297413	-0.271382	-0.0806024	-0.322243	-0.241641
128872	120302	123664	114973			-0.0992782	-0.0595133	-0.164644	0.0397649	-0.0653655	-0.10513
29886	30665	32406	32950			0.0371231	0.116791	0.140809	0.079668	0.103686	0.0240175
10740	9069	7506	6519			-0.243979	-0.516878	-0.720271	-0.272899	-0.476293	-0.203394
85829	91415	95242	96092			0.0909657	0.150133	0.162951	0.059167	0.0719854	0.0128184
4636614	3411205	5417607	4451898			-0.44279	0.224584	-0.0586511	0.667374	0.384139	-0.283235
45055	37306	46345	32902			-0.27228	0.0407265	-0.453512	0.313006	-0.181232	-0.494238
1182662	1324576	1032913	1358939			0.163493	-0.195319	0.200443	-0.358812	0.0369501	0.395762
1246974	1683015	1174014	1353407			0.432617	-0.0869818	0.118164	-0.519598	-0.314452	0.205146
3640	7092	7182	5579			0.962254	0.980447	0.616068	0.0181931	-0.346186	-0.364379
820448	839847	813776	1010703			0.0337146	-0.0117802	0.300875	-0.0454948	0.267161	0.312655
4671	6656	4552	3996			0.510924	-0.0372309	-0.225175	-0.548155	-0.736099	-0.187944
230757	242402	252083	351438			0.0710272	0.127524	0.606896	0.0564972	0.535869	0.479371
270666	261392	232826	223488			-0.0502987	-0.217261	-0.276316	-0.166963	-0.226018	-0.0590548
550279	659294	549354	636094			0.260759	-0.00242716	0.209077	-0.263186	-0.051682	0.211504
154000	165932	154594	138488			0.107662	0.00555398	-0.153169	-0.102108	-0.260831	-0.158723
13440	17500	13116	12337			0.380822	-0.0352053	-0.123542	-0.416027	-0.504363	-0.0883362
23275	22502	19447	19604			-0.0487279	-0.259234	-0.247633	-0.210506	-0.198905	0.0116004
478323	457952	469400	503937			-0.0627888	-0.0271673	0.0752582	0.0356215	0.138047	0.102426
126854	135071	122040	93815			0.0905489	-0.0558149	-0.435278	-0.146364	-0.525827	-0.379464
17386	19317	20122	17310			0.151945	0.210848	-0.00632033	0.0589027	-0.158265	-0.217168
1667933	1947930	1640077	2215021			0.22388	-0.0242978	0.409259	-0.248178	0.185379	0.433557
116159	108664	98624	90170			-0.0962269	-0.23609	-0.365382	-0.139863	-0.269155	-0.129291
31674	32387	29011	26570			0.0321158	-0.126699	-0.253501	-0.158815	-0.285617	-0.126802
2543548	2524628	2338145	2324208			-0.0107715	-0.121478	-0.130103	-0.110706	-0.119332	-0.00862522
399747	335926	373555	370137			-0.250944	-0.0977665	-0.111028	0.153177	0.139916	-0.0132613
21327	25191	24818	19887			0.240227	0.218706	-0.100855	-0.0215215	-0.341083	-0.319561
8760	5579	6114	6889			-0.650924	-0.518814	-0.346636	0.13211	0.304288	0.172178
2299	2725	2491	2295			0.24525	0.115719	-0.00251231	-0.129531	-0.247762	-0.118231
65336	61934	62600	55996			-0.0771465	-0.0617155	-0.222554	0.015431	-0.145408	-0.160839
161585	138097	167540	215018			-0.226611	0.0522123	0.412164	0.278824	0.638775	0.359952
14639	13164	16424	10555			-0.153219	0.165989	-0.47189	0.319208	-0.318671	-0.637879
931716	898828	958850	918293			-0.0518452	0.0414149	-0.0209357	0.0932601	0.0309095	-0.0623506
57044	69818	58487	56004			0.291524	0.0360408	-0.0265453	-0.255483	-0.318069	-0.0625861
548549	458481	529138	539322			-0.258759	-0.0519765	-0.0244736	0.206782	0.234285	0.0275029
12667541	13944015	11279261	12707918			0.13851	-0.167464	0.00459119	-0.305973	-0.133918	0.172055
14141	12397	13605	11144			-0.189893	-0.0557472	-0.343617	0.134146	-0.153724	-0.28787
5566104	5234930	5704310	5631640			-0.0884976	0.0353845	0.0168872	0.123882	0.105385	-0.0184973
34333	27012	31385	27250			-0.345995	-0.129521	-0.33334	0.216475	0.0126558	-0.203819
110632	139207	143097	121375			0.331463	0.371225	0.133703	0.0397617	-0.19776	-0.237522
54869	56022	42992	45147			0.0300022	-0.351923	-0.281361	-0.381925	-0.311363	0.0705619
75376	62859	71581	62392			-0.261986	-0.0745285	-0.272744	0.187457	-0.0107583	-0.198216
50183	48261	50140	43180			-0.0563409	-0.00123672	-0.216835	0.0551042	-0.160495	-0.215599
4565444	4402204	3952976	4306255			-0.0525292	-0.207816	-0.0843214	-0.155287	-0.0317922	0.123495
16678	17260	17660	15074			0.0494862	0.082539	-0.145884	0.0330529	-0.19537	-0.228423
17542	16149	15608	13899			-0.119368	-0.168528	-0.335832	-0.0491591	-0.216464	-0.167305
1419134	1641437	1507979	1575680			0.209949	0.0876055	0.150964	-0.122343	-0.0589848	0.0633582
16757	19210	17365	15285			0.197094	0.0514185	-0.132647	-0.145675	-0.329741	-0.184066
32299	34808	34257	30065			0.107929	0.0849093	-0.103405	-0.0230201	-0.211334	-0.188314
12986	10808	10113	10940			-0.264858	-0.360746	-0.247344	-0.0958885	0.0175132	0.113402
1130178	1210209	1184190	1121250			0.0987062	0.0673506	-0.011442	-0.0313556	-0.110148	-0.0787926
718752	689689	986042	886534			-0.0595481	0.456155	0.302682	0.515703	0.36223	-0.153473
18246	19705	18511	14559			0.110982	0.0208026	-0.325669	-0.0901789	-0.43665	-0.346472
11756	7598	7725	9664			-0.629706	-0.60579	-0.282705	0.0239152	0.347001	0.323086
1934623	1581450	2137551	1889547			-0.290805	0.143906	-0.0340121	0.434711	0.256792	-0.177918
38789	39423	36361	34215			0.02339	-0.0932557	-0.181019	-0.116646	-0.204409	-0.0877629
255070	215286	236114	225646			-0.244639	-0.11141	-0.176832	0.133229	0.0678067	-0.0654224
2969974	3393855	2559581	3054054			0.192475	-0.214543	0.0402753	-0.407017	-0.152199	0.254818
8871	9120	8650	7706			0.0399371	-0.0363966	-0.203115	-0.0763337	-0.243052	-0.166718
3420	2967	3265	3049			-0.204991	-0.0669133	-0.16566	0.138078	0.0393312	-0.0987468
27395	23757	27649	30622			-0.20556	0.0133147	0.160656	0.218875	0.366216	0.147341
24414	28518	22235	24150			0.224164	-0.134876	-0.0156855	-0.35904	-0.23985	0.119191
117898	103539	95423	100045			-0.187365	-0.30513	-0.23689	-0.117765	-0.0495252	0.0682401
3782	3725	4104	3197			-0.0219089	0.117881	-0.242431	0.13979	-0.220522	-0.360312
105483	79391	108213	116405			-0.409963	0.0368633	0.142143	0.446826	0.552106	0.105279
16150	14071	16311	14499			-0.198809	0.0143111	-0.155581	0.21312	0.0432285	-0.169892
11849	15019	12723	11240			0.342023	0.102674	-0.0761233	-0.23935	-0.418147	-0.178797
208571	182055	198412	198930			-0.196164	-0.0720393	-0.0682777	0.124125	0.127886	0.00376158
3326	2222	2642	2903			-0.581929	-0.332158	-0.196244	0.249772	0.385686	0.135914
96545	106643	88467	91403			0.143516	-0.126062	-0.07896	-0.269578	-0.222476	0.0471021
8013	11105	9341	9415			0.470795	0.221235	0.232619	-0.24956	-0.238176	0.0113841
679419	585670	571184	528340			-0.214214	-0.250346	-0.362835	-0.0361324	-0.148621	-0.112489
20923	22322	21683	19525			0.0933766	0.0514747	-0.0997672	-0.0419019	-0.193144	-0.151242
8068	8359	7114	5267			0.0511193	-0.18155	-0.61523	-0.232669	-0.666349	-0.43368
22673	28148	22690	21787			0.312057	0.00108131	-0.0575077	-0.310976	-0.369565	-0.0585891
54400	58768	67111	67541			0.111424	0.302943	0.312157	0.191518	0.200733	0.00921429
30999	36866	33266	27924			0.250069	0.101827	-0.150716	-0.148242	-0.400785	-0.252543
958475	1117426	828630	904490			0.221367	-0.210013	-0.0836362	-0.431379	-0.305003	0.126376
1711470	1310187	1705050	2175572			-0.385463	-0.00542196	0.346159	0.380041	0.731622	0.351581
56294	55804	47631	48094			-0.0126126	-0.24108	-0.227124	-0.228468	-0.214512	0.0139561
40103	42958	38925	37172			0.0992167	-0.0430131	-0.109494	-0.14223	-0.208711	-0.0664807
6644	6908	5930	5905			0.056216	-0.16402	-0.170115	-0.220236	-0.226331	-0.00609505
70569	120323	90104	85850			0.769806	0.352557	0.282784	-0.417249	-0.487022	-0.069773
40132	43336	41306	37133			0.110813	0.0415983	-0.112051	-0.0692146	-0.222864	-0.153649
1949135	1580710	1703778	1460145			-0.302261	-0.194097	-0.416722	0.108165	-0.114461	-0.222626
1375001	1574785	1375684	1422873			0.195722	0.000716448	0.0493742	-0.195006	-0.146348	0.0486578
921597	950891	799079	741019			0.045144	-0.205798	-0.314625	-0.250942	-0.359769	-0.108828
3591	3831	3005	3014			0.0933354	-0.257021	-0.252706	-0.350356	-0.346042	0.00431443
238391	244158	232092	225238			0.0344853	-0.038633	-0.0818795	-0.0731183	-0.116365	-0.0432465
31313	34962	27909	22644			0.159026	-0.166031	-0.467633	-0.325057	-0.626659	-0.301602
616469	604343	636079	579243			-0.0286608	0.0451776	-0.0898596	0.0738384	-0.0611989	-0.135037
5957343	4874057	5567221	5810474			-0.289546	-0.0977117	-0.0360132	0.191834	0.253533	0.0616985
45267	52996	55455	42153			0.227424	0.292858	-0.102824	0.0654341	-0.330248	-0.395682
18373	19856	17777	17902			0.111988	-0.0475753	-0.0374664	-0.159563	-0.149454	0.0101089
77966	77591	73542	73035			-0.0069558	-0.0842767	-0.0942571	-0.0773209	-0.0873013	-0.00998041
3815	3590	3396	2794			-0.0876992	-0.167847	-0.449351	-0.0801474	-0.361652	-0.281504
1488019	1544421	1496041	1255738			0.0536731	0.00775677	-0.244857	-0.0459164	-0.298531	-0.252614
104947	77018	91445	83296			-0.446393	-0.198685	-0.333342	0.247709	0.113052	-0.134657
135502	115223	123243	124114			-0.233885	-0.136808	-0.126648	0.097077	0.107237	0.0101602
27367	32637	25008	25799			0.254071	-0.130048	-0.0851221	-0.384119	-0.339193	0.0449255
275040	275389	252661	287023			0.00182948	-0.122438	0.0615249	-0.124268	0.0596954	0.183963
9784	8944	7790	7635			-0.129504	-0.328801	-0.357796	-0.199297	-0.228292	-0.0289952
32845	33970	28030	23678			0.0485875	-0.228702	-0.472127	-0.277289	-0.520714	-0.243425
1857290	1942958	2068859	1981412			0.0650556	0.155636	0.0933298	0.0905806	0.0282742	-0.0623064
18673	21239	21406	18245			0.185762	0.197062	-0.0334526	0.0112994	-0.219215	-0.230514
132053	84296	104250	100680			-0.647581	-0.34107	-0.39134	0.306511	0.256241	-0.0502703
11667	8852	10265	9049			-0.398358	-0.1847	-0.366603	0.213658	0.0317549	-0.181903
70127	73893	63028	64888			0.0754677	-0.153977	-0.112018	-0.229445	-0.187486	0.0419588
975204	959238	957734	1195431			-0.0238152	-0.026079	0.293755	-0.00226379	0.31757	0.319834
36881	37838	36204	28495			0.0369581	-0.0267287	-0.372169	-0.0636867	-0.409127	-0.34544
164129	106770	126472	126726			-0.620324	-0.376012	-0.373118	0.244312	0.247206	0.00289453
7421	6576	6245	5142			-0.174403	-0.248912	-0.529284	-0.0745087	-0.354881	-0.280372
58708	55863	49719	53813			-0.0716641	-0.23976	-0.125602	-0.168096	-0.0539383	0.114157
129846	140572	124554	124839			0.114508	-0.0600302	-0.0567329	-0.174538	-0.171241	0.00329735
157738	160536	153029	153650			0.0253666	-0.0437252	-0.0378825	-0.0690918	-0.0632491	0.00584269
217666	216555	226544	201642			-0.00738259	0.0576752	-0.11032	0.0650578	-0.102937	-0.167995
49660	41356	43369	39231			-0.263988	-0.19542	-0.34009	0.0685675	-0.0761025	-0.14467
11763	12581	11638	12178			0.0969906	-0.0154129	0.0500212	-0.112403	-0.0469694	0.0654341
22420	18434	16970	16190			-0.282417	-0.4018	-0.469683	-0.119383	-0.187266	-0.0678836
7287	6521	8150	8256			-0.160232	0.161475	0.180118	0.321707	0.34035	0.0186429
1232	1289	1456	1380			0.06525	0.241008	0.163666	0.175758	0.098416	-0.0773421
60242	69430	65511	40392			0.20479	0.120968	-0.5767	-0.083822	-0.78149	-0.697668
25444	30006	23962	24567			0.237926	-0.0865772	-0.0506038	-0.324503	-0.288529	0.0359734
31538	44759	41220	39502			0.505087	0.386253	0.324835	-0.118833	-0.180252	-0.0614188
22762	22436	21540	23611			-0.0208118	-0.0796091	0.0528318	-0.0587972	0.0736437	0.132441
9486	10205	7442	10040			0.105404	-0.350109	0.0818875	-0.455514	-0.0235169	0.431997
30876635	34856864	30322982	32802262			0.174927	-0.0261039	0.0872798	-0.201031	-0.0876475	0.113384
5412	7490	7659	7022			0.468804	0.500994	0.37572	0.0321903	-0.0930837	-0.125274
4915332	5454776	4686172	5323215			0.150231	-0.068879	0.115009	-0.21911	-0.0352221	0.183888
1356811	1120070	1376956	1296910			-0.276631	0.0212627	-0.0651414	0.297894	0.211489	-0.0864041
10870	11858	11270	12533			0.125509	0.0521356	0.20538	-0.0733732	0.0798711	0.153244
19041	18541	16606	17567			-0.0383902	-0.197405	-0.116241	-0.159014	-0.0778512	0.0811632
18232	15512	17455	14650			-0.233088	-0.0628325	-0.315572	0.170256	-0.082484	-0.25274
2233917	2256328	2060933	2288205			0.0144012	-0.116278	0.0346407	-0.130679	0.0202395	0.150919
327752	247300	244637	224658			-0.406342	-0.421962	-0.544874	-0.0156196	-0.138532	-0.122912
1098072	1550452	1179983	1776642			0.497716	0.103793	0.69418	-0.393923	0.196464	0.590387
50210	48498	48284	51359			-0.0500495	-0.0564295	0.0326424	-0.00638006	0.0826919	0.0890719
65154	58283	75076	69873			-0.160779	0.204498	0.100881	0.365277	0.26166	-0.103617
5745819	5029896	5539529	6279233			-0.191984	-0.0527492	0.128076	0.139235	0.32006	0.180825
2297433	1651170	2336677	2831418			-0.476534	0.0244355	0.301502	0.50097	0.778036	0.277066
45761	53771	49938	46420			0.23271	0.126019	0.0206279	-0.10669	-0.212082	-0.105392
34244	38439	33667	33992			0.16672	-0.0245161	-0.010656	-0.191236	-0.177376	0.0138601
4765	5080	5073	4234			0.0923523	0.0903629	-0.170455	-0.00198934	-0.262807	-0.260818
20471438	21292659	20007552	18027596			0.0567437	-0.0330678	-0.183405	-0.0898115	-0.240149	-0.150338
18149	22573	21817	25019			0.314708	0.265563	0.463134	-0.0491454	0.148426	0.197571
25545	32634	32430	29212			0.353335	0.344288	0.19352	-0.00904681	-0.159815	-0.150768
78126	103685	75691	85212			0.408333	-0.045681	0.125254	-0.454014	-0.283079	0.170935
511224	437205	450358	387096			-0.225646	-0.182883	-0.401264	0.0427624	-0.175619	-0.218381
23170	24218	22591	20761			0.0638217	-0.0365099	-0.158382	-0.100332	-0.222204	-0.121872
120861	124068	109505	98431			0.0377823	-0.142352	-0.296164	-0.180134	-0.333946	-0.153812
25600	23984	22570	24068			-0.0940715	-0.181737	-0.0890275	-0.0876659	0.00504397	0.0927098
118753	108516	103781	103882			-0.130056	-0.194422	-0.193018	-0.0643654	-0.0629621	0.00140335
7049550	6036764	6678904	6449452			-0.223756	-0.0779198	-0.128355	0.145836	0.0954012	-0.0504348
19515210	14906766	20112252	24649534			-0.388632	0.0434756	0.336961	0.432107	0.725593	0.293486
4892470	5528728	4541842	5320766			0.176385	-0.107285	0.121071	-0.28367	-0.0553136	0.228356
533689	584146	521515	503438			0.13033	-0.0332905	-0.0841852	-0.16362	-0.214515	-0.0508946
2496	3087	4051	3540			0.306588	0.69866	0.504131	0.392073	0.197544	-0.194529
428911	497023	344709	369330			0.212634	-0.315299	-0.215768	-0.527934	-0.428402	0.0995315
123554	120481	119349	117802			-0.0363361	-0.0499552	-0.0687777	-0.0136192	-0.0324416	-0.0188224
4631147	5013603	5826428	4733026			0.114478	0.331242	0.0313933	0.216764	-0.0830849	-0.299849
353894	356101	335276	309913			0.00896918	-0.0779681	-0.191454	-0.0869373	-0.200423	-0.113486
5396	4670	4296	4914			-0.208468	-0.328896	-0.134992	-0.120429	0.0734753	0.193904
8333	7566	8303	7000			-0.139305	-0.00520328	-0.251481	0.134102	-0.112176	-0.246278
89839	72802	78488	91448			-0.303364	-0.19487	0.0256097	0.108494	0.328974	0.22048
25529	26551	21101	22235			0.0566292	-0.274826	-0.199305	-0.331455	-0.255934	0.075521
67770	69959	68900	68414			0.0458629	0.0238572	0.0136448	-0.0220057	-0.0322181	-0.0102124
817913	610310	799676	855991			-0.422405	-0.0325318	0.0656482	0.389873	0.488053	0.09818
122530	117054	112998	111336			-0.0659608	-0.116838	-0.138215	-0.050877	-0.0722541	-0.0213771
4425	2137	2946	2151			-1.05009	-0.58692	-1.04067	0.463171	0.00942062	-0.45375
139319	155225	145142	164043			0.155969	0.059073	0.235682	-0.0968959	0.0797131	0.176609
234524	235292	225341	240882			0.0047167	-0.0576257	0.038591	-0.0623424	0.0338743	0.0962168
144627	98081	106041	97370			-0.560291	-0.447715	-0.570788	0.112577	-0.0104963	-0.123073
36328	43924	24492	22213			0.273927	-0.568771	-0.709678	-0.842699	-0.983605	-0.140906
52247	48456	62424	63895			-0.108673	0.256753	0.290355	0.365425	0.399028	0.0336022
59052	47627	54379	58341			-0.310206	-0.118936	-0.0174758	0.19127	0.29273	0.10146
11796	11905	10867	11125			0.0132699	-0.118344	-0.0844924	-0.131614	-0.0977623	0.0338516
2559849	2871219	2431103	2900159			0.165605	-0.0744477	0.180073	-0.240052	0.0144686	0.254521
184069	173718	192150	163934			-0.0834994	0.0619863	-0.167132	0.145486	-0.0836321	-0.229118
1136043	960540	1228712	1292919			-0.2421	0.113129	0.186614	0.355229	0.428714	0.0734851
2739	2538	1014	1647			-0.109957	-1.43359	-0.733809	-1.32363	-0.623852	0.699783
18114	17945	16177	15302			-0.0135232	-0.163161	-0.243385	-0.149638	-0.229862	-0.0802239
3885	3045	3673	3178			-0.351472	-0.0809557	-0.289795	0.270517	0.0616769	-0.20884
3546096	4150936	3496992	3328109			0.227205	-0.0201171	-0.0915289	-0.247322	-0.318734	-0.0714118
29963	23952	37146	37190			-0.323036	0.310025	0.311733	0.633061	0.634769	0.00170788
317454	278605	320471	336121			-0.188326	0.0136463	0.0824331	0.201973	0.27076	0.0687869
12373	13530	9764	9684			0.128966	-0.341651	-0.35352	-0.470618	-0.482487	-0.0118692
14429	17506	14583	12066			0.278878	0.0153162	-0.258024	-0.263562	-0.536902	-0.27334
78090	76603	78348	73573			-0.0277369	0.00475863	-0.0859614	0.0324956	-0.0582245	-0.09072
12464765	13609697	10837954	10658400			0.126779	-0.201763	-0.225865	-0.328543	-0.352644	-0.0241015
13917	13881	11868	12171			-0.00373675	-0.229771	-0.193401	-0.226035	-0.189664	0.0363709
55456	53128	54230	56135			-0.0618712	-0.0322524	0.017557	0.0296188	0.0794282	0.0498094
31526	36011	31437	28165			0.191896	-0.00407858	-0.162639	-0.195974	-0.354534	-0.15856
56545	69229	74567	61739			0.291977	0.399138	0.126783	0.107161	-0.165194	-0.272355
17916	19943	15642	12535			0.154634	-0.195824	-0.515287	-0.350457	-0.66992	-0.319463
31402	33983	33975	30996			0.113957	0.113617	-0.0187744	-0.000339667	-0.132731	-0.132392
30410	24848	25664	26102			-0.291416	-0.2448	-0.220385	0.0466163	0.0710306	0.0244143
304621	354493	282495	310402			0.218742	-0.10879	0.0271225	-0.327532	-0.191619	0.135913
527635	609019	467903	517775			0.206947	-0.173331	-0.027215	-0.380278	-0.234162	0.146116
1186638	1075953	1181548	1225448			-0.141265	-0.00620165	0.0464294	0.135063	0.187694	0.052631
60104	59864	52996	53111			-0.00577233	-0.181578	-0.17845	-0.175805	-0.172678	0.00312722
88198	87314	82456	90143			-0.0145329	-0.0971215	0.0314695	-0.0825885	0.0460025	0.128591
431903	382953	410601	410212			-0.17354	-0.0729702	-0.0743376	0.10057	0.0992024	-0.00136745
823708	847030	852251	761015			0.0402801	0.0491454	-0.114208	0.00886532	-0.154488	-0.163353
1711967	1339070	1870027	1749345			-0.354424	0.127404	0.0311599	0.481828	0.385583	-0.0962443
17034185	19186245	16569075	16344452			0.171639	-0.0399399	-0.0596319	-0.211579	-0.231271	-0.0196921
1263573	1189685	1250631	1177475			-0.0869294	-0.0148528	-0.101813	0.0720766	-0.0148832	-0.0869598
396040	338296	377704	383777			-0.22736	-0.0683901	-0.0453779	0.15897	0.181982	0.0230122
400542	446325	339787	337663			0.156141	-0.237323	-0.246369	-0.393464	-0.402511	-0.00904655
83273	86860	83770	81780			0.0608432	0.00858487	-0.0261007	-0.0522583	-0.0869439	-0.0346856
19511	21731	18877	19542			0.155467	-0.0476582	0.0022904	-0.203125	-0.153176	0.0499486
1135844	1203544	1136146	1136576			0.0835242	0.000383535	0.000929452	-0.0831406	-0.0825947	0.000545917
24867	21320	25310	20756			-0.222025	0.025475	-0.260704	0.2475	-0.038679	-0.286179
2249721	2410051	2162894	1832505			0.0993176	-0.0567831	-0.295929	-0.156101	-0.395247	-0.239146
10609960	9481507	10615833	12038651			-0.162231	0.000798363	0.182255	0.163029	0.344485	0.181456
143991	121307	134202	125601			-0.247316	-0.101572	-0.197131	0.145743	0.0501851	-0.0955582
85189	50888	49400	39313			-0.743342	-0.786156	-1.11566	-0.0428144	-0.372319	-0.329505
1561475	994151	1147986	1124877			-0.651373	-0.443804	-0.473142	0.207568	0.17823	-0.0293378
4389903	4714410	3917359	5152361			0.102888	-0.164308	0.231045	-0.267196	0.128156	0.395352
4232156	4050641	4746448	4827250			-0.0632426	0.165455	0.189809	0.228698	0.253051	0.0243533
5870	8192	7812	6456			0.480855	0.412331	0.13728	-0.0685238	-0.343575	-0.275051
20832	23667	20540	18991			0.184075	-0.0203652	-0.133485	-0.204441	-0.317561	-0.11312
2340871	2015746	2198022	2605427			-0.215732	-0.0908396	0.154474	0.124892	0.370206	0.245314
21267	21841	19229	24201			0.0384224	-0.145333	0.18645	-0.183755	0.148028	0.331783
164934	188149	159301	182280			0.189987	-0.0501335	0.144267	-0.24012	-0.0457193	0.194401
166257	257700	220928	221974			0.632277	0.410161	0.416976	-0.222116	-0.215302	0.00681443
12183	13142	12452	12503			0.109315	0.031508	0.0374049	-0.0778074	-0.0719105	0.00589682
18650430	19869692	17255009	19812309			0.0913606	-0.112194	0.0871881	-0.203554	-0.00417248	0.199382
19259	21905	17294	15986			0.185727	-0.155261	-0.268724	-0.340989	-0.454451	-0.113463
4275	3719	4478	4793			-0.20101	0.0669301	0.165005	0.26794	0.366014	0.0980744
61372	70424	51810	63713			0.198487	-0.24435	0.0540072	-0.442837	-0.144479	0.298357
45093	53251	39980	44435			0.239905	-0.173625	-0.021207	-0.41353	-0.261112	0.152418
11027	13489	9781	8830			0.290743	-0.172986	-0.320555	-0.46373	-0.611298	-0.147569
1387625	1393873	1433906	1238235			0.00648138	0.0473327	-0.164333	0.0408513	-0.170814	-0.211665
4844062	5425576	4248388	5497696			0.163559	-0.189302	0.18261	-0.352861	0.0190508	0.371912
8006	8979	10244	13555			0.165473	0.355626	0.759672	0.190152	0.594198	0.404046
52886	58925	53522	45527			0.155994	0.0172462	-0.216163	-0.138748	-0.372157	-0.23341
714527	661515	740212	865622			-0.111215	0.05095	0.276749	0.162165	0.387963	0.225799
445372	478212	541741	429320			0.102639	0.282592	-0.0529575	0.179953	-0.155597	-0.33555
16914	19000	18022	17263			0.167782	0.0915412	0.0294653	-0.0762403	-0.138316	-0.0620759
13973658	11942340	12817475	12219117			-0.226624	-0.124598	-0.19357	0.102027	0.0330545	-0.068972
6423	8942	6375	5203			0.47735	-0.010822	-0.303904	-0.488172	-0.781254	-0.293082
125930	174438	138625	133083			0.470092	0.138565	0.0797043	-0.331527	-0.390388	-0.0588612
1493883	1209892	1479700	1641247			-0.304189	-0.0137625	0.135725	0.290426	0.439914	0.149488
395453	395659	400317	382562			0.000751335	0.0176366	-0.0478127	0.0168853	-0.048564	-0.0654493
3554446	3125025	3274479	3034193			-0.185757	-0.118359	-0.228312	0.0673976	-0.0425549	-0.109953
35515	40457	31669	29722			0.187961	-0.165357	-0.256897	-0.353318	-0.444858	-0.0915401
255379	217635	251379	231868			-0.230729	-0.0227758	-0.139336	0.207954	0.0913931	-0.11656
2729128	2519868	2647549	3070559			-0.115092	-0.0437827	0.170061	0.0713092	0.285153	0.213844
16813	18892	12912	13620			0.168198	-0.380865	-0.30385	-0.549063	-0.472049	0.0770142
37096	41593	37755	38746			0.165077	0.0254041	0.0627837	-0.139673	-0.102293	0.0373797
203412	228891	209332	184792			0.170256	0.0413881	-0.138502	-0.128868	-0.308758	-0.179891
3735	3555	3959	2738			-0.0712587	0.0840278	-0.447986	0.155287	-0.376727	-0.532014
173036	201077	179654	185273			0.216676	0.0541488	0.0985804	-0.162527	-0.118095	0.0444316
95626	108061	106207	107854			0.176371	0.151404	0.173605	-0.0249671	-0.00276625	0.0222008
1996847	1798651	1639294	2302715			-0.150809	-0.284649	0.205612	-0.133841	0.356421	0.490261
745351	530380	676413	801253			-0.490894	-0.140016	0.104338	0.350878	0.595231	0.244353
3672533	4067674	3735063	4001820			0.147429	0.0243571	0.123881	-0.123071	-0.0235478	0.0995237
9432	10125	9165	8119			0.102286	-0.0414288	-0.216262	-0.143715	-0.318548	-0.174833
575785	628761	565822	571172			0.126982	-0.0251819	-0.0116049	-0.152163	-0.138586	0.013577
2647222	2609266	2441182	2468672			-0.0208352	-0.116899	-0.100744	-0.0960642	-0.0799089	0.0161553
99332	96032	104681	115625			-0.0487433	0.0756691	0.219123	0.124412	0.267866	0.143454
8169	8910	6628	7811			0.125266	-0.301586	-0.0646522	-0.426852	-0.189918	0.236934
661269	553497	690024	798759			-0.256662	0.0614093	0.272523	0.318071	0.529185	0.211114
13668	12703	14628	10150			-0.105633	0.0979304	-0.429322	0.203563	-0.32369	-0.527253
140462	153257	115386	134389			0.125773	-0.283712	-0.0637648	-0.409485	-0.189538	0.219947
390334	299997	349552	413912			-0.379761	-0.159202	0.0846149	0.220559	0.464376	0.243817
2916099	1862764	2284033	2100937			-0.646595	-0.352456	-0.473007	0.294139	0.173588	-0.120551
211275	240032	157667	159010			0.184105	-0.422241	-0.410005	-0.606346	-0.594109	0.0122368
32440	31390	25000	24008			-0.0474688	-0.375846	-0.434259	-0.328377	-0.38679	-0.0584129
60766	54281	52401	49138			-0.162817	-0.21367	-0.306425	-0.050853	-0.143608	-0.0927552
56751	72836	49646	51780			0.360006	-0.192968	-0.132251	-0.552974	-0.492257	0.0607175
124916	109383	111335	105641			-0.19157	-0.166051	-0.241788	0.0255187	-0.0502187	-0.0757373
58701	71726	59983	62273			0.289111	0.0311686	0.0852217	-0.257942	-0.203889	0.0540531
333845	329980	326538	318537			-0.0167998	-0.0319275	-0.0677175	-0.0151277	-0.0509176	-0.0357899
573260	435396	585950	661532			-0.396861	0.0315879	0.206621	0.428449	0.603483	0.175033
1523504	1148636	1488311	1721504			-0.407472	-0.0337173	0.176276	0.373754	0.583748	0.209994
818728	886937	835763	731515			0.115447	0.0297097	-0.162497	-0.0857377	-0.277944	-0.192206
21468421	18661493	20425375	31142697			-0.202152	-0.0718535	0.536678	0.130298	0.738829	0.608531
132301	121762	150817	160933			-0.11976	0.188975	0.282636	0.308735	0.402396	0.0936611
355305	336614	376804	331804			-0.0779628	0.0847563	-0.0987267	0.162719	-0.0207639	-0.183483
119220	118757	114290	101188			-0.00561372	-0.0609271	-0.236588	-0.0553134	-0.230974	-0.175661
441406	382350	406961	440166			-0.207212	-0.117216	-0.00405853	0.0899967	0.203154	0.113157
1468636	1482636	1469034	1714703			0.0136876	0.000390917	0.223482	-0.0132967	0.209794	0.223091
2702985	2736010	2612029	2859531			0.01752	-0.0493826	0.081225	-0.0669026	0.063705	0.130608
9878376	9424377	8882993	8597184			-0.0678766	-0.153228	-0.20041	-0.0853514	-0.132533	-0.0471817
318020	299733	309091	330090			-0.0854396	-0.0410859	0.0537419	0.0443537	0.139182	0.0948278
340982	392284	330090	289435			0.202203	-0.0468362	-0.236456	-0.249039	-0.438659	-0.18962
190301	181473	173088	163263			-0.0685282	-0.136777	-0.221085	-0.0682492	-0.152557	-0.0843078
104509	111605	105366	103401			0.0947745	0.0117822	-0.0153771	-0.0829923	-0.110152	-0.0271593
20384	20439	18893	21438			0.00388743	-0.109585	0.0727331	-0.113473	0.0688457	0.182319
251840	210864	246222	212778			-0.256195	-0.0325478	-0.243158	0.223647	0.0130362	-0.210611
15922	19817	14263	16309			0.315717	-0.158744	0.0346468	-0.474461	-0.28107	0.193391
453115	442580	445162	419861			-0.033939	-0.0255468	-0.109965	0.00839219	-0.0760265	-0.0844187
89928	99061	93778	81132			0.139547	0.0604791	-0.148499	-0.0790677	-0.288046	-0.208978
4531350	3915962	4753689	5203599			-0.210574	0.0691066	0.199569	0.279681	0.410143	0.130462
3275530	3298214	3083866	2822168			0.00995665	-0.0869883	-0.214924	-0.0969449	-0.224881	-0.127936
112551	115488	108859	105713			0.0371641	-0.0481182	-0.0904261	-0.0852823	-0.12759	-0.0423079
4023316	4118457	3491903	3381433			0.0337189	-0.204372	-0.25075	-0.23809	-0.284469	-0.0463787
27276	34519	25684	27639			0.339759	-0.0867622	0.0190733	-0.426521	-0.320685	0.105836
15992	17067	14990	13534			0.0938591	-0.09335	-0.240762	-0.187209	-0.334621	-0.147412
7216	6743	6966	5606			-0.0978087	-0.0508689	-0.364228	0.0469399	-0.266419	-0.313359
24407680	25069604	24176974	22101239			0.038604	-0.0137015	-0.143208	-0.0523055	-0.181812	-0.129506
493273	446812	486866	556625			-0.142718	-0.0188616	0.174319	0.123857	0.317038	0.193181
52477	47090	37307	36163			-0.156265	-0.492239	-0.537171	-0.335974	-0.380906	-0.044932
364639	408090	355003	384003			0.162418	-0.0386377	0.0746487	-0.201056	-0.0877698	0.113286
10327	12570	12069	11675			0.283563	0.224885	0.177001	-0.0586785	-0.106562	-0.0478836
23509104	20706545	23492018	23183131			-0.183133	-0.00104891	-0.0201441	0.182084	0.162989	-0.0190952
680791	596535	646256	700727			-0.190605	-0.0751062	0.0416405	0.115499	0.232246	0.116747
2418204	2244161	2467308	2846291			-0.10776	0.0290019	0.235147	0.136762	0.342907	0.206145
60268	58454	55630	56510			-0.0440904	-0.115529	-0.092886	-0.0714386	-0.0487956	0.0226431
39579	37518	39275	43187			-0.0771522	-0.0111239	0.125862	0.0660284	0.203014	0.136986
1676481	1858744	1587531	1672352			0.148892	-0.0786514	-0.00355759	-0.227543	-0.15245	0.0750938
24122	24464	26066	21644			0.0203108	0.11182	-0.156382	0.0915089	-0.176693	-0.268202
515996	549900	508824	471779			0.0918094	-0.0201932	-0.129249	-0.112003	-0.221058	-0.109056
10378	9362	11279	6876			-0.14864	0.120111	-0.593887	0.26875	-0.445247	-0.713998
1256715	1308600	1108649	1200691			0.0583667	-0.180855	-0.0657926	-0.239221	-0.124159	0.115062
6001	4193	4012	5015			-0.51722	-0.580881	-0.258953	-0.0636612	0.258267	0.321928
74937	97227	85702	74279			0.375679	0.193651	-0.0127238	-0.182028	-0.388403	-0.206374
43429	38230	38844	44430			-0.183954	-0.160967	0.0328754	0.0229866	0.216829	0.193842
1695765	1291144	1694678	2224815			-0.393286	-0.000925076	0.391749	0.392361	0.785035	0.392674
1015968	1071616	1187224	1009977			0.0769331	0.224737	-0.00853252	0.147804	-0.0854656	-0.23327
12661577	11630240	9927941	9711632			-0.122576	-0.350891	-0.382671	-0.228314	-0.260095	-0.0317808
160750	128120	127245	103238			-0.327323	-0.33721	-0.638845	-0.00988674	-0.311522	-0.301635
46041	38560	42454	47137			-0.255814	-0.117019	0.0339408	0.138795	0.289755	0.150959
42004	41917	36515	39574			-0.00299125	-0.202037	-0.0859738	-0.199046	-0.0829826	0.116064
65408	47864	61830	57981			-0.450526	-0.0811601	-0.173887	0.369366	0.276639	-0.0927268
16261	19055	20557	18096			0.228754	0.338214	0.154255	0.10946	-0.0744988	-0.183959
299045	329049	279765	269457			0.13794	-0.0961471	-0.150308	-0.234087	-0.288247	-0.0541604
401785	460914	411815	399257			0.198074	0.0355727	-0.009106	-0.162501	-0.20718	-0.0446787
34117	33216	34623	29195			-0.0386124	0.0212399	-0.224769	0.0598524	-0.186157	-0.246009
1229380	1645775	1194465	1687406			0.420836	-0.0415663	0.456876	-0.462403	0.03604	0.498443
8334	6120	6925	7417			-0.445477	-0.267195	-0.168173	0.178282	0.277304	0.0990217
251850	280753	251917	224749			0.156737	0.000383751	-0.16425	-0.156353	-0.320987	-0.164634
985830	917046	970425	1094678			-0.104345	-0.0227222	0.151096	0.0816226	0.255441	0.173818
217090	230404	222796	206829			0.0858725	0.0374301	-0.0698548	-0.0484424	-0.155727	-0.107285
621717	502450	472717	481891			-0.307278	-0.395281	-0.367551	-0.0880033	-0.0602732	0.0277301
40252046	45569845	34286918	42322545			0.179017	-0.231404	0.0723643	-0.410421	-0.106653	0.303768
8013	7603	8193	6622			-0.0757737	0.0320493	-0.275075	0.107823	-0.199302	-0.307125
25127	17777	15549	11211			-0.499227	-0.692417	-1.16432	-0.19319	-0.665097	-0.471907
90595	104009	98076	84491			0.199205	0.114469	-0.100634	-0.0847363	-0.299839	-0.215102
289970	303129	284951	274989			0.0640282	-0.0251898	-0.0765297	-0.089218	-0.140558	-0.0513399
28206	32656	27843	23717			0.211346	-0.0186874	-0.250081	-0.230033	-0.461427	-0.231393
115215	120397	101608	104752			0.0634709	-0.181315	-0.137351	-0.244785	-0.200822	0.0439638
50682	83442	52722	62384			0.7193	0.0569316	0.299703	-0.662369	-0.419598	0.242771
6606	6598	7381	9392			-0.00174819	0.160039	0.507655	0.161788	0.509404	0.347616
638884	444378	561654	490306			-0.523767	-0.185872	-0.381872	0.337894	0.141895	-0.195999
8387	7306	9156	7798			-0.199073	0.126563	-0.105051	0.325636	0.0940224	-0.231613
73227	72858	73242	75123			-0.0072883	0.000295495	0.036879	0.00758379	0.0441673	0.0365835
1029387	1041760	1088297	939151			0.0172375	0.0802869	-0.132356	0.0630494	-0.149594	-0.212643
23313	19224	21077	19716			-0.278226	-0.145465	-0.241768	0.132761	0.0364583	-0.0963026
314432	284593	296459	349198			-0.143848	-0.0849155	0.151297	0.0589324	0.295145	0.236213
1964244	1727450	1885096	2501500			-0.18533	-0.0593362	0.348819	0.125994	0.534149	0.408155
765967	843020	741181	716760			0.138285	-0.0474563	-0.0957921	-0.185741	-0.234077	-0.0483358
147321	194687	201191	143684			0.402193	0.449603	-0.0360637	0.0474092	-0.438257	-0.485666
22051	27246	24815	24278			0.3052	0.170368	0.138805	-0.134832	-0.166395	-0.0315629
5772459	4356923	5801769	7360399			-0.405876	0.00730683	0.350598	0.413183	0.756474	0.343291
62048	60733	67343	62537			-0.0309041	0.118143	0.0113253	0.149047	0.0422294	-0.106818
83514	78865	69278	84557			-0.0826329	-0.269621	0.0179061	-0.186988	0.100539	0.287527
153036	190053	151160	146740			0.312531	-0.0177946	-0.0606089	-0.330325	-0.37314	-0.0428142
37122	29651	40583	25569			-0.324194	0.128601	-0.537879	0.452795	-0.213685	-0.66648
51802	54533	47653	45037			0.0741217	-0.120441	-0.201897	-0.194562	-0.276019	-0.0814563
61656	59870	56911	54776			-0.042408	-0.115534	-0.170697	-0.0731257	-0.128289	-0.0551636
971347	1068547	657665	653769			0.137592	-0.562634	-0.571206	-0.700226	-0.708797	-0.00857192
13819	14618	13852	17614			0.0810927	0.00344107	0.350069	-0.0776516	0.268977	0.346628
1184351	1336848	1268048	1239596			0.174739	0.0985126	0.0657733	-0.0762261	-0.108965	-0.0327394
455849	457867	428909	415272			0.00637258	-0.0878844	-0.134499	-0.094257	-0.140872	-0.046615
47622	52775	56537	46280			0.148226	0.247567	-0.0412393	0.0993407	-0.189466	-0.288806
375971	383778	323064	285137			0.0296506	-0.218801	-0.398966	-0.248452	-0.428617	-0.180165
27152	27722	30722	33329			0.0299729	0.178214	0.29572	0.148241	0.265747	0.117506
388555	348198	323045	411101			-0.158211	-0.266384	0.0813741	-0.108173	0.239585	0.347758
207309	209848	216671	204063			0.017562	0.0637233	-0.0227681	0.0461614	-0.0403301	-0.0864914
58646	56504	58372	53670			-0.0536797	-0.00675621	-0.127917	0.0469235	-0.0742371	-0.121161
16877	25977	16049	19990			0.622176	-0.0725751	0.24422	-0.694751	-0.377956	0.316795
82719	88609	80713	76357			0.0992345	-0.0354177	-0.115458	-0.134652	-0.214693	-0.0800406
378913	365549	326851	298368			-0.0518018	-0.213234	-0.344774	-0.161432	-0.292972	-0.13154
5144250	4423046	5101843	5936347			-0.217921	-0.0119423	0.206615	0.205978	0.424535	0.218557
4646853	4320635	4523055	5544853			-0.105011	-0.0389565	0.254895	0.0660542	0.359906	0.293852
101537	91011	71231	71932			-0.157893	-0.511428	-0.4973	-0.353536	-0.339407	0.0141285
172201	134066	175877	159654			-0.36115	0.0304733	-0.109145	0.391623	0.252005	-0.139618
8385	11550	8776	7988			0.46201	0.0657527	-0.0699765	-0.396257	-0.531987	-0.135729
47947	48405	63303	65719			0.0137155	0.400833	0.45487	0.387118	0.441154	0.0540367
45818	45717	40199	40424			-0.00318375	-0.188755	-0.180702	-0.185571	-0.177519	0.00805247
54737	85083	65774	70242			0.636355	0.265001	0.359818	-0.371353	-0.276537	0.0948165
255369	283557	269158	240374			0.151055	0.0758699	-0.0873025	-0.0751855	-0.238358	-0.163172
35885	40931	39046	35134			0.189813	0.121794	-0.0305131	-0.0680192	-0.220326	-0.152307
484665	438231	486680	438488			-0.145296	0.00598559	-0.144451	0.151282	0.000845819	-0.150436
72415	62795	69794	71004			-0.205639	-0.0531856	-0.0283883	0.152453	0.177251	0.0247973
206364	225040	200986	194142			0.12499	-0.0380963	-0.0880791	-0.163086	-0.213069	-0.0499828
4257304	4441772	4261793	4613592			0.0611952	0.00152041	0.11595	-0.0596748	0.0547551	0.11443
720650	729109	767551	759029			0.0168358	0.0909639	0.0748563	0.0741281	0.0580205	-0.0161076
524345	469283	488295	461051			-0.160058	-0.102763	-0.18559	0.0572948	-0.0255319	-0.0828267
1024715	1119965	884493	875697			0.128231	-0.2123	-0.226719	-0.340531	-0.35495	-0.014419
50559	71767	48117	52139			0.505353	-0.0714212	0.044395	-0.576774	-0.460958	0.115816
638138	545234	583837	545671			-0.226993	-0.128303	-0.225837	0.0986901	0.00115584	-0.0975343
146257	145079	141385	128367			-0.011667	-0.0488766	-0.188231	-0.0372096	-0.176564	-0.139355
82103	63980	78808	66715			-0.359814	-0.0590928	-0.299424	0.300721	0.0603902	-0.240331
89973	76847	95326	105024			-0.227503	0.0833776	0.223155	0.310881	0.450658	0.139777
40263	40335	38080	37088			0.00257758	-0.0804212	-0.118502	-0.0829988	-0.12108	-0.038081
15193	10717	13688	12618			-0.503506	-0.150495	-0.267924	0.353011	0.235582	-0.117428
260349	256071	225331	241743			-0.023903	-0.208401	-0.106973	-0.184498	-0.0830698	0.101428
543162	591764	594170	546160			0.123639	0.129493	0.00794111	0.00585383	-0.115698	-0.121552
744009	918454	605784	693599			0.303887	-0.296517	-0.101218	-0.600404	-0.405106	0.195298
119926	141916	122157	122753			0.242893	0.0265921	0.0336138	-0.216301	-0.209279	0.00702175
8016	6566	8678	7619			-0.287868	0.11448	-0.0732809	0.402348	0.214587	-0.187761
177359	204082	173392	173456			0.202476	-0.0326352	-0.0321028	-0.235112	-0.234579	0.000532409
1562072	1539872	1407290	1445817			-0.0206505	-0.150541	-0.111576	-0.129891	-0.0909255	0.0389653
12892185	11284284	13080694	13615691			-0.192182	0.0209423	0.0787734	0.213124	0.270955	0.0578311
256313	250537	234118	229156			-0.032883	-0.130671	-0.161577	-0.0977878	-0.128694	-0.0309058
5997500	8292774	6598373	6806485			0.467494	0.137749	0.182549	-0.329744	-0.284945	0.0447996
76366	92654	92616	68843			0.278923	0.278331	-0.14962	-0.000591811	-0.428543	-0.427951
176853	201204	180730	182208			0.186108	0.0312853	0.0430356	-0.154823	-0.143073	0.0117503
1117555	964729	1067063	1280586			-0.21215	-0.0667005	0.196458	0.14545	0.408609	0.263159
31648	31011	37310	43998			-0.0293343	0.237448	0.475324	0.266782	0.504658	0.237876
49552	43664	46788	49350			-0.182499	-0.0828047	-0.0058932	0.0996943	0.176606	0.0769115
51226	58322	47337	45767			0.187164	-0.113908	-0.162569	-0.301072	-0.349732	-0.0486606
82978	64955	78613	75411			-0.353288	-0.077961	-0.137954	0.275327	0.215334	-0.0599929
1360886	1590760	1371770	1332096			0.22517	0.0114924	-0.0308482	-0.213678	-0.256018	-0.0423406
16420	20403	18837	18154			0.313327	0.198115	0.144833	-0.115212	-0.168494	-0.0532818
38547	35212	32662	27682			-0.130551	-0.239005	-0.47767	-0.108454	-0.347119	-0.238665
64878	90115	66496	78108			0.474038	0.0355382	0.267741	-0.4385	-0.206297	0.232203
1255920	1362451	1315702	1278863			0.11746	0.0670882	0.0261172	-0.0503716	-0.0913426	-0.040971
1304725	1171805	1201021	1284939			-0.155013	-0.119484	-0.0220459	0.0355289	0.132967	0.0974385
63384	77452	67088	66882			0.289184	0.081936	0.0774993	-0.207248	-0.211685	-0.00443675
46509	49166	44248	47357			0.0801511	-0.0718977	0.0260678	-0.152049	-0.0540833	0.0979654
1544875	1450156	1631368	1755784			-0.091282	0.0785921	0.184625	0.169874	0.275907	0.106033
145343	146793	137510	132566			0.0143216	-0.0799251	-0.132751	-0.0942466	-0.147072	-0.0528257
106308	120661	106227	103120			0.182709	-0.00109966	-0.043926	-0.183809	-0.226635	-0.0428263
156317	144561	138175	139530			-0.112796	-0.177978	-0.163899	-0.0651818	-0.051103	0.0140787
1601832	1667146	1582149	1501317			0.0576576	-0.0178374	-0.0934942	-0.075495	-0.151152	-0.0756568
1478277	1869112	1464044	1385238			0.338436	-0.0139577	-0.0937828	-0.352394	-0.432219	-0.079825
152012	127379	160152	164868			-0.255058	0.0752566	0.117126	0.330314	0.372184	0.0418696
124320	136330	134232	121221			0.133045	0.11067	-0.0364188	-0.0223744	-0.169463	-0.147089
44108	45870	43319	45940			0.0565106	-0.0260404	0.0587105	-0.082551	0.00219995	0.0847509
42265	40287	35851	37795			-0.0691491	-0.23745	-0.161268	-0.168301	-0.092119	0.076182
142997	153257	134476	119516			0.0999681	-0.0886362	-0.258781	-0.188604	-0.358749	-0.170145
76526	81807	76049	71003			0.0962743	-0.00902071	-0.10807	-0.105295	-0.204344	-0.0990493
88692	95079	81929	83041			0.100323	-0.11443	-0.0949802	-0.214753	-0.195303	0.0194496
16671	17523	18735	20331			0.0719091	0.168395	0.286341	0.0964862	0.214431	0.117945
102521	76694	95301	83609			-0.418734	-0.105356	-0.294189	0.313378	0.124545	-0.188833
790737	816349	722276	657977			0.0459881	-0.130648	-0.265161	-0.176636	-0.311149	-0.134513
8569	7468	8094	5382			-0.198405	-0.082274	-0.670984	0.116131	-0.47258	-0.58871
79536	85302	77544	84986			0.100972	-0.0365929	0.0956172	-0.137564	-0.00535437	0.13221
24416	27346	22294	20432			0.163503	-0.131171	-0.256996	-0.294674	-0.420499	-0.125825
1853513	1740886	1701821	1753517			-0.0904405	-0.123183	-0.0800108	-0.0327424	0.0104297	0.0431721
712619	766593	695974	741572			0.10533	-0.0340975	0.0574558	-0.139427	-0.0478741	0.0915534
172857	209076	160417	173638			0.274448	-0.107752	0.00650368	-0.3822	-0.267945	0.114256
14371	13292	13887	12790			-0.112602	-0.0494255	-0.168144	0.0631768	-0.0555419	-0.118719
177111	167974	172589	199257			-0.0764159	-0.0373133	0.169977	0.0391026	0.246392	0.20729
12378	11787	13295	11374			-0.0705817	0.103106	-0.122039	0.173687	-0.0514569	-0.225144
162897	129665	160407	183441			-0.329171	-0.0222229	0.171356	0.306948	0.500527	0.193579
1697256	1626520	1591837	1395486			-0.0614156	-0.0925116	-0.282437	-0.0310959	-0.221021	-0.189925
41521	52654	39998	38063			0.342702	-0.0539133	-0.125452	-0.396615	-0.468154	-0.0715386
11945	13069	11022	8344			0.129742	-0.116021	-0.517596	-0.245763	-0.647338	-0.401575
678445	497192	691159	784711			-0.448429	0.0267858	0.20993	0.475215	0.658358	0.183144
55582	52365	58271	55712			-0.0860149	0.0681603	0.00337036	0.154175	0.0893853	-0.06479
214943	198729	194214	219362			-0.113152	-0.146307	0.0293595	-0.0331552	0.142511	0.175666
36854	36996	35599	37752			0.00554808	-0.0499845	0.0347319	-0.0555326	0.0291838	0.0847164
41673	44280	24143	22396			0.0875423	-0.787508	-0.895872	-0.87505	-0.983414	-0.108364
23362	25253	27252	26394			0.112291	0.222198	0.176046	0.109907	0.0637552	-0.0461521
51160	58445	51378	51347			0.192063	0.00613447	0.00526372	-0.185929	-0.1868	-0.000870743
8371	9364	9412	7472			0.161725	0.169101	-0.163906	0.00737639	-0.32563	-0.333007
67109	54148	59328	54389			-0.309598	-0.177793	-0.303191	0.131805	0.00640685	-0.125398
209396	230341	215918	193317			0.137537	0.0442496	-0.115265	-0.0932877	-0.252803	-0.159515
20816	24400	23051	20296			0.229188	0.147136	-0.0364974	-0.0820518	-0.265686	-0.183634
38202	36736	34350	31294			-0.0564536	-0.153338	-0.287762	-0.0968844	-0.231308	-0.134424
1386233	1423919	1410030	1217831			0.0386973	0.0245561	-0.186856	-0.0141412	-0.225553	-0.211412
7213	4109	5229	5122			-0.811812	-0.464064	-0.493892	0.347748	0.31792	-0.0298278
44825	39574	37608	37114			-0.179751	-0.253264	-0.27234	-0.0735133	-0.0925894	-0.0190761
10131	9908	9102	7501			-0.0321108	-0.154521	-0.433622	-0.12241	-0.401511	-0.279101
21173203	17591888	21376484	24764706			-0.267329	0.013785	0.226046	0.281114	0.493375	0.212261
708066	672762	724477	740774			-0.0737876	0.033056	0.0651496	0.106844	0.138937	0.0320936
128226	121730	99896	102258			-0.0750041	-0.36019	-0.326475	-0.285186	-0.251471	0.0337149
43273	56266	54469	41346			0.378796	0.331968	-0.0657194	-0.046828	-0.444516	-0.397688
26164	16824	21676	17137			-0.637062	-0.271485	-0.610469	0.365578	0.0265938	-0.338984
3769	4643	5024	4053			0.300875	0.414655	0.104808	0.113779	-0.196067	-0.309846
705035	780325	714780	749189			0.14638	0.0198044	0.0876348	-0.126576	-0.0587454	0.0678304
97234	113150	99955	94568			0.218704	0.0398179	-0.0401088	-0.178886	-0.258813	-0.0799267
15764	16945	13011	11800			0.104226	-0.276902	-0.417847	-0.381128	-0.522073	-0.140945
252645	189778	259774	352689			-0.412799	0.0401454	0.481285	0.452944	0.894084	0.44114
34298	33780	32331	32410			-0.0219551	-0.0852063	-0.0816854	-0.0632512	-0.0597303	0.00352089
79300	80325	85630	88556			0.0185282	0.110795	0.159269	0.0922672	0.140741	0.0484737
170829	164218	153450	150304			-0.0569406	-0.154784	-0.18467	-0.0978436	-0.127729	-0.0298852
35838	41752	34479	35088			0.220355	-0.0557722	-0.0305124	-0.276127	-0.250868	0.0252598
189884	190381	184752	207364			0.00377116	-0.0395284	0.127047	-0.0432995	0.123276	0.166575
225250	228246	223384	236846			0.0190625	-0.0120013	0.0724222	-0.0310637	0.0533597	0.0844235
1690993	1313890	1841356	2045437			-0.364026	0.122898	0.274538	0.486924	0.638565	0.151641
3463396	3492986	3387888	3054689			0.0122735	-0.0318012	-0.181162	-0.0440747	-0.193435	-0.149361
2400809	2277910	1778242	1722139			-0.0758099	-0.433069	-0.479319	-0.357259	-0.403509	-0.0462501
94606	93100	95646	107436			-0.0231505	0.015773	0.183474	0.0389235	0.206624	0.167701
33512	28759	30657	30551			-0.220664	-0.128461	-0.133458	0.092203	0.0872061	-0.00499692
2301409	1886462	2556058	3299542			-0.286834	0.151403	0.519748	0.438238	0.806583	0.368345
25048	31132	29224	26120			0.313703	0.222458	0.0604595	-0.0912446	-0.253243	-0.161999
99420	90595	91051	77953			-0.134105	-0.126861	-0.350932	0.00724343	-0.216827	-0.22407
231214	212694	207160	187286			-0.120449	-0.158483	-0.303986	-0.0380339	-0.183536	-0.145502
260289	271834	236036	204489			0.0626116	-0.141107	-0.348091	-0.203719	-0.410703	-0.206984
26008	26592	24848	22158			0.0320368	-0.0658257	-0.231128	-0.0978626	-0.263165	-0.165302
1120835	1235389	1057474	945771			0.140391	-0.0839517	-0.245011	-0.224343	-0.385403	-0.161059
543629	653507	498256	487930			0.26558	-0.125735	-0.155948	-0.391316	-0.421529	-0.030213
43248	42404	39474	38575			-0.0284331	-0.131731	-0.164967	-0.103298	-0.136534	-0.0332366
42565	44132	39658	46628			0.0521575	-0.102056	0.131529	-0.154213	0.0793714	0.233585
369052	442537	349337	349679			0.261974	-0.0792047	-0.077793	-0.341179	-0.339767	0.0014117
2745	1893	2515	1730			-0.536132	-0.126248	-0.666034	0.409884	-0.129902	-0.539786
40581	40688	40953	43734			0.00379895	0.0131647	0.107951	0.00936577	0.104152	0.0947862
3905328	3952991	3889960	4103117			0.0175009	-0.0056884	0.0712766	-0.0231894	0.0537756	0.076965
7952003	9125501	7735888	7937166			0.198585	-0.0397514	-0.00269432	-0.238337	-0.20128	0.0370571
38665	37818	33856	41671			-0.0319551	-0.191617	0.108016	-0.159662	0.139971	0.299632
4199652	4104597	4143003	4009619			-0.0330292	-0.0195929	-0.0668046	0.0134363	-0.0337754	-0.0472117
1673897	1635936	1547804	1641065			-0.0330944	-0.112988	-0.0285784	-0.0798935	0.00451607	0.0844096
2417	2200	2168	1377			-0.135714	-0.156853	-0.811689	-0.0211388	-0.675975	-0.654836
48129	52780	45237	46285			0.133085	-0.0894032	-0.0563617	-0.222488	-0.189447	0.0330415
11048	9741	10694	9645			-0.181643	-0.0469836	-0.195932	0.13466	-0.0142886	-0.148948
52516	52653	50419	48118			0.0037587	-0.0587895	-0.12618	-0.0625482	-0.129939	-0.0673908
243282	301288	269354	285971			0.308514	0.146874	0.233239	-0.16164	-0.0752744	0.0863654
293210	277113	299032	271126			-0.0814599	0.0283656	-0.112971	0.109825	-0.0315109	-0.141336
33977	38458	36151	38616			0.178725	0.0894771	0.18464	-0.0892482	0.00591499	0.0951632
84810	97894	95619	99102			0.206986	0.173063	0.22468	-0.0339231	0.0176937	0.0516169
1004835	990702	932332	963818			-0.0204356	-0.108043	-0.060126	-0.0876074	-0.0396904	0.047917
148931	162239	148283	142006			0.123477	-0.00629087	-0.0686922	-0.129767	-0.192169	-0.0624013
40875	45065	37363	36833			0.140789	-0.129608	-0.15022	-0.270397	-0.291008	-0.0206114
93424	90902	80745	69300			-0.0394812	-0.21042	-0.430938	-0.170939	-0.391457	-0.220518
12349	13388	13538	13773			0.116546	0.13262	0.157449	0.0160742	0.0409024	0.0248282
476514	481735	509401	443893			0.0157211	0.0962832	-0.102307	0.080562	-0.118028	-0.19859
615107	690144	691727	655991			0.16606	0.169365	0.0928386	0.00330536	-0.0732214	-0.0765267
1969015	1614353	2130505	2398117			-0.286518	0.113721	0.284428	0.400239	0.570946	0.170707
68061	58164	67660	58487			-0.226702	-0.00852517	-0.218712	0.218177	0.0079895	-0.210187
40575	42731	42686	37318			0.074692	0.0731719	-0.120719	-0.0015201	-0.195411	-0.193891
10437	9546	8724	11096			-0.128739	-0.258645	0.0883326	-0.129907	0.217071	0.346978
496086	508819	485917	497833			0.0365623	-0.0298803	0.00507162	-0.0664426	-0.0314907	0.034952
597026	625968	571087	605224			0.0682951	-0.0640832	0.0196754	-0.132378	-0.0486197	0.0837587
342632	297691	284022	249143			-0.202844	-0.270657	-0.459686	-0.0678129	-0.256842	-0.189029
2240974	2172219	2342157	2106469			-0.0449563	0.0637119	-0.0892992	0.108668	-0.0443429	-0.153011
255428	230595	229352	212325			-0.147555	-0.155353	-0.266642	-0.00779774	-0.119087	-0.111289
30611	26508	29226	32847			-0.207622	-0.0667978	0.101711	0.140825	0.309334	0.168509
9561	9740	10917	9137			0.0267603	0.191343	-0.065441	0.164583	-0.0922012	-0.256784
187498	197121	189870	170736			0.0722063	0.0181368	-0.135108	-0.0540695	-0.207314	-0.153245
81917	85672	76574	73420			0.0646609	-0.0973083	-0.15799	-0.161969	-0.222651	-0.0606815
35131950	29987038	36646101	41183521			-0.228445	0.0608761	0.229284	0.289321	0.457728	0.168407
4745	4359	3288	3720			-0.122411	-0.529198	-0.351105	-0.406787	-0.228695	0.178092
149090	151438	154389	125075			0.0225438	0.0503865	-0.25339	0.0278427	-0.275934	-0.303777
20336	18419	18178	18808			-0.142841	-0.161842	-0.112689	-0.0190013	0.0301517	0.049153
235996	257393	245840	239313			0.12521	0.0589573	0.0201364	-0.0662531	-0.105074	-0.0388209
55614	66525	56910	53481			0.258448	0.0332341	-0.0564217	-0.225214	-0.31487	-0.0896557
5381	4502	6694	3552			-0.257308	0.314994	-0.599243	0.572302	-0.341934	-0.914237
25769	25020	24947	24164			-0.0425548	-0.0467702	-0.0927773	-0.00421545	-0.0502225	-0.046007
199168	168048	222356	240029			-0.245112	0.158885	0.269223	0.403998	0.514335	0.110337
75410	73395	59566	59701			-0.0390741	-0.340267	-0.337001	-0.301193	-0.297927	0.00326602
10420	12544	9552	9246			0.267642	-0.125481	-0.172454	-0.393123	-0.440096	-0.0469735
140562	126766	141580	152036			-0.149039	0.0104109	0.113206	0.15945	0.262245	0.102795
287574	259022	252935	237245			-0.150859	-0.185167	-0.277556	-0.034308	-0.126697	-0.092389
1858085	1644505	1823841	1951576			-0.176163	-0.0268365	0.0708231	0.149327	0.246986	0.0976597
2521878	2244267	2518386	2766759			-0.168254	-0.00199906	0.133698	0.166255	0.301953	0.135698
805627	797464	809500	731623			-0.0146926	0.00691905	-0.139012	0.0216117	-0.124319	-0.145931
14446802	16934890	13662906	14684887			0.229248	-0.0804858	0.023582	-0.309734	-0.205666	0.104068
55683	60226	54636	67349			0.11315	-0.0273851	0.27442	-0.140535	0.16127	0.301805
9843	6551	6680	6891			-0.587383	-0.55925	-0.514385	0.028133	0.0729982	0.0448653
46233	41867	43687	37752			-0.143109	-0.0817189	-0.29237	0.0613905	-0.14926	-0.210651
1599545	1324999	1812784	1935162			-0.27167	0.180545	0.274793	0.452216	0.546463	0.0942473
336380	281377	323162	353533			-0.257588	-0.0578344	0.071753	0.199753	0.32934	0.129587
7759	8411	8232	10433			0.116407	0.0853723	0.427211	-0.0310344	0.310805	0.341839
7063267	7993264	7154263	6826255			0.178449	0.0184675	-0.0492413	-0.159982	-0.22769	-0.0677088
4698640	3749861	5062213	4647509			-0.325406	0.107525	-0.0157856	0.432931	0.309621	-0.123311
40242	55430	46970	40071			0.461965	0.223038	-0.00614349	-0.238927	-0.468108	-0.229181
3938329	3814609	3748468	4011070			-0.0460484	-0.0712825	0.0264035	-0.0252341	0.072452	0.0976861
219078	252452	223599	212823			0.204564	0.0294691	-0.0417905	-0.175095	-0.246355	-0.0712597
115095	136478	113654	127587			0.245843	-0.0181767	0.148656	-0.26402	-0.0971871	0.166833
1934225	1086850	1839399	2296095			-0.831603	-0.0725212	0.247427	0.759082	1.07903	0.319948
1097774	1094468	1034185	1193073			-0.0043513	-0.0860868	0.120101	-0.0817355	0.124453	0.206188
4047570	4840520	5611645	5082895			0.258106	0.471368	0.328594	0.213262	0.0704884	-0.142773
40720	41939	41351	40373			0.0425549	0.0221847	-0.0123468	-0.0203702	-0.0549017	-0.0345314
2347531	1852078	2381982	2774195			-0.341999	0.0210183	0.240925	0.363018	0.582924	0.219907
22677	21186	22704	19179			-0.0981186	0.0017167	-0.241702	0.0998353	-0.143584	-0.243419
42731	43306	43871	43238			0.0192838	0.0379845	0.0170167	0.0187007	-0.00226713	-0.0209678
197508	220163	202130	184674			0.156661	0.0333724	-0.0969303	-0.123289	-0.253591	-0.130303
178363	178606	172198	165929			0.00196418	-0.050748	-0.10425	-0.0527122	-0.106214	-0.0535023
5897	7111	4289	4399			0.270071	-0.45934	-0.422806	-0.729411	-0.692877	0.0365343
35022	38699	33683	29399			0.144035	-0.0562408	-0.252494	-0.200276	-0.396529	-0.196254
2318307	2218453	2456348	2623746			-0.0635176	0.0834433	0.178556	0.146961	0.242074	0.0951131
1757194	1975014	1622758	1620117			0.168589	-0.114826	-0.117175	-0.283415	-0.285765	-0.00234986
35660	44948	36932	36563			0.33395	0.0505647	0.0360777	-0.283386	-0.297872	-0.0144869
19327	17109	17010	17445			-0.175862	-0.184235	-0.147804	-0.0083723	0.0280582	0.0364305
338397	318998	298719	293598			-0.0851694	-0.179928	-0.204875	-0.0947584	-0.119705	-0.0249469
11634	11036	9189	9861			-0.0761298	-0.340367	-0.238541	-0.264238	-0.162411	0.101826
18665	21012	19463	20447			0.170878	0.0603986	0.131554	-0.110479	-0.0393243	0.0711551
17795	24731	22339	19766			0.474849	0.328093	0.151549	-0.146756	-0.3233	-0.176544
74467	68909	69618	65185			-0.111909	-0.0971409	-0.192061	0.0147679	-0.0801524	-0.0949204
98446	135631	115405	110293			0.462282	0.229301	0.163937	-0.232981	-0.298346	-0.0653645
39025	36681	33723	39165			-0.0893657	-0.210666	0.00516633	-0.1213	0.094532	0.215832
85348	94006	85574	82785			0.139395	0.00381518	-0.043988	-0.13558	-0.183383	-0.0478031
11415	11592	10665	11980			0.0221986	-0.0980469	0.069697	-0.120246	0.0474984	0.167744
18348	18120	19241	17955			-0.0180399	0.068561	-0.0312372	0.0866008	-0.0131973	-0.0997981
436336	489035	416326	423779			0.164498	-0.0677258	-0.0421274	-0.232224	-0.206626	0.0255984
21649	20081	23150	21478			-0.108469	0.0967118	-0.0114407	0.205181	0.0970285	-0.108153
80321	88505	79700	80327			0.139982	-0.0111975	0.000107766	-0.151179	-0.139874	0.0113053
2900593	3899352	2898732	2793148			0.426887	-0.00092592	-0.0544559	-0.427812	-0.481342	-0.0535299
1518833	1199630	1528919	1557543			-0.340374	0.00954873	0.0363087	0.349922	0.376682	0.02676
325893	305922	342987	385609			-0.0912345	0.0737555	0.24274	0.16499	0.333975	0.168985
518630	395627	524461	635695			-0.390565	0.0161298	0.293629	0.406695	0.684194	0.277499
140999	73394	98467	85395			-0.941951	-0.517973	-0.723461	0.423978	0.218489	-0.205489
54160	56365	61188	57197			0.0575719	0.176021	0.0787117	0.118449	0.0211399	-0.0973093
96352	95599	99270	110057			-0.0113191	0.0430432	0.191864	0.0543623	0.203183	0.148821
1540	3173	1325	2447			1.04292	-0.216938	0.668084	-1.25986	-0.374833	0.885022
106915	98268	102460	110157			-0.121671	-0.0614035	0.0430969	0.0602672	0.164768	0.1045
128137	88387	119368	135713			-0.535781	-0.102271	0.0828718	0.43351	0.618653	0.185143
320267	254875	234529	216551			-0.329485	-0.449509	-0.564568	-0.120024	-0.235083	-0.115059
103654	131537	110699	107699			0.343693	0.0948664	0.0552291	-0.248826	-0.288464	-0.0396373
3890120	3723623	3915402	3209944			-0.0631076	0.00934578	-0.277267	0.0724534	-0.214159	-0.286612
17861193	17469164	12256790	12559192			-0.0320179	-0.543247	-0.508085	-0.511229	-0.476067	0.0351625
202746	206378	178940	166056			0.0256157	-0.180198	-0.288004	-0.205813	-0.313619	-0.107806
79990	85999	77105	72340			0.1045	-0.0529952	-0.145026	-0.157495	-0.249526	-0.0920308
99877	108653	75569	74102			0.121504	-0.402358	-0.43064	-0.523862	-0.552144	-0.0282821
126606	138192	129447	121565			0.126328	0.0320158	-0.0586179	-0.0943126	-0.184946	-0.0906336
55925	56821	46526	42419			0.0229309	-0.265456	-0.398783	-0.288387	-0.421714	-0.133327
35196	38051	35487	36876			0.112523	0.0118791	0.0672707	-0.100644	-0.0452522	0.0553916
91953	83395	99436	108652			-0.140936	0.112872	0.240746	0.253807	0.381682	0.127875
16011	15363	15397	17156			-0.0596035	-0.0564141	0.0996498	0.00318931	0.159253	0.156064
231721	258059	231133	219199			0.155312	-0.00366554	-0.0801476	-0.158978	-0.23546	-0.076482
27063	28556	25090	23624			0.0774721	-0.109209	-0.196069	-0.186681	-0.273541	-0.0868592
12283857	12541150	12744087	10766317			0.029906	0.0530644	-0.190239	0.0231584	-0.220145	-0.243303
6157236	6665514	6290045	6196074			0.114433	0.0307875	0.00907151	-0.0836458	-0.105362	-0.021716
7116	8089	7983	7774			0.184895	0.165865	0.127591	-0.0190303	-0.0573043	-0.0382739
2987369	3051496	2856656	2762406			0.0306412	-0.0645481	-0.11295	-0.0951894	-0.143591	-0.0484019
1524300	1436297	1563656	1633357			-0.0857928	0.0367763	0.0996933	0.122569	0.185486	0.062917
73404	70311	56971	70093			-0.0621083	-0.365631	-0.0665883	-0.303523	-0.00448004	0.299043
15002	14372	13861	14796			-0.061894	-0.114124	-0.0199476	-0.0522295	0.0419464	0.0941759
19986	16956	16954	14039			-0.237194	-0.237364	-0.50955	-0.000170179	-0.272356	-0.272186
444229	422351	498569	688339			-0.0728611	0.16649	0.631816	0.239351	0.704677	0.465326
1081572	1216663	1259144	1164507			0.1698	0.219314	0.10659	0.0495137	-0.0632103	-0.112724
35172	36973	34386	29797			0.0720447	-0.0326061	-0.23926	-0.104651	-0.311305	-0.206654
3121658	2535102	3213518	4378532			-0.300269	0.0418411	0.488135	0.34211	0.788403	0.446294
1201548	1205237	1275485	1368824			0.00442259	0.0861516	0.188043	0.0817291	0.18362	0.101891
9229791	8639153	9689577	11489090			-0.0954081	0.0701357	0.315895	0.165544	0.411303	0.245759
679797	664234	597467	572704			-0.0334124	-0.186245	-0.247314	-0.152833	-0.213902	-0.0610694
158593	148570	167795	168233			-0.0941863	0.0813706	0.0851316	0.175557	0.179318	0.003761
38359	42356	35594	37298			0.143001	-0.107931	-0.0404668	-0.250932	-0.183468	0.0674642
22335189	26212209	24289502	22325235			0.23092	0.121014	-0.000643101	-0.109906	-0.231564	-0.121658
188174	196295	214606	179532			0.0609561	0.189623	-0.0678263	0.128667	-0.128782	-0.257449
996088	782589	1016180	952572			-0.348018	0.0288109	-0.0644451	0.376829	0.283573	-0.0932559
545388	490654	588406	710104			-0.152577	0.109529	0.380747	0.262106	0.533324	0.271218
9906208	11024024	8604607	8416808			0.154246	-0.203224	-0.23506	-0.35747	-0.389306	-0.0318361
612115	485068	581361	698160			-0.335616	-0.0743684	0.189755	0.261247	0.525371	0.264123
464834	503212	501035	450885			0.114451	0.108196	-0.0439561	-0.00625494	-0.158407	-0.152152
20677	21526	20253	21796			0.0580534	-0.0298913	0.0760365	-0.0879446	0.0179831	0.105928
18666	18113	18052	16306			-0.0433873	-0.0482541	-0.19501	-0.00486683	-0.151623	-0.146756
10300826	13097641	9485754	10319232			0.346547	-0.118926	0.00257557	-0.465473	-0.343971	0.121501
1386829	1277813	1473046	1581394			-0.118113	0.0870126	0.189407	0.205126	0.30752	0.102394
1971202	1539237	1956135	1846924			-0.35686	-0.0110697	-0.0939511	0.345791	0.262909	-0.0828814
3864	5664	4457	4953			0.551726	0.205978	0.358208	-0.345748	-0.193519	0.15223
1479073	1591607	1533028	1530428			0.105791	0.0516908	0.0492419	-0.0541001	-0.056549	-0.00244887
12489615	11465197	11514103	10924112			-0.123468	-0.117327	-0.193213	0.00614088	-0.0697451	-0.075886
881519	948161	910453	941418			0.10514	0.0465929	0.0948438	-0.0585475	-0.0102966	0.0482509
17942701	16329732	16162994	15013172			-0.135896	-0.150703	-0.257168	-0.0148066	-0.121272	-0.106466
6800	6727	6293	5501			-0.0155715	-0.111787	-0.305841	-0.0962153	-0.290269	-0.194054
11214313	11310733	7982668	8295651			0.0123512	-0.490398	-0.434914	-0.50275	-0.447265	0.0554842
13779	10867	10380	11647			-0.342517	-0.408665	-0.242513	-0.0661473	0.100005	0.166152
158543	165382	202600	151637			0.060928	0.35376	-0.0642524	0.292832	-0.12518	-0.418012
3549078	2624077	3558540	3098127			-0.435634	0.00384117	-0.196048	0.439475	0.239586	-0.199889
582703	518214	570695	623344			-0.169213	-0.0300408	0.0972678	0.139172	0.266481	0.127309
19473	18384	20228	17510			-0.0830245	0.0548785	-0.153296	0.137903	-0.0702716	-0.208175
270110	297680	246447	253125			0.140215	-0.13227	-0.093697	-0.272485	-0.233912	0.0385726
51522	50343	54926	47615			-0.0333974	0.0923006	-0.113772	0.125698	-0.0803751	-0.206073
2372679	1853242	2454391	2658479			-0.356466	0.0488482	0.164084	0.405314	0.52055	0.115236
549483	469843	600070	735260			-0.225896	0.127056	0.42018	0.352952	0.646076	0.293124
13236	12405	9431	8260			-0.0935455	-0.488985	-0.680254	-0.395439	-0.586708	-0.191269
141973	157457	133067	113113			0.149341	-0.0934638	-0.327852	-0.242805	-0.477193	-0.234388
244494	230457	219391	217530			-0.0853015	-0.156295	-0.168585	-0.0709932	-0.0832832	-0.01229
10246	7914	8593	6834			-0.372582	-0.253827	-0.584259	0.118755	-0.211677	-0.330432
3593311	3719709	3517638	4301993			0.049876	-0.0307068	0.259691	-0.0805827	0.209815	0.290398
1098967	1138479	1079686	998278			0.0509596	-0.0255363	-0.138635	-0.0764959	-0.189594	-0.113098
755599	790937	678527	630726			0.065942	-0.155215	-0.260607	-0.221157	-0.326549	-0.105393
174517	201109	170143	165911			0.20461	-0.0366198	-0.072958	-0.24123	-0.277568	-0.0363383
6521	9934	8274	9859			0.607282	0.343492	0.596348	-0.26379	-0.0109334	0.252856
2637779	2520079	2504785	2666096			-0.0658547	-0.0746369	0.015405	-0.00878219	0.0812598	0.090042
91026	93103	94702	97044			0.032549	0.0571162	0.0923603	0.0245672	0.0598114	0.0352441
18662	18809	16457	14473			0.0113195	-0.181402	-0.36674	-0.192722	-0.378059	-0.185337
254822	280584	224499	240038			0.138943	-0.182781	-0.086227	-0.321724	-0.22517	0.0965538
445412	498345	391765	354204			0.162004	-0.185152	-0.33056	-0.347156	-0.492564	-0.145408
274205	293544	198295	209713			0.0983219	-0.467607	-0.386839	-0.565928	-0.48516	0.080768
27264	19065	25758	26511			-0.516071	-0.0819767	-0.0404062	0.434094	0.475665	0.0415705
46187	53869	50100	46011			0.221968	0.117324	-0.00550803	-0.104645	-0.227476	-0.122832
14633	13646	13308	11549			-0.100747	-0.136932	-0.341458	-0.0361844	-0.24071	-0.204526
31664	21570	33218	39254			-0.553817	0.0691217	0.309996	0.622939	0.863813	0.240874
79686	78230	63902	63253			-0.0266043	-0.318465	-0.333192	-0.291861	-0.306588	-0.0147272
100474	116800	100542	99157			0.217218	0.000976074	-0.0190357	-0.216242	-0.236254	-0.0200118
439656	416035	458323	456879			-0.0796703	0.0599895	0.055437	0.13966	0.135107	-0.00455255
613368	493299	579443	625747			-0.314291	-0.0820862	0.0288266	0.232204	0.343117	0.110913
2592452	2645872	1980500	1897255			0.029426	-0.388453	-0.450404	-0.417879	-0.47983	-0.0619511
3015797	3218021	3014196	2593366			0.0936344	-0.000766089	-0.217713	-0.0944005	-0.311348	-0.216947
122282	115615	125112	126898			-0.0808835	0.0330081	0.0534573	0.113892	0.134341	0.0204492
4307401	3605554	4254455	5000461			-0.256597	-0.0178433	0.215243	0.238753	0.47184	0.233087
28651	50634	44410	33566			0.821521	0.632299	0.228415	-0.189222	-0.593106	-0.403884
908496	953821	856380	850115			0.0702384	-0.0852291	-0.0958221	-0.155467	-0.166061	-0.0105931
42284	39045	42576	46237			-0.114974	0.00992856	0.128936	0.124903	0.24391	0.119007
2901189	2987066	2781507	2554915			0.0420848	-0.0607775	-0.183369	-0.102862	-0.225454	-0.122591
609432	696238	476817	478952			0.192115	-0.35403	-0.347584	-0.546145	-0.539699	0.0064454
624143	538950	596665	559872			-0.211725	-0.0649555	-0.15678	0.14677	0.0549456	-0.0918241
21326	18636	18370	18511			-0.194521	-0.215262	-0.204231	-0.0207406	-0.0097094	0.0110312
6773	6465	4801	6442			-0.0671446	-0.49646	-0.0722863	-0.429315	-0.00514171	0.424174
3417373	3625867	3286221	3529070			0.0854383	-0.0564582	0.0464003	-0.141897	-0.039038	0.102859
3753	6345	3018	3811			0.757576	-0.314451	0.0221253	-1.07203	-0.735451	0.336577
36273	38202	33994	34592			0.0747521	-0.0936159	-0.0684576	-0.168368	-0.14321	0.0251583
34448	35016	38385	31636			0.0235941	0.156122	-0.122853	0.132528	-0.146447	-0.278975
682381	741413	683869	636520			0.1197	0.00314252	-0.100372	-0.116557	-0.220072	-0.103514
154120	180870	175975	173719			0.230899	0.191316	0.172701	-0.0395826	-0.0581976	-0.0186149
12945	13352	9219	8828			0.0446609	-0.489713	-0.552236	-0.534374	-0.596897	-0.0625236
17000	16714	18193	15855			-0.0244777	0.0978487	-0.100597	0.122326	-0.0761192	-0.198446
623656	666329	604141	540365			0.0954842	-0.0458652	-0.206816	-0.141349	-0.3023	-0.160951
89410	78321	98487	98341			-0.191037	0.139497	0.137357	0.330534	0.328394	-0.00214028
1623103	1348697	1543205	1740186			-0.267188	-0.0728248	0.100487	0.194363	0.367675	0.173312
13571	10620	11252	12576			-0.353743	-0.270346	-0.109854	0.0833977	0.243889	0.160492
85657	65580	74416	77623			-0.385315	-0.202958	-0.142087	0.182357	0.243228	0.0608713
876142	819862	853053	793971			-0.0957836	-0.0385293	-0.142078	0.0572543	-0.0462948	-0.103549
205649	184806	197991	181074			-0.154172	-0.0547492	-0.183605	0.0994233	-0.0294322	-0.128855
371060	404038	383409	331786			0.122838	0.0472317	-0.161399	-0.0756068	-0.284238	-0.208631
67036	67268	66679	58434			0.0049843	-0.0077036	-0.198128	-0.0126879	-0.203112	-0.190424
521214	385502	462140	499103			-0.435137	-0.173546	-0.0625383	0.261592	0.372599	0.111008
27963219	30363675	28563625	26695424			0.118816	0.0306486	-0.066938	-0.0881673	-0.185754	-0.0975866
1026007	1063363	997197	1017504			0.0515936	-0.0410901	-0.0120061	-0.0926837	-0.0635997	0.029084
301590	342305	326655	282307			0.182694	0.115179	-0.0953237	-0.0675146	-0.278017	-0.210503
317653	253256	291047	342532			-0.326855	-0.126199	0.108787	0.200656	0.435642	0.234987
4555901	4765298	4573350	4098401			0.06483	0.00551494	-0.152675	-0.0593151	-0.217505	-0.15819
2726146	2293886	3012043	3470033			-0.249069	0.14388	0.348087	0.392949	0.597156	0.204207
66024	54820	58695	53068			-0.268288	-0.169753	-0.315148	0.0985353	-0.0468601	-0.145395
125125	115519	98849	97089			-0.11524	-0.340072	-0.36599	-0.224832	-0.25075	-0.0259185
35369	36323	31945	34273			0.0383979	-0.146895	-0.0454129	-0.185293	-0.0838109	0.101482
418106	386021	376295	408217			-0.115189	-0.152005	-0.0345325	-0.0368152	0.0806569	0.117472
38066	36563	34596	33256			-0.0581185	-0.137898	-0.194888	-0.0797792	-0.13677	-0.0569906
424567	378361	370786	341399			-0.166229	-0.195405	-0.314533	-0.0291766	-0.148305	-0.119128
87898	90421	85933	93589			0.0408275	-0.0326181	0.0905086	-0.0734456	0.0496811	0.123127
2454485	2574353	2261919	2556728			0.0687895	-0.117873	0.0588783	-0.186663	-0.00991121	0.176751
110801	121402	108409	101696			0.131821	-0.0314864	-0.123708	-0.163308	-0.255529	-0.0922216
38070	36369	33987	31260			-0.0659453	-0.163672	-0.284337	-0.0977262	-0.218391	-0.120665
1840094	2016804	1749572	1942961			0.132291	-0.0727774	0.0784775	-0.205069	-0.0538139	0.151255
769953	749739	792963	825566			-0.0383819	0.0424832	0.100613	0.0808651	0.138995	0.05813
129687	104842	132187	166519			-0.306817	0.0275464	0.360653	0.334364	0.66747	0.333106
405234	449721	415435	435640			0.150275	0.0358675	0.104381	-0.114407	-0.0458938	0.0685137
14600	13669	12472	11877			-0.0950607	-0.227276	-0.297798	-0.132215	-0.202737	-0.0705224
101796	101064	105982	97134			-0.0104117	0.0581384	-0.0676326	0.0685501	-0.0572209	-0.125771
144041	144846	149956	141943			0.00804032	0.0580597	-0.0211678	0.0500194	-0.0292081	-0.0792275
15950	14221	16522	12833			-0.165534	0.0508319	-0.313698	0.216365	-0.148164	-0.36453
325247	330234	310481	291675			0.0219529	-0.0670308	-0.157174	-0.0889837	-0.179127	-0.0901432
11664	12414	11341	10229			0.0899054	-0.0405148	-0.189398	-0.13042	-0.279303	-0.148883
64050	57379	60892	60237			-0.158676	-0.0729459	-0.0885486	0.0857299	0.0701271	-0.0156028
111666	109923	124818	118691			-0.0226967	0.160636	0.0880206	0.183333	0.110717	-0.0726155
308518	363782	289726	305514			0.237719	-0.0906655	-0.0141162	-0.328385	-0.251836	0.0765493
30841	31599	25706	23641			0.0350294	-0.262744	-0.383558	-0.297774	-0.418588	-0.120814
494197	526254	490458	438642			0.090673	-0.0109567	-0.172042	-0.10163	-0.262715	-0.161086
43877	42677	37982	37977			-0.0400061	-0.208149	-0.208339	-0.168143	-0.168333	-0.000189931
95571	85347	82302	75522			-0.163232	-0.215645	-0.339676	-0.052413	-0.176443	-0.124031
469188	434920	405993	362973			-0.109416	-0.208711	-0.370304	-0.0992952	-0.260888	-0.161593
14326528	9427656	13795983	15199080			-0.603718	-0.0544408	0.085295	0.549277	0.689013	0.139736
9509	9326	8439	7376			-0.0280352	-0.172222	-0.366455	-0.144186	-0.33842	-0.194233
1144591	1292837	1187517	1099122			0.175708	0.053116	-0.0584806	-0.122592	-0.234189	-0.111597
64646	61270	63543	54150			-0.0773803	-0.0248279	-0.2556	0.0525524	-0.17822	-0.230772
136576	141937	142285	124585			0.0555467	0.0590796	-0.132574	0.00353286	-0.18812	-0.191653
2582413	2267331	2617313	2920835			-0.187725	0.0193667	0.177661	0.207091	0.365386	0.158294
5233412	6453709	5063876	4947409			0.302377	-0.0475098	-0.0810787	-0.349886	-0.383455	-0.0335689
119171	130934	131130	111998			0.135807	0.137965	-0.0895602	0.00215801	-0.225367	-0.227525
16428	16768	14483	13618			0.0295538	-0.181796	-0.270642	-0.21135	-0.300196	-0.0888456
17978	14686	19709	17342			-0.291791	0.132622	-0.0519622	0.424413	0.239829	-0.184584
28142	29162	27367	26247			0.0513648	-0.0402876	-0.100572	-0.0916524	-0.151937	-0.0602848
483770	457751	402362	401842			-0.0797583	-0.265827	-0.267693	-0.186069	-0.187935	-0.0018657
1094	1861	1045	1029			0.766465	-0.0661098	-0.0883698	-0.832575	-0.854835	-0.02226
42846	46253	39344	39560			0.110386	-0.123017	-0.115118	-0.233403	-0.225505	0.00789879
59660	51403	47933	48168			-0.214911	-0.315745	-0.308689	-0.100833	-0.0937775	0.00705579
59664	70679	75318	60559			0.244421	0.336134	0.0214807	0.0917131	-0.22294	-0.314653
6330	6552	5352	4495			0.0497299	-0.242127	-0.493884	-0.291857	-0.543614	-0.251757
224227	247903	221113	210402			0.144816	-0.0201762	-0.0918116	-0.164992	-0.236627	-0.0716354
59871	58898	58766	63151			-0.0236387	-0.0268757	0.0769482	-0.00323694	0.100587	0.103824
402540	444114	402773	371090			0.141798	0.000834826	-0.117363	-0.140963	-0.259161	-0.118198
142341	153765	136189	135794			0.111376	-0.0637411	-0.0679315	-0.175117	-0.179307	-0.00419045
75744	78308	78158	69553			0.0480281	0.0452619	-0.123019	-0.00276615	-0.171047	-0.168281
51332	51032	48077	47043			-0.00845629	-0.0945116	-0.125878	-0.0860553	-0.117422	-0.0313668
101646	112272	104847	102068			0.143445	0.0447321	0.00597719	-0.0987126	-0.137468	-0.038755
6705	7278	6252	7279			0.118305	-0.10092	0.118503	-0.219224	0.000198213	0.219422
4589300	6173665	6795053	5279050			0.427853	0.566211	0.202004	0.138358	-0.225849	-0.364206
2466513	2358845	2519658	3514470			-0.0643923	0.030755	0.510834	0.0951473	0.575227	0.480079
166157	159446	156229	139639			-0.0594792	-0.0888848	-0.250845	-0.0294056	-0.191366	-0.16196
129975	115890	116990	128666			-0.165478	-0.151849	-0.0146033	0.0136291	0.150875	0.137246
2321985	2504104	2371023	2239416			0.108936	0.030151	-0.0522361	-0.0787848	-0.161172	-0.0823871
126288	112102	140455	152281			-0.171906	0.15339	0.270018	0.325296	0.441924	0.116628
1361184	1224809	1347112	1579943			-0.152305	-0.0149923	0.21501	0.137313	0.367316	0.230003
339839	386338	368379	367027			0.185012	0.116339	0.111035	-0.0686728	-0.0739774	-0.00530462
460948	381694	398400	353787			-0.272187	-0.210386	-0.381723	0.0618011	-0.109535	-0.171337
21611	15134	20141	22494			-0.513972	-0.101631	0.0577744	0.412342	0.571747	0.159405
80216	86324	78463	74103			0.105872	-0.0318775	-0.114358	-0.137749	-0.22023	-0.0824805
84855	72479	84839	78169			-0.227437	-0.000272056	-0.118403	0.227165	0.109034	-0.118131
442479	473874	447990	453116			0.0988945	0.0178575	0.0342714	-0.081037	-0.0646231	0.0164139
42988	45813	39140	40093			0.091823	-0.13529	-0.100584	-0.227113	-0.192407	0.0347066
900902	996860	874952	884050			0.146021	-0.0421663	-0.0272422	-0.188187	-0.173263	0.0149241
669429	665113	621793	613540			-0.00933158	-0.106497	-0.125774	-0.0971651	-0.116442	-0.019277
24594	25337	27125	21340			0.0429393	0.141317	-0.204746	0.0983774	-0.247686	-0.346063
101149	101536	116413	150984			0.00550927	0.20277	0.577914	0.197261	0.572404	0.375143
514614	386539	504998	443929			-0.412877	-0.027213	-0.213162	0.385664	0.199715	-0.185949
235996	248411	197375	187785			0.0739667	-0.257823	-0.329681	-0.33179	-0.403647	-0.0718574
106288	116302	93595	87094			0.129897	-0.183475	-0.287333	-0.313373	-0.417231	-0.103858
168473	188826	167579	158094			0.16454	-0.00767603	-0.0917348	-0.172216	-0.256275	-0.0840588
82971	90792	89675	80071			0.129958	0.112099	-0.0513274	-0.0178593	-0.181285	-0.163426
74277	77827	67143	58974			0.0673552	-0.145679	-0.332836	-0.213034	-0.400192	-0.187158
2044758	2034366	2019347	1591006			-0.00735085	-0.0180413	-0.361991	-0.0106904	-0.35464	-0.34395
422132	300315	462541	559727			-0.491218	0.131887	0.407029	0.623105	0.898247	0.275142
1103837	879182	1126850	1326201			-0.328293	0.0297683	0.264772	0.358062	0.593066	0.235004
179169	185462	151610	145244			0.0498026	-0.240956	-0.302842	-0.290759	-0.352645	-0.0618863
47380	47119	43059	40886			-0.00796928	-0.137963	-0.212671	-0.129994	-0.204702	-0.0747079
10770	12704	11717	8925			0.238265	0.121585	-0.271094	-0.11668	-0.509359	-0.392679
36123	40867	42449	41710			0.178019	0.232813	0.207476	0.0547942	0.029457	-0.0253373
25985	26325	22350	24647			0.0187545	-0.217404	-0.076267	-0.236159	-0.0950215	0.141137
5873	5460	8177	7584			-0.105197	0.477474	0.368861	0.582671	0.474058	-0.108613
874005	815894	1042698	932893			-0.0992598	0.254608	0.0940701	0.353868	0.19333	-0.160538
57831	45084	52028	47438			-0.359228	-0.152555	-0.2858	0.206673	0.0734277	-0.133245
14146614	13275379	14987806	17556025			-0.0917037	0.0833324	0.311509	0.175036	0.403213	0.228177
26863	28960	26557	29749			0.108441	-0.0165282	0.147221	-0.124969	0.0387796	0.163749
128594	130596	119603	115226			0.0222874	-0.10457	-0.158357	-0.126857	-0.180644	-0.0537873
11010	11170	9354	7559			0.0208147	-0.235159	-0.542547	-0.255974	-0.563362	-0.307388
12332	11501	11307	9551			-0.100647	-0.125191	-0.368683	-0.0245431	-0.268036	-0.243493
135274	149142	129183	136257			0.140802	-0.0664683	0.0104458	-0.20727	-0.130356	0.0769141
195152	188805	161444	198885			-0.0477013	-0.273564	0.0273362	-0.225863	0.0750375	0.300901
52819	49897	48922	46920			-0.0821039	-0.110574	-0.170854	-0.0284697	-0.0887501	-0.0602804
654957	609453	641794	614964			-0.103885	-0.0292899	-0.0908982	0.0745953	0.012987	-0.0616083
61044	61994	66608	48809			0.0222791	0.125846	-0.322702	0.103567	-0.344981	-0.448548
238322	248718	260635	285418			0.0615988	0.129119	0.260164	0.0675199	0.198565	0.131045
14976604	16118139	14686426	15269815			0.105975	-0.0282272	0.0279721	-0.134202	-0.0780026	0.0561992
31883	38723	32830	30826			0.280403	0.0422274	-0.0486397	-0.238176	-0.329043	-0.0908671
94407	89588	85551	79729			-0.0755883	-0.142109	-0.243789	-0.0665208	-0.168201	-0.10168
12757	10356	12596	10998			-0.300822	-0.0183234	-0.214048	0.282499	0.0867743	-0.195724
1157812	906033	1216285	1236331			-0.353766	0.0710803	0.094664	0.424846	0.44843	0.0235837
11669565	6738514	9921092	8879582			-0.792248	-0.23418	-0.394187	0.558068	0.398061	-0.160007
6904327	6075168	7190272	8699115			-0.184576	0.0585456	0.333368	0.243122	0.517944	0.274822
16649507	17152831	15472167	14072752			0.0429672	-0.105804	-0.242575	-0.148771	-0.285542	-0.136771
152559	152644	140093	140510			0.00080359	-0.122982	-0.118694	-0.123786	-0.119498	0.00428794
427579	452969	350071	350386			0.0832213	-0.288543	-0.287246	-0.371765	-0.370467	0.00129758
701088	625957	685866	757669			-0.163532	-0.0316688	0.111972	0.131863	0.275504	0.143641
1820313	2008023	1829125	1774012			0.141589	0.00696713	-0.0371708	-0.134622	-0.17876	-0.0441379
6647577	8504368	7397422	8367112			0.355375	0.154194	0.331901	-0.201181	-0.0234743	0.177707
18929	17937	15631	13835			-0.0776596	-0.276188	-0.452276	-0.198529	-0.374616	-0.176087
50466	50891	47349	46278			0.0120988	-0.0919778	-0.124985	-0.104077	-0.137084	-0.0330074
453205	462279	431307	445344			0.0286	-0.0714486	-0.0252436	-0.100049	-0.0538437	0.046205
16871	26807	21261	14964			0.668064	0.333664	-0.17305	-0.3344	-0.841114	-0.506714
91559	91737	85167	78740			0.00280202	-0.104407	-0.217605	-0.107209	-0.220407	-0.113198
136347	134097	137324	129981			-0.024006	0.0103008	-0.0689822	0.0343068	-0.0449762	-0.079283
26871	29008	24103	26549			0.110401	-0.156837	-0.0173925	-0.267238	-0.127793	0.139445
410482	370923	394711	386416			-0.146199	-0.0565222	-0.0871641	0.089677	0.0590351	-0.0306419
191991	193079	185192	173873			0.00815258	-0.0520169	-0.143005	-0.0601695	-0.151157	-0.0909879
292892	309434	276458	258702			0.0792629	-0.0833085	-0.179078	-0.162571	-0.258341	-0.0957691
3820341	3355133	3773322	4184825			-0.187331	-0.0178662	0.131466	0.169465	0.318797	0.149332
28965	30150	33044	30374			0.0578473	0.190078	0.0685262	0.13223	0.0106789	-0.121551
178493	193820	170378	167807			0.11885	-0.0671284	-0.0890646	-0.185978	-0.207915	-0.0219362
2642649	2186396	2675534	3475928			-0.27343	0.017842	0.395413	0.291272	0.668843	0.377571
7844055	8129001	7120113	7018057			0.0514784	-0.1397	-0.160528	-0.191178	-0.212006	-0.0208285
1729958	1975226	1804760	1639886			0.191281	0.06107	-0.0771415	-0.130211	-0.268422	-0.138211
1159800	1124514	1169219	1021404			-0.0445744	0.0116691	-0.183322	0.0562436	-0.138748	-0.194992
5496723	6209213	5491778	5022770			0.175839	-0.00129847	-0.130089	-0.177137	-0.305927	-0.12879
19923	19909	19327	17827			-0.00101415	-0.0438172	-0.160371	-0.042803	-0.159357	-0.116554
16611	17473	18410	17020			0.0729884	0.148351	0.0350921	0.0753623	-0.0378963	-0.113259
1100557	1057312	954681	939151			-0.0578327	-0.205143	-0.228805	-0.147311	-0.170972	-0.0236616
11897	13427	12161	10959			0.174539	0.031664	-0.118482	-0.142875	-0.293021	-0.150146
43449	45994	40517	39822			0.0821227	-0.100796	-0.125757	-0.182918	-0.20788	-0.0249617
269255	263984	270606	221257			-0.0285226	0.00722069	-0.28325	0.0357433	-0.254727	-0.290471
1059107	862275	1095440	1292829			-0.296628	0.0486621	0.287683	0.345291	0.584312	0.239021
854642	770105	878906	955021			-0.150265	0.0403887	0.160212	0.190654	0.310477	0.119824
161853	168492	147990	144056			0.057996	-0.129184	-0.168054	-0.18718	-0.22605	-0.0388699
160263	166334	108086	108171			0.0536417	-0.568262	-0.567128	-0.621903	-0.620769	0.00113411
70907	72437	66659	64896			0.0307987	-0.0891284	-0.127799	-0.119927	-0.158597	-0.0386701
4337520	4939017	4227839	4243137			0.187354	-0.03695	-0.0317391	-0.224303	-0.219093	0.00521082
9140	9267	10656	8431			0.0199082	0.2214	-0.11649	0.201492	-0.136399	-0.33789
444050	389184	405073	392782			-0.19027	-0.13254	-0.176993	0.0577295	0.0132764	-0.0444531
9082977	7418681	9214316	10320139			-0.292003	0.0207118	0.184225	0.312714	0.476228	0.163513
17175	16278	14509	15648			-0.0773866	-0.243362	-0.134332	-0.165975	-0.0569452	0.10903
3924711	4870143	4176468	4017055			0.311378	0.089697	0.0335518	-0.221681	-0.277826	-0.0561452
67746	81551	72618	71008			0.267567	0.100191	0.0678458	-0.167375	-0.199721	-0.0323456
444567	380604	412725	448581			-0.22411	-0.10722	0.0129677	0.11689	0.237078	0.120188
263241	266439	249001	231550			0.0174211	-0.0802327	-0.18506	-0.0976537	-0.202482	-0.104828
2137498	2219193	2013182	2532334			0.0541121	-0.0864455	0.244545	-0.140558	0.190433	0.33099
148533	154908	146434	133055			0.0606282	-0.0205329	-0.158761	-0.0811611	-0.219389	-0.138228
330942	342136	323906	282716			0.0479915	-0.0310032	-0.227225	-0.0789947	-0.275216	-0.196222
257754	233821	269589	279124			-0.14059	0.0647668	0.114911	0.205357	0.255502	0.0501445
36853	39673	42449	34804			0.106375	0.203949	-0.0825289	0.0975731	-0.188904	-0.286477
96728	98376	107607	109023			0.0243728	0.153766	0.172627	0.129394	0.148254	0.0188606
1787312	1660692	1584694	1427861			-0.106007	-0.173587	-0.323936	-0.0675802	-0.217929	-0.150349
291630	245163	278072	300635			-0.250398	-0.0686807	0.0438738	0.181717	0.294272	0.112554
4597451	3831219	4431956	4856723			-0.263031	-0.0528906	0.079149	0.21014	0.34218	0.13204
1058113	1290932	1127241	1094860			0.286919	0.0913023	0.0492527	-0.195617	-0.237667	-0.0420496
756464	790037	685151	728232			0.0626488	-0.142849	-0.0548733	-0.205498	-0.117522	0.0879762
103008	90633	91048	87010			-0.184648	-0.178057	-0.243503	0.00659089	-0.0588552	-0.0654461
4112378	3493621	4486655	4347154			-0.23525	0.125667	0.0800983	0.360917	0.315348	-0.045569
846918	887191	686648	694968			0.0670224	-0.302652	-0.285276	-0.369674	-0.352298	0.0173758
110105	107733	101550	94341			-0.0314198	-0.11669	-0.222923	-0.08527	-0.191503	-0.106233
687809	622413	623270	596782			-0.144136	-0.142151	-0.204804	0.00198508	-0.0606682	-0.0626533
8220781	9184430	8412331	8613507			0.159915	0.0332302	0.0673253	-0.126685	-0.0925894	0.0340951
323040	332128	319688	292682			0.0400265	-0.0150482	-0.142379	-0.0550748	-0.182405	-0.127331
3146111	2732413	2902352	2628189			-0.203394	-0.116347	-0.259501	0.0870469	-0.0561065	-0.143153
826322	670339	888563	661006			-0.301813	0.10477	-0.322041	0.406583	-0.0202275	-0.426811
10320	10072	11698	11666			-0.0350928	0.180819	0.176867	0.215912	0.21196	-0.00395191
514843	542272	385170	367381			0.0748841	-0.418637	-0.486856	-0.493521	-0.56174	-0.0682183
69705	82482	66370	66761			0.242817	-0.0707309	-0.0622566	-0.313548	-0.305074	0.00847429
780260	843930	770350	721340			0.113168	-0.0184409	-0.113276	-0.131609	-0.226444	-0.0948346
503809	372235	482972	507845			-0.436663	-0.0609373	0.0115113	0.375726	0.448175	0.0724487
223153	308324	178666	181600			0.466414	-0.320768	-0.297269	-0.787182	-0.763683	0.0234991
191186	221983	201279	189535			0.215472	0.0742198	-0.0125126	-0.141253	-0.227985	-0.0867324
571789	545954	507288	430145			-0.0667035	-0.172678	-0.41066	-0.105974	-0.343956	-0.237982
60099	58713	57256	64246			-0.033661	-0.0699141	0.0962656	-0.0362531	0.129927	0.16618
5807	6162	5777	6716			0.0856056	-0.00747254	0.209809	-0.0930782	0.124204	0.217282
183920	186350	163812	158167			0.0189364	-0.167037	-0.21763	-0.185974	-0.236566	-0.0505924
1326593	1471739	1225777	1312508			0.149796	-0.114029	-0.0153996	-0.263825	-0.165196	0.0986297
316987	384635	322438	292029			0.279066	0.0245981	-0.118312	-0.254468	-0.397378	-0.14291
69853	78559	71619	66320			0.169454	0.0360203	-0.0748781	-0.133434	-0.244333	-0.110898
104400	117043	115620	100435			0.164917	0.147269	-0.0558596	-0.0176477	-0.220777	-0.203129
287574	287005	300108	265549			-0.00285737	0.0615485	-0.114955	0.0644059	-0.112098	-0.176504
29136	29131	29304	31622			-0.000247601	0.00829478	0.118126	0.00854238	0.118373	0.109831
1646562	2685757	2927891	1792875			0.705872	0.830405	0.122818	0.124533	-0.583054	-0.707587
826859	887000	812935	775498			0.101293	-0.0245013	-0.0925183	-0.125794	-0.193811	-0.0680169
5359054	4238430	5246368	6093507			-0.338448	-0.0306593	0.185294	0.307789	0.523743	0.215954
47389	54557	44496	44099			0.203212	-0.0908766	-0.103806	-0.294089	-0.307018	-0.0129297
71069	66456	61041	58334			-0.0968209	-0.219442	-0.284883	-0.122621	-0.188062	-0.0654416
182658	195163	185535	167770			0.0955346	0.0225464	-0.12266	-0.0729882	-0.218195	-0.145207
24271	28393	21236	22303			0.226302	-0.192722	-0.121996	-0.419023	-0.348298	0.0707257
83631	89587	83018	75633			0.0992516	-0.0106136	-0.145022	-0.109865	-0.244274	-0.134408
798987	889116	836683	707338			0.1542	0.0665091	-0.175772	-0.0876905	-0.329972	-0.242281
21229	22100	21009	18408			0.05801	-0.0150289	-0.205704	-0.0730389	-0.263713	-0.190675
23349070	25900109	23802205	21499987			0.149593	0.0277301	-0.119029	-0.121863	-0.268622	-0.146759
37218	37694	39920	34828			0.0183344	0.101111	-0.0957529	0.0827768	-0.114087	-0.196864
355077	360365	338251	312697			0.021327	-0.0700377	-0.183367	-0.0913647	-0.204694	-0.113329
22979	24476	24270	20961			0.0910518	0.0788581	-0.132608	-0.0121937	-0.22366	-0.211467
580596	511453	634298	664833			-0.182933	0.127626	0.195457	0.310559	0.37839	0.0678312
159388	164461	153234	132139			0.0452025	-0.0568066	-0.270487	-0.102009	-0.315689	-0.21368
1515851	1574150	1432829	1472842			0.0544451	-0.0812615	-0.0415253	-0.135707	-0.0959703	0.0397362
707838	718868	664368	686579			0.0223077	-0.0914366	-0.0439935	-0.113744	-0.0663012	0.0474431
48261	57836	44732	40312			0.26111	-0.109551	-0.259648	-0.370661	-0.520758	-0.150098
78270	69427	73553	75578			-0.172963	-0.0896753	-0.0504931	0.0832874	0.12247	0.0391822
81395	83044	86489	72975			0.0289358	0.0875765	-0.157538	0.0586407	-0.186474	-0.245114
4411374	5444090	5161140	4749078			0.303463	0.226462	0.106419	-0.0770012	-0.197043	-0.120042
187001	197512	164761	153351			0.0788943	-0.182671	-0.286208	-0.261566	-0.365103	-0.103537
225946	286868	245165	221003			0.344409	0.117775	-0.0319121	-0.226634	-0.376321	-0.149687
321171	310291	332321	330961			-0.0497198	0.0492358	0.0433196	0.0989556	0.0930394	-0.00591624
35776	35627	28454	26314			-0.00602109	-0.330361	-0.443162	-0.32434	-0.43714	-0.112801
2274770	2282248	1934510	1745446			0.00473489	-0.233752	-0.382125	-0.238487	-0.38686	-0.148372
5370584	6033273	5712040	5027304			0.167862	0.0889271	-0.095294	-0.0789348	-0.263156	-0.184221
165829	144540	120278	120278			-0.198228	-0.463324	-0.463324	-0.265096	-0.265096	0
6348184	5727626	5918603	5491983			-0.148407	-0.101087	-0.209017	0.0473194	-0.0606101	-0.10793
298707	318364	303602	284085			0.0919462	0.0234502	-0.0724084	-0.0684959	-0.164355	-0.0958586
45844	52180	46193	41090			0.186764	0.0109413	-0.157946	-0.175823	-0.34471	-0.168887
75632	79552	81114	81303			0.0729014	0.100954	0.104312	0.0280527	0.0314104	0.00335765
6202960	5485034	6369304	7595822			-0.177456	0.0381789	0.292249	0.215635	0.469706	0.25407
7383	8849	7779	5799			0.261307	0.0753775	-0.348403	-0.18593	-0.60971	-0.423781
153583	164165	144986	135631			0.096128	-0.0831049	-0.179332	-0.179233	-0.27546	-0.0962266
142321	142159	145710	143258			-0.00164311	0.0339513	0.00946715	0.0355945	0.0111103	-0.0244842
138544	154982	156620	140192			0.161756	0.176924	0.0170598	0.0151678	-0.144697	-0.159864
16605	16918	13239	16634			0.0269413	-0.326824	0.00251741	-0.353765	-0.0244239	0.329341
864293	965448	833669	849063			0.159678	-0.0520458	-0.0256489	-0.211724	-0.185327	0.0263969
17348	16968	16242	16687			-0.0319528	-0.0950401	-0.0560447	-0.0630872	-0.0240919	0.0389953
3853143	4258109	3769702	3628644			0.144177	-0.0315852	-0.0866052	-0.175762	-0.230782	-0.05502
24832	27233	29531	25038			0.133155	0.25003	0.0119189	0.116874	-0.121237	-0.238111
7298150	5668168	7185477	7264362			-0.364648	-0.0224469	-0.00669471	0.342201	0.357954	0.0157522
11487	11803	10656	12818			0.0391515	-0.108336	0.158169	-0.147488	0.119018	0.266505
746156	741011	799412	702903			-0.00998233	0.0994619	-0.0861517	0.109444	-0.0761693	-0.185614
20955	16156	15105	14610			-0.375224	-0.472268	-0.520338	-0.0970439	-0.145114	-0.04807
83469	88105	79283	73257			0.0779834	-0.0742289	-0.188274	-0.152212	-0.266257	-0.114045
1035649	1127899	996610	960644			0.123103	-0.0554342	-0.108461	-0.178537	-0.231564	-0.0530272
48750	47213	39828	40772			-0.0462181	-0.291619	-0.257823	-0.245401	-0.211605	0.0337957
494724	504756	519676	485473			0.0289623	0.0709885	-0.0272328	0.0420263	-0.0561951	-0.0982214
238441	254219	224069	222355			0.0924395	-0.0896893	-0.100767	-0.182129	-0.193207	-0.0110782
3902545	4242028	3947399	3706363			0.120339	0.0164871	-0.0744111	-0.103852	-0.19475	-0.0908982
25575	26018	19200	19223			0.0247758	-0.413628	-0.411901	-0.438404	-0.436677	0.00172719
7803	6968	6122	5693			-0.163284	-0.350026	-0.45484	-0.186742	-0.291556	-0.104814
28292	33290	23142	22357			0.234695	-0.289881	-0.339668	-0.524575	-0.574362	-0.0497869
2011658	2548010	2086472	1723137			0.340986	0.0526805	-0.223348	-0.288305	-0.564334	-0.276028
100185	102299	95278	96164			0.0301255	-0.0724515	-0.0590977	-0.102577	-0.0892232	0.0133538
550487	575228	587506	529619			0.0634254	0.0938951	-0.0557536	0.0304697	-0.119179	-0.149649
171942	189546	175172	159482			0.140626	0.0268502	-0.108528	-0.113776	-0.249154	-0.135379
159110	141281	136179	129700			-0.171457	-0.22452	-0.294846	-0.0530632	-0.123389	-0.0703258
264175	230521	274295	291440			-0.196596	0.0542344	0.141705	0.25083	0.338301	0.0874706
65792	72678	65222	69260			0.143607	-0.0125535	0.0741102	-0.15616	-0.0694963	0.0866637
[truncated: 3,736 more rows]

## Sheet: sensitivity Stats summary
	Log2 sham2/1	Log2 sham3/1	Log2 sham4/1	Log2 sham3/2	Log2 sham4/2	Log2 sham4/3				Log2 sham2/1	Log2 sham3/1	Log2 sham4/1	Log2 sham3/2	Log2 sham4/2	Log2 sham4/3
[truncated: 4,881 more rows]
