# Supplementary material for: Signaling mechanisms in renal compensatory hypertrophy revealed by multi-omics
Source: Nat Commun. 2023 Jun 16;14:3481. doi: 10.1038/s41467-023-38958-9 (PMC10276015; doi:10.1038/s41467-023-38958-9)
Supplement: Supplementary file 20 — Supplementary Data 17 [file 41467_2023_38958_MOESM20_ESM.xlsx]

## Sheet: Readme
This table summarizes the Ingenuity Pathway Analyses (IPA, (https://www.qiagenbioinformatics.com/products/ingenuity-pathway-analysis/, IPA, Qiagen) for 24h proteomics data using whole kidney
Method: Upstream analysis was used for identifying activated/suppressed upstream regulatory molecules/networks (TFs and/or Kinases) listed in Supplemental Table4.
Contact: Hiroaki Kikuchi at NIH at hiroaki.kikuchi@nih.gov or Mark Knepper at knep@helix.nih.gov

## Sheet: IPA_wholekid_24h_proteom
© 2000-2022 QIAGEN. All rights reserved.
Upstream Regulator	Expr Log Ratio	Phospho Fold Change	Molecule Type	Predicted Activation State	Activation z-score	p-value of overlap	Target Molecules in Dataset	Mechanistic Network	TFs/Kinases in hypertrophy hypothesis (Supplemental Table 4)
MLXIPL	0.051	1.036	transcription regulator	Activated	6.819	5.38e-32	ACACA,ACACB,ACLY,ACSS2,AGPS,ANXA2,CPT1A,DHRS7B,FABP4,FASN,GNPAT,GPAM,GPD1,HMGCR,HMGCS2,KHK,LIPE,MIOX,MLXIPL,PCK1,PGD,PKLR,PLIN1,PYGL,RPL10,RPL10A,RPL11,RPL12,RPL13,RPL13A,RPL14,RPL15,RPL17,RPL18,RPL18A,RPL19,RPL21,RPL22,RPL23,Rpl23a,RPL24,RPL27,RPL27A,RPL28,Rpl29 (includes others),RPL3,RPL30,RPL31,Rpl32,RPL35,RPL35A,Rpl36,RPL37A,RPL38,RPL39,RPL4,RPL5,RPL6,RPL7,RPL7A,RPL7L1,RPL8,RPL9,RPLP0,Rplp1 (…	1303 (7)	#N/A
NFE2L2			transcription regulator	Activated	5.077	1.03e-39	ABCC1,ABCC2,ABCC4,ABCG2,ACE,ACE2,ACSL5,ACSS2,AGPAT3,AGT,AKR1A1,AKR1C1/AKR1C2,AKR7A2,ALAS1,ALDOA,APCS,ATP1A1,ATP6V0D2,BCL2L1,C5,CA3,CALB1,Calm1 (includes others),CAT,CBR1,CCT3,CCT7,CD36,CDC34,CDH1,Ces1g,CFD,CHORDC1,CLPP,CLPTM1L,COL1A1,COL4A2,COPS5,COQ7,COX4I1,CPT1A,CS,CTSD,CUL1,CYBB,Cyp4a14,CYP4A22,DAD1,DCTN3,DDX39B,DDX50,DHCR7,DNAJB11,DNAJC3,DSTN,DYNLL1,EIF2S1,EIF3C,EIF3E,EIF3G,EIF4G2,ENTPD5,EPB4…	2029 (16)	#N/A
MYCN			transcription regulator	Activated	4.519	3.01e-25	ABCA3,ABCB10,ABCB7,ABCC1,ABCC4,ABCD1,ABCD3,ABCD4,ABCE1,ABCF1,ABCF2,ABCF3,ABCG2,ACTB,ACTN4,ALDH1A1,ALDOA,ANK3,APEX1,ARPC1B,ATXN2,BAX,BCL2L1,BID,CAD,CDKN1B,CKAP4,CLU,COL18A1,COL1A1,COL4A1,DPYSL3,EEF1A1,EEF1D,EEF1G,EEF2,EGFR,EIF3C,EIF4A1,EIF4G2,EIF5A,FBN1,FN1,GAPDH,GRB2,HLA-A,HLA-DQB1,HSP90AB1,HSPD1,IGFBP7,ITGB1,ITIH3,KLK3,LDHA,LGALS1,MAGT1,MAP4,MAT2A,MRE11,MYH9,MYL12A,NACA,NCL,NDRG1,NME1,NME2,NPM1,…	1559 (11)	#N/A
MYC			transcription regulator	Activated	4.347	2.78e-51	ABCA3,ABCB10,ABCC1,ABCC4,ABCD1,ABCD3,ABCE1,ABCF1,ABCF2,ABCF3,ACACA,ACADM,ACAT1,ACLY,ACOT12,ACSL4,ACSS1,ACTB,ACTN1,ACTN4,ADD1,ADK,AFMID,AHCY,AIMP2,AK2,AKAP1,AKAP12,AKT1,ALDOA,ANGPTL4,ANKRD17,ANXA4,ANXA5,ANXA6,APEX1,Apoc1,APP,AQP1,ARAF,Arf2,ARF3,ARHGEF7,ASS1,ATAD3A,BAG1,BAX,BCAT1,BCKDHB,BCL2L1,BCR,BIN1,BOP1,BRD2,BZW2,C1QBP,CAD,Cald1,CANX,CAPN2,CAPZB,CASP3,CASP8,CAST,CCT3,CD47,CDC34,Cdc42,CDH1,CDK2,…	2226 (21)	#N/A
HSF2			transcription regulator	Activated	4.111	4.73e-06	CCT2,CCT3,CCT4,CCT5,CCT6A,CCT7,CCT8,CLU,HSPA1A/HSPA1B,HSPA4,HSPB1,HSPH1,PSMA1,PSMA5,PSMB2,PSMB5,PSMC4,PSMD10,PSMD3,TCP1,TXN		#N/A
ESRRG			ligand-dependent nuclear receptor	Activated	4.073	0.000324	ACADM,ACO1,ACO2,ALDOC,ATP5F1B,CDKN1B,CS,DLAT,DLD,DLST,ENO1,FGF1,FH,GAPDH,HADH,IDH2,IDH3A,KLK3,LDHA,LPL,MDH1,MDH2,NRP1,OGDHL,PCK1,PDHA1,PDHB,PKM,SDHB,SUCLG1,SUCLG2,TPI1	1457 (11)	#N/A
MYCL			transcription regulator	Activated	3.837	1.74e-20	Alyref,ARPP19,ATP5F1D,ATP5MG,BUB3,CAD,CARS1,CARS2,CCNK,CDC5L,CENPV,CHD7,COX7A2L,CSNK1A1,DDX3X,DOCK7,FARSA,GPHN,HSPD1,IWS1,LARS1,LUC7L3,MARS1,MOCS3,MYH4,NARS1,Ndufs5,NUDT21,OXA1L,PARD6B,PUS1,Qars,Rbm25,RPL10A,RPL11,RPL12,RPL13,RPL13A,RPL15,RPL17,RPL18,RPL19,SLC25A4,SLC25A46,SLC25A5,SNRPA1,SNRPD1,SNU13,SSB,TARS1,THOC2,THRAP3,TIMM23,TOP1,UCKL1,USP8,WTAP,YARS1		#N/A
IRF7			transcription regulator	Activated	3.701	1	ATP5F1A,BCL2L1,BCL2L13,C5,CMPK2,DDX58,DNAJA1,IFI16,IFIT1B,IFIT3,Irgm1,ISG15,Ly6a (includes others),MCL1,NAMPT,NMI,NT5C3A,PDCD2,PSMB10,PSMB8,PSME1,PSME2,RPTOR,SAMD9L,STAT1,TDRD7,TMPO,TNFAIP8,TRIM21,UBA7,USP25,USP8		#N/A
BHLHE40			transcription regulator	Activated	3.566	0.0029	AARS1,ACTN1,AK4,AKR1A1,ALDH7A1,ANXA1,ATP1B1,ATP2A2,BCL2L1,CAPG,CASP3,CASP8,CD38,CD47,CD82,CFB,Cmah,CNP,COG2,CSK,CYBB,DNAJC13,ECM1,ENO2,EPHX1,ERO1A,FASN,GBE1,GBP2,GBP6,GDA,GFPT1,GLRX,GNAI3,GSTM3,HCLS1,HDLBP,HEXA,HK1,HOMER1,HSPA5,IFI16,ITGA6,JCHAIN,LAP3,LDHA,LGALS3BP,LYN,MET,NAMPT,NCK1,NDRG1,NUB1,NUP93,P4HA1,PDE4B,PDK3,PFKP,PGK1,PLA2G4A,PLIN2,PPP2R3A,PRDX5,PSMA2,PSMB2,PSME1,PTPN2,PTPN6,RAF1,RARS1,R…		#N/A
AKT1	-0.016	-1.011	kinase	Activated	3.263	0.00249	ACAT2,ACLY,ACTC1,AIP,AKR1C1/AKR1C2,AKT1,ASS1,ATP6V1E1,BAX,BCL2L1,CASP3,CDH1,CDK2,CDKN1B,Ces1b/Ces1c,CLU,COL4A1,CRYZ,CST3,CTNNB1,CTSV,DHCR7,DIAPH1,ENO1,EP300,EZR,FASN,FN1,GATM,GCLC,GCLM,Gm14743 (includes others),GOT2,GSR,GSS,GSTA5,GSTM5,Gstt1,HMGB2,HMGCR,HMGCS1,HMOX1,HNRNPL,HNRNPM,ITGB1,LAMB1,LCN2,LDHB,LIPA,LSS,MATR3,MCL1,MDH1,ME1,MMUT,MYH10,MYH11,MYH6,MYL1,NFKB1,NFKB2,NQO1,PCK1,PDGFRB,PIK3R1,PKM,…	2263 (20)	Akt1
NR1H3			ligand-dependent nuclear receptor	Activated	3.197	1	ACACA,ACOX1,APCS,Apoc1,APOE,ASPN,BCL2L1,CAT,CD38,CD47,CD5L,CDKN1B,CFB,CRP,CTSC,CYTH1,ENPP4,FASN,FBP1,FDPS,GAS6,GPAM,GPT,GPX1,GPX3,Gsta4,GSTA5,GSTM5,GSTP1,HK1,HMGCR,HSD11B1,LPL,LSP1,LYZ,MIF,MLXIPL,PKLR,PLAU,PLTP,REN,RPS14,UCP1,VCAN		Nr1h3
HIF1A			transcription regulator	Activated	3.115	2.91e-05	ABCF2,ACE,ACO1,ADAM10,AGT,AK4,AKAP12,AKT1,ALDOA,ALDOC,ANGPTL4,APOE,ARPC2,ATP2A2,ATP5F1A,ATP5F1B,ATP5PF,ATP5PO,ATP6V0D2,BAX,BCL2L1,BCS1L,BGN,BID,CARS1,CAVIN1,CAVIN2,CD36,CDH1,CDKN1B,CORO1A,COX4I1,COX5A,Cox6c,CTPS1,CTSD,CYB5A,CYC1,Defa3 (includes others),EGFR,EIF4E,EIF4G1,EIF5A,ENG,ENO1,ENO2,ENO3,ENTPD1,ERO1A,FAM162A,FHL1,FHL2,FHL3,FN1,FSCN1,GAPDH,GBE1,GCHFR,GHR,GLYR1,GSTM3,H1-2,HMGCL,HMOX1,HP,HSPA…	2007 (20)	#N/A
SREBF1			transcription regulator	Activated	3.102	2.07e-16	AACS,AARS1,ACACA,ACACB,ACADS,ACLY,ACSL1,ACSL4,ACSL5,ACSS2,ADGRG1,ADH1C,AK4,ALDOA,ALDOC,APOA2,ARF4,ATOX1,BAX,BCL2L1,CAPZB,CFD,CFI,Chil3/Chil4,CHMP2A,COL6A1,COX4I1,CSAD,CSRP1,CTH,CYB5A,CYP51A1,CYP7B1,DARS1,DBI,DGKQ,DHCR7,EHHADH,ETHE1,FABP3,FABP4,FABP7,FADS2,FASN,FDPS,FN1,G6PD,GLB1,GPAM,GPX3,GRSF1,GSR,Gstt3,HMGCR,HMGCS1,HMOX1,HNF4A,HSPA13,HSPA1A/HSPA1B,HSPA5,IDH1,IDI1,IGHM,IMMT,IVNS1ABP,KLK3,LGALS3,…	1459 (15)	Srebf1
TLR4			transmembrane receptor	Activated	3.098	1	ALDOA,APP,ATM,BAX,BCL2L1,CASP7,CASP8,CAST,CD38,CDH1,CDK6,CERS2,CERS6,CERT1,CFB,CMPK2,COX4I1,DAB2,EGF,GBP2,HMOX1,HNRNPU,HSPA5,ICAM1,IDH2,IFI16,IFIT1B,IFIT3,Iigp1,IRAK3,IRAK4,IRF3,Irgm1,ISG15,LCN2,LDHA,LRRK2,LZTFL1,MET,MIF,NFKB1,NFKB2,NMI,NOS3,ORMDL1,PAK1,PKM,PLA2G4A,PML,RAC1,RELA,RILPL1,SH3BP5,SIGIRR,SIRT3,SMPD1,SMPD2,SMPDL3A,SOD2,SPTLC1,SPTLC2,SQSTM1,STAT1,STAT3,STAT5A,TFRC,TOR1AIP2,TRAF6,TRIM21,…		#N/A
MAP2K1/2			group	Activated	3.069	1	CDH1,CDKN1B,GCLC,HERPUD1,HMOX1,HSPA5,HSPB1,JAK1,MCL1,NFKB1,PCNA,PRKCI,RRM1		#N/A
STAT4			transcription regulator	Activated	3.035	0.0219	ACADL,ACP6,ACSS1,ADSS2,AHNAK,AKAP8L,ALDOC,AP2A2,ARFGAP3,ASPH,BCL2L1,BSG,CAPN5,CDK2,CDKN1B,CIR1,COPG1,Ctla2a/Ctla2b,Cyp2d22,DAP,DDAH2,DDX58,DPM3,ENO2,ERO1A,FDX1,FSCN1,GBE1,GLG1,GRTP1,HEXB,HLA-DQB1,IFIT1B,INTS12,ISG15,ITIH5,LAMTOR3,LRRFIP1,LUC7L,MTHFS,NDRG1,NSD3,P4HA2,PDK1,PFN2,PGP,PKP2,PRDX6,PYGL,RCN3,SELENBP1,SERPINB1,SF3B1,SH3GLB1,SMPDL3A,SRPK1,STAT1,SYPL1,TPD52,TPP2,VDAC1		#N/A
ATF4			transcription regulator	Activated	2.997	0.000149	AARS1,ABCG2,ADAM10,APEX1,APOE,ARHGAP24,ATG5,BCAT1,CALR,CANX,CARS1,CAST,CDC42EP1,CDKN1B,COL4A2,CPOX,CPT1A,CTH,CTNNB1,CYP27A1,DENND1B,EIF2S2,ERO1A,FASN,FN1,GABARAPL2,GARS1,GYS1,HERPUD1,HNF4A,HSP90B1,HSPA5,HYOU1,IARS1,IGFBP2,IGFBP7,LARS1,LGALS3,MARS1,MCL1,MGST1,MRPS7,NAPA,NARS1,NDRG1,NID2,PCK1,PCK2,PHGDH,PSAT1,PSEN1,PSPH,SARS1,SEL1L,SERPINF1,SHMT2,SLC3A2,SNTB1,SOD2,STAT3,STX5,TBL1X,TKT,WARS1,WFS1,XDH	1337 (11)	#N/A
IKBKG	0.154	1.113	kinase	Activated	2.995	0.284	AEBP1,ATP2A2,BAX,CLU,CTSB,CTSF,CTSZ,CYP7B1,DCN,Defa3 (includes others),ENPP2,GBP2,GM2A,GPT,GRN,Gstt1,HLA-A,ICAM1,IFI16,IFIT1B,ISG15,LCN2,MYH6,NAGLU,NFKB2,NID1,OGN,PLD3,RABEP2,SFRP1,SOD3,TMEM176B,TNFAIP2		#N/A
KLF6			transcription regulator	Activated	2.976	0.0258	ACADM,AGT,ALDOA,ALDOC,BCKDHA,BCKDHB,BCL2L1,CDH1,CDKN1B,CFB,Chil3/Chil4,COL1A1,ENG,ENO2,GAPDH,HIBCH,HNF4A,ICAM1,IVD,LDHA,MCCC1,MCCC2,MCL1,MMUT,PCNA,PFKL,PFKP,PGAM1,PGK1,PKM,PLAU,SERPINH1,TPI1		#N/A
IGF1	0.395	1.315	growth factor	Activated	2.952	0.2	ABCF2,ACACA,ACSS2,ACTR1B,ADA,AKR1B1,AKR1C1/AKR1C2,AKT1,ANPEP,APH1A,APP,ATL2,ATM,BAX,BCL2L1,BGN,BSG,Car15,CASP3,CAVIN2,Cdc42,CDH1,CDK2,CDKN1B,CGNL1,CLU,CNN1,CNP,COBL,COL14A1,COL1A1,COL1A2,CRYAB,CTNNB1,CTSD,CYBB,CYFIP2,DCN,DDX5,DDX50,EGF,EIF4B,EIF4E,FABP4,FASN,FBLN1,FHOD3,Fmnl1,FN1,GAP43,GAPDH,GAS6,GHR,Gm21596/Hmgb1,GPD1,GPD2,GPT,HMGCR,HMOX1,HSD11B1,HSD11B2,HSD17B11,HSD3B1,HSPA1A/HSPA1B,HSPA4,HSPA5…		#N/A
USF2			transcription regulator	Activated	2.942	0.313	AGT,APOA2,CPT1A,CPT1B,EIF4E,FASN,FMR1,HMOX1,IGF2R,KLK3,LGALS3BP,MYH9,P4HA1,PKLR,PRKAR1A,PRKG1,REN		#N/A
IRF1			transcription regulator	Activated	2.921	1	BAX,CASP3,CASP7,CASP8,CDK2,CEACAM1,CFB,CMPK2,CYBB,DDX58,EIF4A3,ERAP1,FN1,GBP2,IFIT3,ISG15,ODC1,PCNA,PML,PSMB10,PSMB8,PSME1,PSME2,SAMHD1,STAT1,STAT3,TRADD,TRIM21		#N/A
PPARA			ligand-dependent nuclear receptor	Activated	2.907	8.99e-23	AADAC,ABCD3,ACAA1,Acaa1b,ACAA2,ACACA,ACADL,ACADM,ACADS,ACADVL,ACAT1,ACAT2,Acot1,ACOT2,Acot6,ACOT8,ACOX1,ACSL1,ACSL5,ACSS2,ADAM10,AHCY,Akr1b7,ALDH2,ALDH3A2,ALDH9A1,ALDOB,ANGPTL4,ANXA2,APCS,APEX1,APOA2,Apoc3,APOE,APP,AQP7,ARHGDIA,ASL,ASS1,ATP5F1B,BAX,BCKDK,BCL2L1,C1QB,C5,C6,C8A,C9,CAT,CD36,CDK2,CDS2,CEACAM1,CFH,CFI,COX4I1,CPT1A,CPT1B,CPT2,CROT,CS,CSAD,CTH,CYB5B,CYBB,CYP27A1,CYP4A11,Cyp4a14,CYP51A1,…	950 (15)	Ppara
SOX11			transcription regulator	Activated	2.888	1	ADAM10,ADSS2,AS3MT,ASPN,CACYBP,CASP6,CCDC186,CUL1,DBN1,DENND10,DNAJC16,EP300,FGG,GSK3B,HSPD1,ITGB1,LGALS9B,MSI2,MYO1B,NIPSNAP1,NTN1,PAG1,PRKACA,PTH1R,SEPTIN2,SKAP2,STAT1,TBL1XR1,TNXB,UGT3A1		#N/A
SREBF2			transcription regulator	Activated	2.879	1.65e-05	AACS,ACAA2,ACACA,ACLY,ACSL1,ACSS2,ALDOC,APOA2,CYB5A,CYP51A1,CYP7B1,DBI,DHCR7,FABP7,FADS2,FASN,FDPS,G6PD,GTF2I,HMGCR,HMGCS1,ICAM1,IDH1,IDI1,LIPA,LSS,MCM6,MTTP,MVD,NSDHL,PCYT1A,PLIN2,RDH11,REG1A,SQLE,TM7SF2,TMEM97	1669 (17)	Srebf2
EIF4E	0.064	1.046	translation regulator	Activated	2.844	3.16e-06	ANAPC2,ATOX1,BCL2L1,BCLAF1,BIRC6,CAPG,CAPZB,CDC34,CDK2,CTSZ,CUL2,CYBB,DGUOK,DPYD,EGFR,EP300,FN1,GPS1,GPX3,GRB2,HLA-A,HLA-DQB1,HMOX1,HMOX2,HRAS,IFI16,IGFBP4,ILF2,LGALS3BP,LSM1,LSM2,LSM6,LYZ,MAPKAPK2,MCL1,MPV17,NEDD8,NHP2,NOL3,NRP1,NUDT3,ODC1,PA2G4,PCNA,PDS5B,PHB,PIN1,PNKP,POLR3D,PRDX5,PRPS1,PTGES3,PVALB,REPS2,RHOG,RPL10A,RPL19,RPL35,RPL37A,RPS13,SIRT2,SLC2A5,SVIL,TGFBI,TMEM119,TNC,TP53BP2,UBA7,UBE…	1496 (10)	#N/A
NONO	0.077	1.055	transcription regulator	Activated	2.75	1	ACACA,CD38,CMPK2,DDX58,FASN,GMPR,IFIT3,ISG15,LGALS3BP,NOS3,NT5C3A,PDE2A,PDE3A,PDE4B,PDE4C,PDE8A,PML,PNPT1,RNF213,SAMD9L,SERPING1,SLFN5,STAT1,TRIM25		#N/A
FGFR4			kinase	Activated	2.736	0.09	ACACA,ACACB,ACLY,BCL2L1,CDH1,CTNNB1,DGAT1,FASN,LPL,MLXIPL,PLAU		#N/A
STAT1	0.103	1.074	transcription regulator	Activated	2.728	1	ACE,AGT,ALDH1A3,APOE,BAX,BCL2L1,CAPN1,CASP3,CASP6,CASP8,CDK2,CDKN1B,CEACAM1,CFB,Chil3/Chil4,CLIC5,CMPK2,COL1A1,Cyp2d9 (includes others),CYP2E1,CYP4A11,DNM1L,DPP4,FGA,FGB,FN1,GBP2,GBP6,GLS,ICAM1,IFI16,IFIT1B,IFIT3,IGF1,Iigp1,Irgm1,ISG15,KCTD12,LCN2,LPL,Ly6a (includes others),LYPLA1,NFKB1,PDGFRB,PECAM1,PLIN2,PSMB10,PSMB8,PSME1,PSME2,PTGS1,RNF213,S100A10,SAMD9L,SAMHD1,SERPINA3,Serpina3g (includes ot…		Stat1
STAT5a/b			group	Activated	2.717	1	AKT1,BCL2L1,CAVIN2,CD36,CDKN1B,Chil3/Chil4,CLU,IDI1,IGF1,MCL1,PARVB,PCK1,PDE4B,RBP1,STIP1,UGP2,XIAP		#N/A
IFN Beta			group	Activated	2.665	1	AADAT,ACAT1,ACE2,ACMSD,ADNP,AFMID,BCL2L1,CMPK2,CYBB,CYP2E1,DAG1,DDX58,DPP4,EEF1A1,EIF2S1,ENPEP,FN1,GAS6,HAAO,HLA-A,HNRNPK,ICAM1,IFI16,IFIT1B,IFIT3,ISG15,KMO,KYAT1,KYNU,MSH2,MT-CO2,MT-ND2,MTAP,PCBP1,PLCG1,PNPT1,QPRT,RTN4,STAT1,TNRC6B,TXNRD1,USP25		#N/A
PPARD			ligand-dependent nuclear receptor	Activated	2.657	4.35e-06	ACAA1,ACAA2,ACACA,ACACB,ACADL,ACADVL,ACOX1,ACSL5,ACY1,ADPGK,ALDH2,ALDH3A2,ALDH9A1,ANGPTL4,APOA2,APOB,APOE,AQP7,ASS1,BCL2L1,BDH1,C1QB,CD36,CDK2,CDKN1B,Chil3/Chil4,CPT1A,CPT1B,CPT2,CSAD,ECH1,ECI2,ENO1,FABP3,FABP4,FABP7,FASN,FBP1,FN1,GAS6,GHR,GOT2,GPAM,GPD1,GPD2,GSTA5,Hbb-b1,HMGCS2,HSD11B2,ICAM1,IDH3B,IGFBP2,ILK,Irgm1,KYAT1,KYAT3,LDHA,LDHB,LIPE,LPCAT3,LPL,MAPK1,MAPK3,MLYCD,NDUFB10,OXCT1,PCNA,PDE4C,P…	973 (14)	#N/A
MAPK7			kinase	Activated	2.647	0.123	AACS,ACACA,ACLY,ACSS2,ALDOC,CDKN1B,CYP51A1,DHCR7,FASN,FDPS,HMGCS1,HMOX1,IDI1,LSS,MCL1,MVD,NOS3,NQO1,NSDHL,PDE3A,RDH11,SQLE,TM7SF2		#N/A
IKBKE			kinase	Activated	2.64	0.0427	ACLY,ALDOC,CDKN1B,DLST,ENO3,HLA-A,IDH3A,IFI16,IFIT3,LDHA,MAT2A,PDHA1,PDK3,PFKL,PGK1,PGM1,PGM2,PGM3,PHGDH,PSAT1,PSPH,PYGL,REG3G,RPE,SLC16A1,STAT1,TPI1		#N/A
ARNT			transcription regulator	Activated	2.62	0.000154	AKT2,ALDH7A1,ALDOA,ALDOC,ANGPTL4,ATP5PO,CD81,COX6B1,CRYAB,CTSD,CYP2A6 (includes others),DEGS1,DNAJC2,EIF6,ENG,ENO1,ERO1A,G6PD,GAPDH,Gk,HNF1A,HNF4A,IGHM,ITGAV,LDHA,Macf1,MPP1,MYL6,MYO1C,NDUFS2,NDUFS3,NDUFS4,NOS3,NQO1,PCK2,PGK1,PGM2,PPP2CB,RANBP1,RANGAP1,TFRC,TP53RK,TPI1,TUBA4A	1819 (13)	#N/A
ESRRA			transcription regulator	Activated	2.613	0.000111	ACADM,ACADVL,ACOX1,ACSL1,ALAS1,ALDOC,ANGPTL4,ANXA1,ARHGAP24,ASAH1,ATP2A2,ATP5F1B,CASC3,CASP8,CD36,CDK12,CKB,COL1A1,COL4A1,COL4A2,CPT1B,CSAD,CSRP2,CTSH,CYB5A,CYBB,CYP51A1,DEK,EGF,EMILIN1,ENDOG,ENO1,ENPEP,ETFDH,FABP3,FABP4,FGF1,GAPDH,GOT1,HADHA,HK1,HMGCR,HMGCS1,HMOX1,HSD17B4,HTATIP2,IDH3A,IDI1,IGFBP4,LDHA,LDHB,LIPA,LIPE,LPL,LRG1,LTF,MAOB,MED1,MIEN1,MTCH2,MYH6,MYH9,NDUFB5,NOS3,NRP1,PCK2,PDP1,PKM,PLI…	1659 (17)	#N/A
MAP2K6	0.057	1.04	kinase	Activated	2.606	1	ATP2A2,BAX,BGN,CRYAB,ISG15,MYH11,MYH6,PLAU,PRDX1,PTH1R,RELA,STAT1,VDR		#N/A
Akt			group	Activated	2.559	0.000357	ACP2,ADD1,AIMP2,ALG9,APP,ATP5F1A,ATP5F1D,BAX,BCAM,BCL2L1,BID,CD36,CDH1,CDKN1B,CLPTM1,COPS6,COQ7,COX4I1,CPD,CPM,CPT1A,CTNNB1,CTSD,EGFR,EPRS1,ERAP1,FABP4,FASN,FHIT,FKBP5,FN1,GALNT11,GCDH,GSK3B,GSR,GSS,GSTK1,HGSNAT,HM13,HMOX1,HSPG2,IGF1,IGFBP2,ITGB5,LAMB2,LAMP1,LCN2,LMBRD1,LMF2,LMNA,LPL,MAGT1,MAN2A1,MAP2,MCAM,MCL1,MFN2,MGAT4B,MLXIPL,MME,MRE11,MT-CO1,MT-CO2,NCEH1,NDRG1,NDUFB8,NDUFV1,Nedd4,NFKB1,Nnt,N…	1898 (21)	#N/A
FGFR2			kinase	Activated	2.488	0.477	AMN,BAX,CA2,CA4,CDH1,CLIC6,COL1A1,COL4A1,COL4A2,CTSC,CTSH,CUBN,DAB2,ENPEP,FLRT3,FN1,HRAS,ICAM1,IGF1,KBTBD11,LAMB1,PLXNB2,PTH1R,PTPRA,S100G,SFRP1,SPINK1,TSPAN8,TTR		#N/A
Ifnar			group	Activated	2.484	1	DDX58,GBP2,HLA-A,IFI16,IFIT1B,IFIT3,Irgm1,ISG15,PNPT1,PSMB8,RNF213,Sp100,STAT1,TRIM21,UNC93B1		#N/A
IFNAR2			transmembrane receptor	Activated	2.449	1	DDX58,ISG15,PSMB10,PSMB8,PSME2,SEPTIN4,TGM2,UBA7		#N/A
TFDP1			transcription regulator	Activated	2.433	1	ATM,CASP3,CASP7,CASP8,DHFR,STMN1		#N/A
PLAGL1			transcription regulator	Activated	2.429	1	ANGPTL4,FABP4,LDHA,LOC102724788/PRODH,PLIN2,SORD		#N/A
MITF			transcription regulator	Activated	2.429	1	ACO2,ACSL1,ALDH16A1,AMDHD2,AP1B1,AP1G1,AP3D1,APOE,ASAH1,ATP1A1,ATP6V1B2,ATP6V1C1,ATRX,CDK2,CHTF18,CLCN7,COL1A1,COX4I1,DIAPH1,FGD4,FN1,GM2A,GMPR,HMBS,ITPKB,IVNS1ABP,LGALS3,MCM6,MDH1,MET,MGAT4B,NPM3,POLD1,PPM1H,QDPR,RAB7A,RPA3,SERPINF1,SHTN1,SNW1,SORT1,STX7,STXBP1,TDRD7,UPP1,VAT1,ZFYVE16		#N/A
TGFB2			growth factor	Activated	2.41	1	ALDH1A1,ANGPTL4,ASPN,CD36,CNN1,COL1A1,COL1A2,COL4A1,Ctla2a/Ctla2b,CYP24A1,DES,FN1,HMOX1,HSPG2,ITGB5,PDGFRB,PECAM1,SMAD2,TAGLN,VCAN,VDR,XIAP		#N/A
E2F1			transcription regulator	Activated	2.396	3.05e-09	ABCG2,ACADL,ACSL5,ACTR1A,ACTR3,ADK,AKT1,ALG5,ALPL,ARID1A,ATG4B,ATG5,ATM,BAX,BCL2L1,BCS1L,BECN1,BID,BUB3,CA2,Calm1 (includes others),CALR,CASP3,CASP6,CASP7,CASP8,CBX5,CCT2,CCT4,CD2AP,CDK2,CDKN1B,Ces1b/Ces1c,CKB,CLIC1,COPS8,COX4I1,COX5A,Cox7c,CPT2,CRKL,CRYAB,CSDE1,CSE1L,CTNNB1,CTSB,CWC27,CYB5A,DDAH2,DDX1,DDX39B,DHFR,DIABLO,DNMT1,DUT,EIF3I,ENO2,ERH,EXOSC9,FEN1,FHIT,FHL1,FKBP3,GM2A,GRAMD4,HADHA,HMGB2…	1963 (20)	#N/A
IRF3	0.074	1.052	transcription regulator	Activated	2.392	1	ABCC2,AHNAK,ANXA4,CLIC4,CMPK2,DDX58,FGF1,FN1,ICAM1,IFI16,IFIT1B,IFIT3,IRF3,Irgm1,ISG15,LCN2,NECTIN2,NT5C3A,PAH,PIK3C3,PLCG2,PML,PNP,PPP2R3A,RASA1,RPS7,RPTOR,SAMD9L,SORL1,STAT1,STK4,TDRD7,TIMP3,TMPO,USP8		#N/A
EIF2AK2			kinase	Activated	2.388	1	AKT2,BAX,BCL2L1,DDX58,ISG15,LGALS3BP,NFKB2,NMI,PSMB10,SAMHD1,SOD2,STAT1,XIAP		#N/A
Brd4	0.064	1.046	kinase	Activated	2.387	0.215	APCS,CDH1,CFB,COL1A1,COL1A2,COL4A1,COL4A2,COL6A3,HBA1/HBA2,Hbb-b1,HNRNPH1,LGALS3,PLAU,PTBP1,Serpina3g (includes others),SLC4A1,SPTA1,SRSF6,TAGLN		#N/A
MKNK1			kinase	Activated	2.354	5.09e-09	ACOT7,AGRN,ANGPTL4,Ank2,ANXA2,ANXA5,AP3D1,ARIH1,ARVCF,BAG3,CD34,CFH,CLU,CPLX2,CTH,CYRIA,DCTN1,DNM3,DPYSL3,EEF1D,EPB41L2,FLNA,FLNB,GAP43,GGCT,GNAI1,GNAQ,GPS1,HADHA,HSD17B4,HSPA2,HSPA4L,IFI16,ISG15,KCTD12,KIF1B,KLC1,LAMB2,LAMC1,LCN2,MAN2A1,MAP1B,MAPK1,Mapre2,MAPT,MYO5A,MYO6,PAFAH1B1,PDK1,PDLIM5,PLTP,PLXNB2,PREP,PTBP1,RAB14,RAB3A,RNH1,SERPINH1,SFRP1,SMAD2,Spaca6,SPARC,STRN4,STXBP1,TAGLN,TM9SF2,TPP1,…		Mknk1
TGFB1			growth factor	Activated	2.353	2.28e-13	AASS,ABCC2,ABCD1,ABCE1,ABCF1,ABCG2,ACAA2,ACE,ACLY,Acot1,ACSM3,ACSS1,ACTC1,ACTN1,ADAM10,ADI1,ADK,AFM,AHNAK,AIF1L,AK1,AKR1C1/AKR1C2,Akr1c19,AKT1,ALDH2,ALDH3A2,ALDH5A1,ALDOA,ALDOB,ANGPTL4,ANPEP,ANXA11,ANXA2,AP3S1,APOB,APOE,Apon,APP,AQP1,ARF4,ARHGAP24,ARHGAP27,ARHGAP35,ARHGEF2,ARPC2,ASPM,ASPN,ASS1,ATG4B,ATG5,ATM,BAX,BCAT1,BCL2L1,BDH1,BECN1,BGN,BID,BIN1,BMPR2,BSG,C1QB,C5,CAB39,CADM1,Calm1 (includes ot…	2389 (19)	#N/A
IGF2BP1	0.042	1.03	translation regulator	Activated	2.331	0.09	ACTB,CDC34,COL14A1,COL1A1,COL1A2,COL6A3,CYFIP2,LGALS1,OCLN,SERPINH1,TNC		#N/A
CD247			transmembrane receptor	Activated	2.324	0.385	ALAS1,EIF2S2,ETFA,HSP90AA1,HTATSF1,ITPR1,MTHFS,NASP,NDUFB6,RPP30,RPS17,SNRNP70,SRP14,TARDBP,VPS4B		#N/A
MAP2K5			kinase	Activated	2.323	0.00356	AACS,ACACA,ACLY,ACSS2,ALDOC,BCAR1,CYP24A1,CYP51A1,DHCR7,FDPS,HMGCR,HMGCS1,IDI1,LSS,MVD,NSDHL,PDE3A,RDH11,SQLE,TM7SF2	561 (7)	#N/A
LMO2			transcription regulator	Activated	2.294	0.011	ABCB10,ACOX2,ACTB,ADGRG1,ANXA1,BMPR2,CASP3,CAT,CD34,CLDN2,COL18A1,COMT,CPSF7,CSTB,CYFIP2,DDHD2,DDX3X,DPP4,ENG,ENO2,EPB42,FBLN1,FBP1,FBXO7,FLOT2,FNDC3B,FTH1,GALNT1,GIMAP8,GSDME,HEXIM1,HS1BP3,IGF2R,Iigp1,IL1RAP,INPP5B,KCTD17,LGALS1,LMCD1,LSP1,LYN,MAP3K5,MGLL,MYH10,NCKAP1,NDRG1,NLRX1,NT5E,OXCT1,PAG1,PCBP3,PISD,PKD2,PLA2G4A,PLCG2,PURA,RAB11FIP4,RAPGEF5,RNPEP,SCARB2,SERPINF1,SLC16A1,SLC5A9,SNTB2,SOD2,…		#N/A
BMP4			growth factor	Activated	2.276	1	ABCF1,ABCG2,ADGRG1,Cald1,CDH1,CDK2,CNN1,COBLL1,DEK,EGFR,EIF4A2,EPCAM,HSD3B1,LCP1,PAPPA2,PFKL,PFKM,PKLR,PKM,PRR5,SMAD5,SPARC,TAGLN,TGM2		#N/A
ERN1			kinase	Activated	2.268	1.76e-08	ACACA,AP1M2,ARF4,ATP2A2,BECN1,CAD,CDH1,COL6A1,CYP2E1,DERL2,DGAT1,DNAJB11,DNAJC10,DNAJC3,EPCAM,ERO1A,ERP44,FASN,FN1,GOLGA3,GOT1,GPT,HDLBP,HOOK1,HSP90B1,HSPA5,LAD1,MCL1,MLXIPL,MORF4L2,MVD,NARS1,NCOA3,P3H1,P4HB,PDIA5,PDIA6,PLIN2,SEC11A,SEC22B,SEC24D,SEC61A1,SEL1L,SELENOS,SMARCB1,SPARC,SPCS2,SRP19,SRP68,SRPRA,SSR3,STX5,SURF4,TBCB,TINAGL1,TMED3,TXNDC5,UBE2J1,USO1,WARS1,WFS1	1262 (12)	#N/A
RUVBL1	0.029	1.02	transcription regulator	Activated	2.236	0.263	CARS1,CASP3,MCM3,NAE1,NUDCD2,PCNA,PSMA7,PSMB7,PSMC4,PSMD12,QKI,TMEM19		#N/A
HOXD3			transcription regulator	Activated	2.236	0.427	COL1A1,DSP,TAGLN,TGFBI,TGM2		#N/A
LILRB3			transmembrane receptor	Activated	2.236	0.0421	ACACA,FASN,HMGCR,IDI1,SQLE		#N/A
CD163			transmembrane receptor	Activated	2.219	0.123	ALDH1A1,CD36,HMOX1,ICAM1,PROM1		#N/A
Growth hormone			group	Activated	2.203	0.00239	ACAA1,ACACA,ACSL1,ACTB,AGT,AKR1A1,AKR1B1,ANGPTL4,APOE,BPHL,CA3,CALB1,CAT,CD36,CDH1,CLU,COL18A1,COL1A1,COMT,CROT,CTH,CYB5B,CYP2E1,Cyp4a14,DECR1,EGFR,FABP4,FASN,FDPS,FGG,FKBP5,FN1,FTH1,G6PD,GCDH,GCLC,GHR,GLUD1,GPT,GSTM1,GSTM5,GSTP1,HADH,HADHB,ICAM1,IGF1,IGFBP2,LIPE,LPL,MEP1B,MT-CO2,MT-CYB,MT-ND3,MT-ND5,NAMPT,NDRG2,PCK1,PCNA,PRDX3,Pzp,RAB3A,Serpina3g (includes others),SOD1,STAT5A,TBC1D4,TKT,TSC22D1,…	1064 (17)	#N/A
INHBB			growth factor	Activated	2.2	1	COL4A1,Ctla2a/Ctla2b,MAN2B2,SLC2A2,TNC		#N/A
CREB3L1			transcription regulator	Activated	2.194	0.427	COL1A1,COL1A2,HSP90B1,HSPA5,PAPSS2		#N/A
FOXC1			transcription regulator	Activated	2.177	1	CLU,ECM1,HLA-DQB1,ICAM1,IFIT3,IRF6,ISG15,PIN1,PSMB8,SAMHD1,SFN,STAT1,TGM1,TRIM68,TSC22D1		#N/A
EN1			transcription regulator	Activated	2.173	0.242	ALDH1A1,ALDOC,COL1A1,COL1A2,SNCA		#N/A
EGFR	-0.003	-1.002	kinase	Activated	2.162	1.66e-07	ABCG2,ABI1,ACOT7,ACTB,ACY1,AGO2,AHCTF1,AKT1,ALG9,ANXA1,APP,ATAD3A,BAX,BCAM,BCL2L1,BZW2,CAD,CAPZA2,CASP3,CBX5,CCAR1,CCT5,CD47,CDH1,CDK2,CDK6,CDKN1B,Chil3/Chil4,CLDN2,CLPTM1,COL1A1,COL6A1,CPM,CRYAB,CST3,CTNNB1,CUL1,CUL3,DAG1,EGF,EGFR,EIF4E,EIF5A,EIF6,EPCAM,EPS15,EXOSC5,FABP7,FAM234A,FASN,FBN1,GHR,GRN,GXYLT1,Hbb-b1,HERPUD1,HM13,HNRNPA2B1,HNRNPD,HNRNPDL,HNRNPH1,HNRNPK,HP,HSD11B2,HSP90B1,HSPA5,HSPB1,H…	2078 (20)	#N/A
FCGR2A			transmembrane receptor	Activated	2.158	1	C5,GBP2,ICAM1,IFIT3,ISG15,MARCKSL1,PECAM1,STAT1		#N/A
NFE2L1			transcription regulator	Activated	2.154	3.43e-07	CYP4A11,Cyp4a14,GCLC,GCLM,GSTP1,HMOX1,NQO1,PSMA1,PSMA6,PSMA7,PSMB1,PSMB2,PSMB5,PSMB6,PSMB7,PSMC2,PSMC3,PSMD1,PSMD11,PSMD12,PSMD14,TMEM33,XPC		#N/A
CREB3L2			transcription regulator	Activated	2.138	0.00191	ARF4,COPB1,HSPA5,MCL1,SEC23A,SEC23B,SEC24C,USO1		#N/A
IGF1R			transmembrane receptor	Activated	2.136	2.57e-09	ABCC4,ACADM,ACADS,ACP1,ACSL1,ACTN4,ALDOA,ANXA3,APP,ATM,ATP5F1A,ATP5F1B,ATP5F1D,ATP5MF,ATP5MG,ATP5PD,ATP5PF,ATP5PO,BAX,BCL2L1,Cabp1,CALU,CAPG,CD36,CD38,CD5L,CDH1,CDKN1B,CLU,COL18A1,COL1A1,COL4A1,COL4A2,COX4I1,Cox5b/Gm34962,CPT2,CTNNB1,CTNND1,CTSD,DES,FASN,FTH1,GTF2B,HADHA,HSPA5,IGF1,IGF2R,IGFBP2,IGFBP4,IL16,IVNS1ABP,LASP1,LIPE,LPL,MAPK14,MFN2,MT-CO1,MT-ND3,MT-ND4,NDUFA3,NDUFA4,NDUFA9,NDUFB4,NDUFB9…	1948 (20)	#N/A
SIGLEC8			transmembrane receptor	Activated	2.132	6.44e-07	ATP5MK,BAX,COX7A2,CSTB,EEF1E1,FAM162A,FTL,HSPE1,MIEN1,MIF,NHP2,NME1,P4HA1,PFKL,PGK1,PGM2,PRDX1,RANBP1,RGS10,RPS14,TPI1,UQCC2,UQCRQ	1440 (7)	#N/A
LDB1			transcription regulator	Activated	2.117	0.0101	ABCB10,ACOX2,ACTB,ANXA1,BMPR2,CASP3,CAT,CD34,CLDN2,COL18A1,COMT,CPSF7,CSTB,CYFIP2,DDHD2,DDX3X,DPP4,ENG,ENO2,EPB42,FBLN1,FBP1,FBXO7,FLOT2,FNDC3B,FTH1,GALNT1,GIMAP8,GSDME,HEXIM1,HS1BP3,IGF2R,Iigp1,IL1RAP,INPP5B,KCTD17,LGALS1,LMCD1,LSP1,LYN,MAP3K5,MGLL,MYH10,NCKAP1,NDRG1,NLRX1,NT5E,OXCT1,PAG1,PCBP3,PISD,PKD2,PLA2G4A,PLCG2,PURA,RAB11FIP4,RAPGEF5,RNPEP,SCARB2,SERPINF1,SFRP1,SLC16A1,SLC5A9,SNTB2,SOD2,S…		#N/A
G protein alphai			group	Activated	2.114	0.542	DDX58,EMD,GBP2,GBP6,GBP7,HLA-A,IFIT1B,IFIT3,Iigp1,Irgm1,ISG15,MYH11,PSMB8,SERPING1,TAGLN2,TGM1		#N/A
FLI1			transcription regulator	Activated	2.089	0.118	ADGRG1,AIP,COL1A1,COL1A2,DDX21,DNMT1,HSPA8,INPP5D,LDHA,NEU1,Nolc1,NPM1,RACK1,RPL18,SNRPB,SNU13,SRC,TCP1,TNC		#N/A
TGFB3			growth factor	Activated	2.06	1	ASPN,CDH1,CDKN1B,COL1A1,COL1A2,EEF1D,ENG,FN1,ITGAV,OCLN,PALLD,RHOA,SMAD2,STAT6,TAGLN,TIMP3,TJP1,TNC,TNS1,XIAP		#N/A
PTK2	0.175	1.129	kinase	Activated	2.056	0.0822	CDKN1B,COL1A1,COL1A2,CSPG4,DSP,FN1,LPP,MYH6,OCLN,P4HA1,PALLD,PDGFRB,PTK2,PTK2B,SERPINB1,TIMP3,TJP1,TNC,XIAP		#N/A
NFATC2			transcription regulator	Activated	2.039	1	ATM,BCL2L1,CASP3,CMPK2,CRYAB,DAB2,ENPP2,IFIT1B,IFIT3,Iigp1,ISG15,ITPR1,LDHA,MAPK3,NFKB1,NMI,PDCD5,PLD1,PML,PPP3R1,PTPN1,PTPRK,RAB10,RILPL1,SH3BP5,SLC3A2,SRC,STAT1,STAT5A,TSC22D1,USP25		#N/A
NRF1			transcription regulator	Activated	2.014	5.71e-07	ALAS1,ATP1A1,ATP1B1,CD47,CDH1,COX4I1,COX5A,Cox5b/Gm34962,COX6A1,COX6B1,Cox6c,COX7A2,Cox7c,FMR1,FTH1,GCLC,GCLM,HMOX1,HPCAL1,IDE,MOGS,NQO1,PSMB7,PSMC1,PSMC4,PSMC6,PSMD14,PSMD3,PSMD6,SDHA,SLC19A1,SURF1,TJP1,VDAC1	1163 (7)	#N/A
SATB1			transcription regulator	Activated	2.013	1	ACTN1,ARF5,CDH1,CEACAM1,CTNNA1,CTSD,Cux1,CYBB,FERMT2,GLRX,HSP90AA1,HSPA8,IL16,ILF3,ITGB1,NIBAN1,NUP153,PSMD2,PTGES3,RIPK1,RPLP0,SLC27A2,TAOK1,TSG101,TUBA4A,VTA1,WARS1		#N/A
EIF3M	-0.106	-1.076	translation regulator	Activated	2	0.0213	EIF3C,EIF3F,EIF3H,MIF		#N/A
TCL1A			transcription regulator	Activated	2	0.121	C1QB,CD5L,CTSB,CTSC,CTSD,CTSH,CYBB,FABP7,FKBP5,GUSB,HMOX1,LCN2,LTF,Ly6a (includes others),MAN2C1,MCL1,MYO5A,NEU1,Ngp,Retnlg,SCARB2,SNX6,TNFAIP2,UTRN		#N/A
MEF2A			transcription regulator		1.998	1	ACTC1,ATP2A2,CLIC6,CPT1B,CTNNB1,ENO3,GBP2,GSTA3,Gsta4,GSTA5,IFIT1B,IFIT3,MYH6		Mef2a
BCL6B			transcription regulator		1.987	0.145	ATM,CASP3,CASP7,CASP8		#N/A
TWIST			group		1.982	0.091	CDH1,NRP1,SERPINH1,ST8SIA1,YBX1		#N/A
TP53RK	0.039	1.027	kinase		1.982	0.0213	PSMA3,PSMB5,PSMB7,RRM1		#N/A
CDX1			transcription regulator		1.982	1	CLDN2,CLU,DDC,TREH		#N/A
Interferon alpha			group		1.974	1	ACP2,ANXA5,BCL2L1,BCL2L13,BCR,CASP3,CASP8,CD38,CD81,CDH1,CDKN1B,CEACAM1,CHMP5,CMTR1,COX7A1,CTH,CYP2E1,DAG1,DDX58,DRAP1,EGFR,ENPP2,FASN,FBXO6,GBP2,GBP6,GIMAP4,GLS,HLA-A,HSPA1A/HSPA1B,ICAM1,IFI16,IFIT1B,IFIT3,IGFBP4,Iigp1,ISG15,ITGB1,ITPR1,JAK1,LAP3,MCL1,MT-CO1,MT-CYB,NF2,NMI,NPM1,NPM3,NT5C3A,NT5E,PML,PNPT1,PPM1K,PRKACA,PSMB8,PTBP1,RABGAP1L,RBCK1,RELA,RIPK1,RNF213,SAMD9L,SEPTIN4,SERPINB1,SERPINB9,S…		#N/A
LILRB1			transmembrane receptor		1.969	1	DEPTOR,HSPB1,ITGB1,UCHL1		#N/A
PI3K (family)			group		1.967	0.153	AKR1C1/AKR1C2,CAT,CDH1,CDKN1B,CLDN2,CTSD,FASN,FDPS,FTH1,GCLC,GCLM,HK1,HMOX1,HSPA5,ISG15,ITGA6,ITGB1,MCL1,NQO1,PKM,PRKCZ,PTGS1,PXN,RDH10,TGM2,TJP1,TNC,WTAP,XIAP		#N/A
Tcf 1/3/4			group		1.964	0.0213	AHSG,AMBP,APOH,TTR		#N/A
Pka catalytic subunit			group		1.964	1	BCL2L1,FABP4,PCK1,VDR		#N/A
STAT2			transcription regulator		1.961	1	GBP6,IFIT1B,IFIT3,Iigp1,ISG15,PSMB8,SF3A1,ST13,STAT1,WARS1		Stat2
SIAH2			transcription regulator		1.96	0.401	AKR1C3,CYP24A1,FGF1,TP53BP2		#N/A
FGF7			growth factor		1.952	0.502	ADSL,ADSS2,APRT,BCL2L1,CAD,CDK2,COL1A1,DDX5,EGFR,FASN,FGF1,HPRT1,PLAU,S100A10,SFTPB,SMAD2,STAT1		#N/A
Srebp			group		1.943	0.0331	ACLY,ACSL1,ACSS2,FASN,G6PD,IDH1,NPC1,PGD		#N/A
SOX7			transcription regulator		1.941	1	ADGRG1,COL4A1,COL4A2,ENG,EVPL,HSPG2,IRF6,NF2,PLAU,PPL,SPRR1A,TGFBI,VCAN		#N/A
ESR1			ligand-dependent nuclear receptor		1.898	1.24e-26	AASS,ABCA3,ABCG2,ABHD2,ABLIM1,ACACA,ACE,ACLY,ACOX1,ACSL1,ACTC1,ACTR2,ADA,ADD3,ADH1C,AFMID,AGT,AHNAK,AK1,AKAP1,AKAP13,AKT1,AKT1S1,AKT2,ANAPC2,ANGPTL2,ANK3,ANO10,ANXA3,ANXA4,AP1G2,AP1M1,AP2S1,AP3B1,APEX1,APOE,AQP1,ARAF,ARFGAP1,ARFIP2,ARHGAP1,ARHGAP18,ARHGEF11,ARHGEF2,ARHGEF7,ARID4A,ARPC5L,ARRB1,ASPM,ASS1,ATG3,ATOX1,ATP11A,ATP1B1,ATP2B1,ATP6V0D1,ATP6V1A,ATP6V1H,BAG1,BAX,BCAS3,BCAT1,BCCIP,BCL2L1,BCLA…	2265 (21)	#N/A
JAK			group		1.89	1	BCL2L1,DDX58,IFIT3,IGF1,ISG15,STAT1,STAT5A		#N/A
GATA6			transcription regulator		1.865	0.0303	ACO1,ACTC1,ASPA,ATP6V0A1,ATP6V0A2,ATP6V0D1,ATP6V1C1,ATP6V1H,BCAM,BMPR2,BRAF,Cald1,CALML4,CD5L,Chil3/Chil4,CLEC10A,COL4A1,COL4A2,COX5A,CRYL1,DAB2,DLD,DLST,DPP4,ECSIT,EMD,ENGASE,EVPL,FH,HBA1/HBA2,HNF1B,HNF4A,HSD3B1,IRF6,LAMB2,LDHB,LRRFIP1,MYH11,MYH6,MYH9,MYLK,NAPSA,NDUFA3,NF2,NOS3,PECAM1,PGK1,PGM2,PPL,PTGS1,SCGB1A1,SLC9A3,SORBS3,SPARC,SPRR1A,SUCLA2,TAGLN		#N/A
CCN2			growth factor		1.863	0.17	ABCF1,AKT1,BCL2L1,CAVIN2,COL1A1,COL4A2,CTNNB1,DAD1,DCN,EMILIN1,ENO1,FLNB,FN1,IGF1,ILK,ITGA1,LIMS1,MIA3,P4HA1,PTH1R,RAB18,SDC4,SPARC,TIMP3,TMOD3,Tpm1,WNK1,XIAP		#N/A
TLR3			transmembrane receptor		1.847	1	CAST,CD38,CFB,CLU,CMPK2,CPM,CTH,DDX58,DNMT1,FMR1,GBP2,GLRX3,HMOX1,HNRNPU,ICAM1,IFI16,IFIT3,Iigp1,IRF3,ISG15,LCN2,LIPA,LMNB1,Marcks,MBL2,NFKB1,NMI,PECAM1,PFDN6,PIK3R1,PLAU,PPP1CA,RIPK1,SERPINB9,STAT1,TNC,UBE3A,VAV2,ZNFX1		#N/A
DDIT3			transcription regulator		1.829	0.387	ATG5,CLPP,DCTPP1,DNAJA1,ERO1A,FN1,GABARAPL2,H6PD,HMOX1,HSPA5,HSPD1,HSPE1,LCN2,MCL1,MYCBP,NDRG1,PCK2,PCNA,PLEC,SARS1,SERPINA1,SRSF1,SRSF2,SRSF6,STAT3,STAT5A,STXBP2,TGM2,WARS1		#N/A
ITGB3			transmembrane receptor		1.82	0.147	ACLY,BCL2L1,CD36,CEACAM1,COL1A1,COL1A2,FN1,HSP90B1,ILK,ITGAV,ITGB5,LIMS1,NDUFV1,PCNA,PLAU,RHOA,SDHC,SPARC,XIAP		#N/A
AR			ligand-dependent nuclear receptor		1.817	0.00763	AASS,ABCC4,ACTR3,AK3,Akr1b7,Akr1c19,AKR1C3,AKT1,ALDH1A1,ALG5,ARHGAP21,ARHGEF7,ARL8A,ATP2A2,ATP5F1A,ATP6AP1,ATP8A1,AZGP1,BCL2L1,BMPR2,BOP1,BPGM,C12orf57,CA4,CA5B,CALU,CAMKK2,CAST,CCT3,CDH1,CDKN1B,CDO1,CERS6,Ces1e,Chil3/Chil4,CHTF18,CKAP4,CMIP,CNN3,COTL1,COX4I1,COX5A,COX6A1,COX6B1,CTNNB1,CYC1,Cyp2d22,Cyp2j13,DAP3,DCTPP1,DDX58,DEGS1,DES,DHCR7,DNAJC19,DNM1L,DR1,Dst,EGFR,EHD3,EIF2B5,EMB,ENO2,EPHX1,ERO…	2042 (21)	#N/A
MED1	0.051	1.036	transcription regulator		1.81	0.00237	ACAA1,ACACA,ACACB,ACLY,ACOX1,ACP6,AMBP,APOB,ARID1A,BAX,BCL2L1,BOP1,CDK2,CFD,CLTC,CYP24A1,CYP4A11,Cyp4a14,DTYMK,DYSF,EDF1,EHHADH,EML1,ERMP1,FABP4,FADS2,FASN,GHR,Gk,GPAM,GSTP1,Hbb-b1,HPRT1,HSD17B12,HSD17B4,IGF1,KATNB1,KCNJ16,KLK3,LAD1,LBR,MAD1L1,MCL1,MET,MTOR,NCL,NF1,NID2,ODC1,PLIN1,PPP3CB,PXK,RABGAP1L,SCP2,SCPEP1,SEPTIN6,Slc25a1,SLC27A1,SLC27A2,SYNPO2,TOP1,UCP1,VDAC1,VDR	2026 (22)	#N/A
EP300	0.063	1.045	transcription regulator		1.802	0.294	ACACB,ACADL,ACADM,AGT,AKAP12,ANXA6,ARHGAP24,ARHGEF10L,BAX,BCL2L1,BCLAF1,CA2,CAD,CAMK2D,CAPG,CBL,CD36,CDK2,CDKN1B,CKB,CNN3,COL1A2,COMT,CPT1A,CPT2,DDC,DDX3Y,DHFR,DHRS3,DNAJB4,EP300,EPN1,EXOC2,FABP4,FASN,FDX1,FN1,FNBP1,FNDC3B,FTH1,GIMAP4,Gk,GM2A,GNG2,GSK3B,H6PD,HMGCR,HMGCS2,HMOX1,HSD11B1,HSD11B2,HSP90AB1,IFIT1B,IGF1,IRF6,ITGA6,KIF1B,KLK3,KMO,LDHA,LGALS3BP,LMNA,MAPT,MCF2L,MCM3,MET,MME,MSH2,MYH11,NDRG…		#N/A
AGT	0.554	1.468	growth factor		1.79	0.00142	ACAT2,ACE,ACE2,ACTB,ACTC1,ADD3,ADH1C,AEBP1,AGT,ALDH1A3,Aldh1a7,AMBP,AMY2A,ANGPTL2,ANK3,Anp32a,ANXA1,ANXA3,APCS,AQP2,ARFGAP1,ARHGEF11,ARHGEF12,ARID1B,ASL,ASPM,ATP1A1,ATP1B1,ATP2B1,ATP6AP2,ATP6V0A4,BAX,BECN1,BGN,BSG,CACNA2D1,Calm1 (includes others),CALR,CASP3,CASP8,CAT,CBS/CBSL,CD36,CD5L,CDC16,CDC5L,CDKN1B,CFI,CGREF1,CNN1,COL12A1,COL15A1,COL18A1,COL1A1,COL1A2,COL4A1,COL4A2,COL6A1,COL6A3,COX4I1,COX5…	2363 (20)	#N/A
TARDBP	0.056	1.04	transcription regulator		1.789	0.00154	ACAT2,C1QB,CASP3,CD36,CHCHD10,CYP51A1,DHCR7,FDPS,FIS1,GBP2,HDAC6,HLA-A,HMGCR,HMGCS1,IDI1,LCN2,LSS,MT-ND3,MVD,NSDHL,PSMB8,SERPING1,SQLE,SQSTM1,TARDBP,TBC1D1,VPS4B		#N/A
PTPN6	0.016	1.011	phosphatase		1.775	0.346	BAX,BCL2L1,CASP3,CDK6,CDKN1B,CYBB,DHFR,FN1,IGHM,ISG15,LYN,PTPN6,STAT3,UBE2V2		#N/A
CREBBP	0.071	1.051	transcription regulator		1.772	1	AGT,AKAP12,ALAS1,ANXA6,ARHGAP24,ARHGEF10L,ASL,CA2,CAMK2D,CAPG,CBL,CDH1,CDKN1B,CKB,CNN3,COL1A2,CYBB,CYP24A1,DDC,DDX3Y,DHFR,DHRS3,DNAJB4,EGFR,EHHADH,EPN1,ESAM,EXOC2,FABP4,FDPS,FDX1,FNBP1,FNDC3B,GIMAP4,GM2A,GNAS,GNG2,HMGCS1,HMGCS2,HSD11B1,IFIT1B,IRF6,ISG15,ITGA6,KIF1B,KLK3,KMO,LGALS3BP,LPL,MCF2L,MCM3,MSH2,MYCBP,NDRG1,NTN1,PCK1,PCNA,PDGFRB,PIPOX,PITPNM1,PKLR,PLEKHA1,PRKCD,PTPRF,RAPGEF3,RCSD1,REN,RHOA…		#N/A
TCF7L2			transcription regulator		1.759	1.65e-07	ACAA1,ACADL,ACOT4,ACSL1,ACY3,ADD1,ADGRG1,ADO,ALDH3A2,ANKIB1,ANKRD13A,ANXA1,ARHGEF10,ASPA,ASPH,ATP6V1G1,BIN1,C5orf51,CAP1,CARHSP1,CDKN1B,CERS2,CLDN2,CNP,CPD,CSRP1,CTNNA1,CTNNB1,CYP2E1,CYP51A1,DDC,DEGS1,DOCK9,DRAM2,EGFR,EHHADH,ELOVL1,ENPP2,ENPP4,ENTPD5,EPCAM,EPS15,ERBIN,ERF,FABP4,FAM91A1,FBP1,FBP2,FGF1,FH,FKBP1A,FN1,FNTB,FTH1,GAB1,GCLM,GJB1,GLTP,GLUL,GSS,GYS2,HMGCS2,HSPA2,IDH1,IGF2BP1,IGFBP2,IL1RAP…	1697 (15)	Tcf7l2
ARNT2			transcription regulator		1.725	0.00755	ABI1,AKR1B1,ANGPTL4,APOE,AQP7,ARID1A,BAG6,CASC3,CCS,CFL2,CNOT7,COL12A1,EGF,EGFR,EIF5A,FHIT,FKBP3,FNBP1,GLUL,GPX3,GSTA3,HLA-A,HOMER1,ICAM1,IFI16,IGFBP4,Iigp1,ITIH3,KLK3,LCP1,LRRFIP1,LTF,MCM7,MRPL37,MTPN,MYH6,NAALAD2,NACA,NAP1L4,NGEF,NUDC,PEA15,PGK1,PLCB1,RBL2,RGS10,Rpl29 (includes others),S100G,SELENBP1,SLC12A3,SMARCD2,SNX5,Sp100,SPRR1A,SRSF1,STRN,TXNRD3,UBA1,USP2		#N/A
PFDN5	-0.111	-1.08	transcription regulator		1.71	9.3e-05	BAX,PFDN1,PFDN2,PFDN4,PFDN6,VBP1		#N/A
NR1I2			ligand-dependent nuclear receptor		1.669	5.2e-05	ABCB10,ABCC2,ACOX1,ADH1C,AHCY,ALAS1,ALDH1A1,Aldh1a7,ALDH3A2,Apoc1,ARAF,CAT,CD36,CES1,Ces2c,CPOX,CPT1A,CTH,Cyb5r3,CYP24A1,CYP27A1,CYP2A6 (includes others),Cyp2d9 (includes others),CYP4A11,DHCR7,ENTPD5,FASN,FMO5,GLUD1,GLUL,GOT1,Gsta4,GSTA5,GSTM1,GSTM3,GSTM5,GSTP1,GUSB,HMGCS1,HMGCS2,HNF4A,Hsd3b4 (includes others),HTT,IGF1,LCN2,LPCAT3,MGST1,MT-CO2,MTTP,Mup1 (includes others),NAT8,NAT8B,PAPSS2,PDIA4,P…	2245 (16)	#N/A
ERBB2			kinase		1.622	1.22e-06	ABCG2,Acaa1b,ACAA2,ACP2,ACSL4,ACSS2,ACTB,AHNAK,AIMP2,AKT1,AKT2,ALAD,ALAS1,Aldh1a7,ALDOC,ANGPTL2,ANGPTL4,ANXA2,ARHGEF5,ASPM,ATP1B3,ATP6AP2,ATP6V1A,BAG2,BCAM,BCAT2,BCKDHB,BCL2L1,CADM1,CAPZA2,CAVIN1,CAVIN2,CD34,CD36,CD47,CD82,CDC16,CDC23,CDC27,CDC37,CDC40,CDC42BPG,CDH1,CDK6,CDKN1B,CES1,CHCHD10,CHD4,CHD7,CHDH,CHUK,CLEC3B,CLU,CMAS,COL18A1,COL1A1,COL4A1,COL6A1,COL6A3,CPD,CPM,CPT2,CSE1L,CTNNB1,CTSB,CUL1…	1905 (20)	Erbb2
TFEB			transcription regulator		1.609	9.56e-07	ARSB,ASAH1,ATG5,ATP6V1A,ATP6V1B2,ATP6V1C1,ATP6V1H,BECN1,CDH1,CLCN7,CTSA,CTSB,CTSD,CTSF,GAA,GALNS,GLB1,GLMP,GNS,GUSB,HEXA,HEXB,IGF2R,LAMP1,M6PR,NAGLU,NEU1,PSAP,RAB7A,RRAGC,SCPEP1,SQSTM1,STK4,SUMF1,TPP1,VPS11,VPS18,VPS26A,VPS33A,VPS35,WDR45	1432 (7)	#N/A
SIRT2	0.061	1.044	transcription regulator		1.585	0.00405	AACS,ACLY,CDKN1B,DHCR7,FNTA,HMGCR,IDI1,ISG15,LSS,MVD,MYH6,SQLE	1356 (15)	#N/A
MECOM			transcription regulator		1.561	0.0493	BCL2L1,CA3,DCN,ITGA6,ITPR2,Ly6a (includes others),PML,RPS6,RPS6KA1,RPTOR,SPARC		#N/A
Insulin			group		1.535	3.44e-20	ACACA,ACADM,ACAT1,ACLY,Acot1,ACOT12,ACOX1,ACSL1,ACTB,ACTC1,ADAM10,ADH1C,AEBP1,AGT,AKT1,ALAD,ALAS1,ALDOA,ALDOB,ANGPTL4,AP2M1,Apoc3,APOE,APP,APPL1,AQP7,ARRB1,ATP1A1,ATP5F1D,BCKDHA,BCL2L1,BDH1,BECN1,BMPR2,BPGM,CA3,CANX,CCT2,CCT4,CCT5,CCT6A,CCT7,CCT8,CD34,CD36,CDK2,CDKN1B,CFD,CNN1,COL18A1,COL1A1,COL1A2,COL4A1,COL6A1,COX4I1,Cox5b/Gm34962,COX7A2,Cox7c,CRAT,CRYAB,CTH,CTNNB1,CYB5A,CYBB,CYP27A1,Cyp2d9 (in…	1984 (20)	#N/A
CTNNB1	-0.064	-1.045	transcription regulator		1.509	4.44e-17	ABCC1,ABCD4,ABCF3,ACAA1,ACACA,ACADL,ACADS,ACADVL,ACAT1,ACAT2,ACLY,ACTB,ACTC1,ACTN4,ACTR3,ADSS2,AGRN,AKAP13,Akr1c14,ALDH1A1,ALDH1A3,ALDH3A2,ANXA1,APP,ARFGAP3,ARHGDIA,ASRGL1,ATM,ATP5PO,ATP6V0A1,ATP6V0D2,BCAP31,BCL2L1,BCS1L,BECN1,BGN,BOLA1,BTF3,C6,CA3,CADM1,CAPN1,CAPZB,CASP7,CD34,CD36,CD47,CDH1,CDH16,CDKN1B,CEACAM1,CFD,CLDN2,CLU,CNN2,COL1A1,COL4A1,COL4A2,COX4I1,COX5A,CPT1A,CPT1B,CPT2,CRAT,CTNNA1,CTN…	1850 (20)	#N/A
INSR			kinase		1.496	9.14e-13	ACAA2,ACADL,ACADM,ACADS,ACADVL,ACO2,ACOT13,ACOT2,ACSL1,ACSL4,ACSL5,ACTN4,Akr1b7,ALAD,ALDH1A1,ALDH2,ALDH6A1,ALPL,Anp32a,APOA2,AQP1,ARFGAP2,ARHGDIA,ARHGEF2,ATP1A1,ATP1B1,ATP2A2,ATP2B1,ATP5F1A,ATP5F1B,ATP5F1D,ATP5MF,ATP5MG,ATP5PD,ATP5PF,ATP5PO,BAG1,Calm1 (includes others),CASP6,CBR1,CD36,CDC5L,CERS6,Ces1f,CFL1,CKMT1A/CKMT1B,COL6A3,CORO1A,COX4I1,Cox5b/Gm34962,CPT1A,CPT1B,CPT2,CRAT,CS,CSTB,CTSB,CTSV,C…	1942 (22)	#N/A
ERG			transcription regulator		1.465	1.53e-07	ABCC4,ACOT8,ACTN1,ADD1,ADGRG1,ARFGEF2,ARHGAP17,ARHGAP24,ARHGAP31,ARHGEF2,BCR,CDC42BPB,CDH1,CLIP1,COLGALT1,CTNNB1,CYFIP1,DBN1,DOCK1,DSTN,EPB41L3,EVI5,FHL1,FKBP5,FLNB,FMNL3,GAK,GMFB,GUCY1A1,GUCY1B1,HDAC6,HERPUD1,HPCAL1,ICAM1,IKBKG,ILK,ITGA6,KLK3,LAMA5,MAP3K5,MET,MYO1D,MYO5A,NDRG1,NOS3,NUMB,PARVA,PCNP,PECAM1,PHACTR2,PLAU,PLPP3,PPM1F,PRKCI,PTPN11,PTPN6,PXN,RAB2A,RAB7A,RAPGEF5,RASIP1,RHOA,ROCK2,RPA1,R…	1754 (14)	#N/A
CD28			transmembrane receptor		1.445	0.00852	ACTR3,AHCYL1,ANXA1,AP1B1,ARHGDIB,ATM,ATP5F1C,BCL2L1,BIN1,BZW1,CASP3,CASP6,CASP8,CBL,CDK2,CDK6,CDKN1B,CLIP1,CS,CYC1,DAD1,DDX58,EIF4E,FBL,FDPS,FKBP2,GAPDH,GBP2,GFUS,GOLGB1,GTPBP4,GUCY1B1,GYS1,HAX1,HCCS,HGS,HINT1,HLA-DQB1,HSPA1A/HSPA1B,HSPA8,HUWE1,IL1RAP,ILF2,ITCH,LCP1,LDHA,LNPEP,LSP1,LTN1,MACROH2A1,MRPL11,MT-CO1,NAMPT,NCL,NFKB1,NFKB2,NOS3,ODC1,PDE4B,PGAM1,PHB,PHB2,PKLR,PNP,POLR2A,PPA1,PRDX4,PRMT5,P…	2176 (20)	#N/A
ESR2			ligand-dependent nuclear receptor		1.43	1.83e-08	ABCE1,ABLIM1,ACTC1,AGT,AKAP1,AKAP12,AKT1,ANGPTL2,ANK1,ANPEP,ANXA1,ANXA4,APEX1,APOE,ARHGDIB,ARHGEF7,ARID4A,ATP2B1,BAG1,BANF1,BCAT1,BCL2L1,BID,BIN1,BMPR2,BSND,CA2,CALU,CANX,CAPN2,CBS/CBSL,CBX3,CCT3,CCT4,CCT7,CD34,CDH1,CDK6,CDKN1B,CES1,CHUK,CLIC5,CLNS1A,CLU,CNN1,COL1A1,COL1A2,CPM,CREBBP,CRYZ,CTNNB1,CTPS1,CTSD,CTSH,CYP2A6 (includes others),DAB2,DDAH1,DDX58,DEK,DHCR7,DMTN,DNAJC1,DNMT1,DPYSL3,DUT,EGFR,…	2156 (20)	#N/A
SIM1			transcription regulator		1.414	0.0187	ABI1,AKR1B1,ANGPTL4,APOE,AQP7,ARID1A,BAG6,CASC3,CCS,CFL2,CNOT7,COL12A1,EGF,EGFR,EIF5A,FHIT,FKBP3,FNBP1,GLUL,GPX3,GSTA3,HLA-A,HOMER1,ICAM1,IFI16,IGFBP4,Iigp1,ITIH3,KLK3,LCP1,LRRFIP1,LTF,MCM7,MRPL37,MTPN,MYH6,NAALAD2,NACA,NAP1L4,NGEF,NUDC,PEA15,PLCB1,RBL2,RGS10,Rpl29 (includes others),S100G,SELENBP1,SLC12A3,SMARCD2,SNX5,Sp100,SPRR1A,SRSF1,STRN,TXNRD3,UBA1,UCP1,USP2		#N/A
PPARGC1B			transcription regulator		1.4	6.7e-08	ACACA,ACACB,ACADL,ACADM,ACADVL,ATP5F1B,ATP5MF,ATP5PO,CDK12,CKB,COX4I1,COX5A,Cox5b/Gm34962,COX7A1,CPT1B,CS,DGAT1,ENO1,ERO1A,FASN,FDPS,GGPS1,GPAM,HMGCR,LSS,MT-CO1,MT-CO2,MT-ND1,MT-ND2,MTTP,MVD,MYH6,NDUFV2,PCK1,SQLE,UCP1	1648 (15)	#N/A
VDR	0.056	1.039	transcription regulator		1.343	0.0131	ACACA,ACE,ACOX1,AGT,AKT1,AKT2,ATM,ATP2B1,BAX,BCL2L1,CALB1,CD36,CDH1,CLDN2,CLIP1,COL1A1,COL4A1,COL4A2,CPT1A,CPT2,CUBN,CYP24A1,DCTPP1,EGFR,FASN,FEN1,FGG,GNAI2,GPD1,Hmgn2 (includes others),ICAM1,IQGAP1,ISG15,LGALS1,LIPE,LPL,NASP,NDUFV2,NOS3,OCLN,ODC1,PDLIM2,PLCG1,PLD1,PLIN2,PPP1CA,PTPRF,RAC1,RAD50,RELA,REN,S100G,SERPINA1,SERPINB6,SERPINC1,SLC10A2,SLC25A10,SLC25A20,SLC27A2,SLC34A1,SLC51B,Slco1a1,SRC,…		#N/A
MYCBP	0.055	1.039	transcription regulator		1.342	0.00622	CAD,EIF2A,LDHA,NCL,ODC1		#N/A
KLF15			transcription regulator		1.229	6.95e-06	ACADL,ACADM,ACADS,ACADVL,ACAT1,Acot1,ACOX1,ACSL1,ACSS1,ATG3,BECN1,CD36,CPT1B,CPT2,DECR1,EHHADH,FABP3,FASN,GPAM,HADHA,HADHB,MLYCD,NPHS2,PXMP2,SLC25A20,SLC27A1,SYNPO	1450 (10)	#N/A
PPARG			ligand-dependent nuclear receptor		1.217	5.26e-11	ABCA3,ABCG2,ACAA1,Acaa1b,ACAA2,ACACA,ACADL,ACADM,ACADS,ACLY,ACOT8,ACOX1,ACSL1,ACSL4,ACSL5,AGT,ALDH9A1,ANGPTL4,APH1A,APOA2,APOE,APP,AQP7,ASAP1,ATP2A2,ATP5PO,ATP6V1D,BAX,BCL2L1,BDH1,BECN1,BIN1,CA2,CAT,CAVIN2,CD36,CDH1,CDK2,CDK6,CES1,CFD,COL1A1,COL1A2,CPLX2,CPT1A,CPT1B,CPT2,CRAT,CS,CTNNB1,CTPS1,CUL3,CYP4A11,Cyp4a14,CYP4B1,DGAT1,DHRS3,DLAT,DR1,EGFR,EHHADH,ENO2,EPHX1,ERO1A,FABP3,FABP4,FASN,FBP2,FDPS,F…	1902 (22)	Pparg
ANGPT2			growth factor		1.205	2.15e-07	ABCC1,ADA,AGT,APIP,ARHGEF2,BAG1,BCR,CALR,CASP3,CAT,CCT7,CDC27,CDC34,CFB,COL18A1,COL1A1,COL1A2,COMT,CRYAB,CWC22,CYBB,CYP51A1,DBNL,DNAJB4,EEF1B2,EFR3A,EGFR,EPHX2,FEN1,FKBP2,FKBP4,FN1,GSK3B,HMGCS1,HMOX1,HSP90AA1,HSPA1A/HSPA1B,HSPA2,HSPA4,HSPA5,HSPD1,ICAM1,INPP5F,KIF1C,LARP4,LMNB2,LYN,MAP2K1,MAP4K5,MGST1,MIF,MYH6,NME1,NOS3,P4HB,PDCD4,PDGFRB,PDIA3,PDIA5,PDIA6,PLAU,POLD1,RAD21,RDH10,RFC4,RPA2,RPA3,RPS6…	1811 (20)	#N/A
NME1	-0.03	-1.021	kinase		1.185	0.00339	ACIN1,BAX,BOP1,CSTF1,CTSD,DHX16,EXOSC8,FBL,GEMIN5,GRSF1,HNRNPA2B1,MET,NOP58,PA2G4,PABPC1,RAC1,RAE1,SF3A1	1433 (10)	#N/A
NR1I3			ligand-dependent nuclear receptor		1.18	1.23e-05	ABCC2,ABCC4,ACOX1,ALAS1,ALDH1A1,Aldh1a7,APCS,Ces2c,CORO7/CORO7-PAM16,CYP27A1,CYP2A6 (includes others),CYP7B1,EPHX1,FAM107B,FASN,Gsta4,GSTA5,GSTM1,GSTM4,GSTM5,GSTP1,Gstt1,HK1,HNF4A,HSD17B4,ICAM1,IGF2R,LRG1,Nedd4,PAPSS2,PCK1,PGD,POR,PPP6R3,PSMB7,PTPN11,RPA2,SHOC2,SLC29A1,Sult1d1,TNFAIP2,TUBA4A,UGT2B28	999 (3)	#N/A
ELL2			transcription regulator		1.177	1.57e-05	ARFGAP3,CLPTM1L,CRELD2,DNAJC3,EDEM3,ENTPD1,FKBP2,FNDC3A,FNDC3B,FUT8,HDLBP,HM13,HSPA13,Ighg2b,IGHM,LMAN1,MANF,NUCB1,PON3,RAPGEF3,SEC24D,SEC61A1,SEL1L,SLC33A1,SPCS1,SRPRA,UBE2J1		#N/A
GCK			kinase		1.155	0.00047	ACADM,ACLY,ATP5F1A,ATP5F1C,CDH1,CPT1A,CPT2,ECHS1,FASN,FH,HADH,PCK1,PDK2,PKLR,SLC2A2	1602 (16)	#N/A
PTN			growth factor		1.143	0.00516	ACADL,ACADVL,ACAT2,ACLY,ACOX1,APOB,CPT1A,DGAT1,FASN,FBP1,Gk,GPAM,HADHA,HMGCR,HMGCS1,PC,PDHA1,PFKL,PLIN2,SLC27A4,SLC2A2	1619 (12)	#N/A
RRP1B			transcription regulator		1.131	2.49e-06	ALDH5A1,ANAPC13,CASP3,CASP7,CREBBP,CYP24A1,DHFR,DNAJC12,EIF3H,EIF4B,EP300,FEN1,HPX,HSP90AA1,HSP90AB1,ITGB5,MCM3,MCM6,PCNA,POLD1,PRKCD,PRKD1,RABIF,RPA1,RPA2,RPL11,RPL13,RPL13A,RPL14,RPL19,RPL22,RPL27,RPL37A,RPL39,RPL6,Rplp1 (includes others),RPS10,RPS14,RPS19,RPS26,RPS3,RPS5,RPS8,RPS9,VDR		#N/A
HOXD10			transcription regulator		1.124	0.00137	AGXT2,BIRC6,CEACAM1,CLEC10A,DIS3,ERP44,EZR,FMR1,GCNT1,Gm12854/S100a11,HEBP1,ICAM1,LSM6,MAGED2,MAOB,NME1,NUDT5,PAK1,PDZK1IP1,REN,RPSA,TGFB1I1,TJP1,USP14,USP15,WDR5		#N/A
HFE			transmembrane receptor		1.116	0.000448	ALPL,ANGPTL4,Apoc3,CAPN5,CRELD2,CSAD,CYP27A1,CYP2A6 (includes others),Cyp2d26,Cyp4a14,DDC,Defa3 (includes others),GSTA5,GSTT2/GSTT2B,Hbb-b1,HLA-DQB1,HMGCR,HMGCS1,HP,HSP90AA1,HSP90AB1,HSP90B1,HSPA5,HSPA8,HSPB1,HSPD1,HSPH1,KLK3,KMO,LCN2,LSS,LYZ,Mup1 (includes others),MVD,NSDHL,Orm1 (includes others),PSMB8,SAA1,SELENOS,SERPINA3,SLC2A2,TFRC		#N/A
NR3C2			ligand-dependent nuclear receptor		1.105	0.00163	AGT,Apoc1,APOE,ARPC2,ATP1B1,BAX,BCL2L1,BID,CAT,Chil3/Chil4,CNN3,COL1A1,CYFIP2,DDC,DES,ECHDC2,FKBP1A,FKBP4,FKBP5,FN1,GHR,GPX1,GPX3,Gsta4,GUCY1A1,HLA-DQB1,HMOX2,HSPA9,ICAM1,IDH3B,IGF1,LCN2,MAP2,NDRG2,NOS3,PDHB,PLIN4,PPAT,PPIB,PRDX4,PTGDS,REG3G,SERPINA3,TACC2,TGFBI,TGM2,TUBA4A	2280 (23)	Nr3c2
PAX3			transcription regulator		1.091	5.83e-06	ALDH3A2,ANXA1,APP,ARHGDIB,ASS1,ATP2B4,BCL2L1,C8G,CAPN1,CLU,COL1A2,CPN2,CST3,CSTF2,CTSA,CTTN,DBN1,DPEP1,ECPAS,EIF2S1,EXOSC9,FABP7,FHL1,FKBP1A,FMR1,FUBP1,G6PD,GLB1,GLDC,GPT,GPX4,GSTM5,GUCY1A1,HARS1,HPX,HSPG2,IGFBP2,LIPE,LNPEP,M6PR,MAPK9,MCAM,MET,NFKB2,NPC2,PAK2,PCNA,PEA15,PHGDH,PPIB,PPP1R7,PSME1,PUM2,RAB11B,SFN,SHMT1,SNCA,SNRK,SRSF3,STX3,TAX1BP1,TCN2,TIMP3,TJP2,TNC,TSC22D1,VCAN,YARS1,YWHAE	1325 (7)	#N/A
STK24	0.033	1.023	kinase		1.081	0.000104	ACACA,ACACB,ACLY,CD36,CDH1,DGAT1,FASN,GPAM,MLXIPL		#N/A
PKM	0.074	1.053	kinase		1.059	3.53e-10	ACLY,ACOX1,ALDOA,BCL2L1,CD36,CDH1,CDKN1B,ENO1,ENO2,ENO3,FASN,FBP1,FBP2,FH,GAPDH,GGT1,GSR,ITGB1,LDHA,LSS,MLYCD,MT-CO1,MT-CO2,MT-ND3,NDUFB8,PC,PCK2,PDHA1,PDHB,PDK1,PGAM2,PGLS,PKM,PRPS1,PTK2,RELA,RPE,SDHB,STAT3,TALDO1,TGM2,TMEM33,TP53RK,UQCRC2	1758 (19)	#N/A
PTP4A1			phosphatase		1.03	2.61e-25	AARS1,ACLY,ACTN1,ACTN4,ACTR2,ACTR3,AHCY,ALDOA,ANXA5,ARHGDIA,BAX,CLTC,COL15A1,COL6A1,CRK,CSNK2A1,DDX5,DNAJB1,EEF1A1,EEF2,EIF6,ELAVL1,FASN,FKBP1A,FLNA,FMR1,GDI2,GMPS,GSTP1,HNF4A,HNRNPF,HNRNPH1,HNRNPH2,HRAS,HSPA1A/HSPA1B,IFI16,IGF2BP1,IGFBP7,IMPDH2,LRATD2,MAP2K4,MAP3K5,MAPK9,MYADM,NCK1,NME1,NOP56,PCNA,PECAM1,PIK3CA,PIK3R1,PKM,PPA1,PPP1R12A,PRDX1,PRDX2,RAB35,RAN,RCN2,ROCK1,ROCK2,RUVBL1,RUVBL2,SDHA,SE…		#N/A
PRKG1	0.038	1.027	kinase		1	0.0267	ANAPC2,CDKN1B,COL1A1,CTNNB1,FN1,GKAP1,GUCY1A1,GUCY1B1,HINT1,MRE11,RHOA,TAGLN		Prkg1
MASTL			kinase		0.961	1.2e-10	ADSS2,ARHGDIB,ARHGEF2,ASAP1,ATP2A2,BMPR2,CDK6,COPG2,CUL5,DENR,DLST,EGFR,ESAM,GNG12,HYOU1,IPO5,KYNU,LPP,MYH10,NUP160,PACSIN2,PRKAA1,RAB11FIP1,RDH11,SNTB2,SNX17,STK24,TMPO,TTC38,UBQLN2,VCL		#N/A
TGIF2			transcription regulator		0.954	9.3e-05	ACAT1,ACSS1,ACSS2,MLYCD,MPC1,PC		#N/A
RAF1	-0.042	-1.029	kinase		0.951	0.0269	ACAT2,ACOT7,AKAP12,ANXA1,ATP6V1B1,BECN1,CA2,CDC42EP1,CDKN1B,CRP,CRYAB,CSTF1,CTNNB1,CTSH,DHRS3,GRN,HNRNPA2B1,HNRNPAB,HPCAL1,HSD11B2,HSPB1,IGBP1,ITGB1,ITGB5,LAD1,LDHA,MAOB,MCF2L,MET,MGLL,NFKB1,NOP56,NQO1,OCLN,PC,PCK1,PHLDA2,PLAU,PLD1,PLEC,PNP,PPP1R10,RAC1,RAN,RPS2,RPS6KA5,RTCB,SEC14L2,SELENBP1,SNRPD1,SQLE,ST6GALNAC2,TCOF1,TGM2,TOMM40,Tpm1,TSC22D1,TUBA4A,TUBB2A		Raf1
LGR5			transmembrane receptor		0.923	0.0214	AKR1C3,BCL2L1,BLVRB,CYP2E1,GLUL,OAT,RDH16,SLC13A3,SLC22A1		#N/A
HTT	0.06	1.042	transcription regulator		0.894	3.15e-21	ACADM,ACAT2,ACOT2,AGRN,AGT,AKAP12,AKT1,AKT2,ALDOA,ALDOC,AMACR,Anp32a,APOE,APP,AQP1,ARHGEF7,ARPP19,ATL2,ATP1A1,ATP2A2,ATP2C1,ATP5F1A,ATP5F1B,ATP5MF,ATP5PO,ATP8A1,ATPAF1,ATPAF2,BAIAP2,BCAP31,BID,CA4,CALML4,CANX,CASP3,CAST,CBR1,CBX1,CBX5,CDHR5,CDK2,CDK5,CHUK,CLIC6,COL18A1,COL4A1,COL4A2,COL6A1,COL6A3,COX15,COX4I1,COX6A1,CPLX2,CPSF2,CREBBP,CRYAB,CTNNB1,CTSD,CTTN,CYC1,CYFIP2,CYP51A1,DBNL,DCN,DDX50,DHCR…	1932 (19)	#N/A
HSF1			transcription regulator		0.89	1.28e-09	ACACA,ACADL,ACLY,AHSA1,ATP5PF,BAG3,BAX,BCL2L1,CBX3,CCT2,CCT3,CCT4,CCT5,CCT6A,CCT7,CCT8,CD36,CDH1,CHD3,CLU,COBL,COL18A1,Cox5b/Gm34962,CRYAB,CSRP2,CTNNB1,CUL1,DCTPP1,DNAJA1,DNAJA4,DNAJB1,DNMT1,EFEMP1,EIF4A2,ELAVL1,FASN,FBLN1,FGF1,FKBP4,FXR1,HERC4,HMOX1,HSP90AA1,HSP90AB1,HSPA1A/HSPA1B,HSPA4,HSPA4L,HSPA8,HSPB1,HSPD1,HSPE1,HSPH1,ICAM1,ITGB5,LDHA,LMAN2L,LPL,LSM2,MAPT,MAT2A,MBOAT7,MCL1,MCM3,MCM6,MCM7,MR…	1407 (10)	#N/A
SP1			transcription regulator		0.875	0.00371	ABHD2,ACSL1,ACSS1,ADA,ADD3,ADH5,AEBP1,AFAP1L1,AKAP12,Akr1b7,ALDH3A2,ALPL,ANK1,APOE,ASS1,ATM,ATP2A2,ATP5F1B,BAG2,BAX,C1QBP,CAD,CASP3,CAT,CBS/CBSL,CDC42BPG,CDH1,CDK2,CDK6,CDKN1B,CEACAM1,CES1,Ces2c,CIRBP,CKB,COL1A1,COL1A2,CRYAB,CSNK2A1,CTH,CTSD,CYC1,Cyp2d9 (includes others),CYP51A1,CYP7B1,DHFR,DIAPH1,DRG2,EGFR,ENG,ENTPD5,EZR,F10,FASN,FDX1,FLNA,FN1,GHR,GLTP,GNAI2,GNAS,GPX4,GSS,HADHA,HADHB,HINT1,HMGCR…	2066 (20)	#N/A
USF1			transcription regulator		0.866	0.0284	AGT,AKAP12,APOA2,BAX,CAD,CAT,CBS/CBSL,CEACAM1,Ces2c,CPT1A,CPT1B,FASN,FMR1,GPAM,IGF2R,MYH9,P4HA1,PCK1,PKLR,PRKAR1A,PRKG1,PTK2,REN,SLC19A1,SLC22A2,SYNPO		#N/A
EIF2B5	-0.035	-1.025	translation regulator		0.864	0.0155	APOE,CNP,COL1A1,COL1A2,COMT,EIF4G1,HSPA12A,HYOU1,P4HA1,Rpl34 (includes others),SERPINA3,TAGLN		#N/A
XBP1			transcription regulator		0.855	3.56e-23	ACACA,ACACB,ADAM10,APBB2,APP,ARCN1,ARFGAP3,ATG5,ATP2A2,BECN1,BET1L,CALR,CAT,CDK5RAP3,COG3,COL4A1,COL4A2,COPB1,COPB2,COPE,COPG1,COPZ1,CRK,CYP2E1,DAD1,DDOST,DNAJB11,DNAJB2,DNAJC1,DNAJC10,DNAJC3,ERP29,ERP44,FASN,FKBP2,FN1,GALK2,GCC1,GMPPA,GMPPB,GOLGA3,GOLGA4,GOLGB1,GOLPH3,GOLPH3L,GOPC,GORASP2,HERPUD1,HM13,HMOX1,HSP90B1,HSPA13,HSPA5,HYOU1,ICAM1,LMAN1,LMAN2,MAN1A1,MCFD2,MGAT2,MOGS,NCOA3,NUCB2,OSTC,P3H…	1127 (16)	#N/A
CEBPB			transcription regulator		0.788	0.000231	ADH1C,AGT,Akr1b7,AKR1C3,ALDH1A1,APCS,APOB,APP,ARL6,ARPP19,ATM,BCL2L1,CBX5,CDKN1B,CDO1,CFD,CIRBP,CLPP,CLU,CNOT9,COL1A1,COL1A2,COPS5,CPB2,CPT1A,CRP,CSE1L,CTNNB1,CTPS1,CTSC,CYB5A,CYP24A1,CYP2A6 (includes others),Cyp2d9 (includes others),CYP2E1,DAB2,DCN,DCTPP1,DDX39A,DDX5,DEGS1,DEK,DHCR7,DHFR,DHRS1,DHX9,DNMT1,DUT,EIF2S1,ENTPD2,EXOSC8,FABP4,FBLN1,FHL1,FHL2,FN1,FTL,GNAS,GSK3B,GSPT1,HLA-A,HMGB2,Hnrnpa3,…	1776 (19)	Cebpb
VEGFB			growth factor		0.787	0.000639	Acaa1b,Acot1,ACOT2,ATP2A2,BAX,BID,CA4,CASP8,DCN,EHHADH,GPX1,GSR,HACD2,MYH6,PRDX1,PRDX5,SLC27A1,SLC27A4,SOD1,SOD2,TXNRD1,TXNRD3,UCP1	954 (10)	#N/A
TCF4			transcription regulator		0.75	0.00133	ADA,AKT1,ANGPTL4,ANXA6,APCS,APH1A,ARHGEF18,B4GALT1,BAG2,BCL2L13,BYSL,CADM1,CARS2,CASP3,CASP8,CCT6A,CD38,CDK6,CKAP4,CRELD2,DACH1,DDX58,DNAJC12,DSTN,DUS3L,DUT,ENTPD1,EPCAM,EXOSC7,FARSB,FBXO4,FKBP8,FMR1,GEMIN5,GIMAP4,GMPR,GNE,GRPEL1,H1-0,HMGB2,Hmgn2 (includes others),HSD11B1,HSP90B1,HSPA13,HSPBP1,HYOU1,IFI16,IGFBP4,IL16,ITGB5,KALRN,Ly6a (includes others),MANF,MCL1,MORF4L2,MVP,NCBP1,NDUFB4,OPTN,PDIA4…		#N/A
ITGAV	-0.05	-1.036	transmembrane receptor		0.742	0.0267	BAX,BCL2L1,CD36,CDH1,CDKN1B,COL1A1,COL1A2,FN1,ITGAV,PCNA,PLAU,VTN		#N/A
NCOA2			transcription regulator		0.708	0.0325	ACOT1,CFD,CTNNB1,CYP51A1,FABP4,FASN,FGB,GBE1,GLO1,GPD2,GPX1,GPX3,GPX4,GSTM5,GSTO1,HLA-A,HMGCR,HMGCS1,HNF1A,HSD11B1,IDI1,IFIT1B,ISG15,KHK,KLK3,LPL,LYZ,Nedd4,NOS3,NQO1,NSDHL,PARD6B,PCK1,PGM3,PLIN1,PLIN2,PLTP,PRDX1,SFTPB,SIRT3,SLC2A2,SLC3A1,SOD3,SQSTM1,TPI1,VDR		#N/A
ATF6			transcription regulator		0.699	0.00221	ACOX1,APP,ATP2A2,CALR,CHKB,CPT1A,CPT2,DNAJB11,DNAJC3,FDPS,HSP90B1,HSPA5,LMAN1,MANF,MCL1,NUCB2,PCK1,PDIA4,PLIN2,PRDX2,RAN,RHEB,SPARC,SRR	1801 (19)	#N/A
STK11			kinase		0.678	3.51e-10	ACE,ACP6,ADSL,AHCY,AK2,AKR1A1,ALDH9A1,ALDOA,ARF5,ASS1,ATIC,ATP5F1C,ATP5F1D,Atp5k,ATP5MF,ATP6V1F,BTF3,Cabp1,CCAR2,CCT6A,CDH1,CDKN1B,COX5A,Cox5b/Gm34962,COX6A1,COX6B1,COX7A2,Cox7c,CS,CTNNB1,CTPS1,CTSD,CYC1,DCTPP1,DIABLO,DNMT1,DUT,EIF3A,ENO1,FGG,FN1,GALM,GAPDH,GART,GOT2,IL1RAP,IMPDH2,IYD,LDHA,LGALS9B,MCAM,MDH2,MPST,MRI1,MRPS10,MRPS15,NDUFA10,NDUFA11,NDUFA13,NDUFA2,NDUFA3,NDUFA4,NDUFA8,NDUFA9,NDUFB11…	1903 (18)	#N/A
FOXO1			transcription regulator		0.627	0.000546	ACACA,ACLY,ACSL5,AGT,AIP,ALAS1,ALDOB,ANGPTL4,ANXA3,Apoc3,ASPM,ATG5,ATP5F1B,ATP5PF,ATP6V0A1,ATP6V0D2,ATP6V1D,BAX,BCL2L13,BECN1,BID,CA2,CASP6,CASP8,CAT,CD36,CDK5RAP3,CDKN1B,COL1A1,COL4A1,COL4A2,CPT1A,CPT1B,CPT2,CS,CTSV,CYP27A1,CYP7B1,DNAJC19,EFHD1,ENPEP,FABP4,FASN,FDPS,FLNB,FN1,GAB1,Gk,GPAM,GPD1,GPD2,GPX1,GPX3,GRHPR,GRN,GSTK1,HMGCR,HMOX1,HPD,HSP90AB1,HSPA5,HSPD1,HYOU1,ICAM1,IGF1,IGFBP7,ITGAV,KLK3,L…	1153 (16)	Foxo1
NRG1			growth factor		0.614	0.0026	ACAT1,ACTN1,ARHGEF2,ARPC4,BCL2L1,BDH2,BIN1,CAPN1,CASP3,CAVIN1,CAVIN2,CDC42EP1,CDH1,CDKN1B,CHCHD3,COL1A1,COL6A3,DAB2,DAD1,DAG1,DDAH1,DNAJB2,EEF1A1,ELOA,ENO3,ETFB,FGF1,FLNA,FN1,FSCN1,G3BP1,GAS6,GDA,GLG1,GLS,GPX3,HEXB,HMGCR,HMOX1,HNRNPK,IDH3B,IDI1,IMMT,IRF3,ITGAV,ITGB5,KLK3,LPCAT3,LSM1,MCL1,MED1,MGLL,MYH6,NDRG1,NDUFS1,NUP214,PAFAH1B1,PCCB,PDCD4,PDE3A,PGAM2,PHGDH,PKLR,PLAU,PRKACA,PXN,PYGM,RAB3A,SART3…	1997 (18)	#N/A
CREB3			transcription regulator		0.539	0.0234	ANXA1,ARF4,CANX,COPB1,FKBP4,HSPA5,KLK3,UBXN4		#N/A
SF1			transcription regulator		0.531	0.00216	CNN1,COL1A1,FN1,ICAM1,MYL6		#N/A
ETV5			transcription regulator		0.529	0.0127	AGRN,AHNAK,BAX,CAVIN1,CAVIN2,CDH1,CLIC5,CTNNA1,CTNNB1,DPYSL2,FASN,FN1,GALNT3,ICAM1,ITGB1,LCN2,LGALS3,LMO7,LYZ,MET,MSN,PKP2,PKP4,QKI,SAMHD1,SFTPB,TIMP3,TINAGL1,TJP1,TJP2,TJP3		Etv5
MAFK			transcription regulator		0.525	0.0194	ABCC4,GCLC,GCLM,GSTP1,Hbb-b1,HMBS,HMOX1,NQO1,TXN,TXNRD1		#N/A
RET			kinase		0.491	0.000211	ACTC1,ANXA1,ANXA4,AUH,BRD2,CALB1,CDKN1B,CLU,COL1A1,COL1A2,CRYAB,CTSB,CTSV,DCN,DES,DNAJA1,DNAJB2,DNAJC3,DPYSL2,EIF4G3,FKBP4,GPX1,HSP90AA1,HSPA1A/HSPA1B,HSPA1L,HSPA8,HSPA9,HSPD1,HSPH1,ITGA6,KLK3,MAPKAPK2,MARK3,MET,MYH6,MYL6,PITPNM1,PLAU,PRKCD,PTPN13,RNF11,RTN4,ST13,STIP1,STMN2,SUPT5H,SYMPK,TAGLN2,TIMP3,TNC,UBQLN2	2006 (19)	#N/A
STAT5B			transcription regulator		0.477	1.88e-05	ABCG2,Acnat1/Acnat2,ACOT1,Acot1,ACOT11,ACOT4,ACTC1,ADGRG1,AHNAK,AKR1C1/AKR1C2,AKR1C3,ALDH3A2,APOE,ASAP1,ATM,ATP2A2,BAIAP2,BAX,BCL2L1,C8B,C9,CA2,CASP3,CASP6,CASP8,CBR1,CD81,CDH1,CDK6,CDO1,CIRBP,COX7A1,CYP2A6 (includes others),Cyp2d9 (includes others),CYP4A11,CYP4A22,DDC,DIP2B,Eci3,EGFR,EIF4A2,ESAM,FBLN1,FMO2,GBP6,GJB1,GLUL,GPD1,Gsta4,GSTM5,GSTP1,Gstt3,HAO2,HEXA,HLA-A,Hsd3b4 (includes others),IGF1,…	1954 (22)	Stat5b
STK25			kinase		0.447	0.0254	ACOX1,CPT1B,FASN,FBP1,PLIN2		#N/A
HK2			kinase		0.447	0.000437	BCL2L1,MT-CO2,NDUFB8,SDHB,UQCRC2	1349 (7)	#N/A
NFKBIA			transcription regulator		0.436	0.000159	ABCD3,AEBP1,AK2,ATP11A,ATP5MF,ATP6V1B1,AZGP1,BAX,BCCIP,BCKDK,BCL2L1,BID,BMPR2,CAPZA2,CASP8,CD82,CDH1,CDK2,CLU,COL1A2,CRYAB,CSK,CTNNA1,CTNNB1,CTSB,CTSF,CTSZ,CYP7B1,DAG1,DCN,DDX3X,EIF4G2,ENPP2,ERAP1,ERO1A,FCGRT,FHL2,FN1,FSCN1,GATD3A/GATD3B,GBP2,Gm21596/Hmgb1,GM2A,GPX3,GRN,GSTM5,Gstt1,HLA-A,HMOX1,Hnrnpa1,HSPA5,HSPA8,ICAM1,IFI16,IFIT1B,IGF2R,ISG15,ITGAV,ITGB1,ITPR1,LAMA5,LCN2,LIMA1,Ly6a (includes oth…	1905 (17)	#N/A
YAP1			transcription regulator		0.432	3.19e-15	ACACA,ACAT1,ACAT2,ACLY,ACSL4,AKT1,BAX,BCL2L1,CASP3,CASP8,CAVIN2,CD36,CDH1,CDK2,CDK6,CDKN1B,Chil3/Chil4,COL1A1,CPT1A,CPT2,CTNNB1,DAB2,DCN,DDAH1,DOCK9,DTYMK,EGFR,EHD1,FASN,FGF1,FLNA,FN1,GAB1,HMGCR,HMGCS1,HMGCS2,Hmgn2 (includes others),HP,ICAM1,IGFBP4,IGHM,JAK1,LDHA,LMNA,LMNB1,LPL,MAP1B,MCM3,MCM6,MYH9,MYL9,NDUFB3,NDUFS8,NF2,OCLN,OXNAD1,P4HA1,PECAM1,PHACTR2,RANBP1,RPL10,RPL10A,RPL11,RPL12,RPL13,RPL13…	1900 (18)	#N/A
SP3	0.291	1.223	transcription regulator		0.429	0.00599	ACSL1,ADD3,ADH5,AEBP1,AFAP1L1,AKAP12,CBS/CBSL,CD2AP,CDKN1B,CEACAM1,CES1,Ces2c,COL1A1,COL1A2,CYP51A1,CYP7B1,DHFR,EGFR,F10,FDX1,GHR,GLTP,GNAI2,HSD11B2,HSPA5,IGF1,IRF3,ITGB5,LPL,MAOB,MAT2A,MAT2B,MET,MSH6,MYH11,MYLK,NFKB1,NOS3,PCYT1A,PGK1,PKM,PLAU,PRKCD,PRKG1,PRKRA,PTGS1,PTPN1,RELA,RRAS,SERPINH1,SLC19A1,SLC9A3,SMARCC1,SOD2,SPARC,SRC,STAT1,STAT3,TAGLN,TGM1,TNC,TXNRD1	1486 (7)	#N/A
Nuclear factor 1			group		0.412	0.00761	Akr1b7,ALAS1,ALDOA,COL1A1,CYP2A6 (includes others),FABP7,GSS,GUCY1B1,HSD11B2,PKLR,S100G,SERPINA3,SLC25A5		#N/A
EIF2AK3			kinase		0.387	1.5e-06	AARS1,ABCF2,Arf2,ARF4,ARFGAP1,ARFGAP3,ATG5,ATP2A2,BECN1,BET1L,CANX,CAPN1,CARS1,CPOX,CTSC,CYB5R1,DNAJC3,DNM1L,EPRS1,ERO1A,GOLGA4,GOLGA5,GOLT1B,GORASP2,HERPUD1,HSPA5,HSPA9,IARS1,IGF1,LARS1,LONP1,MECR,MTHFR,NAPA,NARS1,NDRG1,NFKB2,PCK2,PDIA3,RAB6A,SARS1,SEC22B,SEC24D,SEC61A1,SEL1L,SHMT2,SNW1,SPATA5,SQSTM1,STX5,TARS1,TBCE,TMED9,USO1,WARS1,WFS1,XIAP,YARS1	593 (9)	#N/A
HOXA10			transcription regulator		0.371	2.67e-05	ACTB,AIMP2,ALDH1A1,ALPL,APOE,AQP1,ARL2,CA3,CDH16,CFD,CHERP,COL15A1,CTSV,CYBB,CYP2E1,DDX19B,DPP4,EGFR,EIF3A,ELOC,ENPP2,FAF1,FKBP3,FN1,GAS6,GSTA3,Gstt1,HDLBP,HLA-DQB1,HMBS,HMGCR,HNRNPL,HSP90AA1,IDH2,Ighg2b,INMT,LCN2,LTF,LYZ,MAP1B,ME1,MSN,MYLK,NDRG2,NUDT3,NUP214,P4HB,PHGDH,PIK3R1,PRKCD,PROM1,RBP1,RELA,RHOG,RNASE4,RPL37A,SCOC,SLC27A1,SOS1,TNXB,XDH,YWHAG,ZFYVE9		#N/A
MTOR	0.069	1.049	kinase		0.355	1.02e-16	ACACA,ACACB,ACADL,ACADM,ACLY,ACOX1,ADPGK,AIFM1,AKAP13,AKR1A1,AKR1B1,ALDH1A3,AMACR,ATG5,ATP2A2,ATP2B1,ATP5MG,ATP5PB,ATP6V1C2,BCL2L1,CAB39L,CASP3,CASP8,CDH1,CKMT1A/CKMT1B,CLTC,CNP,COX4I1,CPT1B,CPT2,CS,CTNNB1,CTNND1,DAG1,DCTN1,DDAH2,DHFR,EGFR,EIF3A,ENO1,EPRS1,ETFA,FABP4,FADD,FAF1,FASN,FDPS,FGB,FKBP1A,FN1,GAP43,GLG1,GLUD1,GPHN,GSTM5,GSTZ1,HADHA,HADHB,HBA1/HBA2,HK1,HMGCS2,HNF1A,HSD11B1,HSD17B2,HSP90AB…	1782 (15)	Mtor
PGR			ligand-dependent nuclear receptor		0.326	8.46e-05	ABCG2,ACOX1,ACSL1,AHCYL1,AK3,AK4,AKAP13,AKR1C3,ALDH1A3,AP1G1,ATP1B1,BCL2L1,CAPN2,CD36,CDKN1B,CKAP4,COL6A1,COMT,CPT1B,CPT2,CSRP1,CTBS,CTSD,CYRIA,DDC,DDX21,DNAJB4,DPYSL2,DYNLL1,EGFR,EIF5B,EZR,FKBP5,FLOT2,FN1,GAS6,GLS,GLUL,GOT1,GSTM3,HBA1/HBA2,HPCAL1,HSD11B2,HSPA2,HSPB11,ICAM1,IFI16,IFIT3,ISG15,ITGA6,ITGB1,KCNK1,LAMB2,MAP2K3,MAT2A,MBOAT7,MTSS1,MVP,NDRG1,NPC1,NQO2,NT5C2,P2RX4,P4HA2,PAPSS2,PCDH1,PCNA,…	2376 (20)	#N/A
TOB1			transcription regulator		0.243	0.0171	ATM,BCL2L1,CDK2,CDKN1B,DPP7,HUWE1,LETMD1,NBR1,RBBP6,SNRK,SON,STAG1,TCN2,TMED7,TP53RK,UBA6,WDHD1		#N/A
MYOD1			transcription regulator		0.235	0.0332	ACACA,ACACB,ACSL5,ACTC1,AGT,ALDOA,ASS1,BCL2L1,BIN1,CBX5,CDK2,CDO1,COL4A1,CRYAB,CTNNB1,DAG1,DAO,DES,DHFR,DYSF,EGFR,EIF3E,ENO3,ENPP2,GRB2,GYS1,HADH,HSPA4L,IFI16,IGF1,INPP5K,KIFC3,LIPE,LMNB2,MAP2K1,MYH4,MYH6,MYL1,MYO5B,Nes,PFKM,PNP,PRKACA,PRKAR1A,PRKAR2B,PSMB4,PTK2,RPL7A,RRAS,SELENOW,SEPTIN4,SH3GLB1,SLC12A2,SPTBN1,SRC,STAM,STAM2,STAT1,SUSD2,TJP1,TKT,TNS1,TOP1,TRIM21,UBA7,UCP1		#N/A
GABPA			transcription regulator		0.196	0.0337	ATM,CDK11A,COX4I1,Cyp2d9 (includes others),CYP7B1,GCLC,GCLM,HMOX1,IL16,LBR,NQO1,ROBO4,RRAS,SOD3,Srsf5,TNC,UTRN,XRCC5,XRCC6		#N/A
SP110			transcription regulator		0.156	0.0178	ACP1,ANXA5,ARRB1,ATM,CDC37,CLU,CTSB,FER,FLII,GNA13,GRN,IFIT3,IKBKG,ITCH,ITGAV,ITGB1,LMNA,MAOA,MCL1,MTHFR,MYH9,NCK1,NF2,PDCD6IP,PLCG1,RAC1,RIPK1,ROCK2,RPA1,SERPINA1,SMAD2,SP3,SQSTM1,STAT1,STAT5A,STIM1,TNFRSF21,TRIM28,TSC2,WWOX,YES1		#N/A
EIF3A	0.045	1.032	translation regulator		0.137	3.07e-05	CDKN1B,ISG15,NDRG1,RAD23B,RPA1,RPA2,RPA3,XPC		#N/A
GATA1			transcription regulator		0.131	0.000121	ABCB10,ABCC4,ACTN1,AIP,ANK1,AQP1,BCL2L1,BLVRB,BZW2,CA1,CA2,CALR,CAVIN1,CBX5,CD36,CDK2,CDK6,CDKN1B,CHCHD6,CIR1,CNN3,COPS5,CPD,CYBB,CYFIP1,DMTN,DUT,EPB42,EXOC1,F10,FECH,FHL1,GART,GNAS,GUCY1B1,HBA1/HBA2,Hbb-b1,HNRNPAB,HSPA9,IPO5,ITGA6,LYZ,MAP3K5,MCM3,MSH2,MTHFD1,NCL,NCOA7,NFKB1,NHP2,NOP2,PAPPA2,PBXIP1,PCNA,PECAM1,Podxl,POLD1,PRKG1,PTPN6,RANBP1,RFC4,RPL22,RPL27A,RPS11,RRM1,SASH1,SCIN,SLC19A1,SLC38A9,…		#N/A
NR3C1			ligand-dependent nuclear receptor		0.115	4.32e-06	ABHD2,ABI1,ACAT1,ACTB,ACTN1,ADH1C,AGT,AKT1,AKT2,AKTIP,ANGPTL4,ANXA1,APOA2,APOE,APP,AQP1,ARID4B,ARPC2,ARRB1,AS3MT,ATG4B,ATP1B1,ATP6AP1,BABAM2,BAG1,BAG2,BAG3,BAG4,BAX,BCKDHA,BCL2L1,BIN1,BRAF,BRD2,CAPN2,CASP6,CASP7,CAT,CAVIN2,CBR1,CCAR1,CD38,CD47,COL1A1,COL1A2,COL6A1,COMT,COQ8A,CORO1C,CPB2,CPEB4,CRYAB,CTNNBL1,CUL1,CUL4A,CYP27A1,CYP2A6 (includes others),DAD1,DAG1,DAPK3,DBI,DBT,DDC,DDX5,DEGS1,DIABLO,D…	2304 (18)	Nr3c1
RXRA			ligand-dependent nuclear receptor		0.085	6.65e-05	ABCC2,ABCG2,ACACA,ACACB,ACADM,Acot1,ACOX1,ACSL1,ACSL5,ADH1C,AHCY,AKR1C1/AKR1C2,ALDH1A1,APOA2,Apoc3,APOE,APP,AQP7,CALB1,CAT,CD36,CD38,CDO1,CLMN,COL1A1,CPT1A,CPT1B,CPT2,CRYAB,CTSB,CTSH,CYP24A1,CYP4A11,DR1,ECM1,EHHADH,ENG,EPHX1,FABP3,FABP4,FADS2,FASN,FGG,FLRT3,FTL,GAS6,GCLC,GPD1,GPT,GPX1,HADHA,HADHB,HMGCS2,HMOX1,HNF1B,HNF4A,HSD11B2,HSD17B4,IGF1,ILK,KNG1,LCN2,LPL,LTF,LYZ,MAOB,MLXIPL,MLYCD,NDUFC2,NME1…	2458 (21)	#N/A
HNF1A	0.064	1.046	transcription regulator		0.055	5.4e-16	A1CF,AADAC,ABCC2,ACAT2,ACE2,ADH1C,AGT,AHSG,AIMP1,AK2,AKR1C1/AKR1C2,Akr1c12/Akr1c13,Akr1c19,AKR1C3,ALDOB,ALS2,AMBP,ANKS4B,ANPEP,ANXA4,AP3M1,APCS,APOA2,APOB,APOH,ATG2B,ATG3,BAG6,BCL2L1,BMP2K,BSDC1,C1orf50,C5,C8A,C8B,C8G,C9,CBS/CBSL,CDHR2,CDKN1B,CDO1,CFI,CLDN2,CLIC5,CLTRN,CLYBL,COQ10B,COQ7,CPB2,CPQ,CRP,CTSZ,CYB5A,CYB5B,CYP27A1,CYP2E1,Cyp2j5,DDC,DPP4,ENPEP,FAM107B,FBP1,FBP2,FCSK,FGA,FGB,FH,FMO1,FNTB,…	2247 (17)	#N/A
PAWR	-0.042	-1.03	transcription regulator		0.022	0.0261	APP,CCAR1,DIABLO,MAPK1,MAPK3,XIAP		#N/A
LMX1A			transcription regulator		0	0.0399	CDKN1B,COX6A1,NDUFA2,NDUFA3,NDUFA4,UQCRQ		#N/A
PLA2R1			transmembrane receptor		0	1.55e-10	ACSL4,AK3,ALDH2,ATP5F1B,ATP5PD,BDH2,CTSA,CTSD,DPYSL2,HAGH,LAP3,MGST1,NDUFA5,NDUFS3,PEBP1,SDHA,SDHB,SOD2,SQOR,TGM2,TPP1,UQCRFS1		#N/A
HNF4A	0.313	1.242	transcription regulator		-0.019	3.11e-110	A1CF,AAMDC,AASS,ABCB10,ABCB8,ABCC2,ABCE1,ABCF3,ABHD10,ABHD6,ACAA2,ACAD8,ACAT1,ACIN1,ACLY,ACMSD,Acnat1/Acnat2,ACO1,ACO2,ACOT1,Acot1,ACOT13,ACOX1,ACOX2,ACP2,ACP6,ACSL1,ACSS2,ACSS3,ACTN1,ACTR1A,ACTR3,ACY1,ACY3,ADPRH,ADSS2,AGPAT1,AGT,AGXT2,AHNAK,AHSA1,AHSG,AIMP1,AIP,AK2,AKAP13,AKR1B1,Akr1b7,AKR1C1/AKR1C2,AKR1C3,ALDH1A1,ALDH1L1,ALDH2,ALDH5A1,ALDH8A1,ALDOB,ALKBH7,ALS2,AMACR,AMBP,AMT,ANKHD1/ANKHD1-EIF4E…	1460 (10)	Hnf4a
E2F4			transcription regulator		-0.025	0.00655	ALG5,ATRX,BECN1,BRD2,BUB3,CASP6,CBX5,CDK2,CFAP20,CSDE1,CSTF1,DDB1,DHFR,DHPS,DUT,EIF2B2,EMC4,EXOSC8,EXOSC9,FEN1,GOLT1B,HP,HSP90B1,KHDRBS1,MCL1,MCM3,MCM6,MSH2,MTHFD1,NAP1L4,NASP,NCL,NPM1,PCNA,PGRMC1,PKN2,POLD1,PPP1R8,PRKCSH,PRPSAP1,PSAT1,RABIF,RANBP1,RBBP4,RBBP5,RBL2,RFC4,RPA3,RRM1,SFPQ,SFRP1,SLC3A2,SMARCA5,SPAG7,SRPRA,SRSF2,SSX2IP,STAM,STMN1,TMEM126A,TMPO,TOP2B,TP53BP2,UMPS,XPC		#N/A
AKT2	-0.04	-1.028	kinase		-0.072	0.0457	AKT2,CDH1,CDKN1B,CTNNB1,GCLC,GCLM,GSR,GSS,IRAK3,ITGB1,MTSS1,MYH11,NFKB2,NQO1,PALLD,PDCD4,RAC1,XIAP		Akt2
ING1			transcription regulator		-0.083	0.0233	ADNP,ANGPTL4,BAX,CTTN,DEK,DIDO1,EPS15,HSPA1A/HSPA1B,ITSN2,PPP2R1B,RPS14,TPPP,TPT1		#N/A
KLF3			transcription regulator		-0.087	4.83e-13	ABCF1,ABHD14B,Acot1,ACOT11,ACOT9,ADPGK,AHNAK,ALKBH7,ANK1,ANXA5,ANXA6,AP1M2,APOE,APRT,ARFGAP2,ARPC4,BCAP29,BOLA1,CAMK2D,CAPG,CARHSP1,CCT3,CEP170B,CHCHD10,CIRBP,CMPK2,CTNNA1,CTSC,Cux1,Cyb5r3,CYRIA,DEGS1,DFFA,DIAPH1,DRG1,DTNB,DUS3L,EIF2B1,EIF5A,ELP1,EPRS1,FCGRT,FMNL3,FRY,GALNT1,GCNT1,GIMAP8,GIT2,GPD2,GSTK1,GSTP1,HEXB,HM13,HNRNPDL,HNRNPF,HNRNPH1,HYPK,IDH1,IL16,INTS4,LMAN2L,LRRK2,MAP1S,MCAT,MICU2,MIF,…		#N/A
STAT6	-0.148	-1.108	transcription regulator		-0.096	0.00915	ABLIM1,Acot1,ACOX1,ACSL1,ACTB,AHCYL1,AHNAK,AKAP13,ALDH2,ANXA1,APOE,ASS1,AUH,BAG2,BAX,BCL2L1,CA2,CASP6,Ccdc50,CD38,CDK2,CDKN1B,Chil3/Chil4,CIDEB,CKAP4,CLDN2,Cmah,CMPK2,COBLL1,COL1A1,COL1A2,CPOX,CPT1A,CTSB,CYBB,CYP4A11,Cyp4a14,CYRIA,CYTH1,DDAH1,EFHD2,EFL1,EHHADH,EPHX1,FABP4,Fam177a/Fam177a2,FAM20B,FASN,FKBP5,FN1,FSCN1,FYCO1,GALK2,GATM,GBP2,GBP6,GBP7,Gm12854/S100a11,HBA1/HBA2,HMGCR,HMGCS2,HNRNPH3,HS…	1934 (19)	Stat6
MAX			transcription regulator		-0.104	0.0221	ACTC1,APEX1,BAX,BCR,CAD,CBX5,CDKN1B,CSDE1,DHFR,DKC1,FADS2,FTH1,GLYR1,MTHFD1,MYH6,NCL,NPM1,ODC1,PDGFRB,PDK1,RBBP4,RBBP7,RCC1,RHOA,SCPEP1,SERINC3,TMEM126A,TSC2,YBX1		#N/A
CDK4/6			group		-0.156	2.37e-11	AFAP1,AHNAK,ARHGEF2,BCLAF1,C11orf58,CALU,CDK6,CLIC6,DYNC1LI1,EEF1B2,EIF5,ENO1,ERBIN,FAM120A,FLNA,G3BP1,HSPB1,ITSN2,LAMB2,LASP1,MYO7A,NCOA3,NIBAN2,NOP2,NOP58,PCYT1A,PKP4,RCN1,RMDN3,RPL10,RPL13,RPL27A,RPS6,SEC61B,TALDO1,TPI1,TUBA1B,TUBA1C,TUBB,TUFM,VPS13D		#N/A
IFNGR1			transmembrane receptor		-0.16	0.0382	ARL6IP4,ATP5F1C,CCDC124,CD38,COL1A1,CYP24A1,DNAJB2,DNM1L,ECH1,ECI2,EGF,FHL3,FN1,FSCN1,FTH1,HEXB,HMOX2,ICAM1,LDHB,LEO1,MAP3K15,MINK1,NDRG3,NDUFA3,NEK3,NFKB2,OLA1,PDGFRB,PLTP,PRDX3,PRKAB1,PSMA1,RBP1,RUVBL2,Snrpa (includes others),TBL1XR1,TMEM259,TXNDC5,UBAC1,UBE2E2,WDR48		#N/A
SERTAD2			transcription regulator		-0.211	0.00634	ACOX1,CAT,CPT1B,CYC1,ECH1,LIPE,PHYH,UCP1		#N/A
Irp			group		-0.246	0.0159	ACO2,APP,FTH1,FTL,SLC11A2,TFRC		#N/A
MAP4K4			kinase		-0.266	5.62e-24	ACAA2,ACACA,ACACB,ACADS,ACADVL,ACLY,ACO2,ACSL5,AGL,AGPAT3,ALDH4A1,ALG9,APIP,ARAF,ATP6V0A2,AUH,BCAT2,BCKDHB,Calm1 (includes others),CHKB,COQ3,COQ5,CYC1,DHODH,DHRS4,DLAT,DLD,DLST,EIF4E2,FAR1,FASN,GCDH,GLUL,GOT1,GRHPR,GYS1,H6PD,HADH,HADHA,HADHB,HMGCL,HYAL2,IVD,KYAT3,LDHB,MGLL,MLXIPL,MPI,NDUFA11,NDUFA3,NDUFA5,NDUFAB1,NDUFB7,NDUFS1,NDUFS4,NDUFS8,NDUFV1,NT5C2,OGDH,PAPSS2,PDHX,PEX16,PEX19,PFKM,PGAM1,PGM…	1462 (12)	#N/A
VHL			transcription regulator		-0.284	0.00179	ADGRG1,AHCYL1,AKT1,ALDH1A1,ARPC1A,BCL2L1,CDH1,CDKN1B,CFL1,CLTC,CNN1,COPS5,CPT2,DAB2,DECR1,EGFR,EIF5,ENO2,FAF1,FN1,FTH1,FTL,GBE1,GLO1,GPX1,HMOX1,HNF1A,HNRNPA2B1,LMNA,MAVS,MIF,NDUFB1,PCNA,PISD,PPIL1,PREB,QPRT,RAP1B,RPS6,SOD2,SPARC,TAGLN,TFRC,TMED3,UQCRQ	1997 (20)	#N/A
ZBTB7B			transcription regulator		-0.311	1.27e-05	ACAA2,ACADL,ACADM,ACADVL,ACSM3,ATP5F1A,Atp5k,COL1A1,COL1A2,COQ3,Cox5b/Gm34962,COX6A1,COX7A1,CPT1B,DECR2,DHRS4,ECH1,Gk,HADHA,HMGCS1,HSD17B12,NDUFAB1,NDUFB8,NDUFV2,NRP1,SDHB,SLC27A2,Tomm5,TTC19,TYSND1,UCP1,UQCRC2		#N/A
FOS			transcription regulator		-0.313	1.49e-10	ABCC1,ACACA,ACOX1,ADNP,AGPS,AGT,AKR1C3,ALAS1,ALDH1A3,ANK3,ANXA4,AP3D1,ARPC5,ASAP1,ASL,ATP2C1,ATXN2,B4GALT1,BLMH,C5,CA2,CADM1,CALU,CAMK2D,CAPN2,CASP3,CAST,CAT,CDH1,CFD,CLDN2,CLIP1,CLU,COBLL1,COL18A1,COL1A1,COL6A1,CPSF1,CREBBP,CTH,CTNND1,CTSB,CTSH,CTSV,DAP,DDX3X,DLG1,DNMT1,DOCK1,EEA1,EIF4G2,ELP1,EMB,ENAH,ENO1,EPHX2,EPS8,ERCC4,EZR,FABP4,FARS2,FASN,FBN1,FETUB,FGA,Fhod1,FMN1,FN1,FTH1,GAK,GAS2,GIT2,GM2…	1996 (19)	#N/A
KDM5A			transcription regulator		-0.322	2.67e-26	ACO2,ACTC1,ATP1A1,ATP1B1,ATP5F1A,Atp5k,ATP6V1D,ATP6V1F,BCKDHA,CDKN1B,CERT1,CHCHD3,COA3,COL1A2,COQ5,COQ7,COX17,COX4I1,COX6A1,COX6B1,COX7A2,DLAT,DLST,DNAJC11,FXYD1,GRPEL1,HMOX1,HOMER1,IDH3B,ITGB1,MAP2K3,MCAT,MCM3,MDH1,MFN2,MLYCD,MRPL11,MRPL12,MRPL53,MRPL55,MRPL58,MRPS23,MTOR,MUL1,MYH4,MYH6,MYL1,NDUFA10,NDUFA13,NDUFA2,NDUFA3,NDUFA4,NDUFA5,NDUFA6,NDUFA9,NDUFB10,NDUFB8,NDUFS2,NDUFS4,NDUFS7,NDUFV1,NIT1…		#N/A
G protein alpha			group		-0.324	2.68e-05	ALG5,ANKS4B,ARFIP2,BAG2,CALR,CLPTM1L,CMAS,COPB2,COPE,CYP20A1,DBI,DDOST,DYNC1LI2,EGFR,EMILIN1,EXOC6,GOLPH3,HSD17B12,MRPL49,MRPS10,NUCB1,OSGEP,P3H1,PDIA4,PI4K2A,PLS3,PRMT5,RPE,RPN1,SDF4,SEC13,SLC25A36,SPCS1,SPCS3,SRPRA,TMED3,UBL4A,UQCC2		#N/A
LHX1			transcription regulator		-0.364	3.19e-13	AADAT,ACSM2A,ALDOB,AMN,ANPEP,ASS1,ATP1B1,C7orf57,CCAR1,CLDN2,CLTRN,CUBN,Cyp2j5,DPP4,EHD2,EMB,FABP3,FBP1,FN1,FUT9,Fxyd2,GATM,GCNT1,GGT1,GSTA5,HAO2,HEATR6,HNF4A,Hnrnpa3,Hsd3b4 (includes others),Keg1,LRP2,Ly6a (includes others),MEP1A,MEP1B,MSI2,NAPSA,NPHS2,PAH,PDZK1,PRXL2A,PTK2,PXN,RBM47,S100G,SERPINA6,SFRP1,SLC12A1,SLC16A12,SLC22A24,SLC22A6,SLC26A1,SLC34A1,SLC47A1,SLC5A8,SPINK1,Sult1d1,TMEM229A,TMI…		#N/A
FGF10			growth factor		-0.373	0.00739	AHNAK,ANXA1,ANXA2,ANXA3,CDH16,CTSB,CTSH,CYP51A1,HSD3B1,LIPE,LMO7,LRPAP1,LSS,MYH6,NUMB,S100A13,TIMP3,TMOD3,TSPAN8,VNN1		#N/A
FOXI1			transcription regulator		-0.394	0.00216	ATP6V0D2,ATP6V1B1,SLC12A3,SLC26A4,SLC4A1		#N/A
ZNF148			transcription regulator		-0.411	0.0296	BCL2L1,Cox5b/Gm34962,CTNNB1,DEPTOR,FDX1,FN1,GSPT1,ODC1,STAT1		#N/A
SMYD1			transcription regulator		-0.447	1.31e-21	ACADL,ACO1,ACO2,AGL,ATP5F1A,BDH1,CYC1,FAHD1,FH,GOT2,IDH3A,IDH3B,IDH3G,MIF,MPC1,MT-CO1,MT-ND1,NAMPT,NDUFA10,NDUFA13,NDUFA5,NDUFA9,NDUFAB1,Ndufs5,NDUFV1,Nnt,NT5C2,OAT,OGDHL,OXCT1,PDHB,PFKM,PGD,PKM,PYGB,PYGL,PYGM,SDHA,TKT,TPI1,UGP2,UQCRC1,UQCRC2,UQCRFS1		#N/A
FLT1			kinase		-0.447	4.86e-11	ACTN4,ACTR2,ADD1,AHCY,BCAT1,BSDC1,CANX,CAPN2,CLIC4,CSNK2A1,CTBP1,DDX3X,EIF2S3,EIF4B,EIF5A,FLNA,G3BP1,G3BP2,GDI2,GSK3A,HK1,HMOX1,ICAM1,LAMP1,LIMS1,MAT2A,NOS3,NRP1,PREB,PRKAR1A,PTBP1,RALB,RBBP4,RDX,SCRN1,SDHC,SNAP23,SURF1,TOMM22,UBE2B,UBE2H,UBE4B,VDAC1,VPS4A,YWHAZ	857 (7)	#N/A
SRSF2	0.024	1.017	transcription regulator		-0.458	0.0124	APP,CDH1,CES1,COL1A1,EP300,HNRNPH1,HNRNPL,MAPT,MLXIPL,Nnt,PTBP1,PYGM,SRSF1,SRSF2,SRSF6,SRSF7		#N/A
MNT			transcription regulator		-0.471	0.0065	ABCD1,ACY1,ALDH1A1,Aldh1a7,ALDOA,ARHGAP45,ATP1B1,BLVRB,CAD,CD36,COQ8A,CYBB,FGG,LDHA,NCL,NEK3,NQO1,ODC1,PC,PGK1,SERPINH1		#N/A
PDGFRB	0	-1	kinase		-0.479	0.0251	COL1A2,DAB2,EGFR,FN1,MYH11,PDGFRB,STAT3		#N/A
MAP2K7			kinase		-0.485	0.00218	DUT,ENPP2,FCGRT,FN1,HSPA1L,HSPA5,ITGB1,KLC1,LMO7,LSP1,MAOB,MAP2K4,MTTP,P2RX4,PDIA3,PLA2G4A,PLAU,PPP1R7,PTPN11,RPS6,SERPINC1,VDR	1436 (7)	#N/A
PITX2			transcription regulator		-0.488	0.00483	ACAD8,ADH1C,ATP1A1,ATP1B1,CDH1,COL1A2,COQ6,Cryzl2,DACH1,DHRS7B,FMO2,GCDH,GPX4,GRHPR,IDH2,IRF6,ITGAV,ITGB1,LDHA,ME3,MSRA,NDUFA13,NDUFB3,NDUFB4,NDUFB7,NDUFB8,NDUFC2,NDUFS2,NDUFS3,NDUFS7,NDUFS8,NMRAL1,OXNAD1,PPP1R1B,PRDX2,RDH14,SDHC,SOD1,SOD2,TRIO,TXN2,UQCRQ	1309 (7)	#N/A
MRTFA			transcription regulator		-0.49	0.044	ACTB,ACTC1,ARHGEF11,ARPC1B,ARPC4,BCL2L1,CAVIN2,CNN1,CNN2,COMT,COX7A1,CRK,CTTN,CYFIP2,DDAH1,DNAJB4,FABP3,FADS2,FHL1,FLNA,GAS2,GSTM5,HLA-A,ICAM1,ITGA6,ITGB1,LCN2,LMNA,LTF,MAP2,MYH10,MYH11,MYH9,MYL9,MYLK,Ngp,PFN2,RAC1,SELENOP,SERINC3,SORBS1,STAT1,SYNPO2,TAGLN,TNC,Tpm4,TRAPPC1,TST,UCP1,VCL		#N/A
TFAM			transcription regulator		-0.5	3.49e-08	ACADL,ACADM,ACADS,ACOX1,AUH,CPT2,ECH1,ECHS1,FABP3,FABP4,HK1,mt-Atp8,PFKP,PGAM1,PGK1,SLC25A20	655 (7)	#N/A
PPARGC1A			transcription regulator		-0.522	6.07e-10	ACACA,ACACB,ACADL,ACADM,ACADVL,ACAT1,ACOX1,ADGRG1,AGT,AK1,ALAS1,Apoc3,ASPN,ATP5F1A,ATP5F1B,ATP5MF,ATP5PD,ATP5PF,ATP5PO,BAX,BCAT2,BDH1,BID,Cabp1,CASP8,CAT,CD36,CDC42EP1,CIDEB,COL1A2,COL6A3,COX4I1,COX5A,Cox5b/Gm34962,CPT1A,CPT1B,CS,CTSA,CTSC,CYP2A6 (includes others),DCN,DGAT1,DLAT,DOCK1,DR1,EGFR,ENDOG,ENO1,FABP3,FABP4,FASN,FBLN1,FDPS,FH,GAS6,Gk,GOT2,GPAM,GPX1,GSK3B,HMGCL,HMGCS2,HMOX1,ICAM1,IDH3A,IG…	1293 (17)	#N/A
PTP4A3			phosphatase		-0.531	0.0214	CDH1,CSK,FN1,HSP90AA1,LEO1,PCBP1,PXN,STMN1,TERF2IP		#N/A
COPS5	0.008	1.006	transcription regulator		-0.531	1.39e-08	ADA,ADRM1,AIMP1,AK1,APRT,ATRX,BAX,BCAM,CBX1,CD81,CD82,CDKN1B,COQ8A,CSE1L,CTSD,CUL1,DCTPP1,DCXR,DDX39A,DTYMK,DUT,EDF1,EPS8L2,FAM162A,FDXR,GPS1,GPX4,GSDME,GTF2F1,GUK1,H1-2,HMGB2,HMOX1,HNRNPD,HNRNPU,HSPA4L,ITPA,KIF5B,KPNB1,LBR,LDHB,LMNB1,MARS1,MCM6,MCM7,MPG,MSH2,MTCH2,NAP1L1,NCL,NT5C,NUP107,NUP153,ODC1,PAICS,PCNA,PDE4B,PLXNB2,PNP,POLD1,POLR2A,POLR2E,POLR2I,POLR2J,RAD21,RAE1,RARS1,RCC1,RNASEH2A,RPA2,…	1564 (11)	#N/A
RB1			transcription regulator		-0.588	3.01e-10	ACO2,ACTB,ACTC1,ADAM10,AKT1,ALG5,ALPL,APPL2,ASPN,ATP1A1,ATP1B1,ATP5F1A,Atp5k,ATP6V1D,ATP6V1F,BAX,BCKDHA,BECN1,CAP1,CASP3,CASP6,CASP7,CASP8,CBX5,CDH1,CDK2,CDKN1B,CERT1,CHCHD3,CLIC4,CMAS,COA3,COL4A1,COL4A2,COQ5,COQ7,COX17,COX4I1,COX6A1,COX6B1,COX7A2,CWC27,DCTN4,DEK,DHFR,DLAT,DLST,DNAJC11,DNM1L,DNMT1,DPP3,DYNLRB1,EHD3,EIF2S1,EPS8,EZR,FABP4,FEN1,FN1,FXYD1,GMFB,GMPS,GNAI1,GPRC5C,GRPEL1,GSTO1,H1-0,HACD…	1720 (15)	#N/A
PDX1			transcription regulator		-0.605	3.9e-06	ACE2,ACTB,AKR1B1,AKR7A2,ALDOB,ANXA2,ATG5,ATP2A2,ATP5PD,ATP5PF,CAT,CDO1,CKB,CKMT1A/CKMT1B,COL1A1,CPT2,CRELD2,CROT,CSNK2B,Cyb5r3,DAPK3,DNAJC10,ECH1,EDEM3,ERO1A,FGF1,FH,GAP43,GCLM,GNAS,GNG12,GOT1,GRN,GUSB,HK1,HNF4A,HSPA5,IDH1,ILK,LTA4H,MAN1A1,MAOB,MAP2,MAPT,MDH1,MT-ND1,NDUFB9,NFKB1,NQO1,PAPSS2,PC,PCNA,PDE4B,PDIA4,PDIA6,PDZK1IP1,PHGDH,PNPO,PPP1R1A,PTPRF,RABGAP1L,S100G,SDHA,Slc25a1,SLC2A2,SLC6A6,TIPRL…	872 (12)	#N/A
NRIP1			transcription regulator		-0.662	0.00938	ACAA2,ACACA,ACACB,ACADM,ACO2,CD36,COX7A1,CPT1B,CPT2,CYP4B1,FABP3,FASN,GYS2,HADHB,IDH3A,LDHB,OPLAH,PDK2,PYGL,SDHB,SLC25A20,SUOX,UCP1	944 (11)	#N/A
FUS			transcription regulator		-0.707	5.96e-06	CNOT1,EIF4G2,FLNA,HSPA5,HSPA9,HSPD1,ICAM1,LONP1,MECP2,NCL,NDUFA5,NDUFB9,NDUFV2,NFKB2,RFC4,RPS16,RPS19,RPS3,TBL2		#N/A
Fus	-0.051	-1.036	transcription regulator		-0.707	0.00112	BPHL,COL4A2,Ewsr1,H1-2,HNRNPH1,KANK2,PMM2,PNN,RO60,SNRPB,SSH3,TUBA4A,VTN		#N/A
HMGA1			transcription regulator		-0.72	0.0121	AGT,ALPL,ATM,CDH1,CNDP2,COL1A1,COL1A2,COL4A1,COL4A2,CRYAB,CSK,CTSC,CTSH,DAB2,DHCR7,DRAM2,GHR,Hbb-b1,HMGCR,IDI1,IGF1,IGFBP4,IGFBP7,LAMB1,LIPE,Ly6a (includes others),MAPKAPK2,MAPT,MVD,NECTIN1,NF2,Ngp,PHLDA2,PTH1R,RAN,RPL7A,S100G,SDC4,SEC24D,SEPTIN2,SERPINH1,SFXN1,SLC17A5,SLC27A2,SLC9A6,SOD3,SPARC,STAT3,SYPL1,TAGLN,TRIM28,WDFY1,ZYX		#N/A
AKT3			kinase		-0.73	0.00761	AKT1S1,Cdc42,CDKN1B,COX4I1,EBAG9,HSPD1,HSPE1,MT-CO1,MT-CO2,RAC1,RPS6,TOMM70,WNK1	945 (11)	Akt3
Esrra			transcription regulator		-0.737	1.17e-13	ACADL,ACADM,ACAT1,ACE2,ACO1,ACOX1,ACSL5,AGL,AGT,ALDOA,ALDOB,ALDOC,ATP1A1,ATP5F1B,ATP5MF,ATP5PB,ATP5PF,ATP5PO,ATP6V0D2,BDH1,BPGM,BSND,COX5A,Cox5b/Gm34962,COX7A2L,Cox7c,CPT1A,CPT2,CRAT,CYC1,DLAT,ECH1,ENO1,ENO2,ENO3,FBP1,GALM,Gk,GOT1,GYS1,HSD3B1,IDH3A,NDUFA2,NDUFA5,NDUFS3,OXCT1,PCK1,PCK2,PDK1,PFKL,PGAM2,PGM1,PPA1,PPP1R1B,PYGL,PYGM,REN,SDHB,SIRT3,SIRT5,STARD3	599 (7)	#N/A
HNF1B	-0.186	-1.138	transcription regulator		-0.754	0.00802	ACADVL,ACTN1,ALDOB,AMBP,ANXA4,BGN,CA2,CDH1,CTNNB1,EPS8,FGB,FN1,GDI2,HNF1A,HNF4A,KCNJ16,LAMB1,MET,NID2,OCLN,PDE4C,PDZK1IP1,PKD2,PLAU,RNASE4,SERPINA1,SERPINH1,SGK2,SLC22A12,SLC29A1,SLC2A2,SLC5A1,Slco1a1,SPARC,Sult1d1,TTR,UMOD,UPP1	1460 (10)	#N/A
HOXA9			transcription regulator		-0.756	0.000554	ADD3,ADGRG1,AHCYL1,AKAP13,ALDH1A1,ARL3,ARPC5,CALB1,CD34,CD36,CDC37,CDH1,CLCN7,CLTC,CPB2,CSNK1A1,CTH,CYBB,DHX36,DYNC1LI2,EPS8,FCGRT,FXR1,GLRX,GLRX3,GTF2B,GTPBP1,HNRNPU,IGF1,LYN,LYZ,MAN2A1,MAP4K5,MBNL1,MSI2,NDUFB3,OSBPL8,PABPN1,PCDH1,PIK3R2,PRRC2C,PTPRG,RAP1B,RBBP6,RDX,RPL27A,RPL37A,RPP40,SDC4,SERPINB9,SRP72,SRSF11,ST13,TACC1,TPR,TSC22D1,YES1,YWHAG		#N/A
IREB2			translation regulator		-0.765	0.0027	ACO2,APP,FECH,FTH1,FTL,LDHA,LDHB,NDUFS1,PFN2,SDHB,TFRC,UQCRFS1		#N/A
ERBB3			kinase		-0.767	0.000577	ACTB,BAX,BGN,CD47,CDH1,CDKN1B,CLU,COL1A1,COL6A1,EGFR,EIF6,EZR,FBN1,FN1,GAS6,GHR,GLS,HBA1/HBA2,Hbb-b1,HEXB,HMOX1,HP,NDRG1,NID1,PHGDH,PTGS1,RRAS,SERPINA3,Serpina3g (includes others),SFRP1,SLK,SPARC,STMN1,TGM2,TIMP3,TLN1,TNC,TNS1,TNXB,USP14	1900 (20)	Erbb3
PRKAA2	0.039	1.027	kinase		-0.785	0.0123	ACOT7,ALAS1,ARHGDIB,BAX,CA2,CDH1,CDKN1B,COX4I1,CYBB,DDAH1,FABP4,FASN,FN1,GALM,Gsta4,HSPA5,ICAM1,IFIT1B,IGFBP4,ITIH5,LDHA,Ly6a (includes others),MGST1,MT-CO1,MYLK,NDRG2,NPEPL1,OAT,P4HB,PARP3,PKLR,PTPN11,RAF1,SLC16A1,SORL1,SOS1,TGM2,TNS1,UCP1,YBX1,ZYX		Prkaa2
BDNF			growth factor		-0.817	1.01e-06	ACOT7,AGRN,ALDH7A1,Ank2,ANXA2,ANXA5,AP3D1,APEX1,APP,ARIH1,ARVCF,ATP2A2,BAG3,BCL2L1,BID,CASP3,CD36,CPLX2,CSPG4,CYGB,CYRIA,DCTN1,DNAJC21,DPYSL3,EEF1D,EEF2,EPB41L2,FLNA,FLNB,FSCN1,FTL,GAP43,GDA,GLUL,GNAI1,GNAQ,GPS1,HADHA,HMGCR,HOMER1,HSD17B12,HSD17B4,HSPA2,HSPA4L,HSPA5,ITGB5,ITIH3,ITPR1,KIF1B,KLC1,LAMB2,LAMC1,LCN2,LGALS1,MACROD1,MAN2A1,MAP1B,MAPK1,Mapre2,MAPT,MVD,MYO5A,MYO6,P4HA1,PAFAH1B1,PALD1,PCNA…	2030 (22)	#N/A
PCK1	0.202	1.15	kinase		-0.822	0.00634	ACADL,ACADM,ACADVL,ACOX1,CRAT,EHHADH,MLYCD,PCK1	651 (7)	#N/A
BACH1			transcription regulator		-0.826	2.63e-10	ABCB7,ATP5F1B,ATP5F1D,ATP5PF,ATP5PO,COX15,DNAJC7,FTH1,FTL,GAPDH,GCLC,GCLM,HCCS,HMOX1,HSD3B1,IGF1,IMMT,ME1,NDUFA2,NDUFA6,NDUFA9,NDUFAB1,NDUFB6,NDUFS7,NQO1,OPA1,PDK1,PDK2,PDK3,PHB,PHB2,SLC25A15,SLC25A22,SQSTM1,TIMM13,TIMM17A,UQCRB,UQCRC1	296 (3)	#N/A
BRCA1			transcription regulator		-0.829	0.00608	ACTB,AK1,ALDH1A3,ATM,ATP11C,BAX,BCKDHB,BCL2L1,CDKN1B,COL18A1,CTNNB1,CTSD,CTSF,DDX58,DUSP3,EGFR,ELAVL1,ENPP2,ENSA,EP300,ERCC3,EZR,FEN1,FHIT,FHL2,FKBP5,HMOX1,HNRNPD,HSD11B2,HSPB1,IFIT3,JAK1,KLK3,Ly6a (includes others),NOS3,NQO1,PCBP2,PCNA,PIN1,PLTP,RBL2,RRM2B,RUVBL2,SAFB,SFN,SFPQ,STAT1,STAT5A,TNFAIP2,UBE2I,VCAN,XPC,XRCC6	1995 (18)	#N/A
CCND1			transcription regulator		-0.834	0.00113	ABCC4,AFAP1,AHNAK,ALDH1A3,ARHGEF2,ASAP2,ASPM,AZGP1,BCLAF1,C11orf58,C7,CALU,CDH1,CDK2,CDK6,CDKN1B,CLIC6,CLPB,COL1A1,CPNE3,DNMT1,DYNC1LI1,EEF1B2,EGFR,EIF5,ELAVL1,ENDOD1,ENO1,ENPP2,EPS8,ERBIN,FAM120A,FLNA,G3BP1,GALNT11,GJB1,GNMT,GPALPP1,HACL1,HSPA1A/HSPA1B,HSPA8,HSPB1,ITGAV,ITSN2,IVD,KLK3,LAMB2,LASP1,MAP3K5,MCM7,MESD,MTMR1,MYLK,MYO7A,NCOA3,NIBAN2,NOP2,NOP58,NT5E,PAH,PBLD,PCNA,PCYT1A,PDCD4,PKP4,PPCS,…	2084 (20)	#N/A
NR1H4			ligand-dependent nuclear receptor		-0.903	0.00721	ABCC2,ABCC4,ACACA,ACSS1,Akr1b7,AMBP,ANPEP,APOE,AQP2,BGN,Ces1g,COL14A1,COL15A1,COL1A1,COL1A2,COL6A1,CPT2,CTSB,CTSC,CTSZ,DDAH1,ENPEP,FABP7,FADD,FASN,FBLN5,FGB,FN1,GCLM,GPT,GPX1,GSTA3,Gsta4,GSTA5,GSTM1,GSTM5,HNF1A,HNF4A,HSPA5,KNG1,LAMB2,LCN2,LDHA,LIPE,MTTP,NDRG2,Orm1 (includes others),PCK1,PGAM1,PGM1,PKLR,PLTP,PSMD10,PTGS1,SDHA,SERPINA1,SERPINC1,SLC10A2,SLC51B,Slco1a1,SOD3,SQSTM1,TGFBI,TGM2,TPI1,UCP1	1588 (15)	Nr1h4
TFE3			transcription regulator		-0.927	0.00249	ASAH1,ATP5PF,ATP5PO,ATP6V1C1,CDH1,CKB,Cox5b/Gm34962,COX7A1,ENO1,FASN,LDHA,MT-CO1,MT-CYB,MT-ND1,MT-ND2,MT-ND5,MYH9,NDUFV2,SLC1A1,SLC34A1,TPP1,VPS26A,VPS35	1155 (7)	#N/A
EPAS1			transcription regulator		-0.933	0.0301	ABCF2,ABCG2,ABI1,ACACA,ACLY,AKAP12,ALDOC,ANGPTL4,ATG5,Calm1 (includes others),CAT,CKB,CKMT1A/CKMT1B,CORO1A,CYP51A1,DECR2,DGAT1,DMXL1,DPYD,EGFR,EIF5A,ENO1,ENO2,FABP4,FASN,FHL1,FMO5,FN1,GBE1,GCHFR,GLB1,GLS,GPX1,GYS2,H1-2,HMGCS1,HSPA4,HSPA5,ICAM1,ITGAV,ITIH5,ITPR1,LDHA,LPL,MANF,MIF,MYH4,MYO7A,NAMPT,NDRG1,NDUFB6,NOS3,NT5E,PELP1,PIK3CA,PLIN2,RIPK1,SF3A3,SFTPB,SLC11A2,SLC29A1,SLC6A8,SOD1,SOD2,TPP2,TRIM…		#N/A
IPMK			kinase		-0.943	0.00262	ABHD12,ACTB,Cdc42,CORO1A,CSRP1,FLNA,HSP90AB1,ITGB1,MYL6,MYL9,PDLIM5,RHOA,TAGLN2	438 (4)	#N/A
WT1			transcription regulator		-0.952	1.27e-06	ACTN1,AHCY,ANPEP,ANXA11,APRT,ARL2,BCL2L1,BTAF1,CAPRIN1,CBS/CBSL,CD2AP,CD2BP2,CDC73,CDH1,CIRBP,CLIC1,CLIC4,CMPK1,COL4A1,CSPG4,CTNNB1,CTSV,CUL4A,CUL4B,DDX3X,EGFR,ENO2,EPS8,ETFA,EZR,FDPS,FGF1,GSR,HDLBP,HNRNPL,HSP90B1,HSPG2,IDI1,IGF1,IL1RAP,ITM2B,KPNA1,LGALS3,LMAN1,LSS,MCL1,MGST1,MPP1,MTIF2,MYL6,NCSTN,NDRG1,NME1,NQO2,NUCB1,NUP98,ODC1,OS9,PCK2,PDE8A,PDIA4,PECAM1,Podxl,PPIB,Ptma (includes others),PTPN9…	1376 (7)	#N/A
FOXO3			transcription regulator		-0.966	0.0301	ACLY,Acot1,ANXA1,ANXA3,APEX1,ATG4B,ATP6V0D2,BAX,BCL2L13,BECN1,BPGM,CAD,CASP8,CAT,CDH1,CDKN1B,CHCHD4,COL4A1,COL4A2,CSNK2A2,CTSB,CTSV,DNM1L,ENO2,ENPEP,FABP4,FASN,FLNB,FN1,GCLC,GLUL,GPX1,GPX3,GSTM5,GTF2I,HMGCR,HTATIP2,IARS1,ICAM1,IGF1,IGFBP7,IMPDH2,JAK1,LARS1,LCN2,MBNL1,MCAM,MCM7,MET,MYO6,NAMPT,NDRG1,NOL3,NOS3,NPHS2,NRP1,NT5E,OPTN,PAK1,PAWR,PCNA,PDCD6IP,PECAM1,PIK3C3,PIK3CA,PLAU,PRCP,PRDX3,PRDX5,PRK…		Foxo3
IL10RA			transmembrane receptor		-0.972	2.01e-05	AADAC,ABAT,ACSL1,ACSM3,ACSS2,ADD3,ADH1C,Akr1c14,ALDH2,ALDOB,ASPN,ASS1,BAX,CA2,CBS/CBSL,CD34,CD36,Ces1f,Ces1g,CFB,CLCN7,CLIC6,COL14A1,CSRP2,CTH,CYFIP2,DCN,DPEP1,ECM1,EFEMP1,EGF,ENTPD5,ERO1A,F10,F13A1,FADS3,FBN1,FERMT1,FHL1,FN1,GAS6,GBP2,GBP6,GDA,GHR,GNE,Gsta4,GSTM1,GSTM5,HAO2,HLA-A,HSPA8,IFI16,Iigp1,Irgm1,KLK3,LCN2,LRG1,Ly6a (includes others),MAOB,MECR,MEP1A,MFSD4A,NAMPT,NDRG2,Nnt,NPL,OCLN,OGN,P3H…	1393 (7)	#N/A
ANGPTL3			growth factor		-1	0.00879	ACACA,ACACB,ACSS2,AGRN,HSPG2,PRKAA2		#N/A
PPP3CA			phosphatase		-1	0.0289	APP,ATP2A2,CA2,CD82,CDKN1B,CPT1A,CRYAB,CSRP1,CTSV,DECR1,FN1,FTL,FXYD1,GRN,GSTP1,Larp1b,MAGT1,MAOB,MGST1,MYH4,PDK2,PLD1,PLPP3,PPP3R1,PRDX5,PSAP,SAMHD1,SDC4		#N/A
SRF			transcription regulator		-1.008	0.00121	ACTB,ACTC1,AKAP12,BCL2L1,BPGM,BRD3,CALB1,Cald1,CAP1,CAPRIN1,CNN1,CNN2,CPM,CSRP1,CSRP2,CTNNB1,CTNNBL1,CYBB,Cyp2d9 (includes others),DES,DSTN,EIF6,EPG5,EZR,FERMT2,FGF1,FHL1,FHL2,FLNA,GDA,GLRX3,GPM6A,GSTM5,HEATR5B,HMOX1,HSPG2,IGF1,IGHM,ITGA1,ITGA6,ITGB1,KDSR,LCN2,LMCD1,LMOD1,LPCAT3,LPL,LTF,MCF2L,MCL1,MGST1,MINDY2,MRPS35,MTMR6,MYH11,MYH4,MYH6,MYH9,MYL1,MYL9,MYLK,MYO1B,MYO1E,NCOA7,NECTIN1,Ngp,NPM1,OPA…	1651 (12)	#N/A
PTEN			phosphatase		-1.035	5.08e-12	ABCC4,ACAA1,ACAA2,ACACA,ACO2,ACOX1,ACSL1,AKAP1,Akr1c12/Akr1c13,AKR1C3,AKT1,ALDH1A3,ANXA1,ARF4,ARHGAP10,ARHGAP5,ARHGDIA,ASPH,ATP5F1A,BAX,BPGM,CA2,CA3,CAD,CASP7,CDH1,CDK6,CDKN1B,CFD,CLTA,CLTC,CNN3,COPS5,COX5A,CS,CSRP1,CSTF3,CTNNB1,CTNNBL1,CTSB,CTSV,CTSZ,CUL4A,CYP27A1,DEGS1,DENR,DHFR,DHRS11,DIABLO,DLAT,DLD,DNPH1,DRAP1,DYNC1LI2,ECI2,EGF,EGFR,EHHADH,ERCC4,FABP4,FASN,FDPS,FGF1,FN1,FN3K,FTH1,G3BP1,GALK1…	1923 (18)	#N/A
MAP3K12			kinase		-1.069	0.00113	ACTB,APP,CASP3,CRP,RPL12,RPL27A,RPL37A,RPS18,RPS2,RPS8,STAT3,STMN1,TUBB,TUBB2A	1316 (7)	#N/A
CAB39L	-0.068	-1.048	kinase		-1.105	1.76e-07	ATP5MF,ATP5MG,ATP6V1B2,ATP6V1E1,CDKN1B,COX17,COX4I1,NDUFA12,NDUFA13,NDUFA3,NDUFA4,NDUFB10,NDUFB11,NDUFB3,NDUFB5,NDUFB8,NDUFB9,NDUFS4,NDUFS6,NDUFV2,UQCR10,UQCRB,UQCRQ	1126 (9)	#N/A
CLOCK			transcription regulator		-1.151	3.35e-05	ABCB10,ACOX1,ACSL4,ADPGK,AK4,ANGPTL4,APP,ARHGEF10,ARHGEF28,BPHL,C1QBP,CA1,CBR1,CLIP1,COMMD2,CPD,CTPS2,CYP51A1,DHTKD1,DNAJC16,DR1,EGFR,EIF4G2,ESYT1,FABP7,FASN,FGF1,FKBP5,GALNT11,GCC2,GIMAP4,Gm12854/S100a11,GYS2,HACD2,HLA-DQB1,HMGCS2,HSD17B8,HSPH1,ICAM1,KANK2,KIAA0100,LRATD2,MAP2K3,MGAT2,MTPN,MYLK,NAA15,NADK2,NDUFA3,OXSR1,PA2G4,PDGFRB,PICALM,PIP4K2C,POMGNT1,POR,PPIF,PRDX3,RABGAP1,RAD23A,RANGAP1,RCN…		#N/A
VEGFA			growth factor		-1.195	2.15e-06	ABCC1,ACADM,ACE,ACSL1,ADH5,AK4,AKT1,ALAS1,ALDH2,ANPEP,ATP5MF,ATP5PO,BAX,BCAT2,CASP3,CD34,CD36,CDKN1B,CEACAM1,CLIC4,COL1A1,COX6B1,CREBBP,CST3,CSTB,CTNNB1,CTSB,CTSV,CYB5B,DBT,DECR1,DIABLO,ERAP1,ETFA,EXOC3L2,FABP4,FN1,GART,HK1,HLA-DQB1,HMOX1,HSPA5,ICAM1,IGFBP4,INPP5D,ITGA1,ITGAV,ITGB1,KARS1,LIPE,LMNA,MCL1,MDH2,ME2,MRPL23,MRPL3,MRPS12,MTIF2,MVP,MYLK,NME1,NME2,NOS3,NR2F2,NRP1,OCLN,PARP1,PCNA,PDGFRB,PE…	1858 (19)	#N/A
FGF21			growth factor		-1.216	0.00221	ACACA,ACADM,ACLY,BDH1,CNPY2,COL1A1,COX7A1,CPT1A,CPT1B,CS,DGAT1,FASN,GHR,HMGCL,HMGCS2,HSPA5,IGF1,ITPR1,ME1,PCK1,RELA,Slc25a1,SOD2,UCP1	1386 (18)	#N/A
PDGF (family)			group		-1.23	0.0251	CALR,EEF1B2,FN1,HSPD1,METAP2,P4HB,PDIA3		#N/A
CLUH	0.084	1.06	translation regulator		-1.241	9.51e-29	ACAD8,ACADS,AIMP2,ALDH2,AMT,CMPK2,DDX39B,DIABLO,ECI2,ENPP3,FDXR,FH,GFM1,HDHD5,HLA-A,ISG15,IVD,LCN2,LDHD,MCCC1,MICU1,MMAA,MRPL1,MRPL13,MRPL14,MRPL15,MRPL22,MRPL24,MRPL30,MRPL37,MRPL39,MRPL4,MRPL44,NDUFB8,NDUFS7,OAT,OPA1,PCCA,PCCB,PCK2,PDHX,PPID,SIRT3,SIRT5,STAT1,SUCLA2,TACO1,Tha1,TIMM21,TIMMDC1,TRNT1,TSFM		#N/A
ILK	0.026	1.018	kinase		-1.319	0.00448	AQP2,CDH1,CHUK,CTNNB1,DHFR,FN1,GSK3B,HSPA8,ITGA6,ITGB1,LIMS1,MAPK1,MAPK3,PARVA,RICTOR,RNH1,RSU1,SLC4A1	2136 (17)	#N/A
TP53			transcription regulator		-1.356	1.05e-60	ABAT,ABCB6,ABCB8,ABCC1,ABCC2,ABCG2,ACAA2,ACACB,ACADL,ACADM,ACADS,ACADVL,ACAT1,ACE,ACLY,ACO1,ACO2,ACOT11,ACP2,ACSF2,ACSF3,ACSL1,ACSM5,ACSS1,ACSS2,ACTB,ACTL6A,ACTN1,ACTN4,ADA,ADD3,ADH5,AGO2,AHCY,AK1,AK3,AK4,AKAP12,AKR1B1,AKT1,ALDH1A1,ALDH1A3,ALDH4A1,ALDH9A1,ALDOA,ALDOC,ANK1,ANXA1,ANXA2,ANXA3,ANXA4,ANXA6,AP1B1,AP3B1,APBB2,APEX1,API5,APOE,APP,AQP2,ARHGAP1,ARHGAP5,ARHGEF2,ARPC1B,ARRB1,ARVCF,ASL,ASPM,A…	1856 (18)	#N/A
BET			group		-1.404	0.0164	DMTN,GCLC,Hbb-b1,HMOX1,NQO1,SLC4A1,STAT3		#N/A
LEP			growth factor		-1.483	0.00011	ABCD3,ACACA,ACADL,ACADM,ACADVL,ACAT1,ACE,ACLY,ACO1,ACOX1,ACSL5,AKR1C1/AKR1C2,ALDOB,ANGPTL4,APOA2,APOH,APP,APPL1,AQP7,ASAH1,ASL,ASS1,ATP2A2,ATP5F1A,ATP5PB,BAX,BCL2L1,BID,CA3,CASP3,CASP6,CASP7,CAT,CD36,CDH1,CDKN1B,CFD,Chil3/Chil4,COL1A1,COL4A1,COL6A3,CPT1A,CPT1B,CROT,CRP,CTSV,CYB5A,CYBB,CYP24A1,Cyp2d9 (includes others),CYP2E1,Cyp2j5,CYP4A11,Cyp4a14,DFFA,DGAT1,DGKZ,ECH1,EHHADH,EPHX2,ETFDH,FAAH,FABP3…	1731 (19)	#N/A
ONECUT1			transcription regulator		-1.503	6.94e-13	AASS,ABCB8,ABCC2,ACACB,ACSS3,AKAP13,ALDH5A1,AMBP,AMT,APCS,APIP,APOH,ARHGAP32,ARL1,ARMC6,ARMT1,BCAR1,BCKDHA,BUD23,C8G,CCT8,CD36,CDK2,CFI,CIR1,CLDN2,CLNS1A,COA4,COPB2,COPS7A,COX4I1,COX7A2L,CYGB,CYP51A1,DHRS4,EIF4A1,ELOA,ELOVL1,EXOSC5,F9,FADS3,FASN,G3BP2,GBF1,GJB1,GRB2,GSS,GUF1,HMGB2,HMGCR,HNF1B,HNF4A,HNRNPA2B1,HNRNPR,HSD17B4,HSPA1A/HSPA1B,HSPH1,IRF3,IRF6,ITGAV,ITIH1,LPL,LRRC59,LUC7L3,MAGED2,MDH1,MF…		#N/A
PML	-0.127	-1.092	transcription regulator		-1.512	7.28e-09	ACACA,ACACB,ACADL,ACADM,ACADS,ACOX1,ACSL4,ACSM1,AKR1A1,AKR7A2,ANXA4,APOE,BAX,CACYBP,CAT,CDK2,CFL1,CIAPIN1,CPT1A,CPT1B,DNAJA4,DNAJB4,EGFR,FAM50A,FASN,FTL,GCLM,GPAM,HADHB,HMGCR,HMGCS1,HMOX1,HSPB1,IDI1,IFIT3,ISG15,LIPE,LPL,LYZ,MAP2K1,MAPK1,MCM6,ME1,NDRG1,NQO1,NSFL1C,PCBP2,PIK3C2A,PIK3CB,PML,PRDX1,PSMB8,RRAS2,RSU1,SLC25A20,SQSTM1,STAT1,STIP1,STMN1,SUMO2,TPD52L2,TRIO,TXN,TXN2,TXNRD1,UBE2M,UCP1,YWHAG	1791 (21)	#N/A
IGBP1	-0.042	-1.029	phosphatase		-1.522	0.0421	CDH1,CHUK,ELAVL1,RAC1,TJP1		#N/A
PRKAA1	-0.017	-1.012	kinase		-1.646	0.0171	ACOT7,ARHGDIB,BAX,CA2,CAT,CDKN1B,CLU,COX4I1,DDAH1,EGF,FKBP5,FN1,GALM,GHR,GPX1,Gsta4,HSPA5,IFIT1B,IGF1,IGFBP4,ITGB5,ITIH5,LDHA,Ly6a (includes others),MAP2,MGST1,MLYCD,MT-CO1,MYLK,NDRG2,NPEPL1,OAT,OCLN,PARP3,PKLR,PRKAA2,PRKACB,PSMB8,PTPN11,SIRT2,SIRT3,SLC16A1,SOD2,SORL1,SOS1,TGM2,TJP1,TNS1,ZYX		Prkaa1
NR4A1			ligand-dependent nuclear receptor		-1.677	1.47e-16	ACACA,ACLY,ACO1,ACO2,ACSL4,AKR1C1/AKR1C2,ALDOA,ALDOB,APOB,APOE,ATP12A,ATP5F1A,ATP5F1B,ATP5PF,ATP6V1G3,BABAM2,BPGM,CD36,CDKN1B,COL1A1,COL1A2,COL6A1,COX6A1,COX6B1,COX7A2,CTNNB1,CTNND1,DFFA,DLAT,DLD,DLST,EHHADH,ENO1,ENO2,ENO3,EP300,EPCAM,FABP4,FASN,FBP1,FBP2,FN1,G6PD,GALM,GBE1,GPD1,GSK3A,GSK3B,GSTM5,GYS1,HDAC6,HMGCR,HMOX1,ICAM1,IDH2,IDH3A,IL16,ITGB1,LPL,Ly6a (includes others),MARCKSL1,MAT2A,MDH1,MDH…	1809 (18)	#N/A
FMR1	0.005	1.004	translation regulator		-1.68	1.89e-05	AGAP1,ALDOA,Ap2b1,APP,ARHGEF18,ATP5MG,ATP6V1E1,BAG3,CFL1,CPQ,CTNNB1,DAG1,DLG3,EEF2,ENO1,FXR1,FXR2,GAP43,GAPDH,HERC2,IGFBP4,KALRN,MAP1B,MRPL11,MRPL12,MRPL20,MRPL22,MRPL23,MRPL41,MRPS18B,MRPS21,MRPS23,MRPS25,MRPS28,MRPS6,MTOR,MTRFR,MYL9,NPEPL1,PFKP,PIK3CB,PPIA,PRKACA,PTGR2,PTK2B,PXMP4,RAB3A,RPSA,SASH1,SLC29A1,SYNGR1,TAGLN2,TSC2,UPF1,UQCRFS1,UQCRQ	1321 (7)	#N/A
MED13			transcription regulator		-1.682	0.000829	AACS,ACACA,ACSM3,Apoc1,BPGM,CD36,CYP2A6 (includes others),ENO1,FASN,GPD1,GPD2,GYS1,HMGCR,KNG1,PGAM2,PKLR,PRKAR2B,PYGL,SUSD2,TKT		#N/A
FOXF1			transcription regulator		-1.757	0.405	CDH1,CDK2,CDK6,CDKN1B,MYH11,MYLK		#N/A
Ubiquitin			group		-1.762	0.105	CRYAB,HSP90AA1,HSP90B1,HSPA4,HSPA5,HSPA9,HSPD1,ITCH,PAK2,STAT6		#N/A
C1QBP	-0.057	-1.04	transcription regulator		-1.782	0.114	C1QBP,CTNNB1,MT-CO1,MT-CO2,NAMPT,Nmnat3,SQSTM1		#N/A
BTG2			transcription regulator		-1.782	1	CAT,DIAPH1,HMOX1,IGFBP2,IGFBP4,NQO1,SOD1,SOD2		#N/A
HEY2			transcription regulator		-1.817	1	ALPL,CNN1,MYH11,MYH6,NR2F2,SMTN,TAGLN		#N/A
OXSR1	-0.008	-1.006	kinase		-1.875	0.104	SLC12A1,SLC12A2,SLC12A3,STK39		#N/A
PSMD10	0.034	1.024	transcription regulator		-1.89	0.0348	AKT1,BAX,CDH1,CDK2,CDKN1B,FNBP1,GNAS,ICAM1,PCNA,PIK3CA		#N/A
FOXO4			transcription regulator		-1.895	0.00427	ACACA,ACLY,Akr1c14,ANXA3,BCL2L1,BECN1,CASP8,CAT,CDKN1B,COL4A1,COL4A2,CYP51A1,DNAJC3,ENPEP,FABP4,FASN,FLNB,GPX3,HMGCR,HMGCS1,HSP90B1,HSPA5,IDI1,IGFBP7,NAMPT,PDIA4,PRCP,PRKAA2,PRKCD,PSMD11,PTGS1,RBL2,RICTOR,SERPINB1,SOD2,SPTLC2,ZFAND5	886 (9)	#N/A
MTM1	-0.082	-1.058	phosphatase		-1.912	0.17	ATG4B,BECN1,CTSV,DNM2,MTOR,STAT3,ZFAND5		#N/A
MAPK1	0.007	1.005	kinase		-1.922	0.0354	ACO1,ADH1C,AKAP12,ANGPTL4,ANPEP,APOE,ARSB,ATP1B1,CAPN2,CDH1,CDKN1B,CFB,COX17,CPPED1,CRYL1,CTNNB1,CTSB,DAB2,DCN,DDX58,DEPTOR,DNMT1,EHD1,ENDOD1,ENO3,EPCAM,ERAP1,ERP29,EVI5,EXOC2,F9,FHL2,FN1,GBP2,GLS,GNG2,GRAMD1B,Gstt3,H2AZ2,HBA1/HBA2,HMOX1,HOMER1,HSD17B2,IFI16,IFIT3,IGFBP7,ISG15,ITGAV,ITPR2,LAD1,LAP3,LGALS1,LGALS3,LGALS3BP,LMNA,MAL2,MAOB,MAPK3,MCL1,MECP2,MVP,MYH4,NMI,NOS3,NRP1,NT5E,NUP188,OGFR,OSBP…		Mapk1
PHF12			transcription regulator		-1.941	0.0138	EIF3A,EIF4A3,EXOSC6,EXOSC9,GTPBP10,GTPBP4,NMD3,NOP2,PA2G4,PRPF31,RRP9,RRS1,SURF6		#N/A
SET	-0.003	-1.002	phosphatase		-1.941	0.0258	BCL2L1,CORO1C,COX7A2L,DTYMK,FDPS,FTO,MRPL11,MRPL22,MRPS30,PTGES3,SRP72,TMED2,YBX1,ZCCHC17		#N/A
CBX3	-0.057	-1.04	transcription regulator		-1.942	0.17	ARHGAP24,ARID1A,BCL2L1,CDH1,CDH16,HSD11B2,PPL,RAC1,RSL1D1,STAT5A		#N/A
LRP1			transmembrane receptor		-1.954	0.224	APP,CDH1,CTSD,DNM1L,IDE,ITGB1,MFN2,OPA1,PDGFRB,PLIN2,PPIA,SERPINF1,SERPING1,SQSTM1		#N/A
EZH2			transcription regulator		-1.959	1	AADAT,ACTB,ADAM10,ALPL,AMACR,ANXA6,ARHGAP1,BCL2L1,CA2,CD82,CDC27,CDH1,CDK6,CDKN1B,CLEC3B,COL1A1,COL1A2,COL4A1,CPD,CSNK1A1,CSTF2,CTNNA1,CTNNB1,CUL1,DNMT1,EGFR,EP300,EZR,FBLN1,FBN1,FHOD3,FKBP5,GSTM4,HDGFL3,HSD11B2,ICAM1,IGF1,IRAK3,ITGA1,KCNK1,KIAA1217,KLK3,KYAT1,LCN2,MAL2,MYH4,MYL6,NCOA7,NDRG1,NIBAN1,NME1,PIP5K1C,PLA2G4A,PPP1R12C,PPP2CB,PROM1,PSMD1,RAB6A,RAP1GAP,RBM5,RPL10A,RPL13,SAA1,SCAMP2,SCP2,S…		#N/A
CERS2	0.281	1.215	transcription regulator		-1.969	0.241	ABCC4,ASAH1,CERS6,GSTA5		#N/A
FGF19			growth factor		-1.97	8.27e-05	ACACA,ACACB,ACLY,ACSL1,Akr1b7,ALDH1A1,AMY2A,APOE,BCL2L1,CD36,CTNNB1,Cyp2d9 (includes others),Cyp4a14,CYP7B1,ENO3,FABP3,FASN,FBP1,FDPS,GAS2,HLA-DQB1,HMGCR,LCN2,MCAM,MME,PKLR,PROM1,PTGDS,SERPINA1,SERPINA3,SLC10A2,SLC2A2,SLC2A5,SQLE,TCEA1		#N/A
NCOA4			transcription regulator		-1.97	0.369	AKR1B1,ALDH7A1,CDH1,FTH1,FTL,KLK3,MME,PLTP		#N/A
CD14			transmembrane receptor		-1.973	1	GPT,ICAM1,ITGB1,NFKB1		#N/A
TSG101	0.002	1.001	transcription regulator		-1.982	0.293	RAB11A,RAB11FIP3,STMN1,TSG101		#N/A
HDAC1			transcription regulator		-1.983	1	AKAP12,APEX1,ATG5,BAX,CAVIN2,CD34,CDH1,CDK2,CDKN1B,CEACAM1,COL1A1,COL1A2,DHFR,EGFR,FABP4,FN1,GLUL,GNAS,GSK3B,GSTP1,KLK3,LCN2,MAD1L1,MCM3,MCM7,MME,MTA3,MYH4,NASP,NCL,Nes,PCK1,PCYT1A,PLAU,POLL,PTPN6,RBBP7,RGS10,RRM2B,SFRP1,SLC8A1,SQSTM1,STAT3,TAGLN,TGM2,TNS1,TPD52,USP7,VDR		#N/A
BMPR2	0.181	1.134	kinase		-1.987	1	CLIC4,CTNNB1,FN1,ICAM1		#N/A
AIP	0.042	1.029	transcription regulator		-1.988	1	CASP3,GNG11,IGF1,PDE3A,PDE4B,Pde4d,PDE8A,PRKCD		#N/A
EIF2S1	0.068	1.048	translation regulator	Inhibited	-2	1	ALDH1L2,CAT,GCLC,HMOX1,HRAS,MCL1,PLIN4,Serpina3g (includes others),TGM1		#N/A
EPHB6			kinase	Inhibited	-2	1	BMPR2,FKBP1A,FKBP5,SMARCC1		#N/A
SGPP2			phosphatase	Inhibited	-2.01	0.00112	CDH1,DNAJA1,DNAJA4,DNAJC3,HSP90AA1,HSPA13,HSPA14,HSPA4,HSPA4L,HSPA5,HSPA8,HSPA9,HSPH1		#N/A
FAS			transmembrane receptor	Inhibited	-2.055	0.000413	AIFM1,AKAP8,AKT2,ANXA2,API5,ARFGAP1,ARHGDIA,ARHGEF1,BAX,BCL2L1,BGN,BID,CASP3,CASP8,CAST,CDKN1B,CLASP1,CLTB,COL15A1,COL18A1,COL1A1,COL1A2,COL4A1,COL4A2,COL6A1,COL6A3,CTNND1,CYTH2,DGKZ,DNAH17,FADD,FBN1,FLOT2,FSCN1,GBP2,GDE1,GIT2,GNAI2,GPLD1,HLA-DQB1,ICAM1,Ighg2b,IL16,IL1RAP,INPP5D,IQGAP2,ITGAV,ITPR1,KIF3B,LGALS3,MAP2K4,MARK2,MBOAT7,MET,MIF,MME,MTMR1,MYO5A,NECTIN1,NUMA1,OPTN,P2RX4,PAK2,PECAM1,PHLDA2…	1806 (18)	#N/A
NCOA1			transcription regulator	Inhibited	-2.072	0.0247	ACSL4,AGL,AGRN,ALDOA,ANAPC2,BPGM,Calm1 (includes others),CASP7,CASP8,Cux1,DGKQ,ERCC3,FABP4,Gk,GYG1,HNF1A,HSD11B1,IGF1,ILK,KLK3,LIAS,LYZ,MAF1,MAPK3,MNAT1,MTHFSD,NADK,PARD6B,PAWR,PCK1,PDCD2,PHB2,PKLR,PLCD1,PMM2,PTGES2,SFTPB,SLC2A2,SMARCC1,SMG6,SORBS1,STRN,UCP1		#N/A
ID3			transcription regulator	Inhibited	-2.092	1	ADGRG1,ADSS2,BCL2L1,CDKN1B,ICAM1,IFI16,IGFBP4,IRF6,LGALS1,MAP2K6,MAP4K3,PAWR,PIK3R1,PKD2,PPAN,PREP,PTPN13,RAP1GAP,SMARCC1		Id3
Calmodulin			group	Inhibited	-2.121	1	Aldh1a7,AQP2,ARPC5,Calm1 (includes others),DLG3,HTT,MYLK,NSF,SMAD2		#N/A
PAX5			transcription regulator	Inhibited	-2.132	1	BCL2L1,CDKN1B,CTNNA1,CTNNB1,FN1,G6PD,JCHAIN,MET,MSN,PFKL,PGAM1,PTPRF,PYGL		#N/A
TAF4			transcription regulator	Inhibited	-2.135	1	ABI1,BCL2L1,BRAF,CARMIL1,CDH1,COL6A3,DCN,EGFR,GAS2,GAS6,IFIT1B,ITGA6,SPRR1A,TGM1		#N/A
PRDM16			transcription regulator	Inhibited	-2.16	1	AGT,DCN,GPX3,IFIT1B,STAT1,UCP1		#N/A
MIR101			group	Inhibited	-2.191	0.287	IGF1,MCL1,MET,OGT,STMN1		#N/A
Wnt			group	Inhibited	-2.2	1	ADAM10,CD34,CDH1,CTNNB1,EGFR		#N/A
Ras homolog			group	Inhibited	-2.219	0.28	IL16,ITGAV,ITGB1,NOS3,PLAU,TJP1		#N/A
HEY1			transcription regulator	Inhibited	-2.242	0.201	CNN1,GLS,MYH11,MYH6,NR2F2,OAT,SMTN,TAGLN		#N/A
Alpha catenin			group	Inhibited	-2.248	0.446	BCL2L1,BGN,CDKN1B,COL15A1,COL1A1,COL1A2,COL6A1,COL6A3,CTSB,CTSV,DIAPH1,ENG,GAP43,IGF1,IGFBP2,IGFBP4,IGFBP7,KLK3,LYN,LYZ,PLAU,SAA1,TGM2,TNC,TNFAIP2,TSPAN8,ZYX		#N/A
PTPRR			phosphatase	Inhibited	-2.281	9.13e-09	AAMP,AP1M1,CALCOCO1,CALML4,CDC37,CLCN7,COL6A1,DCTN1,DHRS3,DNMT1,ERAL1,FAM50A,FLNA,FYCO1,GTPBP1,HDGFL2,HRAS,ITIH5,KLC4,LMOD1,LONP1,MAD1L1,MLST8,MYH9,MYO5B,NUCB1,PACS2,PACSIN3,PBXIP1,PEX14,PFKL,PIEZO1,PLCB3,PLXNB2,PQBP1,PUF60,RAB5B,RUVBL2,SART1,SCO2,SH3GL1,SLC44A2,THOP1,TNFAIP1,TRAPPC14,UQCRC1		#N/A
CR1L	0.572	1.486	transmembrane receptor	Inhibited	-2.331	0.034	BGN,C9,COL15A1,COL18A1,COL1A1,COL1A2,COL4A1,COL4A2,COL6A1,COL6A3,FBN1,TNC		#N/A
CCN5			growth factor	Inhibited	-2.335	1	CDH1,CTNNB1,DSP,FABP4,FN1,IGFBP7,LPL,SDC4,SPARC		#N/A
MAP3K8			kinase	Inhibited	-2.394	1	APOE,CASP8,CDKN1B,CLIC5,COBLL1,DNAJA2,DNAJC2,ECI2,FAM107B,FLNB,FSCN1,GAB1,HIP1,HP,LAD1,PAXBP1,RAB3A,RAB9A,RCSD1,RNMT,SH3D21,UBE2B,ZC3H6		#N/A
HES1			transcription regulator	Inhibited	-2.414	1	CDKN1B,CFD,GAA,GLS,NEU1,OAT,PCNA,PTGDS,TAGLN		Hes1
OSMR			transmembrane receptor	Inhibited	-2.415	1	BAX,FASN,FGB,GAP43,GBP2,Irgm1,LRG1,SERPINA1,Serpina3g (includes others),STAT3		#N/A
MXD1			transcription regulator	Inhibited	-2.444	1.33e-09	AARSD1,ACO2,AIMP1,CARS2,COQ9,COX7A2L,CYC1,DARS1,EIF4A1,EIF4E,EIF4G1,ETFB,FARS2,IARS1,IDH2,ITGA1,KARS1,LARS1,MRPL39,MRPL44,MRPS9,MYBBP1A,NDUFA10,NOP2,NOP56,NOP58,ODC1,OXA1L,PDHB,Qars,RARS1,RBL2,Rpl23a,RPL3,RPL30,RPS13,RPS2,RPSA,SARS1,TARS1,TNFRSF21,TOP1		#N/A
SMAD7			transcription regulator	Inhibited	-2.514	1	ADH1C,ALDOB,BGN,BMPR2,BZW2,CDKN1B,CGREF1,COL1A1,COL1A2,COL6A1,COL6A3,CRP,DCN,DEPTOR,EFEMP1,FN1,GAS6,HMOX1,ICAM1,ITGA6,MET,NID2,PCNA,PROM1,RAC1,RELA,TAGLN,TGFBI,TIMP3,TPM3,TXN,XIAP		#N/A
ADRB			group	Inhibited	-2.551	0.0314	AACS,ACAT2,ACSS1,ANGPTL4,ANXA5,BAX,CASP3,CASP6,CAVIN2,CDK6,CDKN1B,CRYAB,CYP51A1,ENDOD1,FDPS,GCLM,GSTA3,GSTA5,HMGCS1,HMOX1,HSPD1,ICAM1,IDH1,IFIT3,IKBKG,LSS,MVD,NCL,NPM3,NQO1,NSDHL,PCNA,PCYT2,RAN,RBL2,SLC8A1,SLC9A3R2,SMC1A,SQSTM1,UCP1		#N/A
SIRT1			transcription regulator	Inhibited	-2.565	0.00238	ABCC2,ACADL,ACADM,ACTB,AGT,AKT1,ANXA4,Apoc1,ATXN10,BAX,BCL2L1,BCLAF1,CAT,CD36,CD81,CDH1,CDKN1B,CLEC10A,CMIP,CMPK2,CORO1A,COX4I1,CPT1A,CPT1B,CTBP1,CTNNB1,DDAH2,DDB1,DDX58,EIF2A,EIF2S2,EP300,ERMP1,ERO1A,EVPL,FABP4,FASN,FN1,GBP6,GFPT1,GPAT4,GSTA3,GSTA5,GSTM1,GSTM3,GSTM4,GSTM5,HLA-A,HLA-DQB1,HMGCR,HMOX1,Hsd3b4 (includes others),HSPA4,HSPA5,ICAM1,IDH2,IFIT1B,IFIT3,IGF1,IGHM,Iigp1,Irgm1,JCHAIN,KALRN,KI…	1514 (17)	#N/A
PRKAA			group	Inhibited	-2.625	0.0616	ACOX1,BAX,CAMKK2,CD36,CDH1,CPT1A,FASN,FKBP5,GOT2,HSD11B1,HYOU1,KLK3,MCL1,PCK1,STAT1,XPC,YBX1		#N/A
CDKN1A			kinase	Inhibited	-2.631	0.0445	ACP1,ACTB,ADAM10,AIMP1,APP,ASPM,ASPN,ATRX,BAX,BCL2L1,BUB3,CAP1,CASP3,CDKN1B,CLIC4,COG1,COL4A1,COL4A2,CRYAB,CTSB,DNM1L,DPP3,ECSIT,EIF2S1,F9,FN1,GLB1,GMFB,GNAI1,GRN,GSTO1,HMGB2,HNRNPA2B1,HSPA1A/HSPA1B,HSPA5,IL16,ITGAV,ITGB5,LAMC1,LBR,LGALS3,LGALS3BP,LIMA1,LUC7L3,MCM3,MCM6,MCM7,MSN,MTTP,NPM1,P4HA1,PCNA,PELO,PHGDH,POLD1,PSAP,RBL2,RFC4,RPA3,RRM1,SAA1,SLC30A5,SOD2,STK3,STMN1,TCN2,TGM1,WDHD1,XRCC6,YBX1		#N/A
EGLN			group	Inhibited	-2.652	0.167	AK4,ALDOC,Apoc3,BCKDHA,BCKDK,BPNT1,CAVIN1,CSRP2,FTL,GAPDH,GRHPR,GYS1,HLA-DQB1,HMGCL,LCN2,LDHA,LNPK,LZTFL1,MIF,MIX23,MPI,Mup1 (includes others),NOL3,Orm1 (includes others),PDK1,PDK3,PFKL,PFKP,PGAM1,PGK1,PGM1,PPME1,PYGL,RAB11FIP5,RNASE4,SAA1,SELENBP1,Serpina3g (includes others),SLC27A1,TPI1		#N/A
TRIM24			transcription regulator	Inhibited	-2.728	0.000796	AGRN,CA2,CALB1,CMPK2,CSRP1,CYP24A1,DDX58,EIF5A,EMB,FBN1,FLRT3,GBP2,GLUL,Gm12854/S100a11,HNF1B,IFIT1B,IFIT3,Iigp1,Irgm1,ISG15,LGALS3,LGALS3BP,Ly6a (includes others),MOV10,MYH10,NMI,NUMA1,PACSIN3,PIK3CA,PLEC,PRPS2,PSMB10,PSMB8,S100G,SAMD9L,SAMHD1,STAT1,TGFBI,UBA7	565 (7)	#N/A
LARP1	0.083	1.059	translation regulator	Inhibited	-7.141	3.36e-30	EEF1A1,EEF1B2,EEF1D,EEF1G,EEF2,EIF3A,EIF3E,EIF3F,EIF3H,EIF4B,PABPC1,RACK1,RPL10,RPL10A,RPL11,RPL12,RPL13,RPL13A,RPL14,RPL15,RPL17,RPL18,RPL19,RPL21,RPL22,RPL23,RPL24,RPL27,RPL27A,RPL28,RPL3,RPL30,RPL31,RPL35,RPL35A,RPL37A,RPL38,RPL39,RPL4,RPL5,RPL6,RPL7,RPL7A,RPL8,RPS11,RPS12,RPS13,RPS14,RPS15,RPS15A,RPS16,RPS18,RPS19,RPS2,RPS20,RPS23,RPS24,RPS25,RPS27A,RPS28,RPS3,RPS5,RPS6,RPS7,RPS8,RPS9,TPT1		#N/A
FOXA			group			0.0164	ALDOB,AMBP,HNF1A,PCK1,PCK2,SLC2A2,TTR		#N/A
Sos			group			2.88e-13	ABCC1,ACOX1,ADNP,AGPS,AKR1C3,ALDH1A3,ANK3,ASAP1,ATP2C1,B4GALT1,CA2,CADM1,CAMK2D,CAST,CAT,CLIP1,COBLL1,CREBBP,CTNND1,DAP,DDX3X,DLG1,DOCK1,EEA1,ENAH,EPS8,FABP4,FETUB,Fhod1,FMN1,GAS2,GIT2,GM2A,GSK3B,GSR,HBA1/HBA2,Hbb-b1,HDAC6,HMOX1,HOOK1,HSD17B10,HSD3B1,ITGA6,ITGB1,KIF1B,KIF5B,LETMD1,LGALS3BP,Macf1,MAOA,MET,MGST1,MYH6,MYH9,MYO5B,NDUFS7,NPLOC4,NSDHL,ODC1,PAOX,PIK3CB,PKN1,PLAU,PLD1,PRPF4B,PTH1R,PXK,QK…	1304 (7)	#N/A
Bvr			group			0.0324	HMOX1,HMOX2,RELA		#N/A
PFKFB4			kinase			0.0324	NCOA3,TKT,XDH		#N/A
EIF4B	0.151	1.11	translation regulator			0.0453	ISG15,MCL1		#N/A
OBSCN	0.178	1.131	kinase			0.0324	BAG4,CASP3,HAX1		#N/A
MHC II			group			5.66e-05	CYRIB,DDX5,EEF1A1,FTH1,GFER,HBA1/HBA2,HLA-DQB1,Igha,Ighg2b,JCHAIN,MPC1,RNASET2,RPL19,RPL23,RPL38,RPL7,RPLP0,Rplp1 (includes others),RPS2,RPS28,TPT1		#N/A
CERS3			transcription regulator			0.0453	ASAH1,CERS2		#N/A
PRKAG3			kinase			0.000891	ACTR1B,ALAS1,ANGPTL4,AQP1,ASPH,ATP1B1,ATP6V1A,CD36,Cdc42,CES1,CLASP1,COQ3,CTNNA1,CYP27A1,DLAT,EIF4B,EIF4E2,FBXO6,FTL,GBE1,GLRX,GOT1,GPX3,HSPA5,ITGA6,ITIH5,LMCD1,LUC7L2,MAP2K6,MAP4,MAT2A,METTL7A,NAMPT,NAP1L1,ODC1,OXCT1,PLIN3,PRPF6,RPE,RPL12,RPL13A,RPL22,RPL5,Rps3a1,SELENOS,SLC25A36,SLC44A2,SMS,SNCG,SORD,TFRC,TSPAN8,UGP2		#N/A
CERS4			transcription regulator			0.00965	ASAH1,CERS2,CERS6		#N/A
MMS19			transcription regulator			0.00965	CIAO1,CIAO2B,CIAO3		#N/A
IPPK			kinase			0.00965	CUL1,CUL4A,RIPK1		#N/A
TRPM7	0.306	1.236	kinase			0.0213	ANXA1,NOS3,TRPM6,TRPM7		#N/A
ZNF277			transcription regulator			0.0453	PRMT3,RPS2		#N/A
MED30			transcription regulator			4.01e-06	Cox5b/Gm34962,CS,LPL,MT-CO1,NDUFA10,NDUFB3,NDUFB7,NDUFS2,NDUFS7,NDUFV1,SDHA,SDHB,SDHC,SOD2		#N/A
POU2F1			transcription regulator			0.0138	ACSL1,Aldh1a7,APEX1,ATM,CDO1,CRP,CYP2A6 (includes others),DECR1,GAS6,GBP2,GCLM,GPX3,GSTK1,GSTM1,GSTM3,GSTM4,GSTM5,Gstt1,HNF1B,HOMER3,ICAM1,IDH1,IRF3,KLK3,LPL,MYH4,NFKB1,PRDX2,PRKAA2,PTGDS,PURB,RELA,SAA1,SELENOP,SERPING1,SOD1,TIMP3		#N/A
TTN			kinase			0.0137	ATP2A2,Calm1 (includes others),CRYAB,FHL1,FHL2		#N/A
CNBP			transcription regulator			0.00428	AK1,CA3,DUSP3,PABPC1,PGM1,RPS17		#N/A
NFYB			transcription regulator			0.00323	ABCG2,ACLY,ACTB,ARID4B,ATP5F1B,BCL2L1,BRD2,CBS/CBSL,CBX5,CDH1,CDS2,COL1A1,COL1A2,CSDE1,CTNNB1,CYRIB,DPP4,EIF3C,ELAVL1,EMC6,FTH1,GALNT2,GAPDH,GART,GGPS1,GPAM,HCCS,HLA-DQB1,HMGB2,HSPA13,IGF1,L2HGDH,LRP2,LYAR,MARK2,METTL9,MSRA,MTAP,MTPN,NUDT2,OAT,PCK1,PCNA,PDGFRB,PDIA4,PGM3,PGRMC1,PIH1D1,PPP1R7,PSMB7,PSMC6,PTPN6,PXMP4,RNPS1,SDF2,SEPTIN7,SERBP1,SH3GL1,SNX6,SON,SPECC1,STX16,SUPT6H,TBC1D22A,TIMP3,TJP1,…		#N/A
MIR129			group			0.0324	CDK6,MAPK1,MAPK3		#N/A
CLK3			kinase			0.00205	ADSL,ATIC,GMPS,PFAS		#N/A
PRKCG			kinase			2.93e-08	ATM,ATP5F1A,ATP5F1D,ATP5MF,ATXN2,COX4I1,COX5A,COX6A1,COX6B1,COX7A1,CYC1,FMR1,HTT,MAP1B,MAP2,NDUFA12,NDUFA13,NDUFA2,NDUFA5,NDUFA7,NDUFB11,NDUFB3,NDUFB8,NDUFB9,NDUFS7,NDUFS8,PCNA,PURA,PVALB,RICTOR,UQCR10,UQCRQ	1416 (7)	#N/A
ATN1			transcription regulator			0.0319	ARHGEF28,ATP1A1,ATP1B1,ATP1B3,CA4,CHUK,DLG1,DPYSL3,ENO2,FGF1,Fxyd2,HPCAL1,IFI16,KCNAB2,LSM2,Marcks,MARCKSL1,MCAM,NFIC,PABPC4,PCTP,PITPNM1,PPP1CB,Ppp1cc,PPP2R1A,PRKACB,PRKCD,PSME1,PTBP1,PTPRF,PVALB,RAB2A,SPTBN2,STMN1,STX4,TUBA4A,TUBB,U2AF2		#N/A
SAP18			transcription regulator			0.0453	BCL2L1,MTTP		#N/A
ULK2	0.09	1.065	kinase			0.0453	NBR1,SQSTM1		Ulk2
PLPP3	-0.073	-1.052	phosphatase			0.0453	CTNND1,FN1		#N/A
NKX3-1			transcription regulator			0.0457	CA2,CA3,CASP7,CDH1,CTNNB1,CTNNBL1,CTSB,CTSV,CTSZ,FKBP5,KLK3,PIK3R1,PTPRK,SDC4,SMAD2,STAT3,VIL1,VNN1		#N/A
AK1	0.016	1.011	kinase			0.000275	ACADL,AK1,CKMT1A/CKMT1B,ENO1,ENO3,GAPDH,GLUD1,LDHA,PKM	562 (3)	#N/A
PTP4A2			phosphatase			0.0324	BCAR1,CTNNB1,VCL		#N/A
SP2	-0.103	-1.074	transcription regulator			0.00126	CEACAM1,DHFR,GNAI2,MAT2A,MAT2B,PCYT1A,PRKCD,PTGS1,SERPINH1		#N/A
TJP2	0.134	1.097	kinase			0.0453	BCL2L1,YBX3		#N/A
IP6K2			kinase			0.0453	CYC1,XIAP		#N/A
LILRB2			transmembrane receptor			0.0453	ACACA,FASN		#N/A
TCF			group			0.0218	AKAP13,ALDH1A1,ALDH3A2,BCL2L1,CCT8,CEACAM1,CNN2,CRAT,CYP24A1,DDX17,DPEP1,ECM1,EPCAM,F13A1,HSD17B2,ITGA1,KLK3,LGALS3,MME,PCCA,PLS3,RCN1,SAA1,SERPINA1,SERPINA3,SFN,TSC22D1,TSPAN8		#N/A

## Sheet: TFandKinase_hypothesis
Ppara
Pparg
Hnf4a
Nr1h2
Nr1h3
Nr1h4
Hnf4a
Foxo1
Foxo3
Srebf1
Srebf2
Cebpb
Creb1
Crem
Atf1
Nfatc1
Nfatc3
Mef2a
Mef2d
Gli2
Gli3
Smad1
Smad2
Smad3
Smad4
Smad5
Id1
Id2
Id3
Id4
Ets2
Etv1
Etv3
Etv5
Etv6
Elk1
Junb
Jund
Tcf7
Tcf7l1
Tcf7l2
Lef1
Tcf3
Stat1
Stat2
Stat3
Stat5a
Stat5b
Stat6
Ybx1
Ybx3
Srebf2
Tead1
Tead2
Tead3
Tead4
Wwtr1
Jund
Notch2
Hes1
Nr3c1
Nr3c2
Creb1
Mtor
Rps6kb1
Rps6kb2
Ulk1
Ulk2
Prkaa1
Prkaa2
Lkb1
Camkk2
Sik1
Sik2
Sik3
Mark2
Mark3
Mark4
Nuak2
Slk
Mylk
Phkg2
Camk1
Camk1d
Camk2d
Grk2
Grk4
Csnk1a1
Csnk1d
Csnk1e
Csnk1g2
Csnk1g3
Prkaca
Prkacb
Tgfbr1
Tgfbr2
Acvr1
Acvr2a
Acvr2b
Mapk1
Mapk2
Mknk1
Mknk2
Rps6ka1
Rps6ka4
Raf1
Gsk3b
Csnk2a1
Csnk2a2
Csnk2b
Jak1
Jak2
Jak3
Tyk2
Cdk4
Erbb2
Erbb3
Epha1
Ephb4
Mapk3
Pak1
Pak2
Pak4
Rock1
Rock2
Prkca
Prkcd
Prkce
Prkch
Npr2
Prkg1
Prkg2
Pdpk1
Akt1
Akt2
Akt3
Sgk1
Sgk2
Sgk3
Rtk1
