# Supplementary material for: Signaling mechanisms in renal compensatory hypertrophy revealed by multi-omics
Source: Nat Commun. 2023 Jun 16;14:3481. doi: 10.1038/s41467-023-38958-9 (PMC10276015; doi:10.1038/s41467-023-38958-9)
Supplement: Supplementary file 21 — Supplementary Data 18 [file 41467_2023_38958_MOESM21_ESM.xlsx]

## Sheet: Readme
The data in this spreadsheet compares abundance of proteins in KIDNEY CORTEX form mice after left unilateral nephrectomy versus sham surgery at the 24h timepoint.
Quantification uses TMT labeling. Equal protein was labled for each sample. No corrections were applied, e.g. for increase in cell size or cell protein content with UNx.
Reference: in preparation December, 2022
Contact: Hiroaki Kikuchi at NIH at hiroaki.kikuchi@nih.gov or Mark Knepper at knep@helix.nih.gov

## Sheet: 24h_total_cortex_proteomics
UniProt ID	Gene Symbol	Fasta headers	Whole Kidney	sham1	sham2	sham3	sham4	sham5	unx1	unx2	unx3	unx4	unx5	sham_ave	unx_ave	unx/sham	log2FC	log10_sham1	log10_sham2	log10_sham3	log10_sham4	log10_sham5	log10_unx1	log10_unx2	log10_unx3	log10_unx4	log10_unx5	p	minus_log10_p
P35230	Reg3b	sp|P35230|REG3B_MOUSE Regenerating islet-derived protein 3-beta OS=Mus musculus OX=10090 GN=Reg3b PE=1 SV=1	3.52477e+06	2.61735e+06	1.7415e+06	1.3717e+06	1.76428e+06	1.59814e+06	2.82761e+07	7.3078e+06	5.23506e+06	7.98454e+06	1.8238e+07	1.8186e+06	1.34083e+07	7.3729	2.88223	6.41786	6.24092	6.13726	6.24657	6.20362	7.45142	6.86379	6.71892	6.90225	7.26098	0.000580449	3.23624
P50405	Sftpb	sp|P50405|PSPB_MOUSE Pulmonary surfactant-associated protein B OS=Mus musculus OX=10090 GN=Sftpb PE=1 SV=1	132263	196624	158769	150523	180623	160107	622957	495570	716086	700395	494925	169329	605987	3.57875	1.83946	5.29364	5.20077	5.17761	5.25677	5.20441	5.79446	5.69511	5.85497	5.84534	5.69454	9.00237e-07	6.04564
Q8BHM7	Zfp747	tr|Q8BHM7|Q8BHM7_MOUSE Zinc finger protein 747 OS=Mus musculus OX=10090 GN=Zfp747 PE=1 SV=1;tr|G3X941|G3X941_MOUSE RIKEN cDNA 9130019O22 gene OS=Mus musculus OX=10090 GN=9130019O22Rik PE=4 SV=1	143358	61080.9	37254.1	44725.7	49939.4	31586.6	152662	90140.7	143294	139059	150131	44917.3	135058	3.0068	1.58823	4.78591	4.57119	4.65057	4.69845	4.49952	5.18373	4.95493	5.15623	5.1432	5.17647	7.88229e-05	4.10335
P05367	Saa2	sp|P05367|SAA2_MOUSE Serum amyloid A-2 protein OS=Mus musculus OX=10090 GN=Saa2 PE=1 SV=1	9.6676e+06	1.94335e+07	1.60907e+07	1.60589e+07	2.1679e+07	1.33203e+07	4.12052e+07	3.2838e+07	5.38522e+07	5.03488e+07	4.20029e+07	1.73165e+07	4.40494e+07	2.54379	1.34698	7.28855	7.20657	7.20571	7.33604	7.12451	7.61495	7.51638	7.7312	7.70199	7.62328	5.67966e-05	4.24568
Q8BGN6	Prrg4	sp|Q8BGN6|TMG4_MOUSE Transmembrane gamma-carboxyglutamic acid protein 4 OS=Mus musculus OX=10090 GN=Prrg4 PE=2 SV=1	8846.84	1102.55	2831.74	1333.53	1867.06	0	4023.41	3575.1	2825.43	2922.03	1012.63	1426.98	2871.72	2.01245	1.00896	3.04279	3.45221	3.12533	3.27139	0	3.6047	3.55341	3.45124	3.46583	3.00588	0.237994	0.623434
Q06318	Scgb1a1	sp|Q06318|UTER_MOUSE Uteroglobin OS=Mus musculus OX=10090 GN=Scgb1a1 PE=1 SV=1	621217	699868	480539	437653	542082	486940	892474	914824	1.15058e+06	1.24314e+06	991934	529416	1.03859e+06	1.96176	0.972152	5.84502	5.68173	5.64113	5.73407	5.68748	5.9506	5.96134	6.06092	6.09452	5.99648	0.000175277	3.75628
A2CEK7	Mup14	tr|A2CEK7|A2CEK7_MOUSE Major urinary protein 12 OS=Mus musculus OX=10090 GN=Mup14 PE=3 SV=1;tr|A2BIN1|A2BIN1_MOUSE Major urinary protein 10 OS=Mus musculus OX=10090 GN=Mup10 PE=2 SV=1;tr|Q4FZE8|Q4FZE8_MOUSE Major urinary protein 1 OS=Mus musculus OX=10090	4.47627e+07	2.26512e+07	2.8876e+07	2.43253e+07	2.72541e+07	3.64347e+07	5.66054e+07	4.6126e+07	5.38534e+07	5.34022e+07	4.84564e+07	2.79082e+07	5.16887e+07	1.85209	0.889157	7.35509	7.46054	7.38606	7.43543	7.56151	7.75286	7.66395	7.73121	7.72756	7.68535	0.000116947	3.93201
Q9DCP2	Slc38a3	sp|Q9DCP2|S38A3_MOUSE Sodium-coupled neutral amino acid transporter 3 OS=Mus musculus OX=10090 GN=Slc38a3 PE=1 SV=1	125279	89127	137273	138352	115574	130539	279193	204568	167508	173588	300189	122173	225009	1.84173	0.881058	4.95001	5.13759	5.14099	5.06286	5.11574	5.44591	5.31084	5.22404	5.23952	5.4774	0.00352703	2.45259
P05366	Saa1	sp|P05366|SAA1_MOUSE Serum amyloid A-1 protein OS=Mus musculus OX=10090 GN=Saa1 PE=1 SV=2	3.71883e+06	2.98262e+06	2.74932e+06	2.8409e+06	3.48633e+06	2.53965e+06	5.15259e+06	4.45005e+06	6.02418e+06	5.9024e+06	4.90979e+06	2.91976e+06	5.2878e+06	1.81104	0.856816	6.4746	6.43923	6.45346	6.54237	6.40477	6.71203	6.64836	6.7799	6.77103	6.69106	6.04309e-05	4.21874
P43137	Reg1	sp|P43137|LIT1_MOUSE Lithostathine-1 OS=Mus musculus OX=10090 GN=Reg1 PE=1 SV=1	610961	280082	294511	360719	363135	309632	544715	609414	506806	657067	583152	321616	580231	1.80411	0.851289	5.44729	5.4691	5.55717	5.56007	5.49085	5.73617	5.78491	5.70484	5.81761	5.76578	2.73812e-05	4.56255
Q45VN2	Defa20	sp|Q45VN2|DFA20_MOUSE Alpha-defensin 20 OS=Mus musculus OX=10090 GN=Defa20 PE=3 SV=2	162310	77418.7	109694	101571	114465	106720	247104	174215	131396	143564	195756	101974	178407	1.74954	0.806979	4.88885	5.04019	5.00677	5.05868	5.02825	5.39288	5.24109	5.11859	5.15705	5.29172	0.0033961	2.46902
P11859	Agt	sp|P11859|ANGT_MOUSE Angiotensinogen OS=Mus musculus OX=10090 GN=Agt PE=1 SV=1	1.83623e+06	1.5311e+06	1.32602e+06	1.32869e+06	1.46359e+06	1.30566e+06	2.63224e+06	2.06922e+06	2.42059e+06	2.29836e+06	2.59138e+06	1.39101e+06	2.40236e+06	1.72706	0.788318	6.185	6.12255	6.12342	6.16542	6.11583	6.42033	6.31581	6.38392	6.36142	6.41353	8.04432e-06	5.09451
P70188	Kifap3	sp|P70188|KIFA3_MOUSE Kinesin-associated protein 3 OS=Mus musculus OX=10090 GN=Kifap3 PE=1 SV=1	583802	573047	403545	371280	425957	397558	757560	674285	813800	650633	746814	434278	728618	1.67777	0.746546	5.75819	5.60589	5.5697	5.62937	5.5994	5.87942	5.82884	5.91052	5.81334	5.87321	0.000280016	3.55282
P05977	Myl1	sp|P05977|MYL1_MOUSE Myosin light chain 1/3, skeletal muscle isoform OS=Mus musculus OX=10090 GN=Myl1 PE=1 SV=2	198463	128041	171352	185967	186220	194078	342320	216474	295526	337941	248046	173132	288062	1.66383	0.734509	5.10735	5.23389	5.26944	5.27003	5.28798	5.53443	5.33541	5.4706	5.52884	5.39453	0.00255116	2.59326
P08905	Lyz2	sp|P08905|LYZ2_MOUSE Lysozyme C-2 OS=Mus musculus OX=10090 GN=Lyz2 PE=1 SV=2	9.01104e+06	1.79967e+07	1.02799e+07	7.07916e+06	8.7144e+06	8.39734e+06	1.65964e+07	1.45501e+07	2.15201e+07	1.68588e+07	1.7669e+07	1.04935e+07	1.74389e+07	1.66187	0.732811	7.25519	7.01199	6.84998	6.94024	6.92414	7.22001	7.16287	7.33284	7.22683	7.24721	0.0121265	1.91626
Q07456	Ambp	sp|Q07456|AMBP_MOUSE Protein AMBP OS=Mus musculus OX=10090 GN=Ambp PE=1 SV=2	1.71537e+06	1.49715e+06	1.12284e+06	1.06353e+06	1.26139e+06	1.20845e+06	1.92326e+06	1.8476e+06	2.06874e+06	1.82409e+06	2.02207e+06	1.23067e+06	1.93715e+06	1.57406	0.654491	6.17526	6.05032	6.02675	6.10085	6.08223	6.28404	6.26661	6.31571	6.26105	6.3058	9.01724e-05	4.04493
Q9QZZ6	Dpt	sp|Q9QZZ6|DERM_MOUSE Dermatopontin OS=Mus musculus OX=10090 GN=Dpt PE=1 SV=1	743910	333690	296770	285024	299203	326091	492916	434818	504591	479493	495257	308156	481415	1.56225	0.643622	5.52334	5.47242	5.45488	5.47597	5.51334	5.69277	5.63831	5.70294	5.68078	5.69483	3.64007e-06	5.43889
Q8K426	Retnlg	sp|Q8K426|RETNG_MOUSE Resistin-like gamma OS=Mus musculus OX=10090 GN=Retnlg PE=1 SV=1	589557	311372	274062	282637	330081	299663	521933	458076	531822	290356	534623	299563	467362	1.56015	0.641681	5.49328	5.43785	5.45123	5.51862	5.47663	5.71762	5.66094	5.72577	5.46293	5.72805	0.00819008	2.08671
A2AWP8	Arhgef10l	sp|A2AWP8|ARGAL_MOUSE Rho guanine nucleotide exchange factor 10-like protein OS=Mus musculus OX=10090 GN=Arhgef10l PE=1 SV=1	38235.6	21356.1	25306.1	27169.3	28386.4	20762.7	30256.4	47456.2	26101.8	42399.5	45050.5	24596.1	38252.9	1.55524	0.637138	4.32954	4.40324	4.4341	4.45313	4.3173	4.48083	4.6763	4.41669	4.62737	4.65371	0.0136831	1.86382
Q5SX39	Myh4	sp|Q5SX39|MYH4_MOUSE Myosin-4 OS=Mus musculus OX=10090 GN=Myh4 PE=1 SV=1	635350	317071	412558	430165	498872	504388	741059	576477	692268	761816	578252	432611	669974	1.54868	0.631037	5.50116	5.61549	5.63364	5.69799	5.70277	5.86985	5.76078	5.84027	5.88185	5.76212	0.00263118	2.57985
P04939	Mup3	sp|P04939|MUP3_MOUSE Major urinary protein 3 OS=Mus musculus OX=10090 GN=Mup3 PE=1 SV=1	2.09368e+06	578685	692569	764167	742818	751817	1.25123e+06	1.23685e+06	937129	988777	996959	706011	1.08219e+06	1.53282	0.616188	5.76244	5.84046	5.88319	5.87088	5.87611	6.09734	6.09232	5.9718	5.9951	5.99868	0.00069992	3.15495
E9PUQ8	Dgkd	sp|E9PUQ8|DGKD_MOUSE Diacylglycerol kinase delta OS=Mus musculus OX=10090 GN=Dgkd PE=1 SV=1	30502.3	17927	15846.1	21797.6	19050.7	18668.2	16317	72635	17081.8	20265.8	16498.5	18657.9	28559.6	1.5307	0.614189	4.25353	4.19995	4.33843	4.27993	4.27113	4.21267	4.86115	4.23256	4.30678	4.21747	0.464183	0.333311
Q8R3E3	Wipi1	sp|Q8R3E3|WIPI1_MOUSE WD repeat domain phosphoinositide-interacting protein 1 OS=Mus musculus OX=10090 GN=Wipi1 PE=1 SV=1	24890.1	4319.64	6701.7	7502.05	10096.5	5613.18	13276.7	9423.05	8699.79	10518.4	10216.4	6846.62	10426.9	1.52292	0.606842	3.63555	3.82625	3.87524	4.00422	3.74929	4.12312	3.97424	3.93956	4.02199	4.00934	0.0219785	1.658
A2BHD2	Gm14743	tr|A2BHD2|A2BHD2_MOUSE Predicted gene 14743 OS=Mus musculus OX=10090 GN=Gm14743 PE=3 SV=1;sp|A2AEP0|OBP1B_MOUSE Odorant-binding protein 1b OS=Mus musculus OX=10090 GN=Obp1b PE=1 SV=1	306804	44296.8	56141.1	41463.9	54192.5	62161.6	78931.4	53153	78216.3	50158.8	131103	51651.2	78312.4	1.51618	0.60044	4.64638	4.74929	4.61768	4.73395	4.79353	4.89726	4.72554	4.8933	4.70036	5.11761	0.0884404	1.05335
Q00724	Rbp4	sp|Q00724|RET4_MOUSE Retinol-binding protein 4 OS=Mus musculus OX=10090 GN=Rbp4 PE=1 SV=2	3.10994e+06	3.03749e+06	2.86732e+06	2.64983e+06	2.89039e+06	3.11087e+06	5.58918e+06	4.42651e+06	4.26221e+06	3.89024e+06	3.85837e+06	2.91118e+06	4.4053e+06	1.51324	0.597636	6.48251	6.45748	6.42322	6.46096	6.49288	6.74735	6.64606	6.62964	6.58998	6.5864	0.000516221	3.28716
Q60695	Rgl1	sp|Q60695|RGL1_MOUSE Ral guanine nucleotide dissociation stimulator-like 1 OS=Mus musculus OX=10090 GN=Rgl1 PE=1 SV=2	169943	165993	151123	172512	163695	175962	150330	459252	171971	314254	157558	165857	250673	1.51138	0.595868	5.22009	5.17933	5.23682	5.21404	5.24542	5.17705	5.66205	5.23546	5.49728	5.19744	0.202042	0.694559
Q91XA9	Chia	sp|Q91XA9|CHIA_MOUSE Acidic mammalian chitinase OS=Mus musculus OX=10090 GN=Chia PE=1 SV=2	745956	319223	457677	410259	456234	566398	513261	696435	688652	811292	569303	441958	655789	1.48383	0.569321	5.5041	5.66056	5.61306	5.65919	5.75312	5.71034	5.84288	5.838	5.90918	5.75534	0.0120104	1.92044
Q91VW9	Zkscan3	sp|Q91VW9|ZKSC3_MOUSE Zinc finger protein with KRAB and SCAN domains 3 OS=Mus musculus OX=10090 GN=Zkscan3 PE=1 SV=1	5450.64	1934.48	1413.72	3801.86	3045.57	1395.65	3411.43	4735.58	3378.63	2530.73	2774.65	2318.26	3366.2	1.45204	0.538082	3.28679	3.15067	3.58011	3.48381	3.14509	3.53306	3.67546	3.52887	3.40342	3.44336	0.0963672	1.01607
P47880	Igfbp6	sp|P47880|IBP6_MOUSE Insulin-like growth factor-binding protein 6 OS=Mus musculus OX=10090 GN=Igfbp6 PE=2 SV=2	125014	27938.5	32947.1	38498.3	36717.9	33231.6	52759.1	51668.2	45643.5	42498.6	52512	33866.7	49016.3	1.44733	0.533395	4.44622	4.51783	4.58545	4.56489	4.52156	4.72231	4.71323	4.65939	4.62839	4.72027	0.000746066	3.12722
Q8BND5	Qsox1	sp|Q8BND5|QSOX1_MOUSE Sulfhydryl oxidase 1 OS=Mus musculus OX=10090 GN=Qsox1 PE=1 SV=1	1.03836e+06	687046	560320	573111	677791	557299	862672	917778	830477	918053	845320	611113	874860	1.43158	0.517612	5.83699	5.74844	5.75824	5.8311	5.74609	5.93585	5.96274	5.91933	5.96287	5.92702	0.000109588	3.96024
Q9CR35	Ctrb1	sp|Q9CR35|CTRB1_MOUSE Chymotrypsinogen B OS=Mus musculus OX=10090 GN=Ctrb1 PE=1 SV=1	43944.1	22537.5	31828.8	50312.4	25484.7	21421.8	60503.6	30862.9	43224.4	46512.3	35855.3	30317	43391.7	1.43126	0.517291	4.35293	4.50283	4.70168	4.4063	4.33088	4.78179	4.48945	4.63574	4.66758	4.55457	0.0821495	1.08539
Q8BIF9	Znf787	sp|Q8BIF9|ZN787_MOUSE Zinc finger protein 787 OS=Mus musculus OX=10090 GN=Znf787 PE=2 SV=3	56401.2	32349	40542.9	48753	46772.2	41745.9	43946.5	76179	46405	66478.5	67042.5	42032.6	60010.3	1.42771	0.513702	4.50987	4.60793	4.68801	4.67	4.62062	4.64293	4.88184	4.66657	4.82269	4.82636	0.0308214	1.51115
Q99MR1	Gigyf1	sp|Q99MR1|GGYF1_MOUSE GRB10-interacting GYF protein 1 OS=Mus musculus OX=10090 GN=Gigyf1 PE=1 SV=2	370727	63296.8	74180.9	83424.3	76786.9	124992	169116	113395	119770	89402.8	100745	84536.1	118486	1.4016	0.487076	4.80139	4.8703	4.9213	4.88529	5.09688	5.22819	5.0546	5.07835	4.95136	5.00323	0.0611084	1.2139
P11672	Lcn2	sp|P11672|NGAL_MOUSE Neutrophil gelatinase-associated lipocalin OS=Mus musculus OX=10090 GN=Lcn2 PE=1 SV=1	1.0016e+06	444127	423708	518718	489037	473666	668949	595881	732617	632269	659230	469851	657789	1.39999	0.485421	5.64751	5.62707	5.71493	5.68934	5.67547	5.82539	5.77516	5.86488	5.8009	5.81904	0.00013265	3.87729
Q9Z1T2	Thbs4	sp|Q9Z1T2|TSP4_MOUSE Thrombospondin-4 OS=Mus musculus OX=10090 GN=Thbs4 PE=1 SV=1	570512	334615	282303	281207	284687	274535	404177	393401	424188	417974	390987	291469	406145	1.39344	0.478652	5.52455	5.45072	5.44903	5.45437	5.4386	5.60657	5.59484	5.62756	5.62115	5.59216	2.75079e-05	4.56054
P97480	Eya3	sp|P97480|EYA3_MOUSE Eyes absent homolog 3 OS=Mus musculus OX=10090 GN=Eya3 PE=1 SV=2	11165.4	10868.6	6293.26	11109.8	11188.1	15542.9	16037.5	15618.4	15781.3	15261.8	13907.6	11000.5	15321.3	1.39278	0.477968	4.03621	3.79894	4.04575	4.04879	4.19156	4.20516	4.19366	4.19817	4.18364	4.14328	0.0368501	1.43356
Q9Z2V4	Pck1	sp|Q9Z2V4|PCKGC_MOUSE Phosphoenolpyruvate carboxykinase, cytosolic [GTP] OS=Mus musculus OX=10090 GN=Pck1 PE=1 SV=1	1.08201e+08	8.5535e+07	1.62493e+08	1.79538e+08	1.66236e+08	1.54779e+08	2.36689e+08	1.89675e+08	1.89258e+08	1.76516e+08	2.43664e+08	1.49716e+08	2.0716e+08	1.38369	0.468518	7.93214	8.21084	8.25416	8.22072	8.18971	8.37418	8.27801	8.27706	8.24678	8.38679	0.0481217	1.31766
Q9EQQ2	Yipf5	sp|Q9EQQ2|YIPF5_MOUSE Protein YIPF5 OS=Mus musculus OX=10090 GN=Yipf5 PE=1 SV=1	39251.6	42012.7	41135.7	41504.4	57558.7	49555.4	63236.8	65850.2	67528.5	57189.9	66642.7	46353.4	64089.6	1.38263	0.467417	4.62339	4.61423	4.6181	4.76012	4.6951	4.80098	4.81856	4.82949	4.75733	4.82376	0.00183397	2.73661
Q9D1B1	Cst6	tr|Q9D1B1|Q9D1B1_MOUSE Cystatin E/M OS=Mus musculus OX=10090 GN=Cst6 PE=1 SV=1	54703.8	17252.5	23225.9	24743	23200	25306.8	32407.6	34186.7	27344.7	28031.9	35254.5	22745.6	31445.1	1.38247	0.467244	4.23688	4.36599	4.39347	4.36551	4.40325	4.51066	4.53387	4.43689	4.44767	4.54723	0.00526203	2.27885
Q60648	Gm2a	sp|Q60648|SAP3_MOUSE Ganglioside GM2 activator OS=Mus musculus OX=10090 GN=Gm2a PE=1 SV=2	1.61107e+07	3.31667e+07	2.54846e+07	2.37443e+07	2.43495e+07	2.41232e+07	3.76107e+07	3.31137e+07	3.61455e+07	3.69879e+07	3.66933e+07	2.61737e+07	3.61102e+07	1.37964	0.464292	7.5207	7.40628	7.37556	7.38649	7.38243	7.57531	7.52001	7.55805	7.56806	7.56459	0.00109786	2.95945
P00687	Amy1	sp|P00687|AMY1_MOUSE Alpha-amylase 1 OS=Mus musculus OX=10090 GN=Amy1 PE=1 SV=2	197110	90248.6	96864.7	116273	117743	100074	185086	142282	128718	125132	133135	104241	142871	1.37059	0.454793	4.95545	4.98617	5.06548	5.07094	5.00032	5.26738	5.15315	5.10964	5.09737	5.12429	0.00772777	2.11195
E9PVW0	Mup8	tr|E9PVW0|E9PVW0_MOUSE Major urinary protein 8 OS=Mus musculus OX=10090 GN=Mup8 PE=3 SV=2;tr|E9QA79|E9QA79_MOUSE Major urinary protein 7 OS=Mus musculus OX=10090 GN=Mup7 PE=3 SV=1	223363	66578.9	79659	86748	95003.1	99240.7	125100	118609	120244	110672	110670	85445.9	117059	1.36998	0.45415	4.82334	4.90124	4.93826	4.97774	4.99669	5.09726	5.07412	5.08007	5.04404	5.04403	0.00255112	2.59327
Q9Z0Y9	Nr1h3	sp|Q9Z0Y9|NR1H3_MOUSE Oxysterols receptor LXR-alpha OS=Mus musculus OX=10090 GN=Nr1h3 PE=1 SV=3	2.04829e+06	600768	901801	873188	1.04594e+06	1.26053e+06	1.57431e+06	1.36537e+06	1.42447e+06	741447	1.27578e+06	936447	1.27627e+06	1.36289	0.446668	5.77871	5.95511	5.94111	6.01951	6.10055	6.19709	6.13525	6.15365	5.87008	6.10577	0.127009	0.896165
O35744	Chil3	sp|O35744|CHIL3_MOUSE Chitinase-like protein 3 OS=Mus musculus OX=10090 GN=Chil3 PE=1 SV=2	4.70403e+06	4.96401e+06	4.0316e+06	3.86153e+06	4.86804e+06	3.91315e+06	6.08708e+06	4.91993e+06	7.17781e+06	5.2207e+06	5.92286e+06	4.32767e+06	5.86568e+06	1.35539	0.438708	6.69583	6.60548	6.58676	6.68735	6.59253	6.78441	6.69196	6.85599	6.71773	6.77253	0.0078775	2.10361
Q8R3L5	Slco3a1	sp|Q8R3L5|SO3A1_MOUSE Solute carrier organic anion transporter family member 3A1 OS=Mus musculus OX=10090 GN=Slco3a1 PE=1 SV=1	457161	431282	525415	606235	569231	619584	581758	1.15008e+06	601921	684899	706022	550350	744936	1.35357	0.436768	5.63476	5.7205	5.78264	5.75529	5.7921	5.76474	6.06073	5.77954	5.83563	5.84882	0.0800262	1.09677
P59438	Hps5	sp|P59438|HPS5_MOUSE BLOC-2 complex member HPS5 OS=Mus musculus OX=10090 GN=Hps5 PE=1 SV=2	80164.5	19738.9	24068.8	16385.4	25625.7	23095.1	37393.6	27134.3	34284.6	25639.9	22251.4	21782.8	29340.8	1.34697	0.429718	4.29534	4.38147	4.21448	4.40869	4.36354	4.57281	4.43353	4.53511	4.40893	4.34738	0.0475103	1.32321
Q91W82	Ube2e2	sp|Q91W82|UB2E2_MOUSE Ubiquitin-conjugating enzyme E2 E2 OS=Mus musculus OX=10090 GN=Ube2e2 PE=2 SV=1	34648.2	14466	13509.2	16434.9	16816.8	14093.8	13344.8	24383.9	15919.2	22188.5	24958.3	15064.1	20159	1.33821	0.420302	4.16038	4.13066	4.21579	4.22577	4.14906	4.12534	4.38712	4.20195	4.34615	4.39723	0.0798328	1.09782
P19091	Ar	sp|P19091|ANDR_MOUSE Androgen receptor OS=Mus musculus OX=10090 GN=Ar PE=1 SV=1	17289.7	7399.57	7510.64	5434.32	7511.92	7607.05	12497.2	10510.8	7554.86	8101.66	8675.63	7092.7	9468.05	1.3349	0.416732	3.86926	3.87573	3.73523	3.87581	3.88127	4.09685	4.02168	3.87828	3.90863	3.93835	0.0379711	1.42055
Q8K0V4	Cnot3	sp|Q8K0V4|CNOT3_MOUSE CCR4-NOT transcription complex subunit 3 OS=Mus musculus OX=10090 GN=Cnot3 PE=1 SV=1	7856.58	8171.56	10558.8	9308.91	17040.9	9746.48	14142.7	14835	14383.6	15528.4	13688.1	10965.3	14515.6	1.32377	0.404654	3.91236	4.02365	3.96895	4.23152	3.98889	4.15056	4.17132	4.1579	4.19115	4.13638	0.0393769	1.40476
Q8VE11	Mtmr6	sp|Q8VE11|MTMR6_MOUSE Myotubularin-related protein 6 OS=Mus musculus OX=10090 GN=Mtmr6 PE=1 SV=1	128074	88672.3	84012.2	100713	95661.6	94599.6	90741.6	158387	87171.9	130921	144345	92731.7	122313	1.319	0.399447	4.94779	4.92435	5.00309	4.98074	4.97589	4.95781	5.19972	4.94038	5.11701	5.15941	0.0830647	1.08058
P54869	Hmgcs2	sp|P54869|HMCS2_MOUSE Hydroxymethylglutaryl-CoA synthase, mitochondrial OS=Mus musculus OX=10090 GN=Hmgcs2 PE=1 SV=2	7.48075e+06	7.34129e+06	1.71462e+07	1.77027e+07	2.36788e+07	1.81949e+07	2.46481e+07	1.74331e+07	2.0667e+07	2.15526e+07	2.60535e+07	1.68128e+07	2.20709e+07	1.31274	0.392585	6.86577	7.23417	7.24804	7.37436	7.25995	7.39178	7.24137	7.31528	7.3335	7.41587	0.156986	0.80414
Q9DCL4	Mettl15	sp|Q9DCL4|MET15_MOUSE 12S rRNA N4-methylcytidine methyltransferase OS=Mus musculus OX=10090 GN=Mettl15 PE=1 SV=2	52267.3	40994.9	39891.8	39390	40809.9	43972.2	53730.2	56219.4	53169.8	48635.5	56348.7	41011.8	53620.7	1.30745	0.386753	4.61274	4.60089	4.5954	4.61078	4.64319	4.73023	4.74989	4.72567	4.68696	4.75089	3.84118e-05	4.41554
Q0VEE6	Znf800	sp|Q0VEE6|ZN800_MOUSE Zinc finger protein 800 OS=Mus musculus OX=10090 GN=Znf800 PE=1 SV=1	5924.22	4364.96	5352.54	3246.79	2949.87	3861.52	7038.32	5269.84	4539.38	4933.22	4053.83	3955.14	5166.92	1.30638	0.385577	3.64008	3.72864	3.51159	3.46995	3.58687	3.84753	3.72188	3.65709	3.69322	3.60797	0.0893791	1.04876
P06797	Ctsl	sp|P06797|CATL1_MOUSE Procathepsin L OS=Mus musculus OX=10090 GN=Ctsl PE=1 SV=2	1.91166e+06	934617	948154	953984	1.00529e+06	979866	1.2212e+06	1.15586e+06	1.32922e+06	1.29997e+06	1.28376e+06	964382	1.258e+06	1.30447	0.383458	5.97063	5.97688	5.97954	6.00229	5.99117	6.08679	6.06291	6.1236	6.11394	6.10848	1.36022e-05	4.86639
P43883	Plin2	sp|P43883|PLIN2_MOUSE Perilipin-2 OS=Mus musculus OX=10090 GN=Plin2 PE=1 SV=2	2.84702e+06	1.29276e+06	2.85873e+06	3.69197e+06	2.76091e+06	1.59311e+06	4.81831e+06	3.22439e+06	1.42594e+06	1.45561e+06	4.95487e+06	2.4395e+06	3.17582e+06	1.30183	0.380547	6.11152	6.45617	6.56726	6.44105	6.20225	6.68289	6.50845	6.1541	6.16305	6.69503	0.578906	0.237392
P01837	Igkc	sp|P01837|IGKC_MOUSE Immunoglobulin kappa constant OS=Mus musculus OX=10090 GN=Igkc PE=1 SV=2	638961	1.56073e+06	1.35731e+06	1.01134e+06	1.24908e+06	1.59063e+06	1.44822e+06	1.82326e+06	1.70423e+06	2.23762e+06	1.59701e+06	1.35382e+06	1.76207e+06	1.30156	0.380237	6.19333	6.13268	6.0049	6.09659	6.20157	6.16083	6.26085	6.23153	6.34979	6.20331	0.0426626	1.36995
P11087	Col1a1	sp|P11087|CO1A1_MOUSE Collagen alpha-1(I) chain OS=Mus musculus OX=10090 GN=Col1a1 PE=1 SV=4	3.64226e+06	1.47646e+06	1.21892e+06	1.14404e+06	1.17836e+06	1.25202e+06	1.46484e+06	1.5563e+06	1.69474e+06	1.75315e+06	1.65413e+06	1.25396e+06	1.62463e+06	1.2956	0.373623	6.16922	6.08598	6.05844	6.07128	6.09761	6.16579	6.19209	6.2291	6.24382	6.21857	0.00142559	2.846
Q91VE0	Slc27a4	sp|Q91VE0|S27A4_MOUSE Long-chain fatty acid transport protein 4 OS=Mus musculus OX=10090 GN=Slc27a4 PE=1 SV=1	515426	301991	290115	323418	315143	327537	411752	395454	403318	386584	397815	311641	398985	1.28027	0.35645	5.47999	5.46257	5.50977	5.49851	5.51526	5.61464	5.5971	5.60565	5.58724	5.59968	8.46239e-06	5.07251
P70274	Selenop	sp|P70274|SEPP1_MOUSE Selenoprotein P OS=Mus musculus OX=10090 GN=Selenop PE=1 SV=3	1.09273e+06	659795	658964	676796	714767	663378	903421	882395	819619	907767	802829	674740	863206	1.27932	0.355374	5.81941	5.81886	5.83046	5.85417	5.82176	5.95589	5.94566	5.91361	5.95798	5.90462	3.49167e-05	4.45697
P62500	Tsc22d1	sp|P62500|T22D1_MOUSE TSC22 domain family protein 1 OS=Mus musculus OX=10090 GN=Tsc22d1 PE=1 SV=2	2.14987e+06	1.94502e+06	2.10378e+06	2.34595e+06	2.06898e+06	1.93254e+06	3.12887e+06	2.49665e+06	2.20896e+06	2.49634e+06	2.91742e+06	2.07925e+06	2.64965e+06	1.27433	0.349736	6.28892	6.323	6.37032	6.31576	6.28613	6.49539	6.39736	6.34419	6.3973	6.465	0.0103339	1.98573
Q3UN04	Usp30	sp|Q3UN04|UBP30_MOUSE Ubiquitin carboxyl-terminal hydrolase 30 OS=Mus musculus OX=10090 GN=Usp30 PE=1 SV=1	52556.2	30847.8	32844.7	37977	36254.8	40394.8	43428	44876.5	54277.1	40772.6	43729.2	35663.8	45416.7	1.27347	0.348763	4.48924	4.51648	4.57953	4.55938	4.60634	4.63778	4.65203	4.73462	4.61038	4.64078	0.0078649	2.10431
P70182	Pip5k1a	sp|P70182|PI51A_MOUSE Phosphatidylinositol 4-phosphate 5-kinase type-1 alpha OS=Mus musculus OX=10090 GN=Pip5k1a PE=1 SV=2	132759	25095.2	26226.1	29046.2	30451.4	29901.3	37057.6	42129.7	32612.3	32083.8	35243.5	28144	35825.4	1.27293	0.348152	4.39961	4.41875	4.4631	4.48362	4.4757	4.56889	4.6246	4.5134	4.5063	4.54709	0.00492829	2.3073
P47915	Rpl29	sp|P47915|RL29_MOUSE 60S ribosomal protein L29 OS=Mus musculus OX=10090 GN=Rpl29 PE=1 SV=2;tr|W4VSN7|W4VSN7_MOUSE 60S ribosomal protein L29 OS=Mus musculus OX=10090 GN=Gm3550 PE=3 SV=1	3.97067e+06	2.15001e+06	2.34188e+06	2.22739e+06	2.70501e+06	2.24873e+06	3.15913e+06	2.67628e+06	2.69199e+06	3.33354e+06	2.99029e+06	2.3346e+06	2.97024e+06	1.27227	0.347405	6.33244	6.36956	6.3478	6.43217	6.35194	6.49957	6.42753	6.43007	6.52291	6.47571	0.00357297	2.44697
Q5ND28	Scarf1	sp|Q5ND28|SREC_MOUSE Scavenger receptor class F member 1 OS=Mus musculus OX=10090 GN=Scarf1 PE=1 SV=1	13110.5	4103.13	3400.6	4223.63	6299.28	5019.16	6652.19	5464.47	6637.72	5680.62	4787.56	4609.16	5844.51	1.26802	0.342579	3.61322	3.53168	3.62579	3.79936	3.70072	3.82303	3.73763	3.82208	3.75447	3.6802	0.0714084	1.14625
Q8K1L5	Ppp1r11	sp|Q8K1L5|PP1RB_MOUSE E3 ubiquitin-protein ligase PPP1R11 OS=Mus musculus OX=10090 GN=Ppp1r11 PE=1 SV=1	166871	44797.7	51832	62599.5	69884.8	58498.1	51176	151811	50748.4	58245.5	52400.4	57522.4	72876.3	1.26692	0.341325	4.65127	4.71461	4.79658	4.84439	4.76715	4.70908	5.18131	4.70543	4.76527	4.71934	0.548328	0.26096
P56135	Atp5mf	sp|P56135|ATPK_MOUSE ATP synthase subunit f, mitochondrial OS=Mus musculus OX=10090 GN=Atp5mf PE=1 SV=3	654515	1.86249e+06	1.72233e+06	1.52854e+06	2.00671e+06	1.60665e+06	2.00697e+06	1.82176e+06	2.47799e+06	2.57683e+06	2.12206e+06	1.74534e+06	2.20112e+06	1.26114	0.334726	6.27009	6.23612	6.18428	6.30248	6.20592	6.30254	6.26049	6.3941	6.41109	6.32676	0.0229085	1.64
Q148R4	Spink5	tr|Q148R4|Q148R4_MOUSE Serine peptidase inhibitor, Kazal type 5 OS=Mus musculus OX=10090 GN=Spink5 PE=1 SV=1	45109.4	23734.9	19240.7	23414.4	25743.1	27859	29776.1	30564.1	29622.6	29471.1	31614.3	23998.4	30209.7	1.25882	0.33207	4.37541	4.28424	4.3695	4.41068	4.44498	4.47388	4.48523	4.47164	4.46941	4.4999	0.00558229	2.25319
P21460	Cst3	sp|P21460|CYTC_MOUSE Cystatin-C OS=Mus musculus OX=10090 GN=Cst3 PE=1 SV=2	2.3693e+06	1.10369e+06	1.14752e+06	1.27352e+06	1.28744e+06	1.16881e+06	1.54313e+06	1.51857e+06	1.44288e+06	1.44855e+06	1.53228e+06	1.1962e+06	1.49708e+06	1.25154	0.323702	6.04285	6.05976	6.10501	6.10973	6.06774	6.1884	6.18144	6.15923	6.16093	6.18534	0.000140215	3.8532
P21570	Ang	sp|P21570|ANGI_MOUSE Angiogenin OS=Mus musculus OX=10090 GN=Ang PE=1 SV=1	633231	360002	417979	472173	482008	444135	549634	502376	558985	559316	552388	435259	544540	1.25107	0.323163	5.55631	5.62116	5.6741	5.68306	5.64752	5.74007	5.70103	5.7474	5.74766	5.74225	0.00359928	2.44378
A0A338P6I9	Gm56451	tr|A0A338P6I9|A0A338P6I9_MOUSE GALNT1 OS=Mus musculus OX=10090 GN=Gm56451 PE=1 SV=1	154433	101851	95761.8	115079	143367	97831	133379	138383	120798	167078	132817	110778	138491	1.25017	0.32212	5.00797	4.9812	5.061	5.15645	4.99048	5.12509	5.14108	5.08206	5.22292	5.12326	0.036964	1.43222
Q75N73	Slc39a14	sp|Q75N73|S39AE_MOUSE Metal cation symporter ZIP14 OS=Mus musculus OX=10090 GN=Slc39a14 PE=1 SV=1	147381	169751	150550	160938	167789	150221	193088	204176	177078	200218	224547	159850	199821	1.25006	0.321995	5.22982	5.17768	5.20666	5.22477	5.17673	5.28576	5.31001	5.24817	5.30151	5.35131	0.00142013	2.84767
P47877	Igfbp2	sp|P47877|IBP2_MOUSE Insulin-like growth factor-binding protein 2 OS=Mus musculus OX=10090 GN=Igfbp2 PE=2 SV=2	193942	88520.8	92939	86375.3	100028	114519	133598	141844	98757.9	92030.5	136571	96476.4	120560	1.24963	0.321506	4.94705	4.9682	4.93639	5.00012	5.05888	5.1258	5.15181	4.99458	4.96394	5.13536	0.0751793	1.1239
O09049	Reg3g	sp|O09049|REG3G_MOUSE Regenerating islet-derived protein 3-gamma OS=Mus musculus OX=10090 GN=Reg3g PE=1 SV=1	256509	156202	151255	179076	174510	154294	267716	187344	146367	191464	221140	163067	202806	1.2437	0.314634	5.19369	5.17971	5.25304	5.24182	5.18835	5.42768	5.27264	5.16545	5.28209	5.34467	0.0935056	1.02916
Q8BHD7	Ptbp3	sp|Q8BHD7|PTBP3_MOUSE Polypyrimidine tract-binding protein 3 OS=Mus musculus OX=10090 GN=Ptbp3 PE=1 SV=1	865158	563120	549809	507166	550535	603161	581815	899308	672167	571764	718903	554758	688791	1.24161	0.312207	5.7506	5.74021	5.70515	5.74079	5.78043	5.76479	5.95391	5.82748	5.75722	5.85667	0.0469569	1.3283
Q99K85	Psat1	sp|Q99K85|SERC_MOUSE Phosphoserine aminotransferase OS=Mus musculus OX=10090 GN=Psat1 PE=1 SV=1	3.47156e+06	2.31218e+06	2.10785e+06	2.19339e+06	2.12782e+06	2.12808e+06	2.41816e+06	2.5788e+06	2.46318e+06	3.26829e+06	2.6893e+06	2.17386e+06	2.68355e+06	1.23446	0.30388	6.36402	6.32384	6.34112	6.32793	6.32799	6.38349	6.41142	6.3915	6.51432	6.42964	0.00677392	2.16916
Q80UY1	Carnmt1	sp|Q80UY1|CARME_MOUSE Carnosine N-methyltransferase OS=Mus musculus OX=10090 GN=Carnmt1 PE=1 SV=1	58645.1	15373.9	23026.5	25687.6	25851.2	20336.1	21522.3	30481.1	29978.5	26639.9	27448	22055.1	27214	1.23391	0.303238	4.18681	4.36225	4.40974	4.4125	4.30829	4.33291	4.48404	4.47682	4.42555	4.43853	0.0910713	1.04062
P13745	Gsta1	sp|P13745|GSTA1_MOUSE Glutathione S-transferase A1 OS=Mus musculus OX=10090 GN=Gsta1 PE=1 SV=2;sp|P10648|GSTA2_MOUSE Glutathione S-transferase A2 OS=Mus musculus OX=10090 GN=Gsta2 PE=1 SV=3;tr|Q6P8Q0|Q6P8Q0_MOUSE Glutathione S-transferase OS=Mus musculus O	1.08466e+07	1.4275e+07	1.51189e+07	1.17252e+07	1.40289e+07	1.61306e+07	1.45722e+07	1.69682e+07	1.88976e+07	1.94107e+07	1.80097e+07	1.42557e+07	1.75717e+07	1.2326	0.301708	7.15458	7.17952	7.06912	7.14702	7.20765	7.16353	7.22963	7.27641	7.28804	7.25551	0.0218001	1.66154
Q9Z0J0	Npc2	sp|Q9Z0J0|NPC2_MOUSE NPC intracellular cholesterol transporter 2 OS=Mus musculus OX=10090 GN=Npc2 PE=1 SV=1	8.2081e+06	2.31316e+06	2.32788e+06	2.13957e+06	2.36416e+06	2.89319e+06	3.08754e+06	2.88844e+06	3.08395e+06	2.73464e+06	3.02539e+06	2.40759e+06	2.96399e+06	1.2311	0.29995	6.36421	6.36696	6.33033	6.37368	6.46138	6.48961	6.46066	6.48911	6.4369	6.48078	0.00504087	2.29749
O08739	Ampd3	sp|O08739|AMPD3_MOUSE AMP deaminase 3 OS=Mus musculus OX=10090 GN=Ampd3 PE=1 SV=2	121229	80980.5	67896.2	62430.6	68623.7	77881.2	75907.3	98261.4	74992.7	93674.8	96865.6	71562.4	87940.3	1.22886	0.297322	4.90839	4.83185	4.7954	4.83648	4.89144	4.88029	4.99239	4.87502	4.97163	4.98617	0.029229	1.53419
P97298	Serpinf1	sp|P97298|PEDF_MOUSE Pigment epithelium-derived factor OS=Mus musculus OX=10090 GN=Serpinf1 PE=1 SV=2	1.59862e+06	960232	920576	944245	930634	919998	1.20735e+06	1.14098e+06	1.078e+06	1.13413e+06	1.17897e+06	935137	1.14789e+06	1.22751	0.29573	5.98238	5.96406	5.97508	5.96878	5.96379	6.08183	6.05728	6.03262	6.05466	6.0715	9.95724e-06	5.00186
Q9R118	Htra1	sp|Q9R118|HTRA1_MOUSE Serine protease HTRA1 OS=Mus musculus OX=10090 GN=Htra1 PE=1 SV=2	96018.7	60430.7	58913.2	61184.2	54771.5	66840.3	74208.7	90614.9	73915.9	60223.8	71086.2	60428	74009.9	1.22476	0.292501	4.78126	4.77022	4.78665	4.73856	4.82505	4.87046	4.9572	4.86874	4.77978	4.85179	0.026879	1.57059
O88824	Jtb	sp|O88824|JTB_MOUSE Protein JTB OS=Mus musculus OX=10090 GN=Jtb PE=1 SV=1	24750.5	12552.5	12847	8886.47	11467.9	15060.5	15113.8	19719.7	13282	10781.2	15326.5	12162.9	14844.6	1.22049	0.287455	4.09876	4.10884	3.94878	4.05952	4.17787	4.1794	4.29492	4.1233	4.03271	4.18547	0.177355	0.751156
P00860	Odc1	sp|P00860|DCOR_MOUSE Ornithine decarboxylase OS=Mus musculus OX=10090 GN=Odc1 PE=1 SV=2	162573	53310.3	48550.8	63619.6	56475.8	64252.4	58919.4	80111.9	67054	74615.5	68045.3	57241.8	69749.2	1.2185	0.285109	4.72682	4.68621	4.8036	4.75187	4.8079	4.77027	4.9037	4.82643	4.87283	4.8328	0.0289534	1.5383
Q99P87	Retn	sp|Q99P87|RETN_MOUSE Resistin OS=Mus musculus OX=10090 GN=Retn PE=1 SV=1	114902	64261.5	61378	62180.6	63238.3	67285.2	78341.3	86166.3	62937.8	80235.8	80112.9	63668.7	77558.8	1.21816	0.284706	4.80796	4.78802	4.79366	4.80099	4.82793	4.894	4.93534	4.79892	4.90437	4.90371	0.00860534	2.06523
A2A6P4	Fam104a	tr|A2A6P4|A2A6P4_MOUSE Family with sequence similarity 104, member A OS=Mus musculus OX=10090 GN=Fam104a PE=1 SV=1	33827.2	7462.24	7238.49	9842.71	12371.9	9514.88	17301.9	13121.8	6925.5	8829.92	10342	9286.05	11304.2	1.21734	0.283727	3.87293	3.85971	3.99316	4.09247	3.97845	4.23812	4.11803	3.84051	3.94601	4.01465	0.398659	0.399398
O70230	Znf143	sp|O70230|ZN143_MOUSE Zinc finger protein 143 OS=Mus musculus OX=10090 GN=Znf143 PE=1 SV=2	6769.78	1907.35	1592.76	4720.27	2710.3	2497.36	3095.96	4043.38	1433.73	3942.57	3806.86	2685.61	3264.5	1.21555	0.281613	3.28066	3.20242	3.67406	3.43318	3.39765	3.49094	3.60685	3.15677	3.59589	3.58068	0.470255	0.327667
Q76LL6	Fhod3	sp|Q76LL6|FHOD3_MOUSE FH1/FH2 domain-containing protein 3 OS=Mus musculus OX=10090 GN=Fhod3 PE=1 SV=1	81394.8	27721	30031.8	33696.2	33990.8	33782.7	36781.6	39886.9	34877.8	42252.4	38767.7	31844.5	38513.3	1.20942	0.274312	4.44282	4.4776	4.52759	4.53137	4.52871	4.56564	4.60084	4.54256	4.62586	4.58848	0.00662612	2.17874
P28798	Grn	sp|P28798|GRN_MOUSE Progranulin OS=Mus musculus OX=10090 GN=Grn PE=1 SV=2	2.85762e+06	2.35727e+06	2.23698e+06	2.1801e+06	2.36939e+06	2.54276e+06	2.96629e+06	2.98419e+06	2.76442e+06	2.42719e+06	2.97839e+06	2.3373e+06	2.8241e+06	1.20827	0.272946	6.37241	6.34966	6.33848	6.37464	6.40531	6.47221	6.47483	6.4416	6.3851	6.47398	0.00441099	2.35546
Q8K2K6	Agfg1	sp|Q8K2K6|AGFG1_MOUSE Arf-GAP domain and FG repeat-containing protein 1 OS=Mus musculus OX=10090 GN=Agfg1 PE=1 SV=2	250658	208241	208383	227963	319552	220314	299574	251846	239155	333549	306958	236891	286216	1.20822	0.272884	5.31857	5.31887	5.35787	5.50454	5.34304	5.47651	5.40114	5.37868	5.52316	5.48708	0.0915317	1.03843
Q8R3Q2	Ppp6r2	sp|Q8R3Q2|PP6R2_MOUSE Serine/threonine-protein phosphatase 6 regulatory subunit 2 OS=Mus musculus OX=10090 GN=Ppp6r2 PE=1 SV=1	11708.1	4769.41	3525.87	5783.91	5543.36	4020.89	4031.84	8172.36	4705.47	6336.58	5273.81	4728.69	5704.01	1.20626	0.270537	3.67856	3.54739	3.7623	3.74385	3.60443	3.60561	3.9124	3.6727	3.80192	3.72221	0.291449	0.535437
Q91VH1	Adipor1	sp|Q91VH1|PAQR1_MOUSE Adiponectin receptor protein 1 OS=Mus musculus OX=10090 GN=Adipor1 PE=1 SV=1	16390	7019.82	8289.61	4774.99	8566.95	8806.8	8717.36	11213.1	7340.4	7989.8	9829.18	7491.64	9017.96	1.20374	0.267521	3.84639	3.91859	3.67906	3.93288	3.94487	3.94043	4.04976	3.86578	3.90259	3.99256	0.184629	0.7337
Q9R0H0	Acox1	sp|Q9R0H0|ACOX1_MOUSE Peroxisomal acyl-coenzyme A oxidase 1 OS=Mus musculus OX=10090 GN=Acox1 PE=1 SV=5	1.29839e+08	8.62473e+07	1.34926e+08	1.74257e+08	1.39137e+08	1.27619e+08	1.8168e+08	1.35279e+08	1.54333e+08	1.91013e+08	1.32063e+08	1.32437e+08	1.58874e+08	1.19961	0.26257	7.93575	8.1301	8.24119	8.14344	8.10591	8.25931	8.13123	8.18846	8.28106	8.12078	0.189961	0.721335
Q99JZ7	Errfi1	sp|Q99JZ7|ERRFI_MOUSE ERBB receptor feedback inhibitor 1 OS=Mus musculus OX=10090 GN=Errfi1 PE=1 SV=1	7712.37	3979	4450.83	7028.04	5199.29	6021.64	7571.21	5813.68	6737.38	6133.04	5684.83	5335.76	6388.03	1.19721	0.259676	3.59988	3.64854	3.8469	3.71603	3.77979	3.87922	3.76453	3.82856	3.78775	3.75479	0.1276	0.894149
Q8R059	Gale	sp|Q8R059|GALE_MOUSE UDP-glucose 4-epimerase OS=Mus musculus OX=10090 GN=Gale PE=1 SV=1	325728	123335	120228	135368	152450	128516	141473	207660	129667	169008	140931	131980	157748	1.19525	0.257307	5.09109	5.08001	5.13152	5.18313	5.10896	5.15068	5.31736	5.11283	5.22791	5.14901	0.113919	0.943403
P10923	Spp1	sp|P10923|OSTP_MOUSE Osteopontin OS=Mus musculus OX=10090 GN=Spp1 PE=1 SV=1	744054	466180	382258	372507	439879	395562	508365	504084	464920	507317	472246	411277	491386	1.19478	0.256747	5.66855	5.58236	5.57114	5.64333	5.59722	5.70618	5.7025	5.66738	5.70528	5.67417	0.00491196	2.30875
Q91YE5	Baz2a	sp|Q91YE5|BAZ2A_MOUSE Bromodomain adjacent to zinc finger domain protein 2A OS=Mus musculus OX=10090 GN=Baz2a PE=1 SV=2	104067	33476.6	46383.6	51033	50325.2	41944.6	43402.6	93985.9	33468.8	53204.7	42283	44632.6	53269	1.1935	0.255199	4.52475	4.66637	4.70786	4.70179	4.62269	4.63753	4.97307	4.52465	4.72596	4.62618	0.542747	0.265402
Q80U30	Clec16a	sp|Q80U30|CL16A_MOUSE Protein CLEC16A OS=Mus musculus OX=10090 GN=Clec16a PE=1 SV=2	390999	172373	176905	195210	182798	178113	195940	264063	163508	231030	225707	181080	216050	1.19312	0.254734	5.23647	5.24774	5.29051	5.26197	5.2507	5.29213	5.42171	5.21354	5.36367	5.35355	0.0866956	1.062
Q8BR63	Fam177a1	sp|Q8BR63|F177A_MOUSE Protein FAM177A1 OS=Mus musculus OX=10090 GN=Fam177a1 PE=1 SV=1	337141	166326	183395	191315	181932	173280	182984	208479	324169	173423	179757	179250	213762	1.19254	0.254039	5.22096	5.26339	5.28175	5.25991	5.23875	5.26242	5.31907	5.51077	5.23911	5.25469	0.245978	0.609104
Q8VDZ4	Zdhhc5	sp|Q8VDZ4|ZDHC5_MOUSE Palmitoyltransferase ZDHHC5 OS=Mus musculus OX=10090 GN=Zdhhc5 PE=1 SV=1	273772	220942	199734	203632	212488	229670	242370	257072	250375	277158	244817	213293	254358	1.19253	0.254024	5.34428	5.30045	5.30885	5.32734	5.36111	5.38448	5.41006	5.39859	5.44273	5.38884	0.00103344	2.98571
O35728	Cyp4a14	sp|O35728|CP4AE_MOUSE Cytochrome P450 4A14 OS=Mus musculus OX=10090 GN=Cyp4a14 PE=1 SV=1	6.21867e+06	4.02159e+06	6.47285e+06	7.37381e+06	7.39024e+06	6.07729e+06	7.92478e+06	5.90263e+06	6.96143e+06	8.85845e+06	7.66914e+06	6.26716e+06	7.46329e+06	1.19086	0.252	6.6044	6.8111	6.86769	6.86866	6.78371	6.89899	6.77105	6.8427	6.94736	6.88475	0.188018	0.725802
Q61481	Pde1a	sp|Q61481|PDE1A_MOUSE Dual specificity calcium/calmodulin-dependent 3,5-cyclic nucleotide phosphodiesterase 1A OS=Mus musculus OX=10090 GN=Pde1a PE=1 SV=3	1.0785e+06	453660	527090	571095	498929	614677	661559	670547	722380	501806	617795	533090	634817	1.19082	0.251961	5.65673	5.72189	5.75671	5.69804	5.78865	5.82057	5.82643	5.85877	5.70054	5.79085	0.0666195	1.1764
Q9D1G5	Lrrc57	sp|Q9D1G5|LRC57_MOUSE Leucine-rich repeat-containing protein 57 OS=Mus musculus OX=10090 GN=Lrrc57 PE=1 SV=1	178155	79275.4	92344.1	106435	103664	94279.2	107123	151211	88006.9	111926	106029	95199.4	112859	1.1855	0.245501	4.89914	4.96541	5.02709	5.01563	4.97442	5.02989	5.17959	4.94452	5.04894	5.02543	0.155202	0.809103
O35153	Bet1l	sp|O35153|BET1L_MOUSE BET1-like protein OS=Mus musculus OX=10090 GN=Bet1l PE=3 SV=1	598609	219540	216537	256257	235486	241653	237347	443436	236997	235122	232609	233894	277102	1.18473	0.24456	5.34152	5.33553	5.40868	5.37197	5.38319	5.37539	5.64683	5.37474	5.37129	5.36663	0.329437	0.482228
B9EKI3	Tmf1	sp|B9EKI3|TMF1_MOUSE TATA element modulatory factor OS=Mus musculus OX=10090 GN=Tmf1 PE=1 SV=2	514102	235098	258592	283887	264016	261810	257462	356760	249765	328924	350949	260681	308772	1.18448	0.244258	5.37125	5.41262	5.45315	5.42163	5.41799	5.41071	5.55238	5.39753	5.5171	5.54525	0.0898958	1.04626
Q91W43	Gldc	sp|Q91W43|GCSP_MOUSE Glycine dehydrogenase (decarboxylating), mitochondrial OS=Mus musculus OX=10090 GN=Gldc PE=1 SV=1	6.5502e+06	8.55047e+06	7.6314e+06	6.932e+06	7.78749e+06	8.48302e+06	8.04233e+06	8.79026e+06	1.01219e+07	1.11769e+07	8.49754e+06	7.87687e+06	9.32577e+06	1.18394	0.2436	6.93199	6.8826	6.84086	6.8914	6.92855	6.90538	6.944	7.00526	7.04832	6.92929	0.051206	1.29068
Q8BHL3	Tbc1d10b	sp|Q8BHL3|TB10B_MOUSE TBC1 domain family member 10B OS=Mus musculus OX=10090 GN=Tbc1d10b PE=1 SV=2	379322	232423	254362	264048	280879	284522	280221	304857	321909	351275	297418	263247	311136	1.18192	0.241128	5.36628	5.40545	5.42169	5.44852	5.45412	5.4475	5.4841	5.50773	5.54565	5.47337	0.0136194	1.86584
Q91WP6	Serpina3n	sp|Q91WP6|SPA3N_MOUSE Serine protease inhibitor A3N OS=Mus musculus OX=10090 GN=Serpina3n PE=1 SV=1	4.89471e+06	3.64094e+06	3.63495e+06	3.91186e+06	4.56069e+06	3.5955e+06	4.53367e+06	4.8964e+06	3.78777e+06	5.43797e+06	4.17066e+06	3.86879e+06	4.56529e+06	1.18003	0.238826	6.56121	6.5605	6.59238	6.65903	6.55576	6.65645	6.68988	6.57838	6.73544	6.6202	0.0684753	1.16447
Q8CHY6	Gatad2a	sp|Q8CHY6|P66A_MOUSE Transcriptional repressor p66 alpha OS=Mus musculus OX=10090 GN=Gatad2a PE=1 SV=2	361434	179368	213837	228312	211407	309952	302969	287760	306734	219723	229808	228575	269399	1.1786	0.237073	5.25375	5.33009	5.35853	5.32512	5.4913	5.4814	5.45903	5.48676	5.34188	5.36137	0.173147	0.761586
Q9QUN3	Blnk	sp|Q9QUN3|BLNK_MOUSE B-cell linker protein OS=Mus musculus OX=10090 GN=Blnk PE=1 SV=1	41021.2	34914.2	34243.9	30729.5	31280.9	38544.7	42059.7	38991.7	41486.6	39108.1	38356	33942.7	40000.4	1.17847	0.236916	4.54301	4.5346	4.48757	4.49529	4.58598	4.62388	4.59098	4.61792	4.59228	4.58385	0.00588967	2.22991
Q9QZA0	Ca5b	sp|Q9QZA0|CAH5B_MOUSE Carbonic anhydrase 5B, mitochondrial OS=Mus musculus OX=10090 GN=Ca5b PE=1 SV=2	1.97007e+06	1.03253e+06	1.04225e+06	1.14933e+06	1.13019e+06	1.1007e+06	1.07898e+06	1.94116e+06	1.19069e+06	1.11814e+06	1.09672e+06	1.091e+06	1.28514e+06	1.17795	0.236274	6.0139	6.01797	6.06044	6.05315	6.04167	6.03301	6.28806	6.0758	6.04849	6.0401	0.259621	0.585661
P21614	Gc	sp|P21614|VTDB_MOUSE Vitamin D-binding protein OS=Mus musculus OX=10090 GN=Gc PE=1 SV=2	1.66259e+07	7.64942e+06	7.08744e+06	7.16912e+06	8.33576e+06	7.79078e+06	9.74688e+06	9.58895e+06	7.74649e+06	9.03713e+06	8.64755e+06	7.6065e+06	8.9534e+06	1.17707	0.235202	6.88363	6.85049	6.85547	6.92095	6.89158	6.98887	6.98177	6.88911	6.95603	6.93689	0.0130254	1.88521
O54784	Dapk3	sp|O54784|DAPK3_MOUSE Death-associated protein kinase 3 OS=Mus musculus OX=10090 GN=Dapk3 PE=1 SV=1	86987.7	55467	57929.3	68130	75605.9	70240.2	77563.1	91646.3	67082.2	59042	89195	65474.5	76905.7	1.17459	0.232158	4.74404	4.76291	4.83334	4.87856	4.84659	4.88966	4.96212	4.82661	4.77117	4.95035	0.171098	0.766756
Q8K1I3	Spp2	sp|Q8K1I3|SPP24_MOUSE Secreted phosphoprotein 24 OS=Mus musculus OX=10090 GN=Spp2 PE=1 SV=2	19544.7	14364.4	14868.8	20097.5	21643.2	17865.3	21770.6	20500.7	21021.8	16070.4	24944.3	17767.9	20861.6	1.17412	0.231578	4.15732	4.1723	4.30316	4.33534	4.25204	4.33789	4.31179	4.32269	4.20605	4.39699	0.167204	0.776752
Q91Y97	Aldob	sp|Q91Y97|ALDOB_MOUSE Fructose-bisphosphate aldolase B OS=Mus musculus OX=10090 GN=Aldob PE=1 SV=3	1.02765e+09	7.96088e+08	8.4962e+08	8.81182e+08	8.85541e+08	8.21984e+08	9.84561e+08	9.79107e+08	9.47479e+08	9.24435e+08	1.1316e+09	8.46883e+08	9.93436e+08	1.17305	0.230265	8.90096	8.92922	8.94507	8.94721	8.91486	8.99324	8.99083	8.97657	8.96588	9.05369	0.00460105	2.33714
P97822	Anp32e	sp|P97822|AN32E_MOUSE Acidic leucine-rich nuclear phosphoprotein 32 family member E OS=Mus musculus OX=10090 GN=Anp32e PE=1 SV=2	4.27812e+06	1.18962e+06	1.37582e+06	1.51153e+06	1.5192e+06	1.33825e+06	1.47027e+06	1.93136e+06	1.29046e+06	1.61207e+06	1.83001e+06	1.38689e+06	1.62683e+06	1.17301	0.230218	6.07541	6.13856	6.17942	6.18162	6.12654	6.1674	6.28586	6.11074	6.20739	6.26245	0.112328	0.94951
Q5FW60	Mup20	sp|Q5FW60|MUP20_MOUSE Major urinary protein 20 OS=Mus musculus OX=10090 GN=Mup20 PE=1 SV=1	1.63074e+06	972205	1.12802e+06	1.18727e+06	1.25659e+06	1.27362e+06	1.33356e+06	1.42501e+06	1.36616e+06	1.44172e+06	1.25398e+06	1.16354e+06	1.36409e+06	1.17235	0.229409	5.98776	6.05232	6.07455	6.09919	6.10504	6.12501	6.15382	6.1355	6.15888	6.09829	0.0181407	1.74135
Q9D2N4	Dtna	sp|Q9D2N4|DTNA_MOUSE Dystrobrevin alpha OS=Mus musculus OX=10090 GN=Dtna PE=1 SV=2	1.69199e+06	2.01678e+06	2.38198e+06	2.22469e+06	2.36287e+06	2.54249e+06	2.77785e+06	2.68309e+06	2.66996e+06	2.76625e+06	2.61843e+06	2.30576e+06	2.70311e+06	1.17233	0.229378	6.30466	6.37694	6.34727	6.37344	6.40526	6.44371	6.42863	6.4265	6.44189	6.41804	0.00400837	2.39703
Q6VN19	Ranbp10	sp|Q6VN19|RBP10_MOUSE Ran-binding protein 10 OS=Mus musculus OX=10090 GN=Ranbp10 PE=1 SV=2	15324.6	6704.72	6425.15	9456.18	8874.02	6421.67	9438.35	10889.6	7554.18	7725.52	8769.48	7576.35	8875.43	1.17146	0.228314	3.82645	3.80795	3.97576	3.94817	3.80772	3.97494	4.03705	3.87824	3.88798	3.94302	0.168121	0.774377
P63028	Tpt1	sp|P63028|TCTP_MOUSE Translationally-controlled tumor protein OS=Mus musculus OX=10090 GN=Tpt1 PE=1 SV=1	1.18508e+07	1.93138e+07	1.52214e+07	1.47832e+07	1.45586e+07	1.43831e+07	1.75155e+07	1.71862e+07	1.92004e+07	1.96787e+07	1.80629e+07	1.5652e+07	1.83287e+07	1.17102	0.227761	7.28587	7.18245	7.16977	7.16312	7.15785	7.24342	7.23518	7.28331	7.294	7.25679	0.0280711	1.55174
Q3UV17	Krt76	sp|Q3UV17|K22O_MOUSE Keratin, type II cytoskeletal 2 oral OS=Mus musculus OX=10090 GN=Krt76 PE=1 SV=1	834003	517120	632334	350485	337074	421469	1.26381e+06	296043	401171	386239	293346	451696	528122	1.1692	0.225519	5.71359	5.80095	5.54467	5.52773	5.62477	6.10168	5.47136	5.60333	5.58686	5.46738	0.977189	0.0100214
Q9JJH1	Rnase4	sp|Q9JJH1|RNAS4_MOUSE Ribonuclease 4 OS=Mus musculus OX=10090 GN=Rnase4 PE=1 SV=1	701873	250739	248908	293570	303354	275239	335092	321931	306983	303135	332992	274362	320027	1.16644	0.222111	5.39922	5.39604	5.46771	5.48195	5.43971	5.52517	5.50776	5.48712	5.48164	5.52244	0.0084509	2.0731
P47879	Igfbp4	sp|P47879|IBP4_MOUSE Insulin-like growth factor-binding protein 4 OS=Mus musculus OX=10090 GN=Igfbp4 PE=1 SV=2	804462	453964	429239	466543	454766	450689	559230	556045	486547	497714	527588	451040	525425	1.16492	0.220228	5.65702	5.6327	5.66889	5.65779	5.65388	5.74759	5.74511	5.68713	5.69698	5.7223	0.00130324	2.88498
Q9CQE5	Rgs10	sp|Q9CQE5|RGS10_MOUSE Regulator of G-protein signaling 10 OS=Mus musculus OX=10090 GN=Rgs10 PE=1 SV=1	54621.9	20101.1	18501.4	20943.1	17697.2	21754.1	23852.5	22931.5	29593.2	18214.7	20667.8	19799.4	23051.9	1.16428	0.219433	4.30324	4.26723	4.32106	4.24793	4.33756	4.37755	4.36045	4.47121	4.26044	4.31532	0.150935	0.821209
Q8BJF9	Chmp2b	sp|Q8BJF9|CHM2B_MOUSE Charged multivesicular body protein 2b OS=Mus musculus OX=10090 GN=Chmp2b PE=1 SV=1	262745	267980	285047	264645	293019	246605	348925	320927	258149	320688	330945	271459	315927	1.16381	0.218856	5.4281	5.45492	5.42267	5.4669	5.392	5.54273	5.50641	5.41187	5.50608	5.51976	0.0378861	1.42152
Q62351	Tfrc	sp|Q62351|TFR1_MOUSE Transferrin receptor protein 1 OS=Mus musculus OX=10090 GN=Tfrc PE=1 SV=1	3.03265e+06	2.2968e+06	1.78403e+06	1.81553e+06	1.70444e+06	1.7999e+06	1.96517e+06	2.1667e+06	2.22568e+06	2.38868e+06	2.17977e+06	1.88014e+06	2.1852e+06	1.16225	0.216926	6.36112	6.2514	6.259	6.23158	6.25525	6.2934	6.3358	6.34746	6.37816	6.33841	0.035893	1.44499
Q6NSR3	Adck2	sp|Q6NSR3|ADCK2_MOUSE Uncharacterized aarF domain-containing protein kinase 2 OS=Mus musculus OX=10090 GN=Adck2 PE=2 SV=1	39063.8	34348.9	29867.6	35779.2	35423.8	34111.3	44658.9	39953.8	35312.8	35398.5	41711	33906.1	39407	1.16224	0.216906	4.53593	4.47521	4.55364	4.54931	4.53291	4.64992	4.60157	4.54794	4.549	4.62026	0.0303115	1.51839
Q8BIF0	Cd99l2	sp|Q8BIF0|C99L2_MOUSE CD99 antigen-like protein 2 OS=Mus musculus OX=10090 GN=Cd99l2 PE=1 SV=1	28359.5	25871.2	27059.1	22443.9	30392.7	30674.8	30710.2	41572.4	25225	29397.5	31656.5	27288.3	31712.3	1.16212	0.21676	4.41283	4.43233	4.35112	4.48278	4.4868	4.4873	4.61882	4.40185	4.46833	4.50048	0.187826	0.726244
Q8R418	Dicer1	sp|Q8R418|DICER_MOUSE Endoribonuclease Dicer OS=Mus musculus OX=10090 GN=Dicer1 PE=1 SV=3	36090.4	27029.1	23235.9	28845.8	29132.9	24902.2	30122.5	33979	29504	29828.5	31194.6	26629.2	30925.7	1.16135	0.215798	4.43185	4.36618	4.4601	4.4644	4.39625	4.47891	4.53122	4.4699	4.47465	4.49409	0.0167079	1.77708
Q8R088	Golph3l	sp|Q8R088|GLP3L_MOUSE Golgi phosphoprotein 3-like OS=Mus musculus OX=10090 GN=Golph3l PE=1 SV=1	877533	388867	357038	389948	386204	372247	392561	496262	402437	458238	449758	378861	439851	1.16098	0.215349	5.5898	5.55272	5.59101	5.58682	5.57083	5.59391	5.69571	5.6047	5.66109	5.65298	0.0137475	1.86178
Q8VCH0	Acaa1b	sp|Q8VCH0|THIKB_MOUSE 3-ketoacyl-CoA thiolase B, peroxisomal OS=Mus musculus OX=10090 GN=Acaa1b PE=1 SV=1	8.17728e+06	4.16702e+06	4.59164e+06	5.24978e+06	4.67106e+06	4.64283e+06	5.82404e+06	4.94393e+06	5.33607e+06	6.52517e+06	4.42176e+06	4.66447e+06	5.4102e+06	1.15987	0.213969	6.61983	6.66197	6.72014	6.66942	6.66678	6.76522	6.69407	6.72722	6.81459	6.6456	0.0991365	1.00377
O88932	Kcnj15	sp|O88932|KCJ15_MOUSE ATP-sensitive inward rectifier potassium channel 15 OS=Mus musculus OX=10090 GN=Kcnj15 PE=2 SV=1	425886	361411	354306	331164	333724	378197	379132	387794	447350	413191	411391	351760	407772	1.15923	0.213169	5.558	5.54938	5.52004	5.52339	5.57772	5.57879	5.5886	5.65065	5.61615	5.61426	0.00478621	2.32001
Q8VC30	Tkfc	sp|Q8VC30|TKFC_MOUSE Triokinase/FMN cyclase OS=Mus musculus OX=10090 GN=Tkfc PE=1 SV=1	1.03439e+08	5.24706e+07	5.81574e+07	6.1433e+07	5.74614e+07	5.84121e+07	6.49919e+07	6.83479e+07	6.58721e+07	6.31293e+07	7.1237e+07	5.75869e+07	6.67157e+07	1.15852	0.212285	7.71992	7.76461	7.7884	7.75938	7.7665	7.81286	7.83473	7.8187	7.80023	7.85271	0.00211697	2.67429
Q91Y63	Slc13a3	sp|Q91Y63|S13A3_MOUSE Na(+)/dicarboxylate cotransporter 3 OS=Mus musculus OX=10090 GN=Slc13a3 PE=1 SV=1	3.75615e+06	1.0085e+07	8.92921e+06	8.12682e+06	8.66072e+06	9.21279e+06	1.01909e+07	9.58802e+06	1.1261e+07	1.15245e+07	9.37988e+06	9.00292e+06	1.03889e+07	1.15394	0.206572	7.00368	6.95081	6.90992	6.93755	6.96439	7.00821	6.98173	7.05158	7.06162	6.9722	0.0315915	1.50043
Q64441	Cyp24a1	sp|Q64441|CP24A_MOUSE 1,25-dihydroxyvitamin D(3) 24-hydroxylase, mitochondrial OS=Mus musculus OX=10090 GN=Cyp24a1 PE=2 SV=1	199706	127215	113805	144060	134957	107855	156115	160025	134899	133774	139327	125578	144828	1.15329	0.205753	5.10454	5.05616	5.15855	5.1302	5.03284	5.19345	5.20419	5.13001	5.12637	5.14404	0.0565667	1.24744
Q8C9B9	Dido1	sp|Q8C9B9|DIDO1_MOUSE Death-inducer obliterator 1 OS=Mus musculus OX=10090 GN=Dido1 PE=1 SV=4	995869	1.13733e+06	1.35797e+06	1.62322e+06	1.63086e+06	1.40316e+06	1.59048e+06	1.63994e+06	1.5665e+06	1.56853e+06	1.86201e+06	1.43051e+06	1.64549e+06	1.15028	0.201988	6.05589	6.13289	6.21038	6.21242	6.14711	6.20153	6.21483	6.19493	6.19549	6.26998	0.0832117	1.07982
Q9Z0K8	Vnn1	sp|Q9Z0K8|VNN1_MOUSE Pantetheinase OS=Mus musculus OX=10090 GN=Vnn1 PE=1 SV=3	2.15806e+06	2.06415e+06	2.31466e+06	2.2981e+06	2.26889e+06	2.34055e+06	2.59344e+06	2.43251e+06	2.75673e+06	2.72375e+06	2.4713e+06	2.25727e+06	2.59555e+06	1.14986	0.201461	6.31474	6.36449	6.36137	6.35581	6.36932	6.41388	6.38605	6.44039	6.43517	6.39293	0.00332462	2.47826
Q9CWR1	Wdr73	sp|Q9CWR1|WDR73_MOUSE WD repeat-containing protein 73 OS=Mus musculus OX=10090 GN=Wdr73 PE=1 SV=1	29782.4	34965.7	31346.2	36361.3	33095.4	34969.1	37163.8	40066.9	38704.8	43703.6	36560.3	34147.5	39239.9	1.14913	0.200539	4.54366	4.4962	4.56065	4.51978	4.5437	4.57013	4.6028	4.58778	4.64053	4.56302	0.00968496	2.0139
P83882	Rpl36a	sp|P83882|RL36A_MOUSE 60S ribosomal protein L36a OS=Mus musculus OX=10090 GN=Rpl36a PE=1 SV=2;tr|A0A2I3BPG9|A0A2I3BPG9_MOUSE Ribosomal protein L36A, pseudogene 1 OS=Mus musculus OX=10090 GN=Rpl36a-ps1 PE=3 SV=1	3.1044e+06	2.93632e+06	3.15666e+06	3.33675e+06	3.48812e+06	2.91882e+06	3.70576e+06	3.3108e+06	3.83918e+06	3.73543e+06	3.60342e+06	3.16733e+06	3.63892e+06	1.14889	0.20024	6.4678	6.49923	6.52332	6.54259	6.46521	6.56888	6.51993	6.58424	6.57234	6.55671	0.0118714	1.9255
D3YXF5	C7	tr|D3YXF5|D3YXF5_MOUSE Complement component 7 OS=Mus musculus OX=10090 GN=C7 PE=1 SV=2	121641	50370.7	75235.3	69103.9	97501.1	126447	98990.7	154892	65555.7	89102.5	72350.6	83731.6	96178.2	1.14865	0.199938	4.70219	4.87643	4.83951	4.98901	5.10191	4.9956	5.19003	4.81662	4.94989	4.85945	0.538033	0.269191
Q9D3H2	Obp1a	sp|Q9D3H2|OBP1A_MOUSE Odorant-binding protein 1a OS=Mus musculus OX=10090 GN=Obp1a PE=1 SV=2	549060	85898.7	126454	118907	131099	175257	180086	129280	140571	116911	165192	127523	146408	1.14809	0.199235	4.93399	5.10193	5.07521	5.1176	5.24368	5.25548	5.11153	5.1479	5.06786	5.21799	0.306979	0.512891
Q9QZD8	Slc25a10	sp|Q9QZD8|DIC_MOUSE Mitochondrial dicarboxylate carrier OS=Mus musculus OX=10090 GN=Slc25a10 PE=1 SV=2	1.24865e+07	2.20245e+07	2.20878e+07	1.98858e+07	2.14049e+07	2.38778e+07	2.55742e+07	2.38821e+07	2.56668e+07	2.49814e+07	2.53544e+07	2.18562e+07	2.50918e+07	1.14804	0.199176	7.34291	7.34415	7.29854	7.33051	7.37799	7.4078	7.37807	7.40937	7.39762	7.40405	0.00252747	2.59731
Q8C436	Vcpkmt	sp|Q8C436|MT21D_MOUSE Protein N-lysine methyltransferase METTL21D OS=Mus musculus OX=10090 GN=Vcpkmt PE=1 SV=2	9637.99	2631.37	3267.5	2860.38	3390.42	4064.1	2600.02	4518.69	4388.08	3239.01	3852.53	3242.75	3719.67	1.14707	0.197954	3.42035	3.51435	3.45657	3.53038	3.60907	3.41514	3.65511	3.64237	3.51055	3.58586	0.342945	0.464775
Q8JZP9	Gas2l1	sp|Q8JZP9|GA2L1_MOUSE GAS2-like protein 1 OS=Mus musculus OX=10090 GN=Gas2l1 PE=1 SV=1	14401	1084.89	2924.18	6694.78	6444.43	1800.63	3735.55	4011.77	5001.73	4403.47	4556.63	3789.78	4341.83	1.14567	0.196188	3.03579	3.46615	3.8258	3.80925	3.25567	3.57247	3.60344	3.69921	3.64389	3.65874	0.343051	0.464641
Q9CZA6	Nde1	sp|Q9CZA6|NDE1_MOUSE Nuclear distribution protein nudE homolog 1 OS=Mus musculus OX=10090 GN=Nde1 PE=1 SV=1	14165.3	5666.51	5254.15	5613.79	7489.73	7336.18	6774.36	6827.41	6841.89	7629.42	7849.45	6272.07	7184.51	1.14548	0.195947	3.75339	3.72059	3.74933	3.87452	3.86553	3.83093	3.83432	3.83524	3.88255	3.89489	0.109174	0.96188
Q66JZ4	TCAIM	sp|Q66JZ4|TCAIM_MOUSE T-cell activation inhibitor, mitochondrial OS=Mus musculus OX=10090 GN=TCAIM PE=1 SV=1	58950.9	61338.6	49546.8	54726	56089.2	54275.3	56797.1	71346.3	67818.9	60090.1	60068	55195.2	63224.1	1.14546	0.195932	4.78774	4.69502	4.7382	4.74889	4.73461	4.75433	4.85338	4.83136	4.77881	4.77865	0.0390039	1.40889
Q01339	Apoh	sp|Q01339|APOH_MOUSE Beta-2-glycoprotein 1 OS=Mus musculus OX=10090 GN=Apoh PE=1 SV=1	3.28064e+06	2.00428e+06	2.36909e+06	2.20262e+06	2.92847e+06	3.0738e+06	3.25173e+06	3.56149e+06	2.45347e+06	2.29611e+06	2.84271e+06	2.51565e+06	2.8811e+06	1.14527	0.195689	6.30196	6.37458	6.34294	6.46664	6.48768	6.51211	6.55163	6.38978	6.36099	6.45373	0.277931	0.556063
P15532	Nme1	sp|P15532|NDKA_MOUSE Nucleoside diphosphate kinase A OS=Mus musculus OX=10090 GN=Nme1 PE=1 SV=1	9.8436e+06	7.54681e+06	7.91456e+06	7.65608e+06	8.05518e+06	8.31971e+06	9.3969e+06	8.46447e+06	9.58687e+06	8.79763e+06	8.96827e+06	7.89847e+06	9.04283e+06	1.14488	0.195201	6.87776	6.89843	6.88401	6.90608	6.92011	6.97298	6.9276	6.98168	6.94437	6.95271	0.0014661	2.83384
Q9D727	#N/A	sp|Q9D727|CF226_MOUSE Uncharacterized protein C6orf226 homolog OS=Mus musculus OX=10090 PE=1 SV=1	78782.5	91332.3	92642.6	91426.2	89885.4	88859	112712	102614	100536	105665	97419.8	90829.1	103789	1.14269	0.192433	4.96063	4.96682	4.96108	4.95369	4.94871	5.05197	5.01121	5.00233	5.02393	4.98865	0.000902802	3.04441
G3X9D6	Apon	tr|G3X9D6|G3X9D6_MOUSE Apolipoprotein N OS=Mus musculus OX=10090 GN=Apon PE=1 SV=1	265995	211015	197916	204026	227906	225477	252797	273742	221732	254206	216011	213268	243698	1.14268	0.192426	5.32431	5.29648	5.30969	5.35776	5.3531	5.40277	5.43734	5.34583	5.40519	5.33448	0.037389	1.42726
Q99LH2	Ptdss1	sp|Q99LH2|PTSS1_MOUSE Phosphatidylserine synthase 1 OS=Mus musculus OX=10090 GN=Ptdss1 PE=1 SV=1	201408	100350	142408	130425	155678	120424	137512	140528	152853	155299	155408	129857	148320	1.14218	0.191789	5.00152	5.15354	5.11537	5.19223	5.08072	5.13835	5.14777	5.18428	5.19117	5.19148	0.111033	0.954547
Q5U4D9	Thoc6	sp|Q5U4D9|THOC6_MOUSE THO complex subunit 6 homolog OS=Mus musculus OX=10090 GN=Thoc6 PE=1 SV=1	266428	82541.6	90511.8	106459	92870.1	93501	101434	127665	85481.5	106588	110847	93176.8	106403	1.14195	0.191499	4.91668	4.95671	5.02719	4.96788	4.97082	5.00619	5.10608	4.93188	5.02771	5.04473	0.134955	0.869809
P17897	Lyz1	sp|P17897|LYZ1_MOUSE Lysozyme C-1 OS=Mus musculus OX=10090 GN=Lyz1 PE=1 SV=1	735459	166500	168641	172005	167531	160720	211390	199481	163271	186846	192918	167080	190781	1.14186	0.191382	5.22142	5.22697	5.23554	5.2241	5.20607	5.32509	5.2999	5.21291	5.27149	5.28538	0.0198666	1.70188
Q5NCJ1	Rapgef6	tr|Q5NCJ1|Q5NCJ1_MOUSE Rap guanine nucleotide exchange factor (GEF) 6 OS=Mus musculus OX=10090 GN=Rapgef6 PE=1 SV=1	19642.4	6154.17	7858.81	9365.32	8134.63	6847.8	8615.86	10661.6	7375.66	7891.44	9235.78	7672.15	8756.07	1.14128	0.190654	3.78924	3.89541	3.97157	3.91039	3.83561	3.93535	4.02786	3.86786	3.89721	3.96552	0.201814	0.695048
Q8C3X8	Lmf2	sp|Q8C3X8|LMF2_MOUSE Lipase maturation factor 2 OS=Mus musculus OX=10090 GN=Lmf2 PE=1 SV=1	10392.8	18456.7	17383.1	20190.9	19166	15805.6	20431.1	22057	20187.9	20715.5	20390	18200.5	20756.3	1.14043	0.189575	4.26618	4.24015	4.30518	4.28255	4.19884	4.31031	4.34357	4.30511	4.31632	4.30944	0.017541	1.75595
P30545	Adra2b	sp|P30545|ADA2B_MOUSE Alpha-2B adrenergic receptor OS=Mus musculus OX=10090 GN=Adra2b PE=1 SV=3	925710	703733	1.15436e+06	872141	881174	787262	806507	886098	1.0361e+06	1.23173e+06	1.05393e+06	879733	1.00287e+06	1.13997	0.189001	5.84741	6.06234	5.94059	5.94506	5.89612	5.90661	5.94748	6.0154	6.09052	6.02281	0.258351	0.587791
Q8CCH2	Nhlrc3	sp|Q8CCH2|NHLC3_MOUSE NHL repeat-containing protein 3 OS=Mus musculus OX=10090 GN=Nhlrc3 PE=1 SV=1	633905	367633	368277	406217	383448	403591	386187	600761	392855	465949	351932	385833	439537	1.13919	0.188008	5.56542	5.56618	5.60876	5.58371	5.60594	5.5868	5.7787	5.59423	5.66834	5.54646	0.278066	0.555851
Q8CIE4	Parp10	sp|Q8CIE4|PAR10_MOUSE Protein mono-ADP-ribosyltransferase PARP10 OS=Mus musculus OX=10090 GN=Parp10 PE=2 SV=1	79752.8	18186.1	17812.8	23566.4	20523.8	23508	23240.5	29172.8	17827.6	24234.4	23538	20719.4	23602.7	1.13916	0.187966	4.25976	4.25076	4.37231	4.31228	4.37123	4.36626	4.46499	4.25112	4.38445	4.37179	0.240978	0.618022
O88874	Ccnk	sp|O88874|CCNK_MOUSE Cyclin-K OS=Mus musculus OX=10090 GN=Ccnk PE=1 SV=3	8371.09	5196.59	7063.64	6246.55	8923.4	8019.08	7705.85	10296.7	7694.06	6508.73	8175.34	7089.85	8076.14	1.13911	0.187911	3.7158	3.84909	3.79571	3.95058	3.90418	3.88688	4.01274	3.88621	3.81356	3.91256	0.28847	0.5399
Q05117	Acp5	sp|Q05117|PPA5_MOUSE Tartrate-resistant acid phosphatase type 5 OS=Mus musculus OX=10090 GN=Acp5 PE=1 SV=2	79890	58226.2	49103.9	61473.6	56383.4	59679.9	59343.2	65263	64971.6	69338.2	65432.3	56973.4	64869.7	1.1386	0.187255	4.76513	4.69112	4.7887	4.75116	4.77584	4.77338	4.81467	4.81273	4.84098	4.8158	0.0219644	1.65828
Q8CII2	Cdc123	sp|Q8CII2|CD123_MOUSE Cell division cycle protein 123 homolog OS=Mus musculus OX=10090 GN=Cdc123 PE=1 SV=2	15873.8	4771.3	5081.5	6572.84	5531.98	4445.83	7344.78	6871.13	4434.41	6197.38	5212.62	5280.69	6012.07	1.1385	0.187134	3.67873	3.70608	3.81782	3.74296	3.64805	3.86604	3.83709	3.64693	3.79228	3.71714	0.315469	0.501043
Q8BQ46	Taf15	tr|Q8BQ46|Q8BQ46_MOUSE TAF15 RNA polymerase II, TATA box binding protein (TBP)-associated factor OS=Mus musculus OX=10090 GN=Taf15 PE=1 SV=1	54347.5	12750.3	11911.6	15574.7	22147.1	13085.9	21453.1	11601.3	11806.3	20855.9	20200	15093.9	17183.3	1.13843	0.187041	4.10555	4.07601	4.19245	4.34534	4.11684	4.33151	4.06454	4.07215	4.31925	4.30537	0.530502	0.275313
Q8CIW6	Slc26a6	sp|Q8CIW6|S26A6_MOUSE Solute carrier family 26 member 6 OS=Mus musculus OX=10090 GN=Slc26a6 PE=1 SV=2	153778	193183	176431	155590	183922	197365	197152	193886	218478	227336	194167	181298	206204	1.13737	0.185707	5.28597	5.24658	5.19198	5.26464	5.29527	5.2948	5.28755	5.33941	5.35667	5.28818	0.0420024	1.37673
O35609	Scamp3	sp|O35609|SCAM3_MOUSE Secretory carrier-associated membrane protein 3 OS=Mus musculus OX=10090 GN=Scamp3 PE=1 SV=3	1.92353e+06	1.07421e+06	1.04442e+06	1.19133e+06	1.20241e+06	1.0748e+06	1.2622e+06	1.39109e+06	1.22651e+06	1.22107e+06	1.25191e+06	1.11743e+06	1.27055e+06	1.13703	0.185272	6.03109	6.01887	6.07603	6.08005	6.03133	6.10113	6.14336	6.08867	6.08674	6.09757	0.00903745	2.04395
Q8K3J9	Gprc5c	sp|Q8K3J9|GPC5C_MOUSE G-protein coupled receptor family C group 5 member C OS=Mus musculus OX=10090 GN=Gprc5c PE=1 SV=2	3.05697e+06	2.18956e+06	1.99205e+06	1.98183e+06	2.44726e+06	2.07562e+06	2.45684e+06	2.30538e+06	2.30861e+06	2.70416e+06	2.37346e+06	2.13727e+06	2.42969e+06	1.13682	0.185005	6.34036	6.2993	6.29707	6.38868	6.31715	6.39038	6.36274	6.36335	6.43203	6.37538	0.029341	1.53253
P34928	Apoc1	sp|P34928|APOC1_MOUSE Apolipoprotein C-I OS=Mus musculus OX=10090 GN=Apoc1 PE=1 SV=1	1.49107e+06	2.71587e+06	1.9525e+06	1.54002e+06	2.00048e+06	1.90975e+06	2.21239e+06	2.52734e+06	1.9658e+06	2.78764e+06	1.99562e+06	2.02372e+06	2.29776e+06	1.13541	0.183215	6.43391	6.29059	6.18753	6.30114	6.28098	6.34486	6.40266	6.29354	6.44524	6.30008	0.268452	0.571134
Q9JJX7	Tdp2	sp|Q9JJX7|TYDP2_MOUSE Tyrosyl-DNA phosphodiesterase 2 OS=Mus musculus OX=10090 GN=Tdp2 PE=1 SV=1	82716.6	27530.8	32099.8	38219	34774.6	32622.8	35003.4	37192	35040.5	39560.1	40676.4	33049.4	37494.5	1.1345	0.182053	4.43983	4.50652	4.58229	4.54127	4.51354	4.54412	4.57046	4.54458	4.59727	4.60935	0.0691389	1.16028
Q9DD06	Rarres2	sp|Q9DD06|RARR2_MOUSE Retinoic acid receptor responder protein 2 OS=Mus musculus OX=10090 GN=Rarres2 PE=1 SV=1	39949.8	16659.1	16084.1	15983.4	20861.6	18867.7	19994.7	24265.1	16425.4	17878.3	21782.9	17691.2	20069.3	1.13442	0.181958	4.22168	4.20642	4.2037	4.31937	4.27574	4.30094	4.385	4.21554	4.25235	4.33814	0.196312	0.707052
P09036	Spink1	sp|P09036|ISK1_MOUSE Serine protease inhibitor Kazal-type 1 OS=Mus musculus OX=10090 GN=Spink1 PE=1 SV=1	250803	106587	99985	116228	118981	109008	116994	138902	116436	124877	126942	110158	124830	1.13319	0.180394	5.02771	4.99994	5.06531	5.07548	5.03746	5.06817	5.14271	5.06609	5.09649	5.10361	0.023599	1.62711
Q3V209	Tmub2	sp|Q3V209|TMUB2_MOUSE Transmembrane and ubiquitin-like domain-containing protein 2 OS=Mus musculus OX=10090 GN=Tmub2 PE=1 SV=1	11988.8	12554.8	11525.9	20430.8	18001.4	13421	19255.7	18547.5	15475.1	17319	15383.4	15186.8	17196.1	1.13231	0.179269	4.09884	4.06171	4.31031	4.25533	4.12782	4.28458	4.26831	4.18966	4.23855	4.18708	0.258868	0.586922
Q9D842	Aplf	sp|Q9D842|APLF_MOUSE Aprataxin and PNK-like factor OS=Mus musculus OX=10090 GN=Aplf PE=1 SV=2	16839.9	5936.14	5275.64	7937.44	7127.49	6351.1	8091.98	8443.12	5955.03	6484.03	7968.43	6525.56	7388.52	1.13224	0.179183	3.77358	3.72236	3.89974	3.853	3.80292	3.90811	3.92655	3.77496	3.81191	3.90143	0.241715	0.616697
Q9D0I8	Mrto4	sp|Q9D0I8|MRT4_MOUSE mRNA turnover protein 4 homolog OS=Mus musculus OX=10090 GN=Mrto4 PE=1 SV=1	151067	62104.7	72204.3	87691.5	85662.4	88348.1	80132.3	106068	92780.7	85093.3	84081.2	79202.2	89631.2	1.13168	0.17846	4.79313	4.85857	4.94296	4.9328	4.9462	4.90381	5.02559	4.96746	4.9299	4.9247	0.170677	0.767825
Q9QWK4	Cd5l	sp|Q9QWK4|CD5L_MOUSE CD5 antigen-like OS=Mus musculus OX=10090 GN=Cd5l PE=1 SV=3	132059	53196.6	48632.3	49430.8	56646.1	59236.9	49038.7	79569.7	57786.5	64779.5	50496.8	53428.5	60334.2	1.12925	0.175366	4.72589	4.68693	4.69401	4.75318	4.7726	4.69055	4.90075	4.76183	4.81144	4.70327	0.2936	0.532244
Q8CI75	Dis3l2	sp|Q8CI75|DI3L2_MOUSE DIS3-like exonuclease 2 OS=Mus musculus OX=10090 GN=Dis3l2 PE=1 SV=1	399426	149465	180629	199849	183035	188751	179959	238256	163146	218822	218051	180346	203647	1.1292	0.175306	5.17454	5.25679	5.3007	5.26254	5.27589	5.25518	5.37704	5.21258	5.34009	5.33856	0.210485	0.676778
P55096	Abcd3	sp|P55096|ABCD3_MOUSE ATP-binding cassette sub-family D member 3 OS=Mus musculus OX=10090 GN=Abcd3 PE=1 SV=2	3.02784e+07	2.72489e+07	3.7113e+07	4.33656e+07	3.56235e+07	3.51082e+07	4.19766e+07	3.71447e+07	3.95669e+07	4.62668e+07	3.65463e+07	3.56918e+07	4.03002e+07	1.12912	0.175195	7.43535	7.56953	7.63714	7.55174	7.54541	7.62301	7.5699	7.59733	7.66527	7.56284	0.174901	0.757207
Q9DCL2	Ciao2a	sp|Q9DCL2|CIA2A_MOUSE Cytosolic iron-sulfur assembly component 2A OS=Mus musculus OX=10090 GN=Ciao2a PE=1 SV=1	31542.4	10496.5	11029	11646.4	13793.4	15866.1	12884.1	16791.6	10666.5	12827.8	17711.9	12566.3	14176.4	1.12813	0.17393	4.02109	4.04258	4.06623	4.1397	4.2005	4.11009	4.22512	4.02806	4.10819	4.24829	0.370936	0.430701
P62984	Uba52	sp|P62984|RL40_MOUSE Ubiquitin-60S ribosomal protein L40 OS=Mus musculus OX=10090 GN=Uba52 PE=1 SV=2	701825	315601	350802	378205	385245	438038	435181	468851	419758	347438	435806	373578	421407	1.12803	0.173805	5.49914	5.54506	5.57773	5.58574	5.64151	5.63867	5.67104	5.623	5.54088	5.63929	0.139157	0.856495
Q9DB90	Smg9	sp|Q9DB90|SMG9_MOUSE Nonsense-mediated mRNA decay factor SMG9 OS=Mus musculus OX=10090 GN=Smg9 PE=1 SV=1	71923.2	30549.9	30815.1	37389.2	36329.2	31994.9	35770.1	39193.6	31841.7	44654.9	36974.9	33415.7	37687	1.12783	0.173543	4.48502	4.48878	4.57276	4.56027	4.50509	4.55353	4.59323	4.50301	4.64988	4.56792	0.130513	0.884347
Q8K0B2	Lmbrd1	sp|Q8K0B2|LMBD1_MOUSE Lysosomal cobalamin transport escort protein LMBD1 OS=Mus musculus OX=10090 GN=Lmbrd1 PE=1 SV=1	300545	154830	151916	176002	167560	143886	202545	172658	154989	174796	190457	158839	179089	1.12749	0.173114	5.18986	5.18161	5.24552	5.22417	5.15802	5.30652	5.23719	5.1903	5.24254	5.2798	0.0757156	1.12081
Q9CWY3	Setd6	sp|Q9CWY3|SETD6_MOUSE N-lysine methyltransferase SETD6 OS=Mus musculus OX=10090 GN=Setd6 PE=1 SV=1	33863.3	7228.68	8712.48	8213.74	9658.49	10274.7	10866.5	10379.9	9602.24	8739.82	10093	8817.61	9936.29	1.12687	0.172319	3.85912	3.94019	3.91459	3.98495	4.01181	4.03613	4.01624	3.98242	3.94155	4.00406	0.122943	0.910295
Q922H4	Gmppa	sp|Q922H4|GMPPA_MOUSE Mannose-1-phosphate guanyltransferase alpha OS=Mus musculus OX=10090 GN=Gmppa PE=1 SV=1	762762	456608	475372	490052	480212	538688	556874	551580	629140	524622	488326	488186	550109	1.12684	0.172284	5.65954	5.67703	5.69024	5.68143	5.73134	5.74576	5.74161	5.79875	5.71985	5.68871	0.0462178	1.33519
Q8R1N0	Znf830	sp|Q8R1N0|ZN830_MOUSE Zinc finger protein 830 OS=Mus musculus OX=10090 GN=Znf830 PE=1 SV=1	808555	671215	596129	636500	564700	611537	679710	787817	647942	708293	645071	616016	693767	1.12621	0.171482	5.82686	5.77534	5.8038	5.75182	5.78642	5.83232	5.89643	5.81154	5.85021	5.80961	0.0363363	1.43966
P59158	Slc12a3	sp|P59158|S12A3_MOUSE Solute carrier family 12 member 3 OS=Mus musculus OX=10090 GN=Slc12a3 PE=1 SV=1	4.60339e+06	4.42536e+06	4.18122e+06	3.93776e+06	4.44023e+06	4.27785e+06	4.81172e+06	4.70328e+06	4.83959e+06	4.89448e+06	4.68144e+06	4.25248e+06	4.7861e+06	1.12548	0.170546	6.64595	6.6213	6.59525	6.64741	6.63123	6.6823	6.6724	6.68481	6.68971	6.67038	0.000994634	3.00234
Q91WI7	Itfg2	sp|Q91WI7|ITFG2_MOUSE KICSTOR complex protein ITFG2 OS=Mus musculus OX=10090 GN=Itfg2 PE=2 SV=1	67038.1	27845.3	25421.8	32437.5	29349.8	28662.7	24290.1	44734.6	24821.7	31912.6	35972.1	28743.4	32346.2	1.12534	0.170366	4.44477	4.40522	4.51106	4.46762	4.45733	4.38545	4.65065	4.39485	4.50398	4.55598	0.460452	0.336816
Q6NZM9	Hdac4	sp|Q6NZM9|HDAC4_MOUSE Histone deacetylase 4 OS=Mus musculus OX=10090 GN=Hdac4 PE=1 SV=1	25374	8619.43	12978.1	12088.9	12477.2	10264.6	16438.2	14710.4	11058.9	10408.8	10857.1	11285.6	12694.7	1.12485	0.169737	3.93553	4.11324	4.08242	4.09615	4.01138	4.21588	4.16765	4.04375	4.01744	4.03575	0.378436	0.422007
P97816	S100g	sp|P97816|S100G_MOUSE Protein S100-G OS=Mus musculus OX=10090 GN=S100g PE=1 SV=3	1.07366e+08	1.14059e+08	1.45834e+08	1.41324e+08	1.80651e+08	1.66552e+08	1.7086e+08	1.41532e+08	1.79609e+08	1.78415e+08	1.71163e+08	1.49684e+08	1.68316e+08	1.12447	0.16925	8.05713	8.16386	8.15022	8.25684	8.22155	8.23264	8.15085	8.25433	8.25143	8.23341	0.19985	0.699297
Q9EQ06	Hsd17b11	sp|Q9EQ06|DHB11_MOUSE Estradiol 17-beta-dehydrogenase 11 OS=Mus musculus OX=10090 GN=Hsd17b11 PE=1 SV=1	1.86293e+07	8.87633e+06	1.29208e+07	1.63921e+07	1.41986e+07	1.16789e+07	1.79451e+07	1.31657e+07	1.57791e+07	1.21731e+07	1.29144e+07	1.28134e+07	1.43955e+07	1.12347	0.167968	6.94823	7.11129	7.21464	7.15224	7.0674	7.25395	7.11944	7.19808	7.0854	7.11108	0.345216	0.461909
P60867	Rps20	sp|P60867|RS20_MOUSE 40S ribosomal protein S20 OS=Mus musculus OX=10090 GN=Rps20 PE=1 SV=1	3.86304e+07	9.41438e+06	1.06285e+07	1.02266e+07	1.07286e+07	1.30338e+07	1.31277e+07	1.30191e+07	1.20334e+07	9.49211e+06	1.3009e+07	1.08064e+07	1.21363e+07	1.12307	0.167445	6.97379	7.02647	7.00973	7.03054	7.11507	7.11819	7.11458	7.08039	6.97736	7.11424	0.197732	0.703922
P14847	Crp	sp|P14847|CRP_MOUSE C-reactive protein OS=Mus musculus OX=10090 GN=Crp PE=1 SV=2	190668	131959	120614	128061	164074	137606	140099	158687	157113	183836	125686	136463	153084	1.1218	0.165817	5.12044	5.0814	5.10742	5.21504	5.13864	5.14644	5.20054	5.19621	5.26443	5.09929	0.210403	0.676947
Q08857	Cd36	sp|Q08857|CD36_MOUSE Platelet glycoprotein 4 OS=Mus musculus OX=10090 GN=Cd36 PE=1 SV=2	2.41124e+06	1.91031e+06	2.0986e+06	2.32332e+06	2.17942e+06	2.21459e+06	2.41042e+06	2.33595e+06	2.52352e+06	2.36691e+06	2.39038e+06	2.14525e+06	2.40544e+06	1.12129	0.165155	6.2811	6.32193	6.36611	6.33834	6.34529	6.38209	6.36846	6.40201	6.37418	6.37847	0.0110477	1.95673
A9JSM3	Tmem238	sp|A9JSM3|TM238_MOUSE Transmembrane protein 238 OS=Mus musculus OX=10090 GN=Tmem238 PE=2 SV=1	90806.2	54543.2	57956.9	69222.1	63524.6	61776.2	56583.5	95971.4	61792	68104	61775.1	61404.6	68845.2	1.12117	0.165009	4.73675	4.76311	4.84025	4.80295	4.79083	4.7527	4.98215	4.79094	4.83318	4.79082	0.353255	0.451911
O88845	Akap10	sp|O88845|AKA10_MOUSE A-kinase anchor protein 10, mitochondrial OS=Mus musculus OX=10090 GN=Akap10 PE=1 SV=3	336298	177223	173060	199782	188682	204340	185259	236433	180434	218364	236740	188617	211446	1.12103	0.164827	5.24852	5.2382	5.30056	5.27573	5.31036	5.26778	5.37371	5.25632	5.33918	5.37427	0.140443	0.852499
P10605	Ctsb	sp|P10605|CATB_MOUSE Cathepsin B OS=Mus musculus OX=10090 GN=Ctsb PE=1 SV=2	8.88777e+06	6.00109e+06	5.40135e+06	5.07808e+06	5.77742e+06	5.68449e+06	6.43823e+06	6.50127e+06	6.44462e+06	5.61125e+06	6.3287e+06	5.58848e+06	6.26481e+06	1.12102	0.164814	6.77823	6.7325	6.7057	6.76173	6.75469	6.80877	6.813	6.8092	6.74906	6.80131	0.0210382	1.67699
Q8K199	Cmc2	sp|Q8K199|COXM2_MOUSE COX assembly mitochondrial protein 2 homolog OS=Mus musculus OX=10090 GN=Cmc2 PE=3 SV=1	180986	241888	200186	194490	232472	224077	226378	240874	227686	286085	243723	218623	244949	1.12042	0.164041	5.38362	5.30144	5.2889	5.36637	5.3504	5.35484	5.38179	5.35734	5.4565	5.3869	0.0947515	1.02341
Q9WV68	Decr2	sp|Q9WV68|DECR2_MOUSE Peroxisomal 2,4-dienoyl-CoA reductase [(3E)-enoyl-CoA-producing] OS=Mus musculus OX=10090 GN=Decr2 PE=1 SV=1	4.77048e+06	2.54051e+06	2.99932e+06	3.32515e+06	2.89876e+06	3.14776e+06	3.40115e+06	3.24838e+06	3.31558e+06	3.86276e+06	2.87397e+06	2.9823e+06	3.34037e+06	1.12006	0.163581	6.40492	6.47702	6.52181	6.46221	6.498	6.53163	6.51167	6.52056	6.5869	6.45848	0.123307	0.909013
P61971	Nutf2	sp|P61971|NTF2_MOUSE Nuclear transport factor 2 OS=Mus musculus OX=10090 GN=Nutf2 PE=1 SV=1	182132	292829	220261	171915	168956	198253	209323	228115	256770	266654	217275	210443	235627	1.11968	0.163081	5.46662	5.34294	5.23532	5.22778	5.29722	5.32082	5.35816	5.40955	5.42595	5.33701	0.275815	0.559382
Q9EST3	Eif4enif1	sp|Q9EST3|4ET_MOUSE Eukaryotic translation initiation factor 4E transporter OS=Mus musculus OX=10090 GN=Eif4enif1 PE=1 SV=2	13098.2	2686.92	5535.33	4806.29	6095	3328.29	3695.6	5648.13	5635.16	5054.7	5091.58	4490.36	5025.03	1.11907	0.1623	3.42942	3.74322	3.6819	3.78504	3.52235	3.5678	3.75198	3.75098	3.70378	3.70694	0.422094	0.374591
Q9DCL8	Ppp1r2	sp|Q9DCL8|IPP2_MOUSE Protein phosphatase inhibitor 2 OS=Mus musculus OX=10090 GN=Ppp1r2 PE=1 SV=3	608408	290169	340699	341905	378738	327089	394767	364732	355399	384767	378048	335720	375543	1.11862	0.161718	5.46265	5.53237	5.53391	5.57834	5.51467	5.59634	5.56198	5.55072	5.5852	5.57755	0.0397056	1.40115
O08969	Phlda2	sp|O08969|PHLA2_MOUSE Pleckstrin homology-like domain family A member 2 OS=Mus musculus OX=10090 GN=Phlda2 PE=1 SV=1	126100	69340.4	70875.5	83784.6	77144.8	80886.6	80427.9	95764.9	82994.6	79650.2	88485.5	76406.4	85464.6	1.11855	0.161634	4.84099	4.8505	4.92317	4.88731	4.90788	4.90541	4.98121	4.91906	4.90119	4.94688	0.0558526	1.25296
A2A6Q5	Cdc27	sp|A2A6Q5|CDC27_MOUSE Cell division cycle protein 27 homolog OS=Mus musculus OX=10090 GN=Cdc27 PE=1 SV=1	16593.2	7537.49	6906.08	7924.72	9142.43	8326.02	9716.75	11559.8	6647.21	8388.46	8247.02	7967.35	8911.84	1.11855	0.161624	3.87728	3.83929	3.89904	3.96111	3.92049	3.98757	4.06299	3.8227	3.92373	3.91635	0.363721	0.439232
Q9D1R9	Rpl34	sp|Q9D1R9|RL34_MOUSE 60S ribosomal protein L34 OS=Mus musculus OX=10090 GN=Rpl34 PE=1 SV=2	3.43136e+06	9.64703e+06	8.22218e+06	7.03897e+06	6.96408e+06	7.91866e+06	8.593e+06	8.46527e+06	9.8446e+06	8.62495e+06	8.9764e+06	7.95818e+06	8.90085e+06	1.11845	0.161503	6.98439	6.91499	6.84751	6.84286	6.89865	6.93414	6.92764	6.9932	6.93576	6.9531	0.110051	0.958406
P08071	Ltf	sp|P08071|TRFL_MOUSE Lactotransferrin OS=Mus musculus OX=10090 GN=Ltf PE=1 SV=4	698430	645631	535232	557145	577756	476806	611826	614801	668077	564098	663080	558514	624376	1.11792	0.160822	5.80999	5.72854	5.74597	5.76175	5.67834	5.78663	5.78874	5.82483	5.75136	5.82157	0.0853018	1.06904
A2A432	Cul4b	sp|A2A432|CUL4B_MOUSE Cullin-4B OS=Mus musculus OX=10090 GN=Cul4b PE=1 SV=1	1.86611e+06	892255	834646	893826	874876	870492	1.0523e+06	939490	1.02357e+06	942303	923208	873219	976173	1.1179	0.160793	5.95049	5.9215	5.95125	5.94195	5.93977	6.02214	5.97289	6.01012	5.97419	5.9653	0.00514598	2.28853
P12399	Ctla2a	sp|P12399|CTL2A_MOUSE Protein CTLA-2-alpha OS=Mus musculus OX=10090 GN=Ctla2a PE=2 SV=2	427523	124434	187251	271502	223826	207663	257462	249446	191902	233628	200626	202935	226613	1.11668	0.159211	5.09494	5.27243	5.43377	5.34991	5.31736	5.41071	5.39698	5.28308	5.36853	5.30239	0.369956	0.43185
B1AVY7	Kif16b	sp|B1AVY7|KI16B_MOUSE Kinesin-like protein KIF16B OS=Mus musculus OX=10090 GN=Kif16b PE=1 SV=1	280104	140469	149635	175045	175390	170827	145260	192467	153881	201629	212583	162273	181164	1.11641	0.15887	5.14758	5.17504	5.24315	5.24401	5.23256	5.16215	5.28436	5.18719	5.30456	5.32753	0.279262	0.553988
Q9CRG1	Tm7sf3	sp|Q9CRG1|TM7S3_MOUSE Transmembrane 7 superfamily member 3 OS=Mus musculus OX=10090 GN=Tm7sf3 PE=2 SV=2	98575.6	32996.2	36503.7	51217.7	52670.1	50490.9	55165.5	62345.4	43237.9	39332.6	49740	44775.7	49964.3	1.11588	0.158181	4.51848	4.56235	4.70943	4.72157	4.70322	4.74168	4.79481	4.63587	4.59476	4.69671	0.397161	0.401034
O88833	Cyp4a10	sp|O88833|CP4AA_MOUSE Cytochrome P450 4A10 OS=Mus musculus OX=10090 GN=Cyp4a10 PE=1 SV=2	7.33076e+06	5.85483e+06	1.02413e+07	1.2734e+07	1.13513e+07	9.20455e+06	1.25527e+07	1.06071e+07	1.02846e+07	1.0396e+07	1.12022e+07	9.87721e+06	1.10085e+07	1.11454	0.156445	6.76751	7.01036	7.10497	7.05504	6.964	7.09874	7.0256	7.01219	7.01687	7.0493	0.347345	0.459239
Q9DCI3	Stard3nl	sp|Q9DCI3|STR3N_MOUSE STARD3 N-terminal-like protein OS=Mus musculus OX=10090 GN=Stard3nl PE=1 SV=2	45328.5	24249.4	25354.6	24004.4	29175.9	26888.6	26813.1	34931.9	27352.6	28544.6	26658	25934.6	28860.1	1.1128	0.154197	4.38472	4.40407	4.38031	4.46504	4.42959	4.42836	4.54323	4.43702	4.45554	4.42584	0.131959	0.879562
O35945	Aldh1a7	sp|O35945|AL1A7_MOUSE Aldehyde dehydrogenase, cytosolic 1 OS=Mus musculus OX=10090 GN=Aldh1a7 PE=1 SV=1	2.55377e+06	1.22456e+06	1.35543e+06	1.62266e+06	1.58083e+06	1.32635e+06	1.69555e+06	1.63106e+06	1.24718e+06	1.6394e+06	1.69825e+06	1.42197e+06	1.58229e+06	1.11275	0.154125	6.08798	6.13208	6.21023	6.19889	6.12266	6.22931	6.21247	6.09593	6.21469	6.23	0.218333	0.66088
P53657	Pklr	sp|P53657|KPYR_MOUSE Pyruvate kinase PKLR OS=Mus musculus OX=10090 GN=Pklr PE=1 SV=1	8.10914e+06	3.3363e+06	3.57523e+06	3.76898e+06	3.97198e+06	3.87406e+06	3.91926e+06	4.45789e+06	3.71545e+06	4.11735e+06	4.40492e+06	3.70531e+06	4.12297e+06	1.11272	0.154091	6.52326	6.5533	6.57622	6.59901	6.58817	6.5932	6.64913	6.57001	6.61462	6.64394	0.0514359	1.28873
P48281	Vdr	sp|P48281|VDR_MOUSE Vitamin D3 receptor OS=Mus musculus OX=10090 GN=Vdr PE=1 SV=2	132138	79252.7	91021.9	99107.1	93528.6	72793.3	102769	113437	85596.8	88697.1	94079.6	87140.7	96915.8	1.11218	0.153385	4.89902	4.95915	4.99611	4.97095	4.8621	5.01187	5.05476	4.93246	4.94791	4.9735	0.197698	0.703997
Q9R0Q1	Sytl4	sp|Q9R0Q1|SYTL4_MOUSE Synaptotagmin-like protein 4 OS=Mus musculus OX=10090 GN=Sytl4 PE=1 SV=1	25954.3	10532.2	14407.1	14596.3	13573	11254.2	11937.2	18908.6	14439	13027.5	13202.6	12872.6	14303	1.11112	0.15202	4.02256	4.15861	4.16427	4.13271	4.05135	4.07694	4.27668	4.15957	4.1149	4.12069	0.357719	0.446458
Q8BGA9	Oxa1l	sp|Q8BGA9|OXA1L_MOUSE Mitochondrial inner membrane protein OXA1L OS=Mus musculus OX=10090 GN=Oxa1l PE=1 SV=1	239408	257696	214124	182026	238778	241113	236054	239709	269278	267645	246893	226747	251916	1.111	0.151857	5.41111	5.33067	5.26014	5.378	5.38222	5.37301	5.37969	5.4302	5.42756	5.39251	0.135527	0.867973
P30115	Gsta3	sp|P30115|GSTA3_MOUSE Glutathione S-transferase A3 OS=Mus musculus OX=10090 GN=Gsta3 PE=1 SV=2	2.6939e+06	5.05351e+06	5.01859e+06	4.49148e+06	4.67994e+06	4.59129e+06	5.40327e+06	5.02584e+06	5.19461e+06	5.45824e+06	5.39485e+06	4.76696e+06	5.29536e+06	1.11085	0.15166	6.70359	6.70058	6.65239	6.67024	6.66193	6.73266	6.70121	6.71555	6.73705	6.73198	0.00580806	2.23597
P09813	Apoa2	sp|P09813|APOA2_MOUSE Apolipoprotein A-II OS=Mus musculus OX=10090 GN=Apoa2 PE=1 SV=2	2.69751e+06	4.70961e+06	3.44808e+06	2.92399e+06	3.10018e+06	3.32618e+06	3.84675e+06	4.41301e+06	3.04587e+06	4.68674e+06	3.45503e+06	3.50161e+06	3.88948e+06	1.11077	0.15156	6.67299	6.53758	6.46598	6.49139	6.52195	6.58509	6.64474	6.48371	6.67087	6.53845	0.374993	0.425977
P53986	Slc16a1	sp|P53986|MOT1_MOUSE Monocarboxylate transporter 1 OS=Mus musculus OX=10090 GN=Slc16a1 PE=1 SV=1	2.27656e+06	4.23613e+06	4.34109e+06	4.30661e+06	5.01448e+06	4.40436e+06	4.96322e+06	5.10994e+06	4.47012e+06	5.50517e+06	4.71374e+06	4.46053e+06	4.95244e+06	1.11028	0.150922	6.62697	6.6376	6.63414	6.70023	6.64388	6.69576	6.70842	6.65032	6.74077	6.67337	0.0564622	1.24824
Q3TWW8	Srsf6	sp|Q3TWW8|SRSF6_MOUSE Serine/arginine-rich splicing factor 6 OS=Mus musculus OX=10090 GN=Srsf6 PE=1 SV=1	2.86845e+06	1.1365e+07	1.15006e+07	1.12582e+07	1.02418e+07	1.12112e+07	1.2749e+07	1.24735e+07	1.20312e+07	1.21919e+07	1.22575e+07	1.11154e+07	1.23406e+07	1.11023	0.150858	7.05557	7.06072	7.05147	7.01038	7.04965	7.10548	7.09599	7.08031	7.08607	7.0884	0.00182484	2.73877
Q9WTK3	Gpaa1	sp|Q9WTK3|GPAA1_MOUSE Glycosylphosphatidylinositol anchor attachment 1 protein OS=Mus musculus OX=10090 GN=Gpaa1 PE=1 SV=3	555754	256052	292506	309254	313339	353673	323199	428219	299774	311513	329534	304965	338448	1.10979	0.150291	5.40833	5.46614	5.49032	5.49602	5.5486	5.50947	5.63167	5.4768	5.49348	5.5179	0.251847	0.598864
Q9D114	Hddc3	sp|Q9D114|MESH1_MOUSE Guanosine-3,5-bis(diphosphate) 3-pyrophosphohydrolase MESH1 OS=Mus musculus OX=10090 GN=Hddc3 PE=1 SV=1	211214	49692.4	61433.1	76901.9	74195.9	57351.1	64833.7	86983.1	65006.6	69267.7	68325.4	63914.9	70883.3	1.10903	0.149294	4.6963	4.78841	4.88594	4.87039	4.75855	4.81181	4.93944	4.81296	4.84054	4.83459	0.291639	0.535154
Q9WV38	Slc2a5	sp|Q9WV38|GTR5_MOUSE Solute carrier family 2, facilitated glucose transporter member 5 OS=Mus musculus OX=10090 GN=Slc2a5 PE=1 SV=2	219152	135225	138243	151018	166916	147007	149995	190759	144718	146259	186474	147682	163641	1.10806	0.148042	5.13106	5.14065	5.17903	5.2225	5.16734	5.17608	5.28049	5.16052	5.16513	5.27062	0.210619	0.676503
Q91WG0	Ces2c	sp|Q91WG0|EST2C_MOUSE Acylcarnitine hydrolase OS=Mus musculus OX=10090 GN=Ces2c PE=1 SV=1	2.55209e+07	2.90335e+07	4.22816e+07	4.92856e+07	4.35742e+07	4.50716e+07	4.84267e+07	4.47577e+07	4.78197e+07	4.89658e+07	4.18426e+07	4.18493e+07	4.63625e+07	1.10784	0.147755	7.4629	7.62615	7.69272	7.63923	7.6539	7.68508	7.65087	7.67961	7.68989	7.62162	0.260636	0.583966
Q61646	Hp	sp|Q61646|HPT_MOUSE Haptoglobin OS=Mus musculus OX=10090 GN=Hp PE=1 SV=1	2.79815e+07	3.62177e+07	2.34639e+07	1.84447e+07	1.72456e+07	2.66113e+07	2.47682e+07	3.12413e+07	2.26794e+07	3.4707e+07	2.1729e+07	2.43966e+07	2.7025e+07	1.10773	0.147613	7.55892	7.3704	7.26587	7.23668	7.42507	7.39389	7.49473	7.35563	7.54042	7.33704	0.473273	0.324889
P05480	Src	sp|P05480|SRC_MOUSE Proto-oncogene tyrosine-protein kinase Src OS=Mus musculus OX=10090 GN=Src PE=1 SV=5	71937.6	36013	36458.6	45019.5	44063.7	51593.1	55293.7	45536.4	45790.4	42646.5	46838.1	42629.6	47221	1.10771	0.147574	4.55647	4.56181	4.65341	4.64409	4.7126	4.74268	4.65837	4.66078	4.62989	4.67061	0.218996	0.659563
Q64152	Btf3	sp|Q64152|BTF3_MOUSE Transcription factor BTF3 OS=Mus musculus OX=10090 GN=Btf3 PE=1 SV=3	826419	369785	403909	492180	468652	413624	468609	482453	474129	474785	479096	429630	475814	1.1075	0.147304	5.56795	5.60628	5.69213	5.67085	5.61661	5.67081	5.68346	5.6759	5.6765	5.68042	0.0728063	1.13783
P70277	St6galnac2	sp|P70277|SIA7B_MOUSE Alpha-N-acetylgalactosaminide alpha-2,6-sialyltransferase 2 OS=Mus musculus OX=10090 GN=St6galnac2 PE=1 SV=2	1.09684e+06	453448	486841	528885	500897	503316	538411	612333	520105	540816	526627	494678	547658	1.1071	0.146787	5.65653	5.68739	5.72336	5.69975	5.70184	5.73111	5.78699	5.71609	5.73305	5.7215	0.0305764	1.51461
P62858	Rps28	sp|P62858|RS28_MOUSE 40S ribosomal protein S28 OS=Mus musculus OX=10090 GN=Rps28 PE=1 SV=1	1.63054e+07	8.16019e+06	9.48782e+06	9.97253e+06	9.87107e+06	1.01529e+07	1.05892e+07	1.10784e+07	1.06445e+07	9.67004e+06	1.07603e+07	9.52891e+06	1.05485e+07	1.107	0.146655	6.9117	6.97717	6.99881	6.99436	7.00659	7.02486	7.04448	7.02712	6.98543	7.03182	0.0531167	1.27477
Q8VC19	Alas1	sp|Q8VC19|HEM1_MOUSE 5-aminolevulinate synthase, non-specific, mitochondrial OS=Mus musculus OX=10090 GN=Alas1 PE=1 SV=2	367284	295951	285333	320738	312444	294646	323326	324250	323253	398559	300743	301823	334026	1.1067	0.146261	5.47122	5.45535	5.50615	5.49477	5.4693	5.50964	5.51088	5.50954	5.60049	5.4782	0.0974791	1.01109
Q91YN9	Bag2	sp|Q91YN9|BAG2_MOUSE BAG family molecular chaperone regulator 2 OS=Mus musculus OX=10090 GN=Bag2 PE=1 SV=1	1.18805e+06	630050	671646	747075	753840	742195	763437	891151	708844	759038	800390	708962	784572	1.10665	0.146199	5.79938	5.82714	5.87336	5.87728	5.87052	5.88277	5.94995	5.85055	5.88026	5.9033	0.0883883	1.05361
P19157	Gstp1	sp|P19157|GSTP1_MOUSE Glutathione S-transferase P 1 OS=Mus musculus OX=10090 GN=Gstp1 PE=1 SV=2;sp|P46425|GSTP2_MOUSE Glutathione S-transferase P 2 OS=Mus musculus OX=10090 GN=Gstp2 PE=1 SV=2	1.90783e+07	1.76594e+07	1.88617e+07	1.95019e+07	1.82197e+07	1.90087e+07	2.14738e+07	2.11064e+07	1.98693e+07	1.98881e+07	2.08577e+07	1.86503e+07	2.06391e+07	1.10664	0.14618	7.24698	7.27558	7.29008	7.26054	7.27895	7.33191	7.32441	7.29818	7.29859	7.31927	0.0025356	2.59592
P07743	Bpifa2	sp|P07743|BPIA2_MOUSE BPI fold-containing family A member 2 OS=Mus musculus OX=10090 GN=Bpifa2 PE=1 SV=1	144737	56301.4	93650.8	79013	113055	120662	80507.6	140182	100245	105094	85973	92536.3	102400	1.1066	0.14613	4.75053	4.97152	4.8977	5.05329	5.08157	4.90584	5.1467	5.00107	5.02158	4.93437	0.503751	0.297784
P41731	Cd63	sp|P41731|CD63_MOUSE CD63 antigen OS=Mus musculus OX=10090 GN=Cd63 PE=1 SV=2	106588	82852.3	66254.5	63020.6	57702.6	72240.4	66632.8	73727.5	83138.1	78433.9	76580.6	68414.1	75702.6	1.10654	0.146049	4.91831	4.82122	4.79949	4.7612	4.85879	4.82369	4.86764	4.91981	4.89451	4.88412	0.177319	0.751244
P26443	Glud1	sp|P26443|DHE3_MOUSE Glutamate dehydrogenase 1, mitochondrial OS=Mus musculus OX=10090 GN=Glud1 PE=1 SV=1	4.86871e+07	1.4951e+08	1.44567e+08	1.33274e+08	1.42072e+08	1.4687e+08	1.5623e+08	1.47727e+08	1.61452e+08	1.6409e+08	1.63056e+08	1.43259e+08	1.58511e+08	1.10647	0.145962	8.17467	8.16007	8.12475	8.15251	8.16693	8.19376	8.16946	8.20804	8.21508	8.21234	0.00642951	2.19182
Q9JKP7	Pole3	sp|Q9JKP7|DPOE3_MOUSE DNA polymerase epsilon subunit 3 OS=Mus musculus OX=10090 GN=Pole3 PE=1 SV=1	35753.3	7894.95	9288.39	18435.7	15718.1	11947.2	12460.3	17237	13966.7	12987.7	13336.4	12656.9	13997.6	1.10593	0.145262	3.8974	3.96799	4.26568	4.19643	4.0773	4.09556	4.23649	4.14513	4.11357	4.12507	0.417953	0.378873
Q01149	Col1a2	sp|Q01149|CO1A2_MOUSE Collagen alpha-2(I) chain OS=Mus musculus OX=10090 GN=Col1a2 PE=1 SV=2	192986	68043	50995.7	42041.5	53665.7	49657.9	56959.9	66260.9	46831	62544.4	59703	52880.8	58459.9	1.1055	0.144703	4.83279	4.70754	4.62369	4.7297	4.696	4.75558	4.82126	4.67054	4.7962	4.776	0.310548	0.507872
Q6P5D8	Smchd1	sp|Q6P5D8|SMHD1_MOUSE Structural maintenance of chromosomes flexible hinge domain-containing protein 1 OS=Mus musculus OX=10090 GN=Smchd1 PE=1 SV=2	36781.4	13583.1	16637.2	15450.9	15257.2	13838.4	15907.1	21379.8	12364.5	17987.2	14980.6	14953.4	16523.8	1.10502	0.144079	4.13303	4.22111	4.18898	4.1835	4.14112	4.20162	4.33002	4.09221	4.25499	4.17556	0.409782	0.387447
Q4VAA2	Cdv3	sp|Q4VAA2|CDV3_MOUSE Protein CDV3 OS=Mus musculus OX=10090 GN=Cdv3 PE=1 SV=2	2.88699e+06	2.70033e+06	3.11457e+06	3.39214e+06	3.91472e+06	3.20599e+06	3.74121e+06	3.48154e+06	3.18689e+06	3.91254e+06	3.71079e+06	3.26555e+06	3.60659e+06	1.10444	0.143311	6.43142	6.4934	6.53047	6.5927	6.50596	6.57301	6.54177	6.50337	6.59246	6.56947	0.175284	0.756258
Q9ES88	Slc13a2	sp|Q9ES88|S13A2_MOUSE Solute carrier family 13 member 2 OS=Mus musculus OX=10090 GN=Slc13a2 PE=1 SV=1	1.08531e+06	662106	719343	814664	757133	788635	837834	933895	812681	727378	820047	748376	826367	1.10421	0.143019	5.82093	5.85694	5.91098	5.87917	5.89688	5.92316	5.9703	5.90992	5.86176	5.91384	0.105365	0.977303
P11499	Hsp90ab1	sp|P11499|HS90B_MOUSE Heat shock protein HSP 90-beta OS=Mus musculus OX=10090 GN=Hsp90ab1 PE=1 SV=3	4.28221e+08	2.25534e+08	2.48522e+08	2.64229e+08	2.27097e+08	2.41424e+08	2.71295e+08	2.69301e+08	2.6529e+08	2.61894e+08	2.6457e+08	2.41361e+08	2.6647e+08	1.10403	0.14278	8.35321	8.39536	8.42198	8.35621	8.38278	8.43344	8.43024	8.42372	8.41813	8.42254	0.0102224	1.99045
Q8VC69	Slc22a6	sp|Q8VC69|S22A6_MOUSE Solute carrier family 22 member 6 OS=Mus musculus OX=10090 GN=Slc22a6 PE=1 SV=1	7.10781e+06	1.49813e+07	1.36711e+07	1.24999e+07	1.34842e+07	1.51237e+07	1.49787e+07	1.44185e+07	1.73203e+07	1.63257e+07	1.39549e+07	1.3952e+07	1.53996e+07	1.10375	0.142419	7.17555	7.1358	7.09691	7.12983	7.17966	7.17547	7.15892	7.23855	7.21287	7.14473	0.104164	0.982284
P56485	Ackr3	sp|P56485|ACKR3_MOUSE Atypical chemokine receptor 3 OS=Mus musculus OX=10090 GN=Ackr3 PE=1 SV=2	58194.9	16791.7	16795.8	23193.8	21104.2	16738.5	20670.2	24467	18825.3	20509	19903.7	18924.8	20875	1.10305	0.1415	4.22512	4.22523	4.36539	4.32439	4.22374	4.31537	4.3886	4.27476	4.31197	4.29896	0.24107	0.617856
Q9CQX8	Mrps36	sp|Q9CQX8|KGD4_MOUSE Alpha-ketoglutarate dehydrogenase component 4 OS=Mus musculus OX=10090 GN=Mrps36 PE=1 SV=1	4.8326e+06	1.31292e+06	1.36755e+06	1.48868e+06	1.70423e+06	1.42265e+06	1.66934e+06	1.53761e+06	1.37283e+06	1.78821e+06	1.67948e+06	1.45921e+06	1.60949e+06	1.10299	0.141422	6.11824	6.13594	6.1728	6.23153	6.1531	6.22255	6.18685	6.13762	6.25242	6.22518	0.163987	0.78519
Q9WTJ4	Fiz1	sp|Q9WTJ4|FIZ1_MOUSE Flt3-interacting zinc finger protein 1 OS=Mus musculus OX=10090 GN=Fiz1 PE=1 SV=1	4855.95	867.551	2934.42	1770.38	2441.25	2886.6	2163.09	3519.38	0	3410.64	2929.69	2180.04	2404.56	1.10299	0.141418	2.9388	3.46767	3.24831	3.38779	3.46054	3.33527	3.54659	0	3.53296	3.46697	0.47659	0.321855
Q6A0A2	Larp4b	sp|Q6A0A2|LAR4B_MOUSE La-related protein 4B OS=Mus musculus OX=10090 GN=Larp4b PE=1 SV=2	1.1878e+06	303021	343420	348807	335141	402803	413646	426107	372743	311033	387558	346639	382218	1.10264	0.140962	5.48147	5.53583	5.54259	5.52523	5.60509	5.61663	5.62952	5.57141	5.49281	5.58834	0.217675	0.662192
O89023	Tpp1	sp|O89023|TPP1_MOUSE Tripeptidyl-peptidase 1 OS=Mus musculus OX=10090 GN=Tpp1 PE=1 SV=2	717450	999714	742778	634619	636928	627200	727064	755261	887978	903113	741419	728248	802967	1.1026	0.140911	5.99988	5.87086	5.80251	5.80409	5.79741	5.86157	5.8781	5.9484	5.95574	5.87006	0.305469	0.515033
Q9CXI5	Manf	sp|Q9CXI5|MANF_MOUSE Mesencephalic astrocyte-derived neurotrophic factor OS=Mus musculus OX=10090 GN=Manf PE=1 SV=1	3.11812e+06	1.78557e+06	1.77445e+06	1.76486e+06	1.80265e+06	1.92238e+06	1.9773e+06	2.0706e+06	2.0136e+06	1.86974e+06	2.04616e+06	1.80998e+06	1.99548e+06	1.10249	0.14076	6.25178	6.24906	6.24671	6.25591	6.28384	6.29607	6.3161	6.30397	6.27178	6.31094	0.00340406	2.468
Q8CHW4	Eif2b5	sp|Q8CHW4|EI2BE_MOUSE Translation initiation factor eIF-2B subunit epsilon OS=Mus musculus OX=10090 GN=Eif2b5 PE=1 SV=1	639443	443619	429504	464832	425034	437223	467097	483918	481338	516056	476783	440042	485038	1.10225	0.140456	5.64701	5.63297	5.6673	5.62842	5.6407	5.66941	5.68477	5.68245	5.7127	5.67832	0.00283184	2.54793
P58043	Sesn2	sp|P58043|SESN2_MOUSE Sestrin-2 OS=Mus musculus OX=10090 GN=Sesn2 PE=1 SV=1;sp|Q9CYP7|SESN3_MOUSE Sestrin-3 OS=Mus musculus OX=10090 GN=Sesn3 PE=1 SV=1	7528.42	3762.87	3891.78	5011.2	5180.25	3831.4	7383.23	6684.82	3417.5	2639.89	3767.03	4335.5	4778.49	1.10218	0.140357	3.57563	3.59026	3.70003	3.71443	3.58347	3.86831	3.82515	3.53384	3.42175	3.57611	0.896826	0.0472916
Q9D0R8	Lsm12	sp|Q9D0R8|LSM12_MOUSE Protein LSM12 OS=Mus musculus OX=10090 GN=Lsm12 PE=1 SV=1	955974	571448	586587	650123	667026	596735	687470	661675	626813	725351	684185	614384	677099	1.10208	0.140226	5.75698	5.76833	5.813	5.82414	5.77578	5.83725	5.82065	5.79714	5.86055	5.83517	0.0348084	1.45832
P53996	Cnbp	sp|P53996|CNBP_MOUSE CCHC-type zinc finger nucleic acid binding protein OS=Mus musculus OX=10090 GN=Cnbp PE=1 SV=2	2.51309e+06	1.20273e+06	1.54968e+06	1.6731e+06	1.88875e+06	1.8335e+06	2.08364e+06	1.91601e+06	1.72208e+06	1.31154e+06	1.945e+06	1.62955e+06	1.79565e+06	1.10193	0.140033	6.08017	6.19024	6.22352	6.27618	6.26328	6.31882	6.2824	6.23605	6.11778	6.28892	0.422105	0.374579
O08997	Atox1	sp|O08997|ATOX1_MOUSE Copper transport protein ATOX1 OS=Mus musculus OX=10090 GN=Atox1 PE=1 SV=1	3.02495e+06	4.94939e+06	5.17714e+06	5.3689e+06	4.92416e+06	5.55486e+06	5.72497e+06	4.99181e+06	5.83334e+06	6.19979e+06	5.85938e+06	5.19489e+06	5.72186e+06	1.10144	0.13939	6.69455	6.71409	6.72989	6.69233	6.74467	6.75777	6.69826	6.76592	6.79238	6.76785	0.0572061	1.24256
Q9WTU6	Mapk9	sp|Q9WTU6|MK09_MOUSE Mitogen-activated protein kinase 9 OS=Mus musculus OX=10090 GN=Mapk9 PE=1 SV=2;sp|Q91Y86|MK08_MOUSE Mitogen-activated protein kinase 8 OS=Mus musculus OX=10090 GN=Mapk8 PE=1 SV=1;sp|Q61831|MK10_MOUSE Mitogen-activated protein kinase 10	474568	188151	221440	247847	264059	214391	262219	248304	241042	252930	246539	227178	250207	1.10137	0.139301	5.27451	5.34526	5.39418	5.4217	5.33121	5.41867	5.39499	5.38209	5.403	5.39189	0.127568	0.894257
O35386	Phyh	sp|O35386|PAHX_MOUSE Phytanoyl-CoA dioxygenase, peroxisomal OS=Mus musculus OX=10090 GN=Phyh PE=1 SV=1	7.49062e+06	3.53939e+06	4.41469e+06	5.08709e+06	4.55325e+06	4.39438e+06	4.84417e+06	4.32372e+06	5.53154e+06	5.57439e+06	3.94364e+06	4.39776e+06	4.84349e+06	1.10135	0.139279	6.54893	6.6449	6.70647	6.65832	6.6429	6.68522	6.63586	6.74285	6.7462	6.5959	0.325201	0.487848
Q59J78	Ndufaf2	sp|Q59J78|NDUF2_MOUSE NADH dehydrogenase [ubiquinone] 1 alpha subcomplex assembly factor 2 OS=Mus musculus OX=10090 GN=Ndufaf2 PE=1 SV=1	621410	642168	594410	570229	639562	561125	617796	684356	634745	709554	664159	601499	662122	1.10079	0.138535	5.80765	5.77409	5.75605	5.80588	5.74906	5.79085	5.83528	5.8026	5.85099	5.82227	0.033587	1.47383
Q91V80	Apof	sp|Q91V80|APOF_MOUSE Apolipoprotein F OS=Mus musculus OX=10090 GN=Apof PE=2 SV=2	74908.6	74168.4	71355.9	94236.4	73651.9	71533.7	86871.1	80909.1	79547.3	90987	85418.8	76989.3	84746.6	1.10076	0.138499	4.87023	4.85344	4.97422	4.86719	4.85452	4.93888	4.908	4.90063	4.95898	4.93156	0.120599	0.918657
E9Q137	Tex264	sp|E9Q137|TX264_MOUSE Testis-expressed protein 264 homolog OS=Mus musculus OX=10090 GN=Tex264 PE=2 SV=1	1.34329e+06	631536	605703	663375	646061	601715	684872	739005	667082	717760	656097	629678	692963	1.1005	0.138165	5.8004	5.78226	5.82176	5.81027	5.77939	5.83561	5.86865	5.82418	5.85598	5.81697	0.0111168	1.95402
Q9CQF6	Aasdhppt	sp|Q9CQF6|ADPPT_MOUSE L-aminoadipate-semialdehyde dehydrogenase-phosphopantetheinyl transferase OS=Mus musculus OX=10090 GN=Aasdhppt PE=1 SV=1	85357.8	37515	38174.1	38640.1	48784.9	44399.7	43933.8	47471.1	46200.5	48755.6	41974.8	41502.8	45667.2	1.10034	0.13795	4.57422	4.58178	4.58705	4.68829	4.64739	4.64281	4.67644	4.66466	4.68803	4.623	0.124551	0.904654
A0A668KLU9	Cfhr2	tr|A0A668KLU9|A0A668KLU9_MOUSE Complement factor H-related 2 OS=Mus musculus OX=10090 GN=Cfhr2 PE=1 SV=1	625382	432411	444114	409190	425900	488679	477720	497750	510376	440993	493949	440059	484158	1.10021	0.137782	5.6359	5.64749	5.61193	5.62931	5.68902	5.67917	5.69701	5.70789	5.64443	5.69368	0.039505	1.40335
P14901	Hmox1	sp|P14901|HMOX1_MOUSE Heme oxygenase 1 OS=Mus musculus OX=10090 GN=Hmox1 PE=1 SV=1	1.18017e+06	547918	639319	727192	684140	657244	731672	761802	675918	736027	675170	651163	716118	1.09975	0.137179	5.73872	5.80572	5.86165	5.83515	5.81773	5.86432	5.88184	5.82989	5.86689	5.82941	0.101889	0.991874
P14131	Rps16	sp|P14131|RS16_MOUSE 40S ribosomal protein S16 OS=Mus musculus OX=10090 GN=Rps16 PE=1 SV=4	7.41045e+06	7.28157e+06	7.3695e+06	7.44215e+06	7.26355e+06	7.45317e+06	8.08701e+06	8.38106e+06	7.95078e+06	8.12569e+06	7.93e+06	7.36199e+06	8.09491e+06	1.09955	0.136919	6.86223	6.86744	6.8717	6.86115	6.87234	6.90779	6.9233	6.90041	6.90986	6.89927	3.04471e-05	4.51645
Q9Z2S7	Tsc22d3	sp|Q9Z2S7|T22D3_MOUSE TSC22 domain family protein 3 OS=Mus musculus OX=10090 GN=Tsc22d3 PE=1 SV=2	37262.9	20934.7	21568.8	18257.8	17931.3	16970.1	23044.2	21931.2	23370.9	18039.7	18773.8	19132.5	21032	1.09928	0.136556	4.32089	4.33385	4.26147	4.25364	4.22971	4.36258	4.34108	4.36869	4.25625	4.27358	0.224828	0.64815
E9QAP7	Taf4	tr|E9QAP7|E9QAP7_MOUSE TATA-box-binding protein-associated factor 4 OS=Mus musculus OX=10090 GN=Taf4 PE=1 SV=1	33706.8	16724.3	17557.2	16074.6	19327.7	20614.4	19850.3	22570.4	20593.6	16172.5	20069.2	18059.6	19851.2	1.0992	0.136459	4.22337	4.24448	4.20617	4.2862	4.31419	4.29779	4.35356	4.31375	4.20881	4.30255	0.228962	0.640237
Q9R257	Hebp1	sp|Q9R257|HEBP1_MOUSE Heme-binding protein 1 OS=Mus musculus OX=10090 GN=Hebp1 PE=1 SV=2	6.29933e+06	5.73055e+06	7.42393e+06	8.46212e+06	7.65364e+06	7.04004e+06	8.5893e+06	8.04811e+06	7.47305e+06	8.01682e+06	7.78368e+06	7.26205e+06	7.98219e+06	1.09916	0.136408	6.7582	6.87063	6.92748	6.88387	6.84758	6.93396	6.90569	6.8735	6.904	6.89119	0.176284	0.753786
P20852	Cyp2a5	sp|P20852|CP2A5_MOUSE Cytochrome P450 2A5 OS=Mus musculus OX=10090 GN=Cyp2a5 PE=2 SV=1	557848	345777	619498	726009	722132	563368	824705	747842	469271	522768	707212	595357	654360	1.0991	0.136329	5.5388	5.79204	5.86094	5.85862	5.75079	5.9163	5.87381	5.67142	5.71831	5.84955	0.562943	0.249536
P70158	Smpdl3a	sp|P70158|ASM3A_MOUSE Acid sphingomyelinase-like phosphodiesterase 3a OS=Mus musculus OX=10090 GN=Smpdl3a PE=1 SV=2	1.20786e+07	4.15906e+06	3.72001e+06	3.77732e+06	3.88086e+06	3.84861e+06	4.00136e+06	4.31091e+06	4.41644e+06	4.63028e+06	3.93788e+06	3.87717e+06	4.25938e+06	1.09858	0.135638	6.619	6.57054	6.57718	6.58893	6.5853	6.60221	6.63457	6.64507	6.66561	6.59526	0.0323784	1.48975
Q3UDR8	Yipf3	sp|Q3UDR8|YIPF3_MOUSE Protein YIPF3 OS=Mus musculus OX=10090 GN=Yipf3 PE=1 SV=1	326354	93598.2	87052.1	99258	90443.7	86230.8	109892	108288	94586.3	92623.7	96156.2	91316.5	100309	1.09848	0.135507	4.97127	4.93978	4.99677	4.95638	4.93567	5.04097	5.03458	4.97583	4.96673	4.98298	0.0689856	1.16124
O88552	Cldn2	sp|O88552|CLD2_MOUSE Claudin-2 OS=Mus musculus OX=10090 GN=Cldn2 PE=1 SV=1	251983	224519	234749	267347	321778	230311	254183	346020	273752	267998	262634	255741	280917	1.09845	0.135463	5.35125	5.37061	5.42708	5.50756	5.36232	5.40515	5.5391	5.43736	5.42813	5.41935	0.296252	0.528338
Q9Z280	Pld1	sp|Q9Z280|PLD1_MOUSE Phospholipase D1 OS=Mus musculus OX=10090 GN=Pld1 PE=1 SV=1	502713	422241	393772	399068	380499	399059	450712	440309	458435	417223	423872	398928	438110	1.09822	0.135166	5.62556	5.59525	5.60105	5.58035	5.60104	5.6539	5.64376	5.66128	5.62037	5.62724	0.00506596	2.29534
Q99JR8	Smarcd2	sp|Q99JR8|SMRD2_MOUSE SWI/SNF-related matrix-associated actin-dependent regulator of chromatin subfamily D member 2 OS=Mus musculus OX=10090 GN=Smarcd2 PE=1 SV=2	427499	3.69808e+06	2.15677e+06	1.0386e+06	1.27885e+06	1.62725e+06	1.64983e+06	1.62425e+06	2.68431e+06	2.81775e+06	1.97966e+06	1.95991e+06	2.15116e+06	1.09758	0.134326	6.56798	6.3338	6.01645	6.10682	6.21145	6.21744	6.21065	6.42883	6.4499	6.29659	0.518696	0.285087
P97379	G3bp2	sp|P97379|G3BP2_MOUSE Ras GTPase-activating protein-binding protein 2 OS=Mus musculus OX=10090 GN=G3bp2 PE=1 SV=2	4.51575e+06	2.4376e+06	2.50065e+06	2.62067e+06	2.58254e+06	2.52455e+06	2.84135e+06	2.69382e+06	2.79594e+06	2.82646e+06	2.74081e+06	2.5332e+06	2.77968e+06	1.0973	0.133955	6.38696	6.39805	6.41841	6.41205	6.40218	6.45353	6.43037	6.44653	6.45124	6.43788	0.000410598	3.38658
Q9DB75	Cdip1	sp|Q9DB75|CDIP1_MOUSE Cell death-inducing p53-target protein 1 OS=Mus musculus OX=10090 GN=Cdip1 PE=2 SV=1	52756	17225.2	20180.6	18484.1	21653.2	21120.6	24321.3	23260.3	21312.2	20566.9	18796.7	19732.7	21651.5	1.09724	0.133874	4.23619	4.30495	4.26682	4.33554	4.32473	4.386	4.36663	4.32865	4.31319	4.2741	0.177515	0.750766
O08807	Prdx4	sp|O08807|PRDX4_MOUSE Peroxiredoxin-4 OS=Mus musculus OX=10090 GN=Prdx4 PE=1 SV=1	1.86365e+06	1.18924e+07	1.08011e+07	8.1964e+06	9.01287e+06	1.10592e+07	9.80046e+06	1.01725e+07	1.31057e+07	1.18068e+07	1.10293e+07	1.01924e+07	1.11829e+07	1.09718	0.133807	7.07527	7.03347	6.91362	6.95486	7.04372	6.99125	7.00743	7.11746	7.07213	7.04255	0.297649	0.526295
Q3UHC0	Tnrc6c	sp|Q3UHC0|TNR6C_MOUSE Trinucleotide repeat-containing gene 6C protein OS=Mus musculus OX=10090 GN=Tnrc6c PE=1 SV=2	9241.21	3322.96	3733.45	3125.53	2682.46	2061.16	2598.98	3252.54	2755.04	4220.96	3547.77	2985.11	3275.06	1.09713	0.133736	3.52166	3.57223	3.49506	3.4287	3.31432	3.41497	3.51236	3.44029	3.62551	3.55008	0.490789	0.309105
Q64669	Nqo1	sp|Q64669|NQO1_MOUSE NAD(P)H dehydrogenase [quinone] 1 OS=Mus musculus OX=10090 GN=Nqo1 PE=1 SV=3	6.97659e+06	9.43029e+06	9.84425e+06	1.06903e+07	9.14314e+06	9.38123e+06	1.13621e+07	1.10027e+07	9.63568e+06	9.81419e+06	1.13818e+07	9.69784e+06	1.06393e+07	1.09708	0.133664	6.97453	6.99318	7.02899	6.9611	6.97226	7.05546	7.0415	6.98388	6.99185	7.05621	0.0788177	1.10338
P51410	Rpl9	sp|P51410|RL9_MOUSE 60S ribosomal protein L9 OS=Mus musculus OX=10090 GN=Rpl9 PE=1 SV=2;tr|A0A140T8T4|A0A140T8T4_MOUSE 60S ribosomal protein L9 OS=Mus musculus OX=10090 GN=Rpl9-ps6 PE=3 SV=1	1.04125e+07	4.96742e+06	5.2536e+06	5.23391e+06	5.1338e+06	5.34752e+06	5.97219e+06	5.71227e+06	5.74656e+06	5.43001e+06	5.58958e+06	5.18725e+06	5.69012e+06	1.09694	0.13349	6.69613	6.72046	6.71883	6.71044	6.72815	6.77613	6.75681	6.75941	6.7348	6.74738	0.00178753	2.74775
Q000W5	Gbp10	tr|Q000W5|Q000W5_MOUSE Guanylate-binding protein 10 OS=Mus musculus OX=10090 GN=Gbp10 PE=2 SV=1;sp|A0A0G2JDV3|GBP6_MOUSE Guanylate-binding protein 6 OS=Mus musculus OX=10090 GN=Gbp6 PE=2 SV=2;tr|A9YVJ5|A9YVJ5_MOUSE Guanylate binding protein 11 OS=Mus muscu	33020.7	17553.3	13596.2	14785.5	15992.3	15997	22645.9	16374	15413	15209.3	15814.2	15584.9	17091.3	1.09666	0.133115	4.24438	4.13345	4.16986	4.20394	4.20406	4.35501	4.21418	4.18791	4.18214	4.19907	0.356085	0.448447
O09114	Ptgds	sp|O09114|PTGDS_MOUSE Prostaglandin-H2 D-isomerase OS=Mus musculus OX=10090 GN=Ptgds PE=1 SV=1	905510	487596	560287	574676	679580	621488	721545	659668	570487	609573	644709	584725	641196	1.09658	0.133007	5.68806	5.74841	5.75942	5.83224	5.79343	5.85826	5.81933	5.75625	5.78503	5.80936	0.198583	0.702059
P99027	Rplp2	sp|P99027|RLA2_MOUSE 60S acidic ribosomal protein P2 OS=Mus musculus OX=10090 GN=Rplp2 PE=1 SV=3	1.47898e+07	1.52488e+07	1.23964e+07	1.29052e+07	1.08953e+07	1.17156e+07	1.38702e+07	1.33814e+07	1.40718e+07	1.43932e+07	1.34945e+07	1.26322e+07	1.38422e+07	1.09578	0.131964	7.18324	7.09329	7.11076	7.03724	7.06876	7.14208	7.1265	7.14835	7.15816	7.13016	0.130665	0.88384
P58252	Eef2	sp|P58252|EF2_MOUSE Elongation factor 2 OS=Mus musculus OX=10090 GN=Eef2 PE=1 SV=2	2.16513e+08	1.20584e+08	1.12119e+08	1.09147e+08	1.04916e+08	1.10885e+08	1.19465e+08	1.24112e+08	1.26165e+08	1.21168e+08	1.20121e+08	1.1153e+08	1.22206e+08	1.09572	0.131881	8.08129	8.04968	8.03801	8.02084	8.04487	8.07724	8.09381	8.10094	8.08339	8.07962	0.00612087	2.21319
Q8C4Y3	Nelfb	sp|Q8C4Y3|NELFB_MOUSE Negative elongation factor B OS=Mus musculus OX=10090 GN=Nelfb PE=1 SV=2	114731	39368.7	46952.1	43010.9	40112.7	44576.4	46538.8	52377.7	49121.3	42380	44050.6	42804.2	46893.7	1.09554	0.131643	4.59516	4.67166	4.63359	4.60329	4.64911	4.66782	4.71915	4.69128	4.62717	4.64396	0.107733	0.967652
Q8VBT0	Tmx1	sp|Q8VBT0|TMX1_MOUSE Thioredoxin-related transmembrane protein 1 OS=Mus musculus OX=10090 GN=Tmx1 PE=1 SV=1	2.3173e+06	1.93418e+06	2.11645e+06	2.3697e+06	2.11014e+06	2.06977e+06	2.39564e+06	2.29984e+06	2.27754e+06	2.32832e+06	2.30761e+06	2.12005e+06	2.32179e+06	1.09516	0.131142	6.2865	6.32561	6.37469	6.32431	6.31592	6.37942	6.3617	6.35747	6.36704	6.36316	0.0251642	1.59922
Q14B01	Rnf113a2	tr|Q14B01|Q14B01_MOUSE Ring finger protein 113A2 OS=Mus musculus OX=10090 GN=Rnf113a2 PE=1 SV=1	172805	45073.5	58489	60950	62654.9	51005.4	61942.4	69452	53412.7	62851.5	56726.4	55634.6	60877	1.09423	0.129915	4.65393	4.76708	4.78498	4.79696	4.70762	4.79199	4.84169	4.72765	4.79832	4.75379	0.257104	0.589892
E9Q8I7	Nfxl1	tr|E9Q8I7|E9Q8I7_MOUSE Nuclear transcription factor, X-box-binding-like 1 OS=Mus musculus OX=10090 GN=Nfxl1 PE=1 SV=1	12216.3	4704.39	2832.18	5737.3	6367.49	6300.84	4626.63	6608.44	4606.83	6300.02	6241.58	5188.44	5676.7	1.09411	0.129752	3.6726	3.45227	3.75878	3.80404	3.79947	3.66536	3.82016	3.6635	3.79941	3.79536	0.509059	0.293232
Q921H8	Acaa1a	sp|Q921H8|THIKA_MOUSE 3-ketoacyl-CoA thiolase A, peroxisomal OS=Mus musculus OX=10090 GN=Acaa1a PE=1 SV=1	3.52236e+07	2.10757e+07	2.26442e+07	2.67663e+07	2.35708e+07	2.24635e+07	2.69875e+07	2.37667e+07	2.50092e+07	3.01108e+07	2.16063e+07	2.33041e+07	2.54961e+07	1.09406	0.129694	7.32378	7.35496	7.42759	7.37237	7.35148	7.43116	7.37597	7.3981	7.47872	7.33458	0.243559	0.613396
P29699	Ahsg	sp|P29699|FETUA_MOUSE Alpha-2-HS-glycoprotein OS=Mus musculus OX=10090 GN=Ahsg PE=1 SV=1	7.80434e+06	9.73418e+06	6.34438e+06	4.74211e+06	6.68106e+06	7.09011e+06	7.0867e+06	8.3574e+06	6.76913e+06	8.80589e+06	6.82382e+06	6.91837e+06	7.56859e+06	1.09398	0.129592	6.9883	6.80239	6.67597	6.82485	6.85065	6.85044	6.92207	6.83053	6.94477	6.83403	0.411837	0.385275
Q9R1Q7	Plp2	sp|Q9R1Q7|PLP2_MOUSE Proteolipid protein 2 OS=Mus musculus OX=10090 GN=Plp2 PE=1 SV=1	1.3846e+06	667123	563361	676177	598112	618257	562913	931726	647309	659072	612305	624606	682665	1.09295	0.128231	5.82421	5.75079	5.83006	5.77678	5.79117	5.75044	5.96929	5.81111	5.81893	5.78697	0.439471	0.35707
P28230	Gjb1	sp|P28230|CXB1_MOUSE Gap junction beta-1 protein OS=Mus musculus OX=10090 GN=Gjb1 PE=1 SV=3	374507	259864	256014	256967	284809	273940	285186	290355	304734	294080	280414	266319	290954	1.0925	0.127638	5.41475	5.40827	5.40988	5.45455	5.43766	5.45513	5.46293	5.48392	5.46847	5.4478	0.00782283	2.10664
P62830	Rpl23	sp|P62830|RL23_MOUSE 60S ribosomal protein L23 OS=Mus musculus OX=10090 GN=Rpl23 PE=1 SV=1	1.56754e+07	7.54855e+06	8.02287e+06	8.73087e+06	8.47748e+06	7.99977e+06	9.18513e+06	8.81472e+06	8.62149e+06	8.93127e+06	8.97492e+06	8.15591e+06	8.9055e+06	1.09191	0.126852	6.87786	6.90433	6.94106	6.92827	6.90308	6.96309	6.94521	6.93558	6.95091	6.95303	0.0116024	1.93545
Q3TQI7	#N/A	sp|Q3TQI7|TLS1_MOUSE Telomere length and silencing protein 1 homolog OS=Mus musculus OX=10090 PE=1 SV=2	48275.4	16120.3	23709.6	22959.6	24292.2	22295.1	24092.7	31462.8	22559.6	19436.9	21865	21875.4	23883.4	1.09179	0.126702	4.2074	4.37494	4.36098	4.38549	4.34823	4.3819	4.49781	4.35335	4.28865	4.33977	0.461691	0.335648
Q64462	Cyp4b1	sp|Q64462|CP4B1_MOUSE Cytochrome P450 4B1 OS=Mus musculus OX=10090 GN=Cyp4b1 PE=1 SV=1	5.1167e+07	1.09649e+08	1.6982e+08	1.94265e+08	1.65634e+08	1.5369e+08	2.03191e+08	1.76304e+08	1.60604e+08	1.4906e+08	1.7601e+08	1.58612e+08	1.73034e+08	1.09093	0.125556	8.04	8.22999	8.28839	8.21915	8.18665	8.30791	8.24626	8.20576	8.17336	8.24554	0.390925	0.407906
Q99KR6	Rnf34	sp|Q99KR6|RNF34_MOUSE E3 ubiquitin-protein ligase RNF34 OS=Mus musculus OX=10090 GN=Rnf34 PE=1 SV=1	65061.4	23176.4	26416.8	25167.5	25931.3	28375.3	24208.2	41527.4	22053.4	27439.5	25555.4	25813.4	28156.8	1.09078	0.12536	4.36506	4.4219	4.40086	4.41384	4.45296	4.38398	4.61835	4.3435	4.43839	4.4075	0.596227	0.224588
Q9D710	Tmx2	sp|Q9D710|TMX2_MOUSE Thioredoxin-related transmembrane protein 2 OS=Mus musculus OX=10090 GN=Tmx2 PE=1 SV=1	2.19506e+06	1.76996e+06	1.6538e+06	1.64158e+06	1.60273e+06	1.62634e+06	1.73493e+06	1.85602e+06	1.8727e+06	1.77912e+06	1.8023e+06	1.65888e+06	1.80901e+06	1.0905	0.124992	6.24796	6.21848	6.21526	6.20486	6.21121	6.23928	6.26858	6.27247	6.25021	6.25583	0.0043867	2.35786
Q5SS80	Dhrs13	sp|Q5SS80|DHR13_MOUSE Dehydrogenase/reductase SDR family member 13 OS=Mus musculus OX=10090 GN=Dhrs13 PE=1 SV=1	96546	41151.1	46903.6	51367.4	51297.9	42762	50134.5	51310.6	45919.2	58944.4	48217.7	46696.4	50905.3	1.09013	0.124504	4.61439	4.67122	4.7107	4.71011	4.63107	4.70015	4.71022	4.662	4.77045	4.68322	0.198937	0.701284
Q8R138	Tmem119	sp|Q8R138|TM119_MOUSE Transmembrane protein 119 OS=Mus musculus OX=10090 GN=Tmem119 PE=1 SV=1	96447.3	32443	36927.9	33388.9	40900.1	39832.7	38412	46972.8	37762.4	33942	42922.9	36698.5	40002.4	1.09003	0.124367	4.51113	4.56737	4.52361	4.61173	4.60025	4.58448	4.67186	4.57707	4.53075	4.6327	0.27903	0.554349
P61358	Rpl27	sp|P61358|RL27_MOUSE 60S ribosomal protein L27 OS=Mus musculus OX=10090 GN=Rpl27 PE=1 SV=2	3.06829e+06	4.40823e+06	3.71307e+06	3.26886e+06	3.20783e+06	3.26494e+06	3.60911e+06	3.64236e+06	4.36085e+06	4.14588e+06	3.71042e+06	3.57258e+06	3.89373e+06	1.08989	0.124183	6.64426	6.56973	6.5144	6.50621	6.51388	6.5574	6.56138	6.63957	6.61762	6.56942	0.240366	0.619128
Q6PHS6	Snx13	sp|Q6PHS6|SNX13_MOUSE Sorting nexin-13 OS=Mus musculus OX=10090 GN=Snx13 PE=2 SV=1	139265	54107.5	56845.2	61851.9	70796	58391.9	62448.1	82534.6	61223.7	62630	60215.1	60398.5	65810.3	1.0896	0.123801	4.73327	4.7547	4.79136	4.85001	4.76636	4.79553	4.91664	4.78693	4.79679	4.77971	0.300316	0.522422
A2BE28	Las1l	sp|A2BE28|LAS1L_MOUSE Ribosomal biogenesis protein LAS1L OS=Mus musculus OX=10090 GN=Las1l PE=1 SV=1	229086	112816	112351	116937	123898	107599	109393	150196	106437	124389	134576	114720	124998	1.08959	0.123788	5.05238	5.05058	5.06796	5.09307	5.03181	5.03899	5.17666	5.0271	5.09479	5.12897	0.283621	0.547262
Q9CR26	Vta1	sp|Q9CR26|VTA1_MOUSE Vacuolar protein sorting-associated protein VTA1 homolog OS=Mus musculus OX=10090 GN=Vta1 PE=1 SV=1	7.01825e+06	1.39158e+06	1.36193e+06	1.5291e+06	1.77788e+06	1.4611e+06	1.88284e+06	1.64179e+06	1.42605e+06	1.52258e+06	1.7199e+06	1.50432e+06	1.63863e+06	1.08928	0.123381	6.14351	6.13416	6.18444	6.2499	6.16468	6.27481	6.21532	6.15413	6.18258	6.2355	0.240896	0.61817
Q8BWG8	Arrb1	sp|Q8BWG8|ARRB1_MOUSE Beta-arrestin-1 OS=Mus musculus OX=10090 GN=Arrb1 PE=1 SV=1	1.49974e+06	372180	398521	468514	413811	417889	439938	452803	448085	452990	461855	414183	451134	1.08922	0.123289	5.57075	5.60045	5.67072	5.6168	5.62106	5.64339	5.65591	5.65136	5.65609	5.66451	0.0505269	1.29648
Q9D5J6	Shpk	sp|Q9D5J6|SHPK_MOUSE Sedoheptulokinase OS=Mus musculus OX=10090 GN=Shpk PE=1 SV=1	983734	602776	672770	730772	708211	665602	689283	988486	685737	653606	664536	676026	736330	1.0892	0.123272	5.78016	5.82787	5.86378	5.85016	5.82322	5.8384	5.99497	5.83616	5.81532	5.82252	0.400763	0.397112
Q9D1L9	Lamtor5	sp|Q9D1L9|LTOR5_MOUSE Ragulator complex protein LAMTOR5 OS=Mus musculus OX=10090 GN=Lamtor5 PE=1 SV=1	1.14541e+06	695980	681606	787507	745037	734442	731649	889571	740718	852210	752726	728914	793375	1.08843	0.122253	5.8426	5.83353	5.89625	5.87218	5.86596	5.8643	5.94918	5.86965	5.93055	5.87664	0.120256	0.919895
P70698	Ctps1	sp|P70698|PYRG1_MOUSE CTP synthase 1 OS=Mus musculus OX=10090 GN=Ctps1 PE=1 SV=2	2.05128e+06	954245	904236	950989	903864	912775	1.01291e+06	1.05744e+06	981590	1.01888e+06	961783	925222	1.00652e+06	1.08787	0.121506	5.97966	5.95628	5.97818	5.9561	5.96036	6.00557	6.02426	5.99193	6.00812	5.98308	0.00331206	2.4799
Q91YW3	Dnajc3	sp|Q91YW3|DNJC3_MOUSE DnaJ homolog subfamily C member 3 OS=Mus musculus OX=10090 GN=Dnajc3 PE=1 SV=1	7.22217e+06	6.70844e+06	6.67008e+06	6.90735e+06	6.49668e+06	6.77878e+06	7.27261e+06	7.6757e+06	7.24109e+06	6.95282e+06	7.36468e+06	6.71226e+06	7.30138e+06	1.08777	0.121369	6.82662	6.82413	6.83931	6.81269	6.83115	6.86169	6.88512	6.8598	6.84216	6.86715	0.00211898	2.67387
Q8C0T7	Mfsd9	sp|Q8C0T7|MFSD9_MOUSE Major facilitator superfamily domain-containing protein 9 OS=Mus musculus OX=10090 GN=Mfsd9 PE=2 SV=1	135598	72275.4	81512.3	88629.4	84323.9	82470.2	82807.7	113197	76313.5	96054.7	76735.7	81842.2	89021.7	1.08772	0.121311	4.859	4.91123	4.94758	4.92596	4.9163	4.91808	5.05384	4.88261	4.98252	4.885	0.393046	0.405556
Q9DCS2	Mettl26	sp|Q9DCS2|MTL26_MOUSE Methyltransferase-like 26 OS=Mus musculus OX=10090 GN=Mettl26 PE=1 SV=1	2.54703e+07	1.72055e+07	1.99613e+07	2.28008e+07	2.01065e+07	2.02665e+07	2.29934e+07	2.04349e+07	2.18771e+07	2.40279e+07	1.97943e+07	2.00681e+07	2.18256e+07	1.08757	0.121113	7.23567	7.30019	7.35795	7.30334	7.30678	7.3616	7.31037	7.33999	7.38072	7.29654	0.175257	0.756324
O08601	Mttp	sp|O08601|MTP_MOUSE Microsomal triglyceride transfer protein large subunit OS=Mus musculus OX=10090 GN=Mttp PE=1 SV=2	1.61786e+06	1.19955e+06	1.2706e+06	1.44015e+06	1.42981e+06	1.24689e+06	1.46715e+06	1.46977e+06	1.25973e+06	1.55074e+06	1.41515e+06	1.3174e+06	1.43251e+06	1.08737	0.12085	6.07902	6.10401	6.15841	6.15528	6.09583	6.16648	6.16725	6.10028	6.19054	6.1508	0.136954	0.863426
Q61699	Hsph1	sp|Q61699|HS105_MOUSE Heat shock protein 105 kDa OS=Mus musculus OX=10090 GN=Hsph1 PE=1 SV=2	1.22455e+07	5.81489e+06	6.54678e+06	6.96173e+06	6.21761e+06	6.68358e+06	7.07492e+06	7.36387e+06	6.92731e+06	6.72128e+06	6.94324e+06	6.44492e+06	7.00612e+06	1.08708	0.120454	6.76454	6.81603	6.84272	6.79362	6.82501	6.84972	6.86711	6.84056	6.82745	6.84156	0.0393895	1.40462
P11930	Nudt19	sp|P11930|NUD19_MOUSE Acyl-coenzyme A diphosphatase NUDT19 OS=Mus musculus OX=10090 GN=Nudt19 PE=1 SV=2	3.94346e+07	3.13297e+07	5.13351e+07	6.48029e+07	4.95629e+07	4.86482e+07	5.79853e+07	5.19174e+07	5.60262e+07	5.46552e+07	4.6456e+07	4.91358e+07	5.3408e+07	1.08695	0.120283	7.49596	7.71041	7.81159	7.69516	7.68707	7.76332	7.71531	7.74839	7.73763	7.66704	0.414973	0.38198
Q812A5	Prr5	sp|Q812A5|PRR5_MOUSE Proline-rich protein 5 OS=Mus musculus OX=10090 GN=Prr5 PE=1 SV=2	21690.8	7462.54	4858.17	9061.78	7022.63	6800.38	6739.49	8069.22	9025.43	7100.27	7324.48	7041.1	7651.78	1.08673	0.119994	3.87294	3.68656	3.95726	3.84656	3.8326	3.82869	3.90689	3.95552	3.85134	3.86484	0.416021	0.380885
Q80TN4	Dnajc16	sp|Q80TN4|DJC16_MOUSE DnaJ homolog subfamily C member 16 OS=Mus musculus OX=10090 GN=Dnajc16 PE=1 SV=2	383921	193206	191614	220949	214657	204239	191460	292778	176491	254221	198328	204933	222655	1.08648	0.119661	5.28602	5.28243	5.34429	5.33175	5.31014	5.28208	5.46654	5.24672	5.40521	5.29739	0.524549	0.280214
O88343	Slc4a4	sp|O88343|S4A4_MOUSE Electrogenic sodium bicarbonate cotransporter 1 OS=Mus musculus OX=10090 GN=Slc4a4 PE=1 SV=2	1.45888e+07	2.4664e+07	2.09529e+07	1.85291e+07	2.05824e+07	2.23738e+07	2.13653e+07	2.15909e+07	2.52951e+07	2.52727e+07	2.27983e+07	2.14204e+07	2.32645e+07	1.08609	0.11914	7.39206	7.32124	7.26785	7.3135	7.34974	7.32971	7.33427	7.40304	7.40265	7.3579	0.196931	0.705686
D3Z7P3	Gls	sp|D3Z7P3|GLSK_MOUSE Glutaminase kidney isoform, mitochondrial OS=Mus musculus OX=10090 GN=Gls PE=1 SV=1	4.41776e+06	5.12263e+06	4.70215e+06	4.62085e+06	5.11154e+06	4.78884e+06	5.22788e+06	5.17305e+06	4.92095e+06	5.41184e+06	5.70064e+06	4.8692e+06	5.28687e+06	1.08578	0.118729	6.70949	6.6723	6.66472	6.70855	6.68023	6.71833	6.71375	6.69205	6.73335	6.75592	0.035614	1.44838
P56394	Cox17	sp|P56394|COX17_MOUSE Cytochrome c oxidase copper chaperone OS=Mus musculus OX=10090 GN=Cox17 PE=1 SV=2	550746	497637	528710	511636	504999	572797	581688	612033	566408	525133	553009	523156	567654	1.08506	0.117772	5.69691	5.72322	5.70896	5.70329	5.758	5.76469	5.78678	5.75313	5.72027	5.74273	0.0518763	1.28503
Q6NZJ6	Eif4g1	sp|Q6NZJ6|IF4G1_MOUSE Eukaryotic translation initiation factor 4 gamma 1 OS=Mus musculus OX=10090 GN=Eif4g1 PE=1 SV=1	2.89951e+07	1.24335e+07	1.24625e+07	1.37485e+07	1.27363e+07	1.24277e+07	1.38979e+07	1.47047e+07	1.32266e+07	1.38857e+07	1.35108e+07	1.27617e+07	1.38451e+07	1.0849	0.117558	7.09459	7.0956	7.13826	7.10504	7.09439	7.14295	7.16745	7.12145	7.14257	7.13068	0.0145851	1.83609
O89017	Lgmn	sp|O89017|LGMN_MOUSE Legumain OS=Mus musculus OX=10090 GN=Lgmn PE=1 SV=1	2.51164e+06	1.20925e+06	1.23291e+06	1.34242e+06	1.4039e+06	1.30219e+06	1.35353e+06	1.47762e+06	1.46051e+06	1.30005e+06	1.44825e+06	1.29813e+06	1.40799e+06	1.08463	0.117201	6.08252	6.09093	6.12789	6.14734	6.11467	6.13147	6.16956	6.1645	6.11396	6.16085	0.0585123	1.23275
Q6P8G8	Orai3	sp|Q6P8G8|ORAI3_MOUSE Protein orai-3 OS=Mus musculus OX=10090 GN=Orai3 PE=1 SV=1	22085.9	6231.47	9621.69	12506.6	10363.5	7314.12	8794.15	9614.21	8325.68	12969.7	10223.8	9207.48	9985.51	1.0845	0.11703	3.79466	3.9833	4.09717	4.01555	3.86422	3.94424	3.98296	3.92047	4.11296	4.00965	0.517431	0.286148
P07901	Hsp90aa1	sp|P07901|HS90A_MOUSE Heat shock protein HSP 90-alpha OS=Mus musculus OX=10090 GN=Hsp90aa1 PE=1 SV=4	1.05228e+08	4.39967e+07	4.85056e+07	5.36992e+07	4.70177e+07	4.92148e+07	5.24104e+07	5.26742e+07	5.41822e+07	5.30741e+07	5.05522e+07	4.84868e+07	5.25786e+07	1.08439	0.116884	7.64342	7.68579	7.72997	7.67226	7.6921	7.71942	7.7216	7.73386	7.72488	7.70374	0.0422196	1.37449
Q9CPQ1	Cox6c	sp|Q9CPQ1|COX6C_MOUSE Cytochrome c oxidase subunit 6C OS=Mus musculus OX=10090 GN=Cox6c PE=1 SV=3	5.78602e+06	6.518e+07	6.85143e+07	6.03161e+07	7.60855e+07	7.0751e+07	6.77528e+07	6.68459e+07	7.83699e+07	8.13019e+07	7.53095e+07	6.81694e+07	7.3916e+07	1.0843	0.116763	7.81411	7.83578	7.78043	7.8813	7.84973	7.83093	7.82507	7.89415	7.9101	7.87685	0.180679	0.743093
P99028	Uqcrh	sp|P99028|QCR6_MOUSE Cytochrome b-c1 complex subunit 6, mitochondrial OS=Mus musculus OX=10090 GN=Uqcrh PE=1 SV=2	1.57047e+07	2.48466e+07	2.27896e+07	2.00806e+07	2.38299e+07	2.68914e+07	2.62577e+07	2.72496e+07	2.58544e+07	2.16555e+07	2.73888e+07	2.36876e+07	2.56812e+07	1.08416	0.116581	7.39527	7.35774	7.30278	7.37712	7.42961	7.41926	7.43536	7.41253	7.33557	7.43757	0.242798	0.614755
O09051	Guca2b	sp|O09051|GUC2B_MOUSE Guanylate cyclase activator 2B OS=Mus musculus OX=10090 GN=Guca2b PE=1 SV=2	56995.9	31442.6	29679.2	32894.6	36263.4	26386.1	31376.5	42476.9	27357.2	36429.3	32198.9	31333.2	33967.8	1.08408	0.116475	4.49753	4.47247	4.51714	4.55948	4.42139	4.49662	4.62816	4.43709	4.56146	4.50785	0.433749	0.362762
Q64512	Ptpn13	sp|Q64512|PTN13_MOUSE Tyrosine-protein phosphatase non-receptor type 13 OS=Mus musculus OX=10090 GN=Ptpn13 PE=1 SV=2	120035	63515.8	59913.7	73935.2	73186.7	73512.8	65952.6	88081.4	69747.7	76677.1	72424.5	68812.8	74576.7	1.08376	0.116047	4.80289	4.77753	4.86886	4.86444	4.86637	4.81924	4.94489	4.84354	4.88467	4.85989	0.26533	0.576214
Q8VE88	Fam114a2	sp|Q8VE88|F1142_MOUSE Protein FAM114A2 OS=Mus musculus OX=10090 GN=Fam114a2 PE=1 SV=2	1.93159e+06	885208	954269	1.07742e+06	1.01101e+06	1.04788e+06	1.04217e+06	1.31022e+06	939761	1.08473e+06	1.01565e+06	995158	1.07851e+06	1.08375	0.116038	5.94705	5.97967	6.03238	6.00476	6.02031	6.01794	6.11734	5.97302	6.03532	6.00675	0.277041	0.557456
Q9ERV1	Mkrn2	sp|Q9ERV1|MKRN2_MOUSE E3 ubiquitin-protein ligase makorin-2 OS=Mus musculus OX=10090 GN=Mkrn2 PE=1 SV=2	25658.1	8339.79	7170.84	9378.27	7324.39	10133.7	9031.44	10423.6	10163.3	8544.62	7726.78	8469.4	9177.96	1.08366	0.115914	3.92121	3.85563	3.97217	3.86483	4.00581	3.9558	4.01806	4.00708	3.93174	3.88805	0.367612	0.43461
P32848	Pvalb	sp|P32848|PRVA_MOUSE Parvalbumin alpha OS=Mus musculus OX=10090 GN=Pvalb PE=1 SV=3	4.73268e+06	2.86357e+06	3.10785e+06	3.25456e+06	3.54646e+06	2.99132e+06	3.6732e+06	3.38175e+06	3.21977e+06	3.44668e+06	3.36066e+06	3.15275e+06	3.41641e+06	1.08363	0.115871	6.45691	6.49246	6.51249	6.54979	6.47586	6.56504	6.52914	6.50782	6.5374	6.52642	0.0899082	1.0462
Q6ZQA0	Nbeal2	sp|Q6ZQA0|NBEL2_MOUSE Neurobeachin-like protein 2 OS=Mus musculus OX=10090 GN=Nbeal2 PE=1 SV=2	114418	35002.1	41341.7	46455.1	44506.8	48881.6	43326.4	55225	48574.5	41040.6	46054	43237.5	46844.1	1.08341	0.115585	4.54411	4.6164	4.66704	4.64844	4.68915	4.63676	4.74214	4.68642	4.61322	4.66328	0.323495	0.490133
Q8K003	Tma7	sp|Q8K003|TMA7_MOUSE Translation machinery-associated protein 7 OS=Mus musculus OX=10090 GN=Tma7 PE=3 SV=1	2.20041e+06	1.20099e+06	1.30056e+06	1.44015e+06	1.57775e+06	1.39858e+06	1.513e+06	1.50715e+06	1.42435e+06	1.50306e+06	1.54617e+06	1.38361e+06	1.49875e+06	1.08322	0.115321	6.07954	6.11413	6.15841	6.19804	6.14569	6.17984	6.17816	6.15362	6.17698	6.18926	0.120055	0.920618
Q920B0	Frmd4b	sp|Q920B0|FRM4B_MOUSE FERM domain-containing protein 4B OS=Mus musculus OX=10090 GN=Frmd4b PE=1 SV=2	23200.7	14260.6	15404.3	15810	15370.3	12007.6	17974	15454.5	15894.3	15147	14388.7	14570.6	15771.7	1.08244	0.114282	4.15417	4.18767	4.19896	4.18671	4.07949	4.25467	4.18908	4.20127	4.18035	4.15805	0.229345	0.639511
P57759	Erp29	sp|P57759|ERP29_MOUSE Endoplasmic reticulum resident protein 29 OS=Mus musculus OX=10090 GN=Erp29 PE=1 SV=2	5.26862e+06	3.83805e+06	3.73918e+06	3.82697e+06	3.42721e+06	3.79552e+06	3.92688e+06	3.95316e+06	4.28617e+06	4.12268e+06	3.87145e+06	3.72538e+06	4.03207e+06	1.08232	0.11413	6.58411	6.57278	6.58286	6.53494	6.57927	6.59405	6.59694	6.63207	6.61518	6.58787	0.0227668	1.6427
Q9Z211	Pex11a	sp|Q9Z211|PX11A_MOUSE Peroxisomal membrane protein 11A OS=Mus musculus OX=10090 GN=Pex11a PE=1 SV=1	314364	274535	298257	224923	253415	261206	232336	285533	291029	335914	275403	262467	284043	1.0822	0.113971	5.4386	5.47459	5.35204	5.40383	5.41698	5.36612	5.45566	5.46394	5.52623	5.43997	0.339673	0.468939
P36536	Sar1a	sp|P36536|SAR1A_MOUSE GTP-binding protein SAR1a OS=Mus musculus OX=10090 GN=Sar1a PE=1 SV=1	5.01269e+06	3.73764e+06	4.48036e+06	5.21206e+06	4.46263e+06	4.15537e+06	5.10721e+06	5.05595e+06	4.36323e+06	4.18049e+06	5.14604e+06	4.40961e+06	4.77058e+06	1.08186	0.113514	6.5726	6.65131	6.71701	6.64959	6.61861	6.70818	6.7038	6.63981	6.62123	6.71147	0.282187	0.549463
Q4JIM5	Abl2	sp|Q4JIM5|ABL2_MOUSE Tyrosine-protein kinase ABL2 OS=Mus musculus OX=10090 GN=Abl2 PE=1 SV=1	56167.6	32055	22732.3	34640.9	31006.1	33031.1	30818.8	36676.3	31055.3	35237.1	32235.1	30693.1	33204.5	1.08182	0.113466	4.50591	4.35666	4.5396	4.49146	4.51894	4.48883	4.5644	4.49215	4.54701	4.50834	0.323912	0.489573
Q8VCN3	Ugt2b37	tr|Q8VCN3|Q8VCN3_MOUSE UDP-glucuronosyltransferase OS=Mus musculus OX=10090 GN=Ugt2b37 PE=1 SV=1	2.51212e+06	1.06966e+06	1.52588e+06	1.88894e+06	1.48635e+06	1.49168e+06	1.79659e+06	1.82718e+06	1.55441e+06	1.43316e+06	1.4617e+06	1.4925e+06	1.61461e+06	1.08181	0.113451	6.02925	6.18352	6.27622	6.17212	6.17368	6.25445	6.26178	6.19156	6.1563	6.16486	0.416446	0.380441
Q91XD7	Creld1	sp|Q91XD7|CREL1_MOUSE Protein disulfide isomerase Creld1 OS=Mus musculus OX=10090 GN=Creld1 PE=1 SV=1	51448.7	47955.5	49513.8	61614.3	49955.9	48876.1	59615.7	49054	56831.8	60078.9	53379.5	51583.1	55792	1.08159	0.113158	4.68085	4.69473	4.78969	4.6986	4.68911	4.77537	4.69068	4.7546	4.77873	4.72738	0.21634	0.664863
P13707	Gpd1	sp|P13707|GPDA_MOUSE Glycerol-3-phosphate dehydrogenase [NAD(+)], cytoplasmic OS=Mus musculus OX=10090 GN=Gpd1 PE=1 SV=3	8.37495e+07	5.031e+07	5.48179e+07	5.36271e+07	5.11891e+07	5.2547e+07	5.70846e+07	5.54153e+07	5.68939e+07	5.64781e+07	5.79324e+07	5.24982e+07	5.67609e+07	1.0812	0.112628	7.70165	7.73892	7.72938	7.70918	7.72055	7.75652	7.74363	7.75507	7.75188	7.76292	0.00176651	2.75288
Q9JI91	Actn2	sp|Q9JI91|ACTN2_MOUSE Alpha-actinin-2 OS=Mus musculus OX=10090 GN=Actn2 PE=1 SV=2	152112	192440	206422	228729	170015	214456	215004	236456	244443	203183	195113	202412	218840	1.08116	0.112578	5.2843	5.31476	5.35932	5.23049	5.33134	5.33245	5.37375	5.38818	5.30789	5.29029	0.267412	0.572819
Q61124	Cln3	sp|Q61124|CLN3_MOUSE Battenin OS=Mus musculus OX=10090 GN=Cln3 PE=1 SV=2	41502.7	13078.4	13172	18615.8	16286.4	11750.3	14806.6	18502.5	14442.4	16462.3	14593.4	14580.6	15761.5	1.08099	0.11235	4.11659	4.11969	4.26991	4.21185	4.07009	4.17049	4.26725	4.15967	4.21652	4.16419	0.389036	0.41001
Q64337	Sqstm1	sp|Q64337|SQSTM_MOUSE Sequestosome-1 OS=Mus musculus OX=10090 GN=Sqstm1 PE=1 SV=1	1.84557e+06	658552	766104	852855	858413	804398	939978	895985	763813	802508	857070	788064	851871	1.08097	0.112322	5.81859	5.88429	5.93088	5.9337	5.90547	5.97312	5.9523	5.88299	5.90445	5.93302	0.228482	0.641148
P15947	Klk1	sp|P15947|KLK1_MOUSE Kallikrein-1 OS=Mus musculus OX=10090 GN=Klk1 PE=1 SV=3	2.12808e+06	929389	1.07953e+06	1.13841e+06	1.21372e+06	1.22007e+06	1.32478e+06	1.40009e+06	1.08663e+06	1.00777e+06	1.21355e+06	1.11622e+06	1.20656e+06	1.08093	0.112279	5.9682	6.03324	6.0563	6.08412	6.08639	6.12214	6.14616	6.03608	6.00336	6.08406	0.366528	0.435893
O70571	Pdk4	sp|O70571|PDK4_MOUSE [Pyruvate dehydrogenase (acetyl-transferring)] kinase isozyme 4, mitochondrial OS=Mus musculus OX=10090 GN=Pdk4 PE=1 SV=1	119154	74188.9	130662	155916	150797	98233.8	175433	134714	97156.8	85611.4	166160	121960	131815	1.08081	0.11211	4.87034	5.11615	5.19289	5.17839	4.99227	5.24411	5.12942	4.98748	4.93254	5.22053	0.716235	0.144944
Q00560	Il6st	sp|Q00560|IL6RB_MOUSE Interleukin-6 receptor subunit beta OS=Mus musculus OX=10090 GN=Il6st PE=1 SV=2	63756.5	41983.9	39568.9	48006.6	43564.8	47597.3	49500.6	51072.9	42927.2	45271.3	49747.4	44144.3	47703.9	1.08063	0.111879	4.62309	4.59737	4.68131	4.63915	4.67759	4.69462	4.7082	4.63274	4.65583	4.69678	0.152959	0.815424
Q8VCZ9	Prodh2	sp|Q8VCZ9|HYPDH_MOUSE Hydroxyproline dehydrogenase OS=Mus musculus OX=10090 GN=Prodh2 PE=1 SV=1	1.32723e+06	1.17545e+06	1.08629e+06	1.01608e+06	1.17571e+06	1.15187e+06	1.11373e+06	1.30307e+06	1.14267e+06	1.21116e+06	1.2859e+06	1.12108e+06	1.2113e+06	1.08048	0.111672	6.07021	6.03594	6.00693	6.0703	6.06141	6.04678	6.11497	6.05792	6.0832	6.10921	0.103766	0.983946
Q9D2R0	Aacs	sp|Q9D2R0|AACS_MOUSE Acetoacetyl-CoA synthetase OS=Mus musculus OX=10090 GN=Aacs PE=1 SV=1	1.94327e+07	5.50358e+06	5.92262e+06	6.39168e+06	5.74692e+06	6.31713e+06	6.15152e+06	7.0248e+06	6.74913e+06	6.12899e+06	6.23153e+06	5.97639e+06	6.45719e+06	1.08045	0.111633	6.74065	6.77251	6.80562	6.75944	6.80052	6.78898	6.84663	6.82925	6.78739	6.79459	0.0863095	1.06394
A2AGH6	Med12	sp|A2AGH6|MED12_MOUSE Mediator of RNA polymerase II transcription subunit 12 OS=Mus musculus OX=10090 GN=Med12 PE=1 SV=1	148710	56576.5	57149.3	61502.8	65367	59934.4	61451.6	79033.2	55697.4	66356.9	62164.5	60106	64940.7	1.08044	0.111615	4.75264	4.75702	4.7889	4.81536	4.77768	4.78854	4.89782	4.74584	4.82189	4.79355	0.291869	0.534811
Q9JLR9	Higd1a	sp|Q9JLR9|HIG1A_MOUSE HIG1 domain family member 1A, mitochondrial OS=Mus musculus OX=10090 GN=Higd1a PE=1 SV=1	450131	1.47077e+06	1.34376e+06	1.30729e+06	1.46023e+06	1.44261e+06	1.47443e+06	1.44093e+06	1.50616e+06	1.63332e+06	1.53353e+06	1.40493e+06	1.51767e+06	1.08025	0.111362	6.16755	6.12832	6.11637	6.16442	6.15915	6.16862	6.15864	6.17787	6.21307	6.18569	0.042124	1.37547
O35143	Atp5if1	sp|O35143|ATIF1_MOUSE ATPase inhibitor, mitochondrial OS=Mus musculus OX=10090 GN=Atp5if1 PE=1 SV=2	1.6433e+06	3.8088e+07	3.43993e+07	2.8731e+07	3.39922e+07	3.26173e+07	3.34688e+07	3.36963e+07	3.93081e+07	4.01562e+07	3.4622e+07	3.35656e+07	3.62503e+07	1.07998	0.111011	7.58079	7.53655	7.45835	7.53138	7.51345	7.52464	7.52758	7.59448	7.60375	7.53935	0.231379	0.635676
Q8BMZ5	Tsen34	sp|Q8BMZ5|SEN34_MOUSE tRNA-splicing endonuclease subunit Sen34 OS=Mus musculus OX=10090 GN=Tsen34 PE=2 SV=2	56439.7	29279.8	23071.7	33250.4	22434.1	24812.5	30925	30402.6	27956	25386.9	28758.2	26569.7	28685.7	1.07964	0.110552	4.46658	4.3631	4.52181	4.35093	4.39469	4.49032	4.48293	4.44649	4.40463	4.45878	0.33072	0.480539
Q6ZWN5	Rps9	sp|Q6ZWN5|RS9_MOUSE 40S ribosomal protein S9 OS=Mus musculus OX=10090 GN=Rps9 PE=1 SV=3	3.91842e+07	2.13659e+07	2.10873e+07	2.07055e+07	1.94243e+07	1.99443e+07	2.12729e+07	2.09691e+07	2.39957e+07	2.24085e+07	2.20416e+07	2.05055e+07	2.21376e+07	1.07959	0.110487	7.32972	7.32402	7.31609	7.28835	7.29982	7.32783	7.32158	7.38013	7.35041	7.34324	0.0328532	1.48342
P17047	Lamp2	sp|P17047|LAMP2_MOUSE Lysosome-associated membrane glycoprotein 2 OS=Mus musculus OX=10090 GN=Lamp2 PE=1 SV=2	3.90012e+06	3.13487e+06	3.2816e+06	3.25366e+06	3.59592e+06	3.35309e+06	3.62435e+06	3.59818e+06	3.65704e+06	3.50704e+06	3.55206e+06	3.32383e+06	3.58773e+06	1.0794	0.110227	6.49622	6.51609	6.51237	6.55581	6.52545	6.55923	6.55608	6.56313	6.54494	6.55048	0.0118958	1.9246
Q497H0	Zfand3	sp|Q497H0|ZFAN3_MOUSE AN1-type zinc finger protein 3 OS=Mus musculus OX=10090 GN=Zfand3 PE=2 SV=1	46722.5	17673.8	14342.1	16648.8	17901.9	20066.9	18092.9	21818.2	18957.5	16248.4	18394.7	17326.7	18702.3	1.07939	0.110218	4.24736	4.15664	4.22141	4.25292	4.3025	4.25753	4.33884	4.2778	4.21084	4.26472	0.314698	0.502106
Q9R194	Cry2	sp|Q9R194|CRY2_MOUSE Cryptochrome-2 OS=Mus musculus OX=10090 GN=Cry2 PE=1 SV=1	22076.3	6045.19	5794.15	7834.98	6925.35	6588.83	8149.25	7479.23	6619.64	6662.57	6911.61	6637.7	7164.46	1.07936	0.110174	3.78148	3.76306	3.89409	3.8405	3.81887	3.91117	3.87392	3.8209	3.82371	3.83964	0.267363	0.572899
Q9CR57	Rpl14	sp|Q9CR57|RL14_MOUSE 60S ribosomal protein L14 OS=Mus musculus OX=10090 GN=Rpl14 PE=1 SV=3	5.35481e+06	2.92033e+06	2.97695e+06	3.41736e+06	3.14964e+06	2.69582e+06	3.40138e+06	3.22404e+06	3.27807e+06	3.15523e+06	3.29526e+06	3.03202e+06	3.2708e+06	1.07875	0.109362	6.46543	6.47377	6.53369	6.49826	6.43069	6.53166	6.5084	6.51562	6.49903	6.51789	0.0944049	1.02501
Q99LB2	Dhrs4	sp|Q99LB2|DHRS4_MOUSE Dehydrogenase/reductase SDR family member 4 OS=Mus musculus OX=10090 GN=Dhrs4 PE=1 SV=3	3.84715e+07	4.50281e+07	5.07269e+07	5.20193e+07	4.431e+07	5.27099e+07	5.37556e+07	4.89525e+07	5.44477e+07	5.95931e+07	4.72992e+07	4.89588e+07	5.28096e+07	1.07865	0.109232	7.65348	7.70524	7.71616	7.6465	7.72189	7.73042	7.68977	7.73598	7.7752	7.67485	0.211285	0.675132
P98083	Shc1	sp|P98083|SHC1_MOUSE SHC-transforming protein 1 OS=Mus musculus OX=10090 GN=Shc1 PE=1 SV=3	76752.9	39728.6	42284.9	44079.4	45074.4	45984.3	44104.7	55999.1	44676.3	42491.1	46940.8	43430.3	46842.4	1.07856	0.109112	4.59911	4.6262	4.64425	4.65394	4.66262	4.64449	4.74819	4.65009	4.62831	4.67156	0.226868	0.644226
P34914	Ephx2	sp|P34914|HYES_MOUSE Bifunctional epoxide hydrolase 2 OS=Mus musculus OX=10090 GN=Ephx2 PE=1 SV=2	7.38035e+07	4.68635e+07	6.47164e+07	7.82406e+07	6.45395e+07	6.0816e+07	7.65135e+07	6.6584e+07	6.49964e+07	6.61384e+07	6.55727e+07	6.30352e+07	6.7961e+07	1.07814	0.108549	7.67083	7.81101	7.89343	7.80983	7.78402	7.88374	7.82337	7.81289	7.82045	7.81672	0.353624	0.451458
Q8C025	Chpt1	sp|Q8C025|CHPT1_MOUSE Cholinephosphotransferase 1 OS=Mus musculus OX=10090 GN=Chpt1 PE=1 SV=1	659354	494158	520667	526554	501742	570865	538514	542720	635908	558227	542597	522797	563593	1.07803	0.108403	5.69387	5.71656	5.72144	5.70048	5.75653	5.7312	5.73458	5.8034	5.74681	5.73448	0.100987	0.995734
Q9R0B9	Plod2	sp|Q9R0B9|PLOD2_MOUSE Procollagen-lysine,2-oxoglutarate 5-dioxygenase 2 OS=Mus musculus OX=10090 GN=Plod2 PE=1 SV=2	112783	65630.1	63268.7	73049.1	73630.4	74604.9	73071.3	83418.3	78781.2	67574.7	74644.4	70036.6	75498	1.07798	0.108328	4.81711	4.8012	4.86362	4.86706	4.87277	4.86375	4.92127	4.89643	4.82979	4.873	0.16526	0.781832
Q76LS9	Mindy1	sp|Q76LS9|MINY1_MOUSE Ubiquitin carboxyl-terminal hydrolase MINDY-1 OS=Mus musculus OX=10090 GN=Mindy1 PE=1 SV=1	2.31318e+06	752688	959458	983505	1.00271e+06	1.10574e+06	1.09053e+06	1.14155e+06	1.01453e+06	865048	1.06642e+06	960820	1.03562e+06	1.07785	0.108152	5.87662	5.98203	5.99278	6.00118	6.04365	6.03764	6.0575	6.00626	5.93704	6.02793	0.354557	0.450314
Q9DCS1	Tmem176a	sp|Q9DCS1|T176A_MOUSE Transmembrane protein 176A OS=Mus musculus OX=10090 GN=Tmem176a PE=1 SV=2	1.38039e+06	674314	692162	739532	710243	724555	693740	896308	704527	807013	714321	708161	763182	1.07769	0.107949	5.82886	5.84021	5.86896	5.85141	5.86007	5.8412	5.95246	5.8479	5.90688	5.85389	0.212819	0.67199
Q91V09	Wdr13	sp|Q91V09|WDR13_MOUSE WD repeat-containing protein 13 OS=Mus musculus OX=10090 GN=Wdr13 PE=1 SV=1	370775	126321	159563	173796	198746	174360	195236	184598	170852	172709	174000	166557	179479	1.07758	0.107801	5.10148	5.20293	5.24004	5.2983	5.24145	5.29056	5.26623	5.23262	5.23732	5.24055	0.318344	0.497104
Q64378	Fkbp5	sp|Q64378|FKBP5_MOUSE Peptidyl-prolyl cis-trans isomerase FKBP5 OS=Mus musculus OX=10090 GN=Fkbp5 PE=1 SV=1	7.83515e+06	4.37148e+06	5.00305e+06	5.47553e+06	5.10489e+06	5.23538e+06	5.74275e+06	5.6389e+06	5.35392e+06	5.01919e+06	5.3803e+06	5.03806e+06	5.42701e+06	1.0772	0.107289	6.64063	6.69924	6.73843	6.70799	6.71895	6.75912	6.75119	6.72867	6.70063	6.73081	0.126318	0.898536
Q9CQB2	Mcrip2	sp|Q9CQB2|MCRI2_MOUSE MAPK regulated corepressor interacting protein 2 OS=Mus musculus OX=10090 GN=Mcrip2 PE=1 SV=1	653648	450705	501539	532049	532441	527612	554842	585314	533924	511619	554834	508869	548106	1.07711	0.107161	5.65389	5.70031	5.72595	5.72627	5.72232	5.74417	5.76739	5.72748	5.70895	5.74416	0.0892777	1.04926
Q6QD59	Bnip1	sp|Q6QD59|SEC20_MOUSE Vesicle transport protein SEC20 OS=Mus musculus OX=10090 GN=Bnip1 PE=1 SV=1	143757	140530	128161	112126	123075	129706	121197	145651	147915	128924	138699	126720	136477	1.077	0.107019	5.14777	5.10776	5.04971	5.09017	5.11296	5.08349	5.16332	5.17002	5.11034	5.14208	0.197024	0.705481
Q91VS7	Mgst1	sp|Q91VS7|MGST1_MOUSE Microsomal glutathione S-transferase 1 OS=Mus musculus OX=10090 GN=Mgst1 PE=1 SV=3	1.16125e+06	548274	637766	728588	688291	725846	771543	745927	648258	672811	746518	665753	717012	1.07699	0.10701	5.739	5.80466	5.86248	5.83777	5.86085	5.88736	5.8727	5.81175	5.82789	5.87304	0.252909	0.597036
P16015	Ca3	sp|P16015|CAH3_MOUSE Carbonic anhydrase 3 OS=Mus musculus OX=10090 GN=Ca3 PE=1 SV=3	5.63434e+06	3.0021e+06	3.56697e+06	3.47602e+06	3.95623e+06	3.89374e+06	3.61488e+06	3.47197e+06	4.46752e+06	3.91021e+06	3.80701e+06	3.57901e+06	3.85432e+06	1.07692	0.106914	6.47742	6.5523	6.54108	6.59728	6.59037	6.55809	6.54058	6.65007	6.5922	6.58058	0.284992	0.545167
Q99LJ1	Fuca1	sp|Q99LJ1|FUCO_MOUSE Tissue alpha-L-fucosidase OS=Mus musculus OX=10090 GN=Fuca1 PE=1 SV=1	250755	126313	134342	152752	158799	139693	156923	163775	140899	155922	148749	142380	153254	1.07637	0.106174	5.10145	5.12822	5.18399	5.20085	5.14518	5.19569	5.21425	5.14891	5.19291	5.17246	0.16086	0.793551
Q9D620	Rab11fip1	sp|Q9D620|RFIP1_MOUSE Rab11 family-interacting protein 1 OS=Mus musculus OX=10090 GN=Rab11fip1 PE=1 SV=2	186276	67247.3	73582.6	80440.7	85340.3	78119.2	84674.8	105512	70948.8	76909.9	75967.2	76946	82802.6	1.07611	0.105829	4.82768	4.86678	4.90548	4.93116	4.89276	4.92776	5.02331	4.85095	4.88599	4.88063	0.42969	0.366845
Q8BVY0	Rsl1d1	sp|Q8BVY0|RL1D1_MOUSE Ribosomal L1 domain-containing protein 1 OS=Mus musculus OX=10090 GN=Rsl1d1 PE=1 SV=1	953229	350408	386445	391772	410797	384962	430839	434529	378698	417539	408834	384877	414088	1.0759	0.10554	5.54457	5.58709	5.59303	5.61363	5.58542	5.63432	5.63802	5.57829	5.6207	5.61155	0.0741267	1.13003
Q3UMC0	Spata5	sp|Q3UMC0|SPAT5_MOUSE Ribosome biogenesis protein SPATA5 OS=Mus musculus OX=10090 GN=Spata5 PE=1 SV=2	5.09214e+06	2.85758e+06	3.01915e+06	3.22269e+06	3.00677e+06	3.23812e+06	3.28279e+06	3.38175e+06	3.26327e+06	3.40216e+06	3.17843e+06	3.06886e+06	3.30168e+06	1.07586	0.105496	6.456	6.47989	6.50822	6.4781	6.51029	6.51624	6.52914	6.51365	6.53175	6.50221	0.0238922	1.62174
Q80XA6	Reps2	sp|Q80XA6|REPS2_MOUSE RalBP1-associated Eps domain-containing protein 2 OS=Mus musculus OX=10090 GN=Reps2 PE=1 SV=2	311909	121274	125638	150219	158727	134951	150353	157995	133848	147753	153228	138162	148635	1.07581	0.105417	5.08377	5.09913	5.17673	5.20065	5.13018	5.17711	5.19865	5.12662	5.16954	5.18534	0.225701	0.646467
P97450	Atp5pf	sp|P97450|ATP5J_MOUSE ATP synthase-coupling factor 6, mitochondrial OS=Mus musculus OX=10090 GN=Atp5pf PE=1 SV=1	9.90066e+06	6.68828e+07	4.8878e+07	3.75682e+07	4.38003e+07	4.80889e+07	5.18342e+07	4.87344e+07	5.49132e+07	5.72432e+07	5.10569e+07	4.90437e+07	5.27564e+07	1.0757	0.105279	7.82531	7.68911	7.57482	7.64148	7.68204	7.71462	7.68784	7.73968	7.75772	7.70805	0.38902	0.410028
Q8BGN3	Enpp6	sp|Q8BGN3|ENPP6_MOUSE Glycerophosphocholine cholinephosphodiesterase ENPP6 OS=Mus musculus OX=10090 GN=Enpp6 PE=1 SV=1	64876	49587.8	44478.6	52208.5	54366.4	48499.9	46919.8	57498.8	53612.7	59515	50355.6	49828.2	53580.4	1.0753	0.104742	4.69538	4.64816	4.71775	4.73534	4.68575	4.67137	4.75967	4.72928	4.77463	4.70206	0.232692	0.633219
Q91WE4	#N/A	sp|Q91WE4|CR032_MOUSE UPF0729 protein C18orf32 homolog OS=Mus musculus OX=10090 PE=3 SV=1	2.73411e+06	1.64151e+06	1.69027e+06	1.75619e+06	1.59228e+06	1.65947e+06	1.84612e+06	1.83214e+06	1.77632e+06	1.75044e+06	1.76254e+06	1.66795e+06	1.79351e+06	1.07528	0.104715	6.21524	6.22796	6.24457	6.20202	6.21997	6.26626	6.26296	6.24952	6.24315	6.24614	0.00560781	2.25121
O88569	Hnrnpa2b1	sp|O88569|ROA2_MOUSE Heterogeneous nuclear ribonucleoproteins A2/B1 OS=Mus musculus OX=10090 GN=Hnrnpa2b1 PE=1 SV=2	8.77895e+07	3.88738e+07	4.48895e+07	4.68536e+07	5.93231e+07	4.29067e+07	5.2012e+07	4.61364e+07	4.45034e+07	5.57439e+07	5.19659e+07	4.65693e+07	5.00723e+07	1.07522	0.104632	7.58966	7.65215	7.67074	7.77322	7.63252	7.7161	7.66404	7.64839	7.7462	7.71572	0.360546	0.443039
Q9WUZ9	Entpd5	sp|Q9WUZ9|ENTP5_MOUSE Ectonucleoside triphosphate diphosphohydrolase 5 OS=Mus musculus OX=10090 GN=Entpd5 PE=1 SV=1	7.02691e+06	4.47992e+06	5.51704e+06	6.3507e+06	5.33701e+06	5.52237e+06	6.18881e+06	5.97704e+06	5.74103e+06	5.51755e+06	5.82708e+06	5.44141e+06	5.8503e+06	1.07515	0.104532	6.65127	6.74171	6.80282	6.7273	6.74213	6.79161	6.77649	6.75899	6.74175	6.76545	0.223726	0.650283
Q3UKC1	Tax1bp1	sp|Q3UKC1|TAXB1_MOUSE Tax1-binding protein 1 homolog OS=Mus musculus OX=10090 GN=Tax1bp1 PE=1 SV=2	1.102e+06	595031	582147	584088	567606	560503	612242	643516	602203	635542	612962	577875	621293	1.07513	0.104516	5.77454	5.76503	5.76648	5.75405	5.74858	5.78692	5.80856	5.77974	5.80315	5.78743	0.00227282	2.64343
Q8BL86	Mblac2	sp|Q8BL86|MBLC2_MOUSE Acyl-coenzyme A thioesterase MBLAC2 OS=Mus musculus OX=10090 GN=Mblac2 PE=1 SV=2	9955.31	3329.4	4450.72	7307.16	5157.21	4818.86	6037.55	5816.57	5179.35	5903	3999.66	5012.67	5387.23	1.07472	0.103963	3.5225	3.64853	3.86381	3.7125	3.68303	3.78093	3.76474	3.71436	3.77115	3.60213	0.545032	0.263578
Q91Z38	Ttc1	sp|Q91Z38|TTC1_MOUSE Tetratricopeptide repeat protein 1 OS=Mus musculus OX=10090 GN=Ttc1 PE=1 SV=1	433301	220343	260873	275645	265999	272750	288477	312506	270860	240257	279941	259122	278408	1.07443	0.10357	5.3431	5.41643	5.44035	5.42488	5.43577	5.46011	5.49486	5.43275	5.38068	5.44707	0.263698	0.578893
P49962	Srp9	sp|P49962|SRP09_MOUSE Signal recognition particle 9 kDa protein OS=Mus musculus OX=10090 GN=Srp9 PE=1 SV=2	922026	900819	852253	818616	763145	834433	862371	984564	955874	828635	846798	833853	895648	1.07411	0.103139	5.95464	5.93057	5.91308	5.88261	5.92139	5.93569	5.99324	5.9804	5.91836	5.92778	0.146127	0.835271
D3Z5L6	Slc18b1	sp|D3Z5L6|S18B1_MOUSE MFS-type transporter SLC18B1 OS=Mus musculus OX=10090 GN=Slc18b1 PE=2 SV=2	110354	75202.1	77056.6	81256.9	71418	86288.4	86777.5	89495.8	79623	84567.8	79691.7	78244.4	84031.2	1.07396	0.102937	4.87624	4.88682	4.90987	4.85381	4.93596	4.93841	4.95181	4.90104	4.92721	4.90142	0.107322	0.969313
Q9DD20	Mettl7b	sp|Q9DD20|MET7B_MOUSE Thiol S-methyltransferase METTL7B OS=Mus musculus OX=10090 GN=Mettl7b PE=1 SV=2	3.93287e+06	2.3866e+06	2.69324e+06	2.78516e+06	2.4454e+06	2.79661e+06	2.88223e+06	2.94705e+06	2.90294e+06	2.67262e+06	2.67141e+06	2.6214e+06	2.81525e+06	1.07395	0.102925	6.37778	6.43028	6.44485	6.38835	6.44663	6.45973	6.46939	6.46284	6.42694	6.42674	0.103336	0.98575
Q8R0J4	Tmem134	sp|Q8R0J4|TM134_MOUSE Transmembrane protein 134 OS=Mus musculus OX=10090 GN=Tmem134 PE=1 SV=1	83084.9	29641.3	32614.4	41666.6	35754.5	31383.4	35892.5	45565.3	34356.9	34050.9	33842.4	34212	36741.6	1.07394	0.102911	4.47191	4.51342	4.6198	4.55334	4.49671	4.55502	4.65864	4.53603	4.53214	4.52947	0.40626	0.391196
Q8C0L9	Gpcpd1	sp|Q8C0L9|GPCP1_MOUSE Glycerophosphocholine phosphodiesterase GPCPD1 OS=Mus musculus OX=10090 GN=Gpcpd1 PE=1 SV=1	122503	22665.6	24669.3	28416.8	27416.5	28617	32490.8	29178.6	23466.9	27056.6	29315.4	26357	28301.6	1.07378	0.102697	4.35539	4.39217	4.45359	4.43803	4.45664	4.51177	4.46508	4.37047	4.43229	4.46711	0.352695	0.452601
Q9D1G3	Hhatl	sp|Q9D1G3|HHATL_MOUSE Protein-cysteine N-palmitoyltransferase HHAT-like protein OS=Mus musculus OX=10090 GN=Hhatl PE=1 SV=2	193143	137446	126090	117939	135816	139263	124822	155295	140887	144150	139763	131311	140984	1.07366	0.102544	5.13813	5.10068	5.07166	5.13295	5.14384	5.0963	5.19116	5.14888	5.15882	5.1454	0.173136	0.761611
Q8C3W1	#N/A	sp|Q8C3W1|CA198_MOUSE Uncharacterized protein C1orf198 homolog OS=Mus musculus OX=10090 PE=1 SV=1	977667	440868	459627	481360	534187	483406	547013	565124	460062	496025	507251	479890	515095	1.07336	0.102136	5.64431	5.66241	5.68247	5.72769	5.68431	5.738	5.75214	5.66282	5.6955	5.70522	0.186228	0.729954
P29341	Pabpc1	sp|P29341|PABP1_MOUSE Polyadenylate-binding protein 1 OS=Mus musculus OX=10090 GN=Pabpc1 PE=1 SV=2	1.82445e+07	1.31754e+07	1.30453e+07	1.35154e+07	1.24707e+07	1.2728e+07	1.36773e+07	1.36975e+07	1.43475e+07	1.42363e+07	1.3731e+07	1.2987e+07	1.39379e+07	1.07322	0.10195	7.11976	7.11545	7.13083	7.09589	7.10476	7.136	7.13664	7.15678	7.1534	7.1377	0.00355084	2.44967
Q8R420	Abca3	sp|Q8R420|ABCA3_MOUSE Phospholipid-transporting ATPase ABCA3 OS=Mus musculus OX=10090 GN=Abca3 PE=1 SV=3	1.60192e+06	879221	820499	845986	880960	845977	918132	957279	863516	899509	945969	854529	916881	1.07297	0.101606	5.9441	5.91408	5.92736	5.94496	5.92736	5.96291	5.98104	5.93627	5.95401	5.97588	0.0152023	1.81809
B1AZP2	Dlgap4	sp|B1AZP2|DLGP4_MOUSE Disks large-associated protein 4 OS=Mus musculus OX=10090 GN=Dlgap4 PE=1 SV=1	137514	45927.6	49740.8	53618.1	64165.2	64628.7	60827	73013.4	52897.5	51174.6	60455.3	55616.1	59673.5	1.07296	0.10159	4.66208	4.69672	4.72932	4.80731	4.81043	4.7841	4.86341	4.72344	4.70906	4.78144	0.461999	0.335359
Q6A009	Ltn1	sp|Q6A009|LTN1_MOUSE E3 ubiquitin-protein ligase listerin OS=Mus musculus OX=10090 GN=Ltn1 PE=1 SV=3	60060.8	14774.4	15594.9	17760.1	16553.4	13219.6	17516.7	20703.7	15370	14949.5	15040.5	15580.5	16716.1	1.07289	0.101498	4.16954	4.19301	4.24947	4.21891	4.12125	4.24348	4.31607	4.1867	4.17466	4.17729	0.426423	0.370159
Q8K4K6	Pank1	sp|Q8K4K6|PANK1_MOUSE Pantothenate kinase 1 OS=Mus musculus OX=10090 GN=Pank1 PE=1 SV=1	2.96163e+06	1.57641e+06	2.0283e+06	2.38569e+06	2.17563e+06	1.96175e+06	2.38779e+06	2.28565e+06	1.96659e+06	1.90766e+06	2.31545e+06	2.02556e+06	2.17263e+06	1.07261	0.101122	6.19767	6.30713	6.37761	6.33759	6.29264	6.378	6.35901	6.29371	6.2805	6.36464	0.391385	0.407395
P46735	Myo1b	sp|P46735|MYO1B_MOUSE Unconventional myosin-Ib OS=Mus musculus OX=10090 GN=Myo1b PE=1 SV=3	2.51188e+06	2.95496e+06	2.59826e+06	2.39098e+06	2.45642e+06	2.52766e+06	2.44102e+06	3.14536e+06	2.74679e+06	2.97609e+06	2.55687e+06	2.58566e+06	2.77323e+06	1.07254	0.101034	6.47055	6.41468	6.37858	6.3903	6.40272	6.38757	6.49767	6.43883	6.47365	6.40771	0.283301	0.547752
P10639	Txn	sp|P10639|THIO_MOUSE Thioredoxin OS=Mus musculus OX=10090 GN=Txn PE=1 SV=3	5.61652e+06	3.14214e+07	2.73335e+07	2.29517e+07	2.14893e+07	2.39868e+07	2.51631e+07	2.38717e+07	3.22214e+07	2.98232e+07	2.53293e+07	2.54365e+07	2.72817e+07	1.07254	0.101034	7.49723	7.43669	7.36081	7.33222	7.37997	7.40076	7.37788	7.50814	7.47455	7.40362	0.435348	0.361163
Q9ERR7	Selenof	sp|Q9ERR7|SEP15_MOUSE Selenoprotein F OS=Mus musculus OX=10090 GN=Selenof PE=1 SV=3	547134	229286	248511	281838	270673	273921	290867	308283	265787	258058	275485	260846	279696	1.07227	0.100663	5.36038	5.39535	5.45	5.43245	5.43763	5.4637	5.48895	5.42453	5.41172	5.4401	0.191829	0.717085
Q3UGR5	Hdhd2	sp|Q3UGR5|HDHD2_MOUSE Haloacid dehalogenase-like hydrolase domain-containing protein 2 OS=Mus musculus OX=10090 GN=Hdhd2 PE=1 SV=2	249527	187659	223533	236025	192368	248637	204277	223258	229381	264635	245068	217644	233324	1.07204	0.100361	5.27337	5.34934	5.37296	5.28414	5.39557	5.31022	5.34881	5.36056	5.42265	5.38929	0.339262	0.469465
Q8K205	Pop1	tr|Q8K205|Q8K205_MOUSE Processing of 1, ribonuclease P/MRP family, (S. cerevisiae) OS=Mus musculus OX=10090 GN=Pop1 PE=1 SV=1	109663	34815.7	31209.6	31893.7	33189.9	38325.9	28960.9	41410.9	39966.9	32516.3	38749.9	33886.9	36321	1.07183	0.100073	4.54179	4.4943	4.50372	4.52102	4.5835	4.46183	4.61713	4.60171	4.51211	4.58828	0.440479	0.356075
Q6P5G6	Ubxn7	sp|Q6P5G6|UBXN7_MOUSE UBX domain-containing protein 7 OS=Mus musculus OX=10090 GN=Ubxn7 PE=1 SV=2	271485	111831	126167	143306	137476	118556	115058	146574	121656	155659	143665	127467	136523	1.07104	0.0990114	5.04857	5.10095	5.15627	5.13823	5.07393	5.06092	5.16606	5.08514	5.19218	5.15735	0.396207	0.402078
O35344	Kpna3	sp|O35344|IMA4_MOUSE Importin subunit alpha-4 OS=Mus musculus OX=10090 GN=Kpna3 PE=1 SV=1	1.54105e+06	590394	624093	706452	662731	675077	714813	766117	625999	693277	689631	651749	697968	1.07091	0.0988428	5.77114	5.79525	5.84908	5.82134	5.82935	5.85419	5.8843	5.79657	5.84091	5.83862	0.169149	0.771731
A2AS37	AI182371	tr|A2AS37|A2AS37_MOUSE Expressed sequence AI182371 OS=Mus musculus OX=10090 GN=AI182371 PE=1 SV=2	203262	147168	121595	109696	132122	128479	138990	143805	121724	148166	131679	127812	136873	1.07089	0.0988118	5.16782	5.08492	5.0402	5.12098	5.10884	5.14299	5.15778	5.08538	5.17075	5.11952	0.268815	0.570547
Q6DID7	Wls	sp|Q6DID7|WLS_MOUSE Protein wntless homolog OS=Mus musculus OX=10090 GN=Wls PE=1 SV=1	675774	481632	562260	651530	607131	580724	642991	640540	578555	603026	622192	576655	617461	1.07076	0.0986382	5.68272	5.74994	5.81394	5.78328	5.76397	5.80821	5.80655	5.76235	5.78034	5.79393	0.216254	0.665036
Q9QYI4	Dnajb12	sp|Q9QYI4|DJB12_MOUSE DnaJ homolog subfamily B member 12 OS=Mus musculus OX=10090 GN=Dnajb12 PE=1 SV=2	1.64708e+06	972129	930933	1.00842e+06	930204	928877	942911	1.0248e+06	1.21227e+06	964601	963261	954113	1.02157e+06	1.0707	0.0985556	5.98772	5.96892	6.00364	5.96858	5.96796	5.97447	6.01064	6.0836	5.98435	5.98374	0.223593	0.650542
Q8BYY4	Ttc39b	sp|Q8BYY4|TT39B_MOUSE Tetratricopeptide repeat protein 39B OS=Mus musculus OX=10090 GN=Ttc39b PE=1 SV=1	95038.8	23664.4	27726.8	29173.5	27623.4	25021.2	35105	30357.6	25922.2	20258.3	30979.5	26641.8	28524.5	1.07067	0.098509	4.37411	4.44292	4.465	4.44129	4.39833	4.54538	4.48228	4.41369	4.30662	4.49109	0.610061	0.214627
O35593	Psmd14	sp|O35593|PSDE_MOUSE 26S proteasome non-ATPase regulatory subunit 14 OS=Mus musculus OX=10090 GN=Psmd14 PE=1 SV=2	1.15918e+06	2.22071e+06	2.15159e+06	2.14835e+06	1.95732e+06	2.06858e+06	2.21921e+06	2.27734e+06	2.33743e+06	2.17185e+06	2.28448e+06	2.10931e+06	2.25806e+06	1.07052	0.0983139	6.34649	6.33276	6.33211	6.29166	6.31567	6.3462	6.35743	6.36874	6.33683	6.35879	0.025332	1.59633
Q6ZQM8	Ugt1a7	sp|Q6ZQM8|UD17_MOUSE UDP-glucuronosyltransferase 1A7 OS=Mus musculus OX=10090 GN=Ugt1a7 PE=1 SV=1	3.636e+07	3.48907e+07	4.37227e+07	4.90604e+07	4.46592e+07	4.41059e+07	5.0153e+07	4.83583e+07	4.14278e+07	4.45017e+07	4.72164e+07	4.32878e+07	4.63314e+07	1.07031	0.0980315	7.54271	7.64071	7.69073	7.64991	7.6445	7.7003	7.68447	7.61729	7.64838	7.67409	0.305225	0.51538
P19783	Cox4i1	sp|P19783|COX41_MOUSE Cytochrome c oxidase subunit 4 isoform 1, mitochondrial OS=Mus musculus OX=10090 GN=Cox4i1 PE=1 SV=2	2.40884e+07	9.94864e+07	7.71965e+07	5.92589e+07	6.44257e+07	7.53263e+07	7.14328e+07	7.09898e+07	9.31965e+07	8.92076e+07	7.7253e+07	7.51388e+07	8.0416e+07	1.07023	0.0979245	7.99776	7.8876	7.77275	7.80906	7.87695	7.8539	7.8512	7.9694	7.9504	7.88792	0.481722	0.317203
P62717	Rpl18a	sp|P62717|RL18A_MOUSE 60S ribosomal protein L18a OS=Mus musculus OX=10090 GN=Rpl18a PE=1 SV=1	5.21276e+06	6.28429e+06	5.85166e+06	5.39165e+06	5.03302e+06	5.60521e+06	6.07484e+06	5.86087e+06	6.46755e+06	5.70074e+06	6.03762e+06	5.63316e+06	6.02833e+06	1.07015	0.0978116	6.79826	6.76728	6.73172	6.70183	6.74859	6.78354	6.76796	6.81074	6.75593	6.78087	0.143429	0.843364
Q9DBN5	Lonp2	sp|Q9DBN5|LONP2_MOUSE Lon protease homolog 2, peroxisomal OS=Mus musculus OX=10090 GN=Lonp2 PE=1 SV=1	2.05015e+06	1.13741e+06	1.50263e+06	1.67299e+06	1.54333e+06	1.58258e+06	1.67696e+06	1.71527e+06	1.51407e+06	1.50982e+06	1.54447e+06	1.48779e+06	1.59212e+06	1.07012	0.0977786	6.05592	6.17685	6.22349	6.18846	6.19937	6.22452	6.23433	6.18015	6.17892	6.18878	0.332152	0.478663
Q9D0B0	Srsf9	sp|Q9D0B0|SRSF9_MOUSE Serine/arginine-rich splicing factor 9 OS=Mus musculus OX=10090 GN=Srsf9 PE=1 SV=1	218712	140189	138728	158607	156322	157004	169163	179049	153915	143226	158061	150170	160683	1.07001	0.0976194	5.14672	5.14217	5.20033	5.19402	5.19591	5.22831	5.25298	5.18728	5.15603	5.19883	0.208777	0.680318
Q99P30	Nudt7	sp|Q99P30|NUDT7_MOUSE Peroxisomal coenzyme A diphosphatase NUDT7 OS=Mus musculus OX=10090 GN=Nudt7 PE=1 SV=2	2.37489e+06	1.4394e+06	1.62141e+06	1.8278e+06	1.68698e+06	1.72392e+06	1.80155e+06	1.99735e+06	1.69881e+06	1.75435e+06	1.62797e+06	1.6599e+06	1.77601e+06	1.06995	0.0975377	6.15818	6.20989	6.26193	6.22711	6.23652	6.25565	6.30045	6.23014	6.24412	6.21165	0.230613	0.637116
Q61559	Fcgrt	sp|Q61559|FCGRN_MOUSE IgG receptor FcRn large subunit p51 OS=Mus musculus OX=10090 GN=Fcgrt PE=1 SV=1	1.28368e+06	910822	1.02698e+06	1.03174e+06	1.1201e+06	1.13768e+06	1.17294e+06	1.22531e+06	997432	1.05417e+06	1.14246e+06	1.04546e+06	1.11846e+06	1.06982	0.0973745	5.95943	6.01156	6.01357	6.04926	6.05602	6.06928	6.08825	5.99888	6.02291	6.05784	0.246855	0.607558
Q6P5B0	Rrp12	sp|Q6P5B0|RRP12_MOUSE RRP12-like protein OS=Mus musculus OX=10090 GN=Rrp12 PE=1 SV=1	31417.2	9328.74	9360.56	6588.49	8465.32	8645.51	8245.44	10306.1	7764.68	8274.34	10756.6	8477.72	9069.43	1.06979	0.0973343	3.96987	3.97135	3.81885	3.92769	3.93684	3.91627	4.01314	3.89018	3.91779	4.03172	0.490113	0.309704
O70456	Sfn	sp|O70456|1433S_MOUSE 14-3-3 protein sigma OS=Mus musculus OX=10090 GN=Sfn PE=1 SV=2	3.84354e+06	7.75097e+06	5.73928e+06	3.69805e+06	4.03568e+06	5.05147e+06	4.72997e+06	4.71574e+06	7.02414e+06	6.11698e+06	5.52129e+06	5.25509e+06	5.62162e+06	1.06975	0.0972716	6.88936	6.75886	6.56797	6.60592	6.70342	6.67486	6.67355	6.84659	6.78654	6.74204	0.565965	0.24721
Q8K3G5	Vrk3	sp|Q8K3G5|VRK3_MOUSE Inactive serine/threonine-protein kinase VRK3 OS=Mus musculus OX=10090 GN=Vrk3 PE=1 SV=2	613946	216130	230838	261324	243352	251210	293569	280849	249290	217741	245120	240571	257314	1.0696	0.0970687	5.33472	5.36331	5.41718	5.38624	5.40004	5.46771	5.44847	5.39671	5.33794	5.38938	0.336619	0.472862
Q923G2	Polr2h	sp|Q923G2|RPAB3_MOUSE DNA-directed RNA polymerases I, II, and III subunit RPABC3 OS=Mus musculus OX=10090 GN=Polr2h PE=1 SV=3	711792	322618	358283	378700	371087	360401	408508	407245	365376	365509	368899	358218	383107	1.06948	0.0969117	5.50869	5.55423	5.5783	5.56948	5.55679	5.6112	5.60986	5.56274	5.5629	5.56691	0.115426	0.937695
Q3ULL6	Upf3b	tr|Q3ULL6|Q3ULL6_MOUSE UPF3 regulator of nonsense transcripts homolog B (yeast) OS=Mus musculus OX=10090 GN=Upf3b PE=1 SV=1	266766	491097	449105	379826	363621	396267	426036	427457	413544	496678	460570	415983	444857	1.06941	0.0968164	5.69117	5.65235	5.57959	5.56065	5.59799	5.62945	5.63089	5.61652	5.69608	5.6633	0.304386	0.516575
P47964	Rpl36	sp|P47964|RL36_MOUSE 60S ribosomal protein L36 OS=Mus musculus OX=10090 GN=Rpl36 PE=1 SV=2	2.10357e+06	926963	967711	1.0837e+06	1.05661e+06	1.02362e+06	1.1461e+06	1.07724e+06	1.01784e+06	1.09629e+06	1.0693e+06	1.01172e+06	1.08135e+06	1.06883	0.0960278	5.96706	5.98575	6.03491	6.02391	6.01014	6.05922	6.03231	6.00768	6.03993	6.0291	0.0859319	1.06585
P60898	Polr2i	sp|P60898|RPB9_MOUSE DNA-directed RNA polymerase II subunit RPB9 OS=Mus musculus OX=10090 GN=Polr2i PE=1 SV=1	53829.8	16519.7	17594.6	19642.6	19349.9	17371	20349.2	19866.2	16767.7	22312.4	17405.2	18095.6	19340.1	1.06878	0.0959611	4.21803	4.24541	4.29322	4.2867	4.23985	4.30857	4.29814	4.2245	4.34857	4.2407	0.338194	0.470835
Q6P5F6	Slc39a10	sp|Q6P5F6|S39AA_MOUSE Zinc transporter ZIP10 OS=Mus musculus OX=10090 GN=Slc39a10 PE=1 SV=1	10231.7	3743.55	3222.76	4052.49	4548.02	4550.01	4167.75	5124.25	4369.55	3902.55	3926.87	4023.37	4298.2	1.06831	0.095328	3.5734	3.50836	3.60783	3.65792	3.65811	3.62001	3.70971	3.64054	3.59146	3.59416	0.421988	0.3747
Q9CPT3	Nanp	sp|Q9CPT3|NANP_MOUSE N-acylneuraminate-9-phosphatase OS=Mus musculus OX=10090 GN=Nanp PE=1 SV=1	436937	151693	179549	193634	204472	222896	216147	245201	182513	166365	206944	190449	203434	1.06818	0.0951588	5.18097	5.25419	5.28698	5.31064	5.3481	5.33475	5.38952	5.2613	5.22107	5.31586	0.506186	0.295689
Q9JMH6	Txnrd1	sp|Q9JMH6|TRXR1_MOUSE Thioredoxin reductase 1, cytoplasmic OS=Mus musculus OX=10090 GN=Txnrd1 PE=1 SV=3	4.05277e+06	3.42329e+06	3.56498e+06	3.56688e+06	3.45692e+06	3.62067e+06	3.83185e+06	3.723e+06	3.70754e+06	3.81546e+06	3.75587e+06	3.52655e+06	3.76675e+06	1.06811	0.0950615	6.53444	6.55206	6.55229	6.53869	6.55879	6.58341	6.57089	6.56909	6.58155	6.57471	0.000707277	3.15041
Q60716	P4ha2	sp|Q60716|P4HA2_MOUSE Prolyl 4-hydroxylase subunit alpha-2 OS=Mus musculus OX=10090 GN=P4ha2 PE=1 SV=1	250225	135983	131026	156434	151591	151612	150653	176754	149045	146597	153043	145329	155218	1.06805	0.0949744	5.13349	5.11736	5.19433	5.18068	5.18074	5.17798	5.24737	5.17332	5.16613	5.18482	0.211195	0.675317
Q8BUR9	Mzt1	sp|Q8BUR9|MZT1_MOUSE Mitotic-spindle organizing protein 1 OS=Mus musculus OX=10090 GN=Mzt1 PE=1 SV=1	19542	8337.52	10176.7	14970.1	10414.3	12680.4	10662.7	14915.8	9980.3	12080.8	12785.1	11315.8	12084.9	1.06797	0.0948699	3.92109	4.00765	4.17525	4.01767	4.10317	4.02791	4.17368	3.99919	4.08213	4.10674	0.552625	0.257569
Q8BWP5	Ttpa	sp|Q8BWP5|TTPA_MOUSE Alpha-tocopherol transfer protein OS=Mus musculus OX=10090 GN=Ttpa PE=1 SV=1	257568	128003	153602	167040	165241	165545	173666	190863	153542	154420	159790	155886	166456	1.06781	0.0946507	5.10722	5.1864	5.22282	5.21812	5.21892	5.23972	5.28072	5.18623	5.18871	5.20355	0.334287	0.475881
Q99LQ7	PEDS1	sp|Q99LQ7|PDES1_MOUSE Plasmanylethanolamine desaturase OS=Mus musculus OX=10090 GN=PEDS1 PE=1 SV=1	387869	165045	175054	203204	193714	184741	201517	236317	169655	187687	188883	184352	196812	1.06759	0.0943578	5.21761	5.24317	5.30794	5.28716	5.26657	5.30431	5.3735	5.22957	5.27344	5.2762	0.373985	0.427146
P11983	Tcp1	sp|P11983|TCPA_MOUSE T-complex protein 1 subunit alpha OS=Mus musculus OX=10090 GN=Tcp1 PE=1 SV=3	2.39437e+07	1.2911e+07	1.33968e+07	1.36269e+07	1.34227e+07	1.39876e+07	1.45711e+07	1.48189e+07	1.43192e+07	1.37813e+07	1.44035e+07	1.3469e+07	1.43788e+07	1.06755	0.0943013	7.11096	7.127	7.1344	7.12784	7.14574	7.16349	7.17082	7.15592	7.13929	7.15847	0.00616944	2.20975
Q7TQH0	Atxn2l	sp|Q7TQH0|ATX2L_MOUSE Ataxin-2-like protein OS=Mus musculus OX=10090 GN=Atxn2l PE=1 SV=1	4.55885e+06	2.05611e+06	2.26398e+06	2.46428e+06	2.46924e+06	2.24406e+06	2.49991e+06	2.6284e+06	2.20805e+06	2.36368e+06	2.57136e+06	2.29953e+06	2.45428e+06	1.06729	0.093959	6.31305	6.35487	6.39169	6.39256	6.35103	6.39792	6.41969	6.34401	6.37359	6.41016	0.195509	0.708834
P98078	Dab2	sp|P98078|DAB2_MOUSE Disabled homolog 2 OS=Mus musculus OX=10090 GN=Dab2 PE=1 SV=2	1.99792e+07	2.48921e+07	2.34915e+07	2.15679e+07	2.51254e+07	2.45433e+07	2.5655e+07	2.41428e+07	2.53245e+07	2.66166e+07	2.59124e+07	2.3924e+07	2.55303e+07	1.06714	0.0937468	7.39606	7.37091	7.33381	7.40011	7.38993	7.40917	7.38279	7.40354	7.42515	7.41351	0.0752448	1.12352
Q6ZWV3	Rpl10	sp|Q6ZWV3|RL10_MOUSE 60S ribosomal protein L10 OS=Mus musculus OX=10090 GN=Rpl10 PE=1 SV=3;sp|P86048|RL10L_MOUSE 60S ribosomal protein L10-like OS=Mus musculus OX=10090 GN=Rpl10l PE=1 SV=1	2.80152e+07	8.74219e+06	8.84238e+06	1.04408e+07	9.67638e+06	8.68459e+06	1.01754e+07	1.03823e+07	9.7498e+06	9.34645e+06	9.8447e+06	9.27727e+06	9.89973e+06	1.0671	0.0936896	6.94162	6.94657	7.01873	6.98571	6.93875	7.00755	7.01629	6.989	6.97065	6.9932	0.135403	0.868371
P24549	Aldh1a1	sp|P24549|AL1A1_MOUSE Aldehyde dehydrogenase 1A1 OS=Mus musculus OX=10090 GN=Aldh1a1 PE=1 SV=5	129239	58042.1	63349.1	73084	66985.3	65934.1	64776	69591.6	71891.1	76722.2	66378.2	65478.9	69871.8	1.06709	0.0936805	4.76375	4.80175	4.86383	4.82599	4.81912	4.81142	4.84256	4.85668	4.88493	4.82203	0.20707	0.683882
Q9QXK7	Cpsf3	sp|Q9QXK7|CPSF3_MOUSE Cleavage and polyadenylation specificity factor subunit 3 OS=Mus musculus OX=10090 GN=Cpsf3 PE=1 SV=2	481911	155413	182745	178524	197715	193593	180259	241128	184343	187500	175508	181598	193748	1.0669	0.0934303	5.19149	5.26185	5.2517	5.29604	5.28689	5.2559	5.38225	5.26563	5.273	5.2443	0.415639	0.381284
Q3V460	Smim26	tr|Q3V460|Q3V460_MOUSE Gene model 561, (NCBI) OS=Mus musculus OX=10090 GN=Smim26 PE=1 SV=1	247240	539696	492284	436628	465489	573090	525905	569601	551098	484546	543749	501437	534980	1.06689	0.0934152	5.73215	5.69222	5.64011	5.66791	5.75822	5.72091	5.75557	5.74123	5.68534	5.7354	0.260842	0.583623
Q05909	Ptprg	sp|Q05909|PTPRG_MOUSE Receptor-type tyrosine-protein phosphatase gamma OS=Mus musculus OX=10090 GN=Ptprg PE=1 SV=1	98291.5	92143.1	90554.7	94397.4	84875	86917.3	91597.2	98204.9	95691.3	105387	87997.8	89777.5	95775.6	1.06681	0.0933041	4.96447	4.95692	4.97496	4.92879	4.93911	4.96189	4.99214	4.98088	5.02279	4.94448	0.118464	0.926412
P63276	Rps17	sp|P63276|RS17_MOUSE 40S ribosomal protein S17 OS=Mus musculus OX=10090 GN=Rps17 PE=1 SV=2	8.57093e+06	4.00636e+06	3.89641e+06	3.98077e+06	3.87034e+06	4.0587e+06	4.2174e+06	4.36087e+06	4.34752e+06	3.96704e+06	4.24034e+06	3.96251e+06	4.22664e+06	1.06666	0.0930937	6.60275	6.59066	6.59997	6.58775	6.60839	6.62505	6.63957	6.63824	6.59847	6.6274	0.0101964	1.99155
B1AZI6	Thoc2	sp|B1AZI6|THOC2_MOUSE THO complex subunit 2 OS=Mus musculus OX=10090 GN=Thoc2 PE=1 SV=1	1.61535e+06	893165	928762	1.00239e+06	1.02698e+06	966043	1.0609e+06	1.04733e+06	972687	997411	1.05918e+06	963466	1.0275e+06	1.06646	0.0928352	5.95093	5.96791	6.00104	6.01156	5.985	6.02567	6.02009	5.98797	5.99887	6.02497	0.0675562	1.17034
Q9DBK0	Acot12	sp|Q9DBK0|ACO12_MOUSE Acetyl-coenzyme A thioesterase OS=Mus musculus OX=10090 GN=Acot12 PE=1 SV=1	2.97463e+07	1.07087e+07	1.56863e+07	1.92125e+07	1.63265e+07	1.5401e+07	1.8064e+07	1.6757e+07	1.55644e+07	1.59863e+07	1.61024e+07	1.5467e+07	1.64948e+07	1.06645	0.0928183	7.02974	7.19552	7.28358	7.21289	7.18755	7.25681	7.2242	7.19213	7.20375	7.20689	0.441821	0.354753
Q8R3Q0	Saraf	sp|Q8R3Q0|SARAF_MOUSE Store-operated calcium entry-associated regulatory factor OS=Mus musculus OX=10090 GN=Saraf PE=1 SV=2	440091	275967	306829	368702	323660	307298	356350	340678	316926	322640	350971	316491	337513	1.06642	0.0927782	5.44086	5.4869	5.56668	5.51009	5.48756	5.55188	5.53235	5.50096	5.50872	5.54527	0.232024	0.634466
Q6PGF5	Bms1	tr|Q6PGF5|Q6PGF5_MOUSE BMS1 homolog, ribosome assembly protein (Yeast) OS=Mus musculus OX=10090 GN=Bms1 PE=1 SV=1	15645	8984.7	8805.25	12142.9	9289.16	12318.8	10700.7	11754.7	13009.7	9890.02	9608.23	10308.2	10992.7	1.0664	0.0927524	3.95355	3.94479	4.08436	3.96802	4.0906	4.02945	4.07025	4.1143	3.99524	3.98269	0.479804	0.318936
Q99LX5	Mmtag2	sp|Q99LX5|MMTA2_MOUSE Multiple myeloma tumor-associated protein 2 homolog OS=Mus musculus OX=10090 GN=Mmtag2 PE=2 SV=1	30702.1	11207.4	18112.5	18598.9	22099.1	15502.6	15912.8	24227	16053.6	19813.8	15151.3	17104.1	18231.7	1.06593	0.0921081	4.04954	4.258	4.26951	4.3444	4.19043	4.20177	4.38432	4.2056	4.29699	4.18048	0.629298	0.201143
P62908	Rps3	sp|P62908|RS3_MOUSE 40S ribosomal protein S3 OS=Mus musculus OX=10090 GN=Rps3 PE=1 SV=1	4.17315e+07	3.12426e+07	2.98896e+07	2.96227e+07	2.7904e+07	2.89438e+07	3.09827e+07	3.10383e+07	3.26587e+07	3.14817e+07	3.11709e+07	2.95205e+07	3.14665e+07	1.06592	0.0920965	7.49475	7.47552	7.47162	7.44567	7.46156	7.49112	7.4919	7.514	7.49806	7.49375	0.0155712	1.80768
P12970	Rpl7a	sp|P12970|RL7A_MOUSE 60S ribosomal protein L7a OS=Mus musculus OX=10090 GN=Rpl7a PE=1 SV=2	2.38105e+07	1.75329e+07	1.69071e+07	1.65531e+07	1.57332e+07	1.69893e+07	1.77915e+07	1.732e+07	1.88806e+07	1.75292e+07	1.77111e+07	1.67431e+07	1.78465e+07	1.0659	0.0920736	7.24385	7.22807	7.21888	7.19682	7.23018	7.25021	7.23855	7.27602	7.24376	7.24825	0.025326	1.59643
Q80U28	Madd	sp|Q80U28|MADD_MOUSE MAP kinase-activating death domain protein OS=Mus musculus OX=10090 GN=Madd PE=1 SV=2	15568.2	15673.2	20221.3	19664	22142.1	19851.8	20960	22517.3	21298.6	19403.9	19779.6	19510.5	20791.9	1.06568	0.0917699	4.19519	4.30583	4.29369	4.34524	4.29782	4.32141	4.35254	4.32837	4.28791	4.29624	0.309518	0.509315
P62889	Rpl30	sp|P62889|RL30_MOUSE 60S ribosomal protein L30 OS=Mus musculus OX=10090 GN=Rpl30 PE=1 SV=2	3.52622e+06	3.19095e+06	2.91724e+06	2.65681e+06	2.64531e+06	2.80311e+06	2.97749e+06	2.90436e+06	3.1992e+06	3.10665e+06	2.95836e+06	2.84268e+06	3.02921e+06	1.06562	0.0916901	6.50392	6.46497	6.42436	6.42248	6.44764	6.47385	6.46305	6.50504	6.49229	6.47105	0.131034	0.882615
Q8R1U2	Cgref1	sp|Q8R1U2|CGRE1_MOUSE Cell growth regulator with EF hand domain protein 1 OS=Mus musculus OX=10090 GN=Cgref1 PE=1 SV=1	1.80274e+06	1.48729e+06	1.7815e+06	1.99489e+06	1.8083e+06	1.82544e+06	1.9094e+06	1.93424e+06	1.94874e+06	1.91674e+06	1.77134e+06	1.77948e+06	1.89609e+06	1.06553	0.0915694	6.1724	6.25079	6.29992	6.25727	6.26137	6.2809	6.28651	6.28975	6.28256	6.2483	0.222898	0.651894
Q9DBW3	Natd1	sp|Q9DBW3|NATD1_MOUSE Protein NATD1 OS=Mus musculus OX=10090 GN=Natd1 PE=1 SV=1	116900	56696.9	57566.8	54865.6	64641.9	59827.3	56565	80872.2	55868	66227	53221.4	58719.7	62550.7	1.06524	0.091181	4.75357	4.76018	4.73931	4.81052	4.77691	4.75256	4.9078	4.74717	4.82104	4.72609	0.537504	0.269618
Q80UP8	Slc20a2	sp|Q80UP8|S20A2_MOUSE Sodium-dependent phosphate transporter 2 OS=Mus musculus OX=10090 GN=Slc20a2 PE=1 SV=2	124241	101343	106469	115372	115724	114135	129025	113883	115860	113450	116811	110609	117806	1.06507	0.0909482	5.0058	5.02723	5.0621	5.06343	5.05742	5.11068	5.05646	5.06394	5.05481	5.06749	0.111853	0.951353
O88271	Cfdp1	sp|O88271|CFDP1_MOUSE Craniofacial development protein 1 OS=Mus musculus OX=10090 GN=Cfdp1 PE=1 SV=1	29180.5	10849.7	12766.6	8781.65	10255.4	10174.9	12809	12311.9	10417.1	11292.5	9417.57	10565.6	11249.6	1.06474	0.0904963	4.03546	4.10611	3.94363	4.011	4.00757	4.10755	4.09036	4.01779	4.05283	3.97398	0.459185	0.338012
O88844	Idh1	sp|O88844|IDHC_MOUSE Isocitrate dehydrogenase [NADP] cytoplasmic OS=Mus musculus OX=10090 GN=Idh1 PE=1 SV=2	1.69647e+08	2.17456e+08	1.90865e+08	1.77218e+08	1.86807e+08	1.85638e+08	2.02961e+08	1.96781e+08	2.02682e+08	2.15421e+08	2.02119e+08	1.91597e+08	2.03993e+08	1.0647	0.0904438	8.33737	8.28073	8.24851	8.27139	8.26867	8.30741	8.29398	8.30681	8.33329	8.30561	0.123057	0.909895
P19253	Rpl13a	sp|P19253|RL13A_MOUSE 60S ribosomal protein L13a OS=Mus musculus OX=10090 GN=Rpl13a PE=1 SV=4	3.32566e+06	3.33182e+06	3.19048e+06	3.21853e+06	3.02767e+06	3.22796e+06	3.38637e+06	3.33849e+06	3.568e+06	3.43917e+06	3.29918e+06	3.19929e+06	3.40624e+06	1.06469	0.0904279	6.52268	6.50386	6.50766	6.48111	6.50893	6.52973	6.52355	6.55243	6.53645	6.51841	0.0159797	1.79643
Q9JHH6	Cpb2	sp|Q9JHH6|CBPB2_MOUSE Carboxypeptidase B2 OS=Mus musculus OX=10090 GN=Cpb2 PE=1 SV=1	240243	71459.2	66487	74488	75076.3	84125.3	76498.5	91728.2	74692.1	78952	73681.5	74327.2	79110.5	1.06435	0.0899788	4.85406	4.82274	4.87209	4.87551	4.92493	4.88366	4.96251	4.87328	4.89737	4.86736	0.29236	0.534082
Q9CXW4	Rpl11	sp|Q9CXW4|RL11_MOUSE 60S ribosomal protein L11 OS=Mus musculus OX=10090 GN=Rpl11 PE=1 SV=4	1.84042e+07	1.62438e+07	1.57723e+07	1.5246e+07	1.42229e+07	1.47767e+07	1.58897e+07	1.56795e+07	1.70807e+07	1.62529e+07	1.62524e+07	1.52523e+07	1.6231e+07	1.06417	0.089726	7.21069	7.19789	7.18315	7.15299	7.16958	7.20112	7.19533	7.23251	7.21093	7.21092	0.0522028	1.28231
Q8CH40	Nudt6	sp|Q8CH40|NUDT6_MOUSE Nucleoside diphosphate-linked moiety X motif 6 OS=Mus musculus OX=10090 GN=Nudt6 PE=1 SV=1	129263	75842.5	79587.4	96672.9	89477.4	81708.6	84492.4	105063	82668.1	89605.5	88596.4	84657.8	90085.2	1.06411	0.0896474	4.87992	4.90085	4.98531	4.95172	4.91227	4.92682	5.02146	4.91734	4.95234	4.94742	0.332991	0.477567
Q8BFR4	Gns	sp|Q8BFR4|GNS_MOUSE N-acetylglucosamine-6-sulfatase OS=Mus musculus OX=10090 GN=Gns PE=1 SV=1	1.43483e+06	1.67789e+06	1.58196e+06	1.59395e+06	1.53402e+06	1.64162e+06	1.64613e+06	1.6997e+06	1.76016e+06	1.80743e+06	1.62768e+06	1.60589e+06	1.70822e+06	1.06372	0.0891209	6.22476	6.1992	6.20248	6.18583	6.21527	6.21646	6.23037	6.24555	6.25706	6.21157	0.039958	1.3984
Q99L48	Nmd3	sp|Q99L48|NMD3_MOUSE 60S ribosomal export protein NMD3 OS=Mus musculus OX=10090 GN=Nmd3 PE=1 SV=1	50163	20750.6	19406	21994.7	23073.3	17291.4	18351.5	19811.9	23931.3	20744	26202	20503.2	21808.2	1.06365	0.0890211	4.31705	4.28796	4.34234	4.36313	4.23785	4.2637	4.29695	4.37898	4.31691	4.41835	0.49728	0.303399
P51660	Hsd17b4	sp|P51660|DHB4_MOUSE Peroxisomal multifunctional enzyme type 2 OS=Mus musculus OX=10090 GN=Hsd17b4 PE=1 SV=3	6.7705e+07	5.58861e+07	6.53345e+07	7.29826e+07	6.24316e+07	6.24948e+07	6.95068e+07	6.62748e+07	6.57987e+07	7.51455e+07	6.27092e+07	6.38259e+07	6.7887e+07	1.06363	0.0889922	7.7473	7.81514	7.86322	7.7954	7.79584	7.84203	7.82135	7.81822	7.8759	7.79733	0.26333	0.579499
P58021	Tm9sf2	sp|P58021|TM9S2_MOUSE Transmembrane 9 superfamily member 2 OS=Mus musculus OX=10090 GN=Tm9sf2 PE=1 SV=1	4.96309e+06	2.91798e+06	2.80871e+06	3.03602e+06	2.90027e+06	2.88074e+06	2.96606e+06	3.29557e+06	2.95051e+06	3.23045e+06	3.02457e+06	2.90874e+06	3.09343e+06	1.0635	0.088814	6.46508	6.44851	6.4823	6.46244	6.4595	6.47218	6.51793	6.4699	6.50926	6.48066	0.0477015	1.32147
Q9JMC3	Dnaja4	sp|Q9JMC3|DNJA4_MOUSE DnaJ homolog subfamily A member 4 OS=Mus musculus OX=10090 GN=Dnaja4 PE=1 SV=1	1.1292e+06	478676	540444	610728	530709	560796	647033	625600	572544	524269	524543	544270	578798	1.06344	0.0887356	5.68004	5.73275	5.78585	5.72486	5.74881	5.81093	5.7963	5.75781	5.71956	5.71978	0.331685	0.479275
Q80YR4	Znf598	sp|Q80YR4|ZN598_MOUSE E3 ubiquitin-protein ligase ZNF598 OS=Mus musculus OX=10090 GN=Znf598 PE=1 SV=1	279285	142083	155222	169866	167410	157535	171553	177826	164367	165359	163248	158423	168471	1.06342	0.0887152	5.15255	5.19095	5.23011	5.22378	5.19738	5.2344	5.25	5.21582	5.21843	5.21285	0.115128	0.938819
Q8VI47	Abcc2	sp|Q8VI47|MRP2_MOUSE ATP-binding cassette sub-family C member 2 OS=Mus musculus OX=10090 GN=Abcc2 PE=1 SV=2	5.1114e+06	4.27796e+06	4.06311e+06	4.11036e+06	4.34868e+06	4.21844e+06	4.22179e+06	4.74527e+06	4.46582e+06	4.61782e+06	4.30072e+06	4.20371e+06	4.47028e+06	1.06341	0.0887032	6.63124	6.60886	6.61388	6.63836	6.62515	6.6255	6.67626	6.6499	6.66444	6.63354	0.0409893	1.38733
Q8C3I8	Hgh1	sp|Q8C3I8|HGH1_MOUSE Protein HGH1 homolog OS=Mus musculus OX=10090 GN=Hgh1 PE=1 SV=1	64967.5	21221.2	24536	26541.1	29916	24904.9	24413.7	32527.7	26446.5	27865.2	23925.2	25423.8	27035.7	1.0634	0.0886815	4.32679	4.38982	4.42394	4.47592	4.3963	4.38765	4.51227	4.42238	4.44508	4.37887	0.456059	0.340979
Q9DBM2	Ehhadh	sp|Q9DBM2|ECHP_MOUSE Peroxisomal bifunctional enzyme OS=Mus musculus OX=10090 GN=Ehhadh PE=1 SV=4	4.54681e+08	3.39647e+08	3.96086e+08	4.27227e+08	3.40781e+08	4.00158e+08	3.7994e+08	3.71077e+08	4.38616e+08	5.06784e+08	3.27553e+08	3.8078e+08	4.04794e+08	1.06307	0.0882321	8.53103	8.59779	8.63066	8.53248	8.60223	8.57972	8.56946	8.64208	8.70482	8.51528	0.557191	0.253996
P06801	Me1	sp|P06801|MAOX_MOUSE NADP-dependent malic enzyme OS=Mus musculus OX=10090 GN=Me1 PE=1 SV=2	4.16255e+07	2.69745e+07	3.12856e+07	3.3658e+07	3.00334e+07	3.14374e+07	3.3097e+07	3.2222e+07	3.41456e+07	3.24442e+07	3.11369e+07	3.06778e+07	3.26091e+07	1.06296	0.0880827	7.43095	7.49534	7.52709	7.4776	7.49745	7.51979	7.50815	7.53333	7.51114	7.49328	0.148123	0.829378
P16858	Gapdh	sp|P16858|G3P_MOUSE Glyceraldehyde-3-phosphate dehydrogenase OS=Mus musculus OX=10090 GN=Gapdh PE=1 SV=2;tr|A0A1D5RLD8|A0A1D5RLD8_MOUSE Glyceraldehyde-3-phosphate dehydrogenase OS=Mus musculus OX=10090 GN=Gm10358 PE=1 SV=1	3.16676e+08	2.13318e+08	1.9038e+08	1.74798e+08	1.68719e+08	1.73866e+08	1.94023e+08	1.85994e+08	2.03066e+08	1.96869e+08	1.98845e+08	1.84216e+08	1.9576e+08	1.06266	0.0876826	8.32903	8.27962	8.24254	8.22716	8.24021	8.28785	8.2695	8.30764	8.29418	8.29851	0.193147	0.714112
P48758	Cbr1	sp|P48758|CBR1_MOUSE Carbonyl reductase [NADPH] 1 OS=Mus musculus OX=10090 GN=Cbr1 PE=1 SV=3	2.13335e+07	8.52546e+06	8.40299e+06	8.73977e+06	8.64998e+06	8.37427e+06	9.02936e+06	9.29038e+06	7.80219e+06	9.18128e+06	1.00642e+07	8.53849e+06	9.07348e+06	1.06266	0.0876743	6.93072	6.92443	6.9415	6.93702	6.92295	6.95566	6.96803	6.89222	6.9629	7.00278	0.209291	0.679248
Q3TC72	Fahd2	sp|Q3TC72|FAHD2_MOUSE Fumarylacetoacetate hydrolase domain-containing protein 2A OS=Mus musculus OX=10090 GN=Fahd2 PE=1 SV=1	4.63854e+06	3.2349e+06	3.45591e+06	3.47737e+06	3.6559e+06	3.40857e+06	3.59733e+06	3.53542e+06	3.6184e+06	3.80938e+06	3.74914e+06	3.44653e+06	3.66193e+06	1.0625	0.0874617	6.50986	6.53856	6.54125	6.56299	6.53257	6.55598	6.54844	6.55852	6.58085	6.57393	0.034523	1.46189
E9PWW9	Rsf1	tr|E9PWW9|E9PWW9_MOUSE Remodeling and spacing factor 1 OS=Mus musculus OX=10090 GN=Rsf1 PE=1 SV=2	55067.3	21529.6	23524.5	26527.6	26473.2	33741.5	29975.8	28859	30070.1	25188.7	25929.4	26359.3	28004.6	1.06242	0.0873524	4.33306	4.37154	4.42371	4.42282	4.52818	4.47679	4.4603	4.47815	4.40122	4.41381	0.433196	0.363315
P62245	Rps15a	sp|P62245|RS15A_MOUSE 40S ribosomal protein S15a OS=Mus musculus OX=10090 GN=Rps15a PE=1 SV=2	4.13535e+06	4.48992e+06	3.59363e+06	2.81219e+06	2.85668e+06	3.14392e+06	3.27413e+06	3.31391e+06	4.13883e+06	3.80292e+06	3.42118e+06	3.37927e+06	3.5902e+06	1.06242	0.0873524	6.65224	6.55553	6.44904	6.45586	6.49747	6.5151	6.52034	6.61688	6.58012	6.53418	0.482194	0.316778
O08715	Akap1	sp|O08715|AKAP1_MOUSE A-kinase anchor protein 1, mitochondrial OS=Mus musculus OX=10090 GN=Akap1 PE=1 SV=4	2.12189e+06	1.19114e+06	1.27115e+06	1.44612e+06	1.3835e+06	1.30511e+06	1.44637e+06	1.42859e+06	1.38944e+06	1.34998e+06	1.39416e+06	1.3194e+06	1.40171e+06	1.06238	0.0872991	6.07596	6.1042	6.1602	6.14098	6.11565	6.16028	6.15491	6.14284	6.13033	6.14431	0.118048	0.927943
P40936	Inmt	sp|P40936|INMT_MOUSE Indolethylamine N-methyltransferase OS=Mus musculus OX=10090 GN=Inmt PE=1 SV=1	3.57268e+07	2.56597e+07	4.58933e+07	5.19563e+07	4.83161e+07	4.46524e+07	5.26125e+07	4.54453e+07	4.36153e+07	4.03206e+07	4.79872e+07	4.32955e+07	4.59962e+07	1.06238	0.0872955	7.40925	7.66175	7.71564	7.68409	7.64984	7.72109	7.65749	7.63964	7.60553	7.68113	0.544306	0.264157
Q8CFX1	H6pd	sp|Q8CFX1|G6PE_MOUSE GDH/6PGL endoplasmic bifunctional protein OS=Mus musculus OX=10090 GN=H6pd PE=1 SV=2	4.38189e+06	4.69575e+06	4.59506e+06	4.74853e+06	4.65603e+06	4.39301e+06	4.92257e+06	4.96504e+06	4.8118e+06	4.94276e+06	4.88178e+06	4.61767e+06	4.90479e+06	1.06218	0.087025	6.6717	6.66229	6.67656	6.66802	6.64276	6.69219	6.69592	6.68231	6.69397	6.68858	0.00317469	2.4983
Q8BH50	#N/A	sp|Q8BH50|CR025_MOUSE Uncharacterized protein C18orf25 homolog OS=Mus musculus OX=10090 PE=1 SV=1	747232	232506	259176	296452	268225	270095	297726	310141	255911	263952	280768	265291	281700	1.06185	0.0865827	5.36644	5.4136	5.47196	5.4285	5.43152	5.47382	5.49156	5.40809	5.42153	5.44835	0.287744	0.540993
Q8K1R7	Nek9	sp|Q8K1R7|NEK9_MOUSE Serine/threonine-protein kinase Nek9 OS=Mus musculus OX=10090 GN=Nek9 PE=1 SV=2	731607	208968	228579	254287	253473	234714	235038	303311	228952	264717	220985	236004	250601	1.06185	0.0865769	5.32008	5.35904	5.40533	5.40393	5.37054	5.37114	5.48189	5.35975	5.42278	5.34436	0.439332	0.357207
P47955	Rplp1	sp|P47955|RLA1_MOUSE 60S acidic ribosomal protein P1 OS=Mus musculus OX=10090 GN=Rplp1 PE=1 SV=1	713742	470401	491094	423376	456177	472906	497038	561075	441193	483367	474256	462791	491386	1.06179	0.0864956	5.67247	5.69117	5.62673	5.65913	5.67478	5.69639	5.74902	5.64463	5.68428	5.67601	0.246892	0.607492
P62852	Rps25	sp|P62852|RS25_MOUSE 40S ribosomal protein S25 OS=Mus musculus OX=10090 GN=Rps25 PE=1 SV=1	9.34161e+06	1.00744e+07	9.29137e+06	8.34176e+06	7.97573e+06	8.73302e+06	9.14748e+06	9.07764e+06	1.00267e+07	9.58971e+06	9.31707e+06	8.88326e+06	9.43173e+06	1.06174	0.0864324	7.00322	6.96808	6.92126	6.90177	6.94116	6.9613	6.95797	7.00116	6.98181	6.96928	0.199981	0.699011
Q8R4P9	Abcc10	sp|Q8R4P9|MRP7_MOUSE ATP-binding cassette sub-family C member 10 OS=Mus musculus OX=10090 GN=Abcc10 PE=1 SV=1	149853	52520.6	62226.4	59737.4	59157.7	65942.3	60113.4	68852.1	62721.9	58457.2	67882.8	59916.9	63605.5	1.06156	0.0861882	4.72034	4.79398	4.77625	4.77202	4.81917	4.77898	4.83792	4.79743	4.76685	4.83177	0.257523	0.589185
Q8CI43	Myl6b	sp|Q8CI43|MYL6B_MOUSE Myosin light chain 6B OS=Mus musculus OX=10090 GN=Myl6b PE=1 SV=1	245386	170206	172344	206728	214349	189986	221551	209079	185665	206765	189157	190723	202443	1.06145	0.0860425	5.23098	5.2364	5.3154	5.33112	5.27872	5.34548	5.32031	5.26873	5.31548	5.27682	0.309802	0.508916
O35682	Myadm	sp|O35682|MYADM_MOUSE Myeloid-associated differentiation marker OS=Mus musculus OX=10090 GN=Myadm PE=1 SV=2	220821	79684.6	93992.3	80250.4	88489.6	90475.6	74743.3	132222	81838.7	95619.3	75065.7	86578.5	91897.8	1.06144	0.0860211	4.90138	4.9731	4.90445	4.9469	4.95654	4.87358	5.12131	4.91296	4.98055	4.87545	0.745699	0.127436
Q9CR30	Josd2	sp|Q9CR30|JOS2_MOUSE Josephin-2 OS=Mus musculus OX=10090 GN=Josd2 PE=1 SV=1	154324	72320.1	73925.3	86447.4	96141.1	67797	84477.4	98499.1	66696.9	87270.6	83999.9	79326.2	84188.8	1.0613	0.0858311	4.85927	4.8688	4.93676	4.98291	4.83122	4.92675	4.99344	4.82411	4.94087	4.92428	0.523185	0.281345
Q8K1H1	Tdrd7	sp|Q8K1H1|TDRD7_MOUSE Tudor domain-containing protein 7 OS=Mus musculus OX=10090 GN=Tdrd7 PE=1 SV=1	65039.8	29382.9	29080.9	26626.7	29203.1	32218.2	31563.6	28707.9	30489.3	35174.8	29523.8	29302.4	31091.8	1.06107	0.0855197	4.46811	4.46362	4.42533	4.46544	4.50812	4.4992	4.45802	4.48416	4.54624	4.47019	0.242447	0.615384
Q9DCH4	Eif3f	sp|Q9DCH4|EIF3F_MOUSE Eukaryotic translation initiation factor 3 subunit F OS=Mus musculus OX=10090 GN=Eif3f PE=1 SV=2	671392	622745	589760	587016	569861	591645	607785	610637	657049	644882	621364	592206	628343	1.06102	0.0854552	5.79431	5.77068	5.76865	5.75577	5.77206	5.78375	5.78578	5.8176	5.80948	5.79335	0.0225739	1.64639
Q6ZWU9	Rps27	sp|Q6ZWU9|RS27_MOUSE 40S ribosomal protein S27 OS=Mus musculus OX=10090 GN=Rps27 PE=1 SV=3	249888	136218	147619	163629	188947	145762	144729	181080	136018	211134	156782	156435	165949	1.06082	0.0851735	5.13424	5.16915	5.21386	5.27634	5.16365	5.16056	5.25787	5.1336	5.32456	5.1953	0.603926	0.219017
Q8VCT4	Ces1d	sp|Q8VCT4|EST1D_MOUSE Carboxylesterase 1D OS=Mus musculus OX=10090 GN=Ces1d PE=1 SV=1	5.58619e+07	3.82304e+07	4.54867e+07	5.01852e+07	4.88278e+07	4.54808e+07	5.11518e+07	4.96689e+07	4.29532e+07	4.89914e+07	4.93129e+07	4.56422e+07	4.84156e+07	1.06076	0.0851044	7.58241	7.65788	7.70058	7.68867	7.65783	7.70886	7.69608	7.633	7.69012	7.69296	0.305953	0.514345
Q9D2R6	Coa3	sp|Q9D2R6|COA3_MOUSE Cytochrome c oxidase assembly factor 3 homolog, mitochondrial OS=Mus musculus OX=10090 GN=Coa3 PE=1 SV=1	1.83669e+06	3.67739e+06	3.44665e+06	3.20186e+06	3.47688e+06	3.72668e+06	3.55611e+06	3.75854e+06	3.77816e+06	3.72462e+06	3.77065e+06	3.50589e+06	3.71762e+06	1.06039	0.0845954	6.56554	6.5374	6.5054	6.54119	6.57132	6.55098	6.57502	6.57728	6.57108	6.57642	0.0752711	1.12337
Q9R0P3	Esd	sp|Q9R0P3|ESTD_MOUSE S-formylglutathione hydrolase OS=Mus musculus OX=10090 GN=Esd PE=1 SV=1	1.95656e+07	2.04217e+07	1.9698e+07	1.70688e+07	1.7748e+07	2.01649e+07	1.90755e+07	1.91301e+07	2.15393e+07	2.0479e+07	2.06035e+07	1.90203e+07	2.01655e+07	1.06021	0.0843511	7.31009	7.29442	7.2322	7.24915	7.3046	7.28048	7.28172	7.33323	7.31131	7.31394	0.201181	0.696414
Q91V92	Acly	sp|Q91V92|ACLY_MOUSE ATP-citrate synthase OS=Mus musculus OX=10090 GN=Acly PE=1 SV=1	2.66308e+07	1.4879e+07	1.50594e+07	1.61073e+07	1.47905e+07	1.52418e+07	1.60341e+07	1.67224e+07	1.58627e+07	1.56117e+07	1.64238e+07	1.52156e+07	1.61309e+07	1.06016	0.0842812	7.17257	7.17781	7.20702	7.16998	7.18303	7.20504	7.2233	7.20038	7.19345	7.21547	0.0172512	1.76318
Q8BVA2	Tmem222	sp|Q8BVA2|TM222_MOUSE Transmembrane protein 222 OS=Mus musculus OX=10090 GN=Tmem222 PE=1 SV=1	33287.9	22981.6	26244.9	24791.4	28308.4	22643.8	24330.6	29973.5	23961.8	29958.4	24252.6	24994	26495.4	1.06007	0.0841564	4.3614	4.41906	4.39432	4.45193	4.35497	4.38617	4.47675	4.37954	4.47653	4.38478	0.426338	0.370246
Q6PB93	Galnt2	sp|Q6PB93|GALT2_MOUSE Polypeptide N-acetylgalactosaminyltransferase 2 OS=Mus musculus OX=10090 GN=Galnt2 PE=1 SV=1	965556	405691	417946	435727	415256	417844	434303	479499	442379	444409	417236	418493	443565	1.05991	0.0839438	5.6082	5.62112	5.63922	5.61832	5.62101	5.63779	5.68079	5.6458	5.64778	5.62038	0.0538112	1.26913
P10126	Eef1a1	sp|P10126|EF1A1_MOUSE Elongation factor 1-alpha 1 OS=Mus musculus OX=10090 GN=Eef1a1 PE=1 SV=3	6.45462e+08	3.51059e+08	3.27389e+08	3.18925e+08	3.06539e+08	3.19207e+08	3.41628e+08	3.41659e+08	3.55343e+08	3.40073e+08	3.41631e+08	3.24624e+08	3.44067e+08	1.05989	0.0839182	8.54538	8.51506	8.50369	8.48649	8.50407	8.53355	8.53359	8.55065	8.53157	8.53356	0.0385358	1.41414
Q9WUD1	Stub1	sp|Q9WUD1|CHIP_MOUSE E3 ubiquitin-protein ligase CHIP OS=Mus musculus OX=10090 GN=Stub1 PE=1 SV=1	545232	238107	240490	253195	260380	246807	277646	266959	255109	247967	265486	247795	262634	1.05988	0.0839012	5.37677	5.3811	5.40346	5.41561	5.39236	5.44349	5.42645	5.40673	5.3944	5.42404	0.052948	1.27615
E9QAE3	Btaf1	tr|E9QAE3|E9QAE3_MOUSE B-TFIID TATA-box-binding protein-associated factor 1 OS=Mus musculus OX=10090 GN=Btaf1 PE=1 SV=1	64736.4	32074.7	32044.7	40563.2	36974.8	32990.8	34920.2	42308.5	33372.8	38724.5	35779.2	34929.6	37021	1.05987	0.083893	4.50618	4.50577	4.60814	4.56792	4.51841	4.54309	4.62644	4.52341	4.588	4.55364	0.373967	0.427167
Q8CI04	Cog3	sp|Q8CI04|COG3_MOUSE Conserved oligomeric Golgi complex subunit 3 OS=Mus musculus OX=10090 GN=Cog3 PE=1 SV=3	86041.5	77373.3	74014.5	75672.4	75577.3	66355.2	74843.8	85230.7	75865	77660.6	77467.3	73798.5	78213.5	1.05982	0.0838252	4.8886	4.86932	4.87894	4.8784	4.82188	4.87416	4.9306	4.88005	4.89021	4.88912	0.137512	0.861661
Q3ZK22	Vezt	sp|Q3ZK22|VEZA_MOUSE Vezatin OS=Mus musculus OX=10090 GN=Vezt PE=1 SV=2	73757.8	28582.6	26567.7	27304.5	33140.5	29878.4	31222.9	36810.1	28857.7	29545.4	27735.4	29094.7	30834.3	1.05979	0.0837782	4.45612	4.42437	4.43625	4.52037	4.47537	4.49449	4.56598	4.46028	4.4705	4.44305	0.398274	0.399819
Q9D8N0	Eef1g	sp|Q9D8N0|EF1G_MOUSE Elongation factor 1-gamma OS=Mus musculus OX=10090 GN=Eef1g PE=1 SV=3	2.63949e+07	1.56603e+07	1.5672e+07	1.5586e+07	1.456e+07	1.56024e+07	1.60468e+07	1.67478e+07	1.69689e+07	1.60487e+07	1.58755e+07	1.54161e+07	1.63375e+07	1.05977	0.0837469	7.1948	7.19512	7.19273	7.16316	7.19319	7.20539	7.22396	7.22965	7.20544	7.20073	0.0173927	1.75963
Q9EQC5	Scyl1	sp|Q9EQC5|SCYL1_MOUSE N-terminal kinase-like protein OS=Mus musculus OX=10090 GN=Scyl1 PE=1 SV=1	1.12027e+06	585354	589232	605728	590897	585622	639227	660129	615322	601645	616613	591367	626587	1.05956	0.0834619	5.76742	5.77029	5.78228	5.77151	5.76762	5.80566	5.81963	5.7891	5.77934	5.79001	0.011274	1.94792
O08914	Faah	sp|O08914|FAAH1_MOUSE Fatty-acid amide hydrolase 1 OS=Mus musculus OX=10090 GN=Faah PE=1 SV=1	865905	798665	732124	818818	750977	710421	825306	828415	803484	796952	783172	762201	807466	1.05939	0.0832293	5.90237	5.86459	5.91319	5.87563	5.85152	5.91662	5.91825	5.90498	5.90143	5.89386	0.0735282	1.13355
Q9D6K8	Fundc2	sp|Q9D6K8|FUND2_MOUSE FUN14 domain-containing protein 2 OS=Mus musculus OX=10090 GN=Fundc2 PE=1 SV=1	2.08354e+06	2.50292e+06	2.54306e+06	2.60051e+06	2.66063e+06	2.6225e+06	2.76999e+06	2.70604e+06	2.75617e+06	2.73884e+06	2.72285e+06	2.58593e+06	2.73878e+06	1.05911	0.0828524	6.39845	6.40536	6.41506	6.42498	6.41872	6.44248	6.43234	6.44031	6.43757	6.43502	0.00114592	2.94085
O70475	Ugdh	sp|O70475|UGDH_MOUSE UDP-glucose 6-dehydrogenase OS=Mus musculus OX=10090 GN=Ugdh PE=1 SV=1	6.88366e+06	5.22288e+06	6.09372e+06	6.76132e+06	5.84398e+06	5.91636e+06	6.52737e+06	6.68505e+06	5.9643e+06	5.82778e+06	6.59673e+06	5.96765e+06	6.32024e+06	1.05908	0.0828164	6.71791	6.78488	6.83003	6.76671	6.77205	6.81474	6.8251	6.77556	6.7655	6.81933	0.270969	0.56708
P38060	Hmgcl	sp|P38060|HMGCL_MOUSE Hydroxymethylglutaryl-CoA lyase, mitochondrial OS=Mus musculus OX=10090 GN=Hmgcl PE=1 SV=2	7.44584e+06	1.25025e+07	1.3551e+07	1.42698e+07	1.49208e+07	1.41707e+07	1.50988e+07	1.42628e+07	1.49226e+07	1.44593e+07	1.47722e+07	1.3883e+07	1.47031e+07	1.05908	0.0828086	7.097	7.13197	7.15442	7.17379	7.15139	7.17894	7.1542	7.17384	7.16015	7.16945	0.0997309	1.00117
Q8BK06	Fbxo9	sp|Q8BK06|FBX9_MOUSE F-box only protein 9 OS=Mus musculus OX=10090 GN=Fbxo9 PE=1 SV=1	111861	27106.4	28553.1	36330.9	38523.7	34533.3	35786.3	40138.4	33218	33126.6	32521.8	33009.5	34958.2	1.05904	0.0827507	4.43309	4.45567	4.56029	4.58574	4.53825	4.55373	4.60357	4.52139	4.52019	4.51219	0.444292	0.352332
P68404	Prkcb	sp|P68404|KPCB_MOUSE Protein kinase C beta type OS=Mus musculus OX=10090 GN=Prkcb PE=1 SV=4	36201.1	12795.8	13968.6	14168.5	17122.5	13518	14178.5	18020.3	12712.5	16998.4	13873.6	14314.7	15156.7	1.05882	0.0824588	4.1071	4.14518	4.15135	4.23359	4.13095	4.15166	4.25579	4.10427	4.23043	4.14222	0.532267	0.273871
Q9Z2C4	Mtmr1	sp|Q9Z2C4|MTMR1_MOUSE Myotubularin-related protein 1 OS=Mus musculus OX=10090 GN=Mtmr1 PE=1 SV=1	46334.9	46370.2	44767.2	46213	44167.5	48819.4	46744.3	53397.5	47285.2	47058.9	49397.2	46067.5	48776.6	1.05881	0.082442	4.66625	4.65097	4.66477	4.64511	4.6886	4.66974	4.72753	4.67473	4.67265	4.69371	0.0996997	1.00131
P62754	Rps6	sp|P62754|RS6_MOUSE 40S ribosomal protein S6 OS=Mus musculus OX=10090 GN=Rps6 PE=1 SV=1	3.47542e+07	2.54566e+07	2.47806e+07	2.47858e+07	2.35507e+07	2.42293e+07	2.52866e+07	2.56057e+07	2.70363e+07	2.58764e+07	2.62146e+07	2.45606e+07	2.60039e+07	1.05876	0.0823819	7.4058	7.39411	7.3942	7.372	7.38434	7.40289	7.40834	7.43195	7.4129	7.41854	0.0109241	1.96162
Q921K9	Bcl7b	sp|Q921K9|BCL7B_MOUSE B-cell CLL/lymphoma 7 protein family member B OS=Mus musculus OX=10090 GN=Bcl7b PE=1 SV=1	67201.8	31763.2	32461.2	34102.7	32481.3	34502.2	35011.5	39488.9	32552.5	33701.7	34263.6	33062.1	35003.6	1.05872	0.0823254	4.50194	4.51138	4.5328	4.51165	4.53786	4.54422	4.59649	4.5126	4.52767	4.53485	0.16832	0.773864
Q9CQE7	Ergic3	sp|Q9CQE7|ERGI3_MOUSE Endoplasmic reticulum-Golgi intermediate compartment protein 3 OS=Mus musculus OX=10090 GN=Ergic3 PE=1 SV=1	1.64843e+06	576283	695654	719265	724423	781000	791046	801823	731487	628628	748883	699325	740373	1.0587	0.0822894	5.76064	5.84239	5.85689	5.85999	5.89265	5.8982	5.90408	5.86421	5.79839	5.87441	0.407902	0.389444
Q8JZK9	Hmgcs1	sp|Q8JZK9|HMCS1_MOUSE Hydroxymethylglutaryl-CoA synthase, cytoplasmic OS=Mus musculus OX=10090 GN=Hmgcs1 PE=1 SV=1	4.28727e+06	4.53911e+06	3.69103e+06	3.67497e+06	3.21091e+06	3.47137e+06	3.93369e+06	3.98592e+06	3.89771e+06	3.95661e+06	3.89931e+06	3.71748e+06	3.93465e+06	1.05842	0.0819112	6.65697	6.56715	6.56525	6.50663	6.5405	6.5948	6.60053	6.59081	6.59732	6.59099	0.302107	0.51984
Q6A0D4	Rftn1	sp|Q6A0D4|RFTN1_MOUSE Raftlin OS=Mus musculus OX=10090 GN=Rftn1 PE=1 SV=4	19111.8	6508.9	4568.94	6400.69	5927.8	5018.34	5315.75	6477.39	7637.34	4648	6004.29	5684.93	6016.55	1.05833	0.081794	3.81357	3.65991	3.80629	3.77297	3.70065	3.72565	3.81147	3.883	3.66736	3.77853	0.648683	0.187967
P47963	Rpl13	sp|P47963|RL13_MOUSE 60S ribosomal protein L13 OS=Mus musculus OX=10090 GN=Rpl13 PE=1 SV=3	4.76133e+07	3.00983e+07	3.05838e+07	3.18723e+07	2.92253e+07	2.94491e+07	3.17795e+07	3.23223e+07	3.27943e+07	3.10072e+07	3.21405e+07	3.02457e+07	3.20087e+07	1.05829	0.0817347	7.47854	7.48549	7.50341	7.46576	7.46907	7.50215	7.5095	7.5158	7.49146	7.50705	0.0136124	1.86607
O09005	Degs1	sp|O09005|DEGS1_MOUSE Sphingolipid delta(4)-desaturase DES1 OS=Mus musculus OX=10090 GN=Degs1 PE=1 SV=1	101727	49471.9	44169	59314.1	57585.9	47641.2	54006.2	58474.8	53695.2	51827.1	55211.5	51636.4	54642.9	1.05822	0.0816463	4.69437	4.64513	4.77317	4.76032	4.67799	4.73245	4.76698	4.72994	4.71456	4.74204	0.329042	0.482748
Q91VS8	Farp2	sp|Q91VS8|FARP2_MOUSE FERM, ARHGEF and pleckstrin domain-containing protein 2 OS=Mus musculus OX=10090 GN=Farp2 PE=1 SV=2	550649	332356	357578	356823	387964	377419	378185	412310	355094	379609	392192	362428	383478	1.05808	0.0814483	5.52161	5.55337	5.55245	5.58879	5.57682	5.57771	5.61522	5.55034	5.57934	5.5935	0.155736	0.807611
Q9JJI8	Rpl38	sp|Q9JJI8|RL38_MOUSE 60S ribosomal protein L38 OS=Mus musculus OX=10090 GN=Rpl38 PE=1 SV=3	2.96091e+06	3.33971e+06	3.30077e+06	3.40475e+06	3.23961e+06	3.31364e+06	3.456e+06	3.48858e+06	3.57625e+06	3.5924e+06	3.44882e+06	3.3197e+06	3.51241e+06	1.05805	0.0814105	6.52371	6.51862	6.53209	6.51049	6.52031	6.53857	6.54265	6.55343	6.55539	6.53767	0.00138536	2.85844
Q6PIU9	#N/A	sp|Q6PIU9|YJ005_MOUSE Uncharacterized protein FLJ45252 homolog OS=Mus musculus OX=10090 PE=1 SV=2	1.15735e+06	663402	657852	755621	760211	710037	771208	784818	694663	741680	760485	709424	750571	1.058	0.0813394	5.82178	5.81813	5.8783	5.88093	5.85128	5.88717	5.89477	5.84177	5.87022	5.88109	0.163466	0.786573
Q8CI12	Smtnl2	sp|Q8CI12|SMTL2_MOUSE Smoothelin-like protein 2 OS=Mus musculus OX=10090 GN=Smtnl2 PE=1 SV=1	18352.4	7977.55	8965.35	6595.47	11383.5	10284.7	8979.48	8953.16	10312.2	10570.2	9009.65	9041.32	9564.93	1.05791	0.0812216	3.90192	3.95262	3.81931	4.05631	4.01224	3.9533	3.95202	4.01339	4.02413	3.95476	0.506027	0.295826
P62702	Rps4x	sp|P62702|RS4X_MOUSE 40S ribosomal protein S4, X isoform OS=Mus musculus OX=10090 GN=Rps4x PE=1 SV=2	2.95946e+07	2.55392e+07	2.40391e+07	2.30508e+07	2.14807e+07	2.25129e+07	2.49564e+07	2.42305e+07	2.56216e+07	2.40707e+07	2.44713e+07	2.33245e+07	2.46701e+07	1.05769	0.0809159	7.40721	7.38092	7.36269	7.33205	7.35243	7.39718	7.38436	7.40861	7.38149	7.38866	0.105125	0.978293
Q9D958	Spcs1	sp|Q9D958|SPCS1_MOUSE Signal peptidase complex subunit 1 OS=Mus musculus OX=10090 GN=Spcs1 PE=2 SV=3	254222	269465	274117	288301	275060	303050	301756	281080	310226	290920	307290	281999	298254	1.05764	0.0808553	5.4305	5.43794	5.45985	5.43943	5.48152	5.47966	5.44883	5.49168	5.46377	5.48755	0.0806714	1.09328
P12658	Calb1	sp|P12658|CALB1_MOUSE Calbindin OS=Mus musculus OX=10090 GN=Calb1 PE=1 SV=2	4.83188e+07	5.03267e+07	4.60508e+07	4.22261e+07	5.01377e+07	4.95242e+07	4.83135e+07	4.66359e+07	5.15427e+07	5.58632e+07	4.9627e+07	4.76531e+07	5.03965e+07	1.05757	0.080752	7.7018	7.66324	7.62558	7.70016	7.69482	7.68407	7.66872	7.71217	7.74713	7.69572	0.254002	0.595162
Q99P65	Slc29a3	sp|Q99P65|S29A3_MOUSE Equilibrative nucleoside transporter 3 OS=Mus musculus OX=10090 GN=Slc29a3 PE=1 SV=1	110765	80139.3	79068.5	89982.7	99326.3	85407.8	87158.6	93431	83752.8	98960.2	95528	86784.9	91766.1	1.0574	0.0805174	4.90385	4.89801	4.95416	4.99707	4.9315	4.94032	4.9705	4.923	4.99547	4.98014	0.298081	0.525666
Q8BVF2	Pdcl3	sp|Q8BVF2|PDCL3_MOUSE Phosducin-like protein 3 OS=Mus musculus OX=10090 GN=Pdcl3 PE=1 SV=1	489544	248443	249954	257766	249722	240554	263570	279407	250262	259860	264865	249288	263593	1.05738	0.0804982	5.39523	5.39786	5.41123	5.39746	5.38121	5.4209	5.44624	5.3984	5.41474	5.42303	0.0291322	1.53563
Q9D6M3	Slc25a22	sp|Q9D6M3|GHC1_MOUSE Mitochondrial glutamate carrier 1 OS=Mus musculus OX=10090 GN=Slc25a22 PE=1 SV=1	1.20858e+06	813670	917160	1.05791e+06	1.01187e+06	979225	1.10635e+06	1.00862e+06	962665	987725	988165	955967	1.0107e+06	1.05726	0.0803282	5.91045	5.96245	6.02445	6.00513	5.99088	6.04389	6.00373	5.98348	5.99464	5.99483	0.289168	0.538849
Q07113	Igf2r	sp|Q07113|MPRI_MOUSE Cation-independent mannose-6-phosphate receptor OS=Mus musculus OX=10090 GN=Igf2r PE=1 SV=1	4.48879e+06	2.52331e+06	2.71274e+06	3.0269e+06	2.8244e+06	2.86087e+06	3.13488e+06	3.09679e+06	2.74058e+06	2.8182e+06	2.95637e+06	2.78964e+06	2.94936e+06	1.05725	0.0803226	6.40197	6.43341	6.481	6.45093	6.4565	6.49622	6.49091	6.43784	6.44997	6.47076	0.197083	0.70535
A0A0J9YTR2	0610012G03Rik	tr|A0A0J9YTR2|A0A0J9YTR2_MOUSE RIKEN cDNA 0610012G03 gene OS=Mus musculus OX=10090 GN=0610012G03Rik PE=1 SV=1	110662	39182.2	47063.4	47512.3	38830.8	38531.9	48532.9	49790	37256.2	45287	42317.7	42224.1	44636.8	1.05714	0.0801659	4.5931	4.67269	4.67682	4.58919	4.58583	4.68605	4.69715	4.57121	4.65598	4.62653	0.461878	0.335472
Q8R310	Tmcc3	sp|Q8R310|TMCC3_MOUSE Transmembrane and coiled-coil domain protein 3 OS=Mus musculus OX=10090 GN=Tmcc3 PE=1 SV=2	148048	58742.3	74284.5	79106.5	77703.1	66440.3	79434.8	81623.2	67632.5	72601.1	75287.3	71255.3	75315.8	1.05698	0.0799548	4.76896	4.8709	4.89822	4.89044	4.82244	4.90002	4.91182	4.83016	4.86095	4.87673	0.388113	0.411041
F8VPN4	Agl	tr|F8VPN4|F8VPN4_MOUSE Glycogen debranching enzyme OS=Mus musculus OX=10090 GN=Agl PE=1 SV=1	1.06006e+06	585657	563978	608003	566984	600525	609274	621758	637716	614768	607893	585029	618282	1.05684	0.0797557	5.76764	5.75126	5.78391	5.75357	5.77853	5.78481	5.79362	5.80463	5.78871	5.78383	0.0125262	1.90218
Q8C525	Mb21d2	sp|Q8C525|M21D2_MOUSE Nucleotidyltransferase MB21D2 OS=Mus musculus OX=10090 GN=Mb21d2 PE=1 SV=1	105449	30111.2	32995.6	47962.7	38299.7	42972.6	43001.9	47164.3	37841.5	37500.7	37737.5	38468.3	40649.2	1.05669	0.0795551	4.47874	4.51847	4.68091	4.58321	4.6332	4.6335	4.67362	4.57798	4.57405	4.57678	0.518299	0.285419
Q69ZU6	Thsd7a	sp|Q69ZU6|THS7A_MOUSE Thrombospondin type-1 domain-containing protein 7A OS=Mus musculus OX=10090 GN=Thsd7a PE=1 SV=2	20815.2	19268.3	16024.6	12069.8	17461.7	20959.5	19104.4	21617.4	16556.4	15746.1	17622.5	17156.8	18129.4	1.05669	0.0795514	4.28487	4.20481	4.08173	4.24211	4.3214	4.28116	4.33482	4.21899	4.1972	4.24609	0.565922	0.247243
P53026	Rpl10a	sp|P53026|RL10A_MOUSE 60S ribosomal protein L10a OS=Mus musculus OX=10090 GN=Rpl10a PE=1 SV=3	1.30258e+07	8.53682e+06	8.60803e+06	8.91484e+06	8.35437e+06	8.58619e+06	8.82937e+06	9.08387e+06	9.35762e+06	9.26162e+06	8.90102e+06	8.60005e+06	9.0867e+06	1.05659	0.0794107	6.9313	6.9349	6.95011	6.92191	6.9338	6.94593	6.95827	6.97117	6.96669	6.94944	0.00697177	2.15666
G3X9Z4	Pcf11	tr|G3X9Z4|G3X9Z4_MOUSE PCF11 cleavage and polyadenylation factor subunit OS=Mus musculus OX=10090 GN=Pcf11 PE=1 SV=1	130462	41132.9	49048.8	50114.3	56681.2	56240.7	54476.1	61999.3	45096.6	49609.3	56364.3	50643.6	53509.1	1.05658	0.0794057	4.6142	4.69064	4.69997	4.75345	4.75006	4.73621	4.79239	4.65415	4.69557	4.75101	0.504696	0.29697
Q05421	Cyp2e1	sp|Q05421|CP2E1_MOUSE Cytochrome P450 2E1 OS=Mus musculus OX=10090 GN=Cyp2e1 PE=1 SV=1	1.79494e+07	1.06496e+07	1.87317e+07	2.58813e+07	1.91101e+07	1.64675e+07	2.50084e+07	1.87102e+07	1.68581e+07	1.52979e+07	2.01032e+07	1.8168e+07	1.91956e+07	1.05656	0.0793689	7.02733	7.27258	7.41299	7.28126	7.21663	7.39809	7.27208	7.22681	7.18463	7.30327	0.643519	0.191439
Q9CZX8	Rps19	sp|Q9CZX8|RS19_MOUSE 40S ribosomal protein S19 OS=Mus musculus OX=10090 GN=Rps19 PE=1 SV=3	5.93818e+07	2.28429e+07	2.3605e+07	2.52654e+07	2.42357e+07	2.31546e+07	2.52659e+07	2.49538e+07	2.55041e+07	2.52427e+07	2.48704e+07	2.38207e+07	2.51674e+07	1.05653	0.0793378	7.35875	7.373	7.40253	7.38446	7.36464	7.40253	7.39714	7.40661	7.40214	7.39568	0.016804	1.77459
P63325	Rps10	sp|P63325|RS10_MOUSE 40S ribosomal protein S10 OS=Mus musculus OX=10090 GN=Rps10 PE=1 SV=1	4.33205e+07	1.25396e+07	1.33736e+07	1.47202e+07	1.56924e+07	1.3507e+07	1.53759e+07	1.50623e+07	1.42029e+07	1.31161e+07	1.60078e+07	1.39666e+07	1.4753e+07	1.05631	0.0790308	7.09828	7.12625	7.16791	7.19569	7.13056	7.18684	7.17789	7.15238	7.11781	7.20433	0.320494	0.49418
Q9DB20	Atp5po	sp|Q9DB20|ATPO_MOUSE ATP synthase subunit O, mitochondrial OS=Mus musculus OX=10090 GN=Atp5po PE=1 SV=1	1.70463e+07	4.36094e+07	3.43078e+07	2.55537e+07	3.05222e+07	3.53892e+07	3.28568e+07	3.24285e+07	3.93533e+07	3.88191e+07	3.54489e+07	3.38765e+07	3.57813e+07	1.05623	0.0789223	7.63958	7.53539	7.40745	7.48462	7.54887	7.51663	7.51093	7.59498	7.58904	7.5496	0.509381	0.292958
Q811C2	Atg4c	sp|Q811C2|ATG4C_MOUSE Cysteine protease ATG4C OS=Mus musculus OX=10090 GN=Atg4c PE=2 SV=2	28559.3	17559.4	18731.7	23242.2	18250.5	22456.2	20793.7	21560.9	22104.3	21672	19738.9	20048	21174	1.05616	0.0788335	4.24453	4.2726	4.3663	4.2613	4.35136	4.31795	4.33369	4.3445	4.33592	4.29535	0.347612	0.458906
Q9D9K3	Aven	sp|Q9D9K3|AVEN_MOUSE Cell death regulator Aven OS=Mus musculus OX=10090 GN=Aven PE=1 SV=2	306973	129663	143256	163347	148750	136160	159602	144935	152322	154503	150294	144235	152331	1.05613	0.0787898	5.11282	5.15612	5.21311	5.17246	5.13405	5.20304	5.16118	5.18277	5.18894	5.17694	0.2149	0.667763
Q01768	Nme2	sp|Q01768|NDKB_MOUSE Nucleoside diphosphate kinase B OS=Mus musculus OX=10090 GN=Nme2 PE=1 SV=1	1.14136e+08	1.57891e+08	1.51894e+08	1.44454e+08	1.47962e+08	1.52024e+08	1.59278e+08	1.45939e+08	1.64841e+08	1.67521e+08	1.58962e+08	1.50845e+08	1.59308e+08	1.05611	0.078754	8.19836	8.18154	8.15973	8.17015	8.18191	8.20216	8.16417	8.21707	8.22407	8.20129	0.0914958	1.0386
P60840	Ensa	sp|P60840|ENSA_MOUSE Alpha-endosulfine OS=Mus musculus OX=10090 GN=Ensa PE=1 SV=1	287616	236197	235829	280757	267187	265142	277092	290413	261527	251001	277036	257022	271414	1.05599	0.0785995	5.37328	5.3726	5.44833	5.42682	5.42348	5.44263	5.46302	5.41752	5.39968	5.44254	0.235704	0.627634
Q9CQC9	Sar1b	sp|Q9CQC9|SAR1B_MOUSE GTP-binding protein SAR1b OS=Mus musculus OX=10090 GN=Sar1b PE=1 SV=1	5.06999e+06	3.22997e+06	4.12844e+06	5.09677e+06	4.38154e+06	3.98876e+06	4.84105e+06	4.85175e+06	3.86144e+06	3.89287e+06	4.53971e+06	4.1651e+06	4.39736e+06	1.05576	0.0782885	6.5092	6.61579	6.7073	6.64163	6.60084	6.68494	6.6859	6.58675	6.59027	6.65703	0.522793	0.281671
Q8QZR5	Gpt	sp|Q8QZR5|ALAT1_MOUSE Alanine aminotransferase 1 OS=Mus musculus OX=10090 GN=Gpt PE=1 SV=3	2.28364e+06	806622	1.15524e+06	1.3181e+06	1.1926e+06	1.15965e+06	1.35088e+06	1.20581e+06	1.01935e+06	1.17437e+06	1.19382e+06	1.12644e+06	1.18885e+06	1.0554	0.0777875	5.90667	6.06267	6.11995	6.0765	6.06433	6.13062	6.08128	6.00832	6.06981	6.07694	0.525597	0.279347
P63254	Crip1	sp|P63254|CRIP1_MOUSE Cysteine-rich protein 1 OS=Mus musculus OX=10090 GN=Crip1 PE=1 SV=2	831716	807152	828708	847281	905296	889798	957022	988578	838172	767897	963040	855647	902942	1.05527	0.0776173	5.90696	5.9184	5.92803	5.95679	5.94929	5.98092	5.99501	5.92333	5.8853	5.98364	0.374282	0.426801
P20029	Hspa5	sp|P20029|BIP_MOUSE Endoplasmic reticulum chaperone BiP OS=Mus musculus OX=10090 GN=Hspa5 PE=1 SV=3	1.31731e+08	1.30466e+08	1.23346e+08	1.25978e+08	1.1697e+08	1.24827e+08	1.25007e+08	1.30226e+08	1.33814e+08	1.33338e+08	1.33504e+08	1.24317e+08	1.31178e+08	1.05519	0.0774974	8.1155	8.09113	8.1003	8.06807	8.09631	8.09693	8.1147	8.1265	8.12496	8.1255	0.0393108	1.40549
Q9D787	Ppil2	sp|Q9D787|PPIL2_MOUSE RING-type E3 ubiquitin-protein ligase PPIL2 OS=Mus musculus OX=10090 GN=Ppil2 PE=1 SV=2	59167.5	56835.6	54395.9	69499.1	63460.2	60202.6	65978	60744.1	70107	61137.5	63224.2	60878.7	64238.2	1.05518	0.0774939	4.75463	4.73557	4.84199	4.80251	4.77962	4.81941	4.78351	4.84577	4.78631	4.80089	0.299305	0.523886
O08756	Hsd17b10	sp|O08756|HCD2_MOUSE 3-hydroxyacyl-CoA dehydrogenase type-2 OS=Mus musculus OX=10090 GN=Hsd17b10 PE=1 SV=4	1.01792e+07	1.28458e+07	1.21518e+07	1.15845e+07	1.22388e+07	1.30164e+07	1.31854e+07	1.3258e+07	1.32097e+07	1.25658e+07	1.30268e+07	1.23674e+07	1.30491e+07	1.05512	0.0774063	7.10876	7.08464	7.06388	7.08774	7.11449	7.12009	7.12248	7.12089	7.09919	7.11484	0.0466255	1.33138
O70591	Pfdn2	sp|O70591|PFD2_MOUSE Prefoldin subunit 2 OS=Mus musculus OX=10090 GN=Pfdn2 PE=1 SV=2	2.82078e+06	2.15243e+06	2.24293e+06	2.49006e+06	2.39973e+06	2.24525e+06	2.5088e+06	2.45189e+06	2.32342e+06	2.44063e+06	2.44115e+06	2.30608e+06	2.43318e+06	1.05511	0.0773977	6.33293	6.35082	6.39621	6.38016	6.35127	6.39947	6.3895	6.36613	6.3875	6.38759	0.0961907	1.01687
Q3U276	Sdhaf1	sp|Q3U276|SDHF1_MOUSE Succinate dehydrogenase assembly factor 1, mitochondrial OS=Mus musculus OX=10090 GN=Sdhaf1 PE=1 SV=1	125835	162476	177048	190358	190350	171550	184624	210971	157508	181291	206353	178356	188149	1.05491	0.0771166	5.21079	5.24809	5.27957	5.27955	5.23439	5.26629	5.32423	5.19731	5.25838	5.31461	0.434219	0.362292
C0HKG6	Rnaset2b	sp|C0HKG6|RNT2B_MOUSE Ribonuclease T2-B OS=Mus musculus OX=10090 GN=Rnaset2b PE=1 SV=1;sp|C0HKG5|RNT2A_MOUSE Ribonuclease T2-A OS=Mus musculus OX=10090 GN=Rnaset2a PE=1 SV=1	147224	220510	193421	177297	167903	190600	198711	186237	218625	200105	198172	189946	200370	1.05488	0.0770757	5.34343	5.28651	5.2487	5.22506	5.28012	5.29822	5.27007	5.3397	5.30126	5.29705	0.316005	0.500306
Q8BVR6	Rspry1	sp|Q8BVR6|RSPRY_MOUSE RING finger and SPRY domain-containing protein 1 OS=Mus musculus OX=10090 GN=Rspry1 PE=1 SV=1	6803.97	4830.11	3905.44	4452.3	3996.1	3732.44	6441.57	4663.13	2059.02	4151.59	4747.73	4183.28	4412.61	1.05482	0.0769974	3.68405	3.59178	3.64868	3.60174	3.57211	3.80906	3.66877	3.31387	3.61832	3.67658	0.978504	0.00943737
P35279	Rab6a	sp|P35279|RAB6A_MOUSE Ras-related protein Rab-6A OS=Mus musculus OX=10090 GN=Rab6a PE=1 SV=4	8.20617e+06	1.19114e+07	1.01924e+07	9.06054e+06	9.20255e+06	9.90576e+06	1.00173e+07	9.99896e+06	1.12496e+07	1.12632e+07	1.0495e+07	1.00545e+07	1.06048e+07	1.05473	0.0768743	7.07596	7.00828	6.95715	6.96391	6.99589	7.00075	6.99995	7.05114	7.05166	7.02098	0.336203	0.473399
A0A0A6YVU8	Adrm1b	tr|A0A0A6YVU8|A0A0A6YVU8_MOUSE Adhesion-regulating molecule 1B OS=Mus musculus OX=10090 GN=Adrm1b PE=3 SV=1;sp|Q9JKV1|ADRM1_MOUSE Proteasomal ubiquitin receptor ADRM1 OS=Mus musculus OX=10090 GN=Adrm1 PE=1 SV=2	3.92251e+06	1.46335e+06	1.58185e+06	1.8501e+06	1.59908e+06	1.58761e+06	1.81934e+06	1.78622e+06	1.50853e+06	1.67011e+06	1.73963e+06	1.6164e+06	1.70477e+06	1.05467	0.0767912	6.16535	6.19917	6.26719	6.20387	6.20075	6.25991	6.25194	6.17855	6.22275	6.24046	0.316753	0.49928
P11438	Lamp1	sp|P11438|LAMP1_MOUSE Lysosome-associated membrane glycoprotein 1 OS=Mus musculus OX=10090 GN=Lamp1 PE=1 SV=2	2.18372e+06	1.64841e+06	1.55795e+06	1.55105e+06	1.56723e+06	1.59338e+06	1.6414e+06	1.69393e+06	1.70061e+06	1.68039e+06	1.63448e+06	1.5836e+06	1.67016e+06	1.05466	0.0767775	6.21706	6.19255	6.19063	6.19513	6.20232	6.21521	6.2289	6.23061	6.22541	6.21338	0.00469246	2.3286
Q8CI51	Pdlim5	sp|Q8CI51|PDLI5_MOUSE PDZ and LIM domain protein 5 OS=Mus musculus OX=10090 GN=Pdlim5 PE=1 SV=4	5.08082e+06	3.87139e+06	3.87966e+06	3.99788e+06	4.21262e+06	4.09165e+06	4.33865e+06	4.25046e+06	4.04109e+06	4.27224e+06	4.2464e+06	4.01064e+06	4.22977e+06	1.05464	0.0767458	6.58787	6.58879	6.60183	6.62455	6.6119	6.63735	6.62844	6.6065	6.63066	6.62802	0.0285938	1.54373
Q9WVD5	Slc25a15	sp|Q9WVD5|ORNT1_MOUSE Mitochondrial ornithine transporter 1 OS=Mus musculus OX=10090 GN=Slc25a15 PE=1 SV=1	2.93346e+06	4.76766e+06	4.20138e+06	3.67486e+06	3.8994e+06	4.29643e+06	4.189e+06	4.20131e+06	4.54525e+06	4.71219e+06	4.32651e+06	4.16795e+06	4.39485e+06	1.05444	0.0764779	6.67831	6.62339	6.56524	6.591	6.63311	6.62211	6.62339	6.65756	6.67322	6.63614	0.295311	0.52972
Q9JJA2	Cog8	sp|Q9JJA2|COG8_MOUSE Conserved oligomeric Golgi complex subunit 8 OS=Mus musculus OX=10090 GN=Cog8 PE=1 SV=3	43433.7	26444.8	28599.4	27235.8	30342.6	27443.4	25832.8	38634	24639.8	30849.5	27726.6	28013.2	29536.5	1.05438	0.0763941	4.42236	4.45637	4.43516	4.48207	4.43845	4.41219	4.58698	4.39165	4.48926	4.44291	0.637989	0.195187
Q8BUL6	Plekha1	sp|Q8BUL6|PKHA1_MOUSE Pleckstrin homology domain-containing family A member 1 OS=Mus musculus OX=10090 GN=Plekha1 PE=1 SV=1	166615	98986.2	108698	117579	123612	131601	121855	142259	106591	109096	132211	116095	122402	1.05433	0.0763233	4.99558	5.03623	5.07033	5.09206	5.11926	5.08585	5.15308	5.02773	5.03781	5.12127	0.505811	0.296012
Q9CZN7	Shmt2	sp|Q9CZN7|GLYM_MOUSE Serine hydroxymethyltransferase, mitochondrial OS=Mus musculus OX=10090 GN=Shmt2 PE=1 SV=1	9.75524e+06	1.75571e+07	1.74955e+07	1.67468e+07	1.70258e+07	1.69463e+07	1.76195e+07	1.75888e+07	1.90784e+07	1.84482e+07	1.76868e+07	1.71543e+07	1.80843e+07	1.05421	0.0761691	7.24445	7.24293	7.22393	7.23111	7.22907	7.24599	7.24524	7.28054	7.26595	7.24765	0.0224642	1.64851
O88958	Gnpda1	sp|O88958|GNPI1_MOUSE Glucosamine-6-phosphate isomerase 1 OS=Mus musculus OX=10090 GN=Gnpda1 PE=1 SV=3	1.25351e+06	1.61461e+06	1.39444e+06	1.16881e+06	1.13892e+06	1.4048e+06	1.25423e+06	1.28392e+06	1.63474e+06	1.55862e+06	1.35418e+06	1.34432e+06	1.41714e+06	1.05417	0.0761078	6.20807	6.1444	6.06774	6.05649	6.14762	6.09838	6.10854	6.21345	6.19274	6.13168	0.525334	0.279565
Q8CFJ7	Slc25a45	sp|Q8CFJ7|S2545_MOUSE Solute carrier family 25 member 45 OS=Mus musculus OX=10090 GN=Slc25a45 PE=1 SV=1	1.30366e+06	2.24238e+06	1.94269e+06	1.68853e+06	1.87573e+06	1.96715e+06	1.91298e+06	1.9797e+06	2.22105e+06	2.1464e+06	1.98209e+06	1.9433e+06	2.04844e+06	1.05411	0.076023	6.35071	6.2884	6.22751	6.27317	6.29384	6.28171	6.2966	6.34656	6.33171	6.29712	0.331391	0.479659
Q924T7	Rnf31	sp|Q924T7|RNF31_MOUSE E3 ubiquitin-protein ligase RNF31 OS=Mus musculus OX=10090 GN=Rnf31 PE=1 SV=2	27750.4	21612.2	22455.8	24834.2	22069.8	22277.7	23071.9	28084.9	23730.2	22082.7	22362.3	22649.9	23866.4	1.05371	0.0754739	4.33472	4.35135	4.39507	4.34382	4.34789	4.3631	4.44849	4.37532	4.34407	4.34954	0.34832	0.458022
Q9R112	Sqor	sp|Q9R112|SQOR_MOUSE Sulfide:quinone oxidoreductase, mitochondrial OS=Mus musculus OX=10090 GN=Sqor PE=1 SV=3	1.17904e+07	1.8343e+07	1.82535e+07	1.75372e+07	1.86721e+07	2.04587e+07	1.95051e+07	1.91728e+07	1.99925e+07	2.07305e+07	1.88684e+07	1.86529e+07	1.96539e+07	1.05366	0.0754125	7.26347	7.26135	7.24396	7.27119	7.31088	7.29015	7.28269	7.30087	7.31661	7.27573	0.119734	0.921783
Q6NWW9	Fndc3b	sp|Q6NWW9|FND3B_MOUSE Fibronectin type III domain-containing protein 3B OS=Mus musculus OX=10090 GN=Fndc3b PE=1 SV=1	139693	73617.5	71387.8	71758.8	70428.1	65529.5	82129.9	74618.1	70258.4	69920.8	74696.2	70544.3	74324.7	1.05359	0.0753112	4.86699	4.85363	4.85588	4.84775	4.81644	4.91451	4.87285	4.8467	4.84461	4.8733	0.181934	0.740085
Q9CQC8	Spg21	sp|Q9CQC8|SPG21_MOUSE Maspardin OS=Mus musculus OX=10090 GN=Spg21 PE=1 SV=1	216234	54061.3	62668.2	59117	65238.8	61562	71524	66017.5	58543.6	64341.1	58432.7	60529.5	63771.8	1.05357	0.0752803	4.73289	4.79705	4.77172	4.81451	4.78932	4.85446	4.81967	4.76749	4.80849	4.76666	0.334387	0.47575
Q8CBG9	Rnf170	sp|Q8CBG9|RN170_MOUSE E3 ubiquitin-protein ligase RNF170 OS=Mus musculus OX=10090 GN=Rnf170 PE=1 SV=1	27076.2	17861.8	15830.7	16919.1	17531.9	14808.8	17943.9	19732.3	17977.9	16999.9	14722	16590.4	17475.2	1.05333	0.0749584	4.25195	4.19953	4.2284	4.24385	4.17055	4.25394	4.2952	4.25476	4.23047	4.168	0.425376	0.371227
P80315	Cct4	sp|P80315|TCPD_MOUSE T-complex protein 1 subunit delta OS=Mus musculus OX=10090 GN=Cct4 PE=1 SV=3	2.18808e+07	1.05253e+07	1.04862e+07	1.08475e+07	1.06627e+07	1.07425e+07	1.13742e+07	1.16382e+07	1.10021e+07	1.08503e+07	1.12222e+07	1.06528e+07	1.12174e+07	1.053	0.0744995	7.02224	7.02062	7.03533	7.02787	7.0311	7.05592	7.06589	7.04147	7.03544	7.05008	0.00588633	2.23016
Q8BLY2	Tars3	sp|Q8BLY2|SYTC2_MOUSE Threonine--tRNA ligase 2, cytoplasmic OS=Mus musculus OX=10090 GN=Tars3 PE=1 SV=1	91680.2	74964.2	69616.1	67848.5	72220.4	79311.1	69091.1	79901.9	84100.8	73512.6	76602.7	72792	76641.8	1.05289	0.0743511	4.87486	4.84272	4.83155	4.85867	4.89934	4.83943	4.90256	4.92481	4.86637	4.88425	0.27773	0.556377
Q80VJ2	Sra1	sp|Q80VJ2|SRA1_MOUSE Steroid receptor RNA activator 1 OS=Mus musculus OX=10090 GN=Sra1 PE=1 SV=4	296066	250800	267297	295799	263422	280613	296052	290667	275018	271414	296516	271586	285933	1.05283	0.0742693	5.39933	5.427	5.471	5.42065	5.44811	5.47137	5.4634	5.43936	5.43363	5.47205	0.160287	0.795103
P35700	Prdx1	sp|P35700|PRDX1_MOUSE Peroxiredoxin-1 OS=Mus musculus OX=10090 GN=Prdx1 PE=1 SV=1	2.20866e+08	2.59386e+08	2.55783e+08	2.31228e+08	2.21671e+08	2.37936e+08	2.47428e+08	2.35106e+08	2.79379e+08	2.57532e+08	2.50256e+08	2.41201e+08	2.5394e+08	1.05282	0.0742538	8.41395	8.40787	8.36404	8.34571	8.37646	8.39345	8.37126	8.44619	8.41083	8.39838	0.245534	0.609888
P07214	Sparc	sp|P07214|SPRC_MOUSE SPARC OS=Mus musculus OX=10090 GN=Sparc PE=1 SV=1	371209	80844.1	68731.4	76952.6	73215.3	74028.2	72550.6	82384.6	80591.3	81842.5	76115	74754.3	78696.8	1.05274	0.0741482	4.90765	4.83716	4.88623	4.86461	4.8694	4.86065	4.91585	4.90629	4.91298	4.88148	0.193266	0.713845
Q9JK42	Pdk2	sp|Q9JK42|PDK2_MOUSE [Pyruvate dehydrogenase (acetyl-transferring)] kinase isozyme 2, mitochondrial OS=Mus musculus OX=10090 GN=Pdk2 PE=1 SV=2	1.94125e+06	1.84264e+06	2.02511e+06	1.94456e+06	2.19045e+06	2.08414e+06	2.04311e+06	2.16371e+06	2.1789e+06	1.98641e+06	2.24621e+06	2.01738e+06	2.12367e+06	1.05269	0.0740772	6.26544	6.30645	6.28882	6.34053	6.31893	6.31029	6.3352	6.33824	6.29807	6.35145	0.197851	0.703661
P97821	Ctsc	sp|P97821|CATC_MOUSE Dipeptidyl peptidase 1 OS=Mus musculus OX=10090 GN=Ctsc PE=1 SV=1	101135	46926.4	48356.9	44073.8	48020.5	53521	50256.9	57490.8	52786.7	43892.1	49142.2	48179.7	50713.7	1.0526	0.0739511	4.67143	4.68447	4.64419	4.68144	4.72853	4.7012	4.75961	4.72253	4.6424	4.69146	0.389726	0.40924
O35658	C1qbp	sp|O35658|C1QBP_MOUSE Complement component 1 Q subcomponent-binding protein, mitochondrial OS=Mus musculus OX=10090 GN=C1qbp PE=1 SV=1	1.00485e+06	888239	851592	841899	944305	784598	882486	891970	933603	956418	872810	862127	907458	1.05258	0.0739305	5.94853	5.93023	5.92526	5.97511	5.89465	5.94571	5.95035	5.97016	5.98065	5.94092	0.175179	0.756517
Q9JI99	Sgpp1	sp|Q9JI99|SGPP1_MOUSE Sphingosine-1-phosphate phosphatase 1 OS=Mus musculus OX=10090 GN=Sgpp1 PE=1 SV=1	2.52344e+06	889527	1.12362e+06	1.37744e+06	1.28429e+06	1.12029e+06	1.38355e+06	1.28103e+06	1.01215e+06	1.10552e+06	1.31716e+06	1.15903e+06	1.21988e+06	1.0525	0.0738233	5.94916	6.05062	6.13907	6.10866	6.04933	6.141	6.10756	6.00525	6.04357	6.11964	0.576109	0.239496
P70460	Vasp	sp|P70460|VASP_MOUSE Vasodilator-stimulated phosphoprotein OS=Mus musculus OX=10090 GN=Vasp PE=1 SV=4	3.61337e+06	2.17251e+06	2.31554e+06	2.54805e+06	2.52886e+06	2.31464e+06	2.23814e+06	2.88025e+06	2.22647e+06	2.55821e+06	2.59811e+06	2.37592e+06	2.50024e+06	1.05232	0.0735772	6.33696	6.36465	6.40621	6.40292	6.36448	6.34989	6.45943	6.34762	6.40794	6.41466	0.426488	0.370093
Q9Z2G9	Htatip2	sp|Q9Z2G9|HTAI2_MOUSE Oxidoreductase HTATIP2 OS=Mus musculus OX=10090 GN=Htatip2 PE=1 SV=3	775691	955761	1.023e+06	1.14392e+06	948027	1.06244e+06	1.10267e+06	1.08078e+06	1.10565e+06	1.11543e+06	997180	1.02663e+06	1.08034e+06	1.05232	0.0735753	5.98035	6.00988	6.0584	5.97682	6.0263	6.04245	6.03374	6.04362	6.04744	5.99877	0.229401	0.639405
P30416	Fkbp4	sp|P30416|FKBP4_MOUSE Peptidyl-prolyl cis-trans isomerase FKBP4 OS=Mus musculus OX=10090 GN=Fkbp4 PE=1 SV=5	1.70188e+07	1.18583e+07	1.15469e+07	1.16701e+07	1.144e+07	1.15444e+07	1.19869e+07	1.28703e+07	1.20176e+07	1.21964e+07	1.20262e+07	1.16119e+07	1.22195e+07	1.05232	0.0735753	7.07402	7.06246	7.06707	7.05843	7.06237	7.07871	7.10959	7.07982	7.08623	7.08013	0.00884795	2.05316
E9Q3E1	Aldh3b2	sp|E9Q3E1|AL3B2_MOUSE Aldehyde dehydrogenase family 3 member B2 OS=Mus musculus OX=10090 GN=Aldh3b2 PE=1 SV=1;sp|J3QMK6|AL3B3_MOUSE Aldehyde dehydrogenase family 3 member B3 OS=Mus musculus OX=10090 GN=Aldh3b3 PE=1 SV=1;sp|Q80VQ0|AL3B1_MOUSE Aldehyde dehyd	108177	62433.6	57474.3	58058.7	59271.5	64704.7	68581.9	71120.2	63872.2	51147.6	62953.8	60388.6	63535.1	1.05211	0.0732791	4.79543	4.75948	4.76387	4.77285	4.81094	4.83622	4.852	4.80532	4.70883	4.79903	0.480684	0.31814
Q9Z2D1	Mtmr2	sp|Q9Z2D1|MTMR2_MOUSE Myotubularin-related protein 2 OS=Mus musculus OX=10090 GN=Mtmr2 PE=1 SV=3	53998.4	15634.6	19913.9	25808.1	23877.8	21079.4	19670.2	30504.1	20699.8	22314.7	18659.3	21262.8	22369.6	1.05206	0.0732115	4.19411	4.29918	4.41177	4.37801	4.32388	4.29383	4.48437	4.31599	4.34861	4.27092	0.698235	0.155999
P14211	Calr	sp|P14211|CALR_MOUSE Calreticulin OS=Mus musculus OX=10090 GN=Calr PE=1 SV=1	7.79398e+07	7.08052e+07	6.34846e+07	6.05638e+07	5.8462e+07	6.17909e+07	6.35624e+07	6.79026e+07	6.83342e+07	6.58374e+07	6.58646e+07	6.30213e+07	6.63002e+07	1.05203	0.0731741	7.85007	7.80267	7.78221	7.76687	7.79092	7.8032	7.83189	7.83464	7.81847	7.81865	0.172108	0.764199
Q9QUJ7	Acsl4	sp|Q9QUJ7|ACSL4_MOUSE Long-chain-fatty-acid--CoA ligase 4 OS=Mus musculus OX=10090 GN=Acsl4 PE=1 SV=2	233249	124631	125550	147877	135544	120918	145561	141555	123046	141109	137192	130904	137693	1.05186	0.0729421	5.09563	5.09882	5.1699	5.13208	5.08249	5.16305	5.15093	5.09007	5.14956	5.13733	0.301355	0.520922
Q9JM76	Arpc3	sp|Q9JM76|ARPC3_MOUSE Actin-related protein 2/3 complex subunit 3 OS=Mus musculus OX=10090 GN=Arpc3 PE=1 SV=3	2.2319e+06	3.27484e+06	3.06796e+06	2.78336e+06	2.94765e+06	3.38651e+06	3.16894e+06	2.96112e+06	3.58653e+06	3.25335e+06	3.29098e+06	3.09206e+06	3.25218e+06	1.05178	0.0728392	6.51519	6.48685	6.44457	6.46948	6.52975	6.50091	6.47146	6.55467	6.51233	6.51732	0.308667	0.51051
P62918	Rpl8	sp|P62918|RL8_MOUSE 60S ribosomal protein L8 OS=Mus musculus OX=10090 GN=Rpl8 PE=1 SV=2	1.27099e+07	9.18097e+06	9.19155e+06	9.18495e+06	9.37362e+06	9.22286e+06	9.53581e+06	9.97196e+06	9.56122e+06	1.00101e+07	9.46412e+06	9.23079e+06	9.70865e+06	1.05177	0.0728171	6.96289	6.96339	6.96308	6.97191	6.96487	6.97936	6.99878	6.98051	7.00044	6.97608	0.00400226	2.39769
Q91ZV4	Mogat1	sp|Q91ZV4|MOGT1_MOUSE 2-acylglycerol O-acyltransferase 1 OS=Mus musculus OX=10090 GN=Mogat1 PE=1 SV=2	1.5378e+06	599063	798188	979024	823770	769512	892347	857199	770073	847405	807928	793911	834990	1.05174	0.0727813	5.77747	5.90211	5.99079	5.91581	5.88622	5.95053	5.93308	5.88653	5.92809	5.90737	0.480968	0.317883
Q3TB82	Plekhf1	sp|Q3TB82|PKHF1_MOUSE Pleckstrin homology domain-containing family F member 1 OS=Mus musculus OX=10090 GN=Plekhf1 PE=2 SV=1	248347	194085	184904	203722	177008	171138	194104	205261	190942	198386	190295	186171	195798	1.05171	0.0727311	5.28799	5.26695	5.30904	5.248	5.23335	5.28804	5.31231	5.2809	5.29751	5.27943	0.167367	0.776329
Q5SXY1	Specc1	sp|Q5SXY1|CYTSB_MOUSE Cytospin-B OS=Mus musculus OX=10090 GN=Specc1 PE=1 SV=2	457450	281916	285873	292095	298931	299141	282923	387575	283865	291603	287168	291591	306627	1.05156	0.0725365	5.45012	5.45617	5.46553	5.47557	5.47588	5.45167	5.58836	5.45311	5.46479	5.45814	0.509467	0.292884
P62342	Selenot	sp|P62342|SELT_MOUSE Thioredoxin reductase-like selenoprotein T OS=Mus musculus OX=10090 GN=Selenot PE=1 SV=2	157536	180338	192562	192868	186399	193566	194577	213325	193450	199107	193857	189146	198863	1.05137	0.0722726	5.25609	5.28457	5.28526	5.27045	5.28683	5.28909	5.32904	5.28657	5.29909	5.28748	0.06194	1.20803
P58058	Nadk	sp|P58058|NADK_MOUSE NAD kinase OS=Mus musculus OX=10090 GN=Nadk PE=1 SV=2	190323	73197.7	79572	92262.7	98274.1	76553	97654.8	101069	74717	84672.9	83297.9	83971.9	88282.4	1.05133	0.0722193	4.8645	4.90077	4.96503	4.99244	4.88397	4.9897	5.00462	4.87343	4.92775	4.92064	0.541578	0.266339
Q91YY5	Slco1a5	sp|Q91YY5|SO1A5_MOUSE Solute carrier organic anion transporter family member 1A5 OS=Mus musculus OX=10090 GN=Slco1a5 PE=2 SV=1	30938.1	12619.2	15345.9	16708.5	15936.4	20560.3	15795.1	20406.1	15266.1	17440.6	16424.6	16234.1	17066.5	1.05128	0.0721412	4.10107	4.18602	4.22296	4.20242	4.31305	4.19855	4.30978	4.18376	4.24159	4.21552	0.559482	0.252214
P97328	Khk	sp|P97328|KHK_MOUSE Ketohexokinase OS=Mus musculus OX=10090 GN=Khk PE=1 SV=1	4.4245e+07	4.72886e+07	5.15444e+07	5.21679e+07	4.79832e+07	4.92917e+07	5.32221e+07	5.28807e+07	5.20252e+07	4.85274e+07	5.43461e+07	4.96552e+07	5.22003e+07	1.05126	0.0721137	7.67476	7.71218	7.7174	7.68109	7.69277	7.72609	7.7233	7.71621	7.68599	7.73517	0.104772	0.979753
Q91ZH7	Abhd3	sp|Q91ZH7|ABHD3_MOUSE Phospholipase ABHD3 OS=Mus musculus OX=10090 GN=Abhd3 PE=1 SV=1	1.73142e+06	1.35036e+06	1.45757e+06	1.60183e+06	1.55642e+06	1.62917e+06	1.59867e+06	1.6697e+06	1.55655e+06	1.5846e+06	1.57455e+06	1.51907e+06	1.59681e+06	1.05118	0.0720065	6.13045	6.16363	6.20462	6.19213	6.21197	6.20376	6.22264	6.19216	6.19992	6.19716	0.193059	0.71431
Q3TH73	Ttyh2	sp|Q3TH73|TTYH2_MOUSE Protein tweety homolog 2 OS=Mus musculus OX=10090 GN=Ttyh2 PE=1 SV=1	116825	60284.5	67120.5	76255.7	70878.3	68996.2	79397.9	80249.2	64728.7	60901	75789.9	68707	72213.3	1.05103	0.0718071	4.78021	4.82686	4.88228	4.85052	4.83883	4.89981	4.90445	4.8111	4.78463	4.87962	0.514212	0.288858
Q6NXN1	Szrd1	sp|Q6NXN1|SZRD1_MOUSE SUZ domain-containing protein 1 OS=Mus musculus OX=10090 GN=Szrd1 PE=1 SV=1	366369	183475	193906	209329	211980	187322	206840	223904	178061	214040	213322	197203	207233	1.05087	0.0715775	5.26358	5.28759	5.32083	5.3263	5.27259	5.31564	5.35006	5.25057	5.3305	5.32904	0.351716	0.453808
Q9JJK5	Herpud1	sp|Q9JJK5|HERP1_MOUSE Homocysteine-responsive endoplasmic reticulum-resident ubiquitin-like domain member 1 protein OS=Mus musculus OX=10090 GN=Herpud1 PE=1 SV=1	146459	80366.6	91838.3	95634.8	98989.9	83989.8	93004.8	105606	90792.1	90183.6	94124	90163.9	94742	1.05078	0.0714547	4.90508	4.96303	4.98062	4.9956	4.92423	4.96851	5.02369	4.95805	4.95513	4.9737	0.325086	0.488002
Q9EPR4	Slc23a2	sp|Q9EPR4|S23A2_MOUSE Solute carrier family 23 member 2 OS=Mus musculus OX=10090 GN=Slc23a2 PE=1 SV=2	34672.3	51146.7	42896.4	45648.9	35375.1	43041.2	43541.2	43392.9	47403.9	47757.1	47084.9	43621.7	45836	1.05076	0.0714363	4.70883	4.63243	4.65944	4.54871	4.63389	4.63891	4.63743	4.67582	4.67905	4.67289	0.406638	0.390792
Q9D1P4	Chordc1	sp|Q9D1P4|CHRD1_MOUSE Cysteine and histidine-rich domain-containing protein 1 OS=Mus musculus OX=10090 GN=Chordc1 PE=1 SV=1	3.18313e+06	1.61196e+06	1.71649e+06	1.78434e+06	1.63265e+06	1.75175e+06	1.76252e+06	1.78703e+06	1.8162e+06	1.81501e+06	1.74725e+06	1.69944e+06	1.7856e+06	1.0507	0.071353	6.20735	6.23464	6.25148	6.21289	6.24347	6.24614	6.25213	6.25916	6.25888	6.24235	0.0456852	1.34022
Q60932	Vdac1	sp|Q60932|VDAC1_MOUSE Voltage-dependent anion-selective channel protein 1 OS=Mus musculus OX=10090 GN=Vdac1 PE=1 SV=3	2.80585e+07	1.53125e+08	1.25175e+08	9.97174e+07	1.06355e+08	1.25632e+08	1.19257e+08	1.15305e+08	1.44096e+08	1.33699e+08	1.28494e+08	1.22001e+08	1.2817e+08	1.05057	0.0711665	8.18505	8.09752	7.99877	8.02676	8.0991	8.07648	8.06185	8.15865	8.12613	8.10888	0.517124	0.286405
Q8BYC6	Taok3	sp|Q8BYC6|TAOK3_MOUSE Serine/threonine-protein kinase TAO3 OS=Mus musculus OX=10090 GN=Taok3 PE=1 SV=2	165188	82693.1	85249.6	86358.4	95303.7	90973.6	98963	100284	85482.7	81917.5	96119.2	88115.7	92553.2	1.05036	0.0708848	4.91747	4.9307	4.93631	4.97911	4.95892	4.99548	5.00124	4.93188	4.91338	4.98281	0.355814	0.448777
A2A974	Cyp4a12b	sp|A2A974|CP4CB_MOUSE Cytochrome P450 4A12B OS=Mus musculus OX=10090 GN=Cyp4a12b PE=1 SV=1	347445	205808	242264	317135	312688	231656	314527	247496	244420	289005	279963	261910	275082	1.05029	0.0707909	5.31347	5.38429	5.50125	5.49511	5.36485	5.49766	5.39357	5.38814	5.46091	5.4471	0.562758	0.249678
Q9JKR6	Hyou1	sp|Q9JKR6|HYOU1_MOUSE Hypoxia up-regulated protein 1 OS=Mus musculus OX=10090 GN=Hyou1 PE=1 SV=1	1.9947e+07	1.08451e+07	1.08293e+07	1.18502e+07	1.11373e+07	1.10738e+07	1.15104e+07	1.23454e+07	1.14301e+07	1.16941e+07	1.15547e+07	1.11471e+07	1.1707e+07	1.05022	0.0706923	7.03524	7.0346	7.07373	7.04678	7.0443	7.06109	7.09151	7.05805	7.06797	7.06276	0.051376	1.28924
Q93092	Taldo1	sp|Q93092|TALDO_MOUSE Transaldolase OS=Mus musculus OX=10090 GN=Taldo1 PE=1 SV=2	2.19607e+07	5.32951e+07	4.97485e+07	4.33948e+07	4.31282e+07	4.85475e+07	4.68679e+07	4.68216e+07	5.51098e+07	5.06138e+07	5.0629e+07	4.76228e+07	5.00084e+07	1.05009	0.070518	7.72669	7.69678	7.63744	7.63476	7.68617	7.67088	7.67045	7.74123	7.70427	7.7044	0.350431	0.455397
Q9CQ62	Decr1	sp|Q9CQ62|DECR_MOUSE 2,4-dienoyl-CoA reductase [(3E)-enoyl-CoA-producing], mitochondrial OS=Mus musculus OX=10090 GN=Decr1 PE=1 SV=1	1.68067e+07	3.97218e+07	3.93849e+07	3.92143e+07	3.84951e+07	4.00606e+07	4.07226e+07	3.87517e+07	4.20052e+07	4.59342e+07	3.92421e+07	3.93754e+07	4.13312e+07	1.04967	0.0699366	7.59903	7.59533	7.59344	7.58541	7.60272	7.60984	7.58829	7.6233	7.66214	7.59375	0.17181	0.764951
P27659	Rpl3	sp|P27659|RL3_MOUSE 60S ribosomal protein L3 OS=Mus musculus OX=10090 GN=Rpl3 PE=1 SV=3	1.35829e+07	1.34877e+07	1.30982e+07	1.34918e+07	1.28129e+07	1.31509e+07	1.37732e+07	1.37413e+07	1.4552e+07	1.36589e+07	1.3595e+07	1.32083e+07	1.38641e+07	1.04965	0.0699107	7.12994	7.11721	7.13007	7.10765	7.11896	7.13903	7.13803	7.16292	7.13542	7.13338	0.0154701	1.81051
O89051	Itm2b	sp|O89051|ITM2B_MOUSE Integral membrane protein 2B OS=Mus musculus OX=10090 GN=Itm2b PE=1 SV=1	1.78576e+06	1.05981e+06	1.09083e+06	1.17432e+06	1.15245e+06	1.07022e+06	1.22155e+06	1.22173e+06	1.1079e+06	1.13976e+06	1.13197e+06	1.10953e+06	1.16458e+06	1.04962	0.0698714	6.02523	6.03776	6.06979	6.06162	6.02947	6.08691	6.08698	6.0445	6.05681	6.05384	0.132076	0.879176
Q91V04	Tram1	sp|Q91V04|TRAM1_MOUSE Translocating chain-associated membrane protein 1 OS=Mus musculus OX=10090 GN=Tram1 PE=1 SV=3	606675	312850	338859	379511	346958	338129	366269	366382	344767	360532	363505	343261	360291	1.04961	0.0698545	5.49534	5.53002	5.57923	5.54028	5.52908	5.5638	5.56394	5.53753	5.55694	5.56051	0.167198	0.776769
Q8BKX1	Baiap2	sp|Q8BKX1|BAIP2_MOUSE Brain-specific angiogenesis inhibitor 1-associated protein 2 OS=Mus musculus OX=10090 GN=Baiap2 PE=1 SV=2	1.8435e+06	1.40689e+06	1.39675e+06	1.47258e+06	1.46946e+06	1.40636e+06	1.47997e+06	1.52942e+06	1.46266e+06	1.51537e+06	1.51934e+06	1.43041e+06	1.50135e+06	1.0496	0.0698364	6.14826	6.14512	6.16808	6.16716	6.1481	6.17025	6.18453	6.16514	6.18052	6.18166	0.00984127	2.00695
Q8BTW9	Pak4	sp|Q8BTW9|PAK4_MOUSE Serine/threonine-protein kinase PAK 4 OS=Mus musculus OX=10090 GN=Pak4 PE=1 SV=1	124318	73908.5	111039	114291	176006	98087.3	133263	104431	100131	133999	129891	114666	120343	1.0495	0.0697087	4.8687	5.04548	5.05802	5.24553	4.99162	5.12471	5.01883	5.00057	5.12711	5.11358	0.614315	0.211609
Q80X81	Acat3	tr|Q80X81|Q80X81_MOUSE Acetyl-Coenzyme A acetyltransferase 3 OS=Mus musculus OX=10090 GN=Acat3 PE=1 SV=1	3.29123e+06	6.23738e+06	5.41997e+06	5.01278e+06	4.76833e+06	5.08782e+06	5.6416e+06	5.25692e+06	5.76306e+06	5.49931e+06	5.67833e+06	5.30526e+06	5.56784e+06	1.0495	0.0696966	6.795	6.734	6.70008	6.67837	6.70653	6.7514	6.72073	6.76065	6.74031	6.75422	0.318313	0.497146
Q9D8E6	Rpl4	sp|Q9D8E6|RL4_MOUSE 60S ribosomal protein L4 OS=Mus musculus OX=10090 GN=Rpl4 PE=1 SV=3	6.8591e+07	2.9367e+07	2.86093e+07	2.97724e+07	2.79577e+07	2.88412e+07	3.10232e+07	2.95028e+07	3.16474e+07	2.92564e+07	3.02709e+07	2.89095e+07	3.03401e+07	1.04948	0.0696812	7.46786	7.45651	7.47381	7.4465	7.46001	7.49169	7.46986	7.50034	7.46622	7.48102	0.0305874	1.51446
Q62009	Postn	sp|Q62009|POSTN_MOUSE Periostin OS=Mus musculus OX=10090 GN=Postn PE=1 SV=2	78002.4	23128.6	16865.3	23371.6	21955.3	19297.1	23970.3	20683	24655.6	20761.3	19702	20923.6	21954.4	1.04927	0.0693822	4.36417	4.22702	4.36871	4.34156	4.28551	4.37969	4.31563	4.39193	4.31728	4.29453	0.518475	0.285272
Q8R015	Bloc1s5	sp|Q8R015|BL1S5_MOUSE Biogenesis of lysosome-related organelles complex 1 subunit 5 OS=Mus musculus OX=10090 GN=Bloc1s5 PE=1 SV=1	115029	30622.7	36851.9	29131.8	33967.9	42042.5	37003.3	43201.4	30262.1	30566.5	40071.2	34523.4	36220.9	1.04917	0.0692501	4.48606	4.56647	4.46438	4.53108	4.6237	4.56825	4.63551	4.48091	4.48526	4.60284	0.644402	0.190843
Q7TSG5	Sh3d21	sp|Q7TSG5|SH321_MOUSE SH3 domain-containing protein 21 OS=Mus musculus OX=10090 GN=Sh3d21 PE=1 SV=1	4.64601e+07	1.86014e+08	2.1105e+08	1.92587e+08	1.59787e+08	2.01283e+08	1.88123e+08	1.80745e+08	2.20512e+08	2.10038e+08	1.97966e+08	1.90144e+08	1.99477e+08	1.04908	0.0691269	8.26955	8.32438	8.28463	8.20354	8.30381	8.27444	8.25707	8.34343	8.3223	8.29659	0.427843	0.368716
Q925J9	Med1	sp|Q925J9|MED1_MOUSE Mediator of RNA polymerase II transcription subunit 1 OS=Mus musculus OX=10090 GN=Med1 PE=1 SV=2	20846.7	5566.71	5607.61	9501.11	12317.5	10754.4	7127	13024.9	8965.43	8938.78	7835.41	8749.47	9178.31	1.04901	0.0690332	3.74568	3.74886	3.97782	4.09056	4.03162	3.85297	4.11481	3.95262	3.95133	3.89412	0.697185	0.156652
P50285	Fmo1	sp|P50285|FMO1_MOUSE Dimethylaniline monooxygenase [N-oxide-forming] 1 OS=Mus musculus OX=10090 GN=Fmo1 PE=1 SV=1	2.09892e+07	1.62097e+07	1.76486e+07	1.82634e+07	1.75226e+07	1.80127e+07	1.83897e+07	1.87102e+07	1.777e+07	1.94347e+07	1.76365e+07	1.75314e+07	1.83882e+07	1.04887	0.0688381	7.20978	7.24671	7.26158	7.2436	7.25558	7.26457	7.27208	7.24969	7.28858	7.24641	0.116788	0.932602
P08113	Hsp90b1	sp|P08113|ENPL_MOUSE Endoplasmin OS=Mus musculus OX=10090 GN=Hsp90b1 PE=1 SV=2	9.74224e+07	8.65277e+07	8.05416e+07	8.10577e+07	7.71233e+07	7.91857e+07	8.03101e+07	8.62529e+07	8.72928e+07	8.72781e+07	8.30614e+07	8.08872e+07	8.48391e+07	1.04886	0.0688172	7.93716	7.90602	7.90879	7.88719	7.89865	7.90477	7.93577	7.94098	7.94091	7.9194	0.093086	1.03112
Q7TMR0	Prcp	sp|Q7TMR0|PCP_MOUSE Lysosomal Pro-X carboxypeptidase OS=Mus musculus OX=10090 GN=Prcp PE=1 SV=2	454537	273186	281984	275488	295066	318521	306340	340032	294769	289808	283687	288849	302927	1.04874	0.0686578	5.43646	5.45023	5.4401	5.46992	5.50314	5.48621	5.53152	5.46948	5.46211	5.45284	0.30149	0.520728
O09172	Gclm	sp|O09172|GSH0_MOUSE Glutamate--cysteine ligase regulatory subunit OS=Mus musculus OX=10090 GN=Gclm PE=1 SV=1	1.1893e+07	8.27841e+06	9.16488e+06	9.36206e+06	8.22052e+06	9.63663e+06	9.49066e+06	9.85694e+06	9.27118e+06	8.77661e+06	9.44269e+06	8.9325e+06	9.36762e+06	1.04871	0.068618	6.91795	6.96213	6.97137	6.9149	6.98393	6.9773	6.99374	6.96713	6.94333	6.9751	0.230452	0.63742
Q03146	Ddr1	sp|Q03146|DDR1_MOUSE Epithelial discoidin domain-containing receptor 1 OS=Mus musculus OX=10090 GN=Ddr1 PE=2 SV=2	289518	163818	163342	160352	162414	160006	170814	171562	164615	172199	170180	161986	169874	1.04869	0.068593	5.21436	5.2131	5.20508	5.21062	5.20414	5.23253	5.23442	5.21647	5.23603	5.23091	0.000980885	3.00838
P60843	Eif4a1	sp|P60843|IF4A1_MOUSE Eukaryotic initiation factor 4A-I OS=Mus musculus OX=10090 GN=Eif4a1 PE=1 SV=1	5.8946e+07	3.85282e+07	3.8704e+07	4.02063e+07	3.71709e+07	3.75194e+07	4.06106e+07	4.04707e+07	4.05962e+07	3.9955e+07	3.9851e+07	3.84258e+07	4.02967e+07	1.04869	0.068587	7.58578	7.58776	7.60429	7.5702	7.57426	7.60864	7.60714	7.60849	7.60157	7.60044	0.0102344	1.98994
Q9WVB0	Rbpms	sp|Q9WVB0|RBPMS_MOUSE RNA-binding protein with multiple splicing OS=Mus musculus OX=10090 GN=Rbpms PE=1 SV=2	3.95309e+06	2.12432e+06	2.19534e+06	2.30508e+06	2.18322e+06	2.16323e+06	2.36862e+06	2.34991e+06	2.17834e+06	2.23695e+06	2.37146e+06	2.19424e+06	2.30106e+06	1.04868	0.0685776	6.32722	6.3415	6.36269	6.3391	6.3351	6.3745	6.37105	6.33813	6.34966	6.37502	0.0638524	1.19482
O88587	Comt	sp|O88587|COMT_MOUSE Catechol O-methyltransferase OS=Mus musculus OX=10090 GN=Comt PE=1 SV=2	8.31403e+06	5.63377e+06	5.3661e+06	5.51313e+06	5.5891e+06	5.25186e+06	5.8267e+06	5.54649e+06	5.57279e+06	6.06142e+06	5.67707e+06	5.47079e+06	5.73689e+06	1.04864	0.06852	6.7508	6.72966	6.7414	6.74734	6.72031	6.76542	6.74402	6.74607	6.78257	6.75412	0.0539373	1.26811
Q9Z0M5	Lipa	sp|Q9Z0M5|LICH_MOUSE Lysosomal acid lipase/cholesteryl ester hydrolase OS=Mus musculus OX=10090 GN=Lipa PE=1 SV=2	1.71151e+06	1.25502e+06	1.19027e+06	1.15395e+06	1.22023e+06	1.23573e+06	1.26947e+06	1.23281e+06	1.34944e+06	1.31094e+06	1.18666e+06	1.21104e+06	1.26986e+06	1.04857	0.0684258	6.09865	6.07565	6.06219	6.08644	6.09192	6.10362	6.0909	6.13015	6.11758	6.07432	0.120496	0.919027
Q8K0L3	Acsm2	sp|Q8K0L3|ACSM2_MOUSE Acyl-coenzyme A synthetase ACSM2, mitochondrial OS=Mus musculus OX=10090 GN=Acsm2 PE=1 SV=1	1.2962e+08	4.7544e+08	5.03126e+08	4.97179e+08	5.05657e+08	4.58095e+08	5.26864e+08	4.74388e+08	5.25088e+08	5.17257e+08	5.14227e+08	4.87899e+08	5.11565e+08	1.0485	0.068333	8.6771	8.70168	8.69651	8.70386	8.66096	8.7217	8.67613	8.72023	8.71371	8.71115	0.117814	0.928803
Q9WVL3	Slc12a7	sp|Q9WVL3|S12A7_MOUSE Solute carrier family 12 member 7 OS=Mus musculus OX=10090 GN=Slc12a7 PE=1 SV=1	2.02113e+06	2.1444e+06	2.05948e+06	2.12955e+06	2.17635e+06	2.06839e+06	2.18329e+06	2.24781e+06	2.15834e+06	2.34896e+06	2.1525e+06	2.11563e+06	2.21818e+06	1.04847	0.0682875	6.33131	6.31376	6.32829	6.33773	6.31563	6.33911	6.35176	6.33412	6.37088	6.33294	0.0425667	1.37093
Q9DCY0	Keg1	sp|Q9DCY0|KEG1_MOUSE Glycine N-acyltransferase-like protein Keg1 OS=Mus musculus OX=10090 GN=Keg1 PE=1 SV=1	2.62552e+07	1.2792e+08	1.05471e+08	8.89863e+07	9.85031e+07	1.08221e+08	9.81628e+07	1.00431e+08	1.25622e+08	1.27663e+08	1.02777e+08	1.0582e+08	1.10931e+08	1.0483	0.0680515	8.10694	8.02313	7.94932	7.99345	8.03431	7.99195	8.00187	8.09907	8.10606	8.0119	0.579881	0.236661
Q91X43	Sh3d19	sp|Q91X43|SH319_MOUSE SH3 domain-containing protein 19 OS=Mus musculus OX=10090 GN=Sh3d19 PE=1 SV=2	224307	32286.1	34662.6	40265.9	42048.1	41681.8	33267.9	59487.8	31717.5	41380.7	34293.9	38188.9	40029.5	1.0482	0.0679105	4.50903	4.53987	4.60495	4.62376	4.61996	4.52204	4.77443	4.50131	4.61681	4.53523	0.854613	0.0682307
Q8K273	Mmgt1	sp|Q8K273|EMC5_MOUSE ER membrane protein complex subunit 5 OS=Mus musculus OX=10090 GN=Mmgt1 PE=1 SV=1	337911	216418	226244	254602	258505	237597	263143	266901	233709	243448	243657	238673	250172	1.04818	0.0678816	5.33529	5.35458	5.40586	5.41247	5.37584	5.42019	5.42635	5.36868	5.38641	5.38678	0.288803	0.539398
Q9D7W5	Med8	sp|Q9D7W5|MED8_MOUSE Mediator of RNA polymerase II transcription subunit 8 OS=Mus musculus OX=10090 GN=Med8 PE=1 SV=1	1.23117e+06	115946	154219	215454	191388	167366	183446	213682	154039	165937	167852	168875	176991	1.04806	0.0677272	5.06426	5.18814	5.33336	5.28192	5.22367	5.26351	5.32977	5.18763	5.21995	5.22493	0.618179	0.208886
Q61387	Cox7a2l	sp|Q61387|COX7R_MOUSE Cytochrome c oxidase subunit 7A-related protein, mitochondrial OS=Mus musculus OX=10090 GN=Cox7a2l PE=1 SV=1	157676	273284	242881	179042	210269	236783	204900	226107	249188	267863	248992	228452	239410	1.04797	0.0675948	5.43662	5.38539	5.25296	5.32278	5.37435	5.31154	5.35432	5.39653	5.42791	5.39619	0.554732	0.255917
P49935	Ctsh	sp|P49935|CATH_MOUSE Pro-cathepsin H OS=Mus musculus OX=10090 GN=Ctsh PE=1 SV=2	3.19613e+07	1.0611e+07	1.51156e+07	1.66939e+07	1.75211e+07	1.70515e+07	1.63782e+07	1.69116e+07	1.55248e+07	1.58182e+07	1.60418e+07	1.53986e+07	1.61349e+07	1.04782	0.0673853	7.02576	7.17943	7.22256	7.24356	7.23176	7.21427	7.22819	7.19103	7.19916	7.20525	0.526321	0.27875
Q7TT23	Dnaaf9	sp|Q7TT23|DAAF9_MOUSE Dynein axonemal assembly factor 9 OS=Mus musculus OX=10090 GN=Dnaaf9 PE=1 SV=2	41218.6	17748.1	14603.3	21498.1	19211	16606.6	15560.7	23271.8	15365.5	19600.6	20143.1	17933.4	18788.3	1.04767	0.0671858	4.24918	4.16448	4.33242	4.28357	4.22031	4.19206	4.36685	4.18658	4.29229	4.30415	0.692328	0.159688
Q9D0J4	Arl2	sp|Q9D0J4|ARL2_MOUSE ADP-ribosylation factor-like protein 2 OS=Mus musculus OX=10090 GN=Arl2 PE=1 SV=1	299100	456078	415379	405947	442398	415464	424004	477284	429306	459177	447238	427053	447402	1.04765	0.0671558	5.65904	5.61845	5.60847	5.64581	5.61853	5.62737	5.67878	5.63277	5.66198	5.65054	0.170216	0.769
Q9DBN4	P33monox	sp|Q9DBN4|P33MX_MOUSE Putative monooxygenase p33MONOX OS=Mus musculus OX=10090 GN=P33monox PE=1 SV=1	1.07248e+06	1.99056e+06	1.80288e+06	1.69461e+06	1.65599e+06	1.70744e+06	1.89023e+06	1.8386e+06	1.8701e+06	1.81058e+06	1.86334e+06	1.77029e+06	1.85457e+06	1.04761	0.0670958	6.29898	6.25597	6.22907	6.21906	6.23235	6.27652	6.26449	6.27186	6.25782	6.27029	0.188201	0.725379
Q7TML3	Slc35f2	sp|Q7TML3|S35F2_MOUSE Solute carrier family 35 member F2 OS=Mus musculus OX=10090 GN=Slc35f2 PE=1 SV=2	34296.7	17241.9	12407.4	20814.7	20719.2	18642.5	13738.5	26145.6	14419.8	21212.5	18585.4	17965.1	18820.4	1.04761	0.0670951	4.23661	4.09371	4.31839	4.31639	4.27053	4.13797	4.41742	4.15899	4.32661	4.26919	0.82822	0.0818541
Q9QYK7	Rnf11	sp|Q9QYK7|RNF11_MOUSE RING finger protein 11 OS=Mus musculus OX=10090 GN=Rnf11 PE=1 SV=1	349492	277521	274899	304356	272698	275258	305313	291544	286792	308796	279143	280946	294317	1.04759	0.067077	5.4433	5.43917	5.48338	5.43568	5.43974	5.48475	5.4647	5.45757	5.48967	5.44583	0.132993	0.876172
Q64FW2	Retsat	sp|Q64FW2|RETST_MOUSE All-trans-retinol 13,14-reductase OS=Mus musculus OX=10090 GN=Retsat PE=1 SV=3	8.12142e+06	5.96024e+06	8.79721e+06	1.08542e+07	9.8589e+06	8.48512e+06	9.97447e+06	8.91278e+06	9.02768e+06	9.31267e+06	8.81752e+06	8.79114e+06	9.20903e+06	1.04753	0.066998	6.77526	6.94435	7.0356	6.99383	6.92866	6.99889	6.95001	6.95558	6.96907	6.94535	0.550544	0.259208
Q9DCR2	Ap3s1	sp|Q9DCR2|AP3S1_MOUSE AP-3 complex subunit sigma-1 OS=Mus musculus OX=10090 GN=Ap3s1 PE=1 SV=2	422082	452471	480649	541394	547314	529836	520929	615828	498987	532731	504096	510333	534514	1.04738	0.0667891	5.65559	5.68183	5.73351	5.73824	5.72414	5.71678	5.78946	5.69809	5.72651	5.70251	0.412005	0.385097
O70435	Psma3	sp|O70435|PSA3_MOUSE Proteasome subunit alpha type-3 OS=Mus musculus OX=10090 GN=Psma3 PE=1 SV=3	1.89796e+07	1.04965e+07	1.07427e+07	1.16205e+07	1.0944e+07	1.03351e+07	1.14629e+07	1.15425e+07	1.10391e+07	1.12519e+07	1.14032e+07	1.08278e+07	1.13399e+07	1.0473	0.0666753	7.02105	7.03111	7.06523	7.03918	7.01431	7.05929	7.0623	7.04294	7.05123	7.05703	0.0639333	1.19427
P60710	Actb	sp|P60710|ACTB_MOUSE Actin, cytoplasmic 1 OS=Mus musculus OX=10090 GN=Actb PE=1 SV=1	1.04852e+07	3.05863e+06	3.59451e+06	3.52568e+06	3.81408e+06	4.6085e+06	3.73359e+06	5.08191e+06	3.76641e+06	2.93765e+06	3.95835e+06	3.72028e+06	3.89558e+06	1.04712	0.0664276	6.48553	6.55564	6.54724	6.58139	6.66356	6.57213	6.70603	6.57593	6.468	6.59751	0.726794	0.138589
P80316	Cct5	sp|P80316|TCPE_MOUSE T-complex protein 1 subunit epsilon OS=Mus musculus OX=10090 GN=Cct5 PE=1 SV=1	1.73145e+07	1.06898e+07	1.00584e+07	9.91477e+06	9.58548e+06	1.00678e+07	1.05165e+07	1.06237e+07	1.07765e+07	1.03578e+07	1.03967e+07	1.00633e+07	1.05342e+07	1.0468	0.0659887	7.02897	7.00253	6.99628	6.98161	7.00293	7.02187	7.02627	7.03248	7.01527	7.0169	0.0415703	1.38122
Q8BWW4	Larp4	sp|Q8BWW4|LARP4_MOUSE La-related protein 4 OS=Mus musculus OX=10090 GN=Larp4 PE=1 SV=2	3.95261e+06	1.44281e+06	1.57668e+06	1.70238e+06	1.67825e+06	1.58679e+06	1.70802e+06	1.72266e+06	1.61327e+06	1.62371e+06	1.69278e+06	1.59738e+06	1.67209e+06	1.04677	0.0659446	6.15921	6.19774	6.23106	6.22486	6.20052	6.23249	6.2362	6.20771	6.21051	6.2286	0.181755	0.740513
Q6ZPE2	Sbf1	sp|Q6ZPE2|MTMR5_MOUSE Myotubularin-related protein 5 OS=Mus musculus OX=10090 GN=Sbf1 PE=1 SV=2	693229	293223	300119	354493	342657	311774	318314	402700	297051	324194	334618	320453	335375	1.04657	0.0656636	5.4672	5.4773	5.54961	5.53486	5.49384	5.50286	5.60498	5.47283	5.51081	5.52455	0.515153	0.288064
Q9JI95	Hspe1-rs1	tr|Q9JI95|Q9JI95_MOUSE CPN10-like protein OS=Mus musculus OX=10090 GN=Hspe1-rs1 PE=3 SV=1;sp|Q64433|CH10_MOUSE 10 kDa heat shock protein, mitochondrial OS=Mus musculus OX=10090 GN=Hspe1 PE=1 SV=2	2.88266e+07	1.4244e+08	1.27688e+08	1.13357e+08	1.21429e+08	1.31848e+08	1.23344e+08	1.21435e+08	1.52209e+08	1.41454e+08	1.27932e+08	1.27352e+08	1.33275e+08	1.04651	0.0655832	8.15363	8.10615	8.05445	8.08432	8.12007	8.09112	8.08434	8.18244	8.15062	8.10698	0.462878	0.334533
Q99JR1	Sfxn1	sp|Q99JR1|SFXN1_MOUSE Sideroflexin-1 OS=Mus musculus OX=10090 GN=Sfxn1 PE=1 SV=3	1.55538e+07	2.27967e+07	2.15104e+07	2.01662e+07	2.17176e+07	2.17522e+07	2.143e+07	2.16151e+07	2.34601e+07	2.42712e+07	2.21857e+07	2.15886e+07	2.25924e+07	1.0465	0.0655668	7.35787	7.33265	7.30462	7.33681	7.3375	7.33102	7.33476	7.37033	7.38509	7.34607	0.185504	0.731646
P10630	Eif4a2	sp|P10630|IF4A2_MOUSE Eukaryotic initiation factor 4A-II OS=Mus musculus OX=10090 GN=Eif4a2 PE=1 SV=2	2.14161e+07	6.4629e+06	7.73915e+06	8.44331e+06	8.01295e+06	7.84909e+06	8.15537e+06	8.29868e+06	7.77801e+06	8.16172e+06	7.90192e+06	7.70148e+06	8.05914e+06	1.04644	0.0654901	6.81043	6.88869	6.92651	6.90379	6.89482	6.91144	6.91901	6.89087	6.91178	6.89773	0.325301	0.487715
Q8BH48	Ubap1	sp|Q8BH48|UBAP1_MOUSE Ubiquitin-associated protein 1 OS=Mus musculus OX=10090 GN=Ubap1 PE=1 SV=1	26727.1	13180	21222.9	17747.7	16514.1	17810.4	14506.4	18159.9	19411.7	19412.9	18996.2	17295	18097.4	1.0464	0.0654291	4.11995	4.32682	4.24917	4.21788	4.2507	4.16159	4.25914	4.28809	4.28811	4.27869	0.604001	0.218962
B1AR13	Cisd3	sp|B1AR13|CISD3_MOUSE CDGSH iron-sulfur domain-containing protein 3, mitochondrial OS=Mus musculus OX=10090 GN=Cisd3 PE=1 SV=1	2.44471e+06	2.84493e+06	2.81301e+06	2.61605e+06	2.7063e+06	3.18072e+06	2.90706e+06	2.98742e+06	3.10858e+06	2.78089e+06	3.03388e+06	2.8322e+06	2.96357e+06	1.04638	0.0654118	6.45407	6.44917	6.41765	6.43238	6.50253	6.46345	6.4753	6.49256	6.44418	6.482	0.255077	0.593328
P61205	Arf3	sp|P61205|ARF3_MOUSE ADP-ribosylation factor 3 OS=Mus musculus OX=10090 GN=Arf3 PE=2 SV=2;sp|P84078|ARF1_MOUSE ADP-ribosylation factor 1 OS=Mus musculus OX=10090 GN=Arf1 PE=1 SV=2;sp|Q8BSL7|ARF2_MOUSE ADP-ribosylation factor 2 OS=Mus musculus OX=10090 GN=A	2.36121e+07	1.96631e+07	2.03205e+07	1.98014e+07	1.87515e+07	2.04981e+07	2.01471e+07	2.06311e+07	2.15156e+07	2.07433e+07	2.05887e+07	1.98069e+07	2.07252e+07	1.04636	0.0653777	7.29365	7.30793	7.2967	7.27304	7.31171	7.30421	7.31452	7.33275	7.31688	7.31363	0.0424647	1.37197
Q60715	P4ha1	sp|Q60715|P4HA1_MOUSE Prolyl 4-hydroxylase subunit alpha-1 OS=Mus musculus OX=10090 GN=P4ha1 PE=1 SV=2	1.61745e+06	1.17318e+06	1.16306e+06	1.25877e+06	1.12224e+06	1.02912e+06	1.18483e+06	1.27446e+06	1.12923e+06	1.2306e+06	1.1936e+06	1.14927e+06	1.20255e+06	1.04635	0.0653699	6.06936	6.0656	6.09995	6.05009	6.01246	6.07366	6.10533	6.05278	6.09012	6.07686	0.260842	0.583622
Q9CY58	Serbp1	sp|Q9CY58|PAIRB_MOUSE Plasminogen activator inhibitor 1 RNA-binding protein OS=Mus musculus OX=10090 GN=Serbp1 PE=1 SV=2	3.84884e+07	1.42652e+07	1.50429e+07	1.69517e+07	1.65005e+07	1.55091e+07	1.7168e+07	1.69889e+07	1.52627e+07	1.58069e+07	1.66699e+07	1.56539e+07	1.63793e+07	1.04634	0.065355	7.15428	7.17733	7.22921	7.2175	7.19059	7.23472	7.23017	7.18363	7.19885	7.22193	0.263089	0.579898
O70503	Hsd17b12	sp|O70503|DHB12_MOUSE Very-long-chain 3-oxoacyl-CoA reductase OS=Mus musculus OX=10090 GN=Hsd17b12 PE=1 SV=1	2.47817e+06	2.27876e+06	2.09507e+06	2.03373e+06	1.90858e+06	2.06803e+06	2.0714e+06	2.04799e+06	2.31777e+06	2.29874e+06	2.12871e+06	2.07683e+06	2.17292e+06	1.04627	0.0652502	6.3577	6.3212	6.30829	6.28071	6.31556	6.31627	6.31133	6.36507	6.36149	6.32812	0.272401	0.564792
Q99LE6	Abcf2	sp|Q99LE6|ABCF2_MOUSE ATP-binding cassette sub-family F member 2 OS=Mus musculus OX=10090 GN=Abcf2 PE=1 SV=1	473966	332372	312636	322404	321892	317358	336074	347646	330835	338692	327738	321332	336197	1.04626	0.06524	5.52163	5.49504	5.5084	5.50771	5.50155	5.52644	5.54114	5.51961	5.52981	5.51553	0.0137955	1.86026
P46471	Psmc2	sp|P46471|PRS7_MOUSE 26S proteasome regulatory subunit 7 OS=Mus musculus OX=10090 GN=Psmc2 PE=1 SV=5	1.09511e+07	6.27883e+06	6.30208e+06	6.67969e+06	6.35954e+06	6.3446e+06	6.70565e+06	6.93609e+06	6.57749e+06	6.58253e+06	6.63509e+06	6.39295e+06	6.68737e+06	1.04605	0.064958	6.79788	6.79948	6.82476	6.80343	6.8024	6.82644	6.84111	6.81806	6.81839	6.82185	0.0166257	1.77922
Q9CR10	Oxld1	sp|Q9CR10|OXLD1_MOUSE Oxidoreductase-like domain-containing protein 1 OS=Mus musculus OX=10090 GN=Oxld1 PE=1 SV=1	26524.9	21203	17117.6	20829.3	20379.2	22030.5	22659.7	20114.2	19572.1	21052.6	22834.5	20311.9	21246.6	1.04602	0.064908	4.32642	4.23347	4.3187	4.30921	4.34304	4.35527	4.30352	4.29166	4.32333	4.35861	0.4082	0.389127
Q9D6Y7	Msra	sp|Q9D6Y7|MSRA_MOUSE Mitochondrial peptide methionine sulfoxide reductase OS=Mus musculus OX=10090 GN=Msra PE=1 SV=1	1.59392e+07	2.05202e+07	2.01519e+07	1.96764e+07	1.96963e+07	2.06748e+07	1.99935e+07	2.05895e+07	2.19574e+07	2.23394e+07	2.04727e+07	2.01439e+07	2.10705e+07	1.046	0.0648805	7.31218	7.30432	7.29395	7.29439	7.31544	7.30089	7.31365	7.34158	7.34907	7.31118	0.0997295	1.00118
P35293	Rab18	sp|P35293|RAB18_MOUSE Ras-related protein Rab-18 OS=Mus musculus OX=10090 GN=Rab18 PE=1 SV=2	8.14189e+06	6.34256e+06	6.15333e+06	6.45e+06	6.29448e+06	6.24344e+06	6.52933e+06	6.89732e+06	6.334e+06	6.61497e+06	6.55491e+06	6.29676e+06	6.58611e+06	1.04595	0.064815	6.80226	6.78911	6.80956	6.79896	6.79542	6.81487	6.83868	6.80168	6.82053	6.81657	0.022361	1.65051
Q921R7	Slc35a5	sp|Q921R7|S35A5_MOUSE Probable UDP-sugar transporter protein SLC35A5 OS=Mus musculus OX=10090 GN=Slc35a5 PE=1 SV=3	65718.7	47262.1	44983.2	50970	49185	53266.5	52380.4	53136.8	46060.4	51370.6	54006.9	49133.3	51391	1.04595	0.0648138	4.67452	4.65306	4.70732	4.69184	4.72646	4.71918	4.7254	4.66334	4.71072	4.73246	0.299851	0.523094
P62821	Rab1A	sp|P62821|RAB1A_MOUSE Ras-related protein Rab-1A OS=Mus musculus OX=10090 GN=Rab1A PE=1 SV=3	1.53149e+07	2.20078e+07	1.74294e+07	1.38498e+07	1.43016e+07	1.5466e+07	1.5981e+07	1.59483e+07	1.90603e+07	1.84039e+07	1.74769e+07	1.66109e+07	1.73741e+07	1.04594	0.0648022	7.34258	7.24128	7.14144	7.15539	7.18938	7.2036	7.20271	7.28013	7.26491	7.24246	0.550381	0.259336
Q2TPA8	Hsdl2	sp|Q2TPA8|HSDL2_MOUSE Hydroxysteroid dehydrogenase-like protein 2 OS=Mus musculus OX=10090 GN=Hsdl2 PE=1 SV=1	7.03991e+06	8.54516e+06	8.70565e+06	9.30069e+06	9.49172e+06	8.97826e+06	9.61075e+06	9.12817e+06	9.17536e+06	1.00875e+07	9.08798e+06	9.0043e+06	9.41795e+06	1.04594	0.064799	6.93172	6.9398	6.96852	6.97734	6.95319	6.98276	6.96038	6.96262	7.00378	6.95847	0.148635	0.827878
Q9Z1A1	Tfg	tr|Q9Z1A1|Q9Z1A1_MOUSE TFG protein OS=Mus musculus OX=10090 GN=Tfg PE=1 SV=1	1.37367e+07	7.35167e+06	7.2916e+06	7.23093e+06	7.63145e+06	7.18733e+06	7.74199e+06	7.8799e+06	7.43983e+06	7.81111e+06	7.49991e+06	7.3386e+06	7.67455e+06	1.04578	0.0645776	6.86639	6.86282	6.85919	6.88261	6.85657	6.88885	6.89652	6.87156	6.89271	6.87506	0.0203488	1.69146
Q80X71	Tmem106b	sp|Q80X71|T106B_MOUSE Transmembrane protein 106B OS=Mus musculus OX=10090 GN=Tmem106b PE=1 SV=1	93139.2	74489.8	81709.5	81390.9	78168.4	84945.5	89025.7	84024	82718.9	76587	86667.6	80140.8	83804.7	1.04572	0.0644934	4.8721	4.91228	4.91058	4.89304	4.92915	4.94952	4.92441	4.91761	4.88416	4.93786	0.227031	0.643914
Q80XL6	Acad11	sp|Q80XL6|ACD11_MOUSE Acyl-CoA dehydrogenase family member 11 OS=Mus musculus OX=10090 GN=Acad11 PE=1 SV=2	2.07032e+07	2.32574e+07	2.59187e+07	2.82153e+07	2.61124e+07	2.57453e+07	2.72981e+07	2.63625e+07	2.65809e+07	3.00147e+07	2.4897e+07	2.58498e+07	2.70306e+07	1.04568	0.0644399	7.36656	7.41361	7.45048	7.41685	7.4107	7.43613	7.42099	7.42457	7.47733	7.39615	0.333543	0.476848
Q8CHK3	Mboat7	sp|Q8CHK3|MBOA7_MOUSE Lysophospholipid acyltransferase 7 OS=Mus musculus OX=10090 GN=Mboat7 PE=1 SV=1	1.61427e+06	993273	1.10665e+06	1.21992e+06	1.18709e+06	1.13064e+06	1.19799e+06	1.21897e+06	1.11356e+06	1.17707e+06	1.18747e+06	1.12751e+06	1.17901e+06	1.04567	0.0644337	5.99707	6.04401	6.08633	6.07448	6.05332	6.07846	6.08599	6.04672	6.0708	6.07462	0.262018	0.581669
P97351	Rps3a	sp|P97351|RS3A_MOUSE 40S ribosomal protein S3a OS=Mus musculus OX=10090 GN=Rps3a PE=1 SV=3	1.4786e+07	2.09097e+07	1.75935e+07	1.52133e+07	1.51026e+07	1.58542e+07	1.67188e+07	1.68551e+07	1.9223e+07	1.82972e+07	1.74436e+07	1.69347e+07	1.77076e+07	1.04564	0.0643862	7.32035	7.24535	7.18222	7.17905	7.20014	7.22321	7.22673	7.28382	7.26239	7.24164	0.465209	0.332352
Q8BK64	Ahsa1	sp|Q8BK64|AHSA1_MOUSE Activator of 90 kDa heat shock protein ATPase homolog 1 OS=Mus musculus OX=10090 GN=Ahsa1 PE=1 SV=2	7.77761e+06	5.28874e+06	5.7601e+06	6.07429e+06	5.44094e+06	5.56832e+06	5.87912e+06	5.99215e+06	5.99447e+06	5.80773e+06	5.74232e+06	5.62648e+06	5.88316e+06	1.04562	0.0643594	6.72335	6.76043	6.7835	6.73567	6.74572	6.76931	6.77758	6.77775	6.76401	6.75909	0.110352	0.957219
Q9CQ10	Chmp3	sp|Q9CQ10|CHMP3_MOUSE Charged multivesicular body protein 3 OS=Mus musculus OX=10090 GN=Chmp3 PE=1 SV=3	337718	225034	221418	254782	248856	229587	248733	252065	241392	252239	239008	235936	246688	1.04557	0.064292	5.35225	5.34521	5.40617	5.39595	5.36095	5.39573	5.40151	5.38272	5.40181	5.37842	0.167138	0.776926
Q9Z329	Itpr2	sp|Q9Z329|ITPR2_MOUSE Inositol 1,4,5-trisphosphate receptor type 2 OS=Mus musculus OX=10090 GN=Itpr2 PE=1 SV=4	1.95057e+06	1.22274e+06	1.36976e+06	1.51964e+06	1.53252e+06	1.42861e+06	1.64717e+06	1.85821e+06	1.025e+06	1.50253e+06	1.36113e+06	1.41465e+06	1.47881e+06	1.04535	0.0639889	6.08733	6.13664	6.18174	6.18541	6.15491	6.21674	6.2691	6.01072	6.17682	6.1339	0.802199	0.095718
Q5XG73	Acbd5	sp|Q5XG73|ACBD5_MOUSE Acyl-CoA-binding domain-containing protein 5 OS=Mus musculus OX=10090 GN=Acbd5 PE=1 SV=1	2.99076e+06	2.11151e+06	2.50869e+06	2.94054e+06	2.73149e+06	2.42962e+06	2.89054e+06	2.73927e+06	2.47584e+06	2.59394e+06	2.59811e+06	2.54437e+06	2.65954e+06	1.04527	0.0638694	6.32459	6.39945	6.46843	6.4364	6.38554	6.46098	6.43764	6.39372	6.41396	6.41466	0.451806	0.345048
Q924Z4	Cers2	sp|Q924Z4|CERS2_MOUSE Ceramide synthase 2 OS=Mus musculus OX=10090 GN=Cers2 PE=1 SV=1	3.4889e+06	2.15183e+06	2.3757e+06	2.67573e+06	2.54396e+06	2.3649e+06	2.62139e+06	2.6179e+06	2.38262e+06	2.52915e+06	2.50825e+06	2.42242e+06	2.53186e+06	1.04518	0.0637487	6.33281	6.37579	6.42744	6.40551	6.37381	6.41853	6.41795	6.37706	6.40297	6.39937	0.28971	0.538036
P61110	Kap	sp|P61110|ANRE_MOUSE Kidney androgen-regulated protein OS=Mus musculus OX=10090 GN=Kap PE=2 SV=1	2.5179e+06	1.00047e+06	1.12218e+06	1.42461e+06	1.16827e+06	1.15132e+06	1.27801e+06	1.34114e+06	1.17634e+06	1.18128e+06	1.1551e+06	1.17337e+06	1.22637e+06	1.04517	0.0637389	6.00021	6.05006	6.1537	6.06754	6.0612	6.10654	6.12747	6.07053	6.07235	6.06262	0.463438	0.334009
Q6Y7W8	Gigyf2	sp|Q6Y7W8|GGYF2_MOUSE GRB10-interacting GYF protein 2 OS=Mus musculus OX=10090 GN=Gigyf2 PE=1 SV=2	472353	313941	326012	313555	328449	314484	335716	337367	329129	331499	334795	319288	333701	1.04514	0.0636986	5.49685	5.51323	5.49631	5.51647	5.4976	5.52597	5.5281	5.51737	5.52048	5.52478	0.00405226	2.3923
P70419	Galnt3	sp|P70419|GALT3_MOUSE Polypeptide N-acetylgalactosaminyltransferase 3 OS=Mus musculus OX=10090 GN=Galnt3 PE=1 SV=3	3.64515e+06	1.14127e+06	1.27644e+06	1.40142e+06	1.3447e+06	1.39135e+06	1.48598e+06	1.44601e+06	1.27453e+06	1.25786e+06	1.38515e+06	1.31104e+06	1.3699e+06	1.0449	0.0633661	6.05739	6.106	6.14657	6.12863	6.14344	6.17201	6.16017	6.10535	6.09963	6.1415	0.402321	0.395427
O09159	Man2b1	sp|O09159|MA2B1_MOUSE Lysosomal alpha-mannosidase OS=Mus musculus OX=10090 GN=Man2b1 PE=1 SV=4	4.25212e+06	1.14438e+06	1.11271e+06	1.11389e+06	1.17557e+06	1.2847e+06	1.21243e+06	1.26777e+06	1.18448e+06	1.25395e+06	1.17431e+06	1.16625e+06	1.21859e+06	1.04488	0.0633341	6.05857	6.04638	6.04684	6.07025	6.1088	6.08366	6.10304	6.07353	6.09828	6.06978	0.180111	0.744459
P59235	Nup43	sp|P59235|NUP43_MOUSE Nucleoporin Nup43 OS=Mus musculus OX=10090 GN=Nup43 PE=1 SV=2	171941	73519.8	76451.7	82489.8	81754.3	91926.5	90052.2	94500.4	82007.1	76106.5	81701.7	81228.4	84873.6	1.04488	0.0633313	4.86641	4.88339	4.91641	4.91252	4.96345	4.9545	4.97544	4.91386	4.88143	4.91224	0.441307	0.355259
Q9DCC8	Tomm20	sp|Q9DCC8|TOM20_MOUSE Mitochondrial import receptor subunit TOM20 homolog OS=Mus musculus OX=10090 GN=Tomm20 PE=1 SV=1	1.60827e+06	3.49582e+06	3.51419e+06	3.63027e+06	3.6695e+06	3.69876e+06	3.76165e+06	3.77261e+06	3.77003e+06	3.76696e+06	3.74368e+06	3.60171e+06	3.76298e+06	1.04478	0.0631967	6.54355	6.54583	6.55994	6.56461	6.56806	6.57538	6.57664	6.57634	6.57599	6.5733	0.00503358	2.29812
Q9WV69	Dmtn	sp|Q9WV69|DEMA_MOUSE Dematin OS=Mus musculus OX=10090 GN=Dmtn PE=1 SV=1	2.60361e+06	2.04914e+06	2.11832e+06	2.24675e+06	2.5406e+06	2.26649e+06	2.34946e+06	2.39755e+06	2.15935e+06	2.49672e+06	2.319e+06	2.24426e+06	2.34442e+06	1.04463	0.062988	6.31157	6.32599	6.35156	6.40494	6.35535	6.37097	6.37977	6.33432	6.39737	6.3653	0.331633	0.479342
Q571I4	Prag1	sp|Q571I4|PRAG1_MOUSE Inactive tyrosine-protein kinase PRAG1 OS=Mus musculus OX=10090 GN=Prag1 PE=1 SV=3	41071.8	13728.6	14625.3	15633.3	17660	10996.9	17843.5	15276.9	12247	14163.5	16348.5	14528.8	15175.9	1.04453	0.0628597	4.13766	4.16513	4.19408	4.24702	4.04131	4.2515	4.18406	4.08807	4.1512	4.2135	0.652078	0.185701
P62900	Rpl31	sp|P62900|RL31_MOUSE 60S ribosomal protein L31 OS=Mus musculus OX=10090 GN=Rpl31 PE=1 SV=1	1.66955e+07	1.67789e+07	1.63e+07	1.77308e+07	1.65735e+07	1.60757e+07	1.77569e+07	1.76119e+07	1.77146e+07	1.70359e+07	1.70505e+07	1.66918e+07	1.7434e+07	1.04446	0.0627629	7.22476	7.21219	7.24873	7.21941	7.20617	7.24937	7.24581	7.24833	7.23137	7.23174	0.0521568	1.28269
Q9QY73	Tmem59	sp|Q9QY73|TMM59_MOUSE Transmembrane protein 59 OS=Mus musculus OX=10090 GN=Tmem59 PE=1 SV=2	435324	198147	208890	258633	254546	243017	243883	278830	227641	219978	244603	232647	242987	1.04445	0.0627393	5.29699	5.31992	5.41269	5.40577	5.38564	5.38718	5.44534	5.35725	5.34238	5.38846	0.516722	0.286743
Q9D3B1	Hacd2	sp|Q9D3B1|HACD2_MOUSE Very-long-chain (3R)-3-hydroxyacyl-CoA dehydratase 2 OS=Mus musculus OX=10090 GN=Hacd2 PE=1 SV=1	2.87471e+06	2.79014e+06	3.01684e+06	3.1092e+06	3.03347e+06	2.76695e+06	3.10509e+06	3.16463e+06	2.88599e+06	3.09952e+06	3.11547e+06	2.94332e+06	3.07414e+06	1.04445	0.0627384	6.44563	6.47955	6.49265	6.48194	6.442	6.49207	6.50032	6.4603	6.49129	6.49352	0.161842	0.790909
P62082	Rps7	sp|P62082|RS7_MOUSE 40S ribosomal protein S7 OS=Mus musculus OX=10090 GN=Rps7 PE=1 SV=1	9.71311e+06	1.20675e+07	1.06855e+07	1.01077e+07	9.54755e+06	9.92865e+06	1.05323e+07	1.06254e+07	1.16482e+07	1.13e+07	1.05556e+07	1.04674e+07	1.09323e+07	1.04441	0.0626945	7.08162	7.02879	7.00465	6.97989	6.99689	7.02252	7.02635	7.06626	7.05308	7.02348	0.343027	0.464671
Q99KR8	Fuca2	sp|Q99KR8|FUCO2_MOUSE Plasma alpha-L-fucosidase OS=Mus musculus OX=10090 GN=Fuca2 PE=1 SV=1	919619	403106	423807	475449	433108	431648	459002	457233	440786	469568	436634	433424	452645	1.04435	0.0626005	5.60542	5.62717	5.67711	5.6366	5.63513	5.66182	5.66014	5.64423	5.6717	5.64012	0.176248	0.753877
Q3V4B5	Commd6	sp|Q3V4B5|COMD6_MOUSE COMM domain-containing protein 6 OS=Mus musculus OX=10090 GN=Commd6 PE=1 SV=1	106624	25318	29544.8	31380.2	30974.6	28440.3	32145.5	39499.3	25890.6	26611.4	27967.5	29131.6	30422.8	1.04433	0.0625716	4.40345	4.4705	4.49667	4.49102	4.45395	4.50713	4.5966	4.41316	4.42508	4.44667	0.708793	0.149481
P58686	Bbln	sp|P58686|BBLN_MOUSE Bublin coiled-coil protein OS=Mus musculus OX=10090 GN=Bbln PE=3 SV=1	32385	14151.5	14066.7	21046.6	22139.2	15261	17765	26363.6	15701.1	16172.5	14494.4	17333	18099.3	1.04421	0.0624138	4.15083	4.14822	4.3232	4.34518	4.18361	4.24959	4.42102	4.19596	4.20881	4.16123	0.792037	0.101254
Q9CQI6	Cotl1	sp|Q9CQI6|COTL1_MOUSE Coactosin-like protein OS=Mus musculus OX=10090 GN=Cotl1 PE=1 SV=3	1.24227e+07	2.80219e+07	2.27037e+07	1.995e+07	2.23597e+07	2.21312e+07	2.27971e+07	2.3746e+07	2.40579e+07	2.53471e+07	2.43095e+07	2.30333e+07	2.40515e+07	1.04421	0.0624066	7.4475	7.3561	7.29994	7.34947	7.34501	7.35788	7.37559	7.38126	7.40393	7.38578	0.423281	0.373372
Q9D8C4	Ifi35	sp|Q9D8C4|IN35_MOUSE Interferon-induced 35 kDa protein homolog OS=Mus musculus OX=10090 GN=Ifi35 PE=1 SV=3	74773.8	73947.2	73505.5	73096.3	72943.3	70230.1	86416.1	80906.8	63831.5	76669.6	71976.7	72744.5	75960.1	1.0442	0.0624047	4.86893	4.86633	4.8639	4.86299	4.84653	4.9366	4.90799	4.80504	4.88463	4.8572	0.489363	0.310369
P56873	Znrd2	sp|P56873|ZNRD2_MOUSE Protein ZNRD2 OS=Mus musculus OX=10090 GN=Znrd2 PE=1 SV=1	307647	138704	134221	157639	150324	131546	149452	148777	139396	157987	148299	142487	148782	1.04418	0.0623726	5.14209	5.12782	5.19767	5.17703	5.11908	5.1745	5.17254	5.14425	5.19862	5.17114	0.292038	0.534561
Q9QXL2	Kif21a	sp|Q9QXL2|KI21A_MOUSE Kinesin-like protein KIF21A OS=Mus musculus OX=10090 GN=Kif21a PE=1 SV=2	1.96807e+06	909761	988678	1.05916e+06	1.05009e+06	1.02738e+06	1.09677e+06	1.12657e+06	995206	982695	1.05622e+06	1.00701e+06	1.05149e+06	1.04417	0.0623581	5.95893	5.99506	6.02496	6.02123	6.01173	6.04012	6.05176	5.99791	5.99242	6.02376	0.292013	0.534598
Q9JJW6	Alyref2	sp|Q9JJW6|ALRF2_MOUSE Aly/REF export factor 2 OS=Mus musculus OX=10090 GN=Alyref2 PE=1 SV=1	41611.1	13424	11163.4	17373.9	16539.8	12968.8	11937.2	19608.9	13148.7	17088.5	12840.5	14294	14924.8	1.04413	0.0622993	4.12791	4.04784	4.23992	4.21856	4.11293	4.07694	4.29248	4.11891	4.23273	4.10862	0.768957	0.114098
Q9QUH0	Glrx	sp|Q9QUH0|GLRX1_MOUSE Glutaredoxin-1 OS=Mus musculus OX=10090 GN=Glrx PE=1 SV=3	5.27368e+06	2.45647e+06	2.58086e+06	2.67291e+06	2.77129e+06	2.7502e+06	2.84239e+06	2.84656e+06	2.68973e+06	2.76167e+06	2.67415e+06	2.64634e+06	2.7629e+06	1.04404	0.0621829	6.39031	6.41176	6.42698	6.44268	6.43936	6.45368	6.45432	6.42971	6.44117	6.42719	0.129049	0.889246
P97346	Nxn	sp|P97346|NXN_MOUSE Nucleoredoxin OS=Mus musculus OX=10090 GN=Nxn PE=1 SV=1	15407.4	17626.1	16467.5	17575.5	23131.3	19601	17686.4	19937.7	18432.1	22274.1	20222.2	18880.3	19710.5	1.04397	0.0620862	4.24618	4.21665	4.24493	4.36422	4.2923	4.24767	4.2997	4.2656	4.34782	4.30585	0.529448	0.276177
Q8BXK8	Agap1	sp|Q8BXK8|AGAP1_MOUSE Arf-GAP with GTPase, ANK repeat and PH domain-containing protein 1 OS=Mus musculus OX=10090 GN=Agap1 PE=1 SV=1	340776	227035	278579	255458	227204	223491	227267	259737	263606	274087	240316	242353	253003	1.04394	0.0620405	5.35609	5.44495	5.40732	5.35642	5.34926	5.35654	5.41454	5.42096	5.43789	5.38079	0.439949	0.356597
Q8C5P7	Tdrp	sp|Q8C5P7|TDRP_MOUSE Testis development-related protein OS=Mus musculus OX=10090 GN=Tdrp PE=1 SV=1	896746	347945	403127	505387	535562	456218	490560	532903	410346	448718	464324	449648	469370	1.04386	0.0619311	5.54151	5.60544	5.70363	5.72881	5.65917	5.69069	5.72665	5.61315	5.65197	5.66682	0.583806	0.233732
Q80TV8	Clasp1	sp|Q80TV8|CLAP1_MOUSE CLIP-associating protein 1 OS=Mus musculus OX=10090 GN=Clasp1 PE=1 SV=2	836411	385851	425901	460058	452175	425579	451104	466370	422188	455550	448628	429913	448768	1.04386	0.0619259	5.58642	5.62931	5.66281	5.65531	5.62898	5.65428	5.66873	5.62551	5.65854	5.65189	0.241326	0.617396
Q62426	Cstb	sp|Q62426|CYTB_MOUSE Cystatin-B OS=Mus musculus OX=10090 GN=Cstb PE=1 SV=1	981447	1.23964e+06	1.20041e+06	1.19718e+06	1.17635e+06	1.35061e+06	1.31681e+06	1.24781e+06	1.23826e+06	1.32633e+06	1.30415e+06	1.23284e+06	1.28667e+06	1.04367	0.0616593	6.0933	6.07933	6.07816	6.07054	6.13053	6.11952	6.09615	6.09281	6.12265	6.11533	0.163981	0.785207
Q9D906	Atg7	sp|Q9D906|ATG7_MOUSE Ubiquitin-like modifier-activating enzyme ATG7 OS=Mus musculus OX=10090 GN=Atg7 PE=1 SV=1	234448	121804	115116	120653	120906	117055	128841	127688	113860	126919	124215	119107	124305	1.04364	0.0616247	5.08567	5.06114	5.08154	5.08245	5.06839	5.11006	5.10615	5.05638	5.10353	5.09418	0.131734	0.880303
Q91YT7	Ythdf2	sp|Q91YT7|YTHD2_MOUSE YTH domain-containing family protein 2 OS=Mus musculus OX=10090 GN=Ythdf2 PE=1 SV=1	106766	61935	65552.7	62169.4	75298.1	70387.6	76543.5	74344.7	63434.9	60928	74710.9	67068.6	69992.4	1.04359	0.0615619	4.79194	4.8166	4.79358	4.87679	4.8475	4.88391	4.87126	4.80234	4.78482	4.87339	0.515322	0.287921
O89110	Casp8	sp|O89110|CASP8_MOUSE Caspase-8 OS=Mus musculus OX=10090 GN=Casp8 PE=1 SV=1	3.53826e+06	1.48085e+06	1.64411e+06	1.7983e+06	1.68125e+06	1.59649e+06	1.75744e+06	1.85556e+06	1.67497e+06	1.62243e+06	1.64778e+06	1.6402e+06	1.71164e+06	1.04355	0.0615031	6.17051	6.21593	6.25486	6.22563	6.20317	6.24488	6.26848	6.22401	6.21017	6.2169	0.310743	0.507599
Q8QZY1	Eif3l	sp|Q8QZY1|EIF3L_MOUSE Eukaryotic translation initiation factor 3 subunit L OS=Mus musculus OX=10090 GN=Eif3l PE=1 SV=1	5.85488e+06	3.9668e+06	3.7113e+06	3.68882e+06	3.51869e+06	3.71185e+06	3.87261e+06	3.94808e+06	3.90833e+06	3.84692e+06	3.83117e+06	3.71949e+06	3.88142e+06	1.04354	0.0614804	6.59844	6.56953	6.56689	6.54638	6.56959	6.588	6.59639	6.59199	6.58511	6.58333	0.0609289	1.21518
Q99N89	Mrpl43	sp|Q99N89|RM43_MOUSE 39S ribosomal protein L43, mitochondrial OS=Mus musculus OX=10090 GN=Mrpl43 PE=1 SV=1	33771.8	80275.7	56882.6	40880.7	47374.1	51981.2	51161	53868.2	64643.9	60548.1	59216	55478.9	57887.5	1.04341	0.0613122	4.90459	4.75499	4.61153	4.67555	4.71585	4.70895	4.73134	4.81053	4.78211	4.77245	0.600354	0.221593
Q9CUX1	Thap12	sp|Q9CUX1|P52K_MOUSE 52 kDa repressor of the inhibitor of the protein kinase OS=Mus musculus OX=10090 GN=Thap12 PE=2 SV=2	28236.7	6047.01	9402.87	12434.6	10742.9	9393.13	10490.9	9580.18	10717.6	10248.1	9059.16	9604.09	10019.2	1.04322	0.0610441	3.78161	3.97331	4.09467	4.03116	3.97286	4.02085	3.98142	4.03014	4.01069	3.95714	0.602209	0.220253
E9Q9B7	Kidins220	tr|E9Q9B7|E9Q9B7_MOUSE Kinase D-interacting substrate 220 OS=Mus musculus OX=10090 GN=Kidins220 PE=1 SV=1	1.39065e+06	733212	787379	934967	900572	853227	893086	925069	822862	889974	860026	841871	878203	1.04316	0.0609552	5.86523	5.89618	5.9708	5.95452	5.93107	5.95089	5.96617	5.91533	5.94938	5.93451	0.377113	0.423528
Q9CQ48	Nudcd2	sp|Q9CQ48|NUDC2_MOUSE NudC domain-containing protein 2 OS=Mus musculus OX=10090 GN=Nudcd2 PE=1 SV=1	449962	223685	233009	265028	273392	260227	272796	297589	237471	241841	259722	251068	261884	1.04308	0.0608484	5.34964	5.36737	5.42329	5.43679	5.41535	5.43584	5.47362	5.37561	5.38353	5.41451	0.482399	0.316594
Q99NH0	Ankrd17	sp|Q99NH0|ANR17_MOUSE Ankyrin repeat domain-containing protein 17 OS=Mus musculus OX=10090 GN=Ankrd17 PE=1 SV=2	104017	54554.6	58900	61024.3	58831.3	56398.1	58651.5	66410.9	57278.1	63315.5	56497.3	57941.7	60430.7	1.04296	0.060679	4.73684	4.77012	4.78551	4.76962	4.75127	4.76829	4.82225	4.758	4.80152	4.75204	0.297568	0.526413
Q8CIF4	Btd	sp|Q8CIF4|BTD_MOUSE Biotinidase OS=Mus musculus OX=10090 GN=Btd PE=1 SV=2	989898	587832	637799	668003	663375	736273	743334	752607	655105	598994	684592	658656	686927	1.04292	0.0606299	5.76925	5.80468	5.82478	5.82176	5.86704	5.87118	5.87657	5.81631	5.77742	5.83543	0.481191	0.317682
P51863	Atp6v0d1	sp|P51863|VA0D1_MOUSE V-type proton ATPase subunit d 1 OS=Mus musculus OX=10090 GN=Atp6v0d1 PE=1 SV=2	3.23947e+06	9.08397e+06	7.33446e+06	6.03297e+06	6.19377e+06	7.16857e+06	6.81546e+06	6.57314e+06	8.32974e+06	8.20677e+06	7.42158e+06	7.16275e+06	7.46934e+06	1.0428	0.0604679	6.95828	6.86537	6.78053	6.79196	6.85543	6.8335	6.81777	6.92063	6.91417	6.8705	0.594781	0.225643
Q9Z1X2	Ptdss2	sp|Q9Z1X2|PTSS2_MOUSE Phosphatidylserine synthase 2 OS=Mus musculus OX=10090 GN=Ptdss2 PE=1 SV=2	99957.6	95000.1	85984.5	90588.5	90694.2	86881.6	93011.7	93412.5	88348.1	96062.2	97508.5	89829.8	93668.6	1.04273	0.060372	4.97773	4.93443	4.95708	4.95758	4.93893	4.96854	4.97041	4.9462	4.98256	4.98905	0.126056	0.899438
Q9JJW0	Pxmp4	sp|Q9JJW0|PXMP4_MOUSE Peroxisomal membrane protein 4 OS=Mus musculus OX=10090 GN=Pxmp4 PE=1 SV=3	606314	646510	671404	667158	623078	655917	741002	734356	666608	659845	601700	652813	680702	1.04272	0.060353	5.81058	5.82698	5.82423	5.79454	5.81685	5.86982	5.86591	5.82387	5.81944	5.77938	0.3628	0.440332
Q8BGD9	Eif4b	sp|Q8BGD9|IF4B_MOUSE Eukaryotic translation initiation factor 4B OS=Mus musculus OX=10090 GN=Eif4b PE=1 SV=1	2.36314e+07	1.33149e+07	1.42099e+07	1.55342e+07	1.56959e+07	1.44783e+07	1.60133e+07	1.62379e+07	1.39328e+07	1.47386e+07	1.54329e+07	1.46466e+07	1.52711e+07	1.04263	0.0602326	7.12434	7.15259	7.19129	7.19579	7.16072	7.20448	7.21053	7.14404	7.16845	7.18845	0.339119	0.469648
P80314	Cct2	sp|P80314|TCPB_MOUSE T-complex protein 1 subunit beta OS=Mus musculus OX=10090 GN=Cct2 PE=1 SV=4	2.5102e+07	1.45009e+07	1.47608e+07	1.5318e+07	1.4832e+07	1.4622e+07	1.525e+07	1.57637e+07	1.53802e+07	1.5373e+07	1.54225e+07	1.48067e+07	1.54379e+07	1.04263	0.0602217	7.16139	7.16911	7.1852	7.1712	7.16501	7.18327	7.19766	7.18696	7.18676	7.18816	0.00495119	2.30529
Q91W50	Csde1	sp|Q91W50|CSDE1_MOUSE Cold shock domain-containing protein E1 OS=Mus musculus OX=10090 GN=Csde1 PE=1 SV=1	7.07266e+06	4.18922e+06	4.29327e+06	4.57412e+06	4.30524e+06	4.14155e+06	4.54418e+06	4.59598e+06	4.38402e+06	4.46917e+06	4.42605e+06	4.30068e+06	4.48388e+06	1.0426	0.0601829	6.62213	6.63279	6.66031	6.634	6.61716	6.65746	6.66238	6.64187	6.65023	6.64602	0.0595626	1.22503
P62281	Rps11	sp|P62281|RS11_MOUSE 40S ribosomal protein S11 OS=Mus musculus OX=10090 GN=Rps11 PE=1 SV=3	3.03482e+07	1.12195e+07	1.12901e+07	1.14696e+07	1.10328e+07	1.12441e+07	1.20573e+07	1.1697e+07	1.20504e+07	1.1098e+07	1.17417e+07	1.12512e+07	1.17289e+07	1.04245	0.0599833	7.04997	7.0527	7.05955	7.04268	7.05093	7.08125	7.06808	7.081	7.04525	7.06973	0.0356254	1.44824
Q60598	Cttn	sp|Q60598|SRC8_MOUSE Src substrate cortactin OS=Mus musculus OX=10090 GN=Cttn PE=1 SV=2	7.1615e+06	7.21769e+06	7.34195e+06	7.65135e+06	7.79465e+06	7.32913e+06	7.76612e+06	7.83122e+06	7.62333e+06	7.92673e+06	7.7689e+06	7.46695e+06	7.78326e+06	1.04236	0.0598548	6.8584	6.86581	6.88374	6.8918	6.86505	6.8902	6.89383	6.88214	6.89909	6.89036	0.0298713	1.52475
Q9DCT6	Bap18	sp|Q9DCT6|BAP18_MOUSE Chromatin complexes subunit BAP18 OS=Mus musculus OX=10090 GN=Bap18 PE=1 SV=1	342341	274952	275880	308488	278725	295177	297518	309864	287176	301843	297432	286644	298767	1.04229	0.0597577	5.43926	5.44072	5.48924	5.44518	5.47008	5.47352	5.49117	5.45815	5.47978	5.47339	0.140413	0.852593
Q80WK2	Slc51b	sp|Q80WK2|OSTB_MOUSE Organic solute transporter subunit beta OS=Mus musculus OX=10090 GN=Slc51b PE=1 SV=1	821436	849893	1.0392e+06	1.09246e+06	1.17593e+06	1.12661e+06	1.10378e+06	1.0546e+06	1.0699e+06	1.23563e+06	1.04351e+06	1.05682e+06	1.10149e+06	1.04227	0.0597283	5.92936	6.0167	6.03841	6.07038	6.05177	6.04288	6.02309	6.02935	6.09189	6.0185	0.498922	0.301968
Q9D8Z2	Triap1	sp|Q9D8Z2|TRIA1_MOUSE TP53-regulated inhibitor of apoptosis 1 OS=Mus musculus OX=10090 GN=Triap1 PE=1 SV=1	1.20981e+06	1.05064e+06	1.05549e+06	1.02802e+06	1.02318e+06	1.12212e+06	1.18472e+06	1.19289e+06	1.03616e+06	1.00342e+06	1.08372e+06	1.05589e+06	1.10018e+06	1.04195	0.0592792	6.02145	6.02346	6.012	6.00995	6.05004	6.07361	6.0766	6.01543	6.00148	6.03492	0.338917	0.469907
Q8K4G1	Ltbp4	sp|Q8K4G1|LTBP4_MOUSE Latent-transforming growth factor beta-binding protein 4 OS=Mus musculus OX=10090 GN=Ltbp4 PE=1 SV=2	94297.3	38939.7	36103.8	41207.2	40094.1	36621.4	40496.3	44612.4	34911.7	38221.4	42815.8	38593.2	40211.5	1.04193	0.0592601	4.5904	4.55756	4.61498	4.60309	4.56375	4.60743	4.64946	4.54298	4.58232	4.63161	0.462472	0.334915
Q8C6B2	Rtkn	sp|Q8C6B2|RTKN_MOUSE Rhotekin OS=Mus musculus OX=10090 GN=Rtkn PE=1 SV=3	636337	372930	360123	399574	395186	361646	356084	465228	361026	408387	377922	377892	393729	1.04191	0.0592307	5.57163	5.55645	5.6016	5.5968	5.55828	5.55155	5.66767	5.55754	5.61107	5.5774	0.510432	0.292062
Q9DBK7	Uba7	tr|Q9DBK7|Q9DBK7_MOUSE E1 ubiquitin-activating enzyme OS=Mus musculus OX=10090 GN=Uba7 PE=1 SV=1	155844	81488.2	74947.7	81846.9	86249.3	76406.5	78431.4	88216.4	87466.8	85859.1	77755.5	80187.7	83545.9	1.04188	0.0591868	4.9111	4.87476	4.91301	4.93576	4.88314	4.8945	4.94555	4.94185	4.93379	4.89074	0.305559	0.514906
P56392	Cox7a1	sp|P56392|CX7A1_MOUSE Cytochrome c oxidase subunit 7A1, mitochondrial OS=Mus musculus OX=10090 GN=Cox7a1 PE=1 SV=1	318554	406350	354868	312643	361632	391068	364156	376211	395838	398101	368552	365312	380572	1.04177	0.0590392	5.6089	5.55007	5.49505	5.55827	5.59225	5.56129	5.57543	5.59752	5.59999	5.5665	0.391127	0.407682
Q9ES97	Rtn3	sp|Q9ES97|RTN3_MOUSE Reticulon-3 OS=Mus musculus OX=10090 GN=Rtn3 PE=1 SV=2	1.64694e+06	1.74063e+06	1.62075e+06	1.51255e+06	1.62671e+06	1.59521e+06	1.70848e+06	1.65932e+06	1.65813e+06	1.70682e+06	1.70099e+06	1.61917e+06	1.68675e+06	1.04174	0.0589902	6.24071	6.20972	6.17971	6.21131	6.20282	6.23261	6.21993	6.21962	6.23219	6.2307	0.113145	0.946365
Q99N85	Mrps18a	sp|Q99N85|RT18A_MOUSE 28S ribosomal protein S18a, mitochondrial OS=Mus musculus OX=10090 GN=Mrps18a PE=2 SV=1	135497	137900	129296	120878	125609	130631	134014	135233	133532	138947	129440	128863	134233	1.04167	0.0589044	5.13957	5.11159	5.08235	5.09902	5.11605	5.12715	5.13109	5.12559	5.14285	5.11207	0.130267	0.885164
Q9WUK2	Eif4h	sp|Q9WUK2|IF4H_MOUSE Eukaryotic translation initiation factor 4H OS=Mus musculus OX=10090 GN=Eif4h PE=1 SV=3	3.88712e+06	3.54818e+06	3.34991e+06	3.18655e+06	3.59456e+06	3.11316e+06	3.56835e+06	3.55676e+06	3.24948e+06	3.58024e+06	3.53661e+06	3.35847e+06	3.49829e+06	1.04163	0.0588445	6.55001	6.52503	6.50332	6.55565	6.4932	6.55247	6.55105	6.51181	6.55391	6.54859	0.252484	0.597766
Q9D0I9	Rars1	sp|Q9D0I9|SYRC_MOUSE Arginine--tRNA ligase, cytoplasmic OS=Mus musculus OX=10090 GN=Rars1 PE=1 SV=2	7.43693e+06	5.43924e+06	5.39695e+06	5.37082e+06	5.21597e+06	5.39769e+06	5.45339e+06	5.72646e+06	5.7356e+06	5.53339e+06	5.48797e+06	5.36413e+06	5.58736e+06	1.04162	0.0588228	6.73554	6.73215	6.73004	6.71734	6.73221	6.73667	6.75789	6.75858	6.74299	6.73941	0.0138003	1.86011
Q91VU1	Yipf1	sp|Q91VU1|YIPF1_MOUSE Protein YIPF1 OS=Mus musculus OX=10090 GN=Yipf1 PE=2 SV=1	65162.5	24250.9	24908.4	27476.7	25651.5	24584.5	26721.9	29495.8	24352.8	26768.3	24795	25374.4	26426.8	1.04147	0.0586255	4.38475	4.39636	4.43898	4.40913	4.39068	4.42688	4.46978	4.38657	4.42764	4.39438	0.361016	0.442474
Q6ZQI3	Mlec	sp|Q6ZQI3|MLEC_MOUSE Malectin OS=Mus musculus OX=10090 GN=Mlec PE=1 SV=2	1.88046e+07	1.73396e+07	1.89895e+07	1.99782e+07	1.82519e+07	1.8313e+07	1.99716e+07	1.94982e+07	1.91292e+07	1.95098e+07	1.86127e+07	1.85744e+07	1.93443e+07	1.04145	0.0585881	7.23904	7.27851	7.30056	7.26131	7.26276	7.30041	7.28999	7.2817	7.29025	7.26981	0.153233	0.814647
P08101	Fcgr2	sp|P08101|FCGR2_MOUSE Low affinity immunoglobulin gamma Fc region receptor II OS=Mus musculus OX=10090 GN=Fcgr2 PE=1 SV=2	232856	215031	206863	190470	205789	215051	213260	220143	210297	227329	204905	206641	215187	1.04136	0.0584648	5.3325	5.31568	5.27983	5.31342	5.33254	5.32891	5.34271	5.32284	5.35666	5.31155	0.191224	0.718457
Q61543	Glg1	sp|Q61543|GSLG1_MOUSE Golgi apparatus protein 1 OS=Mus musculus OX=10090 GN=Glg1 PE=1 SV=1	1.20001e+07	5.6603e+06	5.78357e+06	6.11696e+06	5.82301e+06	6.2526e+06	6.41617e+06	6.68355e+06	5.97142e+06	5.45824e+06	6.3324e+06	5.92729e+06	6.17235e+06	1.04135	0.0584494	6.75284	6.7622	6.78654	6.76515	6.79606	6.80728	6.82501	6.77608	6.73705	6.80157	0.357558	0.446654
Q8VE91	Retreg1	sp|Q8VE91|RETR1_MOUSE Reticulophagy regulator 1 OS=Mus musculus OX=10090 GN=Retreg1 PE=1 SV=2	43147.2	16887.2	14053.5	21710.9	22358.3	18922.7	19275.3	23577.5	18708.9	18441.4	17812.4	18786.5	19563.1	1.04134	0.0584386	4.22758	4.14781	4.3367	4.34946	4.27701	4.28502	4.37252	4.27207	4.26582	4.25075	0.629308	0.201137
Q7TMM9	Tubb2a	sp|Q7TMM9|TBB2A_MOUSE Tubulin beta-2A chain OS=Mus musculus OX=10090 GN=Tubb2a PE=1 SV=1	2.03101e+06	2.75482e+06	2.55265e+06	2.45921e+06	2.44461e+06	2.53672e+06	2.61111e+06	2.5338e+06	2.81775e+06	2.66789e+06	2.64378e+06	2.5496e+06	2.65487e+06	1.04129	0.058366	6.44009	6.40699	6.3908	6.38821	6.40427	6.41683	6.40377	6.4499	6.42617	6.42222	0.17651	0.753232
P24369	Ppib	sp|P24369|PPIB_MOUSE Peptidyl-prolyl cis-trans isomerase B OS=Mus musculus OX=10090 GN=Ppib PE=1 SV=2	2.21594e+07	1.4294e+07	1.47256e+07	1.55162e+07	1.46774e+07	1.47053e+07	1.54625e+07	1.55399e+07	1.5291e+07	1.53692e+07	1.53043e+07	1.47837e+07	1.53934e+07	1.04124	0.0583035	7.15515	7.16807	7.19078	7.16665	7.16747	7.18928	7.19145	7.18443	7.18665	7.18481	0.0178	1.74958
Q9WUM5	Suclg1	sp|Q9WUM5|SUCA_MOUSE Succinate--CoA ligase [ADP/GDP-forming] subunit alpha, mitochondrial OS=Mus musculus OX=10090 GN=Suclg1 PE=1 SV=4	1.9073e+07	2.69692e+07	2.72034e+07	2.60265e+07	2.75404e+07	2.96111e+07	2.79805e+07	2.73177e+07	2.9513e+07	2.92932e+07	2.88934e+07	2.74701e+07	2.85996e+07	1.04111	0.0581291	7.43087	7.43462	7.41542	7.43997	7.47145	7.44686	7.43644	7.47001	7.46677	7.4608	0.151539	0.819477
Q8K2C9	Hacd3	sp|Q8K2C9|HACD3_MOUSE Very-long-chain (3R)-3-hydroxyacyl-CoA dehydratase 3 OS=Mus musculus OX=10090 GN=Hacd3 PE=1 SV=2	1.58018e+06	843679	1.03975e+06	1.22431e+06	1.15588e+06	1.04587e+06	1.15885e+06	1.11975e+06	1.04697e+06	1.09659e+06	1.10529e+06	1.0619e+06	1.10549e+06	1.04105	0.05804	5.92618	6.01693	6.08789	6.06291	6.01948	6.06403	6.04912	6.01993	6.04004	6.04348	0.489551	0.310202
Q9ERT9	Ppp1r1a	sp|Q9ERT9|PPR1A_MOUSE Protein phosphatase 1 regulatory subunit 1A OS=Mus musculus OX=10090 GN=Ppp1r1a PE=1 SV=1	2.83354e+06	2.26633e+06	2.42076e+06	2.49096e+06	2.55133e+06	2.52308e+06	2.54113e+06	2.7763e+06	2.37211e+06	2.36518e+06	2.70009e+06	2.4505e+06	2.55096e+06	1.041	0.0579693	6.35532	6.38395	6.39637	6.40677	6.40193	6.40503	6.44347	6.37514	6.37386	6.43138	0.347157	0.459474
Q01853	Vcp	sp|Q01853|TERA_MOUSE Transitional endoplasmic reticulum ATPase OS=Mus musculus OX=10090 GN=Vcp PE=1 SV=4	1.44956e+08	6.99497e+07	7.36333e+07	7.77948e+07	7.28216e+07	7.27878e+07	7.63622e+07	7.82591e+07	7.58085e+07	7.61591e+07	7.54425e+07	7.33974e+07	7.64063e+07	1.04099	0.0579615	7.84479	7.86707	7.89095	7.86226	7.86206	7.88288	7.89353	7.87972	7.88172	7.87762	0.0561813	1.25041
Q9QYR9	Acot2	sp|Q9QYR9|ACOT2_MOUSE Acyl-coenzyme A thioesterase 2, mitochondrial OS=Mus musculus OX=10090 GN=Acot2 PE=1 SV=2	4.23719e+06	7.82978e+06	7.56353e+06	7.10337e+06	7.12749e+06	7.36767e+06	7.54003e+06	7.49204e+06	7.47238e+06	8.39221e+06	7.60928e+06	7.39837e+06	7.70119e+06	1.04093	0.0578746	6.89375	6.87872	6.85146	6.85294	6.86733	6.87737	6.8746	6.87346	6.92388	6.88134	0.201908	0.694846
Q9CYA0	Creld2	sp|Q9CYA0|CREL2_MOUSE Protein disulfide isomerase Creld2 OS=Mus musculus OX=10090 GN=Creld2 PE=1 SV=1	954433	454032	519113	488679	533493	601266	531748	603830	546160	476437	544636	519317	540562	1.04091	0.0578465	5.65709	5.71526	5.68902	5.72713	5.77907	5.72571	5.78092	5.73732	5.67801	5.73611	0.508267	0.293908
O70579	Slc25a17	sp|O70579|PM34_MOUSE Peroxisomal membrane protein PMP34 OS=Mus musculus OX=10090 GN=Slc25a17 PE=1 SV=1	581636	412890	457302	486123	445168	459001	556435	462667	449712	452142	431868	452097	470565	1.04085	0.0577618	5.61584	5.6602	5.68675	5.64853	5.66181	5.74542	5.66527	5.65294	5.65528	5.63535	0.490271	0.309563
Q9WUR9	Ak4	sp|Q9WUR9|KAD4_MOUSE Adenylate kinase 4, mitochondrial OS=Mus musculus OX=10090 GN=Ak4 PE=1 SV=1	6.8225e+06	2.094e+07	2.04725e+07	1.93499e+07	1.92547e+07	2.03113e+07	1.98769e+07	1.9985e+07	2.26003e+07	2.20827e+07	1.98756e+07	2.00657e+07	2.08841e+07	1.04079	0.0576727	7.32098	7.31117	7.28668	7.28454	7.30774	7.29835	7.3007	7.35411	7.34405	7.29832	0.270261	0.568216
Q9D1Q4	Dpm3	sp|Q9D1Q4|DPM3_MOUSE Dolichol-phosphate mannosyltransferase subunit 3 OS=Mus musculus OX=10090 GN=Dpm3 PE=1 SV=1	824710	786237	723409	719986	764577	794869	879519	876996	722990	747003	717085	757815	788718	1.04078	0.0576639	5.89555	5.85938	5.85732	5.88342	5.9003	5.94425	5.943	5.85913	5.87332	5.85557	0.490706	0.309178
Q5IRJ6	Slc30a9	sp|Q5IRJ6|ZNT9_MOUSE Zinc transporter 9 OS=Mus musculus OX=10090 GN=Slc30a9 PE=1 SV=2	314629	406789	387437	385523	420932	418439	405332	419035	417894	431713	427279	403824	420251	1.04068	0.0575233	5.60937	5.5882	5.58605	5.62421	5.62163	5.60781	5.62225	5.62107	5.6352	5.63071	0.0976148	1.01048
Q99KU1	Dhdds	sp|Q99KU1|DHDDS_MOUSE Dehydrodolichyl diphosphate synthase complex subunit Dhdds OS=Mus musculus OX=10090 GN=Dhdds PE=2 SV=1	930718	511603	579767	656777	619420	567478	608997	665263	581967	598341	599868	587009	610887	1.04068	0.0575226	5.70893	5.76325	5.81742	5.79199	5.75395	5.78462	5.82299	5.7649	5.77695	5.77806	0.40306	0.394631
Q3UNZ8	Cryzl2	sp|Q3UNZ8|QORL2_MOUSE Quinone oxidoreductase-like protein 2 OS=Mus musculus OX=10090 GN=Cryzl2 PE=1 SV=1	1.61278e+07	3.77674e+07	3.76166e+07	3.34801e+07	3.4222e+07	4.17166e+07	3.95252e+07	3.93805e+07	3.91285e+07	3.48617e+07	3.93899e+07	3.69605e+07	3.84571e+07	1.04049	0.057266	7.57712	7.57538	7.52479	7.53431	7.62031	7.59687	7.59528	7.59249	7.54235	7.59538	0.394561	0.403885
P61514	Rpl37a	sp|P61514|RL37A_MOUSE 60S ribosomal protein L37a OS=Mus musculus OX=10090 GN=Rpl37a PE=1 SV=2	1.45303e+06	1.10331e+06	1.08633e+06	1.14077e+06	1.09118e+06	1.08047e+06	1.14581e+06	1.17432e+06	1.13792e+06	1.12715e+06	1.13951e+06	1.10041e+06	1.14494e+06	1.04047	0.0572306	6.0427	6.03596	6.0572	6.0379	6.03361	6.05911	6.06979	6.05611	6.05198	6.05672	0.0101343	1.99421
Q791T5	Mtch1	sp|Q791T5|MTCH1_MOUSE Mitochondrial carrier homolog 1 OS=Mus musculus OX=10090 GN=Mtch1 PE=1 SV=1	2.11149e+06	2.61319e+06	2.54262e+06	2.4761e+06	2.88516e+06	2.70452e+06	2.73189e+06	2.74146e+06	2.63832e+06	2.87015e+06	2.77399e+06	2.64432e+06	2.75116e+06	1.0404	0.0571452	6.41717	6.40528	6.39377	6.46017	6.43209	6.43646	6.43798	6.42133	6.45791	6.4431	0.209636	0.678533
Q6DR98	Nrg1	sp|Q6DR98|NRG1_MOUSE Pro-neuregulin-1, membrane-bound isoform OS=Mus musculus OX=10090 GN=Nrg1 PE=1 SV=1	28749.5	7412.22	10725.5	13840.8	13742.6	12015.8	10363.8	13906.3	11329.5	12753.5	11716.5	11547.4	12013.9	1.0404	0.0571428	3.87001	4.03046	4.14119	4.1381	4.07979	4.01556	4.14324	4.05425	4.10566	4.06884	0.650768	0.186574
P52825	Cpt2	sp|P52825|CPT2_MOUSE Carnitine O-palmitoyltransferase 2, mitochondrial OS=Mus musculus OX=10090 GN=Cpt2 PE=1 SV=2	1.48825e+07	2.88464e+07	3.23907e+07	3.36749e+07	3.26337e+07	3.08323e+07	3.40542e+07	3.23673e+07	3.10644e+07	3.48031e+07	3.24797e+07	3.16756e+07	3.29537e+07	1.04035	0.0570712	7.46009	7.51042	7.52731	7.51367	7.48901	7.53217	7.51011	7.49226	7.54162	7.51161	0.266826	0.573772
Q8VCH7	Rdh10	sp|Q8VCH7|RDH10_MOUSE Retinol dehydrogenase 10 OS=Mus musculus OX=10090 GN=Rdh10 PE=1 SV=2	882565	712577	777507	938897	867217	751661	882913	953484	728165	811968	833940	809572	842094	1.04017	0.0568224	5.85283	5.8907	5.97262	5.93813	5.87602	5.94592	5.97931	5.86223	5.90954	5.92114	0.563535	0.249079
Q91WB4	Plekhf2	sp|Q91WB4|PKHF2_MOUSE Pleckstrin homology domain-containing family F member 2 OS=Mus musculus OX=10090 GN=Plekhf2 PE=1 SV=1	740732	653255	655769	630994	631638	677036	680842	674100	675975	670243	677956	649738	675823	1.04015	0.0567868	5.81508	5.81675	5.80003	5.80047	5.83061	5.83305	5.82872	5.82993	5.82623	5.8312	0.018214	1.73959
Q9WV98	Timm9	sp|Q9WV98|TIM9_MOUSE Mitochondrial import inner membrane translocase subunit Tim9 OS=Mus musculus OX=10090 GN=Timm9 PE=1 SV=1	1.76865e+06	3.09933e+06	3.22927e+06	3.33258e+06	3.23331e+06	3.22356e+06	3.38498e+06	3.49112e+06	3.28067e+06	3.40584e+06	3.20149e+06	3.22361e+06	3.35282e+06	1.04008	0.0566974	6.49127	6.5091	6.52278	6.50965	6.50834	6.52956	6.54296	6.51596	6.53222	6.50535	0.0738632	1.13157
P56395	Cyb5a	sp|P56395|CYB5_MOUSE Cytochrome b5 OS=Mus musculus OX=10090 GN=Cyb5a PE=1 SV=2	1.29136e+08	7.22982e+07	1.04416e+08	1.2546e+08	1.05589e+08	9.64029e+07	1.22005e+08	1.09815e+08	9.53682e+07	9.25936e+07	1.04573e+08	1.00833e+08	1.04871e+08	1.04004	0.0566432	7.85913	8.01877	8.09851	8.02362	7.98409	8.08638	8.04066	7.9794	7.96658	8.01942	0.640967	0.193164
Q60865	Caprin1	sp|Q60865|CAPR1_MOUSE Caprin-1 OS=Mus musculus OX=10090 GN=Caprin1 PE=1 SV=2	4.15991e+06	2.77225e+06	2.8497e+06	2.79248e+06	2.89017e+06	3.12314e+06	3.05901e+06	2.93159e+06	2.9339e+06	3.06085e+06	3.02007e+06	2.88555e+06	3.00108e+06	1.04004	0.0566381	6.44283	6.4548	6.44599	6.46092	6.49459	6.48558	6.4671	6.46745	6.48584	6.48002	0.125759	0.900461
Q8BH24	Tm9sf4	sp|Q8BH24|TM9S4_MOUSE Transmembrane 9 superfamily member 4 OS=Mus musculus OX=10090 GN=Tm9sf4 PE=1 SV=1	2.22805e+06	1.16234e+06	1.07201e+06	1.10108e+06	1.02733e+06	1.09082e+06	1.09386e+06	1.21793e+06	1.1525e+06	1.12001e+06	1.08726e+06	1.09072e+06	1.13431e+06	1.03997	0.0565434	6.06533	6.0302	6.04182	6.01171	6.03775	6.03896	6.08562	6.06164	6.04922	6.03633	0.211424	0.674846
Q7TNL7	Dusp9	tr|Q7TNL7|Q7TNL7_MOUSE Dual specificity protein phosphatase OS=Mus musculus OX=10090 GN=Dusp9 PE=1 SV=1	334757	278241	285201	302217	263042	268557	289851	304938	285752	285551	286983	279452	290615	1.03995	0.0565115	5.44442	5.45515	5.48032	5.42003	5.42904	5.46218	5.48421	5.45599	5.45569	5.45786	0.18017	0.744317
Q9WVJ3	Cpq	sp|Q9WVJ3|CBPQ_MOUSE Carboxypeptidase Q OS=Mus musculus OX=10090 GN=Cpq PE=1 SV=1	3.42052e+06	2.78332e+06	2.98511e+06	3.16291e+06	3.13103e+06	3.02803e+06	3.28395e+06	3.16947e+06	2.97503e+06	3.17002e+06	3.09389e+06	3.01808e+06	3.13847e+06	1.03989	0.0564325	6.44456	6.47496	6.50009	6.49569	6.48116	6.5164	6.50099	6.47349	6.50106	6.49051	0.193273	0.713829
P42125	Eci1	sp|P42125|ECI1_MOUSE Enoyl-CoA delta isomerase 1, mitochondrial OS=Mus musculus OX=10090 GN=Eci1 PE=1 SV=2	1.34587e+07	2.56438e+07	2.42286e+07	2.32827e+07	2.49271e+07	2.45973e+07	2.49252e+07	2.36052e+07	2.55979e+07	2.86655e+07	2.47728e+07	2.45359e+07	2.55133e+07	1.03984	0.0563568	7.40898	7.38433	7.36703	7.39667	7.39089	7.39664	7.37301	7.4082	7.45736	7.39398	0.330643	0.48064
O70152	Dpm1	sp|O70152|DPM1_MOUSE Dolichol-phosphate mannosyltransferase subunit 1 OS=Mus musculus OX=10090 GN=Dpm1 PE=1 SV=1	795481	589613	666258	727969	700423	640511	684445	726027	661342	706544	678805	664955	691433	1.03982	0.0563324	5.77057	5.82364	5.86211	5.84536	5.80653	5.83534	5.86095	5.82043	5.84914	5.83175	0.333523	0.476874
Q8VDG5	Ppcs	sp|Q8VDG5|PPCS_MOUSE Phosphopantothenate--cysteine ligase OS=Mus musculus OX=10090 GN=Ppcs PE=1 SV=1	4.60315e+06	4.39239e+06	4.40797e+06	4.4988e+06	4.11599e+06	4.35127e+06	4.47732e+06	4.52019e+06	4.61632e+06	4.68216e+06	4.33464e+06	4.35328e+06	4.52613e+06	1.0397	0.0561732	6.6427	6.64424	6.6531	6.61447	6.63862	6.65102	6.65516	6.6643	6.67045	6.63695	0.0865443	1.06276
Q3U6U5	Gtpbp6	sp|Q3U6U5|GTPB6_MOUSE Putative GTP-binding protein 6 OS=Mus musculus OX=10090 GN=Gtpbp6 PE=1 SV=1	67993.9	47116.6	53691.8	56219	57057.7	54764.1	53595.1	62125	52060.2	53664.2	58077.2	53769.8	55904.4	1.0397	0.0561638	4.67318	4.72992	4.74989	4.75632	4.7385	4.72913	4.79327	4.71651	4.72969	4.76401	0.430943	0.365581
Q792Z1	Try10	tr|Q792Z1|Q792Z1_MOUSE Trypsin 10 OS=Mus musculus OX=10090 GN=Try10 PE=1 SV=1	306853	289828	308636	287591	268840	318832	282750	293597	329660	323383	302760	294745	306430	1.03964	0.0560887	5.46214	5.48945	5.45878	5.4295	5.50356	5.4514	5.46775	5.51807	5.50972	5.4811	0.374222	0.426871
E0CYQ0	Kctd17	tr|E0CYQ0|E0CYQ0_MOUSE Potassium channel tetramerisation domain-containing 17 OS=Mus musculus OX=10090 GN=Kctd17 PE=1 SV=2	267656	153701	150175	171454	149394	158166	146600	187010	145068	172326	162893	156578	162779	1.03961	0.0560378	5.18668	5.1766	5.23415	5.17434	5.19912	5.16614	5.27187	5.16157	5.23635	5.21191	0.53321	0.273102
Q9DAU1	Cnpy3	sp|Q9DAU1|CNPY3_MOUSE Protein canopy homolog 3 OS=Mus musculus OX=10090 GN=Cnpy3 PE=1 SV=1	801356	574207	533701	519225	548882	541032	548907	624192	549121	559924	542404	543409	564910	1.03957	0.055981	5.75907	5.7273	5.71536	5.73948	5.73322	5.7395	5.79532	5.73967	5.74813	5.73432	0.251073	0.600201
Q8C4B4	Unc119b	sp|Q8C4B4|U119B_MOUSE Protein unc-119 homolog B OS=Mus musculus OX=10090 GN=Unc119b PE=1 SV=1	448397	280006	284264	282266	286083	296752	286341	308791	288758	307009	295016	285874	297183	1.03956	0.0559701	5.44717	5.45372	5.45066	5.45649	5.47239	5.45688	5.48967	5.46053	5.48715	5.46985	0.0702163	1.15356
Q9CR95	Necap1	sp|Q9CR95|NECP1_MOUSE Adaptin ear-binding coat-associated protein 1 OS=Mus musculus OX=10090 GN=Necap1 PE=1 SV=2	92624	71164.5	90873.1	97461	85769.7	84398.1	95236.8	89269.7	86899.6	84154.9	91086.8	85933.3	89329.5	1.03952	0.0559201	4.85227	4.95844	4.98884	4.93334	4.92634	4.97881	4.95071	4.93902	4.92508	4.95946	0.465085	0.332467
Q64521	Gpd2	sp|Q64521|GPDM_MOUSE Glycerol-3-phosphate dehydrogenase, mitochondrial OS=Mus musculus OX=10090 GN=Gpd2 PE=1 SV=2	9.75741e+06	1.41977e+07	1.33329e+07	1.29119e+07	1.28551e+07	1.34896e+07	1.30134e+07	1.41659e+07	1.42865e+07	1.44683e+07	1.34916e+07	1.33575e+07	1.38851e+07	1.0395	0.0558947	7.15222	7.12492	7.11099	7.10907	7.13	7.11439	7.15124	7.15493	7.16042	7.13006	0.187815	0.72627
Q80U56	Avl9	sp|Q80U56|AVL9_MOUSE Late secretory pathway protein AVL9 homolog OS=Mus musculus OX=10090 GN=Avl9 PE=1 SV=2	630727	360418	384782	380907	351353	413065	417098	414882	390053	340328	402811	378105	393035	1.03949	0.0558695	5.55681	5.58522	5.58082	5.54575	5.61602	5.62024	5.61793	5.59112	5.5319	5.6051	0.444039	0.352579
P26638	Sars1	sp|P26638|SYSC_MOUSE Serine--tRNA ligase, cytoplasmic OS=Mus musculus OX=10090 GN=Sars1 PE=1 SV=3	2.37246e+07	1.16007e+07	1.22366e+07	1.32114e+07	1.20491e+07	1.19645e+07	1.29661e+07	1.28138e+07	1.23928e+07	1.25778e+07	1.27164e+07	1.22125e+07	1.26934e+07	1.03938	0.055718	7.06448	7.08766	7.12095	7.08096	7.0779	7.11281	7.10768	7.09317	7.09961	7.10436	0.125318	0.901988
Q5NCX5	Neurl4	sp|Q5NCX5|NEUL4_MOUSE Neuralized-like protein 4 OS=Mus musculus OX=10090 GN=Neurl4 PE=1 SV=1	59856.1	45783.6	47217.6	49302.5	47492.9	40831.4	52256.8	52331.6	44326	45222.5	45570.7	46125.6	47941.5	1.03937	0.0557073	4.66072	4.67411	4.69288	4.67664	4.61101	4.71815	4.71877	4.64667	4.65536	4.6587	0.461093	0.336211
Q9ERS2	Ndufa13	sp|Q9ERS2|NDUAD_MOUSE NADH dehydrogenase [ubiquinone] 1 alpha subcomplex subunit 13 OS=Mus musculus OX=10090 GN=Ndufa13 PE=1 SV=3	8.15537e+06	1.20523e+07	1.0779e+07	9.88943e+06	1.08624e+07	1.13128e+07	1.15367e+07	1.1006e+07	1.16606e+07	1.17227e+07	1.11283e+07	1.09792e+07	1.14108e+07	1.03932	0.0556335	7.08107	7.03258	6.99517	7.03593	7.05357	7.06208	7.04163	7.06672	7.06903	7.04643	0.279761	0.553213
P19258	Mpv17	sp|P19258|MPV17_MOUSE Protein Mpv17 OS=Mus musculus OX=10090 GN=Mpv17 PE=1 SV=1	284100	470583	418926	312249	360708	418658	374028	373766	451497	446203	413371	396225	411773	1.03924	0.0555302	5.67264	5.62214	5.4945	5.55716	5.62186	5.57291	5.5726	5.65466	5.64953	5.61634	0.59779	0.223452
Q8VEG4	Exd2	sp|Q8VEG4|EXD2_MOUSE Exonuclease 3-5 domain-containing protein 2 OS=Mus musculus OX=10090 GN=Exd2 PE=1 SV=2	23348	17474.5	19024.8	21606.2	20442.2	18249.8	20428.8	23087.2	19684	20476	16916.7	19359.5	20118.6	1.03921	0.0554854	4.24243	4.27934	4.3346	4.31055	4.26128	4.31026	4.36339	4.29414	4.31127	4.22834	0.578006	0.238068
Q8VDF3	Dapk2	sp|Q8VDF3|DAPK2_MOUSE Death-associated protein kinase 2 OS=Mus musculus OX=10090 GN=Dapk2 PE=1 SV=1	185888	53298.9	58083.6	65015.7	63226.1	64889.6	66461.9	69164.7	60945.7	53724.3	66153.5	60902.8	63290	1.0392	0.0554704	4.72673	4.76406	4.81302	4.8009	4.81218	4.82258	4.83989	4.78495	4.73018	4.82056	0.544974	0.263624
P97872	Fmo5	sp|P97872|FMO5_MOUSE Flavin-containing monooxygenase 5 OS=Mus musculus OX=10090 GN=Fmo5 PE=1 SV=4	9.20823e+06	5.21826e+06	6.71613e+06	7.66745e+06	6.59639e+06	6.30258e+06	7.5562e+06	7.08872e+06	6.50936e+06	5.84632e+06	6.76825e+06	6.50016e+06	6.75377e+06	1.03902	0.0552172	6.71753	6.82712	6.88465	6.81931	6.79952	6.8783	6.85057	6.81354	6.76688	6.83048	0.592304	0.227456
Q8JZR0	Acsl5	sp|Q8JZR0|ACSL5_MOUSE Long-chain-fatty-acid--CoA ligase 5 OS=Mus musculus OX=10090 GN=Acsl5 PE=1 SV=1	1.14615e+06	508549	517593	614522	548617	527383	620890	575531	548737	537408	539929	543333	564499	1.03896	0.0551347	5.70633	5.71399	5.78854	5.73927	5.72213	5.79302	5.76007	5.73936	5.7303	5.73234	0.39315	0.405442
Q6ZWR6	Syne1	sp|Q6ZWR6|SYNE1_MOUSE Nesprin-1 OS=Mus musculus OX=10090 GN=Syne1 PE=1 SV=2	85206.1	69432.8	66171.9	68319.1	65188	67683.4	65637.4	75125.7	71749.9	70604.8	66792.8	67359.1	69982.1	1.03894	0.0551142	4.84157	4.82068	4.83455	4.81417	4.83049	4.81716	4.87579	4.85583	4.84884	4.82474	0.204431	0.689453
Q8BGC3	Slc16a12	sp|Q8BGC3|MOT12_MOUSE Monocarboxylate transporter 12 OS=Mus musculus OX=10090 GN=Slc16a12 PE=1 SV=1	104730	187613	142099	161647	153245	137633	149798	201915	152254	165817	142911	156447	162539	1.03894	0.05511	5.27327	5.15259	5.20857	5.18539	5.13873	5.17551	5.30517	5.18257	5.21963	5.15507	0.667616	0.175473
B1AVP0	Phactr2	tr|B1AVP0|B1AVP0_MOUSE Phosphatase and actin regulator OS=Mus musculus OX=10090 GN=Phactr2 PE=1 SV=1	834148	282590	304284	369636	358518	322429	341016	378957	286972	338857	355272	327492	340215	1.03885	0.0549879	5.45116	5.48328	5.56778	5.55451	5.50844	5.53278	5.57859	5.45784	5.53002	5.55056	0.582402	0.234777
O35459	Ech1	sp|O35459|ECH1_MOUSE Delta(3,5)-Delta(2,4)-dienoyl-CoA isomerase, mitochondrial OS=Mus musculus OX=10090 GN=Ech1 PE=1 SV=1	1.99696e+07	2.12007e+07	2.68707e+07	2.84855e+07	2.77014e+07	2.72374e+07	2.80244e+07	2.7605e+07	2.7773e+07	2.53591e+07	2.78263e+07	2.62992e+07	2.73176e+07	1.03872	0.0548116	7.32635	7.42928	7.45462	7.4425	7.43517	7.44754	7.44099	7.44362	7.40413	7.44446	0.471453	0.326562
Q8R0M8	Slc16a4	sp|Q8R0M8|MOT5_MOUSE Monocarboxylate transporter 5 OS=Mus musculus OX=10090 GN=Slc16a4 PE=2 SV=1	212368	264032	249040	241192	252435	274361	239287	259114	282295	283209	266550	256212	266091	1.03856	0.0545823	5.42166	5.39627	5.38237	5.40215	5.43832	5.37892	5.41349	5.4507	5.45211	5.42578	0.364952	0.437765
Q9DBH5	Lman2	sp|Q9DBH5|LMAN2_MOUSE Vesicular integral-membrane protein VIP36 OS=Mus musculus OX=10090 GN=Lman2 PE=1 SV=2	7.81228e+06	5.11861e+06	5.05913e+06	5.37453e+06	4.82316e+06	5.03197e+06	5.29323e+06	5.21112e+06	5.43607e+06	5.34165e+06	5.10451e+06	5.08148e+06	5.27731e+06	1.03854	0.0545546	6.70915	6.70408	6.73034	6.68333	6.70174	6.72372	6.71693	6.73528	6.72768	6.70795	0.0982857	1.00751
Q8R0Y6	Aldh1l1	sp|Q8R0Y6|AL1L1_MOUSE Cytosolic 10-formyltetrahydrofolate dehydrogenase OS=Mus musculus OX=10090 GN=Aldh1l1 PE=1 SV=1	1.41489e+08	7.4517e+07	9.06021e+07	9.9249e+07	9.23404e+07	8.96206e+07	9.92471e+07	9.64121e+07	8.64329e+07	8.5709e+07	9.57275e+07	8.92658e+07	9.27057e+07	1.03854	0.0545503	7.87226	7.95714	7.99673	7.96539	7.95241	7.99672	7.98413	7.93668	7.93303	7.98104	0.49373	0.306511
Q921W0	Chmp1a	sp|Q921W0|CHM1A_MOUSE Charged multivesicular body protein 1a OS=Mus musculus OX=10090 GN=Chmp1a PE=1 SV=1	382187	497599	443508	398043	436965	424398	435735	472093	461825	470986	444586	440103	457045	1.0385	0.054496	5.69688	5.6469	5.59993	5.64045	5.62777	5.63922	5.67403	5.66448	5.67301	5.64796	0.344709	0.462548
P14148	Rpl7	sp|P14148|RL7_MOUSE 60S ribosomal protein L7 OS=Mus musculus OX=10090 GN=Rpl7 PE=1 SV=2	2.88386e+07	1.95744e+07	1.85146e+07	1.76599e+07	1.70373e+07	1.75916e+07	1.80502e+07	1.85268e+07	1.99495e+07	1.89932e+07	1.83304e+07	1.80756e+07	1.877e+07	1.03842	0.0543881	7.29169	7.26752	7.24699	7.2314	7.24531	7.25648	7.2678	7.29993	7.2786	7.26317	0.235634	0.627762
P56212	Arpp19	sp|P56212|ARP19_MOUSE cAMP-regulated phosphoprotein 19 OS=Mus musculus OX=10090 GN=Arpp19 PE=1 SV=2	2.45843e+06	1.60945e+06	1.78877e+06	2.00716e+06	1.9556e+06	1.83496e+06	2.0363e+06	2.02815e+06	1.66604e+06	1.83979e+06	1.97877e+06	1.83919e+06	1.90981e+06	1.0384	0.0543574	6.20668	6.25256	6.30258	6.29128	6.26363	6.30884	6.3071	6.22169	6.26477	6.2964	0.506005	0.295846
Q9CX86	Hnrnpa0	sp|Q9CX86|ROA0_MOUSE Heterogeneous nuclear ribonucleoprotein A0 OS=Mus musculus OX=10090 GN=Hnrnpa0 PE=1 SV=1	4.21889e+06	1.75374e+06	1.7772e+06	1.82206e+06	1.81954e+06	1.72209e+06	1.86333e+06	1.92732e+06	1.68909e+06	1.84279e+06	1.91307e+06	1.77893e+06	1.84712e+06	1.03833	0.0542701	6.24397	6.24974	6.26056	6.25996	6.23606	6.27029	6.28495	6.22765	6.26548	6.28173	0.19416	0.711841
Q9DC63	Fbxo3	sp|Q9DC63|FBX3_MOUSE F-box only protein 3 OS=Mus musculus OX=10090 GN=Fbxo3 PE=1 SV=1	295946	104571	122884	132114	126912	124259	131543	154072	115386	117152	115998	122148	126830	1.03833	0.0542651	5.01942	5.0895	5.12095	5.10351	5.09433	5.11907	5.18773	5.06216	5.06875	5.06445	0.630865	0.200063
Q9D0C1	Rnf115	sp|Q9D0C1|RN115_MOUSE E3 ubiquitin-protein ligase RNF115 OS=Mus musculus OX=10090 GN=Rnf115 PE=1 SV=1	40091.9	24462.4	21849.8	22258.1	23635.2	19790.5	24708.1	26652	20279.5	22978.4	21666.9	22399.2	23257	1.0383	0.0542176	4.38852	4.33947	4.34751	4.37358	4.29648	4.39286	4.42575	4.30708	4.36134	4.33582	0.571111	0.243279
Q9CQ60	Pgls	sp|Q9CQ60|6PGL_MOUSE 6-phosphogluconolactonase OS=Mus musculus OX=10090 GN=Pgls PE=1 SV=1	5.21758e+06	2.35037e+06	2.47685e+06	2.80307e+06	2.83227e+06	2.6268e+06	2.5633e+06	3.16232e+06	2.62973e+06	2.65618e+06	2.57771e+06	2.61787e+06	2.71785e+06	1.03819	0.0540721	6.37114	6.3939	6.44763	6.45213	6.41943	6.4088	6.50001	6.41991	6.42426	6.41123	0.507088	0.294916
P63017	Hspa8	sp|P63017|HSP7C_MOUSE Heat shock cognate 71 kDa protein OS=Mus musculus OX=10090 GN=Hspa8 PE=1 SV=1	6.17774e+08	4.70567e+08	4.83382e+08	4.95333e+08	4.69475e+08	4.76531e+08	5.04855e+08	4.9189e+08	5.031e+08	4.89981e+08	4.96913e+08	4.79058e+08	4.97348e+08	1.03818	0.0540553	8.67262	8.68429	8.6949	8.67161	8.67809	8.70317	8.69187	8.70165	8.69018	8.69628	0.011473	1.94032
P27808	Mgat1	sp|P27808|MGAT1_MOUSE Alpha-1,3-mannosyl-glycoprotein 2-beta-N-acetylglucosaminyltransferase OS=Mus musculus OX=10090 GN=Mgat1 PE=1 SV=1	716222	414140	412988	460700	446643	427245	455804	490136	432187	450333	415706	432343	448833	1.03814	0.0540026	5.61715	5.61594	5.66342	5.64996	5.63068	5.65878	5.69032	5.63567	5.65353	5.61879	0.32332	0.490368
Q8K0D5	Gfm1	sp|Q8K0D5|EFGM_MOUSE Elongation factor G, mitochondrial OS=Mus musculus OX=10090 GN=Gfm1 PE=1 SV=1	2.72953e+06	3.04711e+06	2.76662e+06	2.64679e+06	2.69806e+06	2.91717e+06	2.75926e+06	2.87806e+06	3.07616e+06	3.02879e+06	2.86931e+06	2.81515e+06	2.92232e+06	1.03807	0.0538995	6.48389	6.44195	6.42272	6.43105	6.46496	6.44079	6.4591	6.48801	6.48127	6.45778	0.277632	0.556531
Q922G2	Fam76a	sp|Q922G2|FA76A_MOUSE Protein FAM76A OS=Mus musculus OX=10090 GN=Fam76a PE=2 SV=1	103868	88172.2	82949	98970.9	89856.7	83926.7	91011.8	99187.8	84605.9	90176.1	95727.5	88775.1	92141.8	1.03792	0.0537012	4.94534	4.91882	4.99551	4.95356	4.92391	4.9591	4.99646	4.92741	4.9551	4.98104	0.390084	0.408841
Q9JI75	Nqo2	sp|Q9JI75|NQO2_MOUSE Ribosyldihydronicotinamide dehydrogenase [quinone] OS=Mus musculus OX=10090 GN=Nqo2 PE=1 SV=3	2.24408e+06	2.1835e+06	2.04615e+06	1.97057e+06	2.00127e+06	1.98802e+06	2.04843e+06	2.17813e+06	2.07021e+06	2.19941e+06	2.07971e+06	2.0379e+06	2.11518e+06	1.03792	0.0536927	6.33915	6.31094	6.29459	6.30131	6.29842	6.31142	6.33808	6.31601	6.34231	6.318	0.14868	0.827748
Q9WU20	Mthfr	sp|Q9WU20|MTHR_MOUSE Methylenetetrahydrofolate reductase OS=Mus musculus OX=10090 GN=Mthfr PE=1 SV=2	121494	45835.1	43652.2	47296.1	45146.7	35351.7	44475.3	48269.5	45236.7	45405.6	42129.3	43456.4	45103.3	1.0379	0.0536652	4.66121	4.64002	4.67483	4.65464	4.54842	4.64813	4.68368	4.6555	4.65712	4.62459	0.483291	0.315792
Q9DBG7	Srpra	sp|Q9DBG7|SRPRA_MOUSE Signal recognition particle receptor subunit alpha OS=Mus musculus OX=10090 GN=Srpra PE=1 SV=1	1.69242e+06	1.1919e+06	1.21187e+06	1.34558e+06	1.248e+06	1.25083e+06	1.32236e+06	1.32349e+06	1.27905e+06	1.29269e+06	1.26713e+06	1.24963e+06	1.29694e+06	1.03786	0.0536081	6.07624	6.08346	6.12891	6.09622	6.0972	6.12135	6.12172	6.10689	6.1115	6.10282	0.131692	0.880439
Q9CQY5	Magt1	sp|Q9CQY5|MAGT1_MOUSE Magnesium transporter protein 1 OS=Mus musculus OX=10090 GN=Magt1 PE=1 SV=1	2.65562e+06	2.59757e+06	2.5586e+06	2.65636e+06	2.43452e+06	2.54945e+06	2.59818e+06	2.77411e+06	2.64996e+06	2.63576e+06	2.62205e+06	2.5593e+06	2.65601e+06	1.03779	0.053512	6.41457	6.408	6.42429	6.38641	6.40645	6.41467	6.44312	6.42324	6.42091	6.41864	0.076763	1.11485
E9QAT4	Sec16a	sp|E9QAT4|SC16A_MOUSE Protein transport protein Sec16A OS=Mus musculus OX=10090 GN=Sec16a PE=1 SV=1	3.42341e+06	1.55345e+06	1.65766e+06	1.83647e+06	1.87759e+06	1.68685e+06	1.88792e+06	1.85948e+06	1.63949e+06	1.7822e+06	1.76779e+06	1.7224e+06	1.78738e+06	1.03772	0.0534211	6.1913	6.2195	6.26398	6.2736	6.22708	6.27598	6.26939	6.21471	6.25096	6.24743	0.395261	0.403116
Q8K3A9	Mepce	sp|Q8K3A9|MEPCE_MOUSE 7SK snRNA methylphosphate capping enzyme OS=Mus musculus OX=10090 GN=Mepce PE=1 SV=2	292816	110528	129197	144409	142544	130493	155329	141197	122741	122805	139867	131434	136388	1.03769	0.0533752	5.04348	5.11126	5.1596	5.15395	5.11559	5.19126	5.14983	5.08899	5.08922	5.14572	0.585453	0.232508
Q9D0D5	Gtf2e1	sp|Q9D0D5|T2EA_MOUSE General transcription factor IIE subunit 1 OS=Mus musculus OX=10090 GN=Gtf2e1 PE=1 SV=1	49724.8	22132.8	25396.5	29286.1	28000.6	28178.5	27241.5	30428	26260	26238.2	27837.4	26598.9	27601	1.03768	0.0533566	4.34506	4.40479	4.46668	4.44718	4.44993	4.43525	4.48329	4.41931	4.41895	4.44464	0.50088	0.300266
Q9CR62	Slc25a11	sp|Q9CR62|M2OM_MOUSE Mitochondrial 2-oxoglutarate/malate carrier protein OS=Mus musculus OX=10090 GN=Slc25a11 PE=1 SV=3	5.66732e+06	2.1419e+07	1.7685e+07	1.38363e+07	1.57131e+07	1.75376e+07	1.65999e+07	1.6667e+07	1.90919e+07	1.91299e+07	1.79461e+07	1.72382e+07	1.7887e+07	1.03764	0.0532998	7.3308	7.2476	7.14102	7.19626	7.24397	7.2201	7.22186	7.28085	7.28171	7.25397	0.578795	0.237476
Q5RL79	Krtcap2	sp|Q5RL79|KTAP2_MOUSE Keratinocyte-associated protein 2 OS=Mus musculus OX=10090 GN=Krtcap2 PE=1 SV=2	158095	175018	174117	190482	159085	158423	171287	188048	178999	173543	177341	171425	177843	1.03744	0.0530306	5.24309	5.24084	5.27986	5.20163	5.19982	5.23373	5.27427	5.25285	5.23941	5.24881	0.338206	0.470819
Q04736	Yes1	sp|Q04736|YES_MOUSE Tyrosine-protein kinase Yes OS=Mus musculus OX=10090 GN=Yes1 PE=1 SV=3	465227	669063	582643	532848	563634	623859	566216	645004	628022	635227	608654	594409	616625	1.03737	0.0529356	5.82547	5.7654	5.7266	5.751	5.79509	5.75298	5.80956	5.79798	5.80293	5.78437	0.422497	0.374177
Q7TPD0	Ints3	sp|Q7TPD0|INT3_MOUSE Integrator complex subunit 3 OS=Mus musculus OX=10090 GN=Ints3 PE=1 SV=2	70057.3	45608.5	41883.8	51142.2	47608.9	49334.8	46145	58281	44183.7	50712.2	45040.9	47115.6	48872.5	1.03729	0.0528179	4.65906	4.62206	4.70879	4.6777	4.69316	4.66413	4.76553	4.64527	4.70512	4.65362	0.601223	0.220964
Q9R1Q6	Tmem176b	sp|Q9R1Q6|T176B_MOUSE Transmembrane protein 176B OS=Mus musculus OX=10090 GN=Tmem176b PE=1 SV=1	1.69923e+06	1.09505e+06	1.06154e+06	1.11329e+06	1.08767e+06	1.13027e+06	1.09886e+06	1.21008e+06	1.11702e+06	1.21003e+06	1.05637e+06	1.09756e+06	1.13847e+06	1.03727	0.0527972	6.03943	6.02594	6.04661	6.0365	6.05318	6.04094	6.08282	6.04806	6.0828	6.02382	0.258652	0.587284
P12710	Fabp1	sp|P12710|FABPL_MOUSE Fatty acid-binding protein, liver OS=Mus musculus OX=10090 GN=Fabp1 PE=1 SV=2	89445.9	38175.9	40906.5	43409.5	49178.6	43737	42735.2	51828.6	42417.6	45090.3	41354.1	43081.5	44685.2	1.03722	0.0527281	4.5818	4.6118	4.63759	4.69178	4.64086	4.6308	4.71458	4.62756	4.65409	4.61653	0.545858	0.26292
Q3UDE2	Ttll12	sp|Q3UDE2|TTL12_MOUSE Tubulin--tyrosine ligase-like protein 12 OS=Mus musculus OX=10090 GN=Ttll12 PE=1 SV=1	2.16749e+06	1.2626e+06	1.24085e+06	1.3118e+06	1.25151e+06	1.25294e+06	1.30388e+06	1.37263e+06	1.28752e+06	1.30763e+06	1.28324e+06	1.26394e+06	1.31098e+06	1.03722	0.0527217	6.10127	6.09372	6.11787	6.09743	6.09793	6.11524	6.13756	6.10976	6.11649	6.10831	0.0470135	1.32778
Q9D1K7	#N/A	sp|Q9D1K7|CT027_MOUSE UPF0687 protein C20orf27 homolog OS=Mus musculus OX=10090 PE=1 SV=3	61293.5	60786.1	58988.2	72964.6	74267.5	70611	64183.6	78061.8	61128.8	80138.2	66616.9	67523.5	70025.9	1.03706	0.0524991	4.78381	4.77077	4.86312	4.8708	4.84888	4.80743	4.89244	4.78625	4.90385	4.82359	0.640671	0.193365
Q99KV1	Dnajb11	sp|Q99KV1|DJB11_MOUSE DnaJ homolog subfamily B member 11 OS=Mus musculus OX=10090 GN=Dnajb11 PE=1 SV=1	4.7907e+06	3.71483e+06	3.60454e+06	3.88135e+06	3.71552e+06	3.5273e+06	3.727e+06	3.9422e+06	3.85477e+06	3.88513e+06	3.71759e+06	3.68871e+06	3.82534e+06	1.03704	0.0524729	6.56994	6.55685	6.58898	6.57002	6.54744	6.57136	6.59574	6.586	6.58941	6.57026	0.103078	0.986835
Q8BS95	Gpr89	sp|Q8BS95|GPHR_MOUSE Golgi pH regulator OS=Mus musculus OX=10090 GN=Gpr89 PE=1 SV=2	40741.9	13159.5	17581.4	20773	21456.4	17559.6	18335.4	27015.5	16381.3	17032.2	15112.9	18106	18775.4	1.03697	0.0523796	4.11927	4.24508	4.31752	4.33158	4.24454	4.26331	4.43163	4.21438	4.2313	4.17938	0.835885	0.0778533
Q9WUR2	Eci2	sp|Q9WUR2|ECI2_MOUSE Enoyl-CoA delta isomerase 2 OS=Mus musculus OX=10090 GN=Eci2 PE=1 SV=2	2.90192e+07	2.32105e+07	3.11831e+07	3.67317e+07	3.08973e+07	3.0262e+07	3.3075e+07	3.16186e+07	3.16711e+07	3.27047e+07	2.88424e+07	3.04569e+07	3.15824e+07	1.03695	0.0523501	7.36568	7.49392	7.56504	7.48992	7.4809	7.5195	7.49994	7.50066	7.51461	7.46003	0.572471	0.242247
G3X987	Gimap9	sp|G3X987|GIMA9_MOUSE GTPase IMAP family member 9 OS=Mus musculus OX=10090 GN=Gimap9 PE=1 SV=1	21236.3	9941.06	7689.13	11038.2	9443.76	7776.95	7783.91	11838.9	8196.53	9942.57	9819.57	9177.82	9516.31	1.03688	0.0522498	3.99748	3.88593	4.04294	3.97519	3.89087	3.89125	4.07335	3.91368	3.99754	3.99214	0.744137	0.128347
Q91XI1	Dus3l	sp|Q91XI1|DUS3L_MOUSE tRNA-dihydrouridine(47) synthase [NAD(P)(+)]-like OS=Mus musculus OX=10090 GN=Dus3l PE=1 SV=1	46436	9917.57	7845.26	11299.6	15490.5	16750.4	13863.3	11833.2	12478.6	11980.9	13406.6	12260.7	12712.5	1.03685	0.052212	3.99645	3.89466	4.0531	4.19009	4.22405	4.1419	4.07314	4.0962	4.07853	4.12735	0.625357	0.203872
P35283	Rab12	sp|P35283|RAB12_MOUSE Ras-related protein Rab-12 OS=Mus musculus OX=10090 GN=Rab12 PE=1 SV=3	68222.6	49728	47855.6	44852.9	52710.1	47233.9	45846	47609.6	54640.9	54800.9	48384.8	48476.1	50256.4	1.03673	0.0520342	4.69661	4.67994	4.6518	4.7219	4.67426	4.66131	4.6777	4.73753	4.7388	4.68472	0.468455	0.329333
Q60870	Reep5	sp|Q60870|REEP5_MOUSE Receptor expression-enhancing protein 5 OS=Mus musculus OX=10090 GN=Reep5 PE=1 SV=1	6.62291e+06	4.42498e+06	5.37138e+06	6.0047e+06	5.36478e+06	5.06017e+06	5.47937e+06	5.41313e+06	5.46748e+06	5.50997e+06	5.31445e+06	5.2452e+06	5.43688e+06	1.03654	0.0517803	6.64591	6.73009	6.77849	6.72955	6.70417	6.73873	6.73345	6.73779	6.74115	6.72546	0.440376	0.356176
Q9QYJ0	Dnaja2	sp|Q9QYJ0|DNJA2_MOUSE DnaJ homolog subfamily A member 2 OS=Mus musculus OX=10090 GN=Dnaja2 PE=1 SV=1	5.37239e+06	3.11676e+06	3.18013e+06	3.4383e+06	3.22336e+06	3.208e+06	3.31212e+06	3.61998e+06	3.28926e+06	3.28504e+06	3.24915e+06	3.23331e+06	3.35111e+06	1.03643	0.0516271	6.4937	6.50244	6.53634	6.50831	6.50623	6.52011	6.55871	6.5171	6.51654	6.51177	0.204786	0.6887
Q922Q8	Lrrc59	sp|Q922Q8|LRC59_MOUSE Leucine-rich repeat-containing protein 59 OS=Mus musculus OX=10090 GN=Lrrc59 PE=1 SV=1	4.90988e+06	5.19469e+06	5.23168e+06	5.10285e+06	5.09265e+06	5.4365e+06	5.43145e+06	5.49204e+06	5.48703e+06	5.21364e+06	5.38281e+06	5.21167e+06	5.40139e+06	1.0364	0.0515846	6.71556	6.71864	6.70781	6.70694	6.73532	6.73492	6.73973	6.73934	6.71714	6.73101	0.0457695	1.33942
A6H6A9	Rabgap1l	sp|A6H6A9|RBG1L_MOUSE Rab GTPase-activating protein 1-like OS=Mus musculus OX=10090 GN=Rabgap1l PE=1 SV=1	761173	451781	490676	549242	537415	499334	543560	564928	498659	503067	510259	505690	524095	1.0364	0.0515758	5.65493	5.6908	5.73976	5.73031	5.69839	5.73525	5.75199	5.6978	5.70163	5.70779	0.409538	0.387706
Q6ZWY3	Rps27l	sp|Q6ZWY3|RS27L_MOUSE 40S ribosomal protein S27-like OS=Mus musculus OX=10090 GN=Rps27l PE=1 SV=3	1.28327e+06	780401	795896	873459	840018	831165	840432	895028	827336	865048	842733	824188	854116	1.03631	0.0514579	5.89232	5.90086	5.94124	5.92429	5.91969	5.9245	5.95184	5.91768	5.93704	5.92569	0.175796	0.75499
Q8BVF7	Aph1a	sp|Q8BVF7|APH1A_MOUSE Gamma-secretase subunit APH-1A OS=Mus musculus OX=10090 GN=Aph1a PE=1 SV=2	354427	279271	277841	322202	314885	281428	288870	336952	287266	306618	309330	295125	305807	1.03619	0.0512946	5.44603	5.4438	5.50813	5.49815	5.44937	5.4607	5.52757	5.45829	5.4866	5.49042	0.430382	0.366146
Q69ZF3	Gba2	sp|Q69ZF3|GBA2_MOUSE Non-lysosomal glucosylceramidase OS=Mus musculus OX=10090 GN=Gba2 PE=1 SV=2	18975	6484.27	5563.1	7070.04	9440.9	7246.1	6877.59	9743.42	6138.53	6985.78	7354.93	7160.88	7420.05	1.03619	0.0512911	3.81193	3.74539	3.84948	3.97506	3.86016	3.8375	3.98876	3.78813	3.84428	3.86664	0.748907	0.125572
Q9DBT4	Entpd4	sp|Q9DBT4|ENTP4_MOUSE Ectonucleoside triphosphate diphosphohydrolase 4 OS=Mus musculus OX=10090 GN=Entpd4 PE=1 SV=1	123889	39233.8	43686.4	50394.6	50210.7	48469.7	51782.2	54154.4	42922.7	44528.7	46996.2	46399	48076.8	1.03616	0.0512476	4.59367	4.64036	4.70239	4.7008	4.68548	4.71419	4.73364	4.6327	4.64865	4.67207	0.59519	0.225345
Q8BTZ7	Gmppb	sp|Q8BTZ7|GMPPB_MOUSE Mannose-1-phosphate guanyltransferase beta OS=Mus musculus OX=10090 GN=Gmppb PE=1 SV=1	310946	306598	290963	305989	287335	299892	307633	303115	328394	307654	297772	298155	308914	1.03608	0.05114	5.48657	5.46384	5.48571	5.45839	5.47697	5.48804	5.48161	5.5164	5.48806	5.47389	0.133923	0.873145
Q9D7P7	Clic3	sp|Q9D7P7|CLIC3_MOUSE Chloride intracellular channel protein 3 OS=Mus musculus OX=10090 GN=Clic3 PE=1 SV=2	99931.1	38939.7	41648	47519	46893.9	47236.6	39518.2	57636.1	37813.3	56809.2	38478.7	44447.5	46051.1	1.03608	0.0511353	4.5904	4.6196	4.67688	4.67113	4.67429	4.59681	4.7607	4.57766	4.75443	4.58523	0.856475	0.0672851
Q8JZQ9	Eif3b	sp|Q8JZQ9|EIF3B_MOUSE Eukaryotic translation initiation factor 3 subunit B OS=Mus musculus OX=10090 GN=Eif3b PE=1 SV=1	1.08685e+07	7.20928e+06	7.02067e+06	7.34003e+06	7.0703e+06	6.90282e+06	7.27699e+06	7.45339e+06	7.4004e+06	7.48993e+06	7.20174e+06	7.10862e+06	7.36449e+06	1.03599	0.0510162	6.85789	6.84638	6.8657	6.84944	6.83903	6.86195	6.87235	6.86926	6.87448	6.85744	0.0256528	1.59087
P27046	Man2a1	sp|P27046|MA2A1_MOUSE Alpha-mannosidase 2 OS=Mus musculus OX=10090 GN=Man2a1 PE=1 SV=2	2.0787e+06	996001	983819	1.10595e+06	1.07328e+06	1.03745e+06	1.08531e+06	1.14678e+06	1.02941e+06	1.05402e+06	1.06768e+06	1.0393e+06	1.07664e+06	1.03593	0.0509229	5.99826	5.99292	6.04374	6.03072	6.01597	6.03555	6.05948	6.01259	6.02285	6.02844	0.247526	0.606379
Q8BJ05	Zc3h14	sp|Q8BJ05|ZC3HE_MOUSE Zinc finger CCCH domain-containing protein 14 OS=Mus musculus OX=10090 GN=Zc3h14 PE=1 SV=1	192329	107762	119060	136483	136453	131399	127282	148685	109459	137325	131051	126231	130760	1.03588	0.0508534	5.03247	5.07577	5.13508	5.13499	5.1186	5.10477	5.17227	5.03926	5.13775	5.11744	0.628498	0.201696
A0A087WQ89	Misp3	tr|A0A087WQ89|A0A087WQ89_MOUSE MISP family member 3 OS=Mus musculus OX=10090 GN=Misp3 PE=1 SV=1	712538	672102	736256	748302	773381	737628	771705	876327	710132	709577	731243	733534	759797	1.0358	0.0507503	5.82744	5.86703	5.87408	5.88839	5.86784	5.88745	5.94267	5.85134	5.851	5.86406	0.492177	0.307879
D3Z286	Tmppe	tr|D3Z286|D3Z286_MOUSE Transmembrane protein with metallophosphoesterase domain OS=Mus musculus OX=10090 GN=Tmppe PE=1 SV=2	63746.9	35336.3	31749.5	39421.5	33965.8	32717.1	32840.6	32338.5	40135.2	39521	34554	34638	35877.9	1.03579	0.0507374	4.54823	4.50175	4.59574	4.53105	4.51479	4.51642	4.50973	4.60354	4.59684	4.53851	0.583528	0.233938
Q64674	Srm	sp|Q64674|SPEE_MOUSE Spermidine synthase OS=Mus musculus OX=10090 GN=Srm PE=1 SV=1	107597	74942.9	75838	68685	62113.8	73578.8	69047.2	81037.1	70279.9	78411.4	69092.5	71031.7	73573.6	1.03579	0.0507254	4.87474	4.87989	4.83687	4.7932	4.86676	4.83915	4.90869	4.84684	4.89438	4.83944	0.501919	0.299366
Q8BGD8	Coa6	sp|Q8BGD8|COA6_MOUSE Cytochrome c oxidase assembly factor 6 homolog OS=Mus musculus OX=10090 GN=Coa6 PE=1 SV=1	588208	517802	544796	488251	559031	607894	573259	606633	558307	512264	564374	543555	562968	1.03571	0.0506261	5.71416	5.73623	5.68864	5.74744	5.78383	5.75835	5.78293	5.74687	5.70949	5.75157	0.45079	0.346026
Q91YN5	Uap1	sp|Q91YN5|UAP1_MOUSE UDP-N-acetylhexosamine pyrophosphorylase OS=Mus musculus OX=10090 GN=Uap1 PE=1 SV=1	1.57719e+06	701353	764010	912550	829568	777943	907047	898627	727826	775180	819012	797085	825538	1.0357	0.0506018	5.84594	5.8831	5.96026	5.91885	5.89095	5.95763	5.95358	5.86203	5.8894	5.91329	0.57796	0.238102
Q8K4G5	Ablim1	sp|Q8K4G5|ABLM1_MOUSE Actin-binding LIM protein 1 OS=Mus musculus OX=10090 GN=Ablim1 PE=1 SV=1	2.49142e+06	1.64841e+06	1.8908e+06	2.1211e+06	2.09296e+06	1.97099e+06	2.07695e+06	2.29915e+06	1.86083e+06	1.8756e+06	1.95845e+06	1.94485e+06	2.01419e+06	1.03565	0.0505426	6.21706	6.27665	6.32656	6.32076	6.29469	6.31743	6.36157	6.26971	6.27314	6.29191	0.564984	0.247964
Q91WN2	Tmem150a	sp|Q91WN2|T150A_MOUSE Transmembrane protein 150A OS=Mus musculus OX=10090 GN=Tmem150a PE=2 SV=1	226688	99494	108619	107000	109948	125843	115249	119370	119713	101888	114283	110181	114101	1.03558	0.0504362	4.9978	5.03591	5.02939	5.04119	5.09983	5.06164	5.0769	5.07815	5.00813	5.05799	0.473195	0.32496
Q91WU0	Ces1f	sp|Q91WU0|EST1F_MOUSE Carboxylesterase 1F OS=Mus musculus OX=10090 GN=Ces1f PE=1 SV=1	9.75524e+07	6.59469e+07	8.70224e+07	1.01508e+08	8.86614e+07	8.37948e+07	9.55082e+07	9.38082e+07	8.15122e+07	8.35242e+07	8.77687e+07	8.53866e+07	8.84243e+07	1.03558	0.0504332	7.81919	7.93963	8.0065	7.94773	7.92322	7.98004	7.97224	7.91122	7.92181	7.94334	0.594306	0.22599
Q91YD3	Dcp1a	sp|Q91YD3|DCP1A_MOUSE mRNA-decapping enzyme 1A OS=Mus musculus OX=10090 GN=Dcp1a PE=1 SV=1	88716.4	40301.5	43841.7	46267	45741.5	42817	44182	49593.9	43228.9	50495.9	39257.6	43793.7	45351.7	1.03557	0.0504309	4.60533	4.6419	4.66528	4.66032	4.63163	4.64526	4.69544	4.63578	4.70326	4.59393	0.562103	0.250184
O88986	Gcat	sp|O88986|KBL_MOUSE 2-amino-3-ketobutyrate coenzyme A ligase, mitochondrial OS=Mus musculus OX=10090 GN=Gcat PE=1 SV=2	877895	829735	774466	801141	821265	804325	867279	883918	812173	798529	812287	806187	834837	1.03554	0.050381	5.91894	5.889	5.90371	5.91448	5.90543	5.93816	5.94641	5.90965	5.90229	5.90971	0.181297	0.741609
Q9CQ45	Nenf	sp|Q9CQ45|NENF_MOUSE Neudesin OS=Mus musculus OX=10090 GN=Nenf PE=1 SV=1	348456	264069	273213	309637	299511	257380	297634	304476	268024	294546	289008	280762	290738	1.03553	0.0503701	5.42172	5.4365	5.49085	5.47641	5.41058	5.47368	5.48355	5.42818	5.46915	5.46091	0.409313	0.387944
P56565	S100a1	sp|P56565|S10A1_MOUSE Protein S100-A1 OS=Mus musculus OX=10090 GN=S100a1 PE=1 SV=2	1.82373e+06	3.50438e+06	2.90688e+06	2.77863e+06	2.83205e+06	2.68951e+06	3.0171e+06	2.94705e+06	3.14271e+06	3.19622e+06	2.93102e+06	2.94229e+06	3.04682e+06	1.03553	0.0503636	6.54461	6.46343	6.44383	6.4521	6.42967	6.47959	6.46939	6.4973	6.50464	6.46702	0.457115	0.339975
Q9CQR2	Rps21	sp|Q9CQR2|RS21_MOUSE 40S ribosomal protein S21 OS=Mus musculus OX=10090 GN=Rps21 PE=1 SV=1	1.58372e+06	1.96752e+06	1.8973e+06	1.86304e+06	1.82841e+06	1.81207e+06	1.80178e+06	2.00011e+06	1.99608e+06	1.9943e+06	1.9076e+06	1.87367e+06	1.93998e+06	1.03539	0.0501714	6.29392	6.27814	6.27022	6.26207	6.25818	6.2557	6.30106	6.30018	6.29979	6.28049	0.206854	0.684335
Q9DBB5	Eif4e3	sp|Q9DBB5|IF4E3_MOUSE Eukaryotic translation initiation factor 4E type 3 OS=Mus musculus OX=10090 GN=Eif4e3 PE=1 SV=1	23259.2	9501.53	11778.2	9320.06	12467.1	11570	12820.6	12215	9450.83	11354.8	10728.5	10927.4	11313.9	1.03537	0.0501533	3.97784	4.07112	3.96947	4.0958	4.06337	4.10794	4.08693	3.97552	4.05522	4.03058	0.662281	0.178958
Q920Q8	Ivns1abp	sp|Q920Q8|NS1BP_MOUSE Influenza virus NS1A-binding protein homolog OS=Mus musculus OX=10090 GN=Ivns1abp PE=1 SV=2	1.86293e+06	732303	919617	1.12556e+06	1.0317e+06	877870	1.09802e+06	1.0635e+06	799936	869252	1.02157e+06	937410	970455	1.03525	0.0499809	5.86469	5.96361	6.05137	6.01355	5.94343	6.04061	6.02674	5.90306	5.93915	6.00927	0.702909	0.153101
Q8R1J9	Tor2a	sp|Q8R1J9|TOR2A_MOUSE Torsin-2A OS=Mus musculus OX=10090 GN=Tor2a PE=1 SV=1	63419.4	23759.9	27984.6	29119.4	32181.4	32488.3	29205.7	36928.9	28847.5	26478.5	29202.3	29106.7	30132.6	1.03525	0.0499723	4.37586	4.44693	4.4642	4.50762	4.51174	4.46548	4.56738	4.46012	4.42291	4.46543	0.675585	0.17032
P27773	Pdia3	sp|P27773|PDIA3_MOUSE Protein disulfide-isomerase A3 OS=Mus musculus OX=10090 GN=Pdia3 PE=1 SV=2	1.04927e+08	1.00494e+08	9.87191e+07	9.97984e+07	9.58691e+07	9.86182e+07	9.99064e+07	1.04204e+08	1.03293e+08	1.00574e+08	1.02814e+08	9.86998e+07	1.02158e+08	1.03504	0.0496895	8.00214	7.9944	7.99912	7.98168	7.99396	7.99959	8.01788	8.01407	8.00249	8.01205	0.0164191	1.78465
Q9R062	Gyg1	sp|Q9R062|GLYG_MOUSE Glycogenin-1 OS=Mus musculus OX=10090 GN=Gyg1 PE=1 SV=3	1.81186e+06	893695	885825	928730	875090	899355	915868	956933	912260	944856	909833	896539	927950	1.03504	0.0496807	5.95119	5.94735	5.96789	5.94205	5.95393	5.96183	5.98088	5.96012	5.97537	5.95896	0.0432447	1.36407
Q9D7A8	Armc1	sp|Q9D7A8|ARMC1_MOUSE Armadillo repeat-containing protein 1 OS=Mus musculus OX=10090 GN=Armc1 PE=1 SV=1	2.07333e+06	2.43919e+06	2.58482e+06	2.77953e+06	2.59134e+06	2.69042e+06	2.74875e+06	2.75484e+06	2.77199e+06	2.52945e+06	2.73763e+06	2.61706e+06	2.70853e+06	1.03495	0.0495626	6.38725	6.41243	6.44397	6.41353	6.42982	6.43914	6.4401	6.44279	6.40303	6.43737	0.246351	0.608445
Q80X32	#N/A	sp|Q80X32|CE024_MOUSE UPF0461 protein C5orf24 homolog OS=Mus musculus OX=10090 PE=2 SV=1	107515	50040.3	55200.2	57662.4	64095.8	63138.4	55832.9	74726.6	59149.2	55034.4	55516.7	58027.4	60051.9	1.03489	0.0494769	4.69933	4.74195	4.7609	4.80684	4.8003	4.7469	4.87348	4.77196	4.74064	4.74443	0.681179	0.166739
P63038	Hspd1	sp|P63038|CH60_MOUSE 60 kDa heat shock protein, mitochondrial OS=Mus musculus OX=10090 GN=Hspd1 PE=1 SV=1	1.72721e+08	4.08691e+08	4.13373e+08	4.09212e+08	4.08263e+08	4.27373e+08	4.14431e+08	4.10821e+08	4.64593e+08	4.35737e+08	4.13334e+08	4.13383e+08	4.27783e+08	1.03484	0.0494023	8.6114	8.61634	8.61195	8.61094	8.63081	8.61745	8.61365	8.66707	8.63922	8.6163	0.21922	0.659119
Q62448	Eif4g2	sp|Q62448|IF4G2_MOUSE Eukaryotic translation initiation factor 4 gamma 2 OS=Mus musculus OX=10090 GN=Eif4g2 PE=1 SV=2	8.70792e+06	3.85904e+06	4.15841e+06	4.58775e+06	4.32778e+06	4.2329e+06	4.54407e+06	4.55814e+06	4.27634e+06	4.18822e+06	4.33516e+06	4.23318e+06	4.38039e+06	1.03477	0.0493169	6.58648	6.61893	6.6616	6.63627	6.62664	6.65744	6.65879	6.63107	6.62203	6.637	0.313842	0.50329
P49586	Pcyt1a	sp|P49586|PCY1A_MOUSE Choline-phosphate cytidylyltransferase A OS=Mus musculus OX=10090 GN=Pcyt1a PE=1 SV=1	2.18423e+06	1.21683e+06	1.21077e+06	1.30448e+06	1.28436e+06	1.184e+06	1.23876e+06	1.34587e+06	1.23374e+06	1.3264e+06	1.27038e+06	1.24009e+06	1.28303e+06	1.03463	0.0491109	6.08523	6.08306	6.11544	6.10869	6.07335	6.09299	6.129	6.09122	6.12268	6.10393	0.219713	0.658143
Q80U04	Pja2	sp|Q80U04|PJA2_MOUSE E3 ubiquitin-protein ligase Praja-2 OS=Mus musculus OX=10090 GN=Pja2 PE=1 SV=2	27923.7	9874.37	12514.2	14045.7	12054.1	11907.8	13701.6	12795.3	11069.5	12433.7	12485.8	12079.3	12497.2	1.0346	0.0490718	3.99455	4.09744	4.14758	4.08117	4.07587	4.1368	4.10709	4.04417	4.09463	4.09645	0.583123	0.23424
Q8BUY5	Timmdc1	sp|Q8BUY5|TIDC1_MOUSE Complex I assembly factor TIMMDC1, mitochondrial OS=Mus musculus OX=10090 GN=Timmdc1 PE=1 SV=1	586499	524191	490863	467579	494906	489823	506472	506057	531562	514907	493366	493472	510473	1.03445	0.048864	5.71949	5.69096	5.66986	5.69452	5.69004	5.70456	5.7042	5.72555	5.71173	5.69317	0.157795	0.801906
O54931	Akap2	sp|O54931|AKAP2_MOUSE A-kinase anchor protein 2 OS=Mus musculus OX=10090 GN=Akap2 PE=1 SV=3	8.13442e+06	6.08271e+06	6.28885e+06	6.54064e+06	6.97417e+06	6.6335e+06	6.88359e+06	6.9655e+06	6.32677e+06	6.57728e+06	6.88198e+06	6.50397e+06	6.72702e+06	1.03429	0.048647	6.7841	6.79857	6.81562	6.84349	6.82174	6.83782	6.84295	6.80118	6.81805	6.83771	0.280565	0.551966
Q7TQ95	Lnpk	sp|Q7TQ95|LNP_MOUSE Endoplasmic reticulum junction formation protein lunapark OS=Mus musculus OX=10090 GN=Lnpk PE=1 SV=1	324862	157513	161524	191641	177015	181519	177003	184829	175202	185060	176912	173842	179801	1.03428	0.0486241	5.19732	5.20824	5.28249	5.24801	5.25892	5.24798	5.26677	5.24354	5.26731	5.24776	0.375245	0.425685
Q9DCF9	Ssr3	sp|Q9DCF9|SSRG_MOUSE Translocon-associated protein subunit gamma OS=Mus musculus OX=10090 GN=Ssr3 PE=1 SV=1	1.14704e+06	1.28382e+06	1.15425e+06	1.09668e+06	1.05074e+06	1.07901e+06	1.1652e+06	1.16555e+06	1.22029e+06	1.19156e+06	1.11512e+06	1.1329e+06	1.17155e+06	1.03411	0.0483951	6.1085	6.0623	6.04008	6.0215	6.03302	6.0664	6.06653	6.08646	6.07612	6.04732	0.380275	0.419903
Q9EQI8	Mrpl46	sp|Q9EQI8|RM46_MOUSE 39S ribosomal protein L46, mitochondrial OS=Mus musculus OX=10090 GN=Mrpl46 PE=1 SV=1	160430	98220.8	101883	94756.6	100185	96842.3	102771	100412	102581	105927	96961.6	98377.7	101731	1.03408	0.0483525	4.99221	5.00811	4.97661	5.00081	4.98607	5.01188	5.00179	5.01107	5.02501	4.9866	0.122658	0.911305
Q9JMD3	Stard10	sp|Q9JMD3|STA10_MOUSE START domain-containing protein 10 OS=Mus musculus OX=10090 GN=Stard10 PE=1 SV=1	4.76133e+06	3.21755e+06	3.50516e+06	3.75029e+06	3.75746e+06	3.49077e+06	3.79548e+06	3.85914e+06	3.44902e+06	3.60141e+06	3.62012e+06	3.54425e+06	3.66503e+06	1.03408	0.0483477	6.50752	6.54471	6.57407	6.57489	6.54292	6.57927	6.58649	6.5377	6.55647	6.55872	0.35389	0.451132
Q8VCF0	Mavs	sp|Q8VCF0|MAVS_MOUSE Mitochondrial antiviral-signaling protein OS=Mus musculus OX=10090 GN=Mavs PE=1 SV=1	1.53901e+06	1.84423e+06	1.73456e+06	1.75777e+06	1.99433e+06	1.82645e+06	1.80883e+06	1.81322e+06	1.81146e+06	2.05481e+06	1.98099e+06	1.83147e+06	1.89386e+06	1.03407	0.0483298	6.26581	6.23919	6.24496	6.2998	6.26161	6.2574	6.25845	6.25803	6.31277	6.29688	0.388788	0.410287
Q6RHR9	Magi1	sp|Q6RHR9|MAGI1_MOUSE Membrane-associated guanylate kinase, WW and PDZ domain-containing protein 1 OS=Mus musculus OX=10090 GN=Magi1 PE=1 SV=1	63405	39881	39433.4	43801.3	47745.6	40231.8	41477.8	53020.3	40581.5	38078	45126.6	42218.6	43656.8	1.03407	0.0483284	4.60078	4.59588	4.6415	4.67894	4.60458	4.61783	4.72445	4.60834	4.58069	4.65444	0.674954	0.170726
Q9CRT8	Xpot	sp|Q9CRT8|XPOT_MOUSE Exportin-T OS=Mus musculus OX=10090 GN=Xpot PE=1 SV=3	123292	45766.9	50481.2	56419.4	57503.6	52043.5	61891.6	62847.2	45297.7	48233.1	52877	52442.9	54229.3	1.03406	0.0483257	4.66056	4.70314	4.75144	4.7597	4.71637	4.79164	4.79829	4.65609	4.68335	4.72328	0.723771	0.140399
Q8BP67	Rpl24	sp|Q8BP67|RL24_MOUSE 60S ribosomal protein L24 OS=Mus musculus OX=10090 GN=Rpl24 PE=1 SV=2	3.14292e+07	1.39302e+07	1.44159e+07	1.57774e+07	1.47876e+07	1.45799e+07	1.56438e+07	1.53103e+07	1.51859e+07	1.44037e+07	1.54506e+07	1.46982e+07	1.51989e+07	1.03406	0.048322	7.14396	7.15884	7.19803	7.1699	7.16375	7.19434	7.18498	7.18144	7.15847	7.18895	0.210298	0.677165
Q99KK1	Reep3	sp|Q99KK1|REEP3_MOUSE Receptor expression-enhancing protein 3 OS=Mus musculus OX=10090 GN=Reep3 PE=1 SV=1	112550	70515.8	72943.6	84474.8	82291.1	79214.1	79072.3	84660.8	74719.2	83329	80918.4	77887.9	80539.9	1.03405	0.0483058	4.84829	4.86299	4.92673	4.91536	4.89881	4.89803	4.92769	4.87344	4.9208	4.90805	0.419622	0.377142
Q9DBF1	Aldh7a1	sp|Q9DBF1|AL7A1_MOUSE Alpha-aminoadipic semialdehyde dehydrogenase OS=Mus musculus OX=10090 GN=Aldh7a1 PE=1 SV=4	2.96428e+07	5.33436e+07	5.64683e+07	5.66592e+07	6.11583e+07	5.39732e+07	5.96064e+07	5.68032e+07	5.54476e+07	5.99768e+07	5.93534e+07	5.63205e+07	5.82375e+07	1.03404	0.0482877	7.72708	7.75181	7.75327	7.78646	7.73218	7.77529	7.75437	7.74388	7.77798	7.77345	0.266817	0.573787
Q8R409	Hexim1	sp|Q8R409|HEXI1_MOUSE Protein HEXIM1 OS=Mus musculus OX=10090 GN=Hexim1 PE=1 SV=1	1.9385e+06	713175	778686	841595	893414	803840	893029	895604	763610	784640	830984	806142	833573	1.03403	0.0482747	5.8532	5.89136	5.9251	5.95105	5.90517	5.95087	5.95212	5.88287	5.89467	5.91959	0.512789	0.290062
Q8C7V3	Utp15	sp|Q8C7V3|UTP15_MOUSE U3 small nucleolar RNA-associated protein 15 homolog OS=Mus musculus OX=10090 GN=Utp15 PE=1 SV=1	63997.2	29727.7	28808.8	36493	30982.5	32352.8	30709.1	35020.8	32550.2	32084.6	33387.9	31672.9	32750.5	1.03402	0.0482657	4.47318	4.45954	4.56222	4.49113	4.50993	4.48728	4.54434	4.51257	4.50631	4.5236	0.462248	0.335125
Q8CEI1	Bola3	sp|Q8CEI1|BOLA3_MOUSE BolA-like protein 3 OS=Mus musculus OX=10090 GN=Bola3 PE=1 SV=1	277961	545879	483282	465057	460228	497906	492177	504615	522850	511499	504606	490471	507149	1.03401	0.0482434	5.7371	5.6842	5.66751	5.66297	5.69715	5.69212	5.70296	5.71838	5.70885	5.70295	0.306522	0.513539
Q64327	Mea1	sp|Q64327|MEA1_MOUSE Male-enhanced antigen 1 OS=Mus musculus OX=10090 GN=Mea1 PE=1 SV=1	18483.6	12717.7	14840.1	15198.7	15463.3	13805.5	16944	16573.6	13685.4	13798.6	13472.4	14405.1	14894.8	1.034	0.0482308	4.10444	4.17147	4.18183	4.18933	4.14008	4.22904	4.21944	4.13629	4.13987	4.12948	0.632707	0.198797
Q9CPS6	Hint3	sp|Q9CPS6|HINT3_MOUSE Adenosine 5-monophosphoramidase HINT3 OS=Mus musculus OX=10090 GN=Hint3 PE=1 SV=1	723614	657839	626131	616098	589416	622733	612796	647393	662393	651174	643756	622443	643502	1.03383	0.0480024	5.81812	5.79667	5.78965	5.77042	5.7943	5.78732	5.81117	5.82112	5.8137	5.80872	0.163681	0.786001
Q62425	Ndufa4	sp|Q62425|NDUA4_MOUSE Cytochrome c oxidase subunit NDUFA4 OS=Mus musculus OX=10090 GN=Ndufa4 PE=1 SV=2	5.48482e+06	6.32324e+07	4.47672e+07	2.9107e+07	3.50602e+07	4.17981e+07	3.77793e+07	3.69093e+07	5.3563e+07	4.93562e+07	4.35873e+07	4.2793e+07	4.4239e+07	1.03379	0.0479452	7.80094	7.65096	7.464	7.54481	7.62116	7.57725	7.56714	7.72886	7.69334	7.63936	0.711091	0.148075
Q9D1H7	Get4	sp|Q9D1H7|GET4_MOUSE Golgi to ER traffic protein 4 homolog OS=Mus musculus OX=10090 GN=Get4 PE=1 SV=2	165387	70229.3	90127.2	91670.5	97021.5	94315.8	97259.8	106657	84759.5	81639.8	87997.8	88672.9	91662.7	1.03372	0.0478425	4.84652	4.95486	4.96223	4.98687	4.97459	4.98794	5.02799	4.92819	4.91191	4.94448	0.659079	0.181063
Q62406	Irak1	sp|Q62406|IRAK1_MOUSE Interleukin-1 receptor-associated kinase 1 OS=Mus musculus OX=10090 GN=Irak1 PE=1 SV=3	68937.7	25452.8	28288.7	33197.5	32157.7	26822.7	30000.1	32791.9	28336.8	30220.4	29460.2	29183.9	30161.9	1.03351	0.047553	4.40575	4.45163	4.52112	4.5073	4.42852	4.47714	4.51578	4.45237	4.48031	4.46925	0.530936	0.274958
Q8VDG7	Pafah2	sp|Q8VDG7|PAFA2_MOUSE Platelet-activating factor acetylhydrolase 2, cytoplasmic OS=Mus musculus OX=10090 GN=Pafah2 PE=1 SV=2	3.91649e+06	1.68221e+06	1.64995e+06	1.8242e+06	1.63745e+06	1.70634e+06	1.78643e+06	1.83006e+06	1.69768e+06	1.82184e+06	1.64837e+06	1.70003e+06	1.75688e+06	1.03344	0.0474533	6.22588	6.21747	6.26107	6.21417	6.23207	6.25199	6.26247	6.22986	6.26051	6.21706	0.278145	0.555728
Q8VDM4	Psmd2	sp|Q8VDM4|PSMD2_MOUSE 26S proteasome non-ATPase regulatory subunit 2 OS=Mus musculus OX=10090 GN=Psmd2 PE=1 SV=1	1.46413e+07	6.85068e+06	7.18748e+06	7.8441e+06	7.38666e+06	6.95198e+06	7.64119e+06	7.75438e+06	7.22052e+06	7.42371e+06	7.39128e+06	7.24418e+06	7.48622e+06	1.03341	0.0474141	6.83573	6.85658	6.89454	6.86845	6.84211	6.88316	6.88955	6.85857	6.87062	6.86872	0.250001	0.602059
Q5SV80	Myo19	sp|Q5SV80|MYO19_MOUSE Unconventional myosin-XIX OS=Mus musculus OX=10090 GN=Myo19 PE=1 SV=1	764303	565386	529073	523030	527602	512443	543330	537321	559945	563205	542478	531507	549256	1.03339	0.0473895	5.75235	5.72352	5.71853	5.72231	5.70965	5.73506	5.73023	5.74815	5.75067	5.73438	0.118877	0.924903
P97823	Lypla1	sp|P97823|LYPA1_MOUSE Acyl-protein thioesterase 1 OS=Mus musculus OX=10090 GN=Lypla1 PE=1 SV=1	3.13907e+06	6.72624e+06	6.05792e+06	5.20328e+06	5.20745e+06	6.15575e+06	5.66654e+06	5.70881e+06	6.95951e+06	6.32374e+06	5.6716e+06	5.87013e+06	6.06604e+06	1.03337	0.0473636	6.82777	6.78232	6.71628	6.71663	6.78928	6.75332	6.75655	6.84258	6.80097	6.75371	0.609171	0.215261
Q6RT24	Cenpe	sp|Q6RT24|CENPE_MOUSE Centromere-associated protein E OS=Mus musculus OX=10090 GN=Cenpe PE=1 SV=1	367284	1.58392e+06	1.49591e+06	1.28658e+06	1.50675e+06	1.59155e+06	1.51149e+06	1.51154e+06	1.5709e+06	1.54886e+06	1.57092e+06	1.49294e+06	1.54274e+06	1.03336	0.04734	6.19973	6.17491	6.10944	6.17804	6.20182	6.17941	6.17942	6.19615	6.19001	6.19616	0.394849	0.403569
Q9JLJ2	Aldh9a1	sp|Q9JLJ2|AL9A1_MOUSE 4-trimethylaminobutyraldehyde dehydrogenase OS=Mus musculus OX=10090 GN=Aldh9a1 PE=1 SV=1	3.97428e+07	5.00926e+07	5.37326e+07	5.49129e+07	5.29728e+07	5.55276e+07	5.45547e+07	5.33664e+07	5.85583e+07	5.66966e+07	5.29731e+07	5.34477e+07	5.52298e+07	1.03334	0.0473195	7.69977	7.73024	7.73967	7.72405	7.74451	7.73683	7.72727	7.76759	7.75356	7.72406	0.246179	0.608749
Q9JJV2	Pfn2	sp|Q9JJV2|PROF2_MOUSE Profilin-2 OS=Mus musculus OX=10090 GN=Pfn2 PE=1 SV=3	2.58556e+06	1.59043e+06	1.83218e+06	1.84109e+06	1.90951e+06	1.85537e+06	1.87268e+06	2.00069e+06	1.81485e+06	1.85578e+06	1.78545e+06	1.80572e+06	1.86589e+06	1.03332	0.0472914	6.20152	6.26297	6.26507	6.28092	6.26843	6.27246	6.30118	6.25884	6.26853	6.25175	0.391267	0.407527
P97363	Sptlc2	sp|P97363|SPTC2_MOUSE Serine palmitoyltransferase 2 OS=Mus musculus OX=10090 GN=Sptlc2 PE=1 SV=2	685019	464080	469752	482700	456198	474133	486992	490332	471982	481745	494009	469373	485012	1.03332	0.0472864	5.66659	5.67187	5.68368	5.65915	5.6759	5.68752	5.69049	5.67393	5.68282	5.69374	0.0295648	1.52922
Q3TC93	Hs1bp3	sp|Q3TC93|H1BP3_MOUSE HCLS1-binding protein 3 OS=Mus musculus OX=10090 GN=Hs1bp3 PE=1 SV=2	860873	392065	420832	462186	463255	430440	461196	483237	434300	430827	431469	433756	448206	1.03331	0.0472786	5.59336	5.62411	5.66482	5.66582	5.63391	5.66389	5.68416	5.63779	5.6343	5.63495	0.410281	0.386919
P35505	Fah	sp|P35505|FAAA_MOUSE Fumarylacetoacetase OS=Mus musculus OX=10090 GN=Fah PE=1 SV=2	4.38044e+07	3.69368e+07	3.65081e+07	3.51464e+07	3.35664e+07	3.43081e+07	3.54757e+07	3.61594e+07	3.79805e+07	3.63437e+07	3.63667e+07	3.52932e+07	3.64652e+07	1.03321	0.0471313	7.56746	7.56239	7.54588	7.5259	7.5354	7.54993	7.55822	7.57956	7.56043	7.5607	0.158709	0.799399
Q8C6B0	Mettl7a1	tr|Q8C6B0|Q8C6B0_MOUSE Methyltransferase-like 7A1 OS=Mus musculus OX=10090 GN=Mettl7a1 PE=1 SV=1	1.45919e+07	1.45069e+07	1.42628e+07	1.34884e+07	1.29288e+07	1.54697e+07	1.52939e+07	1.53057e+07	1.45238e+07	1.34127e+07	1.44619e+07	1.41313e+07	1.45996e+07	1.03314	0.0470305	7.16158	7.1542	7.12996	7.11156	7.18948	7.18452	7.18485	7.16208	7.12752	7.16022	0.419533	0.377234
Q80UZ0	Fgd5	sp|Q80UZ0|FGD5_MOUSE FYVE, RhoGEF and PH domain-containing protein 5 OS=Mus musculus OX=10090 GN=Fgd5 PE=1 SV=2	93045.3	43339.6	48003.2	57205.2	47634.7	52590.9	56159.7	52369.6	50357.4	47447.8	50657.1	49754.7	51398.3	1.03303	0.0468875	4.6369	4.68128	4.75744	4.67793	4.72092	4.74943	4.71909	4.70207	4.67622	4.70465	0.535152	0.271523
O35226	Psmd4	sp|O35226|PSMD4_MOUSE 26S proteasome non-ATPase regulatory subunit 4 OS=Mus musculus OX=10090 GN=Psmd4 PE=1 SV=1	3.95766e+06	1.81899e+06	1.93476e+06	2.08586e+06	1.95417e+06	1.95342e+06	2.12614e+06	2.10429e+06	1.9571e+06	1.91051e+06	1.97108e+06	1.94944e+06	2.01382e+06	1.03303	0.0468778	6.25983	6.28663	6.31929	6.29096	6.29079	6.32759	6.32311	6.29161	6.28115	6.29471	0.314098	0.502935
Q91XE0	Glyat	sp|Q91XE0|GLYAT_MOUSE Glycine N-acyltransferase OS=Mus musculus OX=10090 GN=Glyat PE=1 SV=1	2.84486e+07	5.84157e+07	5.81199e+07	5.50908e+07	5.84377e+07	5.73172e+07	5.98639e+07	5.50877e+07	5.90181e+07	6.12824e+07	6.15829e+07	5.74763e+07	5.9367e+07	1.0329	0.0466954	7.76653	7.76433	7.74108	7.76669	7.75829	7.77717	7.74105	7.77099	7.78734	7.78946	0.202691	0.693165
Q8VCW8	Acsf2	sp|Q8VCW8|ACSF2_MOUSE Medium-chain acyl-CoA ligase ACSF2, mitochondrial OS=Mus musculus OX=10090 GN=Acsf2 PE=1 SV=1	3.51466e+06	2.31968e+06	2.29329e+06	2.4475e+06	2.75082e+06	2.49571e+06	2.47659e+06	2.97773e+06	2.20873e+06	2.56879e+06	2.47965e+06	2.4614e+06	2.5423e+06	1.03287	0.0466545	6.36543	6.36046	6.38872	6.43946	6.39719	6.39385	6.47389	6.34414	6.40973	6.39439	0.620849	0.207014
P62192	Psmc1	sp|P62192|PRS4_MOUSE 26S proteasome regulatory subunit 4 OS=Mus musculus OX=10090 GN=Psmc1 PE=1 SV=1	1.37796e+07	7.51172e+06	7.79766e+06	8.6542e+06	8.27349e+06	7.84936e+06	8.4385e+06	8.65632e+06	7.87722e+06	8.191e+06	8.23151e+06	8.01729e+06	8.27891e+06	1.03263	0.0463268	6.87574	6.89196	6.93723	6.91769	6.89483	6.92627	6.93733	6.89637	6.91334	6.91548	0.295901	0.528854
Q5SSW2	Psme4	sp|Q5SSW2|PSME4_MOUSE Proteasome activator complex subunit 4 OS=Mus musculus OX=10090 GN=Psme4 PE=1 SV=1	1.31599e+06	572350	614110	690431	661056	636602	665565	701903	623785	625482	661277	634910	655602	1.03259	0.0462697	5.75766	5.78825	5.83912	5.82024	5.80387	5.82319	5.84628	5.79504	5.79622	5.82038	0.418185	0.378632
P16627	Hspa1l	sp|P16627|HS71L_MOUSE Heat shock 70 kDa protein 1-like OS=Mus musculus OX=10090 GN=Hspa1l PE=1 SV=4	752216	328582	354956	403673	387564	355659	391141	386191	360088	399745	352871	366087	378007	1.03256	0.0462277	5.51665	5.55018	5.60603	5.58834	5.55104	5.59233	5.5868	5.55641	5.60178	5.54762	0.464837	0.3327
Q9CRD2	Emc2	sp|Q9CRD2|EMC2_MOUSE ER membrane protein complex subunit 2 OS=Mus musculus OX=10090 GN=Emc2 PE=1 SV=1	1.12641e+06	963490	940386	1.0198e+06	972649	988654	965266	1.07395e+06	1.00443e+06	1.01265e+06	987721	976997	1.0088e+06	1.03256	0.0462187	5.98385	5.97331	6.00852	5.98796	5.99504	5.98465	6.03098	6.00192	6.00546	5.99463	0.193067	0.714292
P62196	Psmc5	sp|P62196|PRS8_MOUSE 26S proteasome regulatory subunit 8 OS=Mus musculus OX=10090 GN=Psmc5 PE=1 SV=1	9.07918e+06	5.64696e+06	5.49886e+06	6.07192e+06	5.4934e+06	5.54223e+06	5.76354e+06	6.24331e+06	5.75233e+06	5.79429e+06	5.61913e+06	5.65068e+06	5.83452e+06	1.03253	0.0461907	6.75181	6.74027	6.78333	6.73984	6.74368	6.76069	6.79541	6.75984	6.763	6.74967	0.251509	0.599446
Q9WUU7	Ctsz	sp|Q9WUU7|CATZ_MOUSE Cathepsin Z OS=Mus musculus OX=10090 GN=Ctsz PE=1 SV=1	9.931e+06	3.16298e+06	3.50053e+06	3.23497e+06	3.5539e+06	4.09623e+06	3.83485e+06	3.78911e+06	3.60811e+06	3.22054e+06	3.6666e+06	3.50972e+06	3.62384e+06	1.03252	0.0461641	6.5001	6.54413	6.50987	6.55071	6.61238	6.58375	6.57854	6.55728	6.50793	6.56426	0.550322	0.259383
Q64444	Ca4	sp|Q64444|CAH4_MOUSE Carbonic anhydrase 4 OS=Mus musculus OX=10090 GN=Ca4 PE=1 SV=1	1.36286e+06	2.00951e+06	1.4795e+06	1.29221e+06	1.33289e+06	1.407e+06	1.33817e+06	1.38682e+06	1.97733e+06	1.77559e+06	1.28745e+06	1.50422e+06	1.55307e+06	1.03248	0.0461105	6.30309	6.17011	6.11133	6.1248	6.14829	6.12651	6.14202	6.29608	6.24934	6.10973	0.800337	0.0967271
Q8BFY9	Tnpo1	sp|Q8BFY9|TNPO1_MOUSE Transportin-1 OS=Mus musculus OX=10090 GN=Tnpo1 PE=1 SV=2	2.30398e+06	1.2648e+06	1.25286e+06	1.30347e+06	1.24106e+06	1.21376e+06	1.29557e+06	1.37829e+06	1.22459e+06	1.29067e+06	1.29048e+06	1.25519e+06	1.29592e+06	1.03245	0.0460711	6.10202	6.0979	6.1151	6.09379	6.08413	6.11246	6.13934	6.08799	6.11081	6.11075	0.191985	0.716734
Q8CEG5	Ccdc28b	sp|Q8CEG5|CC28B_MOUSE Coiled-coil domain-containing protein 28B OS=Mus musculus OX=10090 GN=Ccdc28b PE=1 SV=3	24993.6	10814.8	8474.82	13471.5	13674.6	12327.1	10340.2	17332.7	14343	9200.05	9451.56	11752.6	12133.5	1.03241	0.0460186	4.03406	3.92818	4.12945	4.13595	4.09089	4.01457	4.23889	4.15667	3.96384	3.97555	0.928199	0.0323589
Q9CZ28	Snf8	sp|Q9CZ28|SNF8_MOUSE Vacuolar-sorting protein SNF8 OS=Mus musculus OX=10090 GN=Snf8 PE=1 SV=1	774294	616970	574225	532747	556834	557848	568375	605791	615457	579714	561256	567725	586119	1.0324	0.0460009	5.79026	5.75908	5.72652	5.74573	5.74652	5.75464	5.78232	5.7892	5.76321	5.74916	0.313541	0.503706
Q811P8	Arhgap32	sp|Q811P8|RHG32_MOUSE Rho GTPase-activating protein 32 OS=Mus musculus OX=10090 GN=Arhgap32 PE=1 SV=2	173157	75986.5	90774	98375.3	95668.7	92027.2	94519.8	102392	85879.3	90731.7	93976.2	90566.3	93499.7	1.03239	0.0459866	4.88074	4.95797	4.99289	4.98077	4.96392	4.97553	5.01027	4.93389	4.95776	4.97302	0.541332	0.266536
O54786	Dffa	sp|O54786|DFFA_MOUSE DNA fragmentation factor subunit alpha OS=Mus musculus OX=10090 GN=Dffa PE=1 SV=2	93729.1	52531.2	43225.8	50605.2	49729	49938	54164.4	51475.5	45155.4	53224.3	49966.9	49205.8	50797.3	1.03234	0.045922	4.72043	4.63575	4.7042	4.69662	4.69844	4.73372	4.71161	4.65472	4.72612	4.69869	0.508808	0.293446
Q922E4	Pcyt2	sp|Q922E4|PCY2_MOUSE Ethanolamine-phosphate cytidylyltransferase OS=Mus musculus OX=10090 GN=Pcyt2 PE=1 SV=1	5.10562e+06	2.36674e+06	2.41162e+06	2.57496e+06	2.53544e+06	2.54441e+06	2.57658e+06	2.68966e+06	2.56058e+06	2.51353e+06	2.49472e+06	2.48663e+06	2.56702e+06	1.03233	0.0458985	6.37415	6.38231	6.41077	6.40405	6.40559	6.41104	6.4297	6.40834	6.40029	6.39702	0.168843	0.772516
P97377	Cdk2	sp|P97377|CDK2_MOUSE Cyclin-dependent kinase 2 OS=Mus musculus OX=10090 GN=Cdk2 PE=1 SV=2	68877.5	28659.2	28749.3	37379.1	33968.6	30967.8	27835	39432.4	32336.6	29587.5	35685.4	31944.8	32975.4	1.03226	0.045809	4.45728	4.45864	4.57264	4.53109	4.49092	4.44461	4.59586	4.50971	4.47112	4.5525	0.728238	0.137727
Q9DCE9	Igtp	tr|Q9DCE9|Q9DCE9_MOUSE Interferon gamma-induced GTPase OS=Mus musculus OX=10090 GN=Igtp PE=1 SV=1	435541	188666	205177	217436	210556	225898	265129	220604	201484	203371	190783	209547	216274	1.03211	0.0455905	5.2757	5.31213	5.33733	5.32337	5.35391	5.42346	5.34362	5.30424	5.30829	5.28054	0.693638	0.158867
P35564	Canx	sp|P35564|CALX_MOUSE Calnexin OS=Mus musculus OX=10090 GN=Canx PE=1 SV=1	9.10253e+07	7.52984e+07	7.68704e+07	8.1588e+07	7.62573e+07	7.57785e+07	8.28262e+07	8.1449e+07	7.67813e+07	7.81036e+07	7.89822e+07	7.71585e+07	7.96285e+07	1.03201	0.0454592	7.87679	7.88576	7.91163	7.88228	7.87955	7.91817	7.91089	7.88526	7.89267	7.89753	0.153655	0.813454
Q8BSF4	Pisd	sp|Q8BSF4|PISD_MOUSE Phosphatidylserine decarboxylase proenzyme, mitochondrial OS=Mus musculus OX=10090 GN=Pisd PE=2 SV=1	605399	730840	695952	682009	671943	705853	686385	764028	741577	722843	683321	697319	719631	1.032	0.045437	5.86382	5.84258	5.83379	5.82733	5.84872	5.83657	5.88311	5.87016	5.85904	5.83463	0.269637	0.569221
Q8BG81	Poldip3	sp|Q8BG81|PDIP3_MOUSE Polymerase delta-interacting protein 3 OS=Mus musculus OX=10090 GN=Poldip3 PE=1 SV=1	783732	368914	406586	449824	439177	423226	404882	519232	384630	438207	407489	417545	430888	1.03195	0.0453793	5.56693	5.60915	5.65304	5.64264	5.62657	5.60733	5.71536	5.58504	5.64168	5.61012	0.665933	0.176569
P62267	Rps23	sp|P62267|RS23_MOUSE 40S ribosomal protein S23 OS=Mus musculus OX=10090 GN=Rps23 PE=1 SV=3	9.27684e+06	9.72433e+06	8.93317e+06	8.15407e+06	8.43955e+06	8.36456e+06	8.61009e+06	8.90621e+06	9.26576e+06	9.41102e+06	8.81604e+06	8.72314e+06	9.00182e+06	1.03195	0.0453702	6.98786	6.95101	6.91137	6.92632	6.92244	6.93501	6.94969	6.96688	6.97364	6.94527	0.379864	0.420372
Q01063	Pde4d	sp|Q01063|PDE4D_MOUSE cAMP-specific 3,5-cyclic phosphodiesterase 4D OS=Mus musculus OX=10090 GN=Pde4d PE=1 SV=2	39853.5	40497.1	37434.8	42509.9	46188.1	41518	40311.5	49920.4	46132.7	38734.2	39697.3	41629.6	42959.2	1.03194	0.04536	4.60743	4.57329	4.6285	4.66454	4.61825	4.60544	4.69829	4.66402	4.58811	4.59877	0.643139	0.191695
P17182	Eno1	sp|P17182|ENOA_MOUSE Alpha-enolase OS=Mus musculus OX=10090 GN=Eno1 PE=1 SV=3	3.2698e+08	3.3103e+08	3.21891e+08	3.20873e+08	3.08493e+08	3.27858e+08	3.13234e+08	3.29338e+08	3.32745e+08	3.38924e+08	3.47277e+08	3.22029e+08	3.32303e+08	1.0319	0.0453101	8.51987	8.50771	8.50633	8.48925	8.51569	8.49587	8.51764	8.52211	8.5301	8.54068	0.177253	0.751406
Q9CSB4	Pard3b	sp|Q9CSB4|PAR3L_MOUSE Partitioning defective 3 homolog B OS=Mus musculus OX=10090 GN=Pard3b PE=1 SV=2	78881.2	26738.1	31871.8	33930.4	42062.5	28846.7	32028.9	41822.8	28838.5	31821.8	34150.5	32689.9	33732.5	1.03189	0.0452939	4.42715	4.50342	4.5306	4.62391	4.46011	4.50556	4.62142	4.45999	4.50274	4.53341	0.727374	0.138242
Q9Z0S1	Bpnt1	sp|Q9Z0S1|BPNT1_MOUSE 3(2),5-bisphosphate nucleotidase 1 OS=Mus musculus OX=10090 GN=Bpnt1 PE=1 SV=2	1.85123e+07	2.65873e+07	2.44677e+07	2.22806e+07	2.23024e+07	2.40737e+07	2.45211e+07	2.35937e+07	2.58521e+07	2.47667e+07	2.47869e+07	2.39424e+07	2.47041e+07	1.03182	0.0451855	7.42467	7.38859	7.34793	7.34835	7.38154	7.38954	7.3728	7.4125	7.39387	7.39422	0.384988	0.414553
Q5F2E7	Nufip2	sp|Q5F2E7|NUFP2_MOUSE FMR1-interacting protein NUFIP2 OS=Mus musculus OX=10090 GN=Nufip2 PE=1 SV=1	1.70496e+06	765472	815916	894907	857841	887793	870731	913417	862939	844777	864312	844386	871235	1.0318	0.0451601	5.88393	5.91165	5.95178	5.93341	5.94831	5.93988	5.96067	5.93598	5.92674	5.93667	0.335252	0.474629
Q9D8W7	Ociad2	sp|Q9D8W7|OCAD2_MOUSE OCIA domain-containing protein 2 OS=Mus musculus OX=10090 GN=Ociad2 PE=1 SV=1	51176.6	33078.8	39832.3	42453.6	48422.7	41492.3	53893	40115.4	36813.3	37026.2	43956	41055.9	42360.8	1.03178	0.0451385	4.51956	4.60025	4.62792	4.68506	4.61798	4.73154	4.60332	4.56602	4.56852	4.64303	0.769445	0.113822
P68040	Rack1	sp|P68040|RACK1_MOUSE Receptor of activated protein C kinase 1 OS=Mus musculus OX=10090 GN=Rack1 PE=1 SV=3	3.3832e+07	1.76117e+07	1.7415e+07	1.72681e+07	1.58434e+07	1.71641e+07	1.72927e+07	1.75081e+07	1.85078e+07	1.73408e+07	1.73601e+07	1.70605e+07	1.76019e+07	1.03174	0.0450725	7.2458	7.24092	7.23724	7.19985	7.23462	7.23786	7.24324	7.26735	7.23907	7.23955	0.202495	0.693585
Q5BL07	Pex1	sp|Q5BL07|PEX1_MOUSE Peroxisome biogenesis factor 1 OS=Mus musculus OX=10090 GN=Pex1 PE=1 SV=2	1.17064e+06	756113	835836	978551	908445	853300	894403	957060	863290	880139	874584	866449	893895	1.03168	0.0449902	5.87859	5.92212	5.99058	5.9583	5.9311	5.95153	5.98094	5.93616	5.94455	5.9418	0.484869	0.314375
Q8BVA4	Lmod1	sp|Q8BVA4|LMOD1_MOUSE Leiomodin-1 OS=Mus musculus OX=10090 GN=Lmod1 PE=1 SV=1	211652	120273	116615	115338	112933	113448	119626	130284	111186	118465	117350	115721	119382	1.03164	0.0449327	5.08017	5.06676	5.06198	5.05282	5.0548	5.07783	5.11489	5.04605	5.0736	5.06949	0.312679	0.504901
Q3TMH2	Scrn3	sp|Q3TMH2|SCRN3_MOUSE Secernin-3 OS=Mus musculus OX=10090 GN=Scrn3 PE=1 SV=1	747738	367769	459120	473502	467027	550790	488678	523142	459960	431330	488392	463642	478301	1.03162	0.0449074	5.56558	5.66193	5.67532	5.66934	5.74099	5.68902	5.71862	5.66272	5.63481	5.68877	0.621014	0.206899
Q9D8I3	Glod5	sp|Q9D8I3|GLOD5_MOUSE Glyoxalase domain-containing protein 5 OS=Mus musculus OX=10090 GN=Glod5 PE=1 SV=1	2.05255e+06	2.23276e+06	2.09871e+06	2.03148e+06	1.97328e+06	2.0737e+06	1.98018e+06	2.17051e+06	2.21043e+06	2.22629e+06	2.15154e+06	2.08199e+06	2.14779e+06	1.03161	0.044892	6.34884	6.32195	6.30781	6.29519	6.31675	6.29671	6.33656	6.34448	6.34758	6.33275	0.320802	0.493763
P03888	Mtnd1	sp|P03888|NU1M_MOUSE NADH-ubiquinone oxidoreductase chain 1 OS=Mus musculus OX=10090 GN=Mtnd1 PE=1 SV=3	685766	595676	636708	615378	587039	652054	606618	664144	621886	691475	600207	617371	636866	1.03158	0.044853	5.77501	5.80394	5.78914	5.76867	5.81428	5.78292	5.82226	5.79371	5.83978	5.7783	0.394113	0.404379
Q8BK62	Olfml3	sp|Q8BK62|OLFL3_MOUSE Olfactomedin-like protein 3 OS=Mus musculus OX=10090 GN=Olfml3 PE=2 SV=2	48865.3	14991.2	18714.1	21352.9	20304.7	17579.7	14587.2	20994.5	22028.6	20386.7	17878.9	18588.5	19175.2	1.03156	0.0448272	4.17586	4.27219	4.32948	4.30762	4.24504	4.164	4.32213	4.34301	4.30937	4.25237	0.779645	0.108103
Q8C0J2	Atg16l1	sp|Q8C0J2|A16L1_MOUSE Autophagy-related protein 16-1 OS=Mus musculus OX=10090 GN=Atg16l1 PE=1 SV=1	336153	169668	182050	187622	185883	194600	191414	193597	193337	184474	186001	183965	189765	1.03153	0.0447827	5.2296	5.26019	5.27329	5.26924	5.28915	5.28197	5.2869	5.28632	5.26594	5.26952	0.235304	0.62837
Q9QY36	Naa10	sp|Q9QY36|NAA10_MOUSE N-alpha-acetyltransferase 10 OS=Mus musculus OX=10090 GN=Naa10 PE=1 SV=1	350286	162688	168278	209622	190808	181629	186622	204084	183089	178723	189268	182605	188357	1.0315	0.0447446	5.21136	5.22603	5.32144	5.2806	5.25919	5.27096	5.30981	5.26267	5.25218	5.27708	0.518392	0.285342
Q8VCM7	Fgg	sp|Q8VCM7|FIBG_MOUSE Fibrinogen gamma chain OS=Mus musculus OX=10090 GN=Fgg PE=1 SV=1	1.75776e+07	1.09088e+07	9.38998e+06	7.43326e+06	1.11423e+07	1.20488e+07	9.07439e+06	1.24712e+07	9.50349e+06	1.29322e+07	8.53744e+06	1.01846e+07	1.05037e+07	1.03133	0.0445107	7.03778	6.97266	6.87118	7.04697	7.08094	6.95782	7.09591	6.97788	7.11167	6.93133	0.810339	0.0913331
Q91X51	Gorasp1	sp|Q91X51|GORS1_MOUSE Golgi reassembly-stacking protein 1 OS=Mus musculus OX=10090 GN=Gorasp1 PE=1 SV=3	408864	189500	207149	240438	229423	196669	225904	240574	195947	231976	202089	212636	219298	1.03133	0.0445086	5.27761	5.31629	5.38101	5.36064	5.29374	5.35393	5.38125	5.29214	5.36544	5.30554	0.612442	0.212935
Q9D517	Agpat3	sp|Q9D517|PLCC_MOUSE 1-acyl-sn-glycerol-3-phosphate acyltransferase gamma OS=Mus musculus OX=10090 GN=Agpat3 PE=1 SV=2	7.54239e+06	5.11209e+06	5.53897e+06	5.96834e+06	5.47429e+06	5.48309e+06	5.87855e+06	5.84552e+06	5.57618e+06	5.48565e+06	5.65291e+06	5.51536e+06	5.68776e+06	1.03126	0.0444062	6.7086	6.74343	6.77585	6.73833	6.73903	6.76927	6.76682	6.74634	6.73923	6.75227	0.291175	0.535845
P41105	Rpl28	sp|P41105|RL28_MOUSE 60S ribosomal protein L28 OS=Mus musculus OX=10090 GN=Rpl28 PE=1 SV=2	2.8723e+07	1.16992e+07	1.21705e+07	1.29468e+07	1.22331e+07	1.183e+07	1.29303e+07	1.28126e+07	1.26063e+07	1.18563e+07	1.25767e+07	1.21759e+07	1.25564e+07	1.03125	0.0443976	7.06816	7.08531	7.11216	7.08754	7.07298	7.11161	7.10764	7.10059	7.07395	7.09957	0.219482	0.658601
Q9DBS2	Tprg1l	sp|Q9DBS2|TPRGL_MOUSE Tumor protein p63-regulated gene 1-like protein OS=Mus musculus OX=10090 GN=Tprg1l PE=1 SV=1	551155	191827	231653	248680	258483	241598	249772	275669	212772	233155	237471	234448	241768	1.03122	0.0443528	5.28291	5.36484	5.39564	5.41243	5.38309	5.39755	5.44039	5.32792	5.36765	5.37561	0.643444	0.191489
Q80WW9	Ddrgk1	sp|Q80WW9|DDRGK_MOUSE DDRGK domain-containing protein 1 OS=Mus musculus OX=10090 GN=Ddrgk1 PE=1 SV=2	822736	753317	740410	705360	719198	776423	735540	783122	744130	772927	773934	738941	761931	1.03111	0.0441998	5.87698	5.86947	5.84841	5.85685	5.8901	5.86661	5.89383	5.87165	5.88814	5.8887	0.177093	0.751798
Q9CYV5	Tmem135	sp|Q9CYV5|TM135_MOUSE Transmembrane protein 135 OS=Mus musculus OX=10090 GN=Tmem135 PE=2 SV=1	41510	25976.5	27098.8	31743.9	27201.8	33179.4	25581.1	35161.5	24311	36835.5	27799.7	29040.1	29937.8	1.03091	0.0439203	4.4146	4.43297	4.50167	4.43461	4.52088	4.40794	4.54608	4.38582	4.56628	4.44406	0.834725	0.0784567
Q921V5	Mgat2	sp|Q921V5|MGAT2_MOUSE Alpha-1,6-mannosyl-glycoprotein 2-beta-N-acetylglucosaminyltransferase OS=Mus musculus OX=10090 GN=Mgat2 PE=1 SV=1	443558	243934	241228	261830	256622	249296	250164	275819	261855	234401	269262	250582	258300	1.0308	0.0437649	5.38727	5.38243	5.41802	5.4093	5.39672	5.39823	5.44063	5.41806	5.36996	5.43018	0.398211	0.399887
Q9CZ30	Ola1	sp|Q9CZ30|OLA1_MOUSE Obg-like ATPase 1 OS=Mus musculus OX=10090 GN=Ola1 PE=1 SV=1	5.29414e+06	2.789e+06	2.76221e+06	2.7882e+06	2.81817e+06	2.9894e+06	2.89135e+06	3.20812e+06	2.90193e+06	2.82894e+06	2.7513e+06	2.8294e+06	2.91633e+06	1.03072	0.0436582	6.44545	6.44126	6.44532	6.44997	6.47558	6.4611	6.50625	6.46269	6.45162	6.43954	0.351513	0.454058
Q05920	Pc	sp|Q05920|PYC_MOUSE Pyruvate carboxylase, mitochondrial OS=Mus musculus OX=10090 GN=Pc PE=1 SV=1	9.6847e+07	1.73578e+08	1.77302e+08	1.78491e+08	1.90736e+08	1.79908e+08	1.85432e+08	1.77053e+08	1.89473e+08	1.94024e+08	1.81671e+08	1.80003e+08	1.85531e+08	1.03071	0.0436386	8.2395	8.24871	8.25162	8.28043	8.25505	8.26819	8.2481	8.27755	8.28786	8.25929	0.214192	0.669197
Q99KD5	Unc45a	sp|Q99KD5|UN45A_MOUSE Protein unc-45 homolog A OS=Mus musculus OX=10090 GN=Unc45a PE=1 SV=2	1.40319e+06	542916	539397	577862	555080	570563	557417	575646	573188	595916	568601	557164	574154	1.03049	0.0433349	5.73473	5.73191	5.76183	5.74436	5.7563	5.74618	5.76016	5.7583	5.77519	5.75481	0.119582	0.922334
Q8BPB5	Efemp1	sp|Q8BPB5|FBLN3_MOUSE EGF-containing fibulin-like extracellular matrix protein 1 OS=Mus musculus OX=10090 GN=Efemp1 PE=1 SV=1	311403	188644	176872	177590	183593	190014	198122	217282	173643	173745	181789	183342	188916	1.0304	0.0432072	5.27564	5.24766	5.24942	5.26386	5.27879	5.29694	5.33703	5.23966	5.23992	5.25957	0.576648	0.239089
P55302	Lrpap1	sp|P55302|AMRP_MOUSE Alpha-2-macroglobulin receptor-associated protein OS=Mus musculus OX=10090 GN=Lrpap1 PE=1 SV=1	1.17907e+07	1.813e+07	1.62031e+07	1.61647e+07	1.45035e+07	1.55155e+07	1.5526e+07	1.66994e+07	1.82852e+07	1.64578e+07	1.59901e+07	1.61034e+07	1.65917e+07	1.03033	0.0431	7.2584	7.2096	7.20857	7.16147	7.19076	7.19106	7.2227	7.2621	7.21637	7.20385	0.516633	0.286818
Q99JI4	Psmd6	sp|Q99JI4|PSMD6_MOUSE 26S proteasome non-ATPase regulatory subunit 6 OS=Mus musculus OX=10090 GN=Psmd6 PE=1 SV=1	1.26261e+07	6.56104e+06	6.67316e+06	7.08918e+06	6.77676e+06	6.62618e+06	7.16534e+06	7.20201e+06	6.73489e+06	6.73036e+06	6.91612e+06	6.74526e+06	6.94974e+06	1.03031	0.0430845	6.81697	6.82433	6.8506	6.83102	6.82126	6.85524	6.85745	6.82833	6.82804	6.83986	0.172865	0.762292
Q8C6B9	Rps19bp1	sp|Q8C6B9|AROS_MOUSE Active regulator of SIRT1 OS=Mus musculus OX=10090 GN=Rps19bp1 PE=1 SV=1	41685.7	21137.8	23187.4	22061.1	26332.9	23437.5	22088.1	35497.2	20105.5	21914.5	20072.2	23231.3	23935.5	1.03031	0.04308	4.32508	4.36527	4.34365	4.42051	4.36993	4.34418	4.55021	4.30334	4.34075	4.30262	0.947553	0.0233964
P45878	Fkbp2	sp|P45878|FKBP2_MOUSE Peptidyl-prolyl cis-trans isomerase FKBP2 OS=Mus musculus OX=10090 GN=Fkbp2 PE=1 SV=1	4.16183e+06	3.06068e+06	3.03678e+06	3.23846e+06	3.13046e+06	3.27464e+06	3.38187e+06	3.44878e+06	3.0365e+06	3.06738e+06	3.28351e+06	3.1482e+06	3.24361e+06	1.0303	0.0430709	6.48582	6.48241	6.51034	6.49561	6.51516	6.52916	6.53767	6.48237	6.48677	6.51634	0.356904	0.447449
A0A1L1SUI3	Slc37a4	tr|A0A1L1SUI3|A0A1L1SUI3_MOUSE Solute carrier family 37 (glucose-6-phosphate transporter), member 4 OS=Mus musculus OX=10090 GN=Slc37a4 PE=1 SV=1	994520	735304	908864	956213	974438	889331	966363	925946	888453	910020	908281	892830	919812	1.03022	0.0429544	5.86647	5.9585	5.98056	5.98875	5.94906	5.98514	5.96659	5.94863	5.95905	5.95822	0.529514	0.276123
P36552	Cpox	sp|P36552|HEM6_MOUSE Oxygen-dependent coproporphyrinogen-III oxidase, mitochondrial OS=Mus musculus OX=10090 GN=Cpox PE=1 SV=2	5.95792e+06	4.85277e+06	5.15786e+06	5.87005e+06	5.36342e+06	4.78811e+06	5.55281e+06	5.51696e+06	5.04975e+06	5.60419e+06	5.09498e+06	5.20644e+06	5.36374e+06	1.03021	0.0429418	6.68599	6.71247	6.76864	6.72944	6.68016	6.74451	6.7417	6.70327	6.74851	6.70714	0.48739	0.312124
Q8R1S4	Mtss1	sp|Q8R1S4|MTSS1_MOUSE Protein MTSS 1 OS=Mus musculus OX=10090 GN=Mtss1 PE=1 SV=1	606603	137294	185719	226364	193456	208359	200489	222935	179361	187477	189667	190239	195986	1.03021	0.0429394	5.13765	5.26886	5.35481	5.28658	5.31881	5.30209	5.34818	5.25373	5.27295	5.27799	0.67358	0.171611
P24668	M6pr	sp|P24668|MPRD_MOUSE Cation-dependent mannose-6-phosphate receptor OS=Mus musculus OX=10090 GN=M6pr PE=1 SV=1	1.21313e+07	4.69347e+06	4.75041e+06	4.85087e+06	4.7324e+06	4.93155e+06	4.91184e+06	4.973e+06	4.79383e+06	4.75236e+06	5.24927e+06	4.79174e+06	4.93606e+06	1.03012	0.04281	6.67149	6.67673	6.68582	6.67508	6.69298	6.69124	6.69662	6.68068	6.67691	6.7201	0.177118	0.751737
P35831	Ptpn12	sp|P35831|PTN12_MOUSE Tyrosine-protein phosphatase non-receptor type 12 OS=Mus musculus OX=10090 GN=Ptpn12 PE=1 SV=3	172223	64726.8	66199.4	73850.7	81296.2	61218.7	74034.3	81609.4	65858.6	66453	69776.8	69458.4	71546.4	1.03006	0.0427304	4.81109	4.82086	4.86836	4.91008	4.78689	4.86944	4.91175	4.81862	4.82252	4.84372	0.636233	0.196384
O35857	Timm44	sp|O35857|TIM44_MOUSE Mitochondrial import inner membrane translocase subunit TIM44 OS=Mus musculus OX=10090 GN=Timm44 PE=1 SV=2	5.00161e+06	7.81387e+06	7.38636e+06	7.38214e+06	7.52624e+06	7.53812e+06	7.33138e+06	7.74596e+06	8.14727e+06	8.02583e+06	7.52356e+06	7.52934e+06	7.7548e+06	1.02994	0.0425654	6.89287	6.86843	6.86818	6.87658	6.87726	6.86519	6.88908	6.91101	6.90449	6.87642	0.227662	0.642709
Q6PDL0	Dync1li2	sp|Q6PDL0|DC1L2_MOUSE Cytoplasmic dynein 1 light intermediate chain 2 OS=Mus musculus OX=10090 GN=Dync1li2 PE=1 SV=2	707314	521697	526076	591970	589673	523785	584610	603588	517789	567769	561832	550640	567118	1.02992	0.0425373	5.71742	5.72105	5.7723	5.77061	5.71915	5.76687	5.78074	5.71415	5.75417	5.74961	0.465904	0.331703
Q99JX4	Eif3m	sp|Q99JX4|EIF3M_MOUSE Eukaryotic translation initiation factor 3 subunit M OS=Mus musculus OX=10090 GN=Eif3m PE=1 SV=1	3.95718e+06	1.87696e+06	2.00164e+06	2.2105e+06	2.04772e+06	2.00569e+06	2.13768e+06	2.19635e+06	2.01631e+06	2.04753e+06	2.04801e+06	2.0285e+06	2.08918e+06	1.02991	0.0425193	6.27346	6.30139	6.34449	6.31127	6.30226	6.32994	6.3417	6.30456	6.31123	6.31133	0.352293	0.453096
Q80Y98	Ddhd2	sp|Q80Y98|DDHD2_MOUSE Phospholipase DDHD2 OS=Mus musculus OX=10090 GN=Ddhd2 PE=1 SV=3	473485	177663	187912	203587	194093	174699	194035	229442	163135	193303	186083	187591	193199	1.0299	0.042502	5.2496	5.27396	5.30875	5.28801	5.24229	5.28788	5.36067	5.21255	5.28624	5.26971	0.693532	0.158933
Q6ZWV7	Rpl35	sp|Q6ZWV7|RL35_MOUSE 60S ribosomal protein L35 OS=Mus musculus OX=10090 GN=Rpl35 PE=1 SV=1	8.27045e+06	1.43114e+07	1.35103e+07	1.31247e+07	1.19146e+07	1.24058e+07	1.30457e+07	1.32718e+07	1.45599e+07	1.34187e+07	1.29218e+07	1.30534e+07	1.34436e+07	1.0299	0.0424979	7.15568	7.13066	7.11809	7.07608	7.09362	7.11547	7.12293	7.16316	7.12771	7.11132	0.449136	0.347622
Q5SWY8	Slc5a10	sp|Q5SWY8|SC5AA_MOUSE Sodium/glucose cotransporter 5 OS=Mus musculus OX=10090 GN=Slc5a10 PE=1 SV=1	2.04266e+06	3.21489e+06	3.12393e+06	2.86139e+06	2.93942e+06	3.33488e+06	2.88939e+06	3.20097e+06	3.25039e+06	3.17182e+06	3.42451e+06	3.0949e+06	3.18741e+06	1.02989	0.0424929	6.50717	6.4947	6.45658	6.46826	6.52308	6.46081	6.50528	6.51194	6.50131	6.5346	0.475304	0.323028
Q78HU3	Mvb12a	sp|Q78HU3|MB12A_MOUSE Multivesicular body subunit 12A OS=Mus musculus OX=10090 GN=Mvb12a PE=1 SV=1	93004.4	39971.9	41242.6	48747.4	49709.7	47473.7	45640.4	52659.2	46116.9	44657.9	44856.1	45429	46786.1	1.02987	0.042465	4.60177	4.61536	4.68796	4.69645	4.67646	4.65936	4.72148	4.66387	4.64991	4.65183	0.578827	0.237451
P52912	Tia1	sp|P52912|TIA1_MOUSE Cytotoxic granule associated RNA binding protein TIA1 OS=Mus musculus OX=10090 GN=Tia1 PE=1 SV=1	61575.2	22447.3	19713.4	23619.3	25086.7	17546.8	21516.6	27299.3	22007.1	20771.8	20057.4	21682.7	22330.4	1.02987	0.042465	4.35118	4.29478	4.37329	4.39946	4.24422	4.33279	4.43617	4.34258	4.3175	4.3023	0.718096	0.143817
Q921L3	Tmco1	sp|Q921L3|TMCO1_MOUSE Calcium load-activated calcium channel OS=Mus musculus OX=10090 GN=Tmco1 PE=1 SV=1	2.62167e+06	1.62522e+06	1.76255e+06	1.98284e+06	1.87136e+06	1.74836e+06	1.90767e+06	1.94093e+06	1.78084e+06	1.84429e+06	1.78493e+06	1.79807e+06	1.85173e+06	1.02985	0.0424299	6.21091	6.24614	6.29729	6.27216	6.24263	6.2805	6.28801	6.25062	6.26583	6.25162	0.434567	0.361943
Q9D1H8	Mrpl53	sp|Q9D1H8|RM53_MOUSE 39S ribosomal protein L53, mitochondrial OS=Mus musculus OX=10090 GN=Mrpl53 PE=1 SV=1	458269	375552	344125	347535	369433	396102	390413	378138	366619	376568	375690	366550	377486	1.02984	0.0424144	5.57467	5.53672	5.541	5.56754	5.59781	5.59153	5.57765	5.56422	5.57585	5.57483	0.304342	0.516638
Q8BGI5	Pex26	sp|Q8BGI5|PEX26_MOUSE Peroxisome assembly protein 26 OS=Mus musculus OX=10090 GN=Pex26 PE=1 SV=2	532713	314032	355408	374219	359663	373675	371904	379868	354507	371028	352642	355399	365990	1.0298	0.0423617	5.49698	5.55073	5.57313	5.5559	5.57249	5.57043	5.57963	5.54963	5.56941	5.54733	0.405372	0.392146
O09110	Map2k3	sp|O09110|MP2K3_MOUSE Dual specificity mitogen-activated protein kinase kinase 3 OS=Mus musculus OX=10090 GN=Map2k3 PE=1 SV=2	320263	128859	141085	145310	139123	138027	141565	143297	142910	137498	147730	138481	142600	1.02974	0.0422864	5.11012	5.14949	5.1623	5.1434	5.13997	5.15096	5.15624	5.15507	5.1383	5.16947	0.229997	0.638277
O88909	Slc22a8	sp|O88909|S22A8_MOUSE Organic anion transporter 3 OS=Mus musculus OX=10090 GN=Slc22a8 PE=1 SV=2	959393	3.6683e+06	2.19247e+06	1.4513e+06	2.40152e+06	2.17733e+06	2.12521e+06	2.14479e+06	2.30477e+06	3.34915e+06	2.31929e+06	2.37818e+06	2.44864e+06	1.02963	0.0421223	6.56446	6.34093	6.16176	6.38049	6.33792	6.3274	6.33138	6.36263	6.52494	6.36536	0.741314	0.129998
P26516	Psmd7	sp|P26516|PSMD7_MOUSE 26S proteasome non-ATPase regulatory subunit 7 OS=Mus musculus OX=10090 GN=Psmd7 PE=1 SV=2	8.1012e+06	2.55817e+06	2.78634e+06	3.2684e+06	3.05029e+06	2.82673e+06	3.07287e+06	3.1246e+06	2.91481e+06	2.86873e+06	2.93774e+06	2.89799e+06	2.98375e+06	1.02959	0.0420753	6.40793	6.44503	6.51434	6.48434	6.45128	6.48754	6.49479	6.46461	6.45769	6.46801	0.493586	0.306637
P35979	Rpl12	sp|P35979|RL12_MOUSE 60S ribosomal protein L12 OS=Mus musculus OX=10090 GN=Rpl12 PE=1 SV=2	9.93798e+06	5.41302e+06	5.32346e+06	5.36935e+06	5.3705e+06	5.43293e+06	5.4826e+06	5.62736e+06	5.56307e+06	5.49383e+06	5.53393e+06	5.38185e+06	5.54016e+06	1.02941	0.0418243	6.73344	6.72619	6.72992	6.73002	6.73503	6.73899	6.75031	6.74531	6.73988	6.74303	0.0011628	2.9345
P09411	Pgk1	sp|P09411|PGK1_MOUSE Phosphoglycerate kinase 1 OS=Mus musculus OX=10090 GN=Pgk1 PE=1 SV=4	1.54948e+08	1.471e+08	1.40402e+08	1.31e+08	1.26733e+08	1.44902e+08	1.35446e+08	1.3671e+08	1.50085e+08	1.46012e+08	1.42143e+08	1.38027e+08	1.42079e+08	1.02935	0.0417381	8.16761	8.14737	8.11727	8.10289	8.16107	8.13176	8.1358	8.17634	8.16439	8.15273	0.41624	0.380657
P70445	Eif4ebp2	sp|P70445|4EBP2_MOUSE Eukaryotic translation initiation factor 4E-binding protein 2 OS=Mus musculus OX=10090 GN=Eif4ebp2 PE=1 SV=1	149687	71018.2	65034.8	86266.1	76386.1	73321.5	79163.5	84230.5	64620.2	78741.8	76166.7	74405.4	76584.5	1.02929	0.0416465	4.85138	4.81315	4.93585	4.88302	4.86524	4.89853	4.92547	4.81037	4.89621	4.88177	0.660253	0.180289
Q8CIV2	Tmem259	sp|Q8CIV2|MBRL_MOUSE Membralin OS=Mus musculus OX=10090 GN=Tmem259 PE=1 SV=2	256726	206028	212691	206537	208229	199910	213780	227515	201766	200503	220083	206679	212730	1.02927	0.041628	5.31393	5.32775	5.315	5.31854	5.30084	5.32997	5.35701	5.30485	5.30212	5.34259	0.322997	0.490801
Q9WVA4	Tagln2	sp|Q9WVA4|TAGL2_MOUSE Transgelin-2 OS=Mus musculus OX=10090 GN=Tagln2 PE=1 SV=4	3.45206e+07	2.44374e+07	2.56841e+07	2.64431e+07	2.66951e+07	2.54661e+07	2.72946e+07	2.66509e+07	2.48533e+07	2.77909e+07	2.59027e+07	2.57451e+07	2.64985e+07	1.02926	0.0416101	7.38805	7.40966	7.42231	7.42643	7.40596	7.43608	7.42571	7.39538	7.4439	7.41335	0.28947	0.538397
Q9JLK7	Cabp1	sp|Q9JLK7|CABP1_MOUSE Calcium-binding protein 1 OS=Mus musculus OX=10090 GN=Cabp1 PE=1 SV=3	858489	551358	657411	731797	764004	686886	688371	775357	596633	723113	706879	678291	698071	1.02916	0.0414685	5.74143	5.81784	5.86439	5.8831	5.83689	5.83782	5.8895	5.77571	5.85921	5.84935	0.671394	0.173023
A0A571BG01	Dthd1	tr|A0A571BG01|A0A571BG01_MOUSE Death domain-containing 1 OS=Mus musculus OX=10090 GN=Dthd1 PE=4 SV=1	729464	483867	493199	551493	522907	498245	549807	540332	508286	521814	503674	509942	524783	1.0291	0.0413868	5.68473	5.69302	5.74154	5.71843	5.69744	5.74021	5.73266	5.70611	5.71752	5.70215	0.344311	0.46305
Q9DCJ5	Ndufa8	sp|Q9DCJ5|NDUA8_MOUSE NADH dehydrogenase [ubiquinone] 1 alpha subcomplex subunit 8 OS=Mus musculus OX=10090 GN=Ndufa8 PE=1 SV=3	7.43862e+06	1.56588e+07	1.40226e+07	1.2734e+07	1.40619e+07	1.51703e+07	1.39094e+07	1.41163e+07	1.54209e+07	1.53872e+07	1.48964e+07	1.43295e+07	1.4746e+07	1.02907	0.0413364	7.19476	7.14683	7.10497	7.14804	7.181	7.14331	7.14972	7.18811	7.18716	7.17308	0.490014	0.309792
Q8VHE0	Sec63	sp|Q8VHE0|SEC63_MOUSE Translocation protein SEC63 homolog OS=Mus musculus OX=10090 GN=Sec63 PE=1 SV=4	3.85245e+06	2.38137e+06	2.5846e+06	2.83831e+06	2.69105e+06	2.67239e+06	2.84159e+06	2.89478e+06	2.54081e+06	2.57382e+06	2.69927e+06	2.63354e+06	2.71006e+06	1.02905	0.0413172	6.37683	6.41239	6.45306	6.42992	6.4269	6.45356	6.46162	6.40497	6.41058	6.43125	0.477355	0.321159
O88876	Dhrs3	sp|O88876|DHRS3_MOUSE Short-chain dehydrogenase/reductase 3 OS=Mus musculus OX=10090 GN=Dhrs3 PE=1 SV=2	1.29894e+06	1.00426e+06	1.14808e+06	1.29896e+06	1.21386e+06	1.14318e+06	1.31981e+06	1.23846e+06	1.11033e+06	1.10402e+06	1.20395e+06	1.16167e+06	1.19532e+06	1.02897	0.0411945	6.00185	6.05997	6.1136	6.08417	6.05811	6.12051	6.09288	6.04545	6.04298	6.08061	0.597435	0.223709
Q8R1H0	Hopx	sp|Q8R1H0|HOP_MOUSE Homeodomain-only protein OS=Mus musculus OX=10090 GN=Hopx PE=1 SV=1	175868	98493.7	113419	123411	108359	128562	121682	133191	118888	98502.3	116552	114449	117763	1.02896	0.0411823	4.99341	5.05469	5.09136	5.03487	5.10911	5.08523	5.12448	5.07514	4.99345	5.06652	0.68928	0.161604
Q9CPR4	Rpl17	sp|Q9CPR4|RL17_MOUSE 60S ribosomal protein L17 OS=Mus musculus OX=10090 GN=Rpl17 PE=1 SV=3	3.56835e+07	2.17267e+07	2.09496e+07	2.18393e+07	2.01559e+07	2.04011e+07	2.1736e+07	2.12702e+07	2.22715e+07	2.12298e+07	2.16056e+07	2.10145e+07	2.16226e+07	1.02894	0.0411551	7.33699	7.32118	7.33924	7.3044	7.30965	7.33718	7.32777	7.34775	7.32695	7.33457	0.153764	0.813145
P47911	Rpl6	sp|P47911|RL6_MOUSE 60S ribosomal protein L6 OS=Mus musculus OX=10090 GN=Rpl6 PE=1 SV=3	2.46541e+07	1.81263e+07	1.58824e+07	1.43497e+07	1.41034e+07	1.42879e+07	1.54186e+07	1.51996e+07	1.70423e+07	1.60487e+07	1.52577e+07	1.53499e+07	1.57934e+07	1.02889	0.0410872	7.25831	7.20092	7.15684	7.14932	7.15497	7.18805	7.18183	7.23153	7.20544	7.18349	0.555353	0.255431
Q9CZJ2	Hspa12b	sp|Q9CZJ2|HS12B_MOUSE Heat shock 70 kDa protein 12B OS=Mus musculus OX=10090 GN=Hspa12b PE=1 SV=1	444738	205490	223853	259770	269821	250395	248248	292120	226376	236240	241166	241866	248830	1.02879	0.0409546	5.31279	5.34996	5.41459	5.43108	5.39863	5.39489	5.46556	5.35483	5.37336	5.38232	0.67072	0.173459
Q91XE4	Acy3	sp|Q91XE4|ACY3_MOUSE N-acyl-aromatic-L-amino acid amidohydrolase (carboxylate-forming) OS=Mus musculus OX=10090 GN=Acy3 PE=1 SV=1	1.01289e+08	1.20334e+08	1.36678e+08	1.41989e+08	1.31457e+08	1.38393e+08	1.4205e+08	1.3769e+08	1.46898e+08	1.29817e+08	1.31598e+08	1.3377e+08	1.37611e+08	1.02871	0.0408375	8.08039	8.1357	8.15225	8.11878	8.14111	8.15244	8.1389	8.16702	8.11333	8.11925	0.45721	0.339885
P16460	Ass1	sp|P16460|ASSY_MOUSE Argininosuccinate synthase OS=Mus musculus OX=10090 GN=Ass1 PE=1 SV=1	8.29429e+08	6.12613e+08	6.32081e+08	6.40665e+08	6.50305e+08	5.81585e+08	6.69168e+08	6.12794e+08	6.12248e+08	6.54897e+08	6.57545e+08	6.2345e+08	6.41331e+08	1.02868	0.0407946	8.78719	8.80077	8.80663	8.81312	8.76461	8.82554	8.78731	8.78693	8.81617	8.81793	0.329919	0.481593
O88736	Hsd17b7	sp|O88736|DHB7_MOUSE 3-keto-steroid reductase/17-beta-hydroxysteroid dehydrogenase 7 OS=Mus musculus OX=10090 GN=Hsd17b7 PE=1 SV=1	510923	265449	282645	308128	279677	287836	316917	318147	260646	278344	290375	284747	292886	1.02858	0.040659	5.42398	5.45124	5.48873	5.44666	5.45915	5.50095	5.50263	5.41605	5.44458	5.46296	0.575021	0.240316
Q9D7A6	Srp19	sp|Q9D7A6|SRP19_MOUSE Signal recognition particle 19 kDa protein OS=Mus musculus OX=10090 GN=Srp19 PE=1 SV=1	201632	96735.5	104713	122454	117363	124232	127894	131760	102699	104298	114956	113100	116321	1.02849	0.0405249	4.98559	5.02	5.08798	5.06954	5.09424	5.10685	5.11979	5.01157	5.01828	5.06053	0.705824	0.151303
Q9D880	Timm50	sp|Q9D880|TIM50_MOUSE Mitochondrial import inner membrane translocase subunit TIM50 OS=Mus musculus OX=10090 GN=Timm50 PE=1 SV=1	3.58785e+06	4.90983e+06	4.71405e+06	4.61297e+06	4.87004e+06	5.03115e+06	4.79417e+06	4.98489e+06	5.05394e+06	5.02129e+06	4.97105e+06	4.82761e+06	4.96507e+06	1.02847	0.0405043	6.69107	6.67339	6.66398	6.68753	6.70167	6.68071	6.69766	6.70363	6.70082	6.69645	0.150951	0.821163
A2RSY6	Trmt1l	sp|A2RSY6|TRM1L_MOUSE TRMT1-like protein OS=Mus musculus OX=10090 GN=Trmt1l PE=1 SV=1	433927	97341.8	106834	115282	96635	96769.1	118749	101064	100464	102842	104344	102572	105492	1.02847	0.0404981	4.9883	5.02871	5.06177	4.98514	4.98574	5.07463	5.0046	5.00201	5.01217	5.01847	0.557899	0.253445
Q8R3P6	Ints14	sp|Q8R3P6|INT14_MOUSE Integrator complex subunit 14 OS=Mus musculus OX=10090 GN=Ints14 PE=1 SV=1	77294.6	24620	27357.7	36139.5	31207.9	27264	27164.2	33554.4	32509.5	28923	28603	29317.8	30150.8	1.02841	0.0404202	4.39131	4.4371	4.55799	4.49428	4.4356	4.43401	4.52576	4.51202	4.46126	4.45643	0.675232	0.170547
O09167	Rpl21	sp|O09167|RL21_MOUSE 60S ribosomal protein L21 OS=Mus musculus OX=10090 GN=Rpl21 PE=1 SV=3	3.11596e+07	1.53943e+07	1.64895e+07	1.77669e+07	1.64704e+07	1.55228e+07	1.7243e+07	1.73223e+07	1.66593e+07	1.57926e+07	1.69456e+07	1.63288e+07	1.67926e+07	1.0284	0.0404059	7.18736	7.21721	7.24961	7.2167	7.19097	7.23661	7.23861	7.22166	7.19845	7.22906	0.376279	0.42449
P62892	Rpl39	sp|P62892|RL39_MOUSE 60S ribosomal protein L39 OS=Mus musculus OX=10090 GN=Rpl39 PE=1 SV=2	1.19144e+06	511755	529635	577277	528060	505706	532037	554395	530455	577252	533618	530487	545551	1.0284	0.0403986	5.70906	5.72398	5.76138	5.72268	5.7039	5.72594	5.74382	5.72465	5.76137	5.72723	0.343669	0.46386
Q9QXD6	Fbp1	sp|Q9QXD6|F16P1_MOUSE Fructose-1,6-bisphosphatase 1 OS=Mus musculus OX=10090 GN=Fbp1 PE=1 SV=3	3.70438e+08	1.92448e+08	2.13903e+08	2.30823e+08	2.2558e+08	2.1614e+08	2.33364e+08	2.2042e+08	2.17935e+08	2.09723e+08	2.28079e+08	2.15779e+08	2.21904e+08	1.02839	0.0403836	8.28431	8.33022	8.36328	8.3533	8.33474	8.36803	8.34325	8.33833	8.32165	8.35809	0.445109	0.351534
Q9ER67	Maged2	tr|Q9ER67|Q9ER67_MOUSE MAGE family member D2 OS=Mus musculus OX=10090 GN=Maged2 PE=1 SV=1	144265	83238.8	88399.6	91803.3	90694.2	89819.2	93802.7	101134	85929	86752.6	88892	88791	91302.1	1.02828	0.0402334	4.92033	4.94646	4.96286	4.95758	4.95337	4.97222	5.0049	4.93414	4.93829	4.94887	0.464788	0.332745
Q61425	Hadh	sp|Q61425|HCDH_MOUSE Hydroxyacyl-coenzyme A dehydrogenase, mitochondrial OS=Mus musculus OX=10090 GN=Hadh PE=1 SV=2	4.47049e+07	2.13955e+08	2.19886e+08	2.15634e+08	2.26768e+08	2.22978e+08	2.24842e+08	2.10083e+08	2.32398e+08	2.37239e+08	2.25722e+08	2.19844e+08	2.26057e+08	1.02826	0.0402029	8.33032	8.3422	8.33372	8.35558	8.34826	8.35188	8.32239	8.36623	8.37519	8.35357	0.273952	0.562325
Q3TRM4	Pnpla6	sp|Q3TRM4|PLPL6_MOUSE Patatin-like phospholipase domain-containing protein 6 OS=Mus musculus OX=10090 GN=Pnpla6 PE=1 SV=2	732642	584664	539816	550154	547944	561739	557267	602250	577278	565727	560332	556863	572571	1.02821	0.0401305	5.76691	5.73225	5.74048	5.73874	5.74954	5.74606	5.77978	5.76139	5.75261	5.74845	0.19655	0.706526
Q8BH60	Gopc	sp|Q8BH60|GOPC_MOUSE Golgi-associated PDZ and coiled-coil motif-containing protein OS=Mus musculus OX=10090 GN=Gopc PE=1 SV=1	3.09549e+06	1.42902e+06	1.54384e+06	1.73728e+06	1.62836e+06	1.60812e+06	1.80825e+06	1.66394e+06	1.54898e+06	1.57769e+06	1.571e+06	1.58932e+06	1.63397e+06	1.02809	0.0399696	6.15504	6.1886	6.23987	6.21175	6.20632	6.25726	6.22114	6.19005	6.19802	6.19618	0.531553	0.274453
Q8CJ61	Cmtm4	sp|Q8CJ61|CKLF4_MOUSE CKLF-like MARVEL transmembrane domain-containing protein 4 OS=Mus musculus OX=10090 GN=Cmtm4 PE=1 SV=1	896770	602973	617294	690791	718339	663726	682124	714202	650834	698630	639809	658625	677120	1.02808	0.0399549	5.7803	5.79049	5.83935	5.85633	5.82199	5.83386	5.85382	5.81347	5.84425	5.80605	0.478687	0.319949
O09044	Snap23	sp|O09044|SNP23_MOUSE Synaptosomal-associated protein 23 OS=Mus musculus OX=10090 GN=Snap23 PE=1 SV=1	1.41068e+06	984027	987047	999639	984387	1.00385e+06	1.00285e+06	1.08028e+06	976969	1.03532e+06	1.0025e+06	991790	1.01959e+06	1.02803	0.0398765	5.99301	5.99434	5.99984	5.99317	6.00167	6.00124	6.03354	5.98988	6.01508	6.00109	0.165888	0.780185
Q9CRB9	Chchd3	sp|Q9CRB9|MIC19_MOUSE MICOS complex subunit Mic19 OS=Mus musculus OX=10090 GN=Chchd3 PE=1 SV=1	1.37948e+07	3.85199e+07	3.07072e+07	2.47745e+07	2.98151e+07	3.05586e+07	2.96722e+07	2.93932e+07	3.40665e+07	3.40081e+07	3.15611e+07	3.0875e+07	3.17402e+07	1.02802	0.0398702	7.58569	7.48724	7.39401	7.47444	7.48513	7.47235	7.46825	7.53233	7.53158	7.49915	0.656622	0.182685
I3ITR1	AK157302	tr|I3ITR1|I3ITR1_MOUSE cDNA sequence AK157302 OS=Mus musculus OX=10090 GN=AK157302 PE=3 SV=1;sp|Q9D924|ISCA1_MOUSE Iron-sulfur cluster assembly 1 homolog, mitochondrial OS=Mus musculus OX=10090 GN=Isca1 PE=2 SV=1	426560	389731	340324	370413	393869	356584	378693	413879	358303	383250	368611	370184	380547	1.02799	0.0398321	5.59077	5.53189	5.56869	5.59535	5.55216	5.57829	5.61687	5.55425	5.58348	5.56657	0.467028	0.330658
Q3UR97	Snx21	sp|Q3UR97|SNX21_MOUSE Sorting nexin-21 OS=Mus musculus OX=10090 GN=Snx21 PE=1 SV=1	30480.6	12154.6	15502.3	16508.1	13102	14590.9	12700.5	14921.5	15552	16102	14586	14371.6	14772.4	1.02789	0.039683	4.08478	4.19042	4.21772	4.11737	4.16411	4.10385	4.17384	4.19181	4.20691	4.16397	0.670555	0.173565
Q9Z2V5	Hdac6	sp|Q9Z2V5|HDAC6_MOUSE Histone deacetylase 6 OS=Mus musculus OX=10090 GN=Hdac6 PE=1 SV=3	4.73292e+06	1.64575e+06	1.83483e+06	2.08721e+06	2.0523e+06	1.88577e+06	2.04415e+06	2.12252e+06	1.76344e+06	1.82484e+06	2.01572e+06	1.90117e+06	1.95413e+06	1.02786	0.03964	6.21637	6.2636	6.31957	6.31224	6.27549	6.31051	6.32685	6.24636	6.26123	6.30443	0.620323	0.207382
Q8BZ98	Dnm3	sp|Q8BZ98|DYN3_MOUSE Dynamin-3 OS=Mus musculus OX=10090 GN=Dnm3 PE=1 SV=1	711864	383479	359176	421214	361954	401760	416648	413429	389895	381809	379489	385516	396254	1.02785	0.0396326	5.58374	5.55531	5.6245	5.55865	5.60397	5.61977	5.6164	5.59095	5.58185	5.5792	0.454385	0.342576
Q04750	Top1	sp|Q04750|TOP1_MOUSE DNA topoisomerase 1 OS=Mus musculus OX=10090 GN=Top1 PE=1 SV=2	4.14209e+06	3.77992e+06	4.09693e+06	4.57829e+06	4.31819e+06	4.14429e+06	4.44857e+06	4.71054e+06	3.9951e+06	4.00113e+06	4.3441e+06	4.18353e+06	4.29989e+06	1.02781	0.0395804	6.57748	6.61246	6.6607	6.6353	6.61745	6.64822	6.67307	6.60153	6.60218	6.6379	0.557459	0.253787
O88983	Stx8	sp|O88983|STX8_MOUSE Syntaxin-8 OS=Mus musculus OX=10090 GN=Stx8 PE=1 SV=1	381393	214705	235521	240483	242529	251933	245130	260348	219303	242915	250315	237034	243602	1.02771	0.0394317	5.33184	5.37203	5.38109	5.38477	5.40129	5.3894	5.41556	5.34105	5.38546	5.39849	0.506804	0.29516
Q8R000	Slc51a	sp|Q8R000|OSTA_MOUSE Organic solute transporter subunit alpha OS=Mus musculus OX=10090 GN=Slc51a PE=1 SV=1	86511	53999.9	63900	69272.8	65377.7	78658.4	69365.9	73959.4	64702.7	66063.3	66283.6	66241.7	68075	1.02767	0.039384	4.7324	4.80551	4.84057	4.81544	4.89575	4.84115	4.869	4.81093	4.81997	4.82141	0.622742	0.205692
Q6ZWZ2	Ube2r2	sp|Q6ZWZ2|UB2R2_MOUSE Ubiquitin-conjugating enzyme E2 R2 OS=Mus musculus OX=10090 GN=Ube2r2 PE=1 SV=1	241726	125548	135169	132925	129238	139181	142535	140482	143486	126799	127075	132412	136076	1.02767	0.0393744	5.09881	5.13088	5.12361	5.11139	5.14358	5.15393	5.14762	5.15681	5.10312	5.10406	0.449246	0.347516
P28063	Psmb8	sp|P28063|PSB8_MOUSE Proteasome subunit beta type-8 OS=Mus musculus OX=10090 GN=Psmb8 PE=1 SV=2	1.04299e+06	1.98283e+06	2.05188e+06	2.03351e+06	2.01888e+06	2.18227e+06	2.19842e+06	2.10314e+06	1.94592e+06	2.08642e+06	2.21827e+06	2.05387e+06	2.11043e+06	1.02754	0.0391912	6.29729	6.31215	6.30825	6.30511	6.33891	6.34211	6.32287	6.28912	6.3194	6.34601	0.37671	0.423993
Q8BHT6	B3glct	sp|Q8BHT6|B3GLT_MOUSE Beta-1,3-glucosyltransferase OS=Mus musculus OX=10090 GN=B3glct PE=1 SV=3	30080.9	9466.67	10550.8	11345.8	15451.2	16458.3	13623.1	17931.5	8116.19	10857.8	14485.5	12654.6	13002.8	1.02752	0.0391652	3.97624	4.02333	4.05487	4.18899	4.21641	4.13431	4.25364	3.90941	4.03578	4.16096	0.929726	0.0316451
Q8C0N2	Gpat3	sp|Q8C0N2|GPAT3_MOUSE Glycerol-3-phosphate acyltransferase 3 OS=Mus musculus OX=10090 GN=Gpat3 PE=1 SV=1	215979	118849	108688	117849	122095	129267	123829	138279	112838	122925	115296	119349	122633	1.02751	0.0391594	5.075	5.03619	5.07133	5.0867	5.11149	5.09283	5.14076	5.05246	5.08964	5.06182	0.579479	0.236962
P15392	Cyp2a4	sp|P15392|CP2A4_MOUSE Cytochrome P450 2A4 OS=Mus musculus OX=10090 GN=Cyp2a4 PE=2 SV=3	6.89136e+06	4.5216e+06	6.26494e+06	7.26584e+06	6.50635e+06	6.36867e+06	6.89121e+06	7.65205e+06	5.19359e+06	5.59729e+06	6.44169e+06	6.18548e+06	6.35517e+06	1.02743	0.0390445	6.65529	6.79692	6.86129	6.81334	6.80405	6.8383	6.88378	6.71547	6.74798	6.809	0.789125	0.102854
Q64310	Surf4	sp|Q64310|SURF4_MOUSE Surfeit locus protein 4 OS=Mus musculus OX=10090 GN=Surf4 PE=1 SV=1	1.18973e+06	460322	547000	552023	525985	459349	534796	583768	492309	513128	490373	508935	522875	1.02739	0.0389827	5.66306	5.73799	5.74196	5.72097	5.66214	5.72819	5.76624	5.69224	5.71023	5.69053	0.602245	0.220227
Q8K215	Lyrm4	sp|Q8K215|LYRM4_MOUSE LYR motif-containing protein 4 OS=Mus musculus OX=10090 GN=Lyrm4 PE=1 SV=1	1.24855e+06	2.4235e+06	2.5629e+06	2.23572e+06	2.51046e+06	2.39813e+06	2.30246e+06	2.41197e+06	2.63549e+06	2.68899e+06	2.42378e+06	2.42614e+06	2.49254e+06	1.02737	0.0389529	6.38444	6.40873	6.34942	6.39975	6.37987	6.36219	6.38237	6.42086	6.42959	6.38449	0.500669	0.300449
P37040	Por	sp|P37040|NCPR_MOUSE NADPH--cytochrome P450 reductase OS=Mus musculus OX=10090 GN=Por PE=1 SV=2	2.37238e+07	1.9172e+07	2.16393e+07	2.46282e+07	2.17083e+07	2.08368e+07	2.27105e+07	2.3243e+07	2.13235e+07	2.15474e+07	2.21118e+07	2.15969e+07	2.21872e+07	1.02733	0.0389022	7.28267	7.33524	7.39143	7.33663	7.31883	7.35623	7.36629	7.32886	7.33339	7.34462	0.513391	0.289552
P62915	Gtf2b	sp|P62915|TF2B_MOUSE Transcription initiation factor IIB OS=Mus musculus OX=10090 GN=Gtf2b PE=1 SV=1	116221	41467.1	47059	48995.1	46932.5	43686.6	45412.9	49847.7	44817.5	44429.6	49825.8	45628.1	46866.7	1.02715	0.0386426	4.61771	4.67265	4.69016	4.67148	4.64036	4.65719	4.69765	4.65146	4.64768	4.69746	0.510547	0.291965
Q9DCI9	Mrpl32	sp|Q9DCI9|RM32_MOUSE 39S ribosomal protein L32, mitochondrial OS=Mus musculus OX=10090 GN=Mrpl32 PE=1 SV=1	495683	308250	303480	320333	323532	322448	331628	337367	293481	329885	328484	315608	324169	1.02712	0.0386107	5.4889	5.48213	5.5056	5.50992	5.50846	5.52065	5.5281	5.46758	5.51836	5.51652	0.384945	0.414602
P62242	Rps8	sp|P62242|RS8_MOUSE 40S ribosomal protein S8 OS=Mus musculus OX=10090 GN=Rps8 PE=1 SV=2	3.37068e+07	1.78413e+07	1.68135e+07	1.6865e+07	1.53738e+07	1.62332e+07	1.67142e+07	1.66024e+07	1.7762e+07	1.73175e+07	1.69796e+07	1.66254e+07	1.70751e+07	1.02705	0.0385122	7.25143	7.22566	7.22699	7.18678	7.2104	7.22309	7.22017	7.24949	7.23848	7.22993	0.343739	0.463772
Q8CC88	Vwa8	sp|Q8CC88|VWA8_MOUSE von Willebrand factor A domain-containing protein 8 OS=Mus musculus OX=10090 GN=Vwa8 PE=1 SV=2	3.20721e+07	3.00604e+07	3.47662e+07	3.86761e+07	3.68897e+07	3.50624e+07	3.73763e+07	3.58549e+07	3.48156e+07	3.76591e+07	3.44912e+07	3.5091e+07	3.60394e+07	1.02703	0.0384761	7.47799	7.54116	7.58744	7.5669	7.54484	7.5726	7.55455	7.54177	7.57587	7.53771	0.538734	0.268626
P28650	Adss1	sp|P28650|PURA1_MOUSE Adenylosuccinate synthetase isozyme 1 OS=Mus musculus OX=10090 GN=Adss1 PE=1 SV=2	271725	145395	136833	148305	140912	144746	138967	151477	154367	148684	142047	143238	147108	1.02702	0.0384645	5.16255	5.13619	5.17116	5.14895	5.16061	5.14292	5.18035	5.18856	5.17227	5.15243	0.308074	0.511345
Q8BWT1	Acaa2	sp|Q8BWT1|THIM_MOUSE 3-ketoacyl-CoA thiolase, mitochondrial OS=Mus musculus OX=10090 GN=Acaa2 PE=1 SV=3	6.31738e+07	1.21501e+08	1.07173e+08	9.81152e+07	1.17285e+08	1.16496e+08	1.08307e+08	1.10858e+08	1.091e+08	1.31386e+08	1.16064e+08	1.12114e+08	1.15143e+08	1.02702	0.0384606	8.08458	8.03009	7.99174	8.06924	8.06631	8.03466	8.04477	8.03782	8.11855	8.0647	0.62196	0.206238
Q60931	Vdac3	sp|Q60931|VDAC3_MOUSE Voltage-dependent anion-selective channel protein 3 OS=Mus musculus OX=10090 GN=Vdac3 PE=1 SV=1	5.13307e+06	1.2576e+07	9.81032e+06	7.7958e+06	7.9013e+06	1.00065e+07	8.83029e+06	9.41024e+06	1.10898e+07	1.06123e+07	9.44639e+06	9.61797e+06	9.87779e+06	1.02701	0.038455	7.09954	6.99168	6.89186	6.8977	7.00028	6.94597	6.9736	7.04492	7.02581	6.97527	0.700713	0.15446
Q8BZT5	Lrrc19	sp|Q8BZT5|LRC19_MOUSE Leucine-rich repeat-containing protein 19 OS=Mus musculus OX=10090 GN=Lrrc19 PE=1 SV=1	449384	327620	337536	356215	373105	346194	342956	383410	342948	365765	352420	348134	357500	1.0269	0.0382982	5.51537	5.52832	5.55171	5.57183	5.53932	5.53524	5.58366	5.53523	5.5632	5.54706	0.413446	0.383581
Q8K4B0	Mta1	sp|Q8K4B0|MTA1_MOUSE Metastasis-associated protein MTA1 OS=Mus musculus OX=10090 GN=Mta1 PE=1 SV=1	176010	71913.2	88034.9	94256.7	92676.8	88682.3	85972.7	84512	91899.4	81759.9	103125	87112.8	89453.7	1.02687	0.0382574	4.85681	4.94466	4.97432	4.96698	4.94784	4.93437	4.92692	4.96332	4.91255	5.01337	0.675941	0.170091
Q8VD31	Tapbpl	sp|Q8VD31|TPSNR_MOUSE Tapasin-related protein OS=Mus musculus OX=10090 GN=Tapbpl PE=1 SV=2	81606.7	62198.7	62345.3	66537.9	62354.3	55310.6	67899.5	71260.9	57874.7	61075.9	58931.5	61749.4	63408.5	1.02687	0.0382514	4.79379	4.79481	4.82308	4.79487	4.74282	4.83187	4.85286	4.7625	4.78588	4.77035	0.635991	0.196549
Q6RUT7	Ccsmst1	sp|Q6RUT7|CSMT1_MOUSE Protein CCSMST1 OS=Mus musculus OX=10090 GN=Ccsmst1 PE=1 SV=1	202106	223632	217749	203745	251261	211837	231089	232291	222704	226525	225360	221645	227594	1.02684	0.0382106	5.34954	5.33796	5.30909	5.40013	5.326	5.36378	5.36603	5.34773	5.35512	5.35288	0.449394	0.347372
Q9JHS9	Cwc15	sp|Q9JHS9|CWC15_MOUSE Spliceosome-associated protein CWC15 homolog OS=Mus musculus OX=10090 GN=Cwc15 PE=1 SV=1	439682	323520	339883	393089	411971	359000	413484	382856	332733	360479	386901	365493	375291	1.02681	0.0381658	5.5099	5.53133	5.59449	5.61487	5.5551	5.61646	5.58304	5.5221	5.55688	5.5876	0.643313	0.191578
Q8BTJ4	Enpp4	sp|Q8BTJ4|ENPP4_MOUSE Bis(5-adenosyl)-triphosphatase enpp4 OS=Mus musculus OX=10090 GN=Enpp4 PE=1 SV=1	236478	96667.3	106348	120349	118824	101758	101175	134045	104926	109576	108793	108789	111703	1.02679	0.0381342	4.98528	5.02673	5.08044	5.07491	5.00757	5.00508	5.12725	5.02089	5.03972	5.0366	0.70936	0.149133
Q99P72	Rtn4	sp|Q99P72|RTN4_MOUSE Reticulon-4 OS=Mus musculus OX=10090 GN=Rtn4 PE=1 SV=2	5.04977e+06	3.09144e+06	3.15754e+06	3.55045e+06	3.67358e+06	3.2643e+06	3.59156e+06	3.53034e+06	3.13875e+06	3.45111e+06	3.4738e+06	3.34746e+06	3.43711e+06	1.02678	0.0381299	6.49016	6.49935	6.55028	6.56509	6.51379	6.55528	6.54782	6.49676	6.53796	6.5408	0.518821	0.284982
P23249	Mov10	sp|P23249|MOV10_MOUSE Putative helicase MOV-10 OS=Mus musculus OX=10090 GN=Mov10 PE=1 SV=2	1.33197e+06	436587	443673	505185	481300	467578	509659	535752	452672	442997	455678	466864	479352	1.02675	0.0380805	5.64007	5.64706	5.70345	5.68242	5.66986	5.70728	5.72896	5.65578	5.6464	5.65866	0.602269	0.220209
Q61510	Trim25	sp|Q61510|TRI25_MOUSE E3 ubiquitin/ISG15 ligase TRIM25 OS=Mus musculus OX=10090 GN=Trim25 PE=1 SV=2	3.19445e+06	1.45441e+06	1.56456e+06	1.66939e+06	1.63759e+06	1.54056e+06	1.66103e+06	1.69912e+06	1.57327e+06	1.57521e+06	1.5676e+06	1.5733e+06	1.61525e+06	1.02666	0.0379607	6.16269	6.19439	6.22256	6.21421	6.18768	6.22038	6.23023	6.1968	6.19734	6.19524	0.387024	0.412262
P54823	Ddx6	sp|P54823|DDX6_MOUSE Probable ATP-dependent RNA helicase DDX6 OS=Mus musculus OX=10090 GN=Ddx6 PE=1 SV=1	5.53201e+06	6.74474e+06	6.29635e+06	6.03859e+06	5.58573e+06	6.10338e+06	6.2544e+06	6.61271e+06	6.24847e+06	6.10016e+06	6.36994e+06	6.15376e+06	6.31713e+06	1.02655	0.0378025	6.82896	6.79909	6.78094	6.74708	6.78557	6.79619	6.82038	6.79577	6.78534	6.80414	0.430865	0.365659
Q923K4	Gtpbp3	sp|Q923K4|GTPB3_MOUSE tRNA modification GTPase GTPBP3, mitochondrial OS=Mus musculus OX=10090 GN=Gtpbp3 PE=2 SV=1	41854.3	65805.2	58591.5	58386.3	53763.7	54749.5	57489.9	61949.7	57178.7	65154.1	57251.8	58259.2	59804.8	1.02653	0.0377751	4.81827	4.76784	4.76632	4.7305	4.73839	4.7596	4.79205	4.75724	4.81395	4.7578	0.554338	0.256225
Q61696	Hspa1a	sp|Q61696|HS71A_MOUSE Heat shock 70 kDa protein 1A OS=Mus musculus OX=10090 GN=Hspa1a PE=1 SV=2;sp|P17879|HS71B_MOUSE Heat shock 70 kDa protein 1B OS=Mus musculus OX=10090 GN=Hspa1b PE=1 SV=3	2.85208e+07	1.13635e+07	1.104e+07	1.10089e+07	1.03542e+07	1.10683e+07	1.03173e+07	1.11231e+07	1.25882e+07	1.127e+07	1.09909e+07	1.0967e+07	1.12579e+07	1.02652	0.037767	7.05551	7.04297	7.04174	7.01512	7.04408	7.01357	7.04623	7.09996	7.05192	7.04103	0.511361	0.291273
P07759	Serpina3k	sp|P07759|SPA3K_MOUSE Serine protease inhibitor A3K OS=Mus musculus OX=10090 GN=Serpina3k PE=1 SV=2;sp|Q03734|SPA3M_MOUSE Serine protease inhibitor A3M OS=Mus musculus OX=10090 GN=Serpina3m PE=1 SV=2	4.8663e+07	2.32355e+07	2.82182e+07	2.72369e+07	3.36888e+07	3.48812e+07	2.76468e+07	3.54603e+07	2.65583e+07	3.87004e+07	2.2799e+07	2.94521e+07	3.0233e+07	1.02651	0.0377528	7.36615	7.45053	7.43516	7.52749	7.54259	7.44165	7.54974	7.4242	7.58772	7.35792	0.886027	0.0525531
Q91V16	Etfrf1	sp|Q91V16|ETFR1_MOUSE Electron transfer flavoprotein regulatory factor 1 OS=Mus musculus OX=10090 GN=Etfrf1 PE=1 SV=1	1.20781e+06	1.49328e+06	1.67738e+06	1.78344e+06	1.71475e+06	1.73307e+06	1.81876e+06	1.69024e+06	1.69395e+06	1.72019e+06	1.70076e+06	1.68039e+06	1.72478e+06	1.02642	0.0376193	6.17414	6.22463	6.25126	6.2342	6.23882	6.25978	6.22795	6.2289	6.23558	6.23064	0.436234	0.360281
Q8BT51	COA4	sp|Q8BT51|COA4_MOUSE Cytochrome c oxidase assembly factor 4 homolog, mitochondrial OS=Mus musculus OX=10090 GN=COA4 PE=3 SV=1	389964	243025	239818	286319	280128	246129	258039	287760	262420	262082	259264	259084	265913	1.02636	0.0375357	5.38565	5.37988	5.45685	5.44736	5.39116	5.41169	5.45903	5.419	5.41844	5.41374	0.531549	0.274457
P27661	H2ax	sp|P27661|H2AX_MOUSE Histone H2AX OS=Mus musculus OX=10090 GN=H2ax PE=1 SV=2	1.238e+06	7.22959e+06	7.0686e+06	6.47275e+06	8.22983e+06	6.51313e+06	7.48819e+06	6.82914e+06	7.20391e+06	7.16559e+06	7.76225e+06	7.10278e+06	7.28982e+06	1.02633	0.0374993	6.85911	6.84933	6.81109	6.91539	6.81379	6.87438	6.83437	6.85757	6.85525	6.88999	0.568865	0.244991
P35980	Rpl18	sp|P35980|RL18_MOUSE 60S ribosomal protein L18 OS=Mus musculus OX=10090 GN=Rpl18 PE=1 SV=3	2.64334e+07	1.33543e+07	1.31952e+07	1.39748e+07	1.3213e+07	1.29807e+07	1.38459e+07	1.40551e+07	1.37012e+07	1.33383e+07	1.3533e+07	1.33436e+07	1.36947e+07	1.02632	0.037474	7.12562	7.12041	7.14535	7.121	7.1133	7.14132	7.14784	7.13676	7.1251	7.13139	0.128486	0.891144
Q8R180	Ero1a	sp|Q8R180|ERO1A_MOUSE ERO1-like protein alpha OS=Mus musculus OX=10090 GN=Ero1a PE=1 SV=2	757176	610021	602916	578290	576017	612032	606318	640136	603842	588198	619088	595855	611517	1.02628	0.0374299	5.78535	5.78026	5.76215	5.76044	5.78677	5.7827	5.80627	5.78092	5.76952	5.79175	0.216252	0.66504
O09173	Hgd	sp|O09173|HGD_MOUSE Homogentisate 1,2-dioxygenase OS=Mus musculus OX=10090 GN=Hgd PE=1 SV=2	2.4541e+07	1.29375e+07	1.32877e+07	1.31202e+07	1.24586e+07	1.33853e+07	1.33702e+07	1.24515e+07	1.41701e+07	1.36567e+07	1.32529e+07	1.30378e+07	1.33803e+07	1.02626	0.0374022	7.11185	7.12345	7.11794	7.09547	7.12663	7.12614	7.09522	7.15137	7.13535	7.12231	0.334443	0.475678
Q8R127	Sccpdh	sp|Q8R127|SCPDL_MOUSE Saccharopine dehydrogenase-like oxidoreductase OS=Mus musculus OX=10090 GN=Sccpdh PE=1 SV=1	862028	862170	873749	908272	865070	867892	883953	920270	899051	905440	883304	875431	898403	1.02624	0.0373707	5.93559	5.94139	5.95822	5.93705	5.93847	5.94643	5.96392	5.95378	5.95686	5.94611	0.0667786	1.17536
P59644	Inpp5j	sp|P59644|PI5PA_MOUSE Phosphatidylinositol 4,5-bisphosphate 5-phosphatase A OS=Mus musculus OX=10090 GN=Inpp5j PE=1 SV=2	20677.2	4227.64	4768.59	8697.21	6920.99	7000.31	6554.62	7868.94	7603.56	5093.51	5323.62	6322.95	6488.85	1.02624	0.0373654	3.6262	3.67848	3.93943	3.84023	3.84518	3.81661	3.89597	3.88107	3.7071	3.72629	0.786579	0.104258
Q8K2F8	Lsm14a	sp|Q8K2F8|LS14A_MOUSE Protein LSM14 homolog A OS=Mus musculus OX=10090 GN=Lsm14a PE=1 SV=1	1.689e+06	615030	668660	723037	741959	727082	742468	774227	655942	672188	721334	695154	713232	1.02601	0.0370388	5.7889	5.82521	5.85916	5.87038	5.86158	5.87068	5.88887	5.81687	5.82749	5.85814	0.589191	0.229744
Q9JJF9	Sppl2a	sp|Q9JJF9|SPP2A_MOUSE Signal peptide peptidase-like 2A OS=Mus musculus OX=10090 GN=Sppl2a PE=1 SV=2	707097	558861	523223	546922	547994	513322	535766	573765	544115	565930	540675	538064	552050	1.02599	0.0370212	5.7473	5.71869	5.73793	5.73878	5.71039	5.72898	5.75874	5.73569	5.75276	5.73294	0.250713	0.600823
Q9JM62	Reep6	sp|Q9JM62|REEP6_MOUSE Receptor expression-enhancing protein 6 OS=Mus musculus OX=10090 GN=Reep6 PE=1 SV=1	509984	240175	301970	331592	305459	301228	310185	342363	270046	296483	299731	296085	303762	1.02593	0.0369285	5.38053	5.47997	5.52061	5.48495	5.4789	5.49162	5.53449	5.43144	5.472	5.47673	0.68052	0.167159
Q9CQV1	Pam16	sp|Q9CQV1|TIM16_MOUSE Mitochondrial import inner membrane translocase subunit TIM16 OS=Mus musculus OX=10090 GN=Pam16 PE=1 SV=1	901538	1.46016e+06	1.24889e+06	1.20934e+06	1.23333e+06	1.24268e+06	1.21555e+06	1.39305e+06	1.35566e+06	1.35215e+06	1.24348e+06	1.27888e+06	1.31198e+06	1.02588	0.0368615	6.1644	6.09652	6.08255	6.09108	6.09436	6.08477	6.14397	6.13215	6.13103	6.09464	0.557624	0.253659
Q9CQS8	Sec61b	sp|Q9CQS8|SC61B_MOUSE Protein transport protein Sec61 subunit beta OS=Mus musculus OX=10090 GN=Sec61b PE=1 SV=3;tr|E9PW43|E9PW43_MOUSE Predicted pseudogene 10320 OS=Mus musculus OX=10090 GN=Gm10320 PE=3 SV=1	3.01026e+06	1.92834e+06	1.94963e+06	1.94433e+06	2.04128e+06	2.06995e+06	2.10177e+06	2.02988e+06	2.07721e+06	1.91689e+06	2.06405e+06	1.98671e+06	2.03796e+06	1.0258	0.0367453	6.28518	6.28995	6.28877	6.3099	6.31596	6.32259	6.30747	6.31748	6.2826	6.31472	0.274908	0.560812
Q921I9	Exosc4	sp|Q921I9|EXOS4_MOUSE Exosome complex component RRP41 OS=Mus musculus OX=10090 GN=Exosc4 PE=1 SV=3	75828.3	76607.9	73400.8	61317.1	69985	76228	65061.2	74773.9	75389.3	75881.3	75649.4	71507.8	73351	1.02578	0.0367172	4.88428	4.86571	4.78759	4.84501	4.88212	4.81333	4.87376	4.87732	4.88014	4.87881	0.607838	0.216212
Q8R104	Sirt3	sp|Q8R104|SIR3_MOUSE NAD-dependent protein deacetylase sirtuin-3 OS=Mus musculus OX=10090 GN=Sirt3 PE=1 SV=2	728959	462519	484241	506738	509501	493082	517349	508629	484343	508833	500142	491216	503859	1.02574	0.0366628	5.66513	5.68506	5.70478	5.70715	5.69292	5.71378	5.7064	5.68515	5.70658	5.69909	0.250153	0.601795
Q8CHS8	Vps37a	sp|Q8CHS8|VP37A_MOUSE Vacuolar protein sorting-associated protein 37A OS=Mus musculus OX=10090 GN=Vps37a PE=1 SV=1	352574	126563	136998	167333	146817	134146	147928	161502	125713	142235	152784	142371	146032	1.02572	0.03663	5.10231	5.13672	5.22358	5.16678	5.12758	5.17005	5.20818	5.09938	5.15301	5.18408	0.687506	0.162723
P32921	Wars1	sp|P32921|SYWC_MOUSE Tryptophan--tRNA ligase, cytoplasmic OS=Mus musculus OX=10090 GN=Wars1 PE=1 SV=2	5.2886e+06	3.69853e+06	3.61126e+06	3.74714e+06	3.75467e+06	3.72613e+06	3.76372e+06	4.00715e+06	3.74268e+06	3.72259e+06	3.77804e+06	3.70755e+06	3.80284e+06	1.0257	0.0366115	6.56803	6.55766	6.5737	6.57457	6.57126	6.57562	6.60284	6.57318	6.57085	6.57727	0.136071	0.866236
Q9CQN1	Trap1	sp|Q9CQN1|TRAP1_MOUSE Heat shock protein 75 kDa, mitochondrial OS=Mus musculus OX=10090 GN=Trap1 PE=1 SV=1	1.27576e+07	1.71888e+07	1.69424e+07	1.65666e+07	1.63895e+07	1.6841e+07	1.64578e+07	1.68539e+07	1.83869e+07	1.76696e+07	1.67106e+07	1.67857e+07	1.72158e+07	1.02562	0.0365001	7.23525	7.22897	7.21923	7.21457	7.22637	7.21637	7.2267	7.26451	7.24723	7.22299	0.298158	0.525553
Q8CFA2	Amt	sp|Q8CFA2|GCST_MOUSE Aminomethyltransferase, mitochondrial OS=Mus musculus OX=10090 GN=Amt PE=1 SV=1	2.57785e+06	2.08014e+06	2.53645e+06	2.87186e+06	2.93369e+06	2.62094e+06	2.96814e+06	2.91486e+06	2.29845e+06	2.36623e+06	2.82882e+06	2.60862e+06	2.6753e+06	1.02556	0.0364151	6.31809	6.40423	6.45816	6.46741	6.41846	6.47248	6.46462	6.36143	6.37406	6.45161	0.753236	0.123069
Q9D2N9	Vps33a	sp|Q9D2N9|VP33A_MOUSE Vacuolar protein sorting-associated protein 33A OS=Mus musculus OX=10090 GN=Vps33a PE=1 SV=2	130980	93416.3	88030.5	97179.6	99512.4	87890.4	94429.7	102664	93253	96858.1	90724.6	93205.8	95585.8	1.02554	0.0363767	4.97043	4.94464	4.98758	4.99788	4.94395	4.97511	5.01142	4.96967	4.98614	4.95773	0.457268	0.339829
P62270	Rps18	sp|P62270|RS18_MOUSE 40S ribosomal protein S18 OS=Mus musculus OX=10090 GN=Rps18 PE=1 SV=3;tr|F6YVP7|F6YVP7_MOUSE 40S ribosomal protein S18 OS=Mus musculus OX=10090 GN=Rps18-ps6 PE=3 SV=2;tr|A0A1Y7VKY1|A0A1Y7VKY1_MOUSE 40S ribosomal protein S18 OS=Mus musc	3.77276e+07	1.96601e+07	2.03833e+07	2.21816e+07	1.96333e+07	1.94499e+07	2.08388e+07	2.12287e+07	2.05687e+07	1.98942e+07	2.1361e+07	2.02616e+07	2.07783e+07	1.0255	0.036323	7.29359	7.30927	7.34599	7.29299	7.28892	7.31887	7.32692	7.31321	7.29873	7.32962	0.36956	0.432315
Q76MZ3	Ppp2r1a	sp|Q76MZ3|2AAA_MOUSE Serine/threonine-protein phosphatase 2A 65 kDa regulatory subunit A alpha isoform OS=Mus musculus OX=10090 GN=Ppp2r1a PE=1 SV=3	5.15546e+06	6.58809e+06	6.12413e+06	5.82219e+06	5.81442e+06	5.92359e+06	5.99748e+06	6.30226e+06	6.28553e+06	6.33433e+06	6.12438e+06	6.05449e+06	6.20879e+06	1.02549	0.0363082	6.81876	6.78704	6.76509	6.76451	6.77259	6.77797	6.7995	6.79834	6.8017	6.78706	0.337776	0.471371
Q8K3X6	Anks4b	sp|Q8K3X6|ANS4B_MOUSE Ankyrin repeat and SAM domain-containing protein 4B OS=Mus musculus OX=10090 GN=Anks4b PE=1 SV=1	5.91362e+06	3.11009e+06	3.3909e+06	3.728e+06	3.61782e+06	3.41406e+06	3.61015e+06	3.78126e+06	3.36744e+06	3.40629e+06	3.53506e+06	3.45217e+06	3.54004e+06	1.02545	0.0362613	6.49277	6.53032	6.57148	6.55845	6.53327	6.55753	6.57764	6.5273	6.53228	6.5484	0.504842	0.296844
Q99MZ7	Pecr	sp|Q99MZ7|PECR_MOUSE Peroxisomal trans-2-enoyl-CoA reductase OS=Mus musculus OX=10090 GN=Pecr PE=1 SV=1	1.03502e+08	9.60838e+07	1.08149e+08	1.1652e+08	1.03692e+08	1.08587e+08	1.09822e+08	1.05419e+08	1.11712e+08	1.18893e+08	1.00738e+08	1.06607e+08	1.09317e+08	1.02542	0.0362178	7.98265	8.03402	8.0664	8.01575	8.03578	8.04069	8.02292	8.0481	8.07516	8.00319	0.561369	0.250752
P48722	Hspa4l	sp|P48722|HS74L_MOUSE Heat shock 70 kDa protein 4L OS=Mus musculus OX=10090 GN=Hspa4l PE=1 SV=2	5.79132e+06	2.75543e+06	2.92473e+06	3.16336e+06	2.9838e+06	3.14117e+06	3.02195e+06	3.20385e+06	3.07062e+06	3.09178e+06	2.95977e+06	2.9937e+06	3.06959e+06	1.02535	0.0361199	6.44019	6.46609	6.50015	6.47477	6.49709	6.48029	6.50567	6.48723	6.49021	6.47126	0.388826	0.410245
Q8WTY4	Ciapin1	sp|Q8WTY4|CPIN1_MOUSE Anamorsin OS=Mus musculus OX=10090 GN=Ciapin1 PE=1 SV=1	8.18595e+06	3.03461e+06	3.11809e+06	3.48987e+06	3.36787e+06	3.1387e+06	3.45634e+06	3.54776e+06	3.10147e+06	3.15808e+06	3.2946e+06	3.22983e+06	3.31165e+06	1.02533	0.0360918	6.4821	6.49389	6.54281	6.52736	6.49675	6.53862	6.54995	6.49157	6.49942	6.5178	0.512866	0.289996
Q61990	Pcbp2	sp|Q61990|PCBP2_MOUSE Poly(rC)-binding protein 2 OS=Mus musculus OX=10090 GN=Pcbp2 PE=1 SV=1	5.38804e+06	4.84913e+06	4.8217e+06	4.91111e+06	4.97225e+06	5.15977e+06	5.2273e+06	5.35844e+06	4.93676e+06	4.76302e+06	5.05448e+06	4.94279e+06	5.068e+06	1.02533	0.036091	6.68566	6.6832	6.69118	6.69655	6.71263	6.71828	6.72904	6.69344	6.67788	6.70368	0.337961	0.471133
P62849	Rps24	sp|P62849|RS24_MOUSE 40S ribosomal protein S24 OS=Mus musculus OX=10090 GN=Rps24 PE=1 SV=1	9.35798e+06	4.33434e+06	4.64684e+06	5.12391e+06	5.10574e+06	4.96698e+06	4.94047e+06	5.25969e+06	4.58254e+06	5.10087e+06	4.90602e+06	4.83556e+06	4.95792e+06	1.0253	0.0360508	6.63692	6.66716	6.7096	6.70806	6.69609	6.69377	6.72096	6.66111	6.70764	6.69073	0.529333	0.276271
Q8BHZ4	Znf592	sp|Q8BHZ4|ZN592_MOUSE Zinc finger protein 592 OS=Mus musculus OX=10090 GN=Znf592 PE=1 SV=3	346290	101457	110168	126034	124900	116844	116462	144128	102775	106220	124459	115881	118809	1.02527	0.0360016	5.00629	5.04206	5.10049	5.09657	5.06761	5.06619	5.15875	5.01189	5.02621	5.09503	0.782944	0.106269
Q62086	Pon2	sp|Q62086|PON2_MOUSE Serum paraoxonase/arylesterase 2 OS=Mus musculus OX=10090 GN=Pon2 PE=1 SV=2	414955	196495	205739	242938	229938	244600	242070	253507	201077	218777	232565	223942	229599	1.02526	0.0359921	5.29335	5.31332	5.3855	5.36161	5.38846	5.38394	5.40399	5.30337	5.34	5.36655	0.680709	0.167038
Q3U2P1	Sec24a	sp|Q3U2P1|SC24A_MOUSE Protein transport protein Sec24A OS=Mus musculus OX=10090 GN=Sec24a PE=1 SV=1	537456	333395	348984	383125	357938	353462	362008	396712	354382	366561	342045	355381	364341	1.02521	0.0359256	5.52296	5.54281	5.58334	5.55381	5.54834	5.55872	5.59848	5.54947	5.56415	5.53408	0.479703	0.319028
P61458	Pcbd1	sp|P61458|PHS_MOUSE Pterin-4-alpha-carbinolamine dehydratase OS=Mus musculus OX=10090 GN=Pcbd1 PE=1 SV=2	1.23244e+07	3.93929e+07	3.61324e+07	3.51273e+07	3.31226e+07	3.70123e+07	3.56673e+07	3.67986e+07	3.93804e+07	3.74924e+07	3.60046e+07	3.61575e+07	3.70687e+07	1.0252	0.0359057	7.59542	7.5579	7.54564	7.52012	7.56835	7.55227	7.56583	7.59528	7.57394	7.55636	0.462806	0.334601
Q8C6I2	Sdhaf2	sp|Q8C6I2|SDHF2_MOUSE Succinate dehydrogenase assembly factor 2, mitochondrial OS=Mus musculus OX=10090 GN=Sdhaf2 PE=1 SV=1	729103	1.12839e+06	1.02904e+06	942736	999347	1.06756e+06	964493	1.04052e+06	1.14165e+06	1.14096e+06	1.00952e+06	1.03341e+06	1.05943e+06	1.02517	0.0358666	6.05246	6.01243	5.97439	5.99972	6.02839	5.9843	6.01725	6.05753	6.05727	6.00412	0.603442	0.219364
Q8C5Q4	Grsf1	sp|Q8C5Q4|GRSF1_MOUSE G-rich sequence factor 1 OS=Mus musculus OX=10090 GN=Grsf1 PE=1 SV=2	645125	552472	572275	576916	577112	583178	554957	586871	616485	599039	576604	572391	586792	1.02516	0.0358481	5.74231	5.75761	5.76111	5.76126	5.7658	5.74426	5.76854	5.78992	5.77746	5.76088	0.257655	0.588961
Q9CWP6	Mospd2	sp|Q9CWP6|MSPD2_MOUSE Motile sperm domain-containing protein 2 OS=Mus musculus OX=10090 GN=Mospd2 PE=1 SV=2	443486	197571	191526	206413	200879	190728	186772	220455	200377	206397	197951	197423	202390	1.02516	0.0358467	5.29573	5.28223	5.31474	5.30294	5.28042	5.27131	5.34332	5.30185	5.31471	5.29656	0.463372	0.334071
Q6X7S9	Eid2	sp|Q6X7S9|EID2_MOUSE EP300-interacting inhibitor of differentiation 2 OS=Mus musculus OX=10090 GN=Eid2 PE=1 SV=1	163233	219464	191129	198194	181610	196001	182522	210960	213190	214370	190154	197280	202239	1.02514	0.0358212	5.34137	5.28133	5.29709	5.25914	5.29226	5.26132	5.3242	5.32877	5.33117	5.27911	0.604186	0.218829
Q5NBX1	Cobl	sp|Q5NBX1|COBL_MOUSE Protein cordon-bleu OS=Mus musculus OX=10090 GN=Cobl PE=1 SV=1	176573	140454	145977	151852	145736	140334	147027	162921	137238	141837	153523	144871	148509	1.02512	0.0357878	5.14754	5.16429	5.18142	5.16357	5.14717	5.1674	5.21198	5.13748	5.15179	5.18618	0.503861	0.297689
P33622	Apoc3	sp|P33622|APOC3_MOUSE Apolipoprotein C-III OS=Mus musculus OX=10090 GN=Apoc3 PE=1 SV=2	574774	434874	370425	385759	384915	349260	376038	447912	338925	440963	369749	385047	394717	1.02511	0.0357856	5.63836	5.5687	5.58632	5.58537	5.54315	5.57523	5.65119	5.53011	5.6444	5.56791	0.746887	0.126745
Q9CX56	Psmd8	sp|Q9CX56|PSMD8_MOUSE 26S proteasome non-ATPase regulatory subunit 8 OS=Mus musculus OX=10090 GN=Psmd8 PE=1 SV=2	7.24745e+06	3.8964e+06	4.05936e+06	4.34793e+06	4.0588e+06	4.10722e+06	4.30816e+06	4.17409e+06	4.14685e+06	4.10721e+06	4.2464e+06	4.09394e+06	4.19654e+06	1.02506	0.0357114	6.59066	6.60846	6.63828	6.6084	6.61355	6.63429	6.62056	6.61772	6.61355	6.62802	0.234025	0.630738
Q8BZR9	Ncbp3	sp|Q8BZR9|NCBP3_MOUSE Nuclear cap-binding protein subunit 3 OS=Mus musculus OX=10090 GN=Ncbp3 PE=1 SV=1	140883	86292.8	91052.7	86316.8	96570.6	90087.4	98164	105907	89690.4	83509.2	84332.5	90064.1	92320.6	1.02505	0.0357004	4.93598	4.9593	4.9361	4.98485	4.95467	4.99196	5.02493	4.95275	4.92174	4.926	0.680568	0.167129
O35129	Phb2	sp|O35129|PHB2_MOUSE Prohibitin-2 OS=Mus musculus OX=10090 GN=Phb2 PE=1 SV=1	1.16828e+07	3.93459e+07	3.28601e+07	2.71783e+07	3.10018e+07	3.20425e+07	3.13465e+07	3.12563e+07	3.57162e+07	3.51087e+07	3.30679e+07	3.24857e+07	3.32991e+07	1.02504	0.0356781	7.5949	7.51667	7.43422	7.49139	7.50573	7.49619	7.49494	7.55286	7.54541	7.51941	0.656128	0.183011
Q9DCN1	Nudt12	sp|Q9DCN1|NUD12_MOUSE NAD-capped RNA hydrolase NUDT12 OS=Mus musculus OX=10090 GN=Nudt12 PE=1 SV=1	4.16135e+06	2.8785e+06	3.74898e+06	4.404e+06	3.82317e+06	3.53032e+06	4.02284e+06	3.98477e+06	3.56902e+06	3.65157e+06	3.61694e+06	3.67699e+06	3.76903e+06	1.02503	0.0356653	6.45917	6.57391	6.64385	6.58242	6.54781	6.60453	6.6004	6.55255	6.56248	6.55834	0.668416	0.174953
Q9JIY7	Nat8	sp|Q9JIY7|NAT8_MOUSE N-acetyltransferase 8 OS=Mus musculus OX=10090 GN=Nat8 PE=1 SV=1	5.47519e+06	2.43426e+06	3.21781e+06	3.75153e+06	3.63714e+06	3.11426e+06	3.95714e+06	3.46251e+06	2.84453e+06	2.95319e+06	3.34182e+06	3.231e+06	3.31184e+06	1.02502	0.0356494	6.38637	6.50756	6.57421	6.56076	6.49336	6.59738	6.53939	6.45401	6.47029	6.52398	0.772493	0.112105
P63037	Dnaja1	sp|P63037|DNJA1_MOUSE DnaJ homolog subfamily A member 1 OS=Mus musculus OX=10090 GN=Dnaja1 PE=1 SV=1	6.74907e+06	3.65185e+06	3.64652e+06	3.93528e+06	3.59613e+06	3.56813e+06	3.79432e+06	3.91601e+06	3.66664e+06	3.83288e+06	3.64776e+06	3.67958e+06	3.77152e+06	1.02499	0.0356055	6.56251	6.56188	6.59498	6.55584	6.55244	6.57913	6.59284	6.56427	6.58353	6.56203	0.291193	0.535819
Q60930	Vdac2	sp|Q60930|VDAC2_MOUSE Voltage-dependent anion-selective channel protein 2 OS=Mus musculus OX=10090 GN=Vdac2 PE=1 SV=2	1.38049e+07	5.4785e+07	4.37029e+07	3.4374e+07	3.64838e+07	4.35868e+07	4.03369e+07	4.00427e+07	4.83801e+07	4.64387e+07	4.30537e+07	4.25865e+07	4.36504e+07	1.02498	0.0355995	7.73866	7.64051	7.53623	7.5621	7.63936	7.6057	7.60252	7.68467	7.66688	7.63401	0.703963	0.15245
Q66GT5	Ptpmt1	sp|Q66GT5|PTPM1_MOUSE Phosphatidylglycerophosphatase and protein-tyrosine phosphatase 1 OS=Mus musculus OX=10090 GN=Ptpmt1 PE=1 SV=1	468886	437989	425185	427092	415077	426092	436948	436029	425882	437479	448317	426287	436931	1.02497	0.0355815	5.64146	5.62858	5.63052	5.61813	5.6295	5.64043	5.63952	5.62929	5.64096	5.65159	0.0695837	1.15749
Q9CPT4	Mydgf	sp|Q9CPT4|MYDGF_MOUSE Myeloid-derived growth factor OS=Mus musculus OX=10090 GN=Mydgf PE=1 SV=1	1.56402e+06	3.07106e+06	3.05816e+06	3.08589e+06	2.79183e+06	3.00102e+06	2.9716e+06	3.06726e+06	3.25728e+06	3.12309e+06	2.96324e+06	3.00159e+06	3.07649e+06	1.02495	0.0355593	6.48729	6.48546	6.48938	6.44589	6.47727	6.47299	6.48675	6.51286	6.49458	6.47177	0.36061	0.442962
P46978	Stt3a	sp|P46978|STT3A_MOUSE Dolichyl-diphosphooligosaccharide--protein glycosyltransferase subunit STT3A OS=Mus musculus OX=10090 GN=Stt3a PE=1 SV=1	1.9105e+06	1.6603e+06	1.6819e+06	1.78648e+06	1.74173e+06	1.71806e+06	1.77245e+06	1.80768e+06	1.82513e+06	1.67364e+06	1.72375e+06	1.7177e+06	1.76053e+06	1.02494	0.0355353	6.22019	6.2258	6.252	6.24098	6.23504	6.24858	6.25712	6.26129	6.22366	6.23647	0.266337	0.574568
Q8VIM9	Irgq	sp|Q8VIM9|IRGQ_MOUSE Immunity-related GTPase family Q protein OS=Mus musculus OX=10090 GN=Irgq PE=1 SV=1	624756	147941	164697	202968	188882	184778	188377	221874	164468	164804	171850	177853	182274	1.02486	0.035425	5.17009	5.21669	5.30743	5.27619	5.26665	5.27503	5.34611	5.21609	5.21697	5.23515	0.76922	0.113949
Q78JT3	Haao	sp|Q78JT3|3HAO_MOUSE 3-hydroxyanthranilate 3,4-dioxygenase OS=Mus musculus OX=10090 GN=Haao PE=1 SV=1	1.24607e+07	1.28147e+07	1.381e+07	1.40784e+07	1.3145e+07	1.38109e+07	1.36508e+07	1.40032e+07	1.45113e+07	1.33586e+07	1.38145e+07	1.35318e+07	1.38677e+07	1.02482	0.0353747	7.10771	7.14019	7.14855	7.11876	7.14022	7.13516	7.14623	7.16171	7.12576	7.14034	0.300835	0.521671
Q9R0A0	Pex14	sp|Q9R0A0|PEX14_MOUSE Peroxisomal membrane protein PEX14 OS=Mus musculus OX=10090 GN=Pex14 PE=1 SV=1	7.54383e+06	4.23734e+06	5.25151e+06	6.12788e+06	5.52017e+06	5.31511e+06	5.72786e+06	5.56518e+06	5.17133e+06	5.43835e+06	5.20301e+06	5.2904e+06	5.42115e+06	1.02471	0.0352204	6.62709	6.72028	6.78731	6.74195	6.72551	6.75799	6.74548	6.7136	6.73547	6.71626	0.640777	0.193293
Q9JIH2	Nup50	sp|Q9JIH2|NUP50_MOUSE Nuclear pore complex protein Nup50 OS=Mus musculus OX=10090 GN=Nup50 PE=1 SV=3	493829	184021	209706	237500	206905	225193	234033	217097	211292	207065	219921	212665	217882	1.02453	0.0349617	5.26487	5.32161	5.37566	5.31577	5.35256	5.36928	5.33666	5.32488	5.31611	5.34227	0.588437	0.2303
D3YXJ5	Lratd2	tr|D3YXJ5|D3YXJ5_MOUSE LRAT domain-containing 1 OS=Mus musculus OX=10090 GN=Lratd2 PE=1 SV=1	305384	184392	184838	192047	204830	175504	201298	194797	189078	191697	187790	188322	192932	1.02448	0.0348876	5.26575	5.26679	5.28341	5.31139	5.24429	5.30384	5.28958	5.27664	5.28262	5.27367	0.402666	0.395055
Q8R4E9	Cdt1	sp|Q8R4E9|CDT1_MOUSE DNA replication factor Cdt1 OS=Mus musculus OX=10090 GN=Cdt1 PE=1 SV=1	288868	83738.9	91859.3	94934.5	105546	99744.2	104519	108832	91033.9	81166.8	101913	95164.6	97493.1	1.02447	0.0348742	4.92293	4.96313	4.97743	5.02345	4.99889	5.0192	5.03676	4.95921	4.90938	5.00823	0.752156	0.123692
Q80WR5	#N/A	sp|Q80WR5|CA174_MOUSE UPF0688 protein C1orf174 homolog OS=Mus musculus OX=10090 PE=1 SV=1	339307	135240	179065	189085	210627	179285	179128	204615	168739	176568	186068	178661	183024	1.02442	0.0348089	5.13111	5.25301	5.27666	5.32352	5.25355	5.25317	5.31094	5.22722	5.24692	5.26967	0.697667	0.156352
Q923D5	Wbp11	sp|Q923D5|WBP11_MOUSE WW domain-binding protein 11 OS=Mus musculus OX=10090 GN=Wbp11 PE=1 SV=2	323971	284887	310961	325985	326044	330650	326674	347162	300622	308383	334071	315705	323382	1.02432	0.0346625	5.45467	5.49271	5.5132	5.51328	5.51937	5.51412	5.54053	5.47802	5.48909	5.52384	0.54237	0.265704
Q80TS7	Ddn	sp|Q80TS7|DEND_MOUSE Dendrin OS=Mus musculus OX=10090 GN=Ddn PE=1 SV=3	289205	128405	133714	158494	152164	141194	133829	180757	138876	140058	137812	142794	146266	1.02432	0.03466	5.10858	5.12618	5.20002	5.18231	5.14982	5.12655	5.2571	5.14263	5.14631	5.13929	0.766976	0.115219
Q8BY71	Hat1	sp|Q8BY71|HAT1_MOUSE Histone acetyltransferase type B catalytic subunit OS=Mus musculus OX=10090 GN=Hat1 PE=1 SV=1	129073	29765.6	30637.7	34370.7	32929.3	31570.1	32323.3	40088.8	30042.9	29535.7	31142.1	31854.7	32626.6	1.02423	0.0345419	4.47373	4.48627	4.5362	4.5176	4.49929	4.50953	4.60303	4.47776	4.47036	4.49336	0.764808	0.116448
P27612	Plaa	sp|P27612|PLAP_MOUSE Phospholipase A-2-activating protein OS=Mus musculus OX=10090 GN=Plaa PE=1 SV=4	5.65504e+06	3.14631e+06	3.29163e+06	3.56778e+06	3.2857e+06	3.34238e+06	3.42505e+06	3.50011e+06	3.43162e+06	3.36965e+06	3.31041e+06	3.32676e+06	3.40737e+06	1.02423	0.0345399	6.4978	6.51741	6.5524	6.51663	6.52406	6.53467	6.54408	6.5355	6.52758	6.51988	0.30423	0.516798
O55143	Atp2a2	sp|O55143|AT2A2_MOUSE Sarcoplasmic/endoplasmic reticulum calcium ATPase 2 OS=Mus musculus OX=10090 GN=Atp2a2 PE=1 SV=2	3.62469e+07	3.4023e+07	3.32314e+07	3.38989e+07	3.23166e+07	3.33771e+07	3.43487e+07	3.54811e+07	3.4114e+07	3.26491e+07	3.42828e+07	3.33694e+07	3.41751e+07	1.02415	0.0344203	7.53177	7.52155	7.53019	7.50943	7.52345	7.53591	7.55	7.53293	7.51387	7.53508	0.180257	0.744109
O89079	Cope	sp|O89079|COPE_MOUSE Coatomer subunit epsilon OS=Mus musculus OX=10090 GN=Cope PE=1 SV=3	4.16713e+06	1.5871e+06	1.78767e+06	1.96651e+06	1.87e+06	1.72584e+06	1.87083e+06	1.86144e+06	1.80231e+06	1.86764e+06	1.75065e+06	1.78743e+06	1.83057e+06	1.02414	0.034413	6.2006	6.25229	6.2937	6.27184	6.237	6.27204	6.26985	6.25583	6.27129	6.2432	0.51779	0.285847
O70251	Eef1b	sp|O70251|EF1B_MOUSE Elongation factor 1-beta OS=Mus musculus OX=10090 GN=Eef1b PE=1 SV=5	1.40979e+07	7.33887e+06	7.34383e+06	7.93361e+06	7.34372e+06	7.44264e+06	7.75042e+06	7.66117e+06	7.89055e+06	7.45141e+06	7.55016e+06	7.48053e+06	7.66074e+06	1.02409	0.0343432	6.86563	6.86592	6.89947	6.86592	6.87173	6.88933	6.88429	6.89711	6.87224	6.87796	0.219196	0.659167
Q9D1R2	Kti12	sp|Q9D1R2|KTI12_MOUSE Protein KTI12 homolog OS=Mus musculus OX=10090 GN=Kti12 PE=1 SV=1	210273	116643	127004	150726	136209	118730	131346	159991	120120	123301	130194	129863	132990	1.02408	0.034334	5.06686	5.10382	5.17819	5.13421	5.07456	5.11842	5.2041	5.07962	5.09097	5.11459	0.746847	0.126768
O08786	Cckar	sp|O08786|CCKAR_MOUSE Cholecystokinin receptor type A OS=Mus musculus OX=10090 GN=Cckar PE=1 SV=1	346169	243563	288572	324679	323854	304643	295394	334125	296294	295935	299331	297062	304216	1.02408	0.034331	5.38661	5.46026	5.51146	5.51035	5.48379	5.4704	5.52391	5.47172	5.4712	5.47615	0.642055	0.192427
Q9CXS4	Cenpv	sp|Q9CXS4|CENPV_MOUSE Centromere protein V OS=Mus musculus OX=10090 GN=Cenpv PE=1 SV=2	2.46541e+06	1.53329e+06	1.77379e+06	2.05648e+06	2.4152e+06	1.83652e+06	2.16205e+06	1.98973e+06	1.54503e+06	2.08176e+06	2.06811e+06	1.92305e+06	1.96934e+06	1.02407	0.0343102	6.18563	6.2489	6.31312	6.38295	6.264	6.33487	6.29879	6.18894	6.31843	6.31557	0.776231	0.110009
Q8C1B1	Camsap2	sp|Q8C1B1|CAMP2_MOUSE Calmodulin-regulated spectrin-associated protein 2 OS=Mus musculus OX=10090 GN=Camsap2 PE=1 SV=3	29202.2	19736.6	15922.1	25414	23053.3	19093.8	19909.2	24718.5	20155.2	19509.8	21410.5	20644	21140.6	1.02406	0.0342975	4.29529	4.20203	4.40509	4.36275	4.28092	4.29908	4.39304	4.30441	4.29027	4.33065	0.728398	0.137631
Q9CQ91	Ndufa3	sp|Q9CQ91|NDUA3_MOUSE NADH dehydrogenase [ubiquinone] 1 alpha subcomplex subunit 3 OS=Mus musculus OX=10090 GN=Ndufa3 PE=1 SV=1	1.40324e+06	1.98503e+06	1.79715e+06	1.93994e+06	2.03355e+06	1.89236e+06	1.93203e+06	1.99654e+06	1.84129e+06	2.1232e+06	1.98616e+06	1.92961e+06	1.97584e+06	1.02396	0.0341634	6.29777	6.25458	6.28779	6.30826	6.277	6.28601	6.30028	6.26512	6.32699	6.29801	0.476554	0.321888
Q8BKC5	Ipo5	sp|Q8BKC5|IPO5_MOUSE Importin-5 OS=Mus musculus OX=10090 GN=Ipo5 PE=1 SV=3	3.48432e+06	1.4685e+06	1.47454e+06	1.63674e+06	1.52579e+06	1.41771e+06	1.56738e+06	1.6261e+06	1.4987e+06	1.53106e+06	1.48025e+06	1.50466e+06	1.5407e+06	1.02395	0.034152	6.16687	6.16866	6.21398	6.18349	6.15159	6.19517	6.21115	6.17572	6.18499	6.17034	0.434075	0.362435
Q9D7P6	Iscu	sp|Q9D7P6|ISCU_MOUSE Iron-sulfur cluster assembly enzyme ISCU, mitochondrial OS=Mus musculus OX=10090 GN=Iscu PE=1 SV=1	2.01064e+06	2.86918e+06	2.2924e+06	2.06695e+06	2.13862e+06	2.31427e+06	2.24599e+06	2.37263e+06	2.56623e+06	2.42937e+06	2.347e+06	2.33629e+06	2.39225e+06	1.02395	0.0341499	6.45776	6.36029	6.31533	6.33013	6.36442	6.35141	6.37523	6.4093	6.38549	6.37051	0.642736	0.191967
Q9EPL8	Ipo7	sp|Q9EPL8|IPO7_MOUSE Importin-7 OS=Mus musculus OX=10090 GN=Ipo7 PE=1 SV=2	4.14594e+06	1.72987e+06	1.79935e+06	1.99995e+06	1.88589e+06	1.77097e+06	1.89878e+06	1.99112e+06	1.78434e+06	1.85518e+06	1.87612e+06	1.83721e+06	1.88111e+06	1.02389	0.0340673	6.23801	6.25512	6.30102	6.27552	6.24821	6.27847	6.2991	6.25148	6.26839	6.27326	0.459407	0.337802
Q8K3W0	Babam2	sp|Q8K3W0|BABA2_MOUSE BRISC and BRCA1-A complex member 2 OS=Mus musculus OX=10090 GN=Babam2 PE=1 SV=2	635133	314252	345183	346071	357967	350579	358740	397658	320045	341334	337204	342810	350996	1.02388	0.0340453	5.49728	5.53805	5.53917	5.55384	5.54479	5.55478	5.59951	5.50521	5.53318	5.52789	0.62511	0.204043
Q9CPU0	Glo1	sp|Q9CPU0|LGUL_MOUSE Lactoylglutathione lyase OS=Mus musculus OX=10090 GN=Glo1 PE=1 SV=3	1.23247e+06	2.86698e+06	2.52103e+06	2.0692e+06	1.9415e+06	2.2891e+06	2.15697e+06	2.277e+06	2.69662e+06	2.49334e+06	2.34279e+06	2.33756e+06	2.39334e+06	1.02386	0.0340225	6.45742	6.40158	6.3158	6.28814	6.35967	6.33384	6.35736	6.43082	6.39678	6.36973	0.712348	0.147308
Q9R0P5	Dstn	sp|Q9R0P5|DEST_MOUSE Destrin OS=Mus musculus OX=10090 GN=Dstn PE=1 SV=3	7.64784e+06	6.89046e+06	6.33304e+06	5.96417e+06	6.18841e+06	6.85522e+06	6.42321e+06	6.95581e+06	6.76031e+06	6.24063e+06	6.62023e+06	6.44626e+06	6.60004e+06	1.02386	0.0340126	6.83825	6.80161	6.77555	6.79158	6.83602	6.80775	6.84235	6.82997	6.79523	6.82087	0.494945	0.305443
P80317	Cct6a	sp|P80317|TCPZ_MOUSE T-complex protein 1 subunit zeta OS=Mus musculus OX=10090 GN=Cct6a PE=1 SV=3	1.13941e+07	1.16787e+07	1.10819e+07	1.11018e+07	1.04981e+07	1.08267e+07	1.10322e+07	1.13478e+07	1.14606e+07	1.15598e+07	1.1101e+07	1.10374e+07	1.13003e+07	1.02381	0.0339503	7.0674	7.04461	7.04539	7.02111	7.0345	7.04266	7.05491	7.05921	7.06295	7.04536	0.257616	0.589027
Q9EQH2	Erap1	sp|Q9EQH2|ERAP1_MOUSE Endoplasmic reticulum aminopeptidase 1 OS=Mus musculus OX=10090 GN=Erap1 PE=1 SV=2	1.69863e+06	1.17712e+06	1.13684e+06	1.19797e+06	1.11115e+06	1.183e+06	1.20862e+06	1.22935e+06	1.16199e+06	1.20823e+06	1.13611e+06	1.16121e+06	1.18886e+06	1.02381	0.0339435	6.07082	6.0557	6.07845	6.04577	6.07298	6.08229	6.08968	6.0652	6.08215	6.05542	0.277461	0.556798
P59999	Arpc4	sp|P59999|ARPC4_MOUSE Actin-related protein 2/3 complex subunit 4 OS=Mus musculus OX=10090 GN=Arpc4 PE=1 SV=3	3.60784e+06	6.30702e+06	5.50602e+06	4.79728e+06	4.88615e+06	5.1508e+06	5.24173e+06	5.17697e+06	5.80905e+06	5.59518e+06	5.45796e+06	5.32945e+06	5.45618e+06	1.02378	0.0339036	6.79982	6.74084	6.681	6.68897	6.71187	6.71947	6.71408	6.76411	6.74781	6.73703	0.62172	0.206405
O35943	Fxn	sp|O35943|FRDA_MOUSE Frataxin, mitochondrial OS=Mus musculus OX=10090 GN=Fxn PE=1 SV=1	149769	229657	203998	164101	156401	191863	177500	182937	224206	205669	178176	189204	193697	1.02375	0.0338613	5.36108	5.30963	5.21511	5.19424	5.28299	5.2492	5.2623	5.35065	5.31317	5.25085	0.739202	0.131237
Q9D8W5	Psmd12	sp|Q9D8W5|PSD12_MOUSE 26S proteasome non-ATPase regulatory subunit 12 OS=Mus musculus OX=10090 GN=Psmd12 PE=1 SV=4	6.93542e+06	2.27194e+06	2.44511e+06	2.71862e+06	2.57417e+06	2.53251e+06	2.62404e+06	2.75358e+06	2.46522e+06	2.45955e+06	2.53751e+06	2.50847e+06	2.56798e+06	1.02372	0.033826	6.3564	6.3883	6.43435	6.41064	6.40355	6.41897	6.4399	6.39186	6.39086	6.40441	0.524674	0.280111
O08579	Emd	sp|O08579|EMD_MOUSE Emerin OS=Mus musculus OX=10090 GN=Emd PE=1 SV=1	1.40933e+06	1.05185e+06	1.04029e+06	1.11552e+06	1.10242e+06	1.00055e+06	1.09301e+06	1.12787e+06	1.04972e+06	1.06235e+06	1.10352e+06	1.06213e+06	1.0873e+06	1.0237	0.0337901	6.02196	6.01715	6.04748	6.04235	6.00024	6.03862	6.05226	6.02108	6.02627	6.04278	0.343531	0.464034
O09164	Sod3	sp|O09164|SODE_MOUSE Extracellular superoxide dismutase [Cu-Zn] OS=Mus musculus OX=10090 GN=Sod3 PE=1 SV=1	2.01292e+06	2.82439e+06	2.60102e+06	2.4528e+06	2.356e+06	2.48344e+06	2.29772e+06	2.65794e+06	2.74114e+06	2.79215e+06	2.52975e+06	2.54353e+06	2.60374e+06	1.02367	0.0337537	6.45092	6.41514	6.38966	6.37218	6.39505	6.3613	6.42454	6.43793	6.44594	6.40308	0.636247	0.196374
P24270	Cat	sp|P24270|CATA_MOUSE Catalase OS=Mus musculus OX=10090 GN=Cat PE=1 SV=4	3.38513e+08	2.05331e+08	3.03105e+08	3.66799e+08	3.00892e+08	2.96193e+08	3.31212e+08	3.00058e+08	2.91142e+08	3.03765e+08	2.80953e+08	2.94464e+08	3.01426e+08	1.02364	0.0337121	8.31245	8.48159	8.56443	8.47841	8.47158	8.52011	8.4772	8.4641	8.48254	8.44863	0.703785	0.15256
P25444	Rps2	sp|P25444|RS2_MOUSE 40S ribosomal protein S2 OS=Mus musculus OX=10090 GN=Rps2 PE=1 SV=3	7.31246e+07	3.55606e+07	3.56796e+07	3.69569e+07	3.49213e+07	3.48189e+07	3.68659e+07	3.63244e+07	3.7202e+07	3.56425e+07	3.61059e+07	3.55875e+07	3.64281e+07	1.02362	0.0336838	7.55097	7.55242	7.5677	7.54309	7.54182	7.56662	7.5602	7.57057	7.55197	7.55758	0.110249	0.957624
Q921I0	Ormdl1	sp|Q921I0|ORML1_MOUSE ORM1-like protein 1 OS=Mus musculus OX=10090 GN=Ormdl1 PE=2 SV=1	116818	73099.2	74561	79980.2	79936.3	75074.5	69766.6	93895.9	73815.3	84492.7	69699.2	76530.2	78333.9	1.02357	0.0336078	4.86392	4.87252	4.90299	4.90275	4.8755	4.84365	4.97265	4.86815	4.92682	4.84323	0.789955	0.102398
Q91YK2	Rrp1b	sp|Q91YK2|RRP1B_MOUSE Ribosomal RNA processing protein 1 homolog B OS=Mus musculus OX=10090 GN=Rrp1b PE=1 SV=2	104296	33078.8	37578	44223.5	45453.7	43791.9	43441.9	45359.9	38197.4	43507.7	38427	40825.2	41786.8	1.02355	0.0335876	4.51956	4.57495	4.64566	4.65758	4.6414	4.63792	4.65668	4.58205	4.63858	4.58465	0.700964	0.154305
P62960	Ybx1	sp|P62960|YBOX1_MOUSE Y-box-binding protein 1 OS=Mus musculus OX=10090 GN=Ybx1 PE=1 SV=3	3.59796e+07	1.16272e+07	1.22741e+07	1.38926e+07	1.25645e+07	1.21897e+07	1.31369e+07	1.35371e+07	1.24074e+07	1.2547e+07	1.23927e+07	1.25096e+07	1.28043e+07	1.02355	0.0335856	7.06548	7.08899	7.14278	7.09914	7.08599	7.11849	7.13153	7.09368	7.09854	7.09317	0.497427	0.30327
Q9D1Q6	Erp44	sp|Q9D1Q6|ERP44_MOUSE Endoplasmic reticulum resident protein 44 OS=Mus musculus OX=10090 GN=Erp44 PE=1 SV=1	5.76917e+06	3.66898e+06	3.7351e+06	3.89824e+06	3.87907e+06	4.00872e+06	4.04616e+06	4.23604e+06	3.80415e+06	3.65284e+06	3.90241e+06	3.83802e+06	3.92832e+06	1.02353	0.03355	6.56455	6.5723	6.59087	6.58873	6.60301	6.60704	6.62696	6.58026	6.56263	6.59133	0.474624	0.323651
Q80Y56	Rbsn	sp|Q80Y56|RBNS5_MOUSE Rabenosyn-5 OS=Mus musculus OX=10090 GN=Rbsn PE=1 SV=1	286123	99804.7	103082	122769	122381	113329	108625	145939	101821	111401	106783	112273	114914	1.02352	0.033538	4.99916	5.01319	5.08909	5.08772	5.05435	5.03594	5.16417	5.00784	5.04689	5.0285	0.816796	0.0878863
Q99K01	Pdxdc1	sp|Q99K01|PDXD1_MOUSE Pyridoxal-dependent decarboxylase domain-containing protein 1 OS=Mus musculus OX=10090 GN=Pdxdc1 PE=1 SV=2	3.219e+06	1.90417e+06	1.90755e+06	2.16085e+06	1.86642e+06	1.88494e+06	1.95582e+06	2.2072e+06	1.93801e+06	1.9307e+06	1.92054e+06	1.94479e+06	1.99045e+06	1.02348	0.0334861	6.27971	6.28048	6.33462	6.27101	6.2753	6.29133	6.34384	6.28736	6.28572	6.28342	0.554417	0.256163
Q9Z2X8	Keap1	sp|Q9Z2X8|KEAP1_MOUSE Kelch-like ECH-associated protein 1 OS=Mus musculus OX=10090 GN=Keap1 PE=1 SV=1	71944.8	94515.1	86828.4	79988	80845.3	88696.9	80870.1	90949.5	87983.1	91610.1	89549.7	86174.8	88192.5	1.02341	0.0333906	4.97551	4.93867	4.90303	4.90766	4.94791	4.90779	4.9588	4.9444	4.96195	4.95207	0.546287	0.262579
Q80WG5	Lrrc8a	sp|Q80WG5|LRC8A_MOUSE Volume-regulated anion channel subunit LRRC8A OS=Mus musculus OX=10090 GN=Lrrc8a PE=1 SV=1	475628	410738	393904	433464	420439	397283	407133	427769	419736	446766	402405	411166	420762	1.02334	0.0332839	5.61357	5.59539	5.63695	5.6237	5.5991	5.60974	5.63121	5.62298	5.65008	5.60466	0.397565	0.400592
Q9WTS2	Fut8	sp|Q9WTS2|FUT8_MOUSE Alpha-(1,6)-fucosyltransferase OS=Mus musculus OX=10090 GN=Fut8 PE=1 SV=2	711672	222442	247156	271491	290642	272878	270475	293436	237211	257472	276357	260922	266990	1.02326	0.0331698	5.34722	5.39297	5.43376	5.46336	5.43597	5.43213	5.46751	5.37514	5.41073	5.44147	0.684937	0.164349
Q8VE47	Uba5	sp|Q8VE47|UBA5_MOUSE Ubiquitin-like modifier-activating enzyme 5 OS=Mus musculus OX=10090 GN=Uba5 PE=1 SV=2	2.46301e+06	1.29519e+06	1.34166e+06	1.4656e+06	1.43052e+06	1.35107e+06	1.4294e+06	1.57141e+06	1.32368e+06	1.37993e+06	1.33955e+06	1.37681e+06	1.40879e+06	1.02323	0.0331337	6.11233	6.12764	6.16601	6.15549	6.13068	6.15515	6.19629	6.12178	6.13986	6.12696	0.57915	0.237209
Q9Z307	Kcnj16	sp|Q9Z307|KCJ16_MOUSE Inward rectifier potassium channel 16 OS=Mus musculus OX=10090 GN=Kcnj16 PE=1 SV=2	1.71366e+06	1.43031e+06	1.30519e+06	1.34726e+06	1.35637e+06	1.35153e+06	1.38205e+06	1.38233e+06	1.43633e+06	1.40246e+06	1.34487e+06	1.35813e+06	1.38961e+06	1.02318	0.0330537	6.15543	6.11567	6.12945	6.13238	6.13082	6.14052	6.14061	6.15725	6.14689	6.12868	0.240747	0.61844
Q149L6	Dnajb14	sp|Q149L6|DJB14_MOUSE DnaJ homolog subfamily B member 14 OS=Mus musculus OX=10090 GN=Dnajb14 PE=2 SV=1	221895	112976	122432	134254	126454	126548	137224	136767	119860	118300	124939	124532	127418	1.02317	0.0330488	5.05299	5.0879	5.12793	5.10193	5.10226	5.13743	5.13599	5.07868	5.07299	5.0967	0.610998	0.21396
Q9CZM2	Rpl15	sp|Q9CZM2|RL15_MOUSE 60S ribosomal protein L15 OS=Mus musculus OX=10090 GN=Rpl15 PE=1 SV=4	1.33864e+07	6.01049e+06	5.69322e+06	5.52315e+06	5.34023e+06	5.43641e+06	5.61678e+06	5.75058e+06	5.92012e+06	5.6593e+06	5.705e+06	5.6007e+06	5.73035e+06	1.02315	0.0330177	6.77891	6.75536	6.74219	6.72756	6.73531	6.74949	6.75971	6.77233	6.75276	6.75626	0.327886	0.484277
Q9QZD9	Eif3i	sp|Q9QZD9|EIF3I_MOUSE Eukaryotic translation initiation factor 3 subunit I OS=Mus musculus OX=10090 GN=Eif3i PE=1 SV=1	5.64156e+06	2.71579e+06	2.8227e+06	2.99233e+06	2.79641e+06	2.84888e+06	2.8372e+06	2.91197e+06	2.95334e+06	2.93067e+06	2.87005e+06	2.83522e+06	2.90065e+06	1.02307	0.0329117	6.4339	6.45067	6.47601	6.4466	6.45467	6.45289	6.46419	6.47031	6.46697	6.45789	0.218399	0.66075
Q9Z1Z2	Strap	sp|Q9Z1Z2|STRAP_MOUSE Serine-threonine kinase receptor-associated protein OS=Mus musculus OX=10090 GN=Strap PE=1 SV=2	6.20567e+06	4.16042e+06	4.12062e+06	4.4666e+06	4.16208e+06	4.01412e+06	4.35331e+06	4.31783e+06	4.22504e+06	4.24611e+06	4.26414e+06	4.18477e+06	4.28129e+06	1.02306	0.0328964	6.61914	6.61496	6.64998	6.61931	6.60359	6.63882	6.63527	6.62583	6.62799	6.62983	0.243404	0.613672
Q61983	Slc17a1	sp|Q61983|NPT1_MOUSE Sodium-dependent phosphate transport protein 1 OS=Mus musculus OX=10090 GN=Slc17a1 PE=1 SV=2	309116	108414	114488	105143	105568	120057	104986	116682	120357	109711	114697	110734	113287	1.02305	0.0328811	5.03509	5.05876	5.02179	5.02354	5.07939	5.02114	5.06701	5.08048	5.04026	5.05956	0.530614	0.275221
P60603	Romo1	sp|P60603|ROMO1_MOUSE Reactive oxygen species modulator 1 OS=Mus musculus OX=10090 GN=Romo1 PE=2 SV=1	257111	322414	325174	328327	378388	450945	400552	382326	341264	327783	394926	361050	369370	1.02305	0.0328703	5.50842	5.51212	5.51631	5.57794	5.65412	5.60266	5.58243	5.53309	5.51559	5.59652	0.720978	0.142078
Q3UMB9	Washc4	sp|Q3UMB9|WASC4_MOUSE WASH complex subunit 4 OS=Mus musculus OX=10090 GN=Washc4 PE=1 SV=2	1.18056e+06	977965	975776	1.0204e+06	1.06806e+06	1.01044e+06	1.01366e+06	1.05659e+06	956710	1.09817e+06	1.04396e+06	1.01053e+06	1.03382e+06	1.02304	0.0328692	5.99032	5.98935	6.00877	6.0286	6.00451	6.00589	6.02391	5.98078	6.04067	6.01868	0.454447	0.342517
Q6DFZ1	Gbf1	tr|Q6DFZ1|Q6DFZ1_MOUSE Golgi-specific brefeldin A-resistance factor 1 OS=Mus musculus OX=10090 GN=Gbf1 PE=1 SV=1	1.45616e+06	542924	538923	601473	587175	563817	581966	650242	536319	566854	564160	566862	579908	1.02301	0.0328257	5.73474	5.73153	5.77922	5.76877	5.75114	5.7649	5.81308	5.72942	5.75347	5.7514	0.590468	0.228804
P70429	Evl	sp|P70429|EVL_MOUSE Ena/VASP-like protein OS=Mus musculus OX=10090 GN=Evl PE=1 SV=2	19696.8	12069.8	10649.8	11545.1	15491.9	14845.4	14686.5	12398.5	10583.9	14639.4	13779.8	12920.4	13217.6	1.02301	0.0328135	4.08174	4.02738	4.06243	4.19013	4.17162	4.16695	4.0934	4.02469	4.16555	4.13927	0.792156	0.101189
Q925N4	Cldn16	sp|Q925N4|CLD16_MOUSE Claudin-16 OS=Mus musculus OX=10090 GN=Cldn16 PE=2 SV=1	72180.8	43674.6	46294.3	45800.9	46429.3	50225.5	44176.3	55922.9	44994.9	44689.4	47985	46484.9	47553.7	1.02299	0.0327947	4.64024	4.66554	4.66088	4.6668	4.70093	4.6452	4.7476	4.65317	4.65021	4.68111	0.699451	0.155243
P62743	Ap2s1	sp|P62743|AP2S1_MOUSE AP-2 complex subunit sigma OS=Mus musculus OX=10090 GN=Ap2s1 PE=1 SV=1	1.2252e+06	916733	911971	920848	926124	913278	918593	965274	906678	962049	941387	917791	938796	1.02289	0.0326468	5.96224	5.95998	5.96419	5.96667	5.9606	5.96312	5.98465	5.95745	5.9832	5.97377	0.116509	0.933642
Q9CQ75	Ndufa2	sp|Q9CQ75|NDUA2_MOUSE NADH dehydrogenase [ubiquinone] 1 alpha subcomplex subunit 2 OS=Mus musculus OX=10090 GN=Ndufa2 PE=1 SV=3	4.38935e+06	1.50791e+07	1.31643e+07	1.08236e+07	1.26275e+07	1.28845e+07	1.25873e+07	1.36248e+07	1.35554e+07	1.07339e+07	1.55555e+07	1.29158e+07	1.32114e+07	1.02289	0.0326466	7.17837	7.1194	7.03437	7.10132	7.11007	7.09993	7.13433	7.13211	7.03076	7.19189	0.801126	0.096299
Q9JIK5	Ddx21	sp|Q9JIK5|DDX21_MOUSE Nucleolar RNA helicase 2 OS=Mus musculus OX=10090 GN=Ddx21 PE=1 SV=3	3.00063e+06	1.79012e+06	1.79671e+06	1.97338e+06	1.93005e+06	1.78708e+06	1.89635e+06	2.0233e+06	1.84795e+06	1.88205e+06	1.83977e+06	1.85547e+06	1.89789e+06	1.02286	0.03261	6.25288	6.25448	6.29521	6.28557	6.25215	6.27792	6.30606	6.26669	6.27463	6.26476	0.425614	0.370984
P68368	Tuba4a	sp|P68368|TBA4A_MOUSE Tubulin alpha-4A chain OS=Mus musculus OX=10090 GN=Tuba4a PE=1 SV=1	5.05843e+07	2.60462e+07	2.8941e+07	3.13589e+07	3.03225e+07	2.9277e+07	3.07322e+07	2.98027e+07	2.89628e+07	2.9119e+07	3.06588e+07	2.91891e+07	2.98551e+07	1.02282	0.0325466	7.41574	7.46151	7.49636	7.48177	7.46653	7.48759	7.47426	7.46184	7.46418	7.48656	0.49354	0.306678
P48428	Tbca	sp|P48428|TBCA_MOUSE Tubulin-specific chaperone A OS=Mus musculus OX=10090 GN=Tbca PE=1 SV=3	2.36851e+06	4.7106e+06	4.43871e+06	4.30897e+06	4.20703e+06	4.29662e+06	4.44372e+06	4.51223e+06	4.60028e+06	4.49612e+06	4.40987e+06	4.39239e+06	4.49244e+06	1.02278	0.0324952	6.67308	6.64726	6.63437	6.62398	6.63313	6.64775	6.65439	6.66278	6.65284	6.64443	0.299784	0.523192
G3X939	Slc9a3	sp|G3X939|SL9A3_MOUSE Sodium/hydrogen exchanger 3 OS=Mus musculus OX=10090 GN=Slc9a3 PE=1 SV=1	1.57584e+06	1.08224e+06	1.24988e+06	1.41594e+06	1.44541e+06	1.25147e+06	1.4018e+06	1.34772e+06	1.27396e+06	1.26214e+06	1.30615e+06	1.28899e+06	1.31835e+06	1.02278	0.0324952	6.03432	6.09687	6.15105	6.15999	6.09742	6.14669	6.1296	6.10516	6.10111	6.11599	0.638183	0.195055
Q9DBA6	Tysnd1	sp|Q9DBA6|TYSD1_MOUSE Peroxisomal leader peptide-processing protease OS=Mus musculus OX=10090 GN=Tysnd1 PE=1 SV=1	606627	392467	436456	512424	498950	451522	486357	504303	452119	448238	452988	458364	468801	1.02277	0.0324819	5.5938	5.63994	5.70963	5.69806	5.65468	5.68696	5.70269	5.65525	5.65151	5.65609	0.640929	0.19319
Q5F285	Tmem256	sp|Q5F285|TM256_MOUSE Transmembrane protein 256 OS=Mus musculus OX=10090 GN=Tmem256 PE=1 SV=1	377107	332265	339927	347445	285231	315756	313130	354280	312678	355764	321575	324125	331485	1.02271	0.0323951	5.52149	5.53139	5.54089	5.4552	5.49935	5.49573	5.54935	5.4951	5.55116	5.50728	0.625531	0.203751
Q9D1D4	Tmed10	sp|Q9D1D4|TMEDA_MOUSE Transmembrane emp24 domain-containing protein 10 OS=Mus musculus OX=10090 GN=Tmed10 PE=1 SV=1	5.39671e+06	6.87197e+06	6.50855e+06	6.13599e+06	5.89036e+06	6.29159e+06	6.35439e+06	6.39432e+06	6.74076e+06	6.60281e+06	6.32279e+06	6.33969e+06	6.48302e+06	1.02261	0.032252	6.83708	6.81348	6.78788	6.77014	6.79876	6.80307	6.80579	6.82871	6.81973	6.80091	0.442129	0.354451
[truncated: 4,657 more rows]

## Sheet: Sham sensitivity Stats summary
	Log2 sham2/1	Log2 sham3/1	Log2 sham4/1	Log2 sham5/1	Log2 sham3/2	Log2 sham4/2	Log2 sham 5/2	Log2 sham4/3	Log2 sham5/3	Log2 sham5/4		Log2 sham2/1	Log2 sham3/1	Log2 sham4/1	Log2 sham5/1	Log2 sham3/2	Log2 sham4/2	Log2 sham 5/2	Log2 sham4/3	Log2 sham5/3	Log2 sham5/4
[truncated: 5,778 more rows]

[truncated: 2 more sheets: IPA analysis for CORTEX, GSEA gene sets]
