# Supplementary material for: Signaling mechanisms in renal compensatory hypertrophy revealed by multi-omics
Source: Nat Commun. 2023 Jun 16;14:3481. doi: 10.1038/s41467-023-38958-9 (PMC10276015; doi:10.1038/s41467-023-38958-9)
Supplement: Supplementary file 22 — Supplementary Data 19 [file 41467_2023_38958_MOESM22_ESM.xlsx]

## Sheet: Readme
This table summarizes the Ingenuity Pathway Analyses (IPA, (https://www.qiagenbioinformatics.com/products/ingenuity-pathway-analysis/, IPA, Qiagen) for 24h proteomics data using Kidney Cortex
Method: Upstream analysis was used for identifying activated/suppressed upstream regulatory molecules/networks (TFs and/or Kinases) listed in Supplemental Table 4.
Contact: Hiroaki Kikuchi at NIH at hiroaki.kikuchi@nih.gov or Mark Knepper at knep@helix.nih.gov

## Sheet: IPA_Kidney_cortex_24h
© 2000-2023 QIAGEN. All rights reserved.
Upstream Regulator	Expr Log Ratio	Molecule Type	Predicted Activation State	Activation z-score	Flags	p-value of overlap	Target Molecules in Dataset	Mechanistic Network	TFs/Kinases in hypertrophy hypothesis (Supplemental Table 4)
MLXIPL	-0.029	transcription regulator	Activated	6.185	bias	6.38e-38	ACACA,ACACB,ACLY,ACSS2,AGPS,ANXA2,CPT1A,DHRS7B,FABP4,FASN,G6PC1,GNPAT,GPAM,GPAT3,GPD1,HMGCR,HMGCS2,KHK,LIPE,MIOX,MLXIPL,PCK1,PGD,PKLR,PYGL,RPL10,RPL10A,RPL11,RPL12,RPL13,RPL13A,RPL14,RPL15,RPL17,RPL18,RPL18A,RPL19,RPL21,RPL22,Rpl22l1,RPL23,Rpl23a,RPL24,RPL26,RPL27,RPL27A,RPL28,Rpl29 (includes others),RPL3,RPL30,RPL31,Rpl32,RPL35,RPL35A,Rpl36,Rpl36a,RPL37A,RPL38,RPL39,RPL4,RPL5,RPL6,RPL7,RPL7A,RPL…	1455 (7)	#N/A
MYCN		transcription regulator	Activated	4.544		8.67e-32	ABCA3,ABCB1,ABCB10,ABCB7,ABCC1,ABCC4,ABCD1,ABCD3,ABCD4,ABCE1,ABCF1,ABCF2,ABCF3,ABCG2,ABCG4,ACTB,ACTG1,ACTN4,ALDH1A1,ALDOA,ANK3,APEX1,ARPC1B,ATXN2,BASP1,BAX,BCL2L1,BID,CAD,CAV1,CCNH,CDH11,CDK9,CDKN1B,CKAP4,CLU,COL18A1,COL1A1,COL4A1,DNMT3A,DPYSL3,EEF1A1,EEF1D,EEF1G,EEF2,EGFR,EIF3C,EIF4A1,EIF4G2,EIF5A,FBN1,FKBP9,FN1,GAPDH,GRB2,HDAC2,HLA-A,HLA-DQB1,HSP90AB1,HSPD1,IGFBP7,ITGA3,ITGB1,KLK3,LDHA,LGALS1,M…	1764 (14)	#N/A
PTPRR		phosphatase	Activated	4.179	bias	2.6e-07	AAMP,AP1M1,CALCOCO1,CCDC92,CDC37,CLCN7,COL6A1,DCTN1,DHRS3,DNMT1,DNMT3A,FAM50A,FLNA,FYCO1,GPKOW,GTPBP1,HDGFL2,IFITM2,ITIH5,KLC4,LENG1,LMOD1,LONP1,LRP1,MAD1L1,MLST8,MYH9,MYO5B,NUCB1,PACS2,PACSIN3,PBXIP1,PEX14,PFKL,PIEZO1,PLCB3,PLXNB2,PQBP1,PUF60,RAB5B,RUVBL2,SART1,SCO2,SH3GL1,THOP1,TNFAIP1,UQCRC1		#N/A
NUPR1		transcription regulator	Activated	4.046		0.000775	ABL2,ACAD10,ACSS1,ADGRG1,AGRN,AKAP12,ALDH5A1,ALDOC,ANK1,ANK3,API5,AS3MT,ASB9,ASPM,ATP6V0A1,ATPSCKMT,B3GAT3,BNIP3,BRCC3,BRI3BP,CARMIL1,CCDC134,CCDC9,CD63,CDC23,CDK2,CDKN1B,CEP170B,CHD4,CHUK,CNPY4,COL1A1,COL1A2,CROT,CTPS2,CTU1,CYB5B,DDX46,DENND5B,DEPTOR,DHCR24,DHTKD1,DIDO1,DLG1,EGLN1,ERMP1,FAM114A1,FAM162A,FBXO3,FCF1,FGF1,FHL2,FUCA1,GNE,GPCPD1,GRAMD2B,GTF3C2,HLTF,HNRNPA2B1,HNRNPM,HSPA2,IGF1R,IL13RA…	1150 (7)	#N/A
SPDEF		transcription regulator	Activated	3.842		0.00769	CDH11,CDH2,CLCA1,COL1A1,COL4A1,COL4A2,COL6A1,COL6A2,COL6A3,CYFIP1,EGFR,ITGA3,ITGA6,KLK3,LAMB2,LAMC1,LASP1,PLAU,PRKCA,PTPRF,SCGB1A1,SDC1,SDC2,SQSTM1,STMN1,TGFB1,VASP	1963 (11)	#N/A
BCL6		transcription regulator	Activated	3.615		0.0114	ABCD3,Acaa1b,ACAA2,ACADVL,ACAT2,ACOX1,ALCAM,ANXA6,BAX,BCL2L1,BLNK,CASP3,CD151,CDKN1B,CDKN2AIP,CHM,COL1A1,CPD,CPT1B,CWC27,DECR1,DNAJB11,DPYSL2,EHHADH,ENTPD1,EPB41L2,FCGRT,FGF2,FTH1,GABARAPL1,GIT2,GPX4,GSTM5,HADHA,HADHB,HNRNPLL,IL13RA1,ITGA3,LBH,LDHB,LMNA,LPIN1,LPP,Ly6a (includes others),MSH2,NFKB1,PDCD4,PDP2,PFDN4,PFKM,PLA2G4A,PTEN,RAD50,RBM26,SCP2,SDC1,SEPTIN8,SH2D4A,SH3D19,SLC25A17,SLC27A2,SMC3,…		#N/A
HNF4G		transcription regulator	Activated	3.578		0.00235	ARHGAP35,CAPN2,CNN2,CNN3,DAAM1,DOCK1,FBLIM1,FHL3,Fhod1,FLNA,FLNB,ITGAV,LAMC1,MPRIP,PARVA,PDLIM1,PDLIM7,TLN2,TRIP6,VCL		#N/A
PPARA		ligand-dependent nuclear receptor	Activated	3.455		2.76e-22	AADAC,ABCD3,ACAA1,Acaa1b,ACAA2,ACACA,ACADL,ACADM,ACADS,ACADVL,ACAT1,ACAT2,Acot1,ACOT2,ACOT8,ACOX1,ACSL1,ACSL5,ACSS2,ADAM10,AHCY,Akr1b7,ALDH2,ALDH3A2,ALDH9A1,ALDOB,ANAPC5,ANGPTL4,ANXA2,APCS,APEX1,APOA2,Apoc3,APOE,APP,ARHGDIA,ASL,ASS1,ATP5F1B,BAX,BCKDK,BCL2L1,C1QB,C1S,C3,C5,C6,C8A,C9,CAT,CD36,CD63,CDK2,CDS2,CEACAM1,CFH,CFI,CHKA,COX4I1,CPT1A,CPT1B,CPT2,CROT,CS,CSAD,CTH,CYB5B,CYBA,CYP27A1,CYP4A11,Cyp…	1046 (15)	Ppara
NOSTRIN	-0.28	transcription regulator	Activated	3.41	bias	0.00261	ACE,ADAM17,ANXA5,CASP3,CAV1,COL18A1,FGF1,FN1,KDR,NFKB1,NPR1,PECAM1,PLAU,SOD1,TEK	1258 (7)	#N/A
HSF2		transcription regulator	Activated	2.688		7.17e-06	CCT2,CCT3,CCT4,CCT5,CCT6A,CCT7,CCT8,CLU,HSPA1A/HSPA1B,HSPA4,HSPB1,HSPH1,PSMA1,PSMA5,PSMB2,PSMB5,PSMC4,PSMD10,PSMD3,STAG2,TCP1,TXN		#N/A
SMAD7		transcription regulator	Activated	2.651		0.513	ACVR1B,ADH1C,ALDOB,BGN,BMPR2,BZW2,CDH2,CDKN1B,CGREF1,COL1A1,COL1A2,COL6A1,COL6A3,CRP,DCN,DEPTOR,EFEMP1,FN1,FURIN,G6PC3,GAS6,HMOX1,ICAM1,ITGA6,MET,NID2,PCNA,PROM1,RAC1,RELA,SMURF2,SP1,TAGLN,TGFB1,TPM3,TXN		#N/A
ETV5		transcription regulator	Activated	2.627		0.00138	AGRN,AHNAK,ALCAM,BAX,CAV1,CAVIN1,CAVIN2,CDH1,CDH2,CLDN16,CLDN3,CLIC5,CTNNB1,DPYSL2,FASN,FN1,GALNT3,HOPX,ICAM1,ITGB1,LCN2,LGALS3,LMO7,LYN,LYZ,MET,MSN,PKP2,PKP3,PKP4,QKI,RAB27A,S100A6,SAMHD1,SELENOS,SFTPB,SOAT1,SPP1,TINAGL1,TJP1,TJP2,TJP3		Etv5
LRP5		transmembrane receptor	Activated	2.597		0.523	ALDH1A1,COL1A1,HNF1A,HNF1B,HNF4A,IGF1R,INSR,LRP1,LRP2,SLC2A2,SPP1,VLDLR		#N/A
HEXIM1	0.048	transcription regulator	Activated	2.596		0.0229	ACE2,AKR1C3,ANXA1,COL1A1,FGF2,HEXIM1,HNRNPH1,POLR2A,PTBP1,SLC2A1,SRSF6		#N/A
CR1L	-0.023	transmembrane receptor	Activated	2.537	bias	0.0263	BGN,C3,C9,COL15A1,COL18A1,COL1A1,COL1A2,COL4A1,COL4A2,COL6A1,COL6A3,FBN1,TGFB1		#N/A
FAS		transmembrane receptor	Activated	2.518		1.24e-05	AIFM1,AKAP8,AKT2,ANXA2,API5,ARFGAP1,ARHGDIA,ARHGEF1,BAX,BCL2L1,BGN,BID,CAMK2G,CASP3,CASP8,CAST,CD200,CD93,CDKN1B,CLASP1,CLTB,COL15A1,COL18A1,COL1A1,COL1A2,COL4A1,COL4A2,COL6A1,COL6A3,CREB1,CRYBG1,CTNND1,CYTH2,DGKZ,F3,FBN1,FCGR2B,FLOT2,FSCN1,GDE1,GIT2,GNAI2,GORASP1,GPLD1,GTPBP6,HLA-DQB1,HPS5,ICAM1,Ighg2b,IL13RA1,IL1RAP,IMPA2,IQGAP2,ITGAV,ITPR1,KIF3B,LGALS3,MAP2K4,MAP4K4,MARK2,MBOAT7,MERTK,MET,MIF,…	2143 (16)	#N/A
IKZF1		transcription regulator	Activated	2.5		0.131	ABCA9,ACP1,AQP1,ARF3,ARHGEF11,BAK1,BCL2L1,BLNK,CAV1,CDK6,CDKN1B,CTNND1,CYP7B1,DNAJC6,DNM3,DOCK1,DOCK4,DOCK9,DTX3L,EIF4E3,EPB42,FKBP9,FN1,G6PD,GAS6,GRN,HHATL,HNRNPLL,IFI16,IFIT3,IL6ST,INSR,JUP,KIF16B,LAP3,LEPROT,LGMN,LRP1,LYN,MAP2,MGLL,MYO1B,NCAM1,NFKB2,NR3C1,PFKL,PGAM1,PPP1R2,PREP,PTH1R,PYGL,RAB11FIP2,RAI14,RALB,RASSF4,RNF213,SASH1,SERPINH1,SLC19A1,SLC2A1,SNX2,SPN,SPPL2A,STX12,TMEM119,TNS3,TXNIP,…		#N/A
ILF3	-0.097	transcription regulator	Activated	2.455		0.145	ABCA9,ACAT2,ACSS2,ACTG1,ALCAM,ANXA5,CAPG,CFH,CHKA,COL14A1,EBP,EGFR,FBXO6,FDPS,FKBP5,FMN1,ILF2,ISG15,LGALS3,LPL,MCM5,MGLL,NSDHL,PLAU,POLR2E,SLC3A2		#N/A
P2RY6		G-protein coupled receptor	Activated	2.449		1	ACADM,Cox5b/Gm34962,CPT1B,FABP4,SLC2A4,TMEM26		#N/A
GSK3A	0.015	kinase	Activated	2.425		0.352	BAX,BECN1,FTO,GSK3A,KDR,SQSTM1		#N/A
CDKN1B	-0.135	kinase	Activated	2.412	bias	0.0205	ANAPC1,BLNK,C9,CAPN1,CAT,CCT6A,CDH1,CDK2,CDKN1B,CLPB,COPS5,CPSF2,CYTH1,Dazap1,DUSP9,EPB41,FHL1,Fxyd2,GAP43,GPX1,GPX4,HSPA5,LGALS3,MCL1,MCM5,MRRF,NDEL1,PALD1,PCNA,PES1,POLR1F,PTK2,S100A9,SELENOP,SHMT1,SLC9A1,SOD1,SOD2,SP1,STAT3		#N/A
KDM5B		transcription regulator	Activated	2.402		0.0212	ARL6IP5,BRD3,BUB3,CAV1,CD2BP2,CDKN1B,CYB5A,DHCR24,DPY19L1,ECT2,EHD1,EIF5B,EPB41L1,FHL1,Hmgb3,HSD17B8,IARS2,IGFBP2,ISG15,IVNS1ABP,KLHDC10,LGALS3BP,LIMCH1,LRCH4,MCAM,MCM2,MCM3,MCM5,MIA3,MPC1,NDE1,NOL3,PLS3,PPOX,PSIP1,PSME3,RECQL,RNASET2,RNF40,SMARCA2,SNRPD1,STAT5A,SWAP70,TGFB1,TUBB2A		#N/A
PRKAA1	-0.008	kinase	Activated	2.39		1.69e-05	ACKR3,ACOT7,ARHGDIB,BAX,CA2,CAT,CD302,CDKN1B,CLU,COX4I1,DDAH1,DOCK4,EGF,EP300,FGFR1OP2,FKBP5,FN1,G6PC1,GALM,GHR,GPX1,Gsta4,HIGD1A,HMGCR,HSPA5,Ifi47,IFIT1B,IGF1R,IGFBP4,IL13RA1,ITIH5,LDHA,Ly6a (includes others),MAP2,MGST1,MLYCD,MT-CO1,MYLK,NDRG2,NPEPL1,OAT,OCLN,PARP3,PCNA,PIAS2,PKLR,PRKAA2,PRKACB,PSMB8,PTPN11,SIRT2,SIRT3,SLC16A1,SLC2A1,SOD2,SORL1,SOS1,TFAM,TGM2,TJP1,TNS1,TNS3,TXNIP,YAP1,ZFP36L1,ZYX	2065 (22)	Prkaa1
SIRT1		transcription regulator	Activated	2.388		6.35e-06	ABCB1,ABCC2,ACADL,ACADM,ACTB,AGT,AKT1,ANXA4,Apoc1,ATP2A3,ATXN10,BAX,BCL2L1,BCLAF1,BNIP3,CA12,CAT,CAV1,CD36,CD63,CD81,CDH1,CDH2,CDKN1B,CLCA1,CMIP,CMPK2,CORO1A,COX4I1,CPT1A,CPT1B,CREB1,CTBP1,CTNNB1,DDAH2,DDB1,EIF2A,EIF2S2,ENO1,EP300,ERMP1,ERO1A,Esrra,FABP4,FASN,FN1,G6PC1,GABARAPL1,GBP6,GFPT1,GPAT4,GSTA3,GSTA5,GSTM1,GSTM3,GSTM4,GSTM5,HLA-A,HLA-DQB1,HMGCR,HMOX1,Hsd3b4 (includes others),HSPA4,HSPA5,IC…	2162 (17)	#N/A
SLC5A5		transporter	Activated	2.236		0.0575	ABCA3,GPD1,ME1,Mup1 (includes others),NUDT7		#N/A
SOX10		transcription regulator	Activated	2.219		1	ACKR3,CDH2,DAG1,FN1,ITGA6,L1CAM,LAMB1,PDGFRB,PTK2,SOD3		#N/A
CDK8		kinase	Activated	2.216		1	CDH1,EPCAM,MAGI1,PCNA,Podxl,TFCP2L1		#N/A
FGFR3		kinase	Activated	2.213		1	BCL2L1,CDH1,COL1A1,CR2,DCAF8,PECAM1,SPARC,SPP1		#N/A
HDAC2	0.008	transcription regulator	Activated	2.2		1	APEX1,ATG7,CAVIN2,CDH1,CDK2,CDKN1B,CDT1,COL1A1,COL1A2,DPT,F3,FABP1,FDXR,GABARAPL1,INPP5F,MCM3,MCM5,MTA3,NASP,NR3C1,PLAU,POLD2,POLL,RBBP7,RRM2B,S100A9,SLC8A1,SQSTM1,STMN2,TAGLN,TPD52		#N/A
TRIM24		transcription regulator	Activated	2.173		1.38e-06	AGRN,BLNK,CA2,CALB1,CASR,CMPK2,CSRP1,CYP24A1,EIF5A,EMB,FBN1,GLUL,Gm12854/S100a11,HNF1B,IFI35,Ifi47,IFIH1,IFIT1B,IFIT3,Igtp,Iigp1,IRGM,Irgm1,ISG15,LGALS3,LGALS3BP,Ly6a (includes others),MOV10,MYH10,NMI,NUMA1,OAS1,PACSIN3,PARP12,PIK3CA,PLAC8,PLEC,PRPS2,PSMB10,PSMB8,RIGI,S100G,SAMD9L,SAMHD1,SPP1,STAT1,STAT2,TRIM6-TRIM34,UBA7		#N/A
GRN	0.273	growth factor	Activated	2.156		0.00285	APOE,APP,BIN1,C1QB,C3,CASP3,CD81,CLU,CST3,CTNNB1,CTSB,CTSD,CTSZ,CYBA,ENTPD4,GAS6,GRN,GUSB,HEXB,ICAM1,LGALS3,LGALS3BP,LIPA,LPL,MERTK,NCEH1,NPC2,OLFML3,PICALM,PLCG2,PTPRG,SIRPA,SLCO2B1,SOAT1,SORL1,SPP1,SQSTM1,TARDBP,TGFB1,TXNIP	2417 (21)	#N/A
EGR3		transcription regulator	Activated	2.141		0.484	ACTN1,AHNAK,APOE,ARHGAP24,BCL2L1,CPD,EFNB1,EMB,EPN2,ESD,GNS,IL6ST,IRAK1,ITGB1,KCTD12,LGALS1,LGMN,LMO7,MAP7,MYO1D,NDRG1,NECTIN1,NFKB2,PDE3A,PDE8A,PRODH,Ptms,PTPN11,RCN3,RGL1,RNPEP,SBF2,SLIT2,SPECC1,STK3,TJP2,TSC22D1,ZBTB20		#N/A
PAX5		transcription regulator	Activated	2.08		0.0393	BCL2L1,BLNK,CDKN1B,CR2,CTNNB1,FN1,G6PD,GPRIN3,IL6ST,INSR,JCHAIN,MET,MSN,NR3C1,PDPK1,PFKL,PGAM1,PTPRF,PYGL,SDC1,SLC16A10,SLC2A1,TXNIP		#N/A
EOMES		transcription regulator	Activated	2.028		1	ACTC1,AFAP1,ALCAM,ANXA1,COL6A3,CRYM,IGFBP3,ITGA1,KDR,MAP2K6,PDPN,RAB17,STAT3,TDRD7		#N/A
SOCS3		phosphatase	Activated	2.022		1	APOB,F3,FASN,G6PC1,ICAM1,OAS1,PCK1,STAT3,STAT5A,STAT6,TGFB1		#N/A
STX3	-0.125	transporter	Activated	2		0.181	ANAPC5,FNTA,RPL30,SART3		#N/A
IRF4		transcription regulator		1.984		0.117	Acp5,ADA,ALPL,BNIP3,CANX,CDK2,CDK6,Chil3/Chil4,CLTA,DBI,DOCK8,ENTPD1,EZR,GALNT2,GPRIN3,GRB2,H2-L,HSPA8,IRF2BP2,ISG15,ITGB1,MANF,MAPK9,MAPRE1,NFKB1,OAS1,PCNA,PLSCR1,PPIB,PRKCA,PSMA1,PSMA2,RAB7A,RAC1,RHOA,RPL6,SH3KBP1,SLC2A1,SMAP2,SMARCA4,SPP1,STAG2,STAT1,STAT2,SUB1,TRIM21,TRIM65,UBE2H,YBX1,YWHAH,ZBTB20,ZFP36L1		#N/A
TSC22D3	0.137	transcription regulator		1.97		1	ANXA1,CASP3,CDKN1B,COL1A1,ICAM1,NFKB1,SMURF2		#N/A
WDR77	-0.039	transcription regulator		1.969		1	Igtp,SAA1,SGK2,TGFB1		#N/A
PTPN1	-0.056	phosphatase		1.969		1	FASN,GSK3B,INSR,MET,PIK3R1,RASA1,RILPL1,TMEM26		#N/A
IL1RL1		transmembrane receptor		1.964		1	Chil3/Chil4,COX4I1,PAWR,VDAC1		#N/A
NTN1	0.005	growth factor		1.944		1	ACTB,ACTN2,CTSB,L1CAM,YAP1		#N/A
LASP1	-0.013	transporter		1.934		0.0888	CDH1,CTNNB1,CTNND1,EPCAM		#N/A
RUNX3		transcription regulator		1.901		1	ABCC1,ABCC2,AKT1,ASPH,BAX,CDH11,COL12A1,COL4A1,DIP2C,FBN1,FGF2,FLNA,GNAQ,IL6ST,ILK,PARVA,PTPN21,RTN1,SCGB1A1,SGPP1,SLIT2,SPP1,TGFB1,VWF		#N/A
GLI3		transcription regulator		1.89		1	AKT1,COL1A1,CUL4A,Gm21596/Hmgb1,H2AX,HMGB2,MAPKAPK2,STMN1		Gli3
LMX1A		transcription regulator		1.89	bias	0.0156	CDKN1B,COX6A1,NDUFA2,NDUFA3,NDUFA4,SLIT2,UQCRQ		#N/A
GPR174		G-protein coupled receptor		1.826		0.0824	ADD3,ARHGAP17,ARPC5L,Ccdc50,CD200,CDT1,CR2,CYTH1,DENND5B,EML4,GDI2,GOT1,IFI16,KCTD12,LAMC1,LRRC8D,MYO5A,PDE4B,Pde4d,PTPN6,SERPINB1,SH3KBP1,SIPA1L1,SNX2,STAT3,SWAP70,SYNGR2,TRIM11,TRIM25,ZYX		#N/A
FOXF2		transcription regulator		1.816		0.236	CDH1,CDK2,CDK6,CDKN1B,CTNNB1,FN1,MYH11,TAGLN		#N/A
MGA		transcription regulator		1.8	bias	0.00136	ACE,Acot1,AEBP1,ALDOC,BNIP3,CLDN2,CP,CYP2S1,GPD1,Gstt3,HEXA,ITGA1,KBTBD11,LGALS3BP,LTBP4,MAP3K15,MGST1,MICU2,NDRG1,P4HA2,POGK,PPP1R1B,SELENOP,TCN2,TGM2		#N/A
MTM1	-0.126	phosphatase		1.747	bias	0.00136	ATG4B,BECN1,BNIP3,CTSV,DNM2,GABARAPL1,GTF2H1,IGF1R,MTOR,NEDD4L,STAT3,ZFAND5	1579 (14)	#N/A
RORA		ligand-dependent nuclear receptor		1.717		0.0374	ACACB,ACOT2,ACSL4,ACTB,ADIPOR1,Apoc3,APOE,ATP1B1,BNIP3,Cald1,CD36,CDH2,CDKN1B,CLCA1,CYP27A1,CYP2A6 (includes others),CYP2E1,CYP4A11,Cyp4a14,CYP7B1,DDC,DHCR24,FABP3,FASN,G6PC1,Gk,GOT1,GPX1,GSTA5,GSTM4,GSTP1,Gstt3,HMGCR,HSD17B10,HSD17B7,HSD3B1,Hsd3b4 (includes others),ITPR1,Keg1,LCN2,MGST3,Mt1,Mup1 (includes others),NAALAD2,NAPSA,NAT8,NR1I3,NSDHL,PCK1,PLIN2,POR,PRDX6,RDH16,S100A9,SELENBP1,SLC13A2,S…		#N/A
TCF20		transcription regulator		1.706		0.0435	ANK1,AP2A2,CCDC141,CNRIP1,ETNPPL,FXYD6,GOLIM4,HEPH,INPP5A,PACSIN2,PATJ,PLS3,PPP3R1,SLC26A4,SQSTM1,SUN2,TBC1D9B,TP53BP2,TSPAN9,TXNIP,UTRN,YWHAZ		#N/A
PHF12		transcription regulator		1.698	bias	0.000347	EIF3A,EIF4A3,EXOSC6,EXOSC9,GTPBP4,H2AX,IPO9,NMD3,NOP2,PA2G4,PES1,PIN4,PRPF31,RRP9,RRS1,SURF6,TBL3		#N/A
USF1		transcription regulator		1.691	bias	0.00046	AGT,AKAP12,APOA2,BAX,CAD,CAT,CBS/LOC102724560,CEACAM1,Ces2c,CPT1A,CPT1B,CR2,FASN,FMR1,G6PC1,GPAM,HDAC4,IGF2R,IGFBP3,Mt1,MYH9,P4HA1,PCK1,PIGR,PKLR,PRKAR1A,PTK2,REN,SLC19A1,SLC22A2,SPP1,SYNPO,TGFB1,TXNIP		#N/A
MAPK1	0	kinase		1.683		0.00267	ACO1,ADAM17,ADH1C,AKAP12,ANGPTL4,ANPEP,APOE,AR,ARSB,ATP1B1,C1S,CAPN2,CAV1,CDH1,CDH2,CDKN1B,COX17,CPPED1,CRYBG1,CRYL1,CTNNB1,CTSB,DAB2,DCN,DDT,DEPTOR,DNMT1,EHD1,ENDOD1,EPCAM,ERAP1,ERP29,EVI5,EXOC2,F9,FHL2,FLNC,FN1,GLS,GNG2,GRAMD1B,GRB7,Gstt3,H2AZ2,HBA1/HBA2,HMOX1,HOMER1,HSD17B2,IFI16,IFI35,IFIH1,IFIT3,IGFBP6,IGFBP7,ISG15,ITGAV,ITPR2,LAMA4,LAP3,LGALS1,LGALS3,LGALS3BP,LMNA,MAL2,MAOB,MAPK3,MAST3,MCL1…	2311 (21)	Mapk1
MYC		transcription regulator		1.663		5e-64	ABCA3,ABCB10,ABCC1,ABCC4,ABCD1,ABCD3,ABCE1,ABCF1,ABCF2,ABCF3,ABCG4,ACACA,ACADM,ACAT1,ACLY,ACOT12,ACSL4,ACSS1,ACTB,ACTN1,ACTN4,ACTR3,ADD1,ADIPOR1,ADK,AFMID,AGRN,AHCY,AIMP2,AK2,AKAP1,AKAP12,AKT1,AKT2,ALCAM,ALDOA,ALKBH5,ANGPTL4,ANKRD17,ANXA4,ANXA5,ANXA6,APEX1,Apoc1,APP,AQP1,AR,ARAF,ARF3,ARHGEF7,ARL6IP1,ASS1,ATAD3A,ATP5IF1,BAG1,BAX,BCAT1,BCKDHB,BCL2L1,BCR,BIN1,BOP1,BRD2,BZW2,C1QBP,CAD,Cald1,Calm1 (in…	2451 (17)	#N/A
CDKN1A		kinase		1.581		0.0148	ACP1,ACTB,ADAM10,AIMP1,AP1M2,APP,ARL6IP1,ASPM,ATRX,BAX,BCL2L1,BUB3,CAP1,CASP3,CDH1,CDKN1B,CLIC4,COG1,COL4A1,COL4A2,CRYAB,CTSB,DNM1L,DPP3,ECSIT,EIF2S1,EPS8L1,F9,FERMT2,FGF2,FHL1,FN1,GLB1,GMFB,GNAI1,GRN,GSTO1,H2AX,HKDC1,HMGB2,HNRNPA2B1,HSPA1A/HSPA1B,HSPA5,ICAM1,IRF6,ITGA3,ITGAV,LAMC1,LBR,LGALS3,LGALS3BP,LIMA1,LUC7L3,MCM2,MCM3,MCM4,MCM5,MCM6,MET,MSN,MTTP,NPM1,NRP1,P3H1,P4HA1,PCNA,PELO,PHGDH,PIK3CA,P…		#N/A
SIAH2		transcription regulator		1.549		0.0379	AKR1C3,CHEK2,CYP24A1,EGLN1,FGF1,NCOR1,TP53BP2		#N/A
CDK19		kinase		1.543	bias	0.0151	ABAT,ABHD4,ACVR1B,ALDOC,BAIAP2,BAK1,BAX,CD81,CD82,CDH1,CGRRF1,CLU,CTSD,CYFIP2,DCXR,DNTTIP2,EPCAM,EPHX1,FDXR,HMGCS1,HMOX1,HSPA4L,LSS,MVD,Podxl,RPS12,RPS27L,RXRA,SDC1,SEC61A1,SFN,TCN2,TFCP2L1,TGFB1,TSC22D1,TXNIP,UPP1,VDR,ZFP36L1		#N/A
SIX1		transcription regulator		1.536		0.0216	ABLIM1,ACSL1,ACTC1,ACTN2,AK1,ALDOA,CD36,CDH1,CFD,CLU,COL6A3,CRAT,CRYAB,DACH1,DES,FABP3,FN1,GPX3,KIFC3,L1CAM,LDB3,LSP1,MAPRE3,MRAS,MYL1,MYL6B,MYLK,MYO1C,NCAM1,PKIA,POSTN,PVALB,RTN1,SIRT2,SMTN,SORBS1,SYNGR2,TAGLN		#N/A
KDM5A		transcription regulator		1.533	bias	7.68e-28	ACO2,ACTC1,ACTN2,ATP1A1,ATP1B1,ATP5F1A,Atp5k,ATP6V1D,ATP6V1F,BCKDHA,CDKN1B,CERT1,CHCHD3,COA3,COL1A2,COQ5,COQ7,COX17,COX4I1,COX6A1,COX6B1,COX7A2,DLAT,DLST,DNAJC11,FXYD1,GADD45GIP1,GHITM,GRPEL1,HMOX1,HOMER1,IDH3B,ITGB1,MAP2K3,MCAT,MCM2,MCM3,MDH1,MFN2,MLYCD,MRPL11,MRPL12,MRPL17,MRPL53,MRPL55,MRPL58,MRPL9,MRPS23,MTOR,MUL1,MYH4,MYL1,MYL6B,NDUFA10,NDUFA13,NDUFA2,NDUFA3,NDUFA4,NDUFA5,NDUFA6,NDUFA9,NDUFB…		#N/A
SP110		transcription regulator		1.511		8.91e-05	ACP1,ANXA5,ARRB1,CDC37,CDK9,CLU,CTSB,DICER1,DMD,F3,FER,FLII,GNA13,GRN,HDAC2,IFIH1,IFIT3,IKBKG,ITGAV,ITGB1,LMNA,MAOA,MCL1,MTHFR,MYH9,NCK1,NF2,OAS1,PDCD6IP,PLCG1,PLSCR1,PRKCA,PTPN12,RAC1,RARRES2,RIPK1,ROCK2,RPA1,RXRA,SERPINA1,SMARCA4,SP3,SQSTM1,STAT1,STAT5A,STIM1,SUMO3,TIA1,TRIM28,TSC2,TXNIP,YAP1,YES1		#N/A
ABCC8		transporter		1.509		0.0255	ACADM,ACADVL,CAT,CPT1B,MT-CO1,MT-CO3,SOD1,SOD2		#N/A
NKX2-3		transcription regulator		1.454		0.0244	ACO1,AGAP3,AIF1L,ALPL,ANGPTL4,AOC3,ARHGDIB,BMPR2,CAVIN2,CBS/LOC102724560,CD300LG,CD36,CMPK2,CRYAB,CX3CL1,EIF4B,EXOC6,FBXO6,FGF2,GHR,GMPR,GNG12,HNRNPA0,HSD17B2,LAP3,LGMN,MAP2,MYD88,MYH11,MYO5A,NT5C3A,PAPSS2,PARP10,PARP12,PARP9,PAWR,PHGDH,PKIA,PLCB1,PLD1,PLSCR1,PNPT1,Podxl,POSTN,PSAT1,PSMB8,RIGI,RNF213,RPL23,RPS23,RPS29,SAMD9L,SHMT2,STAT1,STAT2,TRIM21,TXNDC12,UACA,UBA7,UBE4B,UNC93B1,XAF1,ZC3HAV1,ZN…		#N/A
RORC		ligand-dependent nuclear receptor		1.444		1.9e-05	ACACB,ACOT2,ALDH2,ALDOA,ATP1B1,CAD,CD36,COL1A2,CS,CYP2A6 (includes others),CYP2E1,CYP4A11,Cyp4a14,CYP7B1,DDC,DHCR24,ENO1,G6PC1,Gk,GLS,GLUD1,GOT1,GOT2,GSTA5,GSTM4,GSTP1,Gstt3,HMGCR,HSD17B7,HSD3B1,Hsd3b4 (includes others),IDH2,IDH3A,IDH3B,IDH3G,Keg1,LCN2,LDHA,MDH1,MDH2,ME1,MGST3,Mt1,Mup1 (includes others),NAALAD2,NAPSA,NAT8,NR1I3,NSDHL,OAT,PCK1,PDK1,PFAS,PGAM1,PGK1,PKM,POR,PPAT,RDH16,S100A9,SDHB,SD…	1710 (11)	#N/A
TFAM	-0.082	transcription regulator		1.381		0.00015	ACADL,ACADM,ACADS,ACOX1,AUH,CPT2,ECH1,ECHS1,FABP3,FABP4,GIMAP4,HK1,LDHA,LDHB,mt-Atp8,MT-CO1,MT-CO2,MT-CO3,MT-ND1,MT-ND3,MT-ND5,NPNT,PFKP,PGAM1,PGK1,PKM,REG3A,REG3G,SLC10A2,SLC25A20,SLC2A1,SLC2A4,SLC51A,SLC51B,Sult1d1	1802 (13)	#N/A
HDAC5		transcription regulator		1.347		0.00441	ACADL,ACADM,ACSL1,ATP5F1B,ATP5F1D,BAX,CASP8,COX7A1,CPT1A,CPT1B,CPT2,CTNNB1,DAPK1,ETNPPL,G6PC1,GAP43,HMGCL,HMGCR,HMGCS2,LPL,NDUFA1,PFKL,PTEN,PTPN13,PYGM,RAD23B,RBBP6,SLC2A4,SLC8A1,TAGLN,TH	1792 (13)	#N/A
SALL4		transcription regulator		1.297		0.0223	ABCA3,ACTB,ADAM10,AKAP12,ANGPTL4,ANXA2,ARHGAP1,ATP1B1,CDH2,CDK2,CDKN1B,CFL2,CGN,CHEK2,CTNNB1,DNM3,DYNLT1,EPB41L2,EPCAM,ERBIN,FGF1,FLNC,FN1,FZD1,GNG2,GUCY1A2,HDAC6,HLA-DQB1,ITGA6,ITGAV,ITGB1,KIF5B,LASP1,LRP2,MAPK3,PPP2R1A,PRKAR2B,PRKCA,RACK1,RAP1GAP,SDC2,SIRT2,STAT2,SYNE1,TLN1,TNS1,TUBG1,UTRN,VASP,VCL,WNK4,YWHAG		#N/A
SPHK2	-0.077	kinase		1.29		0.037	ACADL,ACOX1,APOB,APP,CPT1A,CYP4A11,FABP1,FASN,LYN,MLXIPL,SRC,YES1		#N/A
Abcb1b		transporter		1.286	bias	0.00523	ACBD5,ALKBH5,APP,ATG9A,CAMK2D,CTSA,HNRNPK,PIK3C2A,PIKFYVE,SUPT5H,USP19		#N/A
MCL1	-0.08	transporter		1.276		0.000221	BAK1,BAX,MCL1,Mff,NQO1,TPT1,UAP1L1		#N/A
YY1	-0.495	transcription regulator		1.248		0.0181	ABCE1,ACTC1,ALCAM,API5,BAK1,BCL2L1,BLNK,Brd4,BTF3,CALR,CAPG,CASP7,CBX3,CD93,CDH1,CDKN1B,Celf1,CENPE,CLU,COL15A1,COL1A1,Cox5b/Gm34962,CR2,CRYAB,CYP24A1,DMD,DNAJB4,DNMT3A,EEF1B2,EGFR,EIF4G2,FDPS,GFER,GTF2A1,H2AX,Hmgb3,HMGCR,HMOX1,Hnrnpa1,HNRNPC,HSPA5,JCHAIN,KDR,KIF5B,LAMA1,LMAN1,LMNB1,LRP2,MAT2A,MATR3,MCM4,MCM5,MCM6,MYH1,MYH11,MYH4,MYL1,NIPSNAP1,NR3C1,PAWR,PCNA,PFN2,PPP4R2,PTBP3,PTPRA,QKI,RAB8B,RAD…		#N/A
NCOR1	-0.004	transcription regulator		1.247	bias	0.0254	ACOX1,AKAP1,APOF,CD82,CDH1,CDKN1B,FASN,G6PC1,HK1,HP,IFIT1B,IFIT3,ISG15,LYZ,ME1,MRPL49,MRPS18B,MTA2,MYD88,NDUFV1,OAS1,OXNAD1,PDK4,PTGDS,RELA,RIGI,SERPINF1,SLC25A45,SPINK1,STAT2,UQCRQ,WARS2		#N/A
INSR	-0.03	kinase		1.231		3.87e-13	ACAA2,ACADL,ACADM,ACADS,ACADVL,ACO2,ACOT13,ACOT2,ACSL1,ACSL4,ACSL5,ACTN4,Akr1b7,ALAD,ALDH1A1,ALDH2,ALDH6A1,ALPL,Anp32a,APOA2,AQP1,ARFGAP2,ARHGDIA,ARHGEF2,ATP1A1,ATP1B1,ATP2A2,ATP2A3,ATP2B1,ATP5F1A,ATP5F1B,ATP5F1D,ATP5MF,ATP5MG,ATP5PD,ATP5PF,ATP5PO,BAG1,Calm1 (includes others),CASP6,CBR1,CD36,CDC5L,Ces1f,CFL1,CKMT1A/CKMT1B,CLCA1,COL6A3,CORO1A,COX4I1,Cox5b/Gm34962,CPT1A,CPT1B,CPT2,CRAT,CS,CSTB,CTSB…	2133 (20)	#N/A
KLF3		transcription regulator		1.229		6.71e-16	ABCF1,ABHD14B,Acot1,ACOT11,ACOT9,ADPGK,AHNAK,ALKBH7,ANK1,ANXA5,ANXA6,AP1M2,AP4M1,APOE,APRT,ARFGAP2,ARPC4,ATP2A3,BCAP29,BOLA1,CAMK2D,CAPG,CAPNS1,CARHSP1,CCT3,CD93,CD99L2,CEP170B,CMPK2,CSNK1G3,CTSC,Cux1,CX3CL1,Cyb5r3,CYRIA,DEGS1,DFFA,DIAPH1,DRG1,DTNB,DUS3L,EIF2B1,EIF4E3,EIF5A,ELP1,EPRS1,FCGRT,GALNT1,GCNT1,GIMAP8,GIT2,GPD2,GRB7,GSTK1,GSTP1,HEXB,HM13,HNRNPF,HNRNPH1,HYPK,IDH1,INTS4,ITFG2,JOSD2,LRRK2,M…		#N/A
CLPB	0.017	transcription regulator		1.134	bias	3.13e-17	ACO2,CS,DLAT,DLST,FH,IDH3A,IDH3B,LDHD,NDUFA10,NDUFA11,NDUFA12,NDUFA13,NDUFA2,NDUFA6,NDUFA7,NDUFA9,NDUFB10,NDUFB8,NDUFB9,NDUFS2,PDHA1,PDHB,SDHA,SUCLG1,SUCLG2,UQCRC1,UQCRC2,UQCRQ		#N/A
NFE2L2		transcription regulator		1.115		1.96e-48	ABCC1,ABCC2,ABCC4,ABCG2,ACE,ACE2,Acp5,ACSL5,ACSS2,ACTG1,AGAP1,AGPAT3,AGT,AKR1A1,AKR1C1/AKR1C2,AKR7A2,ALAS1,ALDOA,ANG,ANKRD17,APBA3,APCS,ARHGAP5,ATG7,ATP1A1,ATP6V0D2,ATXN2,B4GALNT1,BCL2L1,BNIP3,C5,CA3,CALB1,Calm1 (includes others),CAT,CBR1,CCT3,CCT7,CD36,CDC34,CDH1,Ces1g,CFD,CHORDC1,CLPP,CLPTM1L,COL1A1,COL4A2,COPS5,COQ7,COX4I1,COX7A1,CPT1A,CS,CTSD,CUL1,Cyp4a14,CYP4A22,DAD1,DCTN3,DDX39B,DDX50,DDX6,…	2460 (18)	#N/A
IREB2		translation regulator		1.069		0.000379	ACO2,APP,FECH,FTH1,FXN,ISCU,LDHA,LDHB,NDUFS1,PFN2,SDHB,SLC2A1,TFRC,UQCRFS1		#N/A
NR1D1		ligand-dependent nuclear receptor		1.066		0.0353	ACACA,ACLY,BECN1,BNIP3,CTSV,EHHADH,FASN,G6PC1,MDH1,ME1,NAMPT,PDE8A,SLC2A1,STAT1,TH		#N/A
PRKAA2	-0.006	kinase		1.044		0.00024	ACOT7,ALAS1,ARHGDIB,BAX,CA2,CD302,CDH1,CDKN1B,COX4I1,DDAH1,DOCK4,EP300,FABP4,FASN,FN1,GALM,Gsta4,HIGD1A,HSPA5,ICAM1,Ifi47,IFIT1B,IGFBP4,IL13RA1,ITIH5,LDHA,Ly6a (includes others),MGST1,MT-CO1,MYLK,NDRG2,NPEPL1,OAT,P4HB,PARP3,PIAS2,PKLR,PTPN11,RAF1,SLC16A1,SORL1,SOS1,TFAM,TGM2,TNS1,TNS3,TXNIP,YAP1,YBX1,ZFP36L1,ZYX	1889 (20)	Prkaa2
STK39	-0.11	kinase		1.026		0.0115	CDH1,CDH2,CLDN3,OCLN		#N/A
HNF4A	-0.009	transcription regulator		1.025		2.21e-137	A1CF,AAMDC,AASS,ABCB10,ABCB8,ABCC2,ABCE1,ABCF3,ABHD10,ABHD6,ACAA2,ACAD8,ACAT1,ACIN1,ACLY,ACMSD,Acnat1/Acnat2,ACO1,ACO2,ACOT1,Acot1,ACOT13,ACOX1,ACOX2,ACP6,ACSL1,ACSS2,ACSS3,ACTN1,ACTR1A,ACTR3,ACY1,ACY3,ADIPOR1,ADPRH,ADSS2,AGA,AGPAT1,AGT,AGXT2,AHNAK,AHSA1,AHSG,AIMP1,AIP,AK2,AKAP13,AKR1B1,Akr1b7,AKR1C1/AKR1C2,AKR1C3,ALCAM,ALDH1A1,ALDH1L1,ALDH2,ALDH5A1,ALDH8A1,ALDOB,ALKBH7,ALS2,AMACR,AMBP,AMT,ANG,AN…	2448 (15)	Hnf4a
PIK3R1	-0.088	kinase		1.017		0.0218	AR,ATP1A1,BCL2L1,CD36,CDKN1B,COL1A2,DNAJC3,ENG,F3,HMOX1,HSP90B1,HSPA5,ICAM1,ISG15,LDHA,PCK1,PDGFRB,PDHA1,PDK1,PIK3CA,PIK3CB,PIK3R1,PKM,PLAU,PTEN,SLC2A1,SOD2,TGFB1,TXNIP		#N/A
MFSD2A		transporter		1	bias	0.0475	ACSL4,ALDOC,CYP51A1,FASN,IDH1,IDI1,LSS,MVD,STARD4		#N/A
EIF3M	0.043	translation regulator		1	bias	0.0283	EIF3C,EIF3F,EIF3H,MIF		#N/A
ANGPTL3		growth factor		1		0.0132	ACACA,ACACB,ACSS2,AGRN,HSPG2,PRKAA2		#N/A
PTN		growth factor		0.957	bias	0.00444	ACADL,ACADVL,ACAT2,ACLY,ACOX1,APOB,CPT1A,DGAT1,FASN,FBP1,G6PC1,Gk,GPAM,HADHA,HMGCR,HMGCS1,PC,PDHA1,PFKL,PLIN2,RXRA,SLC27A4,SLC2A2	1746 (11)	#N/A
VEGFB		growth factor		0.927		0.00478	Acaa1b,Acot1,ACOT2,ATP2A2,BAK1,BAX,BID,CA4,CASP8,DCN,EHHADH,GPX1,GSR,HACD2,PDK4,PRDX1,PRDX5,SLC27A1,SLC27A4,SOD1,SOD2,TXNRD1	1571 (13)	#N/A
CHKB	-0.122	kinase		0.919	bias	2.19e-07	ACAA2,ACADL,ACADM,ACOX1,ACSL1,ACSL4,CHKA,CLU,CPT1B,CPT2,CREB1,ECH1,EHHADH,EP300,ETFDH,FABP1,FABP3,FABP7,ICAM1,MED1,MLYCD,NPR1,RXRA,SLC22A5,SLC27A2,SLC27A4,TXNIP		#N/A
WT1		transcription regulator		0.858		1.37e-07	ACTN1,AHCY,ANPEP,ANXA11,APRT,ARL2,BAK1,BCL2L1,BTAF1,CAPRIN1,CBS/LOC102724560,CD2AP,CD2BP2,CDC73,CDH1,CLIC1,CLIC4,CMPK1,COL4A1,CSPG4,CTNNB1,CTSV,CUL4A,CUL4B,CX3CL1,DDX3X,DYRK1A,EGFR,EPS8,ETFA,EZR,FDPS,FGF1,GPKOW,GRB10,GSR,HDLBP,HNRNPL,HSP90B1,HSPG2,IDI1,IFRD2,IGF1R,IL1RAP,INSR,ITM2B,JUP,KPNA1,KRAS,LGALS3,LMAN1,LRP1,LSS,MCL1,MGST1,MPP1,MTIF2,MYL6,NCSTN,NDRG1,NME1,NPHS1,NQO2,NUCB1,NUP98,ODC1,OS9,PCK…	1724 (11)	#N/A
RBFOX2		transcription regulator		0.849		0.0132	ARNT,PLOD2,PTEN,SRC,SRSF7,TIA1		#N/A
CLUH	0.016	translation regulator		0.834		1.09e-31	ACAD8,ACADS,AIMP2,ALDH2,AMT,CMPK2,DDX39B,DIABLO,ECI2,ENPP3,FDXR,FH,GFM1,HDHD5,HLA-A,ISG15,IVD,LCN2,LDHD,MCCC1,MICU1,MMAA,MRPL1,MRPL13,MRPL14,MRPL15,MRPL17,MRPL19,MRPL22,MRPL24,MRPL30,MRPL37,MRPL39,MRPL4,MRPL44,NDUFB8,NDUFS7,OAT,OPA1,PCCA,PCCB,PCK2,PDHX,PPID,SIRT3,SIRT5,STAT1,SUCLA2,TACO1,TFAM,Tha1,TIMM21,TIMMDC1,TRNT1,TSFM		#N/A
ATP7B		transporter		0.832		0.0283	AACS,ACLY,AMACR,APP,CP,CYP51A1,FASN,FDPS,H1-2,HMGCR,HMGCS1,IDI1,LPIN1,LSS,Mt1		#N/A
TRPC4AP		transporter		0.816	bias	0.000221	APP,BZW2,FBL,HSPD1,NOP56,NPM1,SLC25A21		#N/A
STK25		kinase		0.816		0.00655	ACOX1,CPT1B,FASN,FBP1,G6PC1,PLIN2	1123 (6)	#N/A
PGR		ligand-dependent nuclear receptor		0.805		1.22e-05	ABCG2,ACE,ACOX1,ACSL1,AHCYL1,AK3,AK4,AKAP13,AKR1C3,AP1G1,AR,ARHGAP29,ARNT,ATP1B1,BCL2L1,BGN,CA12,CADM1,CADM4,CAPN2,CD36,CDC42BPA,CDC42EP1,CDH13,CDH2,CDKN1B,CDT1,CKAP4,CLDN16,COL12A1,COL14A1,COL1A1,COL1A2,COL6A1,COL6A2,COL6A3,COMT,CPT1B,CPT2,CSRP1,CTBS,CTSD,CYRIA,DDC,DDX21,DNAJB4,DPYSL2,DYNLL1,EGFR,EIF5B,EPS8,EPS8L2,ERCC2,EZR,F3,FBN1,FGF2,FHL1,FKBP5,FLNA,FLOT2,FN1,G6PC1,GAS6,GLS,GLUL,GOT1,GRB10,GS…	2844 (20)	#N/A
NR4A1		ligand-dependent nuclear receptor		0.801		1.3e-15	ACACA,ACLY,ACO1,ACO2,ACSL4,AKR1C1/AKR1C2,ALDOA,ALDOB,APOB,APOE,ATP5F1A,ATP5F1B,ATP5PF,ATP6V1G3,BABAM2,BPGM,CD36,CDKN1B,COL1A1,COL1A2,COL6A1,COL6A2,COX6A1,COX6B1,COX7A2,CTNNB1,CTNND1,DAPK1,DFFA,DLAT,DLD,DLST,EHHADH,ENO1,EP300,EPCAM,FABP4,FASN,FBP1,FBP2,FN1,G6PC1,G6PC3,G6PD,GALM,GBE1,GPD1,GSK3A,GSK3B,GSTM5,GYS1,HDAC1,HDAC6,HMGCR,HMOX1,ICAM1,IDH2,IDH3A,ITGB1,JUP,LPIN1,LPL,Ly6a (includes others),MARC…	2013 (18)	#N/A
ABCB6	-0.024	transporter		0.793		1.47e-05	ALAD,ATP5IF1,CAT,CPOX,CYP20A1,CYP2A6 (includes others),Cyp2d22,Cyp2d9 (includes others),Cyp2j11/Cyp2j8,CYP4A11,CYP4B1,FECH,GLRX5,HAGH,HK1,HMBS,NT5C3A,PPOX,PRDX2,SLC25A51,TXNRD2,UROD,UROS		#N/A
LEP		growth factor		0.781		1.42e-05	ABCD3,ACACA,ACADL,ACADM,ACADVL,ACAT1,ACE,ACLY,ACO1,ACOX1,ACSL5,ADIPOR1,AKR1C1/AKR1C2,ALDOA,ALDOB,ANGPTL4,APOA2,APOH,APP,APPL1,AR,ASAH1,ASL,ASS1,ATP2A2,ATP5F1A,ATP5PB,BAK1,BAX,BCL2L1,BID,CA3,CASP3,CASP6,CASP7,CAT,CAV1,CD36,CD63,CDH1,CDKN1B,CFD,Chil3/Chil4,CNN1,COL1A1,COL4A1,COL6A3,CPT1A,CPT1B,CROT,CRP,CTCF,CTSV,CYB5A,CYBA,CYP24A1,Cyp2d9 (includes others),CYP2E1,Cyp2j5,CYP4A11,Cyp4a14,DFFA,DGAT1,DG…	1968 (19)	#N/A
ANGPT2		growth factor		0.756	bias	3.08e-08	ABCC1,ADA,AGT,APIP,ARHGEF2,BAG1,BCR,CALR,CASP3,CAT,CCT7,CDC27,CDC34,COL18A1,COL1A1,COL1A2,COMT,CRYAB,CTNNB1,CYBA,CYP51A1,DBNL,DNAJB4,DNASE1,EEF1B2,EFR3A,EGFR,EPHX2,FKBP2,FKBP4,FN1,GSK3B,HDAC2,HDAC4,HMGCS1,HMOX1,HSP90AA1,HSPA1A/HSPA1B,HSPA2,HSPA4,HSPA5,HSPD1,ICAM1,INPP5F,KIF1C,KPNA2,LARP4,LMNB2,LYN,MAP2K1,MAP4K5,MFGE8,MGST1,MIF,NDE1,NME1,NPHS1,P4HB,PDCD4,PDGFRB,PDIA3,PDIA5,PDIA6,PGAP1,PLAU,POLD1,P…	2208 (19)	#N/A
NR3C1	-0.025	ligand-dependent nuclear receptor		0.741		1.46e-10	ABHD2,ABI1,ACAT1,ACTB,ACTN1,ACTN2,ADH1C,AGT,AKT1,AKT2,AKTIP,ANGPTL4,ANXA1,APOA2,APOE,APP,AQP1,ARID4B,ARPC2,ARRB1,AS3MT,ATG4B,ATP1B1,ATP6AP1,BABAM2,BAG1,BAG2,BAG3,BAG4,BAX,BCKDHA,BCL2L1,BIN1,BRAF,BRD2,C4A/C4B,CAPN2,CASP6,CASP7,CAT,CAV1,CAVIN2,CBR1,CCAR1,CD47,COL1A1,COL1A2,COL6A1,COL6A2,COMT,COQ8A,COQ8B,CORO1C,CORO2A,CPB2,CPEB4,CPT1A,CRYAB,CTNNB1,CTNNBL1,CUL1,CUL4A,CYP27A1,CYP2A6 (includes others),…	2791 (18)	Nr3c1
VHL		transcription regulator		0.737		3.52e-06	ADGRG1,AHCYL1,AKT1,ALDH1A1,ARPC1A,BCL2L1,BNIP3,CA12,CAV1,CDH1,CDH2,CDKN1B,CFL1,CLTC,CNN1,COPS5,CPT2,DAB2,DECR1,EGFR,EIF5,F3,FAF1,FN1,FTH1,GBE1,GLO1,GPX1,H2AX,HMOX1,HNF1A,HNRNPA2B1,HSD3B1,IGF1R,LDHA,LMNA,MAVS,MIF,NDUFB1,NOSIP,PCNA,PDK1,PISD,POLRMT,PPIL1,PREB,QPRT,RAP1B,RPS6,SEC61G,SLC2A1,SOD2,SPARC,TAGLN,TFRC,TH,TYMS,UQCRQ,ZFP36L1	1954 (20)	#N/A
FLT1		kinase		0.714		3.81e-12	ACTN4,ACTR2,ADD1,AHCY,BCAT1,BCL7B,BSDC1,CANX,CAPN2,CLIC4,CSNK2A1,CTBP1,DDX3X,DHCR24,EIF2S3,EIF4B,EIF5A,FLNA,G3BP1,G3BP2,GDI2,GSK3A,HK1,HMOX1,ICAM1,LAMP1,LIMS1,LIN7C,MAT2A,NRP1,PREB,PRKAR1A,PTBP1,RALB,RBBP4,RDX,SCRN1,SDHC,SMARCA4,SNAP23,SURF1,TOMM22,UBE2B,UBE2H,UBE4B,VDAC1,VPS4A,VWF,YWHAZ	1008 (7)	#N/A
MECP2	-0.081	transcription regulator		0.712		0.0244	ABCB1,ACTB,ANK1,ANXA1,AP2A2,APOE,ARHGAP24,ARHGAP42,BCAT2,BSG,CAPG,CCDC141,CD99L2,CDH1,CNRIP1,CYB5A,DOCK8,DPP4,DPYSL2,EHMT2,ENPP4,ETNPPL,FKBP5,FXYD1,GOLIM4,GSTO1,GSTP1,HBA1/HBA2,HEPH,HSPA5,IGFBP3,IGHM,INPP5A,IRAK1,IVD,LMNA,Mt1,PACSIN2,PATJ,PIKFYVE,PLS3,PPP3R1,PROM1,RASSF1,SLC26A4,SPN,SUN2,TBC1D9B,TH,TP53BP2,TSPAN9,TXNIP,UBE3A,UQCRC1,UTRN,YWHAB,YWHAZ		#N/A
EIF3E	0.018	translation regulator		0.712		0.0148	BCL2L1,CD36,CDC34,CMTM7,COL18A1,CORO1C,DYNC1H1,EIF3C,EIF3D,EIF3L,FARP1,FGF2,LIG3,PLAU,SAA1,SCARF1,SHC1		#N/A
COMMD1	-0.056	transporter		0.711	bias	0.0166	ALDOA,ATP7A,BNIP3,EGLN1,GRHPR,LDHA,PDK1,PFKP,PGK1,STAT1,TFRC		#N/A
FUS		transcription regulator		0.707		2.89e-08	CNOT1,DNAJC7,EIF2A,EIF4G2,FIS1,FLNA,HSP90B1,HSPA4,HSPA4L,HSPA5,HSPA9,HSPD1,ICAM1,JPT1,LONP1,MCM4,MECP2,NCL,NDUFA5,NDUFB9,NDUFV2,NFKB2,RPL18,RPL19,RPS15,RPS16,RPS19,RPS26,RPS3,SLC19A3,SLC25A15,SLC2A1,TBL2		#N/A
GLI1		transcription regulator		0.69		0.0282	ABCG2,ACADVL,ADK,AHNAK,AKR1C1/AKR1C2,AKR1C3,AKT1,ANG,ANXA1,ANXA6,ARHGAP29,ARPC5,ASPM,ATP6V1C2,BAK1,BAX,BCL2L1,BID,C11orf96,C5,CA12,CAV1,CDC34,CDH1,CDH11,CDK2,CDK6,CFL2,CLIC5,CLMN,CLU,CMBL,CMPK1,CMPK2,COL1A1,CST6,CTPS1,CTSB,CTTN,DEGS1,DNMT1,DNMT3A,DRG2,EFHD2,EGFR,EMB,ENDOD1,EZR,FGF1,FHL1,FUCA2,G3BP2,GALNT2,GOSR1,H1-0,HEPH,HNRNPU,HUWE1,IGF1R,IGFBP6,IGFBP7,IMPA2,IQGAP2,ITGA3,ITGB6,JUP,KLK3,LGALS1,LM…		#N/A
HFE		transmembrane receptor		0.65		5.8e-06	ALPL,ANGPTL4,Apoc3,CRELD2,CSAD,CTRB2,CYP27A1,CYP2A6 (includes others),Cyp2d26,Cyp4a14,DDC,Defa3 (includes others),FURIN,G6PC1,GSTA5,GSTT2/GSTT2B,Hbb-b1,HEPH,HLA-DQB1,HMGCR,HMGCS1,HP,HSP90AA1,HSP90AB1,HSP90B1,HSPA5,HSPA8,HSPB1,HSPD1,HSPH1,KLK3,KMO,LCN2,LPIN1,LSS,LYZ,Mt1,Mup1 (includes others),MVD,NSDHL,Orm1 (includes others),PSMB8,REG3A,SAA1,SELENOS,SERPINA3,SLC2A2,SLC39A14,SYVN1,TFRC		#N/A
NRF1		transcription regulator		0.633		1.08e-08	ALAS1,ATP1A1,ATP1B1,CD47,CDH1,CDH2,COX4I1,COX5A,Cox5b/Gm34962,COX6A1,COX6B1,Cox6c,COX7A2,Cox7c,FMR1,FTH1,GCLC,GCLM,HMOX1,HPCAL1,IDE,MOGS,Mt1,NQO1,PSMB7,PSMC1,PSMC4,PSMC6,PSMD14,PSMD3,PSMD6,SDHA,SLC19A1,SURF1,TFAM,TFB1M,TJP1,TOMM20,VDAC1	1344 (7)	#N/A
SIGLEC8		transmembrane receptor		0.626	bias	5.86e-07	1810037I17Rik/Gm2036,ATP5MK,BAX,BNIP3,COX7A2,CSTB,EEF1E1,FAM162A,MIEN1,MIF,NHP2,NME1,P4HA1,PFKL,PGK1,PGM2,PRDX1,RANBP1,RGS10,RPS14,RPS27L,TPI1,UQCC2,UQCRQ	1578 (7)	#N/A
SNAI1		transcription regulator		0.625		0.00776	ACTN1,ACTR1A,ACTR2,ACTR3,AFAP1,BAK1,BCL2L1,CDH1,CDH2,CDK2,CFL1,CFL2,CGN,CLDN3,COL1A1,COL1A2,CTTN,DPYSL3,EPCAM,F3,FASN,FLNA,FLNB,FLNC,FMNL2,FN1,HNF4A,ITGB1,L1CAM,LASP1,LIMA1,MLXIPL,MYO5A,OCLN,PARVB,PEBP1,PFKP,PTEN,SDC1,SERPINH1,SLC27A2,SLC29A1,SPARC,SVIL,TGFB1,TMOD1,TMOD3,TMOD4,TPM3,VASP,VDR,VILL	2444 (20)	#N/A
FGF21		growth factor		0.624		0.00428	ACACA,ACADM,ACLY,BDH1,CASP3,CDH1,CNPY2,COL1A1,COX7A1,CPT1A,CPT1B,CS,DGAT1,FASN,G6PC1,GHR,HMGCL,HMGCS2,HSPA5,ITPR1,ME1,PCK1,PDK4,PHGDH,RELA,Slc25a1,SLC2A1,SOD2,TGFB1	1573 (18)	#N/A
ZBTB7B		transcription regulator		0.623		2.48e-05	ACAA2,ACADL,ACADM,ACADVL,ACSM3,ATP5F1A,Atp5k,COL1A1,COL1A2,COQ3,Cox5b/Gm34962,COX6A1,COX7A1,CPT1B,DECR2,DHRS4,ECH1,Gk,HADHA,HMGCS1,HSD17B12,NDUFAB1,NDUFB8,NDUFV2,NRP1,PDP2,SDHB,SFXN5,SLC27A2,Tomm5,TTC19,TYSND1,UQCRC2		#N/A
KLF15		transcription regulator		0.614		1.78e-07	ACADL,ACADM,ACADS,ACADVL,ACAT1,Acot1,ACOX1,ACSL1,ACSS1,ATG3,ATG7,BECN1,CD36,CPT1B,CPT2,DECR1,EHHADH,FABP3,FASN,GPAM,HADHA,HADHB,MLYCD,NPHS1,NPHS2,PDK4,PXMP2,SLC25A20,SLC27A1,SLC2A4,SYNPO	1927 (16)	#N/A
PPARG		ligand-dependent nuclear receptor		0.606		2.9e-15	ABCA3,ABCG2,ACAA1,Acaa1b,ACAA2,ACACA,ACADL,ACADM,ACADS,ACLY,ACOT8,ACOX1,ACSL1,ACSL4,ACSL5,AGPAT2,AGT,ALDH9A1,ANGPTL4,APH1A,APOA2,APOE,APP,ASAP1,ATP2A2,ATP5PO,ATP6V1D,BAX,BCL2L1,BDH1,BECN1,BIN1,C3,CA2,CAT,CAV1,CAVIN2,CD36,CDH1,CDK2,CDK6,CES1,CFD,COL1A1,COL1A2,CPLX2,CPT1A,CPT1B,CPT2,CR2,CRAT,CREB1,CS,CTNNB1,CTPS1,CUL3,CYBA,CYP4A11,Cyp4a14,CYP4B1,DGAT1,DHRS3,DLAT,DR1,EGFR,EGLN1,EHHADH,EPHX1,ERO1A,F1…	2030 (22)	Pparg
NME1	0.195	kinase		0.591		0.000133	ACIN1,BAX,BOP1,CSTF1,CTSD,DHX16,EXOSC8,FBL,FZD1,GEMIN5,GRSF1,HNRNPA2B1,L1CAM,MET,NOP58,PA2G4,PABPC1,PPIG,RAC1,RAE1,RNGTT,SF3A1	1151 (7)	#N/A
PKM	-0.106	kinase		0.584		9.99e-09	ACLY,ACOX1,ALDOA,BCL2L1,CD36,CDH1,CDH2,CDKN1B,ENO1,FASN,FBP1,FBP2,FH,GAPDH,GGT1,GSR,H2AX,ITGB1,LDHA,LSS,MLYCD,MT-CO1,MT-CO2,MT-ND3,NDUFB8,PC,PCK2,PDHA1,PDHB,PDK1,PDK4,PGAM2,PGLS,PKM,PTBP1,PTK2,RELA,SDC2,SDHB,SLC2A1,STAT3,TALDO1,TFAM,TGM2,TP53RK,UQCRC2	2022 (20)	#N/A
NPC1		transporter		0.583		1.69e-10	ALPL,APOB,APOE,ATG7,ATP6AP1,ATP6V0C,ATP6V0D1,ATP6V1A,ATP6V1B2,ATP6V1C1,ATP6V1D,ATP6V1E1,ATP6V1F,ATP6V1G1,ATP6V1H,BIN1,CAMP,CAV1,CD63,CHKA,CTSA,CTSB,CTSD,CTSH,CTSZ,CYP27A1,CYP51A1,FTH1,GRN,GUSB,HLA-A,HLA-DQB1,HMGCR,HMGCS1,IDI1,ITPR1,LAMP1,LAMP2,LAMTOR1,LAMTOR2,LAMTOR3,LAMTOR5,LGALS3,LIPA,LPL,LSS,LYZ,MCM2,MERTK,MTOR,MVD,NPC2,OSBPL3,PI4K2A,PRDX1,RAB7A,RPTOR,S100A9,SNCA,SQSTM1,STAT1,STAT2,STAT3,TGFB1…	2109 (16)	#N/A
MAP4K4	-0.033	kinase		0.55	bias	7.57e-26	ACAA2,ACACA,ACACB,ACADS,ACADVL,ACLY,ACO2,ACSL5,AGL,AGPAT3,ALDH4A1,ALG9,APIP,ARAF,ATP6V0A2,AUH,BCAT2,BCKDHB,Calm1 (includes others),CHKB,CHPT1,COQ3,COQ5,COX10,CYC1,DHODH,DHRS4,DLAT,DLD,DLST,EIF4E2,FAR1,FASN,GCDH,GLUL,GOT1,GRHPR,GYS1,H6PD,HADH,HADHA,HADHB,HMGCL,IVD,KYAT3,LDHB,MGLL,MLXIPL,MPI,NDUFA11,NDUFA3,NDUFA5,NDUFAB1,NDUFB7,NDUFS1,NDUFS4,NDUFS8,NDUFV1,NT5C2,OGDH,PAPSS2,PDHX,PEX11A,PEX16,PEX19,P…	1757 (12)	#N/A
ATF6		transcription regulator		0.545	bias	1.15e-05	ACOX1,APP,ATP2A2,CALR,CHKA,CHKB,CPT1A,CPT2,DAPK1,DNAJB11,DNAJC3,FDPS,G6PC1,HSP90B1,HSPA5,LMAN1,LMF1,MANF,MCL1,NUCB2,PCK1,PDIA4,PLIN2,PRDX2,RAN,RHEB,SLC39A14,SPARC,SRR,SYVN1,TXNDC5	2042 (19)	#N/A
EGR2		transcription regulator		0.54		0.035	ABCC1,ACAT2,ACTN1,AHNAK,APOE,ARHGAP24,ASS1,BAK1,CAST,CHKA,CPD,CYP51A1,DDN,DLG3,EIF5B,ELOA,EMB,EPN2,FDPS,FGF2,FLOT2,GHR,GJB1,GNS,GOLGB1,GTF2A1,HMGCR,HMGCS1,HOMER1,HSPA5,IDI1,IGF2BP2,IL6ST,ITGB1,KCTD12,KDR,LGALS1,LGMN,LMO7,MAP2,MAP7,MME,MVD,MYO1D,NCL,NDRG1,NECTIN1,NFKB2,NSF,NUP54,PDE8A,PLCL1,POLR2C,PPP2CA,PPP3CB,PRKCD,PRODH,Ptms,RABGGTA,RALGAPA1,RCN3,RGL1,RNPEP,S100A1,SART1,SBF2,SLC12A2,SLC16A1,SPE…		#N/A
EIF3A	0.013	translation regulator		0.54		0.00212	CDKN1B,ISG15,NDRG1,RAD23B,RPA1,RPA2,RPTOR		#N/A
SF1		transcription regulator		0.531		0.00316	CNN1,COL1A1,FN1,ICAM1,MYL6		#N/A
COPS5	-0.028	transcription regulator		0.527		8.59e-12	ADA,ADCY6,AIMP1,AK1,APRT,ATRX,BAK1,BAX,BCAM,CBX1,CD81,CD82,CDKN1B,CETN2,CHMP1A,COQ8A,CSE1L,CTSD,CUL1,DCTPP1,DCXR,DDX39A,DTYMK,DUT,EDF1,EPS8L2,ERCC2,FAM162A,FDXR,GPS1,GPX4,GSDME,GTF2F1,GTF3C5,GUK1,H1-2,H2AX,HMGB2,HMOX1,HNRNPD,HNRNPU,HSPA4L,IRAK1,ITPA,KIF5B,KPNB1,LBR,LDHB,LMNB1,MARS1,MCM2,MCM5,MCM6,MRAS,MSH2,MTCH2,NAP1L1,NCL,NT5C,NUP107,NUP153,ODC1,PAICS,PCNA,PDE4B,PLXNB2,PNP,POLD1,POLD2,POLR2A,POL…	2255 (20)	#N/A
MYCL		transcription regulator		0.525	bias	2.45e-18	Alyref,ARPP19,ATP5F1D,ATP5MG,BUB3,CAD,CARS1,CARS2,CCNK,CDC5L,CENPV,COX7A2L,CSNK1A1,DDX3X,DOCK7,FARSA,GPHN,HSPD1,LARS1,LUC7L3,MARS1,MOCS3,MYH4,NARS1,Ndufs5,NUDT21,OXA1L,PARD6B,PUS1,Qars,Rbm25,RPL10A,RPL11,RPL12,RPL13,RPL13A,RPL15,RPL17,RPL18,RPL19,SAP18,SLC25A4,SLC25A46,SLC25A5,SNRPA1,SNRPD1,Snrpg,SNU13,SSB,TARS1,THOC2,THRAP3,TOMM20,TOP1,USP8,WTAP,YARS1,YIPF1		#N/A
RXRA	0.002	ligand-dependent nuclear receptor		0.498		3.7e-07	ABCB1,ABCC2,ABCG2,ACACA,ACACB,ACADM,Acot1,ACOX1,ACSL1,ACSL5,ADH1C,AHCY,AKR1C1/AKR1C2,ALDH1A1,Alyref,APOA2,Apoc3,APOE,APP,ARF3,C3,C4A/C4B,CALB1,CAT,CD36,CDK6,CDO1,CLMN,CLOCK,CLU,COL1A1,COLEC12,CPT1A,CPT1B,CPT2,CRYAB,CTSB,CTSH,CUL4A,CYP24A1,CYP4A11,DHRS3,DNM3,DR1,ECM1,ECT2,EDC4,EEF2,EHD3,EHHADH,ENG,EPHX1,ETF1,FABP1,FABP3,FABP4,FASN,FGG,FXR2,GAS6,GCHFR,GCLC,GPD1,GPT,GPX1,GSTM1,HADHA,HADHB,HMGCS2,HMO…	2277 (20)	#N/A
NFKBIA		transcription regulator		0.494		4.68e-06	ABCD3,ACKR3,AEBP1,AK2,AMPD3,ATP11A,ATP5MF,ATP6V1B1,AZGP1,BAX,BCCIP,BCKDK,BCL2L1,BID,BMPR2,BNIP3,C3,CAMP,CAPZA2,CASP8,CD82,CDH1,CDH13,CDK2,CLU,COL1A2,CP,CRYAB,CSK,CTNNB1,CTSB,CTSZ,CX3CL1,CYBA,CYP7B1,DAG1,DCN,DDX3X,EIF4G2,ENPP2,ERAP1,ERO1A,F3,FCGRT,FGF2,FHL2,FN1,FSCN1,GATD3/LOC102724023,Gm21596/Hmgb1,GM2A,GPX3,GRN,GSTM5,Gstt1,HLA-A,HMOX1,Hnrnpa1,HSPA5,HSPA8,ICAM1,IFI16,IFIT1B,IGF2R,IGFBP6,IPO9,IRAK…	2189 (17)	#N/A
FGFR4		kinase		0.479		0.0142	ACACA,ACACB,ACLY,BCL2L1,CDH1,CDH2,CTNNB1,DGAT1,FASN,KDR,LPL,MLXIPL,PLAU,TGFB1		#N/A
IRF2		transcription regulator		0.456		0.00561	ANG,ANXA13,ARCN1,C1S,CA12,CDK2,CDKN1B,CEACAM1,CES1,Chil3/Chil4,CLDN2,CLIC1,CMTM4,DNAJB6,DPY19L1,ERAP1,EXOSC3,FGG,H2-L,HGD,IDH1,IFI35,Ifi47,IL6ST,ISG15,LCN2,MYH9,NAMPT,OAS1,PSMB10,PSMB8,PSME1,PSME2,PTGR1,RARRES1,RNF20,SDC1,SETD3,SLC51B,SLCO2B1,SUPT16H,TAPBP,TMEM256,TRIM21,TXNRD1		#N/A
STEAP3		transporter		0.447	bias	0.0219	ANXA2,COL1A1,ERO1A,ERRFI1,FGF2,HSPA8,P4HA1,PDPK1,PIK3R1,PLOD2,PNP,S100A10,SHB,SLC4A1,SORBS2,SORBS3,TFRC,TGM2,TRPV4,ZYX		#N/A
XBP1		transcription regulator		0.422	bias	5.28e-28	ACACA,ACACB,ADAM10,APBB2,APP,ARCN1,ARFGAP3,ATP2A2,BECN1,BET1,BET1L,CALR,CAT,CDK5RAP3,COG3,COG6,COL4A1,COL4A2,COPB1,COPB2,COPE,COPG1,COPZ1,CRK,CYP2E1,DAD1,DDOST,DERL1,DNAJB11,DNAJB2,DNAJC1,DNAJC10,DNAJC3,ERLEC1,ERP29,ERP44,FASN,FKBP2,FN1,GALK2,GCC1,GGCX,GMPPA,GMPPB,GOLGA3,GOLGA4,GOLGB1,GOLPH3,GOLPH3L,GOPC,GORASP2,GOSR2,HERPUD1,HM13,HMOX1,HSP90B1,HSPA13,HSPA5,HYOU1,ICAM1,KDELR2,LMAN1,LMAN2,MAN1A1,M…	1360 (16)	#N/A
HDAC3		transcription regulator		0.399		0.00957	ACACB,ALDOA,BECN1,CD36,CD82,CDH1,CDH2,CDKN1B,COL1A2,EGFR,ENO1,ENPP2,FASN,G6PD,GPAM,GUCY1B1,HDAC2,HMOX1,HP,ICAM1,JUP,KLK3,LDHA,ME1,MTA2,PFKL,PGAM1,PGK1,PKM,PLIN2,PTEN,SLC2A1,SMARCA2,SNCA,SPP1,TAGLN	2207 (19)	#N/A
ELL2		transcription regulator		0.378	bias	6.84e-06	ARFGAP3,CLPTM1L,CRELD2,DNAJC3,ENTPD1,ERGIC1,FKBP2,FNDC3A,FNDC3B,FUT8,HDLBP,HM13,HSPA13,Ighg2b,IGHM,LMAN1,MANF,NUCB1,PON3,RAPGEF3,REXO2,SDC1,SEC24D,SEC61A1,SEL1L,SLC33A1,SPCS1,SRPRA,UBE2J1		#N/A
PDGFRB	-0.103	kinase		0.373		0.0379	COL1A2,DAB2,EGFR,FN1,MYH11,PDGFRB,STAT3		#N/A
PTEN	0.014	phosphatase		0.368		5.88e-20	ABCA9,ABCC4,ABHD4,ACAA1,ACAA2,ACACA,ACO2,ACOX1,ACSL1,AGFG1,AKAP1,Akr1c12/Akr1c13,AKR1C3,AKT1,ANXA1,AR,ARF4,ARHGAP10,ARHGAP5,ARHGDIA,ASPH,ATP5F1A,BAX,BPGM,C3,CA12,CA2,CA3,CAD,CASP7,CDH1,CDH2,CDK6,CDK9,CDKN1B,CFD,CLTA,CLTC,CNN3,COL14A1,COL15A1,COL18A1,COL1A1,COL4A1,COL4A2,COPS5,COX5A,CS,CSRP1,CST6,CSTF3,CTNNB1,CTNNBL1,CTSB,CTSV,CTSZ,CUL4A,CYP27A1,DAAM1,DEGS1,DENR,DHFR,DHRS11,DIABLO,DLAT,DLD,DNPH1,D…	2192 (18)	#N/A
SRSF2	-0.086	transcription regulator		0.336		0.00471	APP,CDH1,CES1,COL1A1,EP300,HNRNPH1,HNRNPL,MAPT,MLXIPL,Nnt,NR1I3,PTBP1,PYGM,Rsrc2,SRSF1,SRSF2,SRSF6,SRSF7	576 (6)	#N/A
PRKG1		kinase		0.333		0.0471	ANAPC2,CDKN1B,COL1A1,CTNNB1,FN1,GKAP1,GUCY1B1,HINT1,MRE11,RHOA,TAGLN,TGFB1		Prkg1
IKBKE		kinase		0.323	bias	0.0231	ACLY,ALDOC,CDKN1B,DLST,HLA-A,IDH3A,IFI16,IFIH1,IFIT3,LDHA,MAT2A,PDHA1,PDK3,PDK4,PFKL,PGK1,PGM1,PGM2,PGM3,PHGDH,PSAT1,PSPH,PYGL,REG3A,REG3G,SLC16A1,SLC2A1,STAT1,TPI1,ZC3HAV1		#N/A
HOXC6		transcription regulator		0.294		0.00882	ABCB1,BCO2,CYRIA,DCN,ERRFI1,IGFBP3,IRAK4,MME,NFKB2,PAK1,PDE4DIP,SENP8,SEPTIN7,SH3D19,SIPA1L1,SLC44A1,TNFAIP8		#N/A
NFE2L1		transcription regulator		0.286		7.89e-07	ACSL4,CYP4A11,Cyp4a14,GCLC,GCLM,GPX4,GSTP1,HMOX1,NQO1,PSMA1,PSMA6,PSMA7,PSMB1,PSMB2,PSMB5,PSMB6,PSMB7,PSMC2,PSMC3,PSMD1,PSMD11,PSMD12,PSMD14,TFAM,TMEM33		#N/A
IGF2BP1		translation regulator		0.285		0.0428	ACTB,CDC34,COL14A1,COL1A1,COL1A2,COL6A2,COL6A3,CYFIP2,KRAS,LGALS1,OCLN,PTEN,SERPINH1		#N/A
ERN1		kinase		0.253		2.5e-10	ACACA,ANG,AP1M2,ARF4,ATP2A2,BECN1,CAD,CDH1,COL6A1,CPT1A,CYP2E1,DERL2,DGAT1,DNAJB11,DNAJC10,DNAJC3,EPCAM,ERLEC1,ERO1A,ERP44,FASN,FN1,G6PC1,GOLGA3,GOT1,GPT,HDLBP,HMGCS2,HOOK1,HSP90B1,HSPA5,IKBKB,ITGB6,MCL1,MLXIPL,MVD,NARS1,NR1H3,P3H1,P4HB,PDIA3,PDIA5,PDIA6,PLIN2,SDF2L1,SEC11A,SEC22B,SEC24D,SEC61A1,SEL1L,SELENOS,SMARCB1,SPARC,SPCS2,SRP19,SRP68,SRPRA,SSR3,ST14,STX5,SURF4,SYVN1,TBCB,TINAGL1,TXNDC5,TXN…	1505 (12)	#N/A
CDKN2B		transcription regulator		0.243		4.06e-05	ASS1,BCAT1,BCAT2,CTH,DHFR,DNMT1,ENO1,GLS,GLUD1,GLUL,GOT1,GOT2,PHGDH,PRODH,PSAT1,PSPH,SHMT1		#N/A
AQP1	-0.321	transporter		0.241		0.000131	AK2,AKR1B1,ALDOB,CES1,CTNNB1,HSPA4L,HSPH1,LCN2,MIOX,PGK1,TH	1420 (7)	#N/A
APOE	0.023	transporter		0.237		2.32e-08	ACADL,ACADM,ACAT1,ACOX1,ACSL1,ACSL4,ACTB,ADAM10,ADGRG1,ADNP,ANGPTL4,ANK3,ANXA11,APOB,Apoc3,APOE,APP,ARHGEF12,ATXN3,BAX,BCAM,BDH1,BGN,C1QB,CALR,CAMK1,CAPNS1,CASP3,CAT,CAV1,CCKAR,CD36,Chil3/Chil4,CLU,COL18A1,COL1A1,CPT1A,CSRP1,CTDSP1,CTNNB1,CTSB,CTSD,CTSV,Cyb5r3,DAPK3,DBI,DIP2A,DYRK1A,ECM1,EMILIN1,ENG,EPN2,F3,FCGR2B,FKBP4,FKBP5,FLOT2,GLUL,GPX3,GPX4,HABP2,HERPUD1,HMGCL,HMGCR,HMGCS2,HMOX1,HPCAL1,HSD1…	2496 (21)	#N/A
EIF6	-0.045	translation regulator		0.233		2.28e-21	ABHD2,ACACA,Acad12,ACADVL,ACAT2,ACLY,Acnat1/Acnat2,ACOT11,ACOT2,ACSM3,ACSS3,ADNP,ANXA2,Atp5k,ATP5PD,ATP5PF,ATP5PO,CD36,CDKN1B,COL1A1,COL4A1,CORO1C,COX4I1,Cox5b/Gm34962,Cox6c,Cox7c,DHCR24,ETFB,FABP1,FADS3,FASN,FDPS,GPAM,HEXB,HMGCR,HMGCS1,HSD17B7,LSS,MOGAT1,MRPL14,MRPS21,MVD,NDUFA2,NDUFAF3,NDUFB7,NDUFB9,NDUFS4,NR1I3,NUDT14,NUDT16L1,NUDT7,PDHA1,PIK3C2A,ROMO1,RPL35,Rpl36,RPS15,Rps27/Rps27rt,RPS28,SAA…		#N/A
PAX3		transcription regulator		0.218		1.87e-07	ALDH3A2,ANXA1,APP,ARHGDIB,ASS1,ATP2B4,BCL2L1,C8G,CAPN1,CD151,CLU,COL1A2,CPN2,CST3,CSTF2,CTSA,CTTN,DBN1,DPEP1,ECPAS,EIF2S1,EXOSC9,F3,FABP7,FHL1,FKBP1A,FMR1,FUBP1,G6PD,GLB1,GLDC,GPT,GPX4,GSTM5,GTF2H1,HARS1,HPX,HSPG2,IFITM2,IGFBP2,LIPE,LNPEP,M6PR,MAPK9,MCAM,MET,NFKB2,NPC2,PAK2,PCNA,PEA15,PHGDH,PKIA,PPIB,PPP1R2,PPP1R7,PRSS1,PSME1,PTPN12,PTPN3,PUM2,RAB11B,RARRES2,SFN,SHMT1,SNCA,SNRK,SRSF3,STX3,TAX1BP1…	1483 (7)	#N/A
GCK		kinase		0.18		0.000309	ACADM,ACLY,ATP5F1A,ATP5F1C,CDH1,CPT1A,CPT2,ECHS1,FASN,FH,G6PC1,HADH,PCK1,PDK2,PKLR,SLC2A2	1818 (14)	#N/A
DGKE		kinase		0.152		0.0115	CS,F3,Gk,ICAM1		#N/A
ERBB3		kinase		0.143		0.000375	ACTB,BAX,BGN,CD47,CDH1,CDKN1B,CLU,COL1A1,COL6A1,EGFR,EIF6,EZR,F3,FBN1,FGF2,FN1,GAS6,GHR,GLS,HBA1/HBA2,Hbb-b1,HEXB,HMOX1,HP,IGF1R,LAMA4,NDRG1,NID1,PHGDH,PTEN,PTGS1,RRAS,SERPINA3,SLC4A7,SLK,SPARC,STAG2,STMN1,TGM2,TLN1,TNS1,TNXB,USP14	2284 (19)	Erbb3
NCOA2		transcription regulator		0.13		0.0355	ACOT1,AR,BAZ2A,C3,CFD,CTNNB1,CYP51A1,FABP4,FASN,G6PC1,GBE1,GLO1,GPD2,GPX1,GPX3,GPX4,GSTM5,GSTO1,HLA-A,HMGCR,HMGCS1,HNF1A,HSD11B1,IDI1,IFIT1B,ISG15,KHK,KLK3,LPIN1,LPL,LYZ,Nedd4,NQO1,NR1H3,NSDHL,PARD6B,PCK1,PGM3,PLIN2,PRDX1,SFTPB,SIRT3,SLC2A2,SLC3A1,SOD3,SQSTM1,TPI1,TSC22D3,VDR		#N/A
PTP4A3		phosphatase		0.127		0.000156	CDH1,CDH2,CSK,FN1,HDAC2,HSP90AA1,IGF1R,JUP,LEO1,PCBP1,PTEN,PXN,STMN1	2091 (14)	#N/A
RUVBL1	-0.021	transcription regulator		0.12	bias	0.00446	CARS1,CASP3,ERGIC1,IGFBP3,MCM3,MCM4,NAE1,NUCKS1,NUDCD2,PCNA,PLAC8,PSMA7,PSMB7,PSMC4,PSMD12,QKI,SESN2,SLC39A7,TMEM19		#N/A
HK2		kinase		0.113		0.0368	BCL2L1,CDH1,CDH2,MCL1,MT-CO2,NDUFB8,SDHB,UQCRC2		#N/A
TGIF2		transcription regulator		0.106	bias	3.47e-05	ACAT1,ACSS1,ACSS2,CDH1,MLYCD,MPC1,PC		#N/A
RXRB		ligand-dependent nuclear receptor		0.099		0.0024	ACADM,ACOX1,ACSL1,ALDH1A1,Alyref,ARF3,C4A/C4B,CDK6,CLU,COLEC12,CRYAB,CTSB,CUL4A,CYP24A1,DHRS3,DNM3,ECM1,ECT2,EDC4,EEF2,EHD3,ETF1,FABP1,FABP4,FASN,FXR2,GAS6,GCHFR,GSTM1,HNF4A,IGFBP6,LCN2,LDHD,LSR,LYZ,MAP1B,MCM5,MTERF3,MYO1E,NEO1,NFXL1,NPM3,PES1,PHLDA2,PLCL1,RGPD4 (includes others),RRP12,S100A6,SEMA4D,SLC12A9,SLC6A8,SNRPD3,SPP1,TACSTD2,USP39,VLDLR,VMP1,ZFAND6,ZKSCAN3	1899 (12)	#N/A
SP3	-0.027	transcription regulator		0.096		0.00219	ABCB1,ACSL1,ADD3,ADH5,AEBP1,AKAP12,CBS/LOC102724560,CD2AP,CDH2,CDKN1B,CEACAM1,CES1,Ces2c,COL1A1,COL1A2,CYP51A1,CYP7B1,DHFR,DMD,DNMT3A,EGFR,F3,FDX1,GHR,GLTP,GNAI2,HDAC4,HSD11B2,HSPA5,IGF1R,IGFBP3,KDR,LAMA1,LPL,MAOB,MAT2A,MAT2B,MET,MSH6,MYH11,MYLK,NFKB1,PCYT1A,PGK1,PKM,PLAU,PRKCD,PRKRA,PTDSS1,PTGS1,PTPN1,RAB11FIP1,RELA,RRAS,SERPINH1,SLC19A1,SLC4A7,SLC9A3,SMARCC1,SOD2,SP1,SPARC,SRC,STAT1,STAT3,TAGLN…	1725 (8)	#N/A
E2F4		transcription regulator		0.092		0.021	ALG5,ATRX,BECN1,BNIP3,BRD2,BUB3,CASP6,CBX5,CDK2,CENPE,CFAP20,CHEK2,CSDE1,CSTF1,DDB1,DHFR,DUT,ECT2,EIF2B2,EMC4,EXOSC8,EXOSC9,GOLT1B,H2AX,HLTF,HP,HSP90B1,KHDRBS1,MCL1,MCM3,MCM4,MCM5,MCM6,MRTO4,MSH2,MTHFD1,NAP1L4,NASP,NCL,NPM1,PCNA,PGRMC1,PKN2,PLSCR1,POLD1,PPP1R8,PRKCSH,PRPSAP1,PSAT1,RANBP1,RBBP4,RBBP5,RBL2,RRM1,SFPQ,SLC3A2,SMARCA5,SPAG7,SRPRA,SRSF2,STAM,STMN1,TMEM126A,TMPO,TOP2B,TP53BP2,UMPS		#N/A
PPP3CA	-0.012	phosphatase		0.053		0.0011	APP,ATP2A2,C3,CA2,CD82,CDH2,CDKN1B,CPT1A,CRYAB,CSRP1,CTSV,DECR1,FN1,FXYD1,GRN,GSTP1,IGF1R,LAMP2,Larp1b,MAGT1,MAOB,MGST1,MYH1,MYH4,PDK2,PDPN,PLD1,PLPP3,PPP3R1,PRDX5,PSAP,SAMHD1,SDC4,SLC2A4,SPP1	2205 (18)	#N/A
CAB39L	-0.062	kinase		0.052	bias	1.48e-07	ATP5MF,ATP5MG,ATP6V1B2,ATP6V1E1,CDKN1B,COX17,COX4I1,NDUFA1,NDUFA12,NDUFA13,NDUFA3,NDUFA4,NDUFB10,NDUFB11,NDUFB3,NDUFB5,NDUFB8,NDUFB9,NDUFS4,NDUFS6,NDUFV2,UQCR10,UQCRB,UQCRQ	1531 (11)	#N/A
NRIP1		transcription regulator		0.018		0.00748	ACAA2,ACACA,ACACB,ACADM,ACO2,AIFM2,CD36,COX7A1,CPT1B,CPT2,CYP4B1,FABP3,FASN,HADHB,IDH3A,LCOR,LDHB,OPLAH,PDK2,PDK4,PYGL,SDHB,SLC16A10,SLC25A20,SUOX	1063 (11)	#N/A
MYRF		transcription regulator		0		0.00444	AKR1C3,Ank2,ANXA6,ATG7,CEACAM1,Ces2e,CFI,COL14A1,Cox7c,GOLM2,GRB14,Inafm2,IVNS1ABP,MFSD1,NGEF,PARP10,PDK4,S100A1,SDSL,SELENOI,SEPTIN11,SIRT5,SLC22A4,SOWAHC,TRIM2,UAP1L1		#N/A
SLC22A2	0.014	transporter		0		0.0115	CPT1A,CPT1B,CPT2,SLC22A5		#N/A
STAR		transporter		0		2.42e-05	AGT,ANGEL2,CARS2,CASP3,CASP7,CAT,CD36,CD5L,COQ8A,CPT1A,DES,ELAC2,FGF2,GTPBP3,LCN2,MAOB,MAPT,MRRF,MYOF,NR1H3,OGA,OGT,PIK3R1,PNP,PNPLA8,PTCD3,RRM2B,SPP1,SQOR,TGM2	580 (6)	#N/A
VAMP8	0.014	transporter		0		0.0033	AQP2,BECN1,EEA1,MAPT,PIK3C3,RAB11A,SNCA,TPD52		#N/A
SLC22A1	-0.015	transporter		0	bias	0.00896	CPT1A,CPT1B,CPT2,SLC22A5,SLC2A2	1282 (7)	#N/A
UTRN	-0.102	transmembrane receptor		0		0.0283	ACTG1,BMPR2,DAG1,UTRN		#N/A
MNT		transcription regulator		0	bias	0.0163	ABCD1,ACY1,ALDH1A1,Aldh1a7,ALDOA,ATP1B1,BLVRB,BNIP3,C4orf19,CAD,CD36,COQ8A,FGG,LDHA,NCL,NQO1,ODC1,PC,PGK1,SERPINH1,TXNIP		#N/A
PTK7		kinase		0		0.000664	ACIN1,DTD1,ERAP1,IDE,RPL27,RPS4Y1,RPS7,SF3B3		#N/A
SFRP1		transmembrane receptor		-0.013		0.0179	ACACA,ACLY,APP,BAX,CASP3,CDH1,COL1A1,CTNNB1,EPCAM,FASN,FN1,G6PC1,MLXIPL,NAMPT,NR1H3,NUMB,PCK1,SDC2,SLC2A2,SLC2A4		#N/A
NFATC4		transcription regulator		-0.017		0.0285	Acp5,ADSS2,ALPL,APP,CDKN1B,COL1A1,CTSD,FABP4,ITPR1,PPP3R1,PTEN,SPP1		#N/A
TARDBP	-0.04	transcription regulator		-0.054		0.0436	ACAT2,ATP13A1,C1QB,C3,CASP3,CD36,CNN2,CSPG4,CYBA,CYP51A1,DECR1,DHCR24,EBP,FDPS,FIS1,HDAC6,HLA-A,HMGCR,HMGCS1,IDI1,LCN2,LSS,MFN1,MT-ND3,MVD,NSDHL,PDPK1,PSMB8,SERPING1,SLC19A3,SQSTM1,STAT6,TARDBP,TBC1D1,TRIP10,VLDLR,VPS4B		#N/A
CREB3		transcription regulator		-0.083		0.0368	ANXA1,ARF4,CANX,COPB1,FKBP4,HSPA5,KLK3,UBXN4		#N/A
PTP4A1		phosphatase		-0.089		7.34e-20	AARS1,ACLY,ACTN1,ACTN4,ACTR2,ACTR3,AHCY,ALDOA,ANXA5,ARHGDIA,BAX,CLTC,COL15A1,COL6A1,COL6A2,CRK,CSNK2A1,DDX5,DNAJB1,EEF1A1,EEF2,EIF6,ELAVL1,FASN,FKBP1A,FLNA,FMR1,GDI2,GMPS,GSTP1,HNF4A,HNRNPF,HNRNPH1,HNRNPH2,HSPA1A/HSPA1B,IFI16,IGFBP7,IMPDH2,LRATD2,MAP2K4,MAP3K5,MAPK9,MYADM,NCK1,NME1,NOP56,PCNA,PECAM1,PIK3CA,PIK3R1,PKM,PPA1,PPP2CA,PRDX1,PRDX2,RAB35,RAN,RCN2,ROCK1,ROCK2,RUVBL1,RUVBL2,SDHA,SEPTIN11,S…		#N/A
SREBF2		transcription regulator		-0.097	bias	0.000165	AACS,ACAA2,ACACA,ACLY,ACSL1,ACSS2,ALDOC,APOA2,CYB5A,CYP51A1,CYP7B1,DBI,EBP,FABP7,FASN,FDPS,G6PD,GTF2I,HMGCR,HMGCS1,ICAM1,IDH1,IDI1,LIPA,LRP1,LSS,MCM6,MTTP,MVD,NSDHL,PCYT1A,PLIN2,RARRES2,RDH11,REG1A,STARD4,TMEM97,YAP1	2015 (19)	Srebf2
LMO2		transcription regulator		-0.104		7.21e-05	ABCB10,ABL2,ACOX2,ACTB,ACVR1B,ADCK2,ADGRG1,ANXA1,BMPR2,CASP3,CAT,CD93,CDH13,CLDN2,COL18A1,COMT,CPSF7,CSTB,CYFIP2,DDHD2,DDX3X,DPP4,ENG,EPB42,EPHB4,FBLN1,FBP1,FBXO7,FLOT2,FNDC3B,FTH1,GALNT1,GIMAP8,GRB10,GSDME,HEXIM1,HS1BP3,IFIH1,IGF2R,Iigp1,IL1RAP,INPP5B,IRAK1,KCTD17,KIFAP3,LGALS1,LMCD1,LSP1,LYN,MAP3K5,MFGE8,MGLL,MYH10,NCKAP1,NDRG1,NLRX1,NT5E,OXCT1,PAG1,PCBP3,PDZD2,PISD,PKD2,PLA2G4A,PLCG2,PLSCR1,PT…		#N/A
MXD1		transcription regulator		-0.118	bias	1.1e-10	AARSD1,ACO2,AIMP1,CARS2,CENPE,COQ9,COX10,COX20,COX7A2L,CYC1,DARS1,EIF4A1,EIF4E,EIF4G1,ETFB,FARS2,IARS1,IDH2,ITGA1,KARS1,LARS1,MRPL39,MRPL44,MRPS9,MYBBP1A,MYD88,NDUFA10,NOP2,NOP56,NOP58,ODC1,OXA1L,PDHB,PES1,Qars,RARS1,RBL2,Rpl23a,RPL3,RPL30,RPS13,RPS2,RPSA,SARS1,TARS1,TOP1		#N/A
EIF5A2		translation regulator		-0.132		0.0283	CDH1,CDH2,MTA1,TGFB1		#N/A
ARID1A	-0.127	transcription regulator		-0.146		2.85e-07	ABCG2,ACSL1,ACSS1,ACTN1,AGL,AGRN,ALDH1A1,ALPL,ANXA1,AP1G2,APEH,ARVCF,ATP5F1D,ATP5PF,C4A/C4B,CAVIN2,CCDC90B,CDH1,CEACAM1,CKB,CLIC3,CMTM7,COL1A1,COLEC12,COX6B1,CSPG4,CYB561D2,DECR2,DPYSL3,EPCAM,EPS8L2,EZR,FBLN1,FHL1,FN1,FSCN1,FZD1,GSDME,GTPBP6,GYS1,HECTD1,HERC4,HIBCH,IGFBP3,ILKAP,IPO4,IPO8,ISOC2,ITGA6,L1CAM,LIMS1,LSR,MAIP1,MPC2,MPP1,MSN,MYLK,MYO6,NADK2,NGLY1,NUP35,OCIAD2,OCLN,P4HA1,P4HA2,PARD6B,PDK…	1963 (11)	#N/A
CLOCK	-0.022	transcription regulator		-0.149		4.86e-07	ABCB10,ACOX1,ACSL4,ADPGK,AK4,ANGPTL4,APP,ARHGEF28,BLTP2,BPHL,C1QBP,CA1,CBR1,CLIP1,CLOCK,COMMD2,CPD,CTPS2,CYP51A1,DHTKD1,DNAJC16,DR1,EGFR,EIF4G2,ESYT1,FABP7,FASN,FGF1,FKBP5,GALNT11,GCC2,GIMAP4,Gm12854/S100a11,GNAO1,GTF2E1,HACD2,HLA-DQB1,HMG20A,HMGCS2,HSD17B8,HSPH1,ICAM1,INTS14,JAM3,KANK2,KLHDC10,LIG3,LPIN1,LRATD2,MAP2K3,MGAT2,MTPN,MYLK,NAA15,NADK2,NDUFA3,OSTM1,OXSR1,PA2G4,PAFAH1B2,PDGFRB,PDP2,PICA…		#N/A
TP53RK	-0.099	kinase		-0.152		0.0283	PSMA3,PSMB5,PSMB7,RRM1		#N/A
SRPK1	-0.014	kinase		-0.152		0.0283	BCL2L1,INSR,MCL1,RAC1		#N/A
SRC	0.148	kinase		-0.157		0.0205	ABCA9,ACAT1,BCL2L1,CA2,CAV1,CAVIN1,CBL,CDH1,COL1A2,CTNNB1,CTNND1,CTSB,CTSV,EGFR,ENO1,F3,FN1,ICAM1,IGF1R,KLK3,LAMP1,LAMP2,MCL1,NFKB1,PGK1,PLAU,POSTN,PRKCA,PRKCD,PTH1R,RETSAT,SIRPA,SLC2A1,SLC4A7,SPP1,SRC,STAT3,SUMO1,SYNPO,TJP1		#N/A
NFYB		transcription regulator		-0.168	bias	8.61e-06	ABCG2,ACLY,ACTB,ARID4B,ATP5F1B,BCL2L1,BET1,BRD2,CAV1,CBS/LOC102724560,CBX5,CDH1,CDH2,CDS2,CHEK2,CHPT1,COL1A1,COL1A2,CSDE1,CTNNB1,CYRIB,DNAJB6,DPP4,EIF3C,ELAVL1,EMC6,ENTPD7,FIZ1,FRYL,G6PC1,GALNT2,GAPDH,GART,GAS2L1,GGPS1,GNA12,GPAM,GRK3,HCCS,HLA-DQB1,HMGB2,HSPA13,L2HGDH,LCOR,LIG3,LPIN1,LRP2,LYAR,MARK2,METTL9,MSRA,MTAP,MTPN,NOSIP,NPR1,NUDT2,OAT,PCK1,PCNA,PDGFRB,PDIA4,PGM3,PGRMC1,PIH1D1,PPP1R7,PSMB7,…	94 (2)	#N/A
HBA1/HBA2	-0.221	transporter		-0.18	bias	3.33e-11	ATP5F1C,ATP5MF,ATP5PO,COX15,Cox6c,CYC1,Mt1,NDUFA11,NDUFA13,NDUFA3,NDUFA4,NDUFA5,NDUFA6,NDUFA7,NDUFA9,NDUFB11,NDUFB4,NDUFB7,NDUFB8,NDUFB9,NDUFS3,NDUFS4,NDUFS7,NDUFS8,NDUFV1,NDUFV2,SDHA,SURF1,TH,UQCRC1,UQCRC2		#N/A
LEPR		transmembrane receptor		-0.182		0.00328	ACACA,ACE2,ACOX1,ADAM17,ALCAM,ALDH1A1,ANGPTL4,ANXA5,APOA2,APOB,APOE,ATP2A2,BCL2L1,Brd4,CASP8,CCAR1,CD63,Cdc42,CDK2,COL1A1,COL4A1,CYP2E1,DNAJC7,EIF3A,EXOC4,FASN,FN1,GAP43,Gk,GPAM,H2AZ2,HMGCR,HPX,HSPA1A/HSPA1B,HSPA5,IGFBP3,INPPL1,IPO8,LAMP1,LCN2,LGMN,LMAN1,LPL,MAP4K4,MTTP,Mup1 (includes others),NUP160,PC,PLCB3,PRMT1,PROM1,PSMB8,RETN,RNASET2,RPL7L1,SLC2A2,SLC2A4,STAT2,STAT3,STUB1,TGFB1,TNPO3,TSC22D3	2055 (21)	#N/A
AKT3		kinase		-0.196		0.037	AKT1S1,Cdc42,CDKN1B,COX4I1,EBAG9,HSPD1,MT-CO1,MT-CO2,RAC1,RPS6,TOMM70,WNK1		Akt3
LDB1		transcription regulator		-0.206		0.00022	ABCB10,ABL2,ACOX2,ACTB,ACVR1B,ADCK2,ANXA1,BMPR2,CASP3,CAT,CD93,CDH13,CLDN2,COL18A1,COMT,CPSF7,CSTB,CYFIP2,DDHD2,DDX3X,DPP4,ENG,EPB42,EPHB4,FBLN1,FBP1,FBXO7,FLOT2,FNDC3B,FTH1,GALNT1,GIMAP8,GRB10,GSDME,HEXIM1,HS1BP3,IFIH1,IGF2R,Iigp1,IL1RAP,INPP5B,IRAK1,KCTD17,KIFAP3,LGALS1,LMCD1,LSP1,LYN,MAP3K5,MFGE8,MGLL,MYH10,NCKAP1,NDRG1,NLRX1,NT5E,OXCT1,PAG1,PCBP3,PDZD2,PISD,PKD2,PLA2G4A,PLCG2,PLSCR1,PTPN3,PUR…		#N/A
STK11		kinase		-0.206		2.9e-14	ACE,ACP6,ADSL,AHCY,AK2,AKR1A1,ALCAM,ALDH9A1,ALDOA,ARF5,ASS1,ATIC,ATP5F1C,ATP5F1D,Atp5k,ATP5MF,ATP6V1F,BCL7B,BTF3,Cabp1,CCAR2,CCT6A,CDH1,CDKN1B,COX5A,Cox5b/Gm34962,COX6A1,COX6B1,COX7A2,Cox7c,CS,CTNNB1,CTPS1,CTSD,CYC1,DCTPP1,DIABLO,DNMT1,DOCK4,DUT,EIF3A,ENO1,ENOPH1,FBXO9,FGG,FN1,GALM,GAPDH,GART,GOT2,HDAC4,IL1RAP,IMPDH2,IYD,LDHA,LGALS9B,MCAM,MDH2,MPST,MRI1,MRPS10,MRPS15,NDUFA10,NDUFA11,NDUFA13,NDUFA…	2119 (21)	#N/A
STAT6	-0.172	transcription regulator		-0.226		0.00532	ABLIM1,Acot1,ACOX1,Acp5,ACSL1,ACTB,AGFG2,AHCYL1,AHNAK,AKAP13,ALDH2,ANXA1,APOE,ASS1,AUH,BAG2,BAX,BCL2L1,CA2,CASP6,Ccdc50,CDK2,CDKN1B,CEP43,Chil3/Chil4,CIDEB,CKAP4,CLDN2,Cmah,CMPK2,CNRIP1,COBLL1,COL1A1,COL1A2,CPOX,CPT1A,CR2,CRIP1,CTSB,CYP4A11,Cyp4a14,CYRIA,CYTH1,DDAH1,EFHD2,EFL1,EHHADH,EPHX1,EVC,FABP1,FABP4,Fam177a/Fam177a2,FAM20B,FASN,FKBP5,FN1,FSCN1,FYCO1,GALK2,GATM,GBP6,Gm12854/S100a11,HBA1/HBA2…	2553 (21)	Stat6
ATF4		transcription regulator		-0.234	bias	1.54e-07	AARS1,ABCG2,ADAM10,APBA3,APEX1,APOE,ARHGAP24,BCAT1,CALR,CANX,CARS1,CAST,CDC42EP1,CDKN1B,COL4A2,CPOX,CPT1A,CTH,CTNNB1,CYP27A1,DENND1B,EIF2S2,ERO1A,FASN,FN1,GABARAPL2,GARS1,GHITM,GPATCH1,GRB10,GYS1,HERPUD1,HNF4A,HSP90B1,HSPA5,HYOU1,IARS1,IGFBP2,IGFBP7,KL,LARS1,LGALS3,MARS1,MCL1,MGST1,MRPS7,NAPA,NARS1,NDRG1,NID2,NR1H3,PCK1,PCK2,PHGDH,PSAT1,PSEN1,PSPH,SARS1,SEL1L,SERPINF1,SESN2,SFXN5,SH3BP2,SHMT2,SIG…	1699 (14)	#N/A
TP63		transcription regulator		-0.237		0.00454	ABCB1,ABI2,ACTL6A,ADA,AGO2,AKT1,AKT1S1,ARAF,ATG2B,ATG3,ATG4C,ATG7,ATG9A,BAX,BCL2L1,BECN1,BRAF,CA4,CAD,CAPN2,CAPNS1,CASP3,CAST,CAV1,CAVIN2,CD82,CDH1,CDH2,CDK18,CDK6,CDKN1B,CEACAM1,CGN,CHD3,CLDN3,COL14A1,COL4A1,COL4A2,COL6A3,CPT2,CRYAB,CTNNB1,CTSD,CTSV,CYGB,CYP2A6 (includes others),DAP3,DCN,DDAH1,DICER1,DNAJB1,DNM2,DNMT1,ECM1,EGFR,EI24,ENG,ENSA,F11R,F3,FASN,FBN1,FDPS,FDXR,FLOT2,FN1,FSCN1,FUBP1,G6PD…	2092 (17)	#N/A
ADORA2A		G-protein coupled receptor		-0.256		7.4e-07	AKT2,ALDOC,APP,ARF3,ARHGEF7,ATP2A2,ATP2B1,ATP2B3,ATP6AP1,ATP6V1B2,ATP8A1,CCT5,CD81,CKB,COL6A1,DAPK3,DGKZ,DSTN,EEF2,Eif1,EIF2S2,EIF5A,FBL,Fus,G3BP2,GAPDH,GDI1,GPLD1,HBA1/HBA2,HMOX1,HNRNPK,KIF5B,KLC1,NAPA,OCLN,P4HB,PEA15,PGAM1,PMPCA,PPP1CA,PPP1R1B,PPP2CA,PPP2R1A,PPP3R1,PRKAR1A,RAB6A,ROCK1,SPARC,SPTBN1,SSRP1,STK38,TGFB1,TIMM44,TJP1,TSC22D3,TUBB2A,USP5,VPS4A	1557 (12)	#N/A
FOS		transcription regulator		-0.262		2.36e-15	ABCB1,ABCC1,ACACA,ACOX1,Acp5,ACTG1,ADNP,AGPS,AGT,AKR1C3,ALAS1,ANK3,ANXA4,AP3D1,ARNT,ARPC5,ASAP1,ASL,ATP2C1,ATXN2,BCAR3,BLMH,C3,C5,CA2,CADM1,CALU,CAMK2D,CAMP,CAPN2,CASP3,CAST,CAT,CDH1,CDH11,CFD,CLDN2,CLIP1,CLU,CMTM4,COBLL1,COL18A1,COL1A1,COL6A1,CPSF1,CTH,CTNND1,CTSB,CTSH,CTSV,DAPK2,DDX3X,DLG1,DNMT1,DOCK1,EEA1,EIF4G2,ELP1,EMB,ENAH,ENO1,EPHX2,EPS8,ERCC4,EZR,F3,FABP4,FARS2,FASN,FBLIM1,FBN1,FETUB,FEZ2…	2281 (18)	#N/A
RET		kinase		-0.275		0.000232	ACTC1,ANXA1,ANXA4,AUH,BRD2,CALB1,CD151,CDKN1B,CLU,COL1A1,COL1A2,CRYAB,CTSB,CTSV,DCN,DES,DNAJA1,DNAJB2,DNAJC3,DPYSL2,EIF4G3,FKBP4,GPX1,HOPX,HSP90AA1,HSPA1A/HSPA1B,HSPA1L,HSPA8,HSPA9,HSPD1,HSPH1,ITGA6,KLK3,MAPKAPK2,MARK3,MED25,MET,MYL6,PLAU,PLOD2,PRKCD,PTPN13,REEP6,RNF11,RTN4,S100A9,ST13,STIP1,STMN2,STUB1,SUPT5H,SYMPK,TAGLN2,TGM1,TH,UBQLN2	2270 (20)	#N/A
STAT5B		transcription regulator		-0.322		3.33e-05	ABCB1,ABCG2,Acnat1/Acnat2,ACOT1,Acot1,ACOT11,ACOT4,ACTC1,ADGRG1,AGPAT2,AHNAK,AKR1C1/AKR1C2,AKR1C3,ALDH3A2,APOE,AR,ARNT,ASAP1,ATP2A2,BAIAP2,BAX,BCL2L1,C8B,C9,CA2,CASP3,CASP6,CASP8,CBR1,CCDC141,CD63,CD81,CDH1,CDK6,CDO1,COX7A1,CYP2A6 (includes others),Cyp2d9 (includes others),CYP4A11,CYP4A22,DAPK1,DDC,DEF8,DIP2B,Eci3,EGFR,EIF4A2,FBLN1,FMO2,GABARAPL1,GBP6,GJB1,GLUL,GPD1,Gsta4,GSTM5,GSTP1,Gstt3,HAO2,H…	2233 (20)	Stat5b
ING1		transcription regulator		-0.324		0.0428	ADNP,ANGPTL4,BAX,CTTN,DEK,DIDO1,EPS15,HDAC1,HSPA1A/HSPA1B,ITSN2,RPS14,SPP1,TPT1		#N/A
STK24	-0.063	kinase		-0.329	bias	0.000202	ACACA,ACACB,ACLY,CD36,CDH1,DGAT1,FASN,GPAM,MLXIPL		#N/A
AKT1	-0.124	kinase		-0.329		0.000129	ABCB1,ACAT2,ACLY,ACTC1,AIP,AKR1C1/AKR1C2,AKT1,AR,ARL6IP1,ASS1,ATP6V1E1,BAX,BCL2L1,CASP3,CDH1,CDK2,CDKN1B,Ces1b/Ces1c,CLU,COL4A1,CRYZ,CST3,CTNNB1,CTSV,DIAPH1,EBP,ENO1,EP300,EZR,FASN,FGF2,FN1,G6PC1,GATM,GCLC,GCLM,GCSH,Gm5938 (includes others),GOSR2,GOT2,GSR,GSTA5,GSTM5,Gstt1,HMGB2,HMGCR,HMGCS1,HMOX1,HNRNPL,HNRNPM,IGF1R,ITGB1,KDR,LAMA1,LAMB1,LCN2,LDHB,LIPA,LSS,MATR3,MCL1,MDH1,ME1,MMUT,MYH10,MYH11,MY…	2677 (22)	Akt1
SORT1	0.027	G-protein coupled receptor		-0.346		0.0378	ACTN2,Ces1g,GRN,SLC2A1,SLC2A4,UBE2I		#N/A
MED13		transcription regulator		-0.374		0.000294	AACS,ACACA,ACSM3,Apoc1,BPGM,CD36,CYP2A6 (includes others),ENO1,FASN,G6PC1,GPD1,GPD2,GYS1,HMGCR,KNG1,PGAM2,PKLR,PRKAR2B,PYGL,SLC2A4,SUSD2,TKT		#N/A
Hbb-b1	-0.103	transporter		-0.376	bias	3.98e-05	ATP5F1C,ATP5MF,ATP5PO,C8A,COX15,Cox6c,CYBA,CYC1,FN1,FTH1,ICAM1,Mt1,NDUFA11,NDUFA13,NDUFA3,NDUFA4,NDUFA5,NDUFA6,NDUFA7,NDUFA9,NDUFB11,NDUFB4,NDUFB7,NDUFB8,NDUFB9,NDUFS3,NDUFS4,NDUFS7,NDUFS8,NDUFV1,NDUFV2,PECAM1,SDHA,SERPINF2,SURF1,TFRC,TH,UQCRC1,UQCRC2		#N/A
HOXA9		transcription regulator		-0.387		1.92e-05	ADD3,ADGRG1,AHCYL1,AKAP13,ALDH1A1,ARL3,ARPC5,BCL7A,CALB1,CD36,CD93,CDC37,CDH1,CEP350,CLCN7,CLTC,CPB2,CREB1,CSNK1A1,CTH,DHX36,DYNC1LI2,ENPP1,EPS8,FCGRT,FXR1,FZD1,GLRX,GLRX3,GTF2B,GTPBP1,HIGD1A,HNRNPU,INPPL1,LYN,LYZ,MAFG,MAN2A1,MAP4K5,MBNL1,MSI2,NDUFB3,NFIA,OSBPL8,PABPN1,PCDH1,PRKD3,PRRC2C,PTPRG,RAP1B,RBBP6,RDX,RGL1,RPL27A,RPL37A,RPP40,SDC4,SERPINB9,SPP1,SRP72,ST13,TACC1,TPR,TSC22D1,TSC22D3,YES1,YW…		#N/A
ABCB7	-0.011	transporter		-0.391	bias	0.00896	ACO1,FECH,FTH1,TFRC,TXN		#N/A
PPARD		ligand-dependent nuclear receptor		-0.401		2.28e-07	ACAA1,ACAA2,ACACA,ACACB,ACADL,ACADVL,ACOX1,ACSL5,ACY1,ADPGK,ALDH2,ALDH3A2,ALDH9A1,ANGPTL4,APOA2,APOB,APOE,ASS1,BCL2L1,BDH1,C1QB,CD36,CDK2,CDKN1B,Chil3/Chil4,CMC1,CPT1A,CPT1B,CPT2,CSAD,CYP27A1,CYP7B1,ECH1,ECI2,ENO1,FABP1,FABP3,FABP4,FABP7,FAM32A,FASN,FBP1,FN1,GAS6,GHR,GOT2,GPAM,GPD1,GPD2,GSTA5,Hbb-b1,HMGCR,HMGCS1,HMGCS2,HSD11B2,HSD3B1,ICAM1,IDH3B,IGFBP2,IGFBP6,ILK,Irgm1,KYAT1,KYAT3,LDHA,LDHB,LIPE,…	1655 (16)	#N/A
LPIN1	-0.233	phosphatase		-0.403		0.0285	ACACA,ACADM,ACADVL,APOE,CPT1A,DGAT1,FABP4,FASN,FDPS,HMGCR,LPIN1,RETN		#N/A
PRKCI	-0.109	kinase		-0.42		0.0283	COPB2,ECT2,EZR,FASN,GMFB,HK1,HMOX1,OAS1,PLS1,PRKCI,SF3B1,SLC2A1,SLC2A2,SLC2A4,STAT1		#N/A
RB1		transcription regulator		-0.433		1.62e-12	ACO2,ACTB,ACTC1,ACTN2,ADAM10,AKT1,ALG5,ALPL,APPL2,ATP1A1,ATP1B1,ATP5F1A,Atp5k,ATP6V1D,ATP6V1F,BAK1,BAX,BCKDHA,BECN1,BNIP3,CAP1,CASP3,CASP6,CASP7,CASP8,CBX5,CDH1,CDK2,CDKN1B,CDT1,CERT1,CHCHD3,CLDN3,CLIC4,CMAS,COA3,COL4A1,COL4A2,COQ5,COQ7,COX17,COX4I1,COX6A1,COX6B1,COX7A2,CWC27,DCTN4,DEK,DHFR,DLAT,DLST,DNAJC11,DNM1L,DNMT1,DPP3,DYNLRB1,EHD3,EI24,EIF2S1,EPS8,Esrra,EZR,F3,FABP4,FGF2,FN1,FXYD1,GADD45GI…	2242 (23)	#N/A
HIC1		transcription regulator		-0.435		0.029	ABHD3,ACKR3,CA12,CA2,CDO1,CYP24A1,CYP7B1,FHL2,GRSF1,ITPR1,LCN2,MAP2K3,MCAM,PLA2G4A,PLEC,SFXN3,SMPDL3A,SPP1,TMEM62,TNFAIP8,TNS3		#N/A
HMGA1		transcription regulator		-0.443		0.00747	AGT,ALPL,ARL2BP,CAV1,CDH1,CNDP2,COL1A1,COL1A2,COL4A1,COL4A2,CRYAB,CSK,CTSC,CTSH,DAB2,DRAM2,GHR,GRAMD2B,Hbb-b1,HMGCR,IDI1,IGFBP3,IGFBP4,IGFBP7,INSR,LAMA1,LAMB1,LIPE,Ly6a (includes others),MAPKAPK2,MAPT,MGAT1,MVD,NECTIN1,NF2,Ngp,PHLDA2,PTH1R,PYCR2,RAN,RPL7A,S100G,SDC4,SEC24D,SEPTIN2,SERPINH1,SFXN1,SLC17A5,SLC27A2,SLC9A6,SOD3,SPARC,STAT3,SYPL1,TAGLN,TRIM28,WDFY1,ZYX	1727 (13)	#N/A
MAFK		transcription regulator		-0.447		0.0329	ABCC4,GCLC,GCLM,GSTP1,Hbb-b1,HMBS,HMOX1,NQO1,TXN,TXNRD1		#N/A
ITGAV	-0.042	transmembrane receptor		-0.461	bias	0.0423	BAX,BCL2L1,CD36,CDH1,CDKN1B,COL1A1,COL1A2,FN1,HLA-A,ICAM1,Iigp1,ITGA1,ITGAV,NFKB1,PCNA,PLAU,PSMB8,TGFB1,VTN		#N/A
SMARCB1	-0.097	transcription regulator		-0.461		0.0183	ABCB1,ACAT1,ACSL1,ACTR2,ADD3,ATP1B1,BAG3,BICD1,BNIP3,C4A/C4B,CDH1,CDT1,CEACAM1,CENPE,CIDEB,COL14A1,COL18A1,COL1A1,CRP,CTTN,Cyp2d26,Cyp2d9 (includes others),CYP2E1,CYP4A11,Cyp4a14,DACH1,DAPK1,DHFR,DNMT3A,DOCK4,DOCK8,EIF4E,F11R,FABP4,FBP1,G6PC1,GJB1,HP,IFI16,IGFBP2,JUP,MCM2,MCM3,MCM4,MCM5,Mup1 (includes others),NAT10,NEO1,NUP210,OAS1,PC,PCK1,PLCL1,PLXNB2,POSTN,RAB14,RAB5B,RAB5C,S100A1,SLC37A4,SMARC…		#N/A
BCAP31	-0.017	transporter		-0.492		0.0357	ACACA,ANG,APP,CD81,Chil3/Chil4,COL1A1,DERL1,FGF2,FN1,G6PC1,HACD2,HSPA5,IRF6,NR1H3,RTN3,SAA1,VCP		#N/A
NCOA1		transcription regulator		-0.494		0.0112	ACSL4,AGL,AGRN,ALDOA,ANAPC2,BPGM,C3,Calm1 (includes others),CASP7,CASP8,Cux1,DGKQ,Esrra,FABP4,FGF2,Gk,GYG1,HNF1A,HSD11B1,ILK,KDR,KLK3,LIAS,LPIN1,LYZ,MAF1,MAPK3,MNAT1,NADK,NR1I3,PARD6B,PAWR,PCK1,PDPK1,PHB2,PKLR,PLCD1,PMM2,PTGES2,RFX1,SFTPB,SLC2A1,SLC2A2,SMARCC1,SMG6,SORBS1,STAG2,STRN		#N/A
SERTAD2		transcription regulator		-0.495	bias	0.0105	ACOX1,CAT,CPT1B,CYC1,ECH1,LIPE,PHYH,TFAM		#N/A
GABARAP		transporter		-0.5	bias	0.000503	BLVRB,CRYAB,CSPG4,CSTB,CTSB,GSR,GUSB,HEXA,LGMN,NAGLU,NCSTN,NPC2,PSAP,SCPEP1,TPP1,UPP1	1540 (10)	#N/A
PDX1		transcription regulator		-0.519		3.68e-09	ACE2,ACTB,ACTG1,AKR1B1,AKR7A2,ALDOB,ANXA2,ATG9A,ATP2A2,ATP2A3,ATP5PD,ATP5PF,CAT,CDO1,CKB,CKMT1A/CKMT1B,COL1A1,CPT2,CRELD2,CROT,CSNK2B,CX3CL1,Cyb5r3,DAPK3,DNAJC10,ECH1,ERO1A,F3,FGF1,FGF2,FH,G6PC1,GAP43,GCLM,GNAS,GNG12,GOT1,GRN,GUSB,HK1,HNF4A,HSPA5,IDH1,IGF1R,IGFBP3,ILK,LTA4H,MAN1A1,MAOB,MAP2,MAPT,MDH1,MPHOSPH10,MT-ND1,Mt1,NDUFB9,NFKB1,NQO1,PAPSS2,PC,PCNA,PDE4B,PDIA4,PDIA6,PDZK1IP1,PHGDH,PNPO,PPP1R…	1848 (16)	#N/A
MAFF		transcription regulator		-0.522	bias	0.0379	ABCC4,GCLC,GSTP1,MOGS,NQO1,STAT3,TXNRD1		#N/A
HOXD10		transcription regulator		-0.535		0.000355	AGXT2,APOF,BIRC6,CEACAM1,DIS3,ERP44,EZR,FMR1,GCNT1,Gm12854/S100a11,HEBP1,ICAM1,ITGA3,LSM6,MAGED2,MAOB,MTA1,NME1,NUDT5,PAK1,PDZK1IP1,REN,RHOC,RPSA,TGFB1I1,TJP1,USP14,USP15,WDR5		#N/A
NFYC		transcription regulator		-0.537		0.00665	ARID4B,BET1,COL1A1,COL1A2,CSDE1,G6PC1,LPIN1,MTPN,NPR1,PCK1,PDGFRB,PGM3,PSMC6,SDF2,TXNDC12,TYMS,YBX3	94 (2)	#N/A
CD28		transmembrane receptor		-0.548		0.000728	ACTR3,AHCYL1,ANAPC1,ANXA1,AP1B1,ARHGDIB,ATP5F1C,BCL2L1,BIN1,BZW1,CASP3,CASP6,CASP8,CBL,CDK2,CDK6,CDKN1B,CLIP1,CS,CYC1,DAD1,EIF4E,FBL,FDPS,FKBP2,GAPDH,GFUS,GOLGB1,GTPBP4,GUCY1B1,GYS1,HAT1,HAX1,HCCS,HDAC2,HGS,HINT1,HLA-DQB1,HMGN1,HSPA1A/HSPA1B,HSPA8,HUWE1,IFRD2,IGF1R,IGFBP6,IL1RAP,ILF2,KDELR2,LCP1,LDHA,LNPEP,LSP1,LTN1,MACROH2A1,MRPL11,MT-CO1,NAMPT,NCL,NFKB1,NFKB2,ODC1,ORAI3,PCYOX1,PDE4B,PGAM1,PHB1,…	2428 (22)	#N/A
ZNF148		transcription regulator		-0.567		0.0171	BAK1,BCL2L1,Cox5b/Gm34962,CTNNB1,DEPTOR,FDX1,FN1,GSPT1,ODC1,STAT1		#N/A
EIF2AK3		kinase		-0.585	bias	3.59e-10	AARS1,ABCF2,ANG,ARF4,ARFGAP1,ARFGAP3,ATP2A2,BECN1,BET1L,CANX,CAPN1,CARS1,CLCN3,COG8,CPOX,CTSC,CYB5R1,DERL1,DNAJC3,DNASE1,DNM1L,ELP3,EPRS1,ERO1A,FGF2,GOLGA4,GOLGA5,GOLT1B,GORASP2,GOSR2,HERPUD1,HSPA5,HSPA9,IARS1,KDELR2,LARS1,LONP1,MECR,MTHFR,NAPA,NARS1,NDRG1,NFKB2,PCK2,PDIA3,PON2,RAB6A,SARS1,SEC22B,SEC24D,SEC61A1,SEL1L,SHMT2,SLC1A4,SNW1,SPATA5,SQSTM1,STX18,STX5,SYVN1,TARS1,TBCE,TMED9,TXNIP,UIMC1,US…	1589 (15)	#N/A
ADRB1		G-protein coupled receptor		-0.585		0.0171	ACTC1,ANXA4,APP,BECN1,GNAS,HSPA5,IRAK1,Marcks,SLC9A1,Tpm1		#N/A
LGR5		transmembrane receptor		-0.588	bias	0.0117	AKR1C3,BCL2L1,BLVRB,CYP2E1,GLUL,OAT,RDH16,SLC13A3,SLC16A10,SLC22A1		#N/A
UCP1		transporter		-0.591		1.29e-10	AARS1,ACACA,ACOT2,AGAP1,ALAS1,ARHGEF2,ATG7,BCAT2,BCKDHA,BCKDHB,BTF3,BZW2,CASP3,CCDC6,CCNK,CLCN3,CTH,CTSV,CYB5R1,DBT,EEF1A1,EMB,EML1,FASN,G6PD,GARS1,GHITM,GNMT,GOT1,GPX3,GPX4,GSR,GSTM1,GSTO1,GSTZ1,Hmgn2 (includes others),HSD17B7,IFIT1B,IFIT3,ITPR1,LRRC8D,MT-CO1,MTHFD1,MYH1,MYH4,NDUFA10,NDUFB8,NDUFS3,NT5C,NUDT19,ODC1,PCK1,PCK2,PGD,PGLS,PHGDH,PHYHD1,PSAT1,PSPH,REEP6,RIGI,SDHB,SHMT1,SHMT2,SLC3A2,SLC6…		#N/A
APBB1		transcription regulator		-0.607		0.0379	APP,CD82,EGFR,TAGLN,Tpm1,TYMS,VLDLR		#N/A
SMYD1		transcription regulator		-0.64	bias	1.03e-20	ACADL,ACO1,ACO2,AGL,ATP5F1A,BDH1,CYC1,FAHD1,FH,GOT2,IDH3A,IDH3B,IDH3G,MIF,MPC1,MT-CO1,MT-ND1,NAMPT,NDUFA10,NDUFA13,NDUFA5,NDUFA9,NDUFAB1,Ndufs5,NDUFV1,Nnt,NT5C2,OAT,OGDHL,OXCT1,PDHB,PFKM,PGD,PKM,PYGB,PYGL,PYGM,RXRA,SDHA,TKT,TPI1,UGP2,UQCRC1,UQCRC2,UQCRFS1		#N/A
NR1I2		ligand-dependent nuclear receptor		-0.648		1.69e-05	ABCB1,ABCB10,ABCC2,ACOX1,ADH1C,AHCY,ALAS1,ALDH1A1,Aldh1a7,ALDH3A2,ANG,Apoc1,APOF,ARAF,CAT,CD36,CES1,Ces2c,CPOX,CPT1A,CTH,Cyb5r3,CYP24A1,CYP27A1,CYP2A6 (includes others),Cyp2d9 (includes others),CYP4A11,ENTPD5,FABP1,FASN,FMO5,GLUD1,GLUL,GOT1,Gsta4,GSTA5,GSTM1,GSTM3,GSTM5,GSTP1,GUSB,HMGCS1,HMGCS2,HNF4A,Hsd3b4 (includes others),HTT,ITGB6,LCN2,LPCAT3,MGST1,MT-CO2,MTTP,Mup1 (includes others),NAT8,NAT8…	2775 (20)	#N/A
Esrra	-0.104	transcription regulator		-0.695		7.59e-14	ACADL,ACADM,ACAT1,ACE2,ACO1,ACOX1,ACSL5,AGL,AGT,ALDOA,ALDOB,ALDOC,ATP1A1,ATP5F1B,ATP5MF,ATP5PB,ATP5PF,ATP5PO,ATP6V0D2,BDH1,BPGM,BSND,COX5A,Cox5b/Gm34962,COX7A2L,Cox7c,CPT1A,CPT2,CRAT,CYC1,DLAT,ECH1,ENO1,FABP1,FBP1,GALM,Gk,GOT1,GYS1,HSD3B1,IDH3A,NDUFA2,NDUFA5,NDUFS3,OXCT1,PCK1,PCK2,PDK1,PDK4,PFKL,PGAM2,PGM1,PPA1,PPP1R1B,PYGL,PYGM,REN,SDHB,SIRT3,SIRT5,SLC2A1,SPP1,STARD3,TFAM	1672 (13)	#N/A
BRCA1		transcription regulator		-0.696		0.0257	ACTB,AK1,AR,ATP11C,BAK1,BAX,BCKDHB,BCL2L1,CASR,CDKN1B,COL18A1,CTNNB1,CTSD,DUSP3,EGFR,ELAVL1,ENPP2,ENSA,EP300,EZR,FHIT,FHL2,FKBP5,GTF2H1,H2AX,HMOX1,HNRNPD,HSD11B2,HSPB1,IFIT3,IGF1R,JAK1,KLK3,LPIN1,Ly6a (includes others),NQO1,NR3C1,PCBP2,PCNA,PIN1,PLSCR1,POLR3E,PTEN,RBL2,RIGI,RRM2B,RUVBL2,SAFB,SFN,SFPQ,STAT1,STAT5A,UBE2I,XRCC6		#N/A
APOC3		transporter		-0.707	bias	0.0033	CLPP,HSPA9,HSPD1,HTRA2,IL6ST,LONP1,SOD2,TGFB1		#N/A
ROR1		kinase		-0.708		0.00124	ABRACL,ARPC2,CDH1,DTD1,ERAP1,GAS6,GLS,HEXB,IDE,MAP1B,MAP2,NDRG1,PTPN6,RACK1,RPL27,RPS4Y1,SF3B3,STMN1,TJP1,TNS1	442 (4)	#N/A
RARB		ligand-dependent nuclear receptor		-0.712		0.0205	ACADM,ADAM10,ATP6V0A4,CASP7,CRYAB,Defa3 (includes others),DHRS3,DLG1,EGFR,EZR,GAP43,GBP6,GNB1,GSDME,HNF1B,HP,ICAM1,Ifi47,IFIT1B,IGFBP3,IGFBP6,Igtp,Iigp1,ILF2,Irgm1,ITGAV,KLK3,LTF,LYZ,MAP2K3,NTN1,PLS1,RAB5A,REG1A,REG3A,REG3G,RIGI,RPL15,Rps27/Rps27rt,SAA1,SERPINA1,SLC16A2,SLC2A1,SPP1,SSR4,STAT1,STAT6,TCEA1,TGFB1,TGM1,TJP1,UBA7,YES1		#N/A
APOC1		transporter		-0.725	bias	0.0368	APOE,CASP3,CDH1,CDH2,FGF2,FSCN1,HSP90AA1,MCL1		#N/A
SLC2A4	-0.228	transporter		-0.726		0.008	ACACA,FH,G6PC1,INSR,LNPEP,MCL1,MLXIPL,PDHA1,RBP4,SLC2A1,SLC2A4,VAMP2	1861 (14)	#N/A
GATA6		transcription regulator		-0.742		0.0437	ABCB1,ACO1,ACTC1,ASPA,ATP6V0A1,ATP6V0A2,ATP6V0C,ATP6V0D1,ATP6V1C1,ATP6V1H,BCAM,BMPR2,BRAF,C4A/C4B,Cald1,CAV1,CD5L,Chil3/Chil4,COL4A1,COL4A2,COX5A,CRYL1,DAB2,DLD,DLST,DPP4,ECSIT,EMD,ENGASE,FGF2,FH,HBA1/HBA2,HNF1B,HNF4A,HSD3B1,IRF6,LAMA1,LAMB2,LDHB,LRRFIP1,MYH11,MYH9,MYLK,NAPSA,NDUFA1,NDUFA3,NF2,NFIA,PECAM1,PGK1,PGM2,PPP1R14A,PTGS1,SCGB1A1,SLC9A3,SORBS3,SPARC,SUCLA2,TAGLN,TGFB1		#N/A
PHF6		transcription regulator		-0.743		0.000577	AS3MT,Eif1,FTH1,H2AX,HINT1,NDUFA4,PEBP1,POLR2A,PPIA,PSMB8,Ptma (includes others),RACK1,RAN,SDSL,SERINC3,SRSF3,TPT1,UBTF		#N/A
SLC13A1		transporter		-0.762		5.1e-07	ACLY,ACSL5,ACTG1,AKR1C3,ALDH1A1,ANKS4B,BYSL,C6,C9,CHD3,COPB2,Defa3 (includes others),EEF1G,EFTUD2,GALE,GFM1,GOLGB1,GPAM,HNMT,HSPA5,HSPA8,HSPB1,IGFBP2,Igtp,INMT,Kap,Mt1,MVD,PALS2,PCK1,REG3A,RPL8,Rplp1 (includes others),RPN1,SDF2L1,SLC16A1,SPP1,SRPRA,ST13,STX6,TFG,TUBA1C,YARS1		#N/A
FGF19		growth factor		-0.792		0.00043	ACACA,ACACB,ACLY,ACSL1,Akr1b7,ALDH1A1,AMY2A,APOE,AQP4,BCL2L1,CD36,CTNNB1,Cyp2d9 (includes others),Cyp4a14,CYP7B1,FABP3,FASN,FBP1,FDPS,GAS2,HLA-DQB1,HMGCR,KL,LCN2,MCAM,MME,PKLR,PROM1,PTGDS,SERPINA1,SERPINA3,SLC10A2,SLC2A2,SLC2A5,TCEA1		#N/A
PPARGC1B		transcription regulator		-0.807	bias	1.08e-08	ACACA,ACACB,ACADL,ACADM,ACADVL,ATP5F1B,ATP5MF,ATP5PO,C3,CDK12,CKB,COX4I1,COX5A,Cox5b/Gm34962,COX7A1,CPT1B,CS,DGAT1,DHCR24,ENO1,ERO1A,FASN,FDPS,G6PC1,GGPS1,GPAM,GRB7,HMGCR,LSS,MCM4,MT-CO1,MT-CO2,MT-ND1,MTTP,MVD,NDUFV2,PCK1,PDK4,SLC2A4	2438 (22)	#N/A
ASXL1		transcription regulator		-0.832	bias	0.0205	Apoc1,CFD,CLP1,FAM162A,GPCPD1,GPD2,HSD11B1,LIPE,LPL,MCM2,PDCD4,PGK1,RAB12,RARRES2,RPL22,SLC2A4		#N/A
BACH1		transcription regulator		-0.839	bias	1.18e-09	ABCB7,ATP5F1B,ATP5F1D,ATP5PF,ATP5PO,COX15,DNAJC7,FTH1,GAPDH,GCLC,GCLM,HCCS,HMOX1,HSD3B1,IMMT,MAFG,ME1,NDUFA2,NDUFA6,NDUFA9,NDUFAB1,NDUFB6,NDUFS7,NQO1,OPA1,PDK1,PDK2,PDK3,PDK4,PHB1,PHB2,SLC25A15,SLC25A22,SPP1,SQSTM1,TIMM13,TIMM8B,UQCRB,UQCRC1	354 (3)	#N/A
HSPB8		kinase		-0.839	bias	0.00073	ACSL1,ALDOA,BAG3,BMPR2,CD36,CDK2,CPT1A,CPT2,ICAM1,LDHA,LPIN1,PDK1,PKM,SLC2A1,SLC2A4	1552 (10)	#N/A
ONECUT2		transcription regulator		-0.848		0.000227	ACLY,AR,BASP1,EGFR,FGF2,KLK3,NAT1,SYTL4		#N/A
PTP4A2		phosphatase		-0.853		0.00283	BCAR1,CTNNB1,PTEN,VCL		#N/A
ESRRG		ligand-dependent nuclear receptor		-0.866		0.000646	ACADM,ACO1,ACO2,ACTC1,ACTN2,ALDOC,ATP2A2,ATP5F1B,CDKN1B,CS,DLAT,DLD,DLST,DYSF,ENO1,Esrra,FABP3,FGF1,FH,G6PC1,GAPDH,HADH,IDH2,IDH3A,KLK3,LDHA,LPIN1,LPL,MDH1,MDH2,NR3C1,NRP1,OGDHL,PCK1,PDHA1,PDHB,PDK4,PKM,SDHB,SLC8A1,SNTA1,SUCLG1,SUCLG2,TPI1	1825 (14)	#N/A
HSF1		transcription regulator		-0.892		4.12e-13	ABCB1,ACACA,ACADL,ACLY,AHSA1,ANXA11,ATG7,ATP5PF,BAG3,BAX,BCL2L1,C1orf226,CBX3,CCDC117,CCT2,CCT3,CCT4,CCT5,CCT6A,CCT7,CCT8,CD36,CDH1,CHD3,CLU,COBL,COL18A1,COL6A2,Cox5b/Gm34962,CPT1B,CRYAB,CSRP2,CTNNB1,CUL1,DCTPP1,DNAJA1,DNAJA4,DNAJB1,DNAJB6,DNMT1,DPT,EFEMP1,EGFR,EIF4A2,ELAVL1,FASN,FBLN1,FGF1,FKBP4,FXR1,HERC4,HMOX1,HNRNPA2B1,HSP90AA1,HSP90AB1,HSPA1A/HSPA1B,HSPA4,HSPA4L,HSPA8,HSPB1,HSPD1,HSPH1,ICAM1…	2303 (18)	#N/A
AR	0.417	ligand-dependent nuclear receptor		-0.893		1.86e-05	AASS,ABCC4,ACTR3,AK3,Akr1b7,Akr1c19,AKR1C3,AKT1,ALDH1A1,ALG5,AR,ARHGAP21,ARHGEF7,ARL8A,ATP2A2,ATP5F1A,ATP6AP1,ATP8A1,AZGP1,B4GALNT1,BASP1,BCL2L1,BMPR2,BOP1,BPGM,C12orf57,C3,C4A/C4B,CA4,CA5B,CALU,CAST,CAV1,CCT3,CD302,CDH1,CDH11,CDH2,CDKN1B,CDO1,CDT1,CENPE,Ces1e,Chil3/Chil4,CHPT1,CKAP4,CLDN3,CMIP,CNN3,COTL1,COX4I1,COX5A,COX6A1,COX6B1,CTNNB1,CXXC5,CYC1,Cyp2d22,DAP3,DCTPP1,DEGS1,DES,DHCR24,DHX9,DNAJC…	2464 (22)	#N/A
SLC25A4	0	transporter		-0.896	bias	0.00271	ARL2,BCL2L1,CLPB,DCTN6,MCL1,SOD2		#N/A
ERBB2		kinase		-0.932		4.27e-15	ABCG2,ABRACL,Acaa1b,ACAA2,ACSL4,ACSS2,ACTB,ADAM17,ADAMTS16,AHNAK,AIMP2,AKAP12,AKT1,AKT2,ALAD,ALAS1,Aldh1a7,ALDOC,ANG,ANGPTL4,ANXA2,ANXA3,AR,ARHGEF5,ASPM,ATP1B3,ATP6AP2,ATP6V1A,B4GAT1,BAG2,BCAM,BCAT2,BCKDHB,BCL2L1,BNIP3,BPNT2,CADM1,CAPZA2,CAVIN1,CAVIN2,CD36,CD47,CD82,CDC16,CDC23,CDC27,CDC37,CDC37L1,CDC40,CDC42BPG,CDH1,CDH11,CDH2,CDK6,CDKN1B,CDT1,CELSR2,CENPE,CES1,CHD4,CHDH,CHMP2B,CHUK,CLDN3,CLEC3B…	2227 (19)	Erbb2
KAT5		transcription regulator		-0.959		0.00176	ACOT2,ALDH1L2,ALKBH7,APEX1,BAX,CAD,CALR,CASP3,CD82,CHD3,CHKA,CRELD2,CTH,DDB1,EGFR,EIF4B,ERCC2,ERLIN1,GNPNAT1,GPAM,HERPUD1,HEXIM1,HNF4A,HSP90B1,HSPA5,HSPD1,HYOU1,KLK3,MAD1L1,MANF,MAPT,MRPL20,NME2,NT5E,PCDH1,PCK2,PDIA4,PIAS2,PNKP,POGK,PSMA7,PSMB7,PSMC4,PSMD12,PSMD6,PSPH,SARS1,SDF2L1,SLC19A1,SLC38A7,SLC6A9,SMUG1,SOD2,SRSF2,STX4,SYCP1,SYNPO,TRIP6,TTR,VPS53,YWHAG,YWHAH,YWHAZ,ZBTB7A	1185 (7)	#N/A
ZNF32		transcription regulator		-0.96	bias	0.0283	ALCAM,ALDH1A1,PROM1,STAT3		#N/A
HTT	0.008	transcription regulator		-0.984		1.57e-23	ABCC10,ACADM,ACAT2,ACOT2,ACTN2,ADRA2B,AGRN,AGT,AKAP12,AKT1,AKT2,ALDOA,ALDOC,AMACR,Anp32a,ANTKMT,AP1S1,APOE,APP,AQP1,ARHGEF7,ARPP19,ATL2,ATP1A1,ATP2A2,ATP2B2,ATP2B3,ATP2C1,ATP5F1A,ATP5F1B,ATP5MF,ATP5PO,ATP8A1,ATPAF1,ATPAF2,B4GAT1,BAIAP2,BASP1,BCAP31,BID,CA12,CA4,CANX,CASP3,CAST,CBR1,CBX1,CBX5,CDH11,CDHR5,CDK2,CDK5,CHKA,CHUK,CLOCK,COL18A1,COL4A1,COL4A2,COL6A1,COL6A3,COX15,COX4I1,COX6A1,CPLX2,CPSF2,…	2282 (20)	#N/A
KLF1		transcription regulator		-0.99		0.0265	ALAD,AQP1,BCAM,BSG,CDKN1B,DMTN,EPB41,EPB42,Hbb-b1,MPP1,PECAM1,SERPINH1,SLC22A4,SLC2A1,SLC3A2,SLC4A1,SPTB,TFRC		#N/A
FLVCR1		transporter		-1		0.0115	RPL35,RPS14,RPS19,RPS27A		#N/A
MAFG	-0.079	transcription regulator		-1		0.0438	ABCC4,GCLC,GCLM,GSTA3,GSTP1,HMBS,HMOX1,MAFG,NQO1,TXNRD1		#N/A
NR3C2		ligand-dependent nuclear receptor		-1.012		0.000247	AGT,Apoc1,APOE,AQP4,ARPC2,ATP1B1,BAX,BCL2L1,BID,CAT,Chil3/Chil4,CNN3,COL1A1,CYFIP2,DDC,DES,ECHDC2,FGF2,FKBP1A,FKBP4,FKBP5,FN1,GHR,GPX1,GPX3,Gsta4,HLA-DQB1,HMOX2,HSPA9,ICAM1,IDH3B,IGF1R,KCNJ10,KDR,LCN2,MAP2,NDRG2,NFIA,NR3C1,PDHB,PPAT,PPIB,PRDX4,PTGDS,REG3G,SERPINA3,SLC9A1,TACC2,TGFB1,TGM2,TSC22D3,TUBA4A,VLDLR	2306 (19)	Nr3c2
TRIB1		kinase		-1.019	bias	1.92e-11	ACAA1,ACAA2,ACACA,ACADL,ACADM,ACOX1,ATP5F1A,Atp5k,COX7A1,COX7A2,CPT1A,CPT2,DNM1L,FASN,INSR,MFN1,MFN2,MT-CO1,NDUFA12,NDUFA4,NDUFA9,NDUFAF3,NDUFAF5,NDUFB11,NDUFB4,NDUFB5,NDUFB8,NDUFS7,OPA1,PDPK1,PIK3CB,PRKAG1,RGL1,RHEB,SMARCD2,TFAM,UQCRC2		#N/A
MAP2K7		kinase		-1.026		0.0199	DUT,ENPP2,FCGRT,FN1,HSPA1L,HSPA5,ITGB1,KLC1,LMO7,LSP1,MAOB,MAP2K4,MTTP,OCLN,PDIA3,PLA2G4A,PLAU,PPP1R7,PTPN11,RPS6,VDR		#N/A
IGF1R	-0.041	transmembrane receptor		-1.042		7.81e-10	ABCC4,ACADM,ACADS,ACP1,ACSL1,ACTN4,ALDOA,ANXA3,APP,AQP4,ATP5F1A,ATP5F1B,ATP5F1D,ATP5MF,ATP5MG,ATP5PD,ATP5PF,ATP5PO,BAX,BCL2L1,Cabp1,CALU,CAPG,CD36,CD5L,CD93,CDH1,CDKN1B,CETN2,CLU,COL18A1,COL1A1,COL4A1,COL4A2,COX4I1,Cox5b/Gm34962,CPT2,CTNNB1,CTNND1,CTSD,DES,DMAC2L,FASN,FLNC,FTH1,GRB10,GTF2B,HADHA,HSD17B7,HSPA5,HTRA1,IGF1R,IGF2R,IGFBP2,IGFBP3,IGFBP4,IVNS1ABP,LASP1,LIPE,LPL,MAPK14,MFN2,MT-CO1,MT-ND3…	2036 (19)	#N/A
MED1	0.069	transcription regulator		-1.08	bias	0.00154	ACAA1,ACACA,ACACB,ACLY,ACOX1,ACP6,AGPAT2,AMBP,ANAPC5,APOB,ARID1A,BAX,BCL2L1,BCL7A,BOP1,CDK2,CFD,CLTC,CYP24A1,CYP4A11,Cyp4a14,DTYMK,DYSF,EDF1,EHHADH,EML1,ERMP1,FABP4,FASN,GHR,Gk,GPAM,GSTP1,Hbb-b1,HPRT1,HSD17B12,HSD17B4,IGFBP3,KATNB1,KCNJ16,KLK3,LBR,MAD1L1,MCL1,MET,MPP7,MTOR,NCL,NID2,NR1I3,NR3C1,ODC1,PDK4,PEX11A,PPP3CB,PXK,RABGAP1L,SCP2,SCPEP1,SEPTIN6,Slc25a1,SLC27A1,SLC27A2,SLC2A4,SMARCA4,TOP1,VDA…	1616 (20)	#N/A
SREBF1		transcription regulator		-1.103	bias	2.72e-14	AACS,AARS1,ACACA,ACACB,ACADS,ACLY,ACSL1,ACSL4,ACSL5,ACSS1,ACSS2,ADGRG1,ADH1C,AK4,ALDOA,ALDOC,APOA2,AR,ARF4,ATOX1,BAX,BCL2L1,Bhlhe41,CAPZB,CFD,CFI,Chil3/Chil4,CHMP2A,COL6A1,COX4I1,CSAD,CSRP1,CTH,CYB5A,CYP51A1,CYP7B1,DARS1,DBI,DGKQ,EHHADH,ETHE1,FABP3,FABP4,FABP7,FASN,FDPS,FN1,G6PC1,G6PD,GLB1,GPAM,GPX3,GRSF1,GSR,Gstt3,HMGCR,HMGCS1,HMOX1,HNF4A,HSPA13,HSPA1A/HSPA1B,HSPA5,IDH1,IDI1,IGHM,IMMT,IVNS1ABP,K…	1778 (16)	Srebf1
FOXI1		transcription regulator		-1.109	bias	0.00316	ATP6V0D2,ATP6V1B1,SLC12A3,SLC26A4,SLC4A1		#N/A
ROR2		kinase		-1.128		0.0163	ABCF3,ABRACL,ARPC3,BOLA1,CDKN1B,CHEK2,CTNNB1,DTD1,ERAP1,GALM,HP1BP3,HSCB,IDE,MAP1B,MAP2,MCM3,MCM4,PTPN6,RACK1,RBL2,RHOA,ROCK2,RPL27,RPS4Y1,SF3B3,SFN,SLC25A46,SLC39A14,SMC1A,TPRKB,TRAPPC2L,TUBB2B		#N/A
RRP1B	0.034	transcription regulator		-1.131		9.21e-08	ALDH5A1,CASP3,CASP7,CYP24A1,DHFR,DNAJC12,EIF3H,EIF4B,EP300,HAT1,HPX,HSP90AA1,HSP90AB1,MCM2,MCM3,MCM4,MCM5,MCM6,MRAS,NUP210,PCNA,POLD1,PRKCA,PRKCD,RPA1,RPA2,RPL11,RPL13,RPL13A,RPL14,RPL19,RPL22,RPL27,RPL37A,RPL39,RPL6,Rplp1 (includes others),RPS10,RPS14,RPS19,RPS26,Rps27/Rps27rt,RPS3,RPS5,RPS8,RPS9,RRP1B,SPP1,TGFB1,TUBG1,VDR		#N/A
PCK1	0.469	kinase		-1.154	bias	0.000396	ACADL,ACADM,ACADVL,ACOX1,CRAT,EHHADH,G6PC1,MLYCD,PCK1,SLC2A4	1717 (13)	#N/A
LDLR		transporter		-1.16		0.0115	A1CF,ACACA,ACLY,ALCAM,ALDH9A1,APOB,APOE,ATP7A,BCL2L1,BGN,CD36,CD47,CPT1B,CTSC,CX3CL1,CYP27A1,CYP7B1,CYTH1,DLAT,DLD,ENG,ENPP4,F3,FABP3,FASN,FBP1,FDPS,G6PC1,G6PD,GALM,GAPDH,GAS6,GATM,GPAM,GPT,H6PD,HMGCR,HSPA5,HSPG2,ICAM1,LCN2,LPL,LRP1,LSP1,LYZ,MERTK,MFGE8,MIF,MINPP1,MVD,NR1H3,PARP1,PCK1,PCK2,PCYT2,PFKL,PGM2,PKLR,PLAU,PRKAA1,PSMA7,PSMB7,PSMC6,PSME2,Serpinb6b,SLC10A2,SLC2A1,SLC2A4,SLC51A,SPP1,UBE2D3,…		#N/A
RHO		G-protein coupled receptor		-1.199		0.00686	ACADM,AP2A2,APP,AQP1,CASP3,CASP7,COL1A2,DPYSL3,EIF2A,EPB41,FBLN1,GNB1,H1-2,HDAC1,HMGB2,LAMB2,Mt1,NCAM1,NID1,NT5E,PSMD11,PSME1,PSME4,S100A6,SELENOP,SERPING1		#N/A
PFDN5	-0.037	transcription regulator		-1.205	bias	0.00015	BAX,PFDN1,PFDN2,PFDN4,PFDN6,VBP1		#N/A
KITLG		growth factor		-1.21	bias	0.000388	ACTB,ATP6V1B2,BCL2L1,BLVRB,BZW2,CA2,CASP3,CAVIN2,CDKN1B,CIAPIN1,CLIC1,CLU,CPSF3,CX3CL1,CYTH1,DCTN6,DHCR24,EEF1A1,EPHB4,ETF1,FTH1,GAS6,GCC2,GNAZ,Hbb-b1,HMOX1,HNRNPF,IGF1R,IGFBP3,IGHM,IK,ITGAV,KDR,KPNA2,KPNB1,LTF,MAP2K1,MME,NFKB2,NMNAT1,NPM1,NR3C1,OSBPL1A,PARVB,PDCD4,PGLS,PKM,PLSCR1,Podxl,PRKCA,PRKCB,PSMB5,PTGES3,RAB4A,RBBP7,RCC2,RING1,RPL7,RPLP0,RPS23,Rps3a1,RPS6,RPS7,SDHC,SEC22B,SF3A1,SHC1,SLC20A…	2104 (15)	#N/A
GATA1		transcription regulator		-1.22		4.11e-05	ABCB10,ABCC4,ACTN1,AIP,ANK1,AQP1,BCL2L1,BLVRB,BZW2,CA1,CA2,CALR,CAVIN1,CBX5,CD36,CDK2,CDK6,CDKN1B,CHCHD6,CIR1,CNN3,COPS5,CPD,CYFIP1,DICER1,DMTN,DUT,ENPP1,EPB42,EXOC1,FECH,FHL1,GART,GNAS,GUCY1B1,Gypa,HBA1/HBA2,Hbb-b1,HNRNPAB,HSPA9,IL6ST,IPO5,ITGA6,KDM4A,KDR,LYZ,MAGED1,MAP3K5,MCM3,MCM5,MSH2,MTHFD1,NCL,NCOA7,NFKB1,NHP2,NOP2,PBXIP1,PCNA,PECAM1,PLEK,PLXNA2,Podxl,POLD1,PTPN6,RANBP1,RPL22,RPL27A,RPS11,R…	1601 (7)	#N/A
SLC30A7		transporter		-1.234		0.00161	AKT1,ALPL,CD36,EPHX1,EPHX2,FABP3,INSR,NT5E,SLC27A1,SLC27A4	1069 (10)	#N/A
Fus	-0.088	transcription regulator		-1.256		7.1e-05	APP,ATP1A1,ATP1B1,BPHL,COL4A2,DNAJC7,Ewsr1,Fus,H1-2,HNRNPH1,HSP90B1,HSPA4,HSPA4L,HSPA5,KANK2,PMM2,PNN,RO60,RPL18,RPL19,RPS15,RPS26,SLC19A3,SLC25A15,SLC2A1,SNRPB,SSH3,TAF15,TUBA4A,VTN		#N/A
FZD4		G-protein coupled receptor		-1.264		0.0033	ALDH1A1,CDH1,CTNNB1,GSK3B,ILF3,PECAM1,PLVAP,PROM1	1936 (12)	#N/A
SCP2	-0.028	transporter		-1.265		0.00112	ACAA1,ACOX1,BSG,FABP1,HMGCR,PCK1,PDZK1,PDZK1IP1,PLIN2,SCP2,Slco1a1	1412 (11)	#N/A
FOXO4		transcription regulator		-1.266		4.65e-05	ACACA,ACLY,Akr1c14,ANXA3,BCL2L1,BECN1,BNIP3,CASP8,CAT,CAV1,CDKN1B,CERS5,COL4A1,COL4A2,CYP51A1,DHCR24,DNAJC3,ENPEP,FABP4,FASN,FLNB,GABARAPL1,GPX3,HMGCR,HMGCS1,HSP90B1,HSPA5,IDI1,IGFBP7,LEMD3,NAMPT,PDIA4,PRCP,PRKAA2,PRKCD,PSMD11,PTGS1,RBL2,RICTOR,SERPINB1,SLC2A1,SOD2,SPTLC2,TGFB1,TXNIP,ZFAND5	1705 (14)	#N/A
CD247		transmembrane receptor		-1.279	bias	0.0263	ALAS1,ANG,CYBA,EIF2S2,ETFA,HSP90AA1,HTATSF1,ITPR1,MTHFS,MYCBP2,NASP,NDUFB6,PPIL2,RPS17,SLC23A2,SNRNP70,SRP14,SSR4,TAF15,TARDBP,VPS4B,XAF1		#N/A
HNF1B	-0.129	transcription regulator		-1.288		0.000113	ACADVL,ACTN1,ALDOB,AMBP,ANXA4,BGN,CA2,CDH1,CPN1,CTNNB1,EPS8,F11R,FBLIM1,FN1,FZD1,GDI2,HNF1A,HNF4A,IGFBP3,ITGA3,ITGB6,KCNJ16,KIFAP3,LAMB1,MET,NID2,OCLN,PDE4C,PDZK1IP1,PKD2,PLAU,RNASE4,S100A6,SERPINA1,SERPINH1,SGK2,SLC22A12,SLC29A1,SLC2A2,SLC5A1,Slco1a1,SPARC,Sult1d1,TACSTD2,TTR,UMOD,UPP1	1700 (10)	#N/A
AHR		ligand-dependent nuclear receptor		-1.291		0.00444	ABCB6,ABCC4,ABCG2,ACACA,ACKR3,ACLY,ACOX1,ACTL6A,ACTN1,AFMID,AHSG,AKR1A1,AKT1,ALDH2,ALDH3A2,ALDH5A1,ALDOA,APP,ARNT,ATP1B1,ATP2B1,BAX,BZW2,C1QB,CADM4,CAPN2,CASP8,CBR1,CD36,Cdc42,CDH1,CDH2,CDK2,CDKN1B,CDO1,CERS2,CERS5,Ces2c,CGREF1,CLCA1,COL12A1,COL14A1,COL1A1,COL1A2,COL4A1,COL4A2,COL6A1,COL6A3,CRP,CRYAB,CTNNB1,CTSD,CYP2A6 (includes others),CYP2S1,DCN,DHFR,DMXL2,DNAJB1,EFEMP1,EGLN1,EHD1,EMILIN1,ENO1,…	2268 (19)	#N/A
CTNNB1	-0.077	transcription regulator		-1.293		5.34e-23	ABCB1,ABCC1,ABCD4,ABCF3,ACAA1,ACACA,ACADL,ACADS,ACADVL,ACAT1,ACAT2,ACLY,ACTB,ACTC1,ACTN4,ACTR3,ADAM17,ADSS2,AGRN,AKAP13,Akr1c14,ALCAM,ALDH1A1,ALDH3A2,ANXA1,AOC3,APP,AQP4,AR,ARFGAP3,ARHGDIA,ASRGL1,ATP5PO,ATP6V0A1,ATP6V0D2,BCAP31,BCL2L1,BCS1L,BECN1,BGN,BOLA1,BTF3,C6,CA3,CADM1,CAPN1,CAPNS1,CAPZB,CASP7,CD36,CD47,CDH1,CDH11,CDH16,CDH2,CDKN1B,CEACAM1,CFD,CHEK2,CLDN2,CLU,CNN2,COL1A1,COL4A1,COL4A2,COX4I1…	2593 (24)	#N/A
PLK1		kinase		-1.331		0.0293	ACKR3,BAX,CDH1,CDH2,CTNNB1,DNMT3A,DTX3L,EEF1E1,EGFR,IFI16,MCM2,MRE11,PARP9,PIK3R1,PIN1,PYCARD,SFN,TGFB1,TGFB1I1		#N/A
MAX		transcription regulator		-1.331		0.00338	ACTC1,APEX1,AR,BAX,BCR,CAD,CBX5,CDKN1B,CSDE1,DHFR,DKC1,FTH1,G6PC1,GLYR1,HDAC2,LAMP2,MTHFD1,NCL,NPM1,ODC1,PDGFRB,PDK1,RBBP4,RBBP7,RCC1,RHOA,SCPEP1,SERINC3,SLC2A1,TMEM126A,TSC2,TXNIP,YBX1,YY1	1078 (6)	#N/A
EP300	-0.098	transcription regulator		-1.331	bias	0.000924	ACACB,ACADL,ACADM,AGT,AKAP12,ALDOA,ANXA6,AR,ARHGAP24,ARHGEF10L,BAX,BCL2L1,BCLAF1,CA12,CA2,CAD,CAMK2D,CAPG,CBL,CD36,CDK2,CDKN1B,CHKA,CHPT1,CKB,CLASP2,CLOCK,CNN3,COL1A2,COMT,CPT1A,CPT2,DDC,DDX3Y,DHFR,DHRS3,DNAJB4,EP300,EPN1,Esrra,EVL,EXOC2,FABP4,FASN,FDX1,FMNL2,FN1,FNBP1,FNDC3B,FRMD4B,FTH1,G6PC1,GIMAP4,Gk,GM2A,GNG2,GRAMD2B,GSK3B,GTF3C2,H6PD,HMGCR,HMGCS2,HMOX1,HSD11B1,HSD11B2,HSP90AB1,HVCN1,IFIT1B,I…	2448 (22)	#N/A
CNR1		G-protein coupled receptor		-1.339		0.00239	ACACA,ALPL,APOE,ATP5PD,CAT,CDK5RAP3,CEACAM1,CORO2A,COX4I1,CYP27A1,CYP7B1,EGF,EPS8,ERRFI1,FASN,FGF2,GLO1,GPX1,HAGH,HPRT1,HSPA4,IGF1R,LAMA1,MESD,NME2,NPHS1,NPHS2,NR3C1,NTN1,PAFAH1B1,PCNA,PDGFRB,PECAM1,PIK3C2A,PLAU,PLD1,PLSCR1,PTK2B,RAC1,RAD21,S100A6,SLC29A1,SLC2A4,SLC35B2,SLIT2,SOD1,STAM2,STAT3,TFAM,TGFB1,TJP1	2089 (19)	#N/A
MYCBP	-0.054	transcription regulator		-1.342	bias	0.00896	CAD,EIF2A,LDHA,NCL,ODC1		#N/A
JUN		transcription regulator		-1.344		0.000903	ABCB1,ACAT2,AKAP12,AKT1,ALAS1,ANXA1,ANXA2,APEX1,APOE,APP,AR,BAK1,BAX,C1QB,C3,C5,CA3,CAMP,CAPN2,CAPNS1,CAV1,CDH1,CDH11,CDH2,CDKN1B,CFD,CLDN2,CLU,COL1A1,COL1A2,COMT,Crip2,CX3CL1,CYGB,DARS1,DICER1,DNMT1,DOCK9,EEF2,EGFR,EHD4,EIF4A1,EPHX2,ERCC4,EZR,F3,FABP4,FABP7,FBLN5,FGF2,FLNC,FN1,FTH1,GALNT1,GAP43,GAS6,GCLC,GOT1,GPT,GSK3B,GSTA5,GSTP1,GTF2B,HK1,HMOX1,HNRNPA2B1,HNRNPU,HOMER1,ICAM1,IFI16,IGF1R,IGF2R,I…	2538 (21)	#N/A
SLC2A3		transporter		-1.348	bias	1.41e-06	ALDOA,G6PD,GAPDH,H6PD,LDHA,LDHB,PFKL,PFKP,PGAM1,PHGDH,PKM,SLC16A4,TPI1		#N/A
TFE3		transcription regulator		-1.38	bias	0.029	ASAH1,ATP5PF,ATP5PO,ATP6V1C1,CDH1,CKB,Cox5b/Gm34962,COX7A1,ENO1,FASN,LDHA,MT-CO1,MT-ND1,MT-ND5,MYH9,NDUFV2,SLC1A1,SLC34A1,TPP1,VPS26A,VPS35		#N/A
PPARGC1A		transcription regulator		-1.399		2.22e-14	ACACA,ACACB,ACADL,ACADM,ACADVL,ACAT1,ACO2,ACOX1,ADGRG1,AGT,AK1,ALAS1,ANG,Apoc3,ATP2B3,ATP5F1A,ATP5F1B,ATP5MF,ATP5PD,ATP5PF,ATP5PO,BAX,BCAT2,BDH1,BID,BNIP3,C3,Cabp1,CASP8,CAT,CD36,CDC42EP1,CIDEB,COL1A2,COL6A2,COL6A3,COX4I1,COX5A,Cox5b/Gm34962,CPN1,CPT1A,CPT1B,CS,CTSA,CTSC,CYP2A6 (includes others),DAXX,DCN,DGAT1,DLAT,DOCK1,DPT,DR1,EGFR,EGLN1,ENDOG,ENO1,Esrra,FABP3,FABP4,FASN,FBLN1,FDPS,FH,G6PC1,GAS…	1573 (18)	#N/A
DAG1	-0.08	transmembrane receptor		-1.408	bias	0.0172	CNP,DAG1,DMD,LAMA1,LAMB1,LAMC1,SLC2A1,SNTA1,UTRN		#N/A
SOX17		transcription regulator		-1.411		0.0187	AMN,AP2M1,CDC42BPB,COL4A1,COL4A2,CTNNB1,GPT,HNF4A,KDR,KL,LAMA1,LAMB1,PROM1,SPARC		#N/A
TOB1		transcription regulator		-1.414		0.0172	BCL2L1,CDK2,CDKN1B,CDT1,DPP7,HUWE1,LETMD1,PCBP4,PLAC8,RBBP6,SNRK,SON,STAG1,TCN2,TMED7,TP53RK,UBA6,WDHD1		#N/A
AGTR1		G-protein coupled receptor		-1.419		0.0136	ACE2,AGT,CASP3,CP,CYBA,EGFR,FN1,GSTA5,GSTM5,GSTP1,HMOX1,MAPK1,MGST1,REN,RHOA,TGFB1,TXNIP,XDH		#N/A
CREB3L2		transcription regulator		-1.463	bias	0.0033	ARF4,COPB1,HSPA5,MCL1,SEC23A,SEC23B,SEC24C,USO1		#N/A
HIF1A		transcription regulator		-1.466		3.78e-09	ABCB1,ABCF2,ACE,ACO1,ACTL6A,ADAM10,ADAM17,AGT,AK4,AKAP12,AKT1,ALDOA,ALDOC,ANGPTL4,APOE,AQP4,ARPC2,ATG9A,ATP2A2,ATP5F1A,ATP5F1B,ATP5PF,ATP5PO,ATP6V0D2,ATP7A,BAX,BCL2L1,BCS1L,BGN,BID,BNIP3,CARS1,CAV1,CAVIN1,CAVIN2,CD36,CDH1,CDH2,CDKN1B,CHKA,COL1A2,CORO1A,COX4I1,COX5A,Cox6c,CTPS1,CTSD,CYB5A,CYC1,CYP2S1,Defa3 (includes others),DNASE1,EGFR,EGLN1,EHD2,EIF4E,EIF4G1,EIF5A,ENG,ENO1,ENTPD1,ERGIC1,ERO1A,FAM…	2920 (23)	#N/A
MTPN	-0.06	transcription regulator		-1.48	bias	0.0194	DDC,MTPN,NFKB1,RELA,TH		#N/A
EIF2AK4		kinase		-1.483		0.00661	ACOX1,AQP4,ATG3,ATG7,ATP2A2,CAT,CD36,DGAT1,FASN,HMOX1,NQO1,PARP1,PCK2,PDHB,PHGDH,PSAT1,PSEN1,PSPH,PYGL,SLC2A2,SOD2	800 (7)	#N/A
NR1H4		ligand-dependent nuclear receptor		-1.484		0.000549	ABCA9,ABCC2,ABCC4,ACACA,ACSS1,Akr1b7,AMBP,ANPEP,APOE,AQP2,BAK1,BGN,C3,Ces1g,COL14A1,COL15A1,COL1A1,COL1A2,COL6A1,CPT2,CTSB,CTSC,CTSZ,DDAH1,DPT,ENPEP,FABP1,FABP7,FASN,FBLN5,FN1,G6PC1,GCLM,GPT,GPX1,GSTA3,Gsta4,GSTA5,GSTM1,GSTM5,HNF1A,HNF4A,HSPA5,INSR,KNG1,LAMA4,LAMB2,LCN2,LDHA,LIPE,MTTP,NDRG2,NR1I3,NR3C1,Orm1 (includes others),PCK1,PGAM1,PGM1,PKLR,PSMD10,PTGS1,RARRES2,RXRA,SDC1,SDHA,SERPINA1,SLC10A…	2446 (21)	Nr1h4
NRG1		growth factor		-1.511		0.000249	ACAT1,ACTN1,AR,ARHGEF2,ARPC4,BAK1,BCL2L1,BDH2,BET1,BIN1,BNIP3,CAPN1,CASP3,CAV1,CAVIN1,CAVIN2,CDC42EP1,CDH1,CDKN1B,CHCHD3,COL1A1,COL6A3,DAB2,DAD1,DAG1,DDAH1,DNAJB2,EEF1A1,ELOA,ERRFI1,ETFB,FGF1,FGF2,FLNA,FN1,FSCN1,G3BP1,GAS6,GLG1,GLS,GPX3,GRB7,HEXB,HMGCR,HMOX1,HNRNPK,IDH3B,IDI1,IMMT,ITGAV,KLK3,L1CAM,LPCAT3,MCL1,MED1,MGLL,MTA1,NDRG1,NDUFS1,NUP214,PAFAH1B1,PCCB,PDCD4,PDE3A,PGAM2,PHGDH,PKLR,PLAU,PRKAC…	2264 (16)	#N/A
ARNT	-0.048	transcription regulator		-1.57		0.00073	ADAM17,AKT2,ALDH7A1,ALDOA,ALDOC,ANGPTL4,ATP5PO,BMPR2,BNIP3,CAV1,CD81,CDKN1B,COX6B1,CRYAB,CTSD,CYP2A6 (includes others),CYP2S1,DEGS1,DNAJC2,EIF6,ENG,ENO1,ERO1A,FURIN,G6PC1,G6PD,GAPDH,Gk,HNF1A,HNF4A,IGHM,INSR,ITGAV,LDHA,Macf1,MPP1,MYL6,MYO1C,NDUFS2,NDUFS3,NDUFS4,NQO1,NR3C1,PCK2,PDPK1,PGK1,PGM2,RANBP1,RANGAP1,SLC2A1,SOD2,SPP1,TFRC,TP53RK,TPI1,TSC22D3,TUBA4A	2100 (20)	#N/A
SOX4		transcription regulator		-1.585		0.00176	Acot1,ACY3,AIF1L,Akr1c12/Akr1c13,ARNT,BAX,BCAR3,BMPR2,CAPN2,CDH2,CNRIP1,CTNNB1,DDAH2,DICER1,Dst,EIF4E3,EMB,ENPEP,ENTPD1,EVL,FHL1,FN1,Fnbp1l,GCAT,GGA2,GLDC,Gm12854/S100a11,GRB7,Hbb-b1,HLA-DQB1,IGFBP4,IGKC,KANK1,LMO7,LUZP1,Ly6a (includes others),LYZ,MAGED1,MAGI1,MAP4K5,MAP7,MARCKSL1,Mt1,NCAM1,NRP1,PECAM1,PITRM1,PLEKHA1,PLXNA2,PNP,PPIC,PPM1F,PRXL2A,PTK2,PYGL,RARRES1,RNASE4,SDR39U1,SLC5A9,SORT1,TAX1B…	850 (7)	#N/A
MITF		transcription regulator		-1.585	bias	0.0429	ACO2,Acp5,ACSL1,ALCAM,ALDH16A1,AMDHD2,AP1B1,AP1G1,AP1S1,AP3D1,APOE,ASAH1,ATP1A1,ATP6V1B2,ATP6V1C1,ATRX,CA14,CD151,CDK2,CDT1,CHKA,CLCN7,COL1A1,COX4I1,CRYBG1,DAPK1,DIAPH1,ECT2,FGD4,FN1,FRMD4B,GM2A,GMPR,HMBS,ITGA3,IVNS1ABP,LGALS3,MCM2,MCM4,MCM5,MCM6,MDH1,MET,MICAL1,NPM3,NR3C1,OSTM1,POLD1,PPM1H,PPP2CA,PTEN,QDPR,RAB27A,RAB7A,SDC1,SERPINF1,SH3BP4,SHTN1,SLC7A8,SNW1,SORT1,STX7,STXBP1,TDRD7,TFAM,TXNIP,UBL…		#N/A
CASR	-0.104	G-protein coupled receptor		-1.611		0.038	ABCC2,BAX,BCL2L1,CASR,CDH1,CDKN1B,CDT1,CLIP1,COL4A1,COL4A2,DCTPP1,EGFR,GNAI2,Hmgn2 (includes others),IGFBP3,IQGAP1,ISG15,KEAP1,LBH,LGALS1,LPL,MAGI1,MYD88,NASP,NDUFV2,ODC1,PDLIM2,PPP1CA,RAC1,RELA,S100A9,SERPINA1,SERPINB6,SLC7A7,SRC,TXN,TXNIP,TYMS,VCL,VDR,ZYX		#N/A
WWC1		transcription regulator		-1.633		0.0378	CDH1,CDH2,FGF1,OCLN,RASSF4,YAP1		#N/A
HOXA10		transcription regulator		-1.634		2.35e-05	ACTB,AIMP2,ALDH1A1,ALPL,APOE,AQP1,ARL2,CA3,CDH16,CFD,CHERP,COL15A1,CTSV,CYP2E1,DDX19B,DPP4,EGFR,EIF3A,ELOC,ENPP2,FAF1,FKBP3,FN1,FZD1,GAS6,GSTA3,Gstt1,HDLBP,HLA-DQB1,HMBS,HMGCR,HNRNPL,HSP90AA1,IDH2,IGFBP3,Ighg2b,INMT,LCN2,LTF,LYZ,MAP1B,ME1,MSN,MYLK,NCAM1,NDRG2,NUDT3,NUP214,P4HB,PDPN,PHGDH,PIGR,PIK3R1,PRKCD,PROM1,RBP1,RELA,REM1,RHOG,RNASE4,RPL37A,SLC27A1,SOS1,TNXB,XDH,YWHAG,ZFYVE9		#N/A
CHEK2	-0.077	kinase		-1.664	bias	0.0114	ADH5,BAX,BCL2L1,H2AX,KRAS,OCLN,SDHA,TJP1,TP53BP2		#N/A
VDR	0.153	transcription regulator		-1.667		0.00537	ACACA,ACE,ACOX1,AGT,AKT1,AKT2,ATP2B1,BAX,BCL2L1,CALB1,CASR,CD36,CDH1,CDT1,CLDN2,CLIP1,COL1A1,COL4A1,COL4A2,CPT1A,CPT2,CUBN,CYP24A1,DCTPP1,EGFR,F3,FASN,FGG,GNAI2,GPD1,Hmgn2 (includes others),ICAM1,IGFBP3,IQGAP1,ISG15,KEAP1,KL,LBH,LGALS1,LIPE,LPL,MAGI1,MYD88,NASP,NDUFV2,NPHS1,OCLN,ODC1,PDLIM2,PLCG1,PLD1,PLIN2,PPP1CA,PTPRF,RAC1,RAD50,RELA,REN,S100A9,S100G,SERPINA1,SERPINB6,SLC10A2,SLC25A10,SLC25A20,…	2089 (22)	#N/A
CCND1		transcription regulator		-1.694		0.000636	ABCC4,AFAP1,AHNAK,AR,ARHGEF2,ASAP2,ASPM,AZGP1,BCLAF1,C11orf58,C7,CALU,CDH1,CDK2,CDK6,CDKN1B,CLPB,COL1A1,CPNE3,DHCR24,DNMT1,DYNC1LI1,EEF1B2,EGFR,EIF5,ELAVL1,ENDOD1,ENO1,ENPP2,EPS8,ERBIN,ERRFI1,FAM120A,FLNA,G3BP1,GALNT11,GJB1,GNMT,HACL1,HSPA1A/HSPA1B,HSPA8,HSPB1,ITGAV,ITGB6,ITSN2,IVD,JPT1,KLK3,LAMB2,LASP1,MAGI2,MAP3K5,MBLAC2,MCM4,MESD,MTMR1,MYLK,MYO7A,NIBAN2,NOP2,NOP58,NT5E,PAH,PBLD,PCNA,PCYT1A,PDC…	2113 (22)	#N/A
TEAD1		transcription regulator		-1.711	bias	6.21e-21	ACADL,ACADM,ACADS,ACADVL,ACSL1,ATP5F1A,ATP5F1B,ATP5F1C,ATP5F1D,ATP5MF,ATP5MG,ATP5PB,ATP5PD,ATP5PF,ATP5PO,CDK6,CDKN1B,COX4I1,COX5A,Cox5b/Gm34962,Cox6c,COX7A2L,Cox7c,CPT1B,CPT2,CS,CYC1,DES,ECH1,ECHS1,ETFA,ETFB,ETFDH,FABP3,GSK3A,GSK3B,HADH,HADHA,HADHB,LIMCH1,MYH1,MYH4,NDUFA1,NDUFA10,NDUFA11,NDUFA12,NDUFA13,NDUFA2,NDUFA3,NDUFA4,NDUFA5,NDUFA6,NDUFA7,NDUFA8,NDUFA9,NDUFAB1,NDUFB10,NDUFB3,NDUFB4,NDUFB5,N…	1589 (7)	Tead1
NFAT5		transcription regulator		-1.727		0.0204	ACTN1,ACTN2,AKR1B1,AQP1,AQP2,AQP4,AR,ATP2A2,CFL1,CHEK2,CLIC3,COL1A1,COL1A2,COL4A1,DAXX,F3,FABP3,GNA13,HLA-DQB1,HSPA2,IFI16,IFIT1B,IFIT3,IGFBP7,Iigp1,IRAK1,IRGM,Irgm1,ITGA1,LCN2,Ly6a (includes others),MCM6,MYLK,NFKB1,PFKP,PLIN2,PTGS1,ROCK2,RPA1,RPS7,SLC5A3,SLC6A6,SOD1,SPP1,STAT1,VCL,VLDLR,VWF		#N/A
RAF1	0.031	kinase		-1.729	bias	0.0443	ACAT2,ACOT7,AKAP12,ANXA1,ATP6V1B1,BECN1,CA2,CDC42EP1,CDKN1B,CRP,CRYAB,CSTF1,CTNNB1,CTSH,DHRS3,GRN,HNRNPA2B1,HNRNPAB,HPCAL1,HSD11B2,HSPB1,IGBP1,IGF1R,IGFBP3,ITGB1,LDHA,LPGAT1,MAOB,MCF2L,MET,MGLL,NFKB1,NOP56,NQO1,OCLN,PC,PCK1,PHLDA2,PLAU,PLD1,PLEC,PNP,PPP1R10,RAC1,RAN,RPS2,RTCB,SDC1,SELENBP1,SMAGP,SNRPD1,ST6GALNAC2,TCOF1,TGM2,TOMM40,Tpm1,TSC22D1,TUBA4A,TUBB2A,TUBG1,TXNIP,ZFP36L2		Raf1
CDK6	-0.054	kinase		-1.742		0.00871	ABCB1,ACACA,ACTN2,ACVR1B,AGT,APBB2,ATP5PF,ATP6V1B2,AUH,CASP8,CD36,CDK6,DGKD,DHFR,DSP,FABP4,FN1,GFPT1,GSTP1,HNRNPD,INPP5J,ITPR1,KRAS,MAP2K6,MTHFR,PDPK1,PIK3CA,PIK3CB,PIKFYVE,PRKACB,PRKCB,PYGM,RBL2,TMEM50B,TSC1,TSC2,YAP1	2040 (20)	#N/A
BDNF		growth factor		-1.749		9.81e-07	ACOT7,ADAM17,AGRN,ALDH7A1,Ank2,ANXA2,ANXA5,AP3D1,APEX1,APP,AR,ARIH1,ARVCF,ATP2A2,BAG3,BCL2L1,BID,CASP3,CD36,CDADC1,CP,CPLX2,CSPG4,CYGB,CYRIA,DCTN1,DNAJC21,DPYSL3,EEF1D,EEF2,EPB41L2,FLNA,FLNB,FSCN1,GAP43,GLUL,GNAI1,GNAO1,GNAQ,GPC4,GPS1,GRB14,HADHA,HMGCR,HOMER1,HSD17B12,HSD17B4,HSPA2,HSPA4L,HSPA5,ITPR1,KIF1B,KLC1,LAMB2,LAMC1,LCN2,LGALS1,MACROD1,MAN2A1,MAP1B,MAPK1,Mapre2,MAPT,MVD,MYO5A,MYO6,NCAM1,NP…	2310 (22)	#N/A
SMAD3		transcription regulator		-1.764		0.312	ABCG2,ABI2,ACLY,ACSS2,AGPAT2,ALPL,APOA2,APOB,ARHGAP24,ARHGAP27,BGN,C3,CDH1,CDH11,CDH2,CES1,COL1A1,COL1A2,COL4A1,COL4A2,COL6A1,COL6A2,COL6A3,CPT1B,CRP,CTNNB1,CYP51A1,DAPK1,DDB1,DEPTOR,DES,DGAT1,DOCK4,ENG,F12,FASN,FBN1,FCGR2B,FN1,G6PC1,GLS,HMOX1,HNF4A,HP,HSP90B1,HSPA5,ITGB1,KLK3,LAMA4,LAMB1,LAMC1,LGALS9B,LPGAT1,Ly6a (includes others),MBOAT2,MOGAT1,Orm1 (includes others),PABPC4,PC,PCNA,POR,PTPRK,RAC…		Smad3
NFYA		transcription regulator		-1.784	bias	0.0324	ABCB1,ACLY,CALR,CAT,CBS/LOC102724560,CHEK2,COL1A2,EPHX1,F12,FASN,FTH1,G6PC1,GPAM,GUCY1B1,HLA-DQB1,HSD17B7,HSPA5,ICAM1,LMAN1,LPIN1,NPR1,PCK1,PGK1,PKM,THOP1,TXNIP,UBE2I,VWF		#N/A
IGBP1	0.028	phosphatase		-1.802		0.0132	CDH1,CHUK,CLDN3,ELAVL1,RAC1,TJP1		#N/A
GATA4		transcription regulator		-1.809		1	ACACA,ACE2,ACTC1,ACTN2,ADSS2,ASS1,ATG7,ATP2A2,BCL2L1,BECN1,CA12,CLDN2,COL1A1,COL1A2,DAB2,DES,EPHX1,FABP1,FGF2,GTF3C2,HAO2,HK1,HSD3B1,HSPA5,IFI16,IGFBP6,INMT,IRF6,KLK3,LCN2,LDHA,LRRFIP1,MYH9,MYL1,NF2,Orm1 (includes others),PDHA1,PFKP,PGAM1,PML,POSTN,PTGDS,PTGS1,SERPINA3,SGPL1,SLC10A2,SLC8A1,SLC9A3,SP1,SPP1,TAGLN,TGM2,THBS4		#N/A
WBP2	-0.033	transcription regulator		-1.813		0.038	ADAT2,APOB,BSDC1,CASP7,COL4A1,COL6A3,COLEC12,CORO1C,CSPG4,CTH,CTNNB1,CYP24A1,DYNLRB1,ENDOG,FARSB,FHL1,GPS1,HMGB2,HNMT,HSD17B10,IGBP1,KIFBP,MAPRE3,MTMR1,NECTIN1,OGA,PDAP1,PI16,PRKACA,RARRES2,RNMT,SEPTIN2,SFXN3,SIGMAR1,SLC27A2,STX3,TAGLN,TM9SF4,TMA7,TMED4,WLS		#N/A
PLAUR		transmembrane receptor		-1.825		0.136	ANG,BCL2L1,CDH1,CDH2,CTSB,H2AX,ITGA6,ITGB1,KDR,MT-CO1,PLAU,RAC1,XRCC5,XRCC6		#N/A
FGF2	-0.032	growth factor		-1.842		1	ACE,ACTC1,ADGRL2,AGAP3,AGL,AKR1B1,AKT1,ANG,ANGPTL4,ANPEP,AQP1,AR,BAX,BCL2L1,BGN,BNIP3,CALB1,CAPZA2,CAV1,CDH1,CDH11,CDK2,CDKN1B,CNP,COL1A1,COL1A2,COMMD3,CRYAB,CSPG4,CTNNB1,CYGB,DAD1,DCN,DES,EGFR,ENO1,ENPP1,ENPP2,EPCAM,ERRFI1,F3,FABP4,FAH,FBN1,FDX1,FGF2,FLNA,FN1,FTH1,GAP43,Gm21596/Hmgb1,GRB7,GSK3B,ICAM1,IFITM2,IGF1R,IGFBP2,IGFBP3,IGFBP4,ITGA1,ITGA3,ITGB1,KDR,KL,KRAS,LAMA1,LAMB1,LMNA,MACROD1,MAPT,MC…		#N/A
SMARCA4	-0.034	transcription regulator		-1.867	bias	0.0104	ABCB1,ABHD2,ABRACL,ACE,ACE2,ACSL5,ACTN4,ADGRG1,AGT,AHNAK,ALDH2,ALDOC,ARHGDIB,ATG9A,ATP2B4,ATP6V1B1,AZGP1,BAK1,BIN1,CA14,CASP3,CCDC9B,CD47,CD63,CDH1,CDH11,CDH16,CDH2,CDK2,CDKN1B,CEACAM1,CHEK2,CNP,COL1A1,COTL1,CP,CPM,CRYBG1,CTNNB1,CTSB,CTSH,CUL4A,CUL4B,CYP4B1,DES,DHFR,DYNC1H1,DYNLT3,DYSF,EFNB1,EVA1A,F3,FABP4,FADS3,FBLIM1,FBP1,FGG,FHL2,FKBP5,FLNB,FMO2,FN1,GAPDH,GCAT,GCHFR,GCLC,GNAI3,GPM6A,GPX1,GSTO1…		#N/A
NOTCH3		transcription regulator		-1.868	bias	0.0211	ACTN1,CASP3,CCAR1,CDH1,CDH11,CDKN1B,COL14A1,COL15A1,COL18A1,COL6A2,DES,FABP7,FN1,GUCY1B1,ITGA1,ITGA3,KDR,MYH11,PDGFRB,PRAG1,PROM1,PTEN,SDC2,SMTN,SPARC,TAGLN		#N/A
IKBKB	-0.182	kinase		-1.877		0.475	Acp5,AEBP1,AMPD3,AR,BAX,BCL2L1,C3,Cald1,CASP8,CDH1,CDH13,CDK2,CLU,COL1A1,CP,CTNNB1,CTSB,CTSZ,CX3CL1,CYBA,CYP7B1,DCN,ECT2,EGLN1,ENPP2,F3,FASN,FSCN1,GM2A,GRN,Gstt1,H2AX,HLA-A,HMOX1,ICAM1,IFI16,IFIT1B,IGFBP2,IGFBP6,IGFBP7,IKBKB,ILK,ISG15,LCN2,LIPE,LMNB1,MAT2A,Mt1,MYD88,MYO1D,NAGLU,NFKB1,NFKB2,NID1,PLA2G4A,PLAU,POSTN,PTEN,PTK2B,PTPN13,RABEP2,RBP1,RELA,SLC16A2,SOD2,SOD3,STAT3,TGFB1,TLN1,TMEM176B,UACA		#N/A
EGF	-0.037	growth factor		-1.878		0.00122	ABCG2,ABI1,ACOT2,ACSL4,ACTC1,ACTN1,ADA,ADAM17,AKT1,ALCAM,ANGPTL4,ANPEP,AR,ARF6,ARHGEF2,ATP2A2,BAK1,BCL2L1,BET1,CASP3,CAV1,CAVIN2,CDC34,CDC42EP1,CDH1,CDH11,CDK2,CDK5,CDKN1B,CLCN3,CLCNKA,CLDN2,CLDN3,CLU,COL1A1,COL1A2,COL4A2,COMMD3,CPB2,CSPG4,CTCF,CTRB2,CTSD,DAD1,DCN,DDX5,DES,DGKD,DPP4,DVL2,EEF1A1,EGFR,ENAH,EPCAM,EPS15,ERRFI1,EZR,F3,FABP7,FASN,FGD4,FGF2,FN1,GAK,GFPT1,GLG1,GLUL,GRB7,GSK3B,Gsta4,GSTP1…	2658 (15)	#N/A
GDF2		growth factor		-1.879		1	ABCG2,ACTC1,ANXA3,ATP1A1,BID,BMPR2,CAV1,CDH11,CLYBL,COL1A1,CRYAB,EGFR,ELOVL1,EMB,ENG,ENPP2,FASN,G6PC1,HTRA1,ICAM1,MAP2,NRP1,POSTN,SERPINB9,SERPINF1,SLC12A3,SLC3A2,SLC6A6,SLC7A5,SLCO2A1,SPP1,YWHAH		#N/A
MAP2K5		kinase		-1.897	bias	0.00395	AACS,ACACA,ACLY,ACSS2,ALDOC,BCAR1,CYP24A1,CYP51A1,DHCR24,FDPS,HMGCR,HMGCS1,HSD17B7,IDI1,LSS,MVD,NSDHL,PDE3A,RDH11,STARD4,TH	673 (7)	#N/A
ITGB2		transmembrane receptor		-1.912		1	BAX,BCL2L1,CRIP1,FN1,RAC1,RHOA,TGFB1		#N/A
FOSL1		transcription regulator		-1.912		1	DOCK9,EHD1,GCLC,LCN2,MAP1B,MET,NRP1,PLAU,SPARC,YAP1		#N/A
B2M		transmembrane receptor		-1.915		0.465	AKT1,FCGRT,HLA-A,HLA-DQB1,IGF1R,MTOR,TAPBP,TGFB1		#N/A
TP53		transcription regulator		-1.917		6.97e-78	AATF,ABAT,ABCB1,ABCB6,ABCB8,ABCC1,ABCC2,ABCG2,ABHD4,ACAA2,ACACB,ACADL,ACADM,ACADS,ACADVL,ACAT1,ACE,ACLY,ACO1,ACO2,ACOT11,ACSF2,ACSF3,ACSL1,ACSM5,ACSS1,ACSS2,ACTB,ACTL6A,ACTN1,ACTN4,ADA,ADD3,ADH5,AGO2,AHCY,AIFM2,AK1,AK3,AK4,AKAP12,AKAP13,AKR1B1,AKT1,ALDH1A1,ALDH4A1,ALDH9A1,ALDOA,ALDOC,ANK1,ANXA1,ANXA2,ANXA3,ANXA4,ANXA6,AP1B1,AP3B1,APBB2,APEX1,API5,APOE,APP,AQP2,AR,ARHGAP1,ARHGAP5,ARHGEF2,ARL6IP1,A…	2231 (18)	#N/A
MBD2	-0.07	transcription regulator		-1.969		1	ACTB,AMY2A,APOE,ASS1,BCAT2,CDH1,DPP4,G6PD,GSTP1,IGHM,OAT,PAK2,PLAU,PROM1,SGK2		#N/A
ONECUT1		transcription regulator		-1.981		6.88e-14	AASS,ABCB8,ABCC2,ABL2,ACACB,ACSS3,AKAP13,ALDH5A1,AMBP,AMT,APCS,APIP,APOH,ARHGAP32,ARL1,ARMC6,ARMT1,ATG9A,BCAR1,BCKDHA,C1S,C8G,CCT8,CD36,CDK2,CFI,CIR1,CLDN2,CLNS1A,COA4,COPB2,COPS7A,COX4I1,COX7A2L,CYGB,CYP51A1,DHRS4,EIF4A1,ELOA,ELOVL1,EXOSC5,F9,FADS3,FASN,G3BP2,G6PC1,GBF1,GJB1,GRB2,GTF2E1,GUF1,HABP2,HMGB2,HMGCR,HNF1B,HNF4A,HNRNPA2B1,HNRNPR,HSD17B4,HSPA1A/HSPA1B,HSPH1,IRF6,ITGAV,ITIH1,LPL,LRRC59,LU…		#N/A
ATF3		transcription regulator		-1.982		0.026	ADA,ADIPOR1,AMPD2,CAD,CD82,CDK2,CTNNB1,CTPS1,CX3CL1,DCTPP1,DHODH,DUT,FBP1,G6PC1,GBP6,HSPA5,HSPB1,ICAM1,IMPDH2,ITGA1,KL,KLK3,MSH2,MTA1,NFKB2,NUDT5,PAICS,PAPSS2,PCK1,PFAS,PHGDH,POLD1,POLD2,POLR2A,POLR3H,Prps1l3,PSAT1,PSPH,RAB11A,RRM1,SP1,SRI,STAT3,UPF1		#N/A
PTPRC		phosphatase		-1.987		1	APP,CDK2,CDKN1B,IGHM,MCL1		#N/A
ERP29	0.114	transporter		-1.994		0.181	OCLN,PARD3,SCRIB,TJP1		#N/A
AJUBA		transcription regulator	Inhibited	-2		0.12	BCAR1,CDH1,CRK,DOCK1,PTK2		#N/A
PLA2R1		transmembrane receptor	Inhibited	-2.029	bias	6.12e-11	ACSL4,AK3,ALDH2,ATP5F1B,ATP5PD,BDH2,CTSA,CTSD,DPYSL2,HAGH,LAP3,MGST1,NDUFA5,NDUFS3,PEBP1,SDHA,SDHB,SOD2,SQOR,TFAM,TGM2,TPP1,UQCRFS1		#N/A
LCK		kinase	Inhibited	-2.034		0.315	ANXA1,BAK1,BCL2L1,CSNK2B,DKC1,EIF6,FBL,NHP2,NOP58,NR1H3,PLCG2,POP7,RPL4,RPS27L,SFPQ,TCOF1,UTP14A,XPO1,XRN2		#N/A
LRP1	-0.028	transmembrane receptor	Inhibited	-2.057		0.0019	APP,C1S,CDH1,CDH2,CREB1,CTSD,DNM1L,GSR,IDE,INSR,ITGB1,LRP1,MFN2,MRC2,OPA1,PDGFRB,PLIN2,PPIA,PRDX4,PRDX5,SERPINF1,SERPING1,SLC2A4,SQSTM1	2486 (20)	#N/A
Rhox5		transcription regulator	Inhibited	-2.086		0.0809	Anp32a,BPGM,CA3,HPRT1,IDH3A,NPM3,RETN,SLC22A4,TFRC,TMEM176A,TMEM176B		#N/A
ZAP70		kinase	Inhibited	-2.09	bias	0.0019	ALAS1,ANG,ANXA1,CSTF2,CYBA,ETFA,FKBP5,HSP90AA1,HTATSF1,ITPR1,MYCBP2,NASP,NDUFB6,PLCG2,PLEC,SEC14L1,SLC23A2,SNRNP70,SRP14,SSR4,TAF15,TSC22D3,VPS4B,XAF1		#N/A
HOXA3		transcription regulator	Inhibited	-2.105		0.461	ANXA2,Cdc42,ENG,HBA1/HBA2,ITGAV,ITGB1,NR2F2,PLEK,PRKCD,ROCK1,SHANK2,STAT6		#N/A
SP1	-0.155	transcription regulator	Inhibited	-2.105	bias	1.71e-05	ABCB1,ABHD2,ACSL1,ACSS1,ADA,ADD3,ADH5,ADSS2,AEBP1,AKAP12,Akr1b7,ALDH3A2,ALPL,ANK1,APOE,AR,ASS1,ATP2A2,ATP2A3,ATP5F1B,ATP6V0C,ATP7A,BAG2,BAX,BSG,C1QBP,CAD,CAMP,CASP3,CAT,CAV1,CBS/LOC102724560,CDC42BPG,CDH1,CDH2,CDK2,CDK6,CDKN1B,CEACAM1,CES1,Ces2c,CKB,COL1A1,COL1A2,CR2,CRYAB,CSNK2A1,CTH,CTSD,CYC1,Cyp2d9 (includes others),CYP51A1,CYP7B1,DHCR24,DHFR,DIAPH1,DMD,DNMT1,DNMT3A,DRG2,EGFR,ENG,ENTPD5,EZR,F3…	2093 (18)	#N/A
E2F1		transcription regulator	Inhibited	-2.107		1.04e-11	ABCB1,ABCG2,ACADL,ACSL5,ACTR1A,ACTR3,ADK,AKT1,ALG5,ALPL,AR,ARID1A,ATG4B,ATG7,BAK1,BAX,BCL2L1,BCS1L,BECN1,BID,BNIP3,BUB3,CA2,Calm1 (includes others),CALR,CASP3,CASP6,CASP7,CASP8,CAV1,CBX5,CCT2,CCT4,CD2AP,CDH1,CDH2,CDK2,CDK6,CDKN1B,Ces1b/Ces1c,CHEK2,CKB,CLIC1,COPS8,COX4I1,COX5A,Cox7c,CPT2,CRKL,CRYAB,CSDE1,CSE1L,CTNNB1,CTSB,CWC27,CYB5A,DDAH2,DDX1,DDX39B,DHFR,DIABLO,DNMT1,DUT,ECT2,EI24,EIF3I,ERH,Esrr…	2285 (20)	#N/A
SOX7		transcription regulator	Inhibited	-2.111		1	ADGRG1,COL4A1,COL4A2,ENG,HSPG2,IRF6,KDR,MFGE8,NF2,PLAU,PRKCA		#N/A
TCOF1	-0.014	transcription regulator	Inhibited	-2.121	bias	4.76e-10	AK4,AKR1B1,ALDH1A1,ANXA2,ARHGAP6,ARIH1,ASAP1,BCLAF1,BNIP3,BPHL,CAPRIN1,CNBP,DDX42,DNAJC11,EPB41L1,FABP3,GALK1,GCNT1,GGT1,GMPR,GRHPR,GTF3C4,IQGAP1,MAPK14,MBOAT2,MED1,MFAP1,NDRG1,Nolc1,Nptn,NUDCD3,NUDT14,NUP155,PLEKHA5,PPIG,PPIL4,PRPF40A,PSMC6,QRICH1,RASA1,RBM10,RGPD4 (includes others),SAFB2,SERPINA1,SH3BGRL,SLC2A1,TBRG4,THOC1,TXNRD1,UBA3,UPF2,WWC2		#N/A
NR4A3		ligand-dependent nuclear receptor	Inhibited	-2.125		0.39	AASS,ATP5F1A,BAX,CD5L,COL1A1,COL6A1,COL6A2,FABP4,FBP1,FBP2,G6PC1,LPIN1,MFN2,MT-CO1,MYH1,MYH11,MYH4,NDUFA5,NDUFB8,NQO1,PDPR,SDHB,UQCRC2		#N/A
CD40		transmembrane receptor	Inhibited	-2.128	bias	5.67e-06	AIMP2,ANPEP,ATP6V0A2,ATP6V0D1,ATP6V1A,ATP6V1B2,ATP6V1C2,ATP6V1D,ATP6V1H,BAX,BCL2L1,BECN1,BYSL,CALR,CDK6,CDKN1B,COX10,COX17,COX5A,COX6A1,COX6B1,COX7A2,CR2,CUL1,CX3CL1,CYC1,DCTPP1,DDX18,ENO1,EXOSC5,F3,FARSA,FCGR2B,GAPDH,GFPT1,GLS,GNL3,HK1,HLA-DQB1,HSP90B1,HSPA5,HSPD1,ICAM1,IGHG1,Ighg2b,IL13RA1,IPO4,ITGB1,JCHAIN,LDHA,LGALS3,Ly6a (includes others),MCM4,MET,MRTO4,MYBBP1A,NDUFA12,NDUFA13,NDUFA2,NDUFA4,…	2291 (18)	#N/A
SUCNR1		G-protein coupled receptor	Inhibited	-2.137	bias	0.00198	COL1A1,COL1A2,COL4A2,ITGB1,LAMA5,LAMB1,LAMB2,LAMC1,MYH1,MYH4,NID1		#N/A
HOXC8		transcription regulator	Inhibited	-2.17		0.0883	APP,ASS1,CDH11,CNN1,Eif2s3y,EMB,Ly6a (includes others),NQO1,REN,SERPINF1,SPP1,TAGLN		#N/A
MAP3K12		kinase	Inhibited	-2.183		4.06e-05	ACTB,ACTG1,APP,CASP3,CRP,RPL12,RPL27A,RPL37A,RPS18,RPS2,RPS8,STAT3,STMN1,TUBA1A,TUBB,TUBB2A,TUBB2B	1429 (7)	#N/A
RELB		transcription regulator	Inhibited	-2.191		1	ABCB1,ANXA5,BCL2L1,BECN1,ENPP2,IGHG1,IGHM,MARCKSL1,MAT2A,NFKB2,PLPP3,RELA,SOD2		#N/A
ILK	-0.075	kinase	Inhibited	-2.207		0.00121	AQP2,CDH1,CHUK,CTNNB1,DHFR,FN1,GSK3B,HSPA8,IKBKB,ITGA6,ITGB1,KRAS,LIMS1,MAPK1,MAPK3,PARVA,RICTOR,RNH1,RSU1,SLC4A1,TGFB1	2525 (18)	#N/A
MAPK9	0.139	kinase	Inhibited	-2.213		0.0485	ACACA,ACLY,AQP1,BAK1,BAX,CAV1,CDKN1B,CDT1,CHERP,DMD,EGF,EIF4E,F3,FASN,Fxyd2,GAPDH,GPAT4,GSTM1,HMGCR,HMGCS1,IFI16,IGFBP2,Iigp1,LGALS3BP,LMNA,LMO7,LPL,LSM3,LUC7L3,MARCKSL1,METAP2,MIF,NCL,NME2,NMI,NR1H3,OCLN,PDIA3,PLA2G4A,PLIN2,PTEN,RAC1,RAD23B,RILPL1,RPSA,SERPINA1,SF3B4,SOD2,SOD3,VDR,ZYX		#N/A
FOXL2		transcription regulator	Inhibited	-2.213		1	BID,CLU,CPM,ICAM1,MYO6,RAF1,SLC35F2,SOD2		#N/A
GRHL2		transcription regulator	Inhibited	-2.219		1	ARHGEF28,CDH1,EFEMP1,OCLN,TGM1		#N/A
BMPR2	-0.079	kinase	Inhibited	-2.224		1	CLIC4,CTNNB1,EFNB1,FN1,ICAM1,SPP1		#N/A
PGRMC2	-0.003	transporter	Inhibited	-2.236	bias	0.00316	ATP5F1A,MT-CO1,NDUFB8,SDHB,UQCRC2		#N/A
S100A6	-0.339	transporter	Inhibited	-2.236		1	CDH1,EXOSC8,PPP3CB,TMPO,TYMS,YBX3		#N/A
HGF		growth factor	Inhibited	-2.24	bias	0.0427	ABCG2,ACKR3,ADGRG1,ADGRL2,AIFM1,AIMP2,AKAP12,AKAP13,AKT1,ANGPTL4,ANK3,ARPC5,BAG2,BCL2L1,BMP2K,CASP8,CAV1,CD93,CDH1,CDK2,CDKN1B,CGRRF1,CHD2,CHIA,CNBP,COL1A1,COL1A2,COL4A1,COPB1,CRYAB,CSE1L,CTNNB1,CUL2,CUL3,DDX21,DDX3X,DES,DKC1,DTYMK,DYNLL1,DYRK1A,EBP,ENTPD1,EPCAM,ERRFI1,F3,FAM50A,FKBP5,FLNA,FN1,FNDC3A,G6PC1,GAB1,GAK,GNA13,GRB10,GRB14,GUCY1B1,HDGF,HK1,HMOX1,HOMER1,ICAM1,IGFBP3,IGFBP4,IL6ST,INPPL1,I…		#N/A
SYVN1	-0.036	transporter	Inhibited	-2.251	bias	4.84e-13	ABCC4,ANO10,APP,ATP1A1,ATP1B3,ATP6AP1,BCAT1,CAVIN1,CD151,CDA,CSNK1A1,CSPG4,CTPS1,DAB2,DAG1,DCTN1,DPYD,EMC7,F3,FASN,GANAB,GGCX,GNB2,GSK3B,HLA-A,HNRNPM,HSPB1,IFITM2,IGF1R,IGHM,IGKC,ITGA3,ITGA6,ITGAV,ITGB1,L1CAM,LDHB,LGALS3BP,LMBRD2,MCAM,MED25,MYOF,NFKB2,NUDT21,PCBP1,PLPP3,POLR2B,PSMC3,PTBP1,RAB10,RAB34,RNF31,RPL10,RPL18,RPN2,SIRT2,SKIC2,SLC12A3,SLC16A1,SLC2A1,SLC30A1,SLC35B2,SLC39A10,SLC3A2,SLC43A2…	1669 (9)	#N/A
IL10RA		transmembrane receptor	Inhibited	-2.268		4.74e-05	AADAC,ABAT,ABCB1,ACSL1,ACSM3,ACSS2,ADD3,ADGRL2,ADH1C,Akr1c14,ALDH2,ALDOB,ASS1,BAX,BNIP3,C3,CA2,CBS/LOC102724560,CD36,Ces1f,Ces1g,Ces2g,CLCN7,COL14A1,CSRP2,CTH,CYFIP2,CYP2S1,DCN,DPEP1,DPT,ECM1,EFEMP1,EGF,ENTPD5,ERO1A,FADS3,FAM83B,FBN1,FERMT1,FHL1,FN1,GAS6,GBP6,GHR,GNE,Gsta4,GSTM1,GSTM5,HAO2,HLA-A,HSPA8,IFI16,Ifi47,Iigp1,IRGM,Irgm1,KLK3,LCN2,Ly6a (includes others),MAOB,MECR,MEP1A,NAMPT,NDRG2,Nnt,NP…	1599 (7)	#N/A
NR1I3	-0.152	ligand-dependent nuclear receptor	Inhibited	-2.299	bias	2.71e-06	ABCB1,ABCC2,ABCC4,ACOX1,ALAS1,ALDH1A1,Aldh1a7,APCS,Ces2c,CORO7/CORO7-PAM16,CYP27A1,CYP2A6 (includes others),CYP7B1,EI24,EPHX1,FAM107B,FASN,G6PC1,Gsta4,GSTA5,GSTM1,GSTM4,GSTM5,GSTP1,Gstt1,HK1,HNF4A,HSD17B4,ICAM1,IGF2R,Mt1,Nedd4,PAPSS2,PCK1,PGD,POR,PPP6R3,PSMB7,PTPN11,RARRES1,RPA2,SHOC2,SLC29A1,Sult1d1,TUBA4A,UGT1A3,UGT2B28	1735 (4)	#N/A
FOXO1		transcription regulator	Inhibited	-2.3		1.14e-06	ACACA,ACLY,ACSL5,ADIPOR1,AGT,AIFM2,AIP,ALAS1,ALDOB,ANGPTL4,ANXA3,Apoc3,AR,ASPM,ATP5F1B,ATP5PF,ATP6V0A1,ATP6V0D2,ATP6V1D,BAX,BCL2L13,BECN1,BID,BLNK,BNIP3,CA2,CASP6,CASP8,CAT,CAV1,CD36,CDK5RAP3,CDKN1B,CERS5,COL1A1,COL4A1,COL4A2,COX10,CPT1A,CPT1B,CPT2,CS,CTSV,CYP27A1,CYP7B1,DAPK1,DNAJC19,EFHD1,ENPEP,FABP4,FASN,FBXO21,FDPS,FLNB,FN1,G6PC1,GAB1,GABARAPL1,Gk,GPAM,GPD1,GPD2,GPX1,GPX3,GRHPR,GRN,GSTK1,HMGC…	1988 (20)	Foxo1
S1PR4		G-protein coupled receptor	Inhibited	-2.309		1	AQP1,C1S,Cabp1,COL1A2,COL6A3,F3,IFI16,OCLN,SERPING1,SUSD2,VTN,WDFY1		#N/A
PDK1	-0.044	kinase	Inhibited	-2.324		0.0238	CDH1,DGKZ,GALC,GSTK1,HEXA,LDHA,OSBPL8,PAG1,PAK1,PIK3CB,PIK3R1,PRDM15,PRKCZ,PTEN,PTPN11,SGPL1,SMURF2,STAT5A,SUMF1,SYNE1,TBC1D4,TRIM33,VASP		#N/A
RBPJ		transcription regulator	Inhibited	-2.341		1	ALDOC,CAMP,CAPN1,CDKN1B,CLU,CORO1A,CR2,CRP,CTNNB1,CTRB2,ECT2,EGF,ENPP1,ETHE1,F11R,FDPS,FGF1,FGF2,GNA12,GNAI1,HSD17B7,IKBKB,KDR,MAP2K3,MAPK14,MVD,NEO1,NFKB1,PAPSS2,PLAC8,PLSCR1,POGLUT1,PRKAR2A,REN,SDC1,SLC25A35,SLC2A1,SOS1,STK39,TPPP3		#N/A
PML	-0.15	transcription regulator	Inhibited	-2.381		2.26e-13	ACACA,ACACB,ACADL,ACADM,ACADS,ACOX1,ACSL4,ACSM1,ACTG1,AKR1A1,AKR7A2,ANXA4,APOE,BAX,CACYBP,CAT,CDH2,CDK2,CFL1,CIAPIN1,CPT1A,CPT1B,DNAJA4,DNAJB4,DNAJB6,DNAJC9,EGFR,FABP1,FAM50A,FASN,GCLM,GPAM,HADHB,HMGCR,HMGCS1,HMOX1,HSD17B7,HSPB1,IDI1,IFI35,IFIH1,IFIT3,ISG15,JUP,LIPE,LPL,LYZ,MAP2K1,MAPK1,MCM6,ME1,NDRG1,NQO1,NR3C1,NSFL1C,OAS1,PCBP2,PDK4,PIK3C2A,PIK3CB,PLSCR1,PML,PRDX1,PRKCA,PSMB8,RRAS2,RSU1,RXRA,SL…	2028 (19)	#N/A
PAX7		transcription regulator	Inhibited	-2.385	bias	0.00509	ASS1,ATP11A,BCKDHB,CDH11,CDH2,CLDN3,DEPTOR,EMB,FAM107B,HMGN1,IL13RA1,LMBRD1,LRPAP1,Marcks,MYO1D,NPNT,NQO1,PKIA,Plpp1,PTGR1,RAD23B,RASA3,RNH1,Rrp1,SLC44A1,SUPT5H,SYNE2		#N/A
SOX2		transcription regulator	Inhibited	-2.397		1	ABCG2,ACKR3,ADRA2B,AFAP1L2,ALDH1A1,ANKRD17,AQP4,ARPC1B,BCL2L1,CASKIN2,CASR,CDH1,CDH2,CDKN1B,CERS2,CNP,COBLL1,COL1A1,CST6,CTNNB1,DDC,DNM2,DNMT1,DPY30,DSP,ECSIT,EFEMP1,EGFR,ELF1,ELOVL1,EPB41L2,EPCAM,FABP1,FABP7,FAM107B,FARP1,GAB1,GLTP,GSK3B,HOPX,INPPL1,IRF6,ITPR2,JAM3,KANK1,KDR,KIF16B,LAMP2,LIMA1,LLGL2,LMCD1,Macf1,MYD88,NCKAP1,Nes,NF2,NFKB2,NRP1,NSFL1C,NUDT21,PARD6B,PARVB,PDK1,PECAM1,PHLDB1,PIK3R1,…		#N/A
EIF4E	-0.021	translation regulator	Inhibited	-2.4	bias	2.71e-07	ADAMTS16,ANAPC2,ATOX1,BAK1,BCL2L1,BCLAF1,BIRC6,BNIP3,CAPG,CAPZB,CDC34,CDK2,CDT1,CHMP1A,CTSZ,CUL2,CYBA,DAXX,DGUOK,DPYD,EGFR,EP300,FGF2,FN1,GPS1,GPX3,GRB2,HLA-A,HLA-DQB1,HMOX1,HMOX2,IFI16,IGFBP4,ILF2,LGALS3BP,LSM2,LSM6,LSM7,LYZ,MAPKAPK2,MCL1,MPV17,NCK2,NEDD8,NHP2,NOL3,NRP1,NUDT3,ODC1,PA2G4,PCNA,PDS5B,PHB1,PIN1,PNKP,POP7,PRDX5,PTGES3,PVALB,REPS2,RHOG,RPL10A,RPL19,RPL35,RPL37A,RPS13,RRM1,SASS6,SIRT2,…	1605 (9)	#N/A
BRD2	-0.076	kinase	Inhibited	-2.425	bias	0.0115	CD47,CR2,CRBN,DNAJA1,DYNLT1,HBA1/HBA2,Hbb-b1,HMOX1,NQO1,P4HB,PAWR,PPA1,PRKD3,RAB24,RAB3GAP2,RPN1,S100A6,SLC4A1,SPTA1,TARS1		#N/A
ARNT2		transcription regulator	Inhibited	-2.474	bias	0.000468	ABI1,AKR1B1,ANG,ANGPTL4,APOE,AQP4,ARID1A,BAG6,BPIFA2,CAMLG,CASC3,CCS,CFL2,CNOT7,COL12A1,COPZ2,CYBA,DNASE1,EGF,EGFR,EIF5A,FHIT,FKBP3,FNBP1,GLUL,GPX3,GSTA3,Gypa,HLA-A,HOMER1,ICAM1,IFI16,IGFBP4,Iigp1,Kap,KCNJ15,KLK3,LCP1,LRRFIP1,LTF,MRPL37,MTPN,NAALAD2,NACA,NAP1L4,NDUFA1,NGEF,NUDC,PEA15,PGK1,PLCB1,POSTN,RBL2,RGS10,Rpl29 (includes others),S100G,SELENBP1,SLC12A3,SLC17A1,SLC2A1,SMARCD2,SNX5,Sp100,SRSF1…		#N/A
PITX2		transcription regulator	Inhibited	-2.507		0.00286	ACAD8,ADH1C,ATP1A1,ATP1B1,CDH1,CDH2,COL1A2,COQ6,Cryzl2,CYP2A6 (includes others),CYP2S1,CYP4A22,DACH1,DHRS7B,FMO2,GCDH,GPX4,GRHPR,IDH2,IRF6,ITGAV,ITGB1,LDHA,ME3,MSRA,NDUFA13,NDUFB3,NDUFB4,NDUFB7,NDUFB8,NDUFC2,NDUFS2,NDUFS3,NDUFS7,NDUFS8,NMRAL1,NXN,OXNAD1,PLOD2,PPP1R1B,PRDX2,PYCR2,RDH14,SDHC,SOD1,SOD2,TRIO,TXN2,UQCRQ	2196 (16)	#N/A
SIM1		transcription regulator	Inhibited	-2.51	bias	0.00429	ABI1,AKR1B1,ANG,ANGPTL4,APOE,AQP4,ARID1A,BAG6,BPIFA2,CAMLG,CASC3,CCS,CFL2,CNOT7,COL12A1,COPZ2,CYBA,DNASE1,EGF,EGFR,EIF5A,FHIT,FKBP3,FNBP1,GLUL,GPX3,GSTA3,Gypa,HLA-A,HOMER1,ICAM1,IFI16,IGFBP4,Iigp1,Kap,KCNJ15,KLK3,LCP1,LRRFIP1,LTF,MRPL37,MTPN,NAALAD2,NACA,NAP1L4,NDUFA1,NGEF,NUDC,PEA15,PLCB1,POSTN,RBL2,RGS10,Rpl29 (includes others),S100G,SELENBP1,SLC12A3,SLC17A1,SMARCD2,SNX5,Sp100,SRSF1,STRN,TSC22D…		#N/A
SGPP2		phosphatase	Inhibited	-2.534	bias	0.00244	CDH1,DNAJA1,DNAJA4,DNAJC3,HSP90AA1,HSPA13,HSPA14,HSPA4,HSPA4L,HSPA5,HSPA8,HSPA9,HSPH1		#N/A
MTOR	-0.037	kinase	Inhibited	-2.534		2.83e-17	AATF,ACACA,ACACB,ACADL,ACADM,ACLY,ACOX1,ADPGK,AIFM1,AKAP13,AKR1A1,AKR1B1,AMACR,AR,ARNT,ATG7,ATP2A2,ATP2B1,ATP5MG,ATP5PB,ATP6V1C2,BCL2L1,BNIP3,CAB39L,CASP3,CASP8,CDH1,CHKA,CKMT1A/CKMT1B,CLTC,CNP,COX4I1,CPT1B,CPT2,CS,CTCF,CTNNB1,CTNND1,DAG1,DCTN1,DDAH2,DHFR,DMD,EGFR,EIF3A,ENO1,EPRS1,ETFA,FABP4,FAF1,FASN,FDPS,FKBP1A,FN1,GAP43,GLG1,GLUD1,GPHN,GSTM5,GSTZ1,HADHA,HADHB,HBA1/HBA2,HK1,HMGCS2,HNF1A,HSD11B1…	2141 (18)	Mtor
PSMD10	0.014	transcription regulator	Inhibited	-2.534		0.00244	AKT1,BAX,CDH1,CDK2,CDKN1B,FNBP1,GNAS,ICAM1,IKBKB,MRAS,PCNA,PIK3CA,PTEN	2190 (20)	#N/A
MYOD1		transcription regulator	Inhibited	-2.544		0.00901	ACACA,ACACB,ACSL5,ACTC1,AGT,ALDOA,ARNT,ASS1,ATP7A,BCL2L1,BIN1,CBX5,CDK2,CDO1,CENPE,COL4A1,CRYAB,CTNNB1,CYP2S1,DAG1,DAO,DES,DHFR,DMD,DYSF,EGFR,EIF3E,ENPP2,GRB2,GYS1,HADH,HSPA4L,IFI16,INPP5K,KIFC3,LDB3,LIPE,LMNB2,LZTS3,MAP2K1,MYH4,MYL1,MYO5B,Nes,PFKM,PNP,POSTN,PRKACA,PRKAR1A,PRKAR2B,PSMB4,PTK2,RPL7A,RRAS,SDC2,SELENOW,SEPTIN4,SH3GLB1,SLC12A2,SLC2A1,SLC2A4,SP1,SPTBN1,SRC,STAM,STAM2,STAT1,SUSD2,TGFB1,…	1973 (19)	#N/A
ATM		kinase	Inhibited	-2.551		0.0701	ACTB,ADH5,BAX,BCL2L1,CDKN1B,CHEK2,CLU,FDXR,FN1,GPHN,H2AX,HMOX1,HSP90AA1,HSP90AB1,IGF1R,LPIN1,PCNA,PPP2R5D,PSMC4,PSME2,RRM1,TGM2,XRCC5		#N/A
YAP1	0.031	transcription regulator	Inhibited	-2.574		1.38e-27	ACACA,ACADSB,ACAT1,ACAT2,ACLY,ACSF2,ACSL4,ACTG1,ACY1,AKT1,ANK1,ARHGEF6,ARID4B,ATP6V1D,BAX,BCL2L1,BIN1,C19orf53,CAPN1,CASP3,CASP8,CAVIN2,CBL,CD36,CDH1,CDH2,CDK2,CDK6,CDKN1B,Chil3/Chil4,CLDN2,COL1A1,COL4A1,COL4A2,COPG1,CPT1A,CPT2,CTNNB1,CTSD,DAB2,DCN,DDAH1,DICER1,DOCK9,DTYMK,ECHDC1,EGFR,EHD1,EI24,EIF1AD,EIF4G1,EP300,ERC1,F11R,FASN,FDPS,FGF1,FLNA,FLNB,FN1,GAB1,GNG2,GPAA1,H2AX,HMGCR,HMGCS1,HMGCS2,Hmg…	2169 (20)	#N/A
FOXO3		transcription regulator	Inhibited	-2.588		0.00112	ACLY,Acot1,AGFG1,ANXA1,ANXA3,APEX1,AQP4,AR,ATG3,ATG4B,ATG9A,ATP6V0D2,BCL2L13,BECN1,BID,BNIP3,BPGM,CAD,CASP8,CAT,CAV1,CDH1,CDKN1B,CDT1,CERS5,CHCHD4,COL4A1,COL4A2,CSNK2A2,CTSB,CTSV,DNM1L,ENPEP,FABP4,FASN,FLNB,GABARAPL1,GCLC,GLUL,GPX1,GPX3,GRB14,GSTM5,GTF2I,HMGCR,HTATIP2,IARS1,IFIH1,IGF1R,IGFBP7,IMPDH2,JAK1,LARS1,LCN2,LEMD3,MBNL1,MCAM,MCM2,MCM4,MET,Mt1,MYO6,NAMPT,NDRG1,NOL3,NPHS1,NPHS2,NPNT,NRP1,NT5…	2286 (21)	Foxo3
ESRRA		transcription regulator	Inhibited	-2.615	bias	1.96e-05	ACACA,ACADM,ACADVL,ACKR3,ACOX1,ACSL1,ACTC1,ACTN2,ALAS1,ALDOC,ANGPTL4,ANXA1,ARHGAP24,ASAH1,ATP2A2,ATP5F1B,CASC3,CASP8,CD36,CDH2,CDK12,CHKA,CKB,COL1A1,COL4A1,COL4A2,CPT1B,CSAD,CSRP2,CTSH,CTTN,CX3CL1,CYB5A,CYP51A1,DEK,DYSF,EGF,EMILIN1,ENDOG,ENO1,ENPEP,Esrra,ETFDH,FABP3,FABP4,FASN,FGF1,GAPDH,GOT1,GRB7,HADHA,HK1,HMGCR,HMGCS1,HMOX1,HSD17B4,HTATIP2,IDH3A,IDI1,IGFBP4,JAM3,LDHA,LDHB,LIPA,LIPE,LPCAT3,LPL,L…	2178 (18)	#N/A
TCF4		transcription regulator	Inhibited	-2.622		5.55e-08	ADA,ADAM17,ADAT2,AKT1,ALCAM,ANGPTL4,ANXA6,APCS,APH1A,ARHGEF18,ARHGEF6,BAG2,BCL2L13,BNIP3,BYSL,CADM1,CARS2,CASP3,CASP8,CCDC117,CCT6A,CDK6,CKAP4,CREB1,CRELD2,DACH1,DNAJC12,DPF2,DPT,DSTN,DUS3L,DUT,ELF1,ENPP1,ENTPD1,EPCAM,EXOSC7,FARSB,FBXO4,FKBP8,FMR1,GEMIN5,GEMIN6,GIMAP4,GMPR,GNE,GRB14,GRB7,GRPEL1,H1-0,HMGB2,Hmgn2 (includes others),HSD11B1,HSP90B1,HSPA13,HSPBP1,HYOU1,IFI16,IGFBP3,IGFBP4,ITGA3,KALRN,…		#N/A
BMP7		growth factor	Inhibited	-2.63		0.0148	ACSL1,ADGRL2,AKT1,AP2A1,ASL,ATP5F1A,BMPR2,CDH1,CDH2,COL1A1,COL1A2,COX7A1,CSRP2,CTNNB1,CXXC5,CYTH3,DSP,DYNC1H1,EGFR,EPCAM,Esrra,F11R,F3,FASN,FN1,GAS6,GLUL,GRB10,GRB14,GRB2,HPCAL1,HSD11B2,HSPB1,ICAM1,IGF1R,IGFBP3,IGFBP4,IGFBP6,ILK,ITGAV,KLC1,LTF,MADD,MAOA,MAP3K5,MAPK3,MAPT,MOGS,MSN,MYADM,MYO1C,NCAM1,NDRG1,NPHS1,OCLN,PDGFRB,PIK3R1,PKIA,PLCB1,PTPN1,RAF1,SLC12A7,SLC2A4,SLC9A2,SPP1,SPTBN2,TAGLN,TFAM,TG…		#N/A
EGFR	-0.049	kinase	Inhibited	-2.644		4.3e-19	AARSD1,ABCG2,ABI1,ACO1,ACOT7,ACTB,ACY1,ADSS2,AGO2,AHCTF1,AKT1,ALG9,ANXA1,APP,AR,ARHGAP1,ARMC6,ASAH1,ATAD3A,B4GAT1,BAX,BCAM,BCKDHA,BCL2L1,BPNT2,BZW2,CAD,CAPZA2,CASP3,CAV1,CBX5,CCAR1,CCT5,CD47,CD63,CDH1,CDK2,CDK6,CDKN1B,CELSR2,Chil3/Chil4,CHKA,CLDN2,CLPTM1,COL1A1,COL6A1,COL6A2,CPM,CRYAB,CRYBG1,CST3,CTNNB1,CUL1,CUL3,CUL5,DAG1,DNM1L,EFEMP1,EGF,EGFR,EHD1,EIF4A1,EIF4E,EIF5A,EIF6,ENOPH1,EPB41L2,EPCAM,EP…	2326 (21)	#N/A
INHBA		growth factor	Inhibited	-2.65		1	ACTN1,ACVR1B,AGO1,AKR1C3,AMT,ARFGEF1,ARIH2,BAX,BCL2L1,CALB1,CDH1,CDH2,CHMP4B,CLASP2,COX6A1,DACH1,DTNA,EIF4G2,FN1,FURIN,GRSF1,HNF1A,ILF3,KRAS,MAD1L1,MCL1,PCNA,PLOD2,PSMD9,PTEN,S100A9,SLC2A2,SLC5A8,SMARCD1,SP1,STRBP,TAGLN		#N/A
VEGFA		growth factor	Inhibited	-2.678	bias	1.4e-06	ABCC1,ACADM,ACE,ACSL1,ADH5,AK4,AKT1,ALAS1,ALDH2,ANPEP,ATP5MF,ATP5PO,BAX,BCAT2,CASP3,CAV1,CD36,CDKN1B,CEACAM1,CLIC4,COL1A1,COX6B1,CST3,CSTB,CTNNB1,CTSB,CTSV,CYB5B,DBT,DECR1,DIABLO,EPHB4,ERAP1,ETFA,EXOC3L2,F3,FABP4,FGF2,FN1,GART,GRB10,HK1,HLA-DQB1,HMOX1,HSPA5,ICAM1,IGFBP4,ITGA1,ITGAV,ITGB1,ITPR1,ITPR2,KARS1,KDR,LIPE,LMNA,MCL1,MDH2,ME2,MFN2,MRPL23,MRPL3,MTIF2,MVP,MYLK,NDUFA1,NME1,NME2,NPHS1,NR2F2,NR…	2362 (20)	#N/A
IGF1		growth factor	Inhibited	-2.679		0.0024	ABCF2,ACACA,ACSS2,ACTN2,ACTR1B,ADA,AKR1B1,AKR1C1/AKR1C2,AKT1,ANPEP,APH1A,APLF,APP,AQP4,ATL2,ATP2B3,BAK1,BAX,BCL2L1,BGN,BSG,C4A/C4B,CAMP,Car15,CASP3,CAVIN2,Cdc42,CDH1,CDK2,CDKN1B,CGNL1,CLU,CNN1,CNP,COBL,COL14A1,COL1A1,COL1A2,CP,CREB1,CRYAB,CTNNB1,CTSD,CYBA,CYFIP2,DAXX,DCN,DDX5,DDX50,DMD,EGF,EGFR,EIF4B,EIF4E,ERRFI1,F3,FABP4,FASN,FBLN1,FHOD3,Fmnl1,FN1,GAP43,GAPDH,GAS6,GHR,Gm21596/Hmgb1,GPD1,GPD2,GPT…	2700 (22)	#N/A
SLC15A4		transporter	Inhibited	-2.682	bias	0.0119	ANXA1,ANXA2,ANXA3,CADM1,CKAP4,CNP,COL1A1,CRELD2,CRIP1,ENPP1,ENTPD1,HMOX1,IFI16,IFI35,IFIT3,JCHAIN,LGALS3,MAP4K4,MARCKSL1,MCM3,MCM5,MCM6,Mxra7,MYOF,PLP2,PON3,PSMB10,PTPN6,REXO2,RGS10,RIGI,RRAS,S100A6,SDF2L1,SEC24A,SHTN1,Tpm4,TSC22D1,TSPAN8,TUBA1A,TUBB,TUBB6,TXNDC5		#N/A
IFI16	-0.119	transcription regulator	Inhibited	-2.694		0.225	ACLY,BAX,CD81,CDKN1B,DHFR,FAF1,GPX1,HSD3B1,ICAM1,IFI16,ISG15,KPNA1,LPL,MAP2K1,MGST1,MIF,MKRN2,OAS1,PCNA,RIGI,SLC2A4,SOD1,STAT2		#N/A
BHLHE40		transcription regulator	Inhibited	-2.731		0.00299	AARS1,ACTN1,AK4,AKR1A1,ALDH7A1,ANXA1,ATP1B1,ATP2A2,BCL2L1,CAPG,CASP3,CASP8,CAV1,CD47,CD82,Cmah,CNP,COG2,CP,CSK,DNAJC13,ECM1,ELF1,EPHX1,ERO1A,FASN,FCGR2B,GBE1,GBP6,GFPT1,GLRX,GNAI3,GSTM3,HDLBP,HEXA,HK1,HOMER1,HSPA5,IFI16,IFIH1,IFITM2,IL6ST,ITGA6,JCHAIN,LAP3,LDHA,LGALS3BP,LYN,MERTK,MET,NAMPT,NCK1,NDRG1,NUB1,NUP93,P4HA1,PARP9,PDE4B,PDK3,PDPN,PFKP,PGK1,PIGR,PLA2G4A,PLAC8,PLIN2,PLSCR1,PPP2R3A,PRDX5,PS…	1616 (7)	#N/A
ESR2		ligand-dependent nuclear receptor	Inhibited	-2.733		1.93e-17	ABCC4,ABCE1,ABHD2,ABLIM1,ACKR3,ACTC1,ACTN1,AGT,AKAP1,AKAP12,AKT1,ANK1,ANPEP,ANXA1,ANXA4,AP4M1,APEX1,APOE,AR,ARHGDIB,ARHGEF7,ATP2B1,BAG1,BCAT1,BCL2L1,BID,BIN1,BMPR2,BSND,C3,CA12,CA2,CALU,CANX,CAPN2,CAV1,CBS/LOC102724560,CBX3,CCT3,CCT4,CCT7,CD93,CDC42BPA,CDH1,CDH13,CDH2,CDK6,CDKN1B,CES1,CHUK,CLIC5,CLNS1A,CLU,CNN1,COL1A1,COL1A2,CPM,CRYZ,CTNNB1,CTPS1,CTSD,CTSH,CYP2A6 (includes others),DAB2,DBI,DDAH1,…	2621 (18)	#N/A
IRF5		transcription regulator	Inhibited	-2.76	bias	0.00648	AKT1,BAK1,BAX,BCL2L1,BID,CASP3,CMPK2,COL1A1,COL4A1,DAPK2,EP300,IFIH1,IFIT3,ISG15,NAMPT,NFKB1,NT5C3A,OAS1,PARP12,PLSCR1,PRKRA,RAC1,RELA,RIGI,RIPK1,STAT1,STAT2,TGFB1,TMPO,USP8,YWHAE	1423 (7)	#N/A
EBF1		transcription regulator	Inhibited	-2.783		0.0234	ACACB,AKT2,ARAF,CHUK,COL1A1,CRK,FASN,FBP2,FLOT2,G6PC1,GSK3B,GYS1,IGHM,IGKC,IKBKB,INPPL1,INSR,KRAS,LIPE,LNPEP,Ly6a (includes others),MAP2K1,MAPK1,MTOR,MYD88,PCK2,PDPK1,PFKP,PIK3CA,PIK3R1,POSTN,PPP1CA,PPP1CB,Ppp1cc,PRKAA1,PRKAA2,PRKACA,PRKAR1A,PRKAR2A,PRKAR2B,PTPN1,PTPRF,PYGB,RAF1,RHEB,RPTOR,SLC2A4,SOS1,STAT1		#N/A
HMG20A	-0.136	transcription regulator	Inhibited	-2.795	bias	0.00871	ACSS2,ACTG1,ALDOC,ATP2A2,Cald1,CDH1,CLU,CX3CL1,CYP51A1,DCN,ECM1,ERRFI1,F3,FASN,FDPS,FGF2,FLNA,HMGCR,HMGCS1,HSD17B7,IGFBP3,IGFBP4,LAMA1,LSS,MVD,MYLK,NIBAN1,NSDHL,NT5E,P3H1,PDGFRB,POSTN,SDC4,STARD4,TAGLN,TGFB1,TGM2		#N/A
H2AX	0.037	transcription regulator	Inhibited	-2.811	bias	0.00767	ACTB,ATP5F1A,CLU,MT-CO1,MYL6,MYL6B,NDUFB8,PKM,POLRMT,RPL10A,RPL13,SDHB,SLC2A1,SLC2A4,SMG5,TFAM,THOP1,TP53BP1,UQCRC2	1452 (7)	#N/A
STAT1	-0.038	transcription regulator	Inhibited	-2.883		1	ACE,AGT,APOE,BAX,BCL2L1,C1S,C3,C4A/C4B,CAPN1,CASP3,CASP6,CASP8,CDK2,CDKN1B,CEACAM1,Chil3/Chil4,CLIC5,CMPK2,COL1A1,CX3CL1,Cyp2d9 (includes others),CYP2E1,CYP4A11,DNM1L,DPP4,FCGR2B,FGF2,FN1,FURIN,GBP6,GLS,HTRA1,ICAM1,IFI16,IFI35,Ifi47,IFIH1,IFIT1B,IFIT3,IFITM2,IGF1R,Igtp,Iigp1,Irgm1,ISG15,KCTD12,LAMA1,LCN2,LPL,Ly6a (includes others),LYPLA1,NAMPT,NFKB1,NR1H3,OAS1,PARP9,PDGFRB,PECAM1,PLIN2,PLSCR1,PSM…		Stat1
FGF10		growth factor	Inhibited	-2.892	bias	0.0037	AHNAK,ANXA1,ANXA2,ANXA3,CDH16,CTSB,CTSH,CYP51A1,HSD3B1,LIPE,LMO7,LRPAP1,LSS,NUMB,PTEN,S100A13,S100A6,TACSTD2,TGFB1,TMOD3,TSPAN8,VNN1	1712 (7)	#N/A
FMR1	-0.044	translation regulator	Inhibited	-2.897		1.93e-23	AGAP1,AKAP13,ALDOA,Ap2b1,APP,ARHGEF18,ATP2B2,ATP5IF1,ATP5MG,ATP6V1E1,BAG3,BASP1,CFL1,CPQ,CTNNB1,DAG1,DLG3,EEF2,ENO1,FXR1,FXR2,GAP43,GAPDH,HERC2,IGFBP4,KALRN,MAP1B,MRPL11,MRPL12,MRPL20,MRPL22,MRPL23,MRPL34,MRPL41,MRPS18B,MRPS21,MRPS23,MRPS25,MRPS28,MRPS6,MTOR,MYL9,NPEPL1,PFKP,PIK3CB,PPIA,PRKACA,PTEN,PTGR2,PTK2B,PXMP4,RACK1,RPL10A,RPL11,RPL12,RPL13,RPL13A,RPL14,RPL17,RPL18,RPL18A,RPL19,RPL22,RPL23,…	1517 (7)	#N/A
TFEB		transcription regulator	Inhibited	-2.922	bias	2.69e-07	ACAA2,ACACA,ACADM,Acp5,ANAPC1,ARSB,ASAH1,ATP6V0C,ATP6V1A,ATP6V1B2,ATP6V1C1,ATP6V1H,BECN1,BLOC1S3,CA5B,CCNH,CD63,CDC27,CDH1,CDT1,CEP43,CHCHD6,CLCN7,CLN3,CTSA,CTSB,CTSD,CUL4A,DKC1,FASN,GAA,GALNS,GLB1,GLMP,GNS,GSPT1,GUSB,HDAC1,HEXA,HEXB,HPS5,IGF2R,LAMP1,M6PR,MCM3,MCM4,MCM5,MCOLN1,NAGLU,NDEL1,NEU1,NFIA,NRBF2,NUP153,NUP155,NUP160,NUP188,NUP210,NUP54,NUP62,PCNA,PLBD2,POLD1,POLD2,POM121/POM121C,PPAT,PSA…		#N/A
CCR2		G-protein coupled receptor	Inhibited	-2.942		0.235	AEBP1,APP,BGN,C1QB,Chil3/Chil4,COL12A1,COL14A1,COL1A1,COL1A2,COL4A1,COL4A2,COL6A1,COL6A2,COL6A3,CX3CL1,DCN,DPT,FBLN1,FBN1,FN1,GPT,HSPG2,LAMB2,P4HA1,PLOD3,PRELP,SPARC,TGFB1,TGM2,TXLNA		#N/A
F2R		G-protein coupled receptor	Inhibited	-2.948		0.189	CASP3,CDH1,CDH11,CLDN3,DSP,F3,FBP1,FN1,GNA12,GNA13,HMOX1,ICAM1,IGFBP7,ITGA6,KDR,LAMB1,LDHB,MCAM,MIF,PLAU,RHOA,TAGLN,TEK,TGFB1I1,TGM2,TJP1,TJP3,VWF		#N/A
SORL1	-0.028	transporter	Inhibited	-2.977		0.0574	AGT,APOE,APP,AQP1,AZGP1,BGN,C3,CAV1,CDK5,COL18A1,COL1A1,COL1A2,COL4A1,COL6A1,DCN,ECM1,EEA1,ENG,F3,FBLN1,FGG,FN1,HSP90AB1,HYOU1,ICAM1,ITGA1,ITGA6,ITGAV,ITGB1,KCNJ10,LAMA4,LAMB1,LAMC1,LAMP1,LPL,LRP2,MET,MFGE8,MRC2,NID1,NID2,NPR1,PACS1,PDGFRB,PLAU,RAB5A,RARRES2,SDC4,TGFB1,TGM2		#N/A
ARID3A		transcription regulator	Inhibited	-3.087	bias	2.46e-05	AASS,ABCE1,ANGEL2,CCAR1,CYP2S1,DDX21,DEK,ECT2,ESF1,FGF2,G3BP2,GPC4,HOMER1,LYPLA1,MAN2A1,MRE11,MSH2,NUDT21,PDK1,PIK3CB,PIPOX,PRKD3,PRMT3,PROM1,PRPF40A,PUS7,RABGAP1L,SLC39A10,SORL1,TFAM,TIA1,TMPO,USO1,WDHD1	1235 (7)	#N/A
IFNAR1		transmembrane receptor	Inhibited	-3.102		1	ASS1,CLIC5,CMPK2,FN1,GPT,HLA-A,HMGCR,HMGCS1,IDI1,IFI16,IFIH1,IFIT1B,IFIT3,IFT57,ISG15,ITGAV,Ly6a (includes others),OAS1,PARP12,SDC1,SEPTIN4,SOD2,Sp100,STAT1,TAPBPL,TGM2,TRIM21,USP25,XAF1		#N/A
ESR1		ligand-dependent nuclear receptor	Inhibited	-3.124		8.91e-41	AASS,AATF,ABCA3,ABCB1,ABCG2,ABHD2,ABI2,ABLIM1,ACACA,ACE,ACKR3,ACLY,ACOX1,ACSL1,ACTC1,ACTR2,ACVR1B,ADA,ADAM17,ADD3,ADH1C,AFMID,AGT,AHNAK,AK1,AKAP1,AKAP13,AKT1,AKT1S1,AKT2,ALCAM,ANAPC2,ANAPC5,ANK3,ANO10,ANXA3,ANXA4,AP1G2,AP1M1,AP1S1,AP2S1,AP3B1,AP4M1,APEX1,APOE,AQP1,AR,ARAF,ARFGAP1,ARFIP2,ARHGAP1,ARHGAP18,ARHGEF11,ARHGEF2,ARHGEF7,ARPC5L,ARRB1,ASPM,ASS1,ATG3,ATOX1,ATP11A,ATP1B1,ATP2A3,ATP2B1,ATP6V0D…	2467 (15)	#N/A
EHMT1		transcription regulator	Inhibited	-3.145	bias	0.0158	ACSL1,ALDH2,ANPEP,ATP1A1,BCR,C3,CDH1,CDH16,CORO2A,CP,CYB5A,GRAMD4,HPD,HSD11B2,ITGA3,LCN2,MGST1,NIBAN2,NUB1,PISD,PKP2,PLIN2,POR,PRODH,PRR15L,RAB11FIP3,RARRES1,RXRA,SCMH1,SDSL,SELENBP1,SH3TC1,SHMT1,SLC7A7,SOD2,TJP3,TNS2		#N/A
TCF7L2		transcription regulator	Inhibited	-3.173	bias	8.71e-07	ACAA1,ACADL,ACOT4,ACSL1,ACY3,ADD1,ADGRG1,ADO,ALDH3A2,ANKIB1,ANKRD13A,ANXA1,AR,ARHGDIB,ASPA,ASPH,ATP6V1G1,BIN1,CAP1,CARHSP1,CASR,CDKN1B,CERS2,CLDN2,CNP,CPD,CSRP1,CTNNB1,CYP2E1,CYP51A1,DDC,DEGS1,DHCR24,DOCK9,DRAM2,EFNB1,EGFR,EHHADH,ELOVL1,ENPP2,ENPP4,ENTPD5,EPCAM,EPS15,ERBIN,FABP1,FABP4,FAM91A1,FBP1,FBP2,FGF1,FH,FKBP1A,FMNL2,FN1,FNTB,FTH1,G6PC1,GAB1,GCLM,GJB1,GLTP,GLUL,GRAMD2B,HMGCS2,HSPA2,IDH1,IGF…	2427 (20)	Tcf7l2
MASTL		kinase	Inhibited	-3.23	bias	1.56e-10	ADSS2,ARHGDIB,ARHGEF2,ASAP1,ATP2A2,BMPR2,CDK6,COPG2,CUL5,DENR,DICER1,DLST,EGFR,GNG12,HYOU1,IPO5,LPP,MYH10,NUP160,PACSIN2,PRKAA1,RAB11FIP1,RAP2C,RDH11,SNTB2,SNX17,STK24,TMPO,TTC38,TUBB6,UBQLN2,VCL	1162 (7)	#N/A
MRTFA		transcription regulator	Inhibited	-3.237		0.0238	ABLIM1,ACTB,ACTC1,ACTG1,ALCAM,ARHGEF11,ARPC1B,ARPC4,BCL2L1,CAMP,CAVIN2,CD151,CDC42BPA,CNN1,CNN2,COL6A3,COMT,COX7A1,CRK,CTTN,CYBA,CYFIP2,DDAH1,DHCR24,DNAJB4,EPCAM,EPPK1,EZR,F11R,FABP3,FHL1,FLNA,GAS2,GSTM5,HLA-A,ICAM1,ITGA6,ITGB1,LCN2,LMNA,LTF,MAP2,MYH10,MYH11,MYH9,MYL9,MYLK,NEO1,Ngp,PFN2,RAC1,RPS6KA3,S100A9,SELENOP,SERINC3,SLIT2,SORBS1,STAT1,TAGLN,Tpm4,TST,VCL		#N/A
TGFB2		growth factor	Inhibited	-3.248		0.402	ALDH1A1,ANGPTL4,CD36,CDH11,CNN1,COL1A1,COL1A2,COL4A1,COL6A2,Ctla2a/Ctla2b,CYP24A1,DES,DOCK4,FGF2,FN1,FURIN,HMOX1,HSPG2,KDR,PDGFRB,PDK4,PECAM1,PLOD2,PTEN,SP1,SPP1,TAGLN,TGFB1,VDR		#N/A
KLF6		transcription regulator	Inhibited	-3.277	bias	0.00104	ACADM,ACVR1B,AGT,ALDOA,ALDOC,ANGPTL4,ANXA5,ATOX1,ATP2A2,BAK1,BCKDHA,BCKDHB,BCL2L1,BSG,Calm1 (includes others),CASP7,CD82,CDH1,CDH2,CDKN1B,Chil3/Chil4,COG2,COL1A1,CYB5A,DOCK4,EGFR,EHD1,Eif1,ENG,GAPDH,GCLC,GNAI3,HIBCH,HMOX1,HNF4A,HSPA5,ICAM1,IGF1R,IL13RA1,IVD,KIF2A,LDHA,LGALS3,LYN,MCCC1,MCCC2,MCL1,MMUT,MVP,MYD88,NAMPT,NFKB1,NFKB2,OGFR,P4HA2,PCNA,PDE4B,PDPN,PFKL,PFKP,PGAM1,PGK1,PKM,PLA2G4A,PLAU,PSMA…	2209 (19)	#N/A
MRTFB		transcription regulator	Inhibited	-3.28		0.101	ABLIM1,ACTB,ACTG1,ALCAM,BCL2L1,CAMP,CAVIN2,CD151,CDK2,CNN1,CNN2,COL6A3,CYBA,DAB2,DDAH1,DHCR24,DNAJB4,EPPK1,EZR,F11R,FHL1,FLNA,GAS2,GSTM5,HLA-A,ITGA6,ITGB1,LCN2,LIMCH1,LMNA,LTF,MAP2,MYH10,MYH11,MYH9,MYL9,NEO1,Ngp,POSTN,RPS6KA3,S100A9,SDC2,SELENOP,SERINC3,SH3BP4,SH3D19,SLFN5,SLIT2,SORBS1,TAGLN,Tpm4,TST,VCL		#N/A
REL		transcription regulator	Inhibited	-3.348	bias	0.0492	ACAD9,ACSL4,ACSS2,ADK,AGA,AGPS,APLF,APP,ARFGAP3,ARHGEF11,ATP11A,BCL2L1,CAMK2D,CCNY,CD200,CDH1,CDS2,CMPK1,COPS4,COTL1,CR2,CRKL,CTSV,DDX18,DHFR,DUT,ENDOG,EVI5,F3,FN1,FRMD4B,HLA-A,ICAM1,IFIT1B,IGHG1,IGHM,Iigp1,IRF6,JUP,KDR,KPNA3,MAFG,MINPP1,NFKB1,NFKB2,PCBP4,PELP1,PFKM,PHF14,PHGDH,PIK3CA,PIPOX,PPP6R3,PTGDS,PYCARD,RDH10,RELA,SASS6,SLC35A3,SOD2,SORBS1,STAT3,TBCA,TLK2,TWNK,UBE2Z,VTI1A,ZHX3		#N/A
HNF1A	-0.1	transcription regulator	Inhibited	-3.352	bias	7.24e-18	A1CF,AADAC,ABCC2,ACAT2,ACE2,ADH1C,AGT,AHSG,AIMP1,AK2,AKR1C1/AKR1C2,Akr1c12/Akr1c13,Akr1c19,AKR1C3,ALDOB,ALS2,AMBP,ANKS4B,ANPEP,ANXA4,AP3M1,APCS,APOA2,APOB,APOH,ATG2B,ATG3,ATG4C,ATP7A,BAG6,BCL2L1,BMP2K,BSDC1,C1orf50,C1S,C5,C8A,C8B,C8G,C9,CBS/LOC102724560,CD302,CDHR2,CDKN1B,CDO1,CERS5,CFI,CLDN2,CLIC5,CLTRN,CLYBL,CMC2,COQ7,CPB2,CPN1,CPQ,CRP,CTSZ,CYB5A,CYB5B,CYP27A1,CYP2E1,Cyp2j5,DDC,DPP4,EIF4EBP2,EN…	2616 (18)	#N/A
STAT4		transcription regulator	Inhibited	-3.395	bias	4.25e-06	ACADL,ACP6,ACSS1,ADSS2,AHNAK,AKAP8L,ALDOC,AP2A2,ARFGAP3,ASPH,ATP7A,BCL2L1,BSG,C3,CDK2,CDKN1B,CIR1,COPG1,Ctla2a/Ctla2b,Cyp2d22,DAPK2,DDAH2,DNAJB6,DPM3,ENTPD4,ERO1A,ERRFI1,FDX1,FSCN1,FURIN,GBE1,GLG1,GRTP1,HEXB,HLA-DQB1,IFIH1,IFIT1B,ISG15,ITIH5,KDELR2,LAMTOR3,LPIN1,LRP1,LRRFIP1,LUC7L,MAGED1,MBOAT2,Mt1,MTHFS,NDRG1,NSD3,NXN,P4HA2,PDK1,PEX13,PFN2,PGP,PKP2,PLAC8,PLOD2,PRDX6,PYGL,RASSF1,RCN3,RIGI,SELENBP…	2206 (15)	#N/A
CEBPB		transcription regulator	Inhibited	-3.456	bias	7.72e-07	ABCB1,ADH1C,AEBP1,AGT,Akr1b7,AKR1C3,ALDH1A1,APCS,APOB,APP,ARL6,ARPP19,BCL2L1,BLNK,C3,CBX5,CDKN1B,CDO1,CDT1,CENPE,CFD,CHEK2,CLPP,CLU,CNOT9,COL1A1,COL1A2,COPS5,CP,CPB2,CPT1A,CRP,CSE1L,CTCF,CTNNB1,CTPS1,CTSC,CYB5A,CYP24A1,CYP2A6 (includes others),Cyp2d9 (includes others),CYP2E1,DAB2,DAPK1,DCN,DCTPP1,DDX39A,DDX5,DEGS1,DEK,DHFR,DHRS1,DHX9,DMD,DNMT1,DUT,DYNLT1,EIF2S1,ENTPD2,EXOSC8,FABP4,FBLN1,FHL1,FHL2…	2020 (16)	Cebpb
TP73		transcription regulator	Inhibited	-3.465		1.99e-05	ABCB1,ABCC1,ACTN2,ADA,ADAM10,ADAM17,AFAP1,AIF1L,ANGPTL4,AQP2,ARL2,ARVCF,ATG2B,ATG4C,ATG7,AUH,BAK1,BAX,BCAR1,BID,BRAF,C3,CADM1,CAMLG,CAMSAP3,CASP3,CD82,CDH1,CDK2,CDK6,CDKN1B,CLMN,CNN3,COL18A1,COL1A1,COX4I1,CRYAB,CTH,CTNNB1,CTSD,CUL2,CX3CL1,CYBA,DES,DHFR,DHRS3,DLG1,DTYMK,ECM1,EGFR,Elob,ELOC,ENG,ERCC2,FASN,FDXR,FGF2,FLOT2,FN1,FXR1,G6PD,GRAMD4,GRN,H2BC11,HAGH,HS6ST1,HSPA1A/HSPA1B,HTATIP2,IDH2,IGF1R,I…	1968 (16)	#N/A
NOTCH1		transcription regulator	Inhibited	-3.522		0.108	AKR1C1/AKR1C2,ALDH1A1,ALDOA,BCL2L1,CAD,CD82,CDH1,CDH2,CDK2,CDKN1B,CFD,CNN1,COL1A1,COL1A2,CTNNB1,DES,DLD,DNAJA1,ECHS1,ECT2,EGFR,FABP7,FCGR2B,FGF2,G6PC1,GAA,GATD3/LOC102724023,GLS,GLUD1,GRN,HBA1/HBA2,HMOX1,HSP90AB1,HSPA8,HSPH1,ICAM1,IFI16,IGF1R,IGFBP2,IGFBP3,IGFBP4,ITGA6,ITGB1,LDHA,Ly6a (includes others),MCAM,MFN1,MFN2,MYH11,MYLK,NDUFS1,NDUFV2,NFKB1,NFKB2,NR2F2,OAT,PDGFRB,PDIA3,PGK1,PIN1,PKM,PRAG1,…		#N/A
SLC27A2	0.01	transporter	Inhibited	-3.551	bias	3.3e-18	ABCD3,ACAA1,Acaa1b,ACAA2,ACADL,ACADM,ACOT1,Acot1,ACOT8,ACOX1,ACSL1,ALDH1A1,CD36,CPT2,CRAT,CYP4A11,Cyp4a14,DECR1,DECR2,DHRS4,ECI1,ECI2,EHHADH,ETFDH,FABP1,HADHA,HADHB,HMGCL,ME1,MOGAT1,PEX11A,PEX16,PLIN2,PXMP4,RETSAT,SLC25A20,SLC27A1		#N/A
LHX1		transcription regulator	Inhibited	-3.572	bias	5.38e-14	AADAT,ACSM2A,ALDOB,AMN,ANPEP,ASS1,ATP1B1,C7orf57,CCAR1,CLDN2,CLTRN,CUBN,Cyp2j5,DPP4,EHD2,EMB,FABP3,FBP1,FN1,Fxyd2,GATM,GCNT1,GGT1,GSTA5,HAO2,HEATR6,HNF4A,Hnrnpa3,Hsd3b4 (includes others),Kap,KCNJ15,Keg1,KL,LRP2,LRRC19,Ly6a (includes others),MEP1A,MEP1B,MSI2,NAPSA,NPHS2,PAH,PDPN,PDZK1,PRXL2A,PTK2,PXN,RBM47,S100G,SLC12A1,SLC16A12,SLC22A24,SLC22A6,SLC26A1,SLC34A1,SLC47A1,SLC5A8,SPINK1,SPP2,Sult1d1,T…		#N/A
TGFB1	-0.077	growth factor	Inhibited	-3.587		1.13e-21	AASS,ABCC2,ABCD1,ABCE1,ABCF1,ABCG2,ABI2,ACAA2,ACACA,ACE,ACLY,Acot1,Acp5,ACSM3,ACSS1,ACSS2,ACTC1,ACTN1,ADAM10,ADAM17,ADI1,ADK,AFM,AHNAK,AIF1L,AK1,AKR1C1/AKR1C2,Akr1c19,AKT1,ALDH2,ALDH3A2,ALDH5A1,ALDOA,ALDOB,ANGPTL4,ANKLE2,ANPEP,ANXA11,ANXA2,AP3S1,APOB,APOE,Apon,APP,AQP1,ARF4,ARHGAP24,ARHGAP27,ARHGAP35,ARHGDIA,ARHGEF2,ARPC2,ASPM,ASS1,ATG4B,ATG7,ATP1B1,B4GAT1,BAX,BCAT1,BCL2L1,BDH1,BECN1,BGN,BID,BIN1…	2790 (18)	#N/A
EPAS1		transcription regulator	Inhibited	-3.621	bias	5.05e-05	ABCF2,ABCG2,ABI1,ACACA,ACLY,AKAP12,ALDOC,ANGPTL4,BNIP3,CA12,Calm1 (includes others),CAT,CAV1,CHKA,CHMP2B,CKB,CKMT1A/CKMT1B,CORO1A,CYP51A1,DECR2,DGAT1,DMXL1,DPYD,EGFR,EIF5A,ENO1,FABP4,FASN,FGF2,FHL1,FMO5,FN1,FXN,GBA2,GBE1,GCHFR,GLB1,GLS,GPX1,H1-2,HMGCS1,HSD3B1,HSPA4,HSPA5,ICAM1,IGFBP3,ITGAV,ITIH5,ITPR1,KDR,L1CAM,LDHA,LPL,MANF,MIF,MYH4,MYO7A,NAMPT,NDRG1,NDUFB6,NT5E,OMA1,PDPK1,PELP1,PIK3CA,PLIN2,PLO…	2275 (21)	#N/A
MKNK1		kinase	Inhibited	-3.788	bias	4.61e-09	ACOT7,AGRN,ANGPTL4,Ank2,ANXA2,ANXA5,AP3D1,ARIH1,ARVCF,BAG3,CFH,CLU,CP,CPLX2,CTH,CYRIA,DCTN1,DNM3,DPYSL3,EEF1D,EPB41L2,F11R,FLNA,FLNB,GAP43,GGCT,GNAI1,GNAO1,GNAQ,GPC4,GPS1,HADHA,HSD17B4,HSPA2,HSPA4L,IFI16,ISG15,KCTD12,KIF1B,KLC1,LAMB2,LAMC1,LCN2,MAN2A1,MAP1B,MAPK1,Mapre2,MAPT,MYO5A,MYO6,NUP210,PAFAH1B1,PDK1,PDK4,PDLIM5,PLA2G4A,PLXNB2,PREP,PTBP1,RAB14,RNH1,SERPINH1,SFR1,Spaca6,SPARC,STXBP1,TAGLN,TM…		Mknk1
ERG		transcription regulator	Inhibited	-3.951	bias	6.97e-10	ABCC4,ACOT8,ACTN1,ADD1,ADGRG1,AR,ARFGEF2,ARHGAP17,ARHGAP24,ARHGEF2,ARHGEF6,BCR,CDC42BPB,CDH1,CDH2,CDK5RAP2,CLIP1,COLGALT1,CTNNB1,CYFIP1,DAAM1,DBN1,DIP2A,DOCK1,DSTN,EPB41L3,EVI5,FHL1,FKBP5,FLNB,FLNC,FMNL2,GAK,GMFB,GUCY1B1,HDAC6,HERPUD1,HPCAL1,ICAM1,IGF1R,IKBKG,ILK,ITGA6,KLK3,LAMA5,MAGI1,MAP3K5,MAT2A,MET,MYO1D,MYO5A,NDRG1,NUMB,PARVA,PCNP,PECAM1,PHACTR2,PLAU,PLEK,PLPP3,PPM1F,PRKCI,PTPN11,PTPN6,PXN,R…	2151 (18)	#N/A
AGT	0.788	growth factor	Inhibited	-4.027		2.26e-08	ACAT2,ACE,ACE2,ACTB,ACTC1,ADAM17,ADD3,ADH1C,ADIPOR1,AEBP1,AGT,Aldh1a7,ALDH1L1,AMBP,AMY2A,ANK3,Anp32a,ANXA1,ANXA3,APCS,AQP2,ARFGAP1,ARHGEF11,ARHGEF12,ARID1B,ASL,ASPM,ATP1A1,ATP1B1,ATP2A2,ATP2B1,ATP2B2,ATP6AP2,ATP6V0A4,BAX,BECN1,BGN,Bhlhe41,BSG,C3,C4A/C4B,CACNA2D1,Calm1 (includes others),CALR,CASP3,CASP8,CAT,CAV1,CBS/LOC102724560,CCKAR,CD36,CD5L,CDC16,CDC5L,CDH13,CDK2,CDKN1B,CENPE,CFI,CGREF1,CNN1,C…	2767 (19)	#N/A
SRF		transcription regulator	Inhibited	-4.049		0.000111	ACTB,ACTC1,ACTG1,AKAP12,BCL2L1,BICC1,BPGM,BRD3,CALB1,Cald1,CAMP,CAP1,CAPRIN1,CFL1,CLDN3,Cmah,CNN1,CNN2,CPM,CSRP1,CSRP2,CTNNB1,CTNNBL1,Cyp2d9 (includes others),DES,DHCR24,DMD,DSTN,EIF6,EYA3,EZR,FERMT2,FGF1,FHL1,FHL2,FHL3,FLNA,GLRX3,GPM6A,GSTM5,HEATR5B,HMOX1,HSPG2,IGHM,ITGA1,ITGA6,ITGB1,KDR,KDSR,LBH,LCN2,LDB3,LIMA1,LMCD1,LMOD1,LPCAT3,LPL,LRP1,LTF,MAP4K4,MBD2,MCF2L,MCL1,MGST1,MINDY2,MRPS35,MTMR6,MYH…	1869 (10)	#N/A
STX18	-0.004	transporter	Inhibited	-5.308	bias	2.78e-05	ADA,ALS2,ANPEP,ARF6,ARHGAP29,BCAM,CADM1,COL6A2,DPYSL3,EPB41L2,ERCC2,FBLN1,FLNB,GSDME,H2AZ2,HDAC6,HNRNPU,HTRA1,IGFBP4,ILF3,LMNB1,MCM5,MRPL40,MYO1E,NASP,NCK2,NT5C,PALLD,PDE4B,POLD1,POLR2D,POLR2J,RABGAP1,SASS6,SDC1,SF3A3,SFPQ,SMARCC1,SPTBN1,SSRP1,SUN2,TAGLN,TBCD,TGFB1,TRIO,YTHDC1		#N/A
LARP1	0.012	translation regulator	Inhibited	-6.626	bias	1.65e-31	EEF1A1,EEF1B2,EEF1D,EEF1G,EEF2,EIF3A,EIF3E,EIF3F,EIF3H,EIF4B,PABPC1,RACK1,RPL10,RPL10A,RPL11,RPL12,RPL13,RPL13A,RPL14,RPL15,RPL17,RPL18,RPL19,RPL21,RPL22,RPL23,RPL24,RPL26,RPL27,RPL27A,RPL28,RPL3,RPL30,RPL31,RPL35,RPL35A,RPL37A,RPL38,RPL39,RPL4,RPL5,RPL6,RPL7,RPL7A,RPL8,RPS11,RPS12,RPS13,RPS14,RPS15,RPS15A,RPS16,RPS18,RPS19,RPS2,RPS20,RPS21,RPS23,RPS24,RPS25,RPS27A,RPS28,RPS29,RPS3,RPS5,RPS6,RPS7…		#N/A
PLPP7		phosphatase				0.0123	EMD,LEMD2,LMNB1		#N/A
SLC48A1		transporter				0.0123	IGF1R,ITGB1,SLC2A1		#N/A
OBSCN		kinase				0.0406	BAG4,CASP3,HAX1		#N/A
FXN	0.034	kinase				9.77e-08	ACLY,ACO2,ATP1B1,DLAT,DLD,NDUFB8,SDHA,SDHB,SOD1,SOD2,UQCRC2	801 (7)	#N/A
FDX2	-0.661	transporter				0.0406	ACO1,FTH1,TFRC		#N/A
PRKAG3		kinase				9.28e-05	ACKR3,ACTR1B,ALAS1,ANGPTL4,AQP1,ASPH,ATP1B1,ATP6V1A,CD36,CD93,Cdc42,CES1,CLASP1,CLCN3,COQ3,CYP27A1,DLAT,DNASE1,EIF4B,EIF4E2,FBXO6,FBXO9,FXYD6,GBE1,GLRX,GOT1,GPX3,HSPA5,ITGA6,ITIH5,JPT1,LMCD1,MAP2K6,MAP4,MAT2A,METTL7A,NAMPT,NAP1L1,NEO1,NR3C1,ODC1,OXCT1,PLIN3,PRPF6,RPL12,RPL13A,RPL22,RPL5,Rps3a1,SELENOS,SH3KBP1,SLC25A36,SLC2A1,SNCG,SORD,TFRC,TPPP3,TSPAN8,UGP2,ZC3H11A		#N/A
ZNF746		transcription regulator				0.0194	COX4I1,G6PC1,PCK1,PDHA1,SDHA		#N/A
THAP11		transcription regulator				0.00212	ATL3,COTL1,FTH1,GPC4,LCP1,LETM1,MDH1		#N/A
IPPK		kinase				0.0123	CUL1,CUL4A,RIPK1		#N/A
EIF2B5	0.14	translation regulator				0.00545	APOE,AQP4,CNP,COL1A1,COL1A2,COMT,EIF4G1,HSPA12A,HYOU1,MCL1,P4HA1,Rpl34 (includes others),SERPINA3,TAGLN	1421 (7)	#N/A
VAMP7		transporter				0.0123	CD82,L1CAM,SLC2A4		#N/A
MED30		transcription regulator				1.16e-07	COX10,Cox5b/Gm34962,CS,Esrra,LPL,MT-CO1,NDUFA10,NDUFB3,NDUFB7,NDUFS2,NDUFS7,NDUFV1,SDHA,SDHB,SDHC,SOD2		#N/A
GGA1	-0.08	transporter				0.0406	APP,GGA2,GGA3		#N/A
POU2F1		transcription regulator				0.00182	ACSL1,Aldh1a7,APEX1,ATP6V0C,CDO1,COX10,CR2,CRP,CYP2A6 (includes others),DECR1,GAS6,GCLM,GPX3,GSTK1,GSTM1,GSTM3,GSTM4,GSTM5,Gstt1,H2AX,HNF1B,HOMER3,ICAM1,IDH1,IGKC,KLK3,LPL,MYH1,MYH4,NFKB1,NXN,PRDX2,PRKAA2,PTGDS,PURB,RELA,SAA1,SELENOP,SERPING1,SESN2,SOD1,SPP1,VWF	1503 (7)	#N/A
APOB	-0.014	transporter				0.0187	ACACA,APOB,APOE,CD36,FABP4,FASN,LPIN1,NR1H3,PSMA7,PSMB7,PSMC6,PSME2,SLC2A4,UBE2D3		#N/A
TTN		kinase				0.0194	ATP2A2,Calm1 (includes others),CRYAB,FHL1,FHL2		#N/A
CNBP	0.14	transcription regulator				0.00655	AK1,CA3,DUSP3,PABPC1,PGM1,RPS17		#N/A
MOS		kinase				0.000212	MRPL21,MRPL22,MRPL37,MRPS14,MRPS9,NDUFA1,NDUFA12,NDUFA8,NDUFB1,NDUFB5,NDUFS6,RPL19,RPL22,RPL6		#N/A
CLK3		kinase				0.00283	ADSL,ATIC,GMPS,PFAS		#N/A
PRKCG		kinase				2.13e-07	ATP5F1A,ATP5F1D,ATP5MF,ATXN2,COX4I1,COX5A,COX6A1,COX6B1,COX7A1,CYC1,FMR1,HTT,MAP1B,MAP2,NDUFA1,NDUFA12,NDUFA13,NDUFA2,NDUFA5,NDUFA7,NDUFB11,NDUFB3,NDUFB8,NDUFB9,NDUFS7,NDUFS8,PCNA,PURA,PVALB,RICTOR,UQCR10,UQCRQ	1787 (9)	#N/A
ATN1		transcription regulator				0.027	ARHGEF28,ATP1A1,ATP1B1,ATP1B3,BASP1,CA4,CDH11,CHUK,DLG1,DPYSL3,EVL,FGF1,Fxyd2,GTF2H1,HPCAL1,IFI16,JUP,LSM2,Marcks,MARCKSL1,MCAM,NFIC,PABPC4,PCTP,PPP1CB,Ppp1cc,PPP2R1A,PRKACB,PRKCD,PSME1,PTBP1,PTPRF,PVALB,RAB2A,SPP1,SPTBN2,STMN1,STX4,TUBA4A,TUBB,U2AF2		#N/A
GGA3	-0.091	transporter				0.0406	APP,GGA1,GGA2		#N/A
FOLR1		transporter				2.32e-12	ABCE1,ACTN4,ADA,ADH1C,AK3,ALDOC,AOC3,AQP4,ARHGDIB,ASPA,ATP6V1B2,BASP1,BCAT2,CAT,CAV1,CLCA1,CLPTM1,COQ7,CSTF1,DTD1,ECI2,ENTPD7,EPCAM,FBXO3,GLRX,GPAM,IK,LAMB2,LSP1,LYZ,MRPS6,NAP1L1,NSDHL,OSBPL1A,PALS2,PDCD4,PIP4K2C,PPID,RPS24,SLC13A2,SLC3A2,SMARCE1,SNRPF,SORD,STXBP2,SYNCRIP,SYNGR2,TAGLN2,TBCE,TPI1,TYMS,UBE2V1,UCHL5,WDFY1		#N/A
NKX3-1		transcription regulator				0.00266	AR,CA12,CA2,CA3,CASP7,CDH1,CTNNB1,CTNNBL1,CTSB,CTSV,CTSZ,FKBP5,IGFBP3,KLK3,PIK3R1,PRKCB,PTPRK,SDC1,SDC4,SOAT1,STAT3,VIL1,VNN1	1741 (12)	#N/A
SEC23B	-0.026	transporter				0.0123	BAX,EIF2A,HSP90B1		#N/A
AK1	-0.047	kinase				0.0033	ACADL,AK1,CKMT1A/CKMT1B,ENO1,GAPDH,GLUD1,LDHA,PKM	634 (3)	#N/A
ATP2A1		transporter				0.0406	ATP2A2,CALR,HSPA5		#N/A
SP2		transcription regulator				0.00231	CEACAM1,DHFR,GNAI2,MAT2A,MAT2B,PCYT1A,PRKCD,PTGS1,SERPINH1		#N/A
SCTR		G-protein coupled receptor				0.0406	AQP2,AQP4,CD36		#N/A
FRK		kinase				0.0283	PROM1,PTK2,SRC,YES1		#N/A
VPS26A	-0.057	transporter				0.0406	APP,GUSB,SNX27		#N/A
SLC25A13	0.015	transporter				3.81e-05	ABCC4,ACLY,Acnat1/Acnat2,ACOT2,Akr1b7,ALPL,ANXA2,APP,C6,C8A,C9,CD36,CD63,CGREF1,CLCA1,CYP4A22,CYP7B1,EGFR,FADS3,GPAT3,GPCPD1,GPD2,GSTA5,Hsd3b4 (includes others),MCM2,Mug1/Mug2,Mup1 (includes others),NIBAN1,NOL3,NQO1,NUDT7,PSAT1,PTK2B,RARRES1,SERPINA3,SERPINB1,SLC17A1,TTC39C,VLDLR,Wfdc21		#N/A
AP3B1	-0.018	transporter				0.00655	AP3D1,AP3M1,AP3S1,CD63,LAMP1,LAMP2		#N/A
PLN		transporter				1.73e-11	ACTB,ADAM17,AHSG,AK1,ALDH3A2,ALDOA,ANXA2,ATP1A1,ATP2B1,CALU,DES,ENO1,EZR,FABP3,GNA11,GNAI2,HSP90B1,ITGB1,MYL6,NUMB,PGAM2,PGK1,PRKCA,PRKCB,RAB10,RAB1A,RAB21,RAB5B,RACK1,RALA,RAP1A,RRAS,SEC22B,SOD1,SPTB,TPI1,VAMP2,VAMP3,VCP,VLDLR	2055 (16)	#N/A
