# Supplementary material for: Signaling mechanisms in renal compensatory hypertrophy revealed by multi-omics
Source: Nat Commun. 2023 Jun 16;14:3481. doi: 10.1038/s41467-023-38958-9 (PMC10276015; doi:10.1038/s41467-023-38958-9)
Supplement: Supplementary file 23 — Supplementary Data 20 [file 41467_2023_38958_MOESM23_ESM.xlsx]

## Sheet: Readme
The data in this spreadsheet compares abundance of proteins in whole contralateral kidney form mice after left unilateral nephrectomy versus sham surgery at the 72 hour timepoint
Quantification uses TMT labeling. Equal protein was labled for each sample. No corrections were applied, e.g. for increase in cell size or cell protein content with UNx.
Reference: in preparation September, 2021
Contact: Hiroaki Kikuchi at NIH at hiroaki.kikuchi@nih.gov or Mark Knepper at knep@helix.nih.gov

## Sheet: Sheet1
UniProt ID	Gene Symbol	Protein names	Sham1	Sham2	Sham3	Sham4	UNx1	UNx2	UNx3	UNx4	sham_ave	unx_ave	unx_over_sham	log2_ratio	P_value: log10 UNx intensity vs log10 Sham intensity
A0A075B5N9	Igkv3-7	Ig kappa chain V-III region PC 7210;Ig kappa chain V-III region TEPC 124;Ig kappa chain V-III region PC 7043;Ig kappa chain V-III region PC 7940;Ig kappa chain V-III region PC 7175;Ig kappa chain V-III region PC 6684;Ig kappa chain V-III region PC 7769;Ig kappa chain V-III region PC 6308;Ig kappa chain V-III region PC 7183;Ig kappa chain V-III region 50S10.1;Ig kappa chain V-III region CBPC 101;I…	80710	71624	78366	84308	74955	71146	74702	64751	78752	71388.5	0.906498	-0.141625	0.0894967
A0A075B5S5	Ighv7-4	NA	63838	55680	47535	46811	59994	44808	50207	65512	53466	55130.2	1.03113	0.0442224	0.813182
A0A075B5V1	Ighv1-31	Ig heavy chain V region MOPC 104E;Ig heavy chain V region AC38 205.12;Ig heavy chain V region J558;Ig heavy chain V region AC38 15.3;Ig heavy chain V region VH558 B4;Ig heavy chain V region 1-62-3;Ig heavy chain V region 102;Ig heavy chain V region 3;Ig heavy chain V region TEPC 1017	425082	460883	714703	370205	669446	390540	434489	366546	492718	465255	0.944262	-0.0827405	0.789825
A0A075B5X7	Ighv1-69	NA	6675	7728	9295	7854	16560	6386	4286	6070	7888	8325.5	1.05546	0.0778774	0.807418
A0A087WQ89	Misp3	NA	317522	305295	294794	349934	328823	296068	348964	353966	316886	331955	1.04755	0.0670237	0.43371
A0A087WQT1	Ly6g2	NA	51601	32800	38308	51317	52761	48598	53091	49691	43506.5	51035.2	1.17305	0.230263	0.21211
Q9JKV1	Adrm1	Proteasomal ubiquitin receptor ADRM1	3400293	3193966	2973186	2331490	2800065	2490227	2686971	2824805	2.97473e+06	2700517	0.907818	-0.139525	0.3749
Q9CPR7	Sike1	Suppressor of IKBKE 1	55677	55568	55795	45577	47579	42826	44998	49656	53154.2	46264.8	0.870387	-0.200272	0.0688608
A0A0A6YXW6	Igha	Ig alpha chain C region	274620	219750	473864	175402	486073	165231	240213	240789	285909	283076	0.990093	-0.014364	0.95268
A0A0B4J1H7	Igkv1-135	NA	18641	28916	19962	17921	30265	20363	27598	25245	21360	25867.8	1.21104	0.276243	0.201837
A0A0G2JE99	Iglc1	Ig lambda-1 chain C region	131867	123114	136857	80553	141736	76998	95308	102075	118098	104029	0.880874	-0.182992	0.486489
Q07076	Anxa7	Annexin A7	4572164	3464228	3838404	4082824	3243812	3583334	3479390	3579488	3989405	3471506	0.870181	-0.200612	0.0984335
A0A0J9YUD5	Nup205	NA	793760	860841	748798	643257	780329	650619	702195	740011	761664	718288	0.943052	-0.0845913	0.480852
Q91VC3	Eif4a3	Eukaryotic initiation factor 4A-III;Eukaryotic initiation factor 4A-III, N-terminally processed	1723725	2109302	1924338	1729086	1811518	1581391	1781703	1947284	1.87161e+06	1780474	0.951305	-0.0720206	0.477464
A0A0U1RNF2	Lcmt1	NA	598505	483506	473858	389372	461602	362147	405401	436585	486310	416434	0.856313	-0.22379	0.210055
A0A140LIF8	Irgm2	NA	53191	34196	43176	31403	38972	31082	29969	34158	40491.5	33545.2	0.828452	-0.271511	0.259106
A0A140T8M2	Igkv12-44	Ig kappa chain V-V region K2	159315	136873	149856	117142	184457	213987	150313	131005	140796	169940	1.20699	0.271418	0.223596
A0A140T8P5	Igkv8-24	NA	35444	12824	12173	8742	15424	16294	31778	101885	17295.8	41345.2	2.39049	1.2573	0.239677
P12242	Ucp1	Mitochondrial brown fat uncoupling protein 1	109952	175331	215041	113172	655404	489163	201037	498199	153374	460951	3.0054	1.58756	0.0174373
A0A1D5RLM8	Gm11639	NA	510717	973033	769880	609814	525655	698317	623971	748742	715861	649171	0.90684	-0.14108	0.652261
A0A1L1STD6	Inafm2	NA	24044	16231	22258	17586	15538	16355	14989	19180	20029.8	16515.5	0.824548	-0.278324	0.15121
A0A1L1SUI3	Slc37a4	NA	231506	265811	281690	209410	231593	222076	253865	259298	247104	241708	0.978162	-0.0318546	0.829506
A0A1Y7VJN6	Ighg3	Ig gamma-3 chain C region	78372	70901	68266	53660	77714	56596	53618	67126	67799.8	63763.5	0.940468	-0.0885491	0.609131
P62270	Rps18	40S ribosomal protein S18	1881478	2220452	2777382	2024462	2235086	3293467	3134670	2590147	2.22594e+06	2.81334e+06	1.26389	0.337868	0.10657
A0A286YCV9	Kif13b	NA	1881860	1912889	1861673	1487987	1658397	1489096	1541550	1873857	1.7861e+06	1640725	0.918606	-0.122481	0.326359
A0A286YCX6	Trappc8	NA	1503136	1419093	1478124	1211904	1329509	1264462	1245434	1245964	1.40306e+06	1.27134e+06	0.906118	-0.142229	0.145868
Q91VM5	Rbmxl1	RNA binding motif protein, X-linked-like-1;RNA-binding motif protein, X chromosome;RNA-binding motif protein, X chromosome, N-terminally processed	694651	708753	860084	763771	867202	754368	848556	692650	756815	790694	1.04477	0.0631793	0.567213
A0A338P7C9	Tmem181a	NA	34371	35344	35118	22742	34053	26152	30359	27861	31893.8	29606.2	0.928277	-0.107372	0.627506
A0A494B9V8	Ptar1	NA	150253	92856	111289	126715	134954	108820	112863	112920	120278	117389	0.975981	-0.0350755	0.916757
A0A571BEL3	Zfp469	NA	169874	121629	179413	235027	237100	218941	194630	126607	176486	194320	1.10105	0.138879	0.639105
A0A571BF69	Mgam	NA	2187358	2169551	2219608	2059942	1995787	1874833	1997934	1978442	2.15911e+06	1961749	0.90859	-0.138299	0.0050754
A0A5F8MPH8	Tnxb	NA	8661	5115	7127	4128	6754	3344	4070	5192	6257.75	4840	0.773441	-0.370637	0.307312
Q80X81	Acat3	NA	114760	72726	79362	235207	326647	257675	377275	498775	125514	365093	2.90879	1.54042	0.0147881
A0JNU3	Aspg	60 kDa lysophospholipase;L-asparaginase;Platelet-activating factor acetylhydrolase	132652	124325	142004	108952	135380	126353	143173	131440	126983	134086	1.05594	0.0785258	0.400809
Q9EP82	Wdr4	tRNA (guanine-N(7)-)-methyltransferase non-catalytic subunit WDR4	74529	70199	76246	65030	66815	58229	60642	63153	71501	62209.8	0.870054	-0.200823	0.0248724
A1L3P4	Slc9a6	Sodium/hydrogen exchanger	9537	7197	12340	9382	10529	9684	8639	6108	9614	8740	0.909091	-0.137504	0.571033
A1L3T7	Ripor3	Protein FAM65C	3352	5843	6054	5243	4386	3445	3503	3880	5123	3803.5	0.742436	-0.429661	0.133682
A2A432	Cul4b	Cullin-4B	851921	918943	852931	692414	767251	749973	755285	750446	829052	755739	0.91157	-0.133575	0.247352
A2A484	Zmynd8	NA	6378	8113	9854	7651	9861	8586	8116	4650	7999	7803.25	0.975528	-0.0357445	0.802147
Q80WW9	Ddrgk1	DDRGK domain-containing protein 1	153676	180486	193807	158912	144309	167535	148466	137175	171720	149371	0.869852	-0.201158	0.0953788
A2A5R2	Arfgef2	Brefeldin A-inhibited guanine nucleotide-exchange protein 2	1103323	981451	944848	732017	887277	818185	824416	852815	940410	845673	0.89926	-0.153189	0.351455
A2A690	Tanc2	Protein TANC2	62237	46430	42651	48931	55921	55920	46853	44704	50062.2	50849.5	1.01573	0.0225105	0.84397
A2A6A1	Gpatch8	G patch domain-containing protein 8	9012	10559	10063	9460	9800	10327	9737	8696	9773.5	9640	0.986341	-0.0198422	0.791192
A2A7S8	Kiaa1522	Uncharacterized protein KIAA1522	133691	121422	118561	105055	110318	92985	115156	125352	119682	110953	0.927061	-0.109264	0.370077
A2A8L5	Ptprf	Receptor-type tyrosine-protein phosphatase F	308466	246810	245764	225135	247899	225112	227877	234830	256544	233930	0.91185	-0.133131	0.296439
A2A8R0	Zfyve9	NA	33171	24120	24334	25267	31174	26030	26369	18545	26723	25529.5	0.955338	-0.0659167	0.70119
A2A8Z1	Osbpl9	Oxysterol-binding protein-related protein 9	544236	654525	621261	524729	562216	541707	551337	554653	586188	552478	0.942494	-0.0854451	0.373222
A2A974	Cyp4a12b	NA	72053	70809	46520	84616	65611	113363	54095	80562	68499.5	78407.8	1.14465	0.194903	0.578549
Q2NL51	Gsk3a	Glycogen synthase kinase-3 alpha	364499	328535	328339	305540	311776	295712	285792	260903	331728	288546	0.869826	-0.201202	0.0367632
A2AAE1	Kiaa1109	Uncharacterized protein KIAA1109	5163	3308	5020	3480	5004	3107	3381	4953	4242.75	4111.25	0.969006	-0.0454226	0.849393
A2AB59	Arhgap27	Rho GTPase-activating protein 27	108947	127362	115853	75818	90534	101510	98853	99502	106995	97599.8	0.91219	-0.132594	0.56219
A2ACP1	Ttc39a	Tetratricopeptide repeat protein 39A	43365	46858	51840	78868	57008	60164	84478	61330	55232.8	65745	1.19033	0.251357	0.286843
A2ADY9	Ddi2	Protein DDI1 homolog 2	1342238	1093187	1256047	1093694	1226758	1020178	1036694	947461	1.19629e+06	1.05777e+06	0.88421	-0.177539	0.150405
A2BHD2	Gm14743	NA	9380	20610	26318	28172	25696	27404	17798	32359	21120	25814.2	1.22227	0.289558	0.404228
A2AF33	Tmsb15b1	NA	287680	247469	246562	195961	233673	189376	195431	207164	244418	206411	0.8445	-0.243831	0.137648
A2AFK4	Mtg2	NA	75650	65836	64122	75897	68789	60390	77865	75627	70376.2	70667.8	1.00414	0.00596333	0.975808
A2AGT5	Ckap5	Cytoskeleton-associated protein 5	404359	432138	440336	383430	397450	414827	390362	400226	415066	400716	0.965428	-0.0507589	0.377957
A2AHG0	Lzts3	Leucine zipper putative tumor suppressor 3	31541	43448	38763	37909	31399	40623	42386	38157	37915.2	38141.2	1.00596	0.00857389	0.950801
A2AI08	Tprn	Taperin	163311	119225	126265	111107	118481	109093	125794	125711	129977	119770	0.921469	-0.117993	0.468307
A2AIL4	Ndufaf6	NADH dehydrogenase (ubiquinone) complex I, assembly factor 6	46865	32719	29534	40000	36913	38522	32321	32181	37279.5	34984.2	0.938431	-0.0916769	0.675879
A2AIV2	Virma	Protein virilizer homolog	49448	47869	44141	37901	40108	36662	44139	43582	44839.8	41122.8	0.917105	-0.124841	0.298661
O88983	Stx8	Syntaxin-8	175196	161335	168080	153165	144036	149679	140979	137370	164444	143016	0.869694	-0.20142	0.00920731
A2AJ88	Pnpla7	Patatin-like phospholipase domain-containing protein 7	68191	51405	57465	66686	74502	67195	57400	53439	60936.8	63134	1.03606	0.0511046	0.750418
A2AJI0	Map7d1	MAP7 domain-containing protein 1	3114	7803	9477	3963	5452	7048	6261	4035	6089.25	5699	0.935912	-0.0955558	0.96028
A2AJL3	Fggy	FGGY carbohydrate kinase domain-containing protein	2080215	2012415	2046798	2137066	2266892	2213973	2049873	1938139	2.06912e+06	2.11722e+06	1.02324	0.0331509	0.608338
A2AKK5	Acnat1	Acyl-coenzyme A amino acid N-acyltransferase 1	4505028	4644755	4305178	4107449	4508468	4703272	4155821	4254871	4.3906e+06	4405608	1.00342	0.00492221	0.934827
A2ALS5	Rap1gap	Rap1 GTPase-activating protein 1	266873	272844	227427	173202	227191	264309	213946	230649	235086	234024	0.995479	-0.00653674	0.946387
A2ALU4	Shroom2	Protein Shroom2	180973	178151	172453	122314	146419	138991	129802	142365	163473	139394	0.852706	-0.229879	0.211079
A2AN08	Ubr4	E3 ubiquitin-protein ligase UBR4	3861100	3447342	3549790	2929091	3389625	3071308	3022832	2970034	3.44683e+06	3.11345e+06	0.903279	-0.146756	0.198034
A2ANY6	Mdn1	NA	67129	62646	62759	58976	59204	54957	59751	53777	62877.5	56922.2	0.905288	-0.143551	0.0373905
A2APT9	Klhdc7a	Kelch domain-containing protein 7A	361007	297977	285949	258708	316940	285796	276562	273473	300910	288193	0.957737	-0.0622992	0.652276
A2APV2	Fmnl2	Formin-like protein 2	240228	227328	222662	184360	205558	179793	185651	213173	218644	196044	0.896632	-0.157411	0.185478
A2APY7	Ndufaf5	NADH dehydrogenase [ubiquinone] 1 alpha subcomplex assembly factor 5	105413	116209	96714	98528	93234	97703	103700	120376	104216	103753	0.99556	-0.00642026	0.928056
A2AQ19	Rtf1	RNA polymerase-associated protein RTF1 homolog	89587	107424	104108	78549	102626	93642	90332	91666	94917	94566.5	0.996307	-0.0053373	0.973368
A2AQ25	Skt	Sickle tail protein	272560	269452	228114	194511	226660	186815	200804	231861	241159	211535	0.877159	-0.18909	0.240669
A2AQW0	Map3k15	Mitogen-activated protein kinase kinase kinase 15	244088	201917	200544	178048	217568	201459	183748	196675	206149	199862	0.969504	-0.0446814	0.737726
P70297	Stam	Signal transducing adapter molecule 1	1660871	1583250	1604140	1297961	1467458	1352060	1291425	1233141	1.53656e+06	1336021	0.869491	-0.201757	0.0926876
A2ARP1	Ppip5k1	Inositol hexakisphosphate and diphosphoinositol-pentakisphosphate kinase 1	99524	96560	78536	68758	75907	67524	62512	73853	85844.5	69949	0.814834	-0.295422	0.109456
A2ARV4	Lrp2	Low-density lipoprotein receptor-related protein 2	69324947	74187835	78711549	70460257	66627163	72187807	76904367	75236658	73171147	7.2739e+07	0.994094	-0.00854581	0.889891
Q8R3D1	Tbc1d13	TBC1 domain family member 13	1348031	1342637	1391588	1115053	1229868	1161011	1063868	1064130	1.29933e+06	1.12972e+06	0.869465	-0.201801	0.0713515
A2ASQ1	Agrn	Agrin;Agrin N-terminal 110 kDa subunit;Agrin C-terminal 110 kDa subunit;Agrin C-terminal 90 kDa fragment;Agrin C-terminal 22 kDa fragment	611616	539577	554201	489803	486806	481684	471053	502590	548799	485533	0.884719	-0.176708	0.0743864
A2ASZ8	Slc25a25	Calcium-binding mitochondrial carrier protein SCaMC-2	18011	10709	15205	16687	16337	20132	14320	16891	15153	16920	1.11661	0.159126	0.408397
A2ATU0	Dhtkd1	Probable 2-oxoglutarate dehydrogenase E1 component DHKTD1, mitochondrial	1951221	1658555	1642992	2041896	1604143	1761357	1542539	1489480	1823666	1.59938e+06	0.877014	-0.189329	0.108724
A2AVZ9	Slc43a3	Solute carrier family 43 member 3	2731	991	2217	2712	1591	0	2424	0	2162.75	1003.75	0.464108	-1.10747	0.1798
A2AWA9	Rabgap1	Rab GTPase-activating protein 1	917279	925054	987433	851412	830652	863497	809387	724145	920294	806920	0.876807	-0.18967	0.0359056
A2AWP8	Arhgef10l	Rho guanine nucleotide exchange factor 10-like protein	235295	237748	243731	207138	221080	218729	228094	231335	230978	224810	0.973294	-0.0390524	0.549926
Q8VDT1	Slc5a9	Sodium/glucose cotransporter 4	830185	717766	712079	662729	596175	617968	671986	654088	730690	635054	0.869116	-0.202379	0.0544457
A2BE28	Las1l	Ribosomal biogenesis protein LAS1L	53611	43967	46043	37893	39990	37892	36525	46595	45378.5	40250.5	0.886995	-0.173002	0.242879
A2BH40	Arid1a	AT-rich interactive domain-containing protein 1A	16275	14078	15920	47630	23391	29107	34514	22492	23475.8	27376	1.16614	0.22174	0.411597
P15975	Usp53	Inactive ubiquitin carboxyl-terminal hydrolase 53	75868	57411	60708	776208	645355	613753	699211	683525	242549	660461	2.723	1.4452	0.0720109
A2CG63	Arid4b	AT-rich interactive domain-containing protein 4B	8391	7630	8795	6715	6690	7744	7510	5791	7882.75	6933.75	0.879611	-0.185063	0.19588
A2RSJ4	Uhrf1bp1l	UHRF1-binding protein 1-like	504105	464698	488799	422244	447347	416388	392924	385257	469962	410479	0.873431	-0.195234	0.0398718
A2RSL7	4931406B18Rik	NA	30981	17243	15247	17278	22425	16826	17190	8948	20187.2	16347.2	0.809781	-0.304396	0.414094
A2RSQ0	Dennd5b	DENN domain-containing protein 5B	46411	44799	47039	38874	40853	41627	43367	42488	44280.8	42083.8	0.950385	-0.0734164	0.356048
A2RSX7	Tyw5	tRNA wybutosine-synthesizing protein 5	108676	88961	96638	96105	110953	94670	98326	83412	97595	96840.2	0.992267	-0.0112004	0.890648
A2RSY6	Trmt1l	TRMT1-like protein	225002	204437	211094	191369	222562	198749	210413	172267	207976	200998	0.966449	-0.0492342	0.59244
A2RT67	Dennd3	DENN domain-containing protein 3	11381	6420	7824	20916	18946	15665	18930	18977	11635.2	18129.5	1.55815	0.639837	0.124383
A2RTL5	Rsrc2	Arginine/serine-rich coiled-coil protein 2	22117	28517	35231	24318	24468	25051	22436	17804	27545.8	22439.8	0.814636	-0.295773	0.177028
A2TJV2	Palm3	Paralemmin-3	281539	264980	244707	243423	260556	232848	249282	251151	258662	248459	0.960555	-0.0580603	0.390471
Q8K1J6	Trnt1	CCA tRNA nucleotidyltransferase 1, mitochondrial	1195878	1225707	1207959	990177	1070931	1000507	948042	995029	1.15493e+06	1.00363e+06	0.868994	-0.202582	0.0647961
A3KGF9	Ccdc9b	Uncharacterized protein C15orf52 homolog	468220	435270	370858	366064	454392	479338	484578	464066	410103	470594	1.1475	0.198495	0.0965454
A3KGS3	Ralgapa2	Ral GTPase-activating protein subunit alpha-2	501424	539534	481462	383484	406877	406865	382753	431882	476476	407094	0.854386	-0.227041	0.131227
A3KMP2	Ttc38	Tetratricopeptide repeat protein 38	960496	1149451	1019441	948440	959887	922968	934246	900372	1019457	929368	0.911631	-0.133479	0.130815
A6H5Y3	Mtr	Methionine synthase	327025	308664	308560	274065	298844	298478	285120	274831	304578	289318	0.949897	-0.0741568	0.293901
A6H5Z3	Exoc6b	Exocyst complex component 6B	104428	100306	106471	131214	116417	110759	105480	101421	110605	108519	0.981145	-0.0274624	0.83571
Q7TSE6	Stk38l	Serine/threonine-protein kinase 38-like	229614	202692	235104	192802	207452	180608	179279	179921	215053	186815	0.868693	-0.203082	0.0621438
A6H619	Phrf1	PHD and RING finger domain-containing protein 1	70837	54858	59453	53785	53445	57631	45964	48510	59733.2	51387.5	0.860283	-0.217117	0.117102
A6H630	Armt1	Protein-glutamate O-methyltransferase	486828	456030	439371	407376	425474	401831	446845	456212	447401	432590	0.966896	-0.0485673	0.51082
A6H6A9	Rabgap1l	Rab GTPase-activating protein 1-like	419157	381074	388937	309728	356445	335235	322333	319274	374724	333322	0.889513	-0.168913	0.184598
A6H6E2	Mmrn2	Multimerin-2	312546	292437	243221	194693	241197	189397	226150	265344	260724	230522	0.88416	-0.17762	0.41044
A6H8H2	Dennd4c	DENN domain-containing protein 4C	557502	503869	530028	513752	580652	503592	513692	517613	526288	528887	1.00494	0.00710838	0.92057
A6X935	Itih4	Inter alpha-trypsin inhibitor, heavy chain 4	6017377	5416841	7284543	4699708	10469521	4824216	4608147	5729517	5.85462e+06	6.40785e+06	1.0945	0.130266	0.841906
Q8CBY1	Samd4a	Protein Smaug homolog 1	1305885	1042560	904661	2749986	2992373	2307303	3781249	5441674	1500773	3.63065e+06	2.41919	1.27452	0.0253465
Q9JJW0	Pxmp4	Peroxisomal membrane protein 4	162427	138411	158929	486360	462623	519989	507006	452084	236532	485426	2.05226	1.03722	0.0582796
A9XX86	Mgl2	C-type lectin domain family 10 member A	79864	68332	68992	69863	71126	58739	75307	70499	71762.8	68917.8	0.960355	-0.0583596	0.540333
B1AR13	Cisd3	CDGSH iron-sulfur domain-containing protein 3, mitochondrial	344066	320500	402291	521352	379451	589904	411610	346232	397052	431799	1.08751	0.121032	0.630923
B1AR17	Chd3	NA	26273	32061	31472	24238	24163	29042	25927	23824	28511	25739	0.902774	-0.147563	0.282589
B1ART2	Vps13d	NA	801426	798948	831419	733629	801362	763939	742934	785311	791356	773386	0.977293	-0.0331364	0.506036
B1AUE5	Pex10	Peroxisome biogenesis factor 10	52036	50779	53518	41767	44376	39346	44927	48172	49525	44205.2	0.892585	-0.163939	0.167027
B1AUN2	Eif2b3	NA	146784	116385	120383	113655	129062	100691	127960	142364	124302	125019	1.00577	0.00830365	0.974106
B1AV60	Nhs	NA	9159	7078	3583	5565	7660	7867	6809	6799	6346.25	7283.75	1.14773	0.198777	0.409316
B1AVD1	Xpnpep2	NA	200839	155686	151106	133681	144782	128046	127633	133764	160328	133556	0.833019	-0.263579	0.134327
Q9DC11	Plxdc2	Plexin domain-containing protein 2	218176	241197	246836	193809	190346	186524	208436	196441	225004	195437	0.86859	-0.203252	0.0831486
B1AVP0	Phactr2	Phosphatase and actin regulator	195794	182801	195463	152253	176771	184623	169042	169553	181578	174997	0.963759	-0.0532552	0.63398
Q8K3W0	Babam2	BRCA1-A complex subunit BRE	54092	53953	56638	95870	110147	155841	125578	123996	65138.2	128890	1.97872	0.984569	0.00834928
B1AVY7	Kif16b	Kinesin-like protein KIF16B	382177	349434	448954	353374	374142	325980	347470	323745	383485	342834	0.893997	-0.161658	0.167419
B1AVZ0	Uprt	Uracil phosphoribosyltransferase homolog	124476	128182	140147	118805	122438	118357	111987	115841	127902	117156	0.915977	-0.126617	0.0850099
B1AWC9	Pde4b	NA	182823	212530	233557	182664	243101	184797	224909	289918	202894	235681	1.1616	0.216114	0.25512
B1AXH1	Nhsl2	NHS-like protein 2	38695	38535	28771	27924	31383	26889	30759	39603	33481.2	32158.5	0.960493	-0.0581533	0.761302
B1AY10	Nfx1	Transcriptional repressor NF-X1	28837	28671	29824	25832	26393	26313	24992	22588	28291	25071.5	0.886201	-0.174295	0.0451656
B1AY13	Usp24	Ubiquitin carboxyl-terminal hydrolase 24	1562359	1455369	1423887	1255411	1480172	1403957	1448685	1430067	1.42426e+06	1.44072e+06	1.01156	0.0165812	0.777216
B1AZA5	Tmem245	Transmembrane protein 245	7072	7656	7014	7599	8784	6690	9455	8140	7335.25	8267.25	1.12706	0.172561	0.231061
B1AZI6	Thoc2	THO complex subunit 2	315769	367981	352539	293733	329900	330043	293521	321956	332506	318855	0.958947	-0.0604777	0.535104
B1AZP2	Dlgap4	Disks large-associated protein 4	45309	54464	52321	38930	43917	41587	47005	42635	47756	43786	0.916869	-0.125212	0.385671
B2KF50	Uhrf1bp1	NA	92723	78254	81770	72690	81785	74397	67847	68931	81359.2	73240	0.900205	-0.151675	0.170943
Q9D1L0	Chchd2	Coiled-coil-helix-coiled-coil-helix domain-containing protein 2	217232	281331	258711	222126	237619	238228	215898	221190	244850	228234	0.932137	-0.101386	0.383265
B2RQC6	Cad	CAD protein;Glutamine-dependent carbamoyl-phosphate synthase;Aspartate carbamoyltransferase;Dihydroorotase	754691	672801	672636	601126	697505	612050	611548	644430	675314	641383	0.949756	-0.0743707	0.411749
B2RQE8	Arhgap42	Rho GTPase-activating protein 42	102852	101989	94102	75591	90572	77237	85760	66992	93633.5	80140.2	0.855893	-0.224498	0.164875
B2RQG2	Phf3	NA	14549	13355	11173	10107	12353	11271	14149	12741	12296	12628.5	1.02704	0.0384942	0.7391
Q9Z2X2	Psmd10	26S proteasome non-ATPase regulatory subunit 10	277942	241057	278750	232977	247189	209754	211548	226765	257682	223814	0.868568	-0.203289	0.0619138
B2RR83	Ythdc2	Probable ATP-dependent RNA helicase YTHDC2	102362	93724	100968	67295	77048	78629	78102	76767	91087.2	77636.5	0.852331	-0.230514	0.233661
B2RRE7	Otud4	OTU domain-containing protein 4	661972	502985	536704	413982	518492	389594	432651	428894	528911	442408	0.836451	-0.257648	0.195125
B2RSH2	Gnai1	Guanine nucleotide-binding protein G(i) subunit alpha-1	564138	523365	546488	437125	470122	413030	457239	509084	517779	462369	0.892985	-0.163293	0.174275
Q96LX3	Slc22a30	NA	1848943	1616124	1880383	1736488	1674857	1584191	2048682	2034115	1.77048e+06	1.83546e+06	1.0367	0.0519984	0.694175
B2RUR8	Otud7b	OTU domain-containing protein 7B	187413	176745	160590	150359	168763	152089	158153	206773	168777	171444	1.01581	0.0226254	0.891129
B2RXC1	Trappc11	Trafficking protein particle complex subunit 11	624600	695171	647854	500132	557542	596794	570126	601856	616939	581580	0.942685	-0.085152	0.522722
Q9JKP8	Chrac1	Chromatin accessibility complex protein 1	82823	72819	70281	66675	66291	59667	64759	63263	73149.5	63495	0.868017	-0.204205	0.049134
B2RXC8	Ppp2r3a	NA	88630	90108	84453	64901	74578	71995	67641	78350	82023	73141	0.891713	-0.165348	0.262666
B2RXQ2	Ppfia1	NA	487548	430182	394552	324417	380920	337199	342536	369522	409175	357544	0.873818	-0.194595	0.243686
B2RXR6	Ankrd44	Serine/threonine-protein phosphatase 6 regulatory ankyrin repeat subunit B	332576	319838	341468	269844	297258	272809	275778	273391	315932	279809	0.885664	-0.175169	0.108377
B2RXS4	Plxnb2	Plexin-B2	580986	517965	546928	494012	516989	501592	503873	523096	534973	511388	0.955913	-0.0650485	0.307639
Q60648	Gm2a	Ganglioside GM2 activator	10871505	8576248	10733736	9678153	20375583	16780622	20564776	20834646	9.96491e+06	1.96389e+07	1.97081	0.978786	0.000107017
B2RY56	Rbm25	RNA-binding protein 25	1549362	1706599	2017926	1842495	1596500	1808659	1614187	1586198	1.7791e+06	1651386	0.928217	-0.107467	0.320677
B7ZMP1	Xpnpep3	Probable Xaa-Pro aminopeptidase 3	241945	208937	201370	203914	190963	192523	183609	182150	214042	187311	0.875117	-0.192453	0.0481868
B8ZXI1	Qtrt2	Queuine tRNA-ribosyltransferase subunit QTRTD1	84494	85672	83401	78417	73161	79452	73958	63325	82996	72474	0.873223	-0.195578	0.0547917
O70258	Sgce	Epsilon-sarcoglycan	46417	41296	48512	42579	44309	37772	35482	37633	44701	38799	0.867967	-0.204288	0.0584929
B9EJ86	Osbpl8	Oxysterol-binding protein	1537887	1845766	2084385	1798893	1632638	1758987	1806923	1583280	1.81673e+06	1695457	0.933245	-0.099672	0.401588
B9EJI9	Tmem229a	Transmembrane protein 229A	282695	253464	271006	224990	246828	219078	234315	238656	258039	234719	0.909628	-0.136652	0.167502
B9EJR8	Dnaaf5	Dynein assembly factor 5, axonemal	30677	24899	33926	35816	32865	31916	35793	28526	31329.5	32275	1.03018	0.0428954	0.716293
B9EKI3	Tmf1	TATA element modulatory factor	193171	251068	279450	194193	209244	225640	203350	207616	229470	211462	0.921524	-0.117907	0.515259
C0HKD9	Mfap1b	NA	126572	140867	145652	128436	129220	125347	116280	118460	135382	122327	0.903569	-0.146293	0.0592705
Q8CGP5	Hist1h2af	Histone H2A type 1-F;Histone H2A type 1-K;Histone H2A type 3;Histone H2A type 1-H;Histone H2A	1221718	2093849	2243096	5915282	3783665	5306775	4839884	3613933	2.86849e+06	4.38606e+06	1.52905	0.612637	0.172613
A9R9W0	Mup15	NA	34137	25024	31168	43884	46581	39887	76001	97466	33553.2	64983.8	1.93673	0.953626	0.0521699
D0QMC3	Mndal	Myeloid cell nuclear differentiation antigen-like protein	29149	25180	24035	17567	22850	19448	19780	27390	23982.8	22367	0.932629	-0.100625	0.653057
O35379	Abcc1	Multidrug resistance-associated protein 1	134535	85429	85747	357195	265186	290840	310457	378073	165726	311139	1.87742	0.908755	0.0922159
D3YTP3	Mtx3	NA	464188	363397	388276	378676	388168	342915	347051	343225	398634	355340	0.891393	-0.165867	0.13386
D3YUP5	Exoc3l2	NA	247782	215466	200111	181531	184139	195032	167016	196162	211222	185587	0.878634	-0.186666	0.161508
D3YXF5	C7	NA	101726	130540	196252	96960	145995	94979	131987	160816	131370	133444	1.01579	0.0226068	0.854123
Q9R059	Fhl3	Four and a half LIM domains protein 3	405810	377088	378829	339913	355453	336566	307358	303888	375410	325816	0.867894	-0.204409	0.035174
D3YXJ5	Lratd2	NA	300303	251005	304865	274544	288926	266879	257784	242029	282679	263904	0.933583	-0.09915	0.290086
D3YXK2	Safb	Scaffold attachment factor B1	321678	363687	361680	319027	323371	279212	346399	339995	341518	322244	0.943564	-0.083807	0.366189
Q32NY4	Cnnm3	Metal transporter CNNM3	50114	54085	47942	54392	41141	42825	50994	44236	51633.2	44799	0.867639	-0.204834	0.0480158
D3YZP9	Ccdc6	Coiled-coil domain-containing protein 6	970218	705666	777311	722267	847964	701279	716013	702070	793866	741832	0.934455	-0.0978031	0.496665
D3YZZ5	Tmed7	NA	370993	668586	694499	473071	546009	598879	593745	569112	551787	576936	1.04558	0.0642998	0.64693
D3Z0M9	Ddx23	NA	1071164	986586	1055273	843466	913381	831530	845477	859522	989122	862478	0.871962	-0.197662	0.0874759
D3Z286	Tmppe	NA	48647	45957	57889	48366	45797	49016	52643	46562	50214.8	48504.5	0.965941	-0.0499926	0.610015
D3Z2H9	Tpm3-rs7	NA	16310484	26786987	22628881	18867268	17137269	19451812	17059522	17209332	21148405	1.77145e+07	0.837627	-0.255619	0.234265
D3Z3N4	Hnrnph3	NA	442818	327316	394462	428355	433428	347858	392564	344891	398238	379685	0.953414	-0.068826	0.619571
D3Z3Y1	Pigg	NA	70337	59622	62625	53792	67718	58145	57596	59352	61594	60702.8	0.98553	-0.0210279	0.863974
D3Z4S3	Ptrhd1	Putative peptidyl-tRNA hydrolase PTRHD1	429506	533401	496185	478855	436576	456311	455192	512173	484487	465063	0.959909	-0.059031	0.511822
D3Z5G7	Ces1b	Carboxylic ester hydrolase	64429	74960	68099	51958	62742	50748	60282	59346	64861.5	58279.5	0.898522	-0.154374	0.314271
D3Z5L6	Slc18b1	MFS-type transporter SLC18B1	17417	19279	18205	11068	13016	19119	18497	15467	16492.2	16524.8	1.00197	0.00284021	0.937546
D3Z7P3	Gls	Glutaminase kidney isoform, mitochondrial	2354220	2047798	2046330	3394527	2936100	2921122	2699900	2580725	2.46072e+06	2.78446e+06	1.13156	0.178319	0.316282
D3Z7X0	Acad12	NA	338608	233854	218288	314912	260103	236343	272307	266171	276416	258731	0.936022	-0.0953856	0.682925
D4AFX7	Dnajc13	NA	5139686	5286900	5482992	5036268	5231066	5082738	4986126	5010534	5.23646e+06	5077616	0.969665	-0.044441	0.214762
E0CYQ0	Kctd17	NA	53197	76015	70421	46544	61212	67144	66553	70274	61544.2	66295.8	1.0772	0.107292	0.486537
Q9JIY8	Nat8f3	Probable N-acetyltransferase CML3	866186	743966	748647	799762	761768	807107	836993	873952	789640	819955	1.03839	0.0543492	0.436736
Q80U56	Avl9	Late secretory pathway protein AVL9 homolog	16309	16142	17559	19624	29309	39872	30976	25605	17408.5	31440.5	1.80604	0.852832	0.00379209
E9PUR0	Ankhd1	NA	458141	507163	479146	331498	388769	364119	394955	445189	443987	398258	0.897004	-0.156814	0.396677
E9PV24	Fga	Fibrinogen alpha chain;Fibrinopeptide A;Fibrinogen alpha chain	8789447	9430501	10240171	6595479	14976652	6595252	6830894	8708005	8.7639e+06	9.2777e+06	1.05863	0.0821944	0.95704
Q64345	Ifit3	Interferon-induced protein with tetratricopeptide repeats 3	86330	71348	88525	64480	81333	65692	70520	66189	77670.8	70933.5	0.913259	-0.130904	0.38723
E9PVA8	Gcn1	NA	3234219	3038741	3201259	3035063	3339910	3212185	3124092	3061636	3.12732e+06	3.18446e+06	1.01827	0.0261197	0.503275
E9PVZ8	Golgb1	NA	3243588	3329681	3411431	2761424	2964397	2875130	2943961	3025360	3186531	2952212	0.926466	-0.11019	0.223309
E9PW37	Rasal2	NA	24455	24754	21951	16519	20863	19908	20529	20790	21919.8	20522.5	0.936256	-0.0950249	0.610938
Q8BGD6	Slc38a9	Sodium-coupled neutral amino acid transporter 9	68259	65663	61118	52156	56235	52182	52028	54010	61799	53613.8	0.86755	-0.20498	0.09988
P54731	Faf1	FAS-associated factor 1	1431403	1427090	1397523	1153253	1219980	1137852	1148491	1186129	1.35232e+06	1173113	0.867484	-0.205092	0.0711819
E9PWR4	Dip2c	NA	96090	93432	91277	75150	81154	80438	81465	75801	88987.2	79714.5	0.895797	-0.158756	0.152606
E9PWW6	Zc3h7a	NA	25293	25270	23901	15554	21912	19519	21299	18238	22504.5	20242	0.899465	-0.152862	0.515454
E9PX68	Slc4a1ap	NA	402209	319284	354962	277112	313364	290361	285407	308957	338392	299522	0.885135	-0.176031	0.249747
Q6GV12	Kdsr	3-ketodihydrosphingosine reductase	198603	248212	258613	233553	192906	204062	215365	201800	234745	203533	0.867039	-0.205831	0.0919783
E9PY46	Ift140	NA	90859	88783	62595	46902	62559	53434	61484	76030	72284.8	63376.8	0.876765	-0.189738	0.579382
E9PYD1	Fam98c	NA	206728	172476	169472	141654	162153	147082	145903	144490	172582	149907	0.868611	-0.203218	0.184586
E9PYF4	Lmo7	NA	765872	776893	792806	772580	726466	751351	759978	751252	777038	747262	0.96168	-0.056371	0.020399
E9PYG6	Rasa1	NA	441617	423001	407734	321190	379030	357174	345843	366018	398386	362016	0.908708	-0.138111	0.304417
E9PYH6	Setd1a	Histone-lysine N-methyltransferase	0	1527	3289	851	1522	1596	1471	1804	1416.75	1598.25	1.12811	0.173908	0.399761
E9PYK3	Parp4	NA	328270	336938	347516	269580	302515	298716	270109	287860	320576	289800	0.903998	-0.145609	0.194231
E9PYP2	Nbeal1	NA	131621	130362	137465	110084	125060	118896	129125	104632	127383	119428	0.937552	-0.0930286	0.377443
E9PZJ8	Ascc3	Activating signal cointegrator 1 complex subunit 3	149009	119964	140315	124693	142568	127742	133402	137050	133495	135190	1.0127	0.0182054	0.791351
E9PZM4	Chd2	Chromodomain-helicase-DNA-binding protein 2	5595	5854	5488	9256	6560	8621	8054	6253	6548.25	7372	1.1258	0.170947	0.401552
Q6XPS7	Tha1	NA	358321	390646	374699	462941	330822	383195	331963	329425	396652	343851	0.866884	-0.206088	0.0887514
E9PZP8	Herc1	NA	171621	179640	173745	114373	137887	127489	119068	126093	159845	127634	0.798489	-0.324656	0.141164
Q61767	Hsd3b4	3 beta-hydroxysteroid dehydrogenase type 4	6351835	5910520	5878245	7596149	5598412	6592450	6098327	5795053	6.43419e+06	6.02106e+06	0.935792	-0.0957403	0.409572
E9Q0S6	Tns1	NA	4777649	4904458	4298319	3567301	4261016	3541213	3878443	4021176	4.38693e+06	3925462	0.894808	-0.16035	0.258208
Q6PAV2	Herc4	Probable E3 ubiquitin-protein ligase HERC4	208946	184507	188712	163533	170725	156592	154266	164696	186424	161570	0.866677	-0.206434	0.0614909
E9Q1M1	Pdzd2	NA	43354	36209	32404	35102	36097	31248	42415	45733	36767.2	38873.2	1.05728	0.0803565	0.646968
E9Q236	Abcc4	NA	84393	89113	61559	64209	60819	69664	69552	79763	74818.5	69949.5	0.934923	-0.0970813	0.613939
E9Q238	Kank1	NA	280179	323845	261443	299410	267114	286716	271373	300154	291219	281339	0.966074	-0.0497949	0.567938
E9Q2E4	Hectd4	NA	158994	135320	148590	138635	147385	125115	129667	144309	145385	136619	0.939707	-0.0897178	0.291358
E9Q368	Tarbp1	NA	129550	125112	87859	71659	93827	75235	107464	190724	103545	116812	1.12813	0.173937	0.734614
E9Q394	Akap13	NA	423428	360017	405262	385710	403304	359143	358884	364522	393604	371463	0.943748	-0.0835263	0.249305
J3QMK6	Aldh3b3	Aldehyde dehydrogenase;Aldehyde dehydrogenase family 3 member B1	45267	48001	51932	34072	41577	36346	35227	39548	44818	38174.5	0.851767	-0.231469	0.204221
E9Q3G8	Nup153	NA	181634	181822	168357	154820	215990	165006	190968	221878	171658	198460	1.15614	0.209313	0.133702
Q6P5G6	Ubxn7	UBX domain-containing protein 7	412963	378502	417124	359786	361315	339015	333782	325107	392094	339805	0.866642	-0.206493	0.0192902
E9Q3L2	Pi4ka	NA	1248030	1370355	1221062	1025182	1248616	1183781	1131860	1258486	1.21616e+06	1.20569e+06	0.99139	-0.0124759	0.952188
E9Q411	Nbas	NA	215236	213488	200485	169978	174244	156446	173530	202117	199797	176584	0.883819	-0.178176	0.155797
E9Q414	Apob	Apolipoprotein B-100;Apolipoprotein B-48	344797	293877	341329	236325	351675	229988	267074	285671	304082	283602	0.93265	-0.100593	0.593558
E9Q4N7	Arid1b	NA	40630	37079	33960	32363	33477	42585	42304	45995	36008	41090.2	1.14114	0.190479	0.184696
E9Q4P1	Wdfy1	NA	779667	676144	783655	670598	762981	675356	660416	650807	727516	687390	0.944845	-0.0818501	0.359805
E9Q4Z2	Acacb	Acetyl-CoA carboxylase 2;Biotin carboxylase	170706	186890	169409	129631	163167	172149	133753	157281	164159	156588	0.953877	-0.0681248	0.674369
E9Q512	Trip11	NA	1999567	2017945	2004135	1583440	1931141	1749843	1823654	1883100	1.90127e+06	1.84693e+06	0.971421	-0.041832	0.717316
E9Q555	Rnf213	E3 ubiquitin-protein ligase RNF213	799963	693874	750520	649060	731499	686915	665224	663374	723354	686753	0.949401	-0.074911	0.380562
E9Q557	Dsp	Desmoplakin	131109	148591	133171	108651	114845	111067	118356	129935	130380	118551	0.909267	-0.137223	0.276263
E9Q5C9	Nolc1	NA	321819	281577	272611	252652	286519	266884	285477	286897	282165	281444	0.997447	-0.00368859	0.987966
E9Q616	Ahnak	NA	21857610	22034352	20375813	15671356	18628867	16564700	16875382	18686002	1.99848e+07	1.76887e+07	0.88511	-0.176071	0.255639
Q60605	Myl6	Myosin light polypeptide 6	3776340	4071522	3900996	3445688	3063054	3488737	3386655	3229264	3.79864e+06	3.29193e+06	0.866608	-0.206549	0.021418
E9Q6D8	C6	NA	26990	18291	17701	12607	16685	10433	13506	24324	18897.2	16237	0.859226	-0.218891	0.515799
E9Q6E5	Srsf11	NA	398842	294512	346195	305495	341230	259634	278253	293864	336261	293245	0.872076	-0.197474	0.185676
E9Q6H8	Plekha5	NA	37176	38952	42601	27162	36409	35073	31970	37759	36472.8	35302.8	0.967921	-0.0470384	0.851643
E9Q6J5	Bod1l	NA	603869	624738	678844	603538	639483	683320	648203	625031	627747	649009	1.03387	0.0480552	0.355313
O09114	Ptgds	Prostaglandin-H2 D-isomerase	302361	223461	287317	224483	517926	416278	482297	421825	259406	459582	1.77167	0.825112	0.00157809
E9Q6R7	Utrn	NA	1377240	1216721	1122250	1054127	1186493	1043142	1073112	1135499	1.19258e+06	1.10956e+06	0.930384	-0.104102	0.343736
E9Q735	Ube4a	Ubiquitin conjugation factor E4 A	406982	401948	416401	337507	362927	339404	365991	329929	390710	349563	0.894687	-0.160545	0.107952
E9Q784	Zc3h13	NA	27529	27779	23064	17790	20428	18971	17922	20037	24040.5	19339.5	0.804455	-0.313916	0.144829
E9Q7D5	Arhgef5	NA	244294	283451	245060	232319	234749	249480	212854	271502	251281	242146	0.963647	-0.0534229	0.58947
E9Q7G0	Numa1	NA	2999982	2847735	3113452	2685366	3128656	2573412	2709538	2772798	2.91163e+06	2796101	0.96032	-0.0584124	0.459828
E9Q7L0	Ogdhl	NA	178358	161739	155703	172921	176445	161000	187784	186180	167180	177852	1.06384	0.0892748	0.239416
E9Q7P9	Cdhr2	NA	202048	202087	191004	192073	168814	183661	198666	181489	196803	183158	0.930664	-0.103667	0.113438
E9Q8B5	Cfhr4	NA	296484	242906	266761	198037	261432	214439	202124	279369	251047	239341	0.953371	-0.0688899	0.704718
E9Q8D0	Dnajc21	NA	119874	102466	99372	75208	91250	87732	86866	82080	99230	86982	0.87657	-0.190059	0.310754
D2XZ31	Scgb1b29	NA	330955	323979	543833	322387	804070	666525	570175	645415	380288	671546	1.76589	0.820392	0.0116945
E9Q8I7	Nfxl1	NA	75621	72550	68141	71116	68038	65193	68074	62153	71857	65864.5	0.916605	-0.125628	0.0293421
E9Q8Q6	Ccdc141	NA	33952	34136	30540	26835	26518	27414	29139	31144	31365.8	28553.8	0.910348	-0.13551	0.230028
E9Q8Q8	Spaca6	NA	277711	411842	408763	422069	301918	445580	396242	342060	380096	371450	0.977252	-0.0331968	0.885544
E9Q912	Rap1gds1	NA	1171354	1172727	1211182	1049012	1105561	1060818	1050389	1005338	1.15107e+06	1.05553e+06	0.916997	-0.125011	0.0680559
E9Q9B7	Kidins220	NA	349757	366730	340876	257776	279008	280455	275346	285948	328785	280189	0.852197	-0.230742	0.153545
E9Q9Q2	R3hdm1	NA	59159	61424	63363	37789	46120	48691	42177	53276	55433.8	47566	0.858069	-0.220834	0.358549
E9QA15	Cald1	NA	8507133	8107905	6032273	4941912	7322994	5435723	6166355	6638544	6.89731e+06	6390904	0.92658	-0.110013	0.702799
E9QA35	Spata31d1a	NA	588455	337207	360676	450343	446736	343721	386759	379183	434170	389100	0.896192	-0.158121	0.547623
E9QAE3	Btaf1	NA	99490	107207	110183	103698	87428	110240	101332	104385	105144	100846	0.959121	-0.0602159	0.455405
E9QAT4	Sec16a	NA	413608	341774	287332	274047	347704	271886	288157	258336	329190	291521	0.885569	-0.175323	0.357212
F2Z3U3	Raph1	NA	55522	47122	53363	34296	43017	39372	42521	40922	47575.8	41458	0.87141	-0.198576	0.349791
F6U5V1	Larp1b	NA	403826	362807	406269	317825	354348	324572	355538	362858	372682	349329	0.937339	-0.0933578	0.386893
F6ZDS4	Tpr	Nucleoprotein TPR	5777261	5877693	4995304	4047021	4699062	3855029	4280981	4749111	5.17432e+06	4.39605e+06	0.849589	-0.235163	0.180396
F7BJB9	Morc3	NA	41648	30799	39497	30402	37850	28475	25435	25654	35586.5	29353.5	0.824849	-0.277798	0.165647
F8VPK0	Ttc37	NA	756341	697704	746956	630776	681181	616724	613796	636345	707944	637012	0.899805	-0.152316	0.0851048
F8VPN4	Agl	NA	847706	702403	740983	704868	818700	758652	768643	784894	748990	782722	1.04504	0.063554	0.380017
F8VPP8	Zc3h7b	NA	3747	4394	3317	3997	2016	4759	2762	1134	3863.75	2667.75	0.690456	-0.534378	0.196603
F8VPQ2	Arid4a	NA	125401	117936	130301	99954	116669	102563	95716	102417	118398	104341	0.881275	-0.182335	0.139739
F8VPU2	Farp1	FERM, RhoGEF and pleckstrin domain-containing protein 1	401179	353347	373642	332776	376813	323091	338401	351254	365236	347390	0.951138	-0.0722738	0.376149
Q569Z6	Thrap3	Thyroid hormone receptor-associated protein 3	3791455	3796768	4109466	3214320	3526620	2957907	3282222	3155510	3.728e+06	3.23056e+06	0.866567	-0.206616	0.0721834
F8VQ70	Scaper	NA	10350	7089	9913	10254	8763	10363	12236	13422	9401.5	11196	1.19087	0.252021	0.233133
F8VQB6	Myo10	Unconventional myosin-X	37996	40196	39335	31563	35789	30795	34021	37738	37272.5	34585.8	0.927916	-0.107934	0.339168
F8VQC1	Srp72	Signal recognition particle subunit SRP72	2163902	1960958	2147656	1736129	1935007	1772621	1829258	1728291	2.00216e+06	1.81629e+06	0.907167	-0.14056	0.167195
F8VQG7	N4bp2	NA	59486	50512	47641	33129	40046	35375	36750	38086	47692	37564.2	0.787643	-0.344387	0.175025
F8VQK3	Gucy1a2	NA	272995	259554	239638	186509	210716	194855	203186	242438	239674	212799	0.887867	-0.171584	0.302647
G3UWD9	Slc17a3	NA	881790	535513	761654	1038178	960556	877895	1116256	898623	804284	963332	1.19775	0.260329	0.249742
G3UXE9	Gm8909	NA	554595	730073	871149	659406	604386	698395	604800	563778	703806	617840	0.877856	-0.187945	0.311429
B2RY04	Dock5	Dedicator of cytokinesis protein 5	295487	170535	182490	387398	541384	356684	451313	476438	258978	456455	1.76253	0.817645	0.0442828
G3X8U3	2210016F16Rik	NA	634270	635538	584160	588375	607350	597870	574110	588576	610586	591976	0.969522	-0.044654	0.300644
G3X8X0	Dhx16	NA	213181	230418	237135	186285	217189	198394	188901	180297	216755	196195	0.905149	-0.143773	0.199338
G3X939	Slc9a3	Sodium/hydrogen exchanger	82505	95635	80336	81312	68803	68441	74704	94383	84947	76582.8	0.901536	-0.149544	0.259809
G3X972	Sec24c	NA	1320352	1176341	1283516	1112729	1168958	1125891	1107102	1058329	1.22323e+06	1115070	0.911575	-0.133567	0.102186
G3X987	Gimap9	NA	45152	36312	44158	38150	43635	31119	38042	33432	40943	36557	0.892875	-0.163469	0.252718
G3X9B1	Heatr1	NA	1112908	644045	553056	387771	548885	368673	440687	641217	674445	499866	0.741151	-0.432161	0.372153
G3X9C2	Nccrp1	F-box only protein 50	1599527	1974251	1565736	1855710	1663501	1750199	1729714	1699995	1748806	1.71085e+06	0.978297	-0.0316551	0.781891
G3X9F6	Sh3tc1	NA	377363	315510	331079	276498	317763	292498	280437	292282	325112	295745	0.90967	-0.136585	0.26689
G3X9K3	Arfgef1	Brefeldin A-inhibited guanine nucleotide-exchange protein 1	2617326	2588338	2543118	1867448	2267869	2121242	2129851	2188243	2.40406e+06	2.1768e+06	0.90547	-0.143262	0.350103
G3X9M9	Tmem116	NA	31316	35863	33652	20629	24470	17597	23155	26654	30365	22969	0.75643	-0.402721	0.135543
G3X9Y6	Akr1c19	NA	871048	786651	768291	868871	914284	898997	818064	757639	823715	847246	1.02857	0.0406352	0.641447
G5E829	Atp2b1	Plasma membrane calcium-transporting ATPase 1	539884	493207	478110	434374	431667	423233	464352	450511	486394	442441	0.909635	-0.13664	0.131214
G5E861	Sclt1	Sodium channel and clathrin linker 1	20827	17671	18527	19009	16664	20124	17256	15368	19008.5	17353	0.912907	-0.13146	0.214519
G5E870	Trip12	E3 ubiquitin-protein ligase TRIP12	466070	439515	489093	396205	440366	410715	414449	419616	447721	421286	0.940958	-0.0877975	0.296677
G5E895	Akr1b10	NA	3922104	3971832	3629802	3611780	3480860	3470670	3291475	3534266	3.78388e+06	3.44432e+06	0.910261	-0.135648	0.0247342
G5E8K5	Ank3	Ankyrin-3	4029260	4511749	3732293	3319249	3849796	3631110	3620850	3914924	3.89814e+06	3754170	0.963068	-0.0542911	0.663532
G5E8Q8	Adgrf5	NA	105573	94520	112272	106202	103082	93446	94727	87893	104642	94787	0.905824	-0.142697	0.0899561
G5E8V9	Arfip1	NA	1768999	1731330	1711103	1402572	1576446	1458375	1521761	1629002	1653501	1546396	0.935225	-0.0966141	0.339299
H3BKQ3	Evi5l	NA	10581	10001	9566	11576	11896	10299	10529	9321	10431	10511.2	1.00769	0.0110568	0.924212
Q9D924	Isca1	Iron-sulfur cluster assembly 1 homolog, mitochondrial	267154	222901	243749	317538	259903	272619	216695	217200	262836	241604	0.919222	-0.121514	0.43516
I7HPW8	Myo15b	NA	222949	226062	230429	232914	238237	230956	241532	263369	228088	243524	1.06767	0.0944673	0.101714
J3QK24	Gm5624	NA	101635	77725	70723	58759	65285	67220	65658	75687	77210.5	68462.5	0.886699	-0.173483	0.445311
J3QN89	Aamp	NA	409481	383566	400608	312772	344716	306182	314613	335483	376607	325248	0.863629	-0.211516	0.100114
J3QNH8	Gm7694	NA	28710	25570	24095	26620	29895	23209	23807	21277	26248.8	24547	0.935168	-0.096702	0.414509
J3QP37	Smim22	NA	107956	96217	106759	119190	111164	109413	131314	128742	107530	120158	1.11743	0.16019	0.139564
J9S314	Trpm3	NA	26158	32589	29875	26231	25979	27534	29413	29027	28713.2	27988.2	0.97475	-0.0368954	0.727653
L7N466	Mthfsl	5-formyltetrahydrofolate cyclo-ligase	204643	225414	210269	186030	188207	207979	183550	184343	206589	191020	0.924637	-0.113042	0.172874
O08528	Hk2	Hexokinase-2	940089	1093896	800641	437703	531548	450781	498844	662630	818082	535951	0.655131	-0.610145	0.155984
O08529	Capn2	Calpain-2 catalytic subunit	3948082	3584819	3778305	3360872	3793040	3512782	3392620	3291077	3.66802e+06	3.49738e+06	0.953479	-0.0687269	0.346941
Q9ER64	Osbpl5	Oxysterol-binding protein-related protein 5	48484	44860	38416	40701	39606	38461	37486	33892	43115.2	37361.2	0.866544	-0.206656	0.0693034
O08539	Bin1	Myc box-dependent-interacting protein 1	844428	866049	867736	686244	741071	728197	705277	725021	816114	724892	0.888223	-0.171006	0.135852
O08547	Sec22b	Vesicle-trafficking protein SEC22b	2162250	2148656	2142541	1994876	2027494	2006904	2225043	2321869	2.11208e+06	2.14533e+06	1.01574	0.0225329	0.739646
O08553	Dpysl2	Dihydropyrimidinase-related protein 2	11648627	11052612	9634662	8158860	9330780	8429342	8354253	8918493	1.01237e+07	8758217	0.865121	-0.209026	0.185329
O08573	Lgals9	Galectin-9	41208	32388	40622	37578	38999	34199	40018	41232	37949	38612	1.01747	0.0249874	0.789672
O08579	Emd	Emerin	234575	231443	218972	200755	205129	191712	192011	218440	221436	201823	0.911427	-0.133801	0.0984385
O08580	Esrra	Steroid hormone receptor ERR1	10675	7967	8973	9014	11239	7428	7645	9342	9157.25	8913.5	0.973382	-0.0389224	0.766038
Q6ZQK5	Acap2	Arf-GAP with coiled-coil, ANK repeat and PH domain-containing protein 2	397828	416985	398000	363086	351405	343614	338235	332154	393975	341352	0.866431	-0.206843	0.0105423
O08582	Gtpbp1	GTP-binding protein 1	313819	271974	295810	292445	317675	322739	286699	293871	293512	305246	1.03998	0.0565529	0.378244
O08583	Alyref	THO complex subunit 4	257726	207989	208288	214373	253714	192500	202795	201167	222094	212544	0.957	-0.0634089	0.590906
O08585	Clta	Clathrin light chain A	171671	192071	122330	184737	199846	164535	265219	338527	167702	242032	1.44322	0.529294	0.126271
O08599	Stxbp1	Syntaxin-binding protein 1	53854	47434	56391	67912	80776	58215	68498	61449	56397.8	67234.5	1.19215	0.253564	0.140152
Q9D3H2	Obp1a	NA	94660	110716	152282	124134	199015	239404	188552	217850	120448	211205	1.7535	0.810235	0.00508893
O08601	Mttp	Microsomal triglyceride transfer protein large subunit	712342	686833	631935	675142	638007	683983	610811	628061	676563	640216	0.946276	-0.0796667	0.163706
Q9QYF1	Rdh11	Retinol dehydrogenase 11	88326	99890	89836	77034	85731	69457	73766	78633	88771.5	76896.8	0.866232	-0.207174	0.0887708
O08638	Myh11	Myosin-11	12483316	11992307	10894662	9966650	10157271	9809470	9246122	10810814	1.13342e+07	1.00059e+07	0.882805	-0.179833	0.095689
O08648	Map3k4	Mitogen-activated protein kinase kinase kinase 4	115643	108211	131082	87129	108031	95374	93315	93096	110516	97454	0.881807	-0.181465	0.274766
O08663	Metap2	Methionine aminopeptidase 2	3373618	3257497	3505229	2950947	3072384	2911418	3167463	3229170	3.27182e+06	3.09511e+06	0.945989	-0.0801045	0.265544
O08677	Kng1	Kininogen-1;Kininogen-1 heavy chain;Bradykinin;Kininogen-1 light chain	6436883	5641665	6796278	5063837	8723026	4772811	5491636	6522266	5.98467e+06	6.37743e+06	1.06563	0.0917056	0.775548
P70122	Sbds	Ribosome maturation protein SBDS	3475451	3407505	3294730	2701888	3011296	2560162	2792589	2791851	3.21989e+06	2.78897e+06	0.86617	-0.207278	0.0917923
O08691	Arg2	Arginase-2, mitochondrial	151022	156910	138469	144557	146070	136266	138264	170415	147740	147754	1.0001	0.000139146	0.96305
O08692	Ngp	Neutrophilic granule protein	102184	126106	126340	105569	120524	85474	112624	110288	115050	107228	0.93201	-0.101583	0.465748
O08709	Prdx6	Peroxiredoxin-6	17583225	20935139	21528411	17519173	21573387	19432377	18017170	16806366	19391487	18957325	0.977611	-0.032668	0.780715
O08715	Akap1	A-kinase anchor protein 1, mitochondrial	431009	371344	368030	374784	383469	368641	373578	430725	386292	389103	1.00728	0.0104622	0.889462
O08734	Bak1	Bcl-2 homologous antagonist/killer	6668	10497	5330	6948	4951	5361	7817	5567	7360.75	5924	0.804809	-0.313281	0.292816
O08738	Casp6	Caspase-6;Caspase-6 subunit p18;Caspase-6 subunit p11	282485	277736	268628	203155	227117	211475	202118	228082	258001	217198	0.841849	-0.248366	0.120454
O08739	Ampd3	AMP deaminase 3	30195	60960	57017	56086	42576	65697	38781	34110	51064.5	45291	0.886937	-0.173096	0.612538
O08740	Polr2j	DNA-directed RNA polymerase II subunit RPB11	265521	224515	210410	235915	249557	218148	238265	257276	234090	240812	1.02871	0.0408394	0.640744
O08749	Dld	Dihydrolipoyl dehydrogenase, mitochondrial	24326100	25744810	20257920	35189227	27298755	32304662	30910334	33472897	2.63795e+07	30996662	1.17503	0.232695	0.222491
O08756	Hsd17b10	3-hydroxyacyl-CoA dehydrogenase type-2	3510380	3236847	3101681	5306027	4093206	4590234	3925147	3835184	3.78873e+06	4.11094e+06	1.08504	0.117754	0.473071
O08759	Ube3a	Ubiquitin-protein ligase E3A	1545345	1626262	1556311	1165767	1394730	1371896	1300370	1284074	1.47342e+06	1.33777e+06	0.907933	-0.139343	0.331929
O08784	Tcof1	Treacle protein	396336	380803	402006	352264	412574	398249	377504	310594	382852	374730	0.978786	-0.0309353	0.728187
O08786	Cckar	Cholecystokinin receptor type A	47944	40960	41606	32171	35477	33134	36915	43225	40670.2	37187.8	0.914372	-0.129146	0.435934
O08788	Dctn1	Dynactin subunit 1	5878300	6352210	5848365	4850062	5545735	5227302	5472070	5649815	5.73223e+06	5.47373e+06	0.954903	-0.0665732	0.527722
O08795	Prkcsh	Glucosidase 2 subunit beta	3824266	4247958	4464300	3793829	3431530	3732635	3888496	3766779	4.08259e+06	3704860	0.907478	-0.140065	0.100591
O08797	Serpinb9	NA	2134408	2119416	1929258	1769245	2057644	1960072	1835299	1955389	1.98808e+06	1952101	0.981902	-0.0263494	0.761468
O08800	Serpinb8	Serpin B8	61101	43491	41453	64018	55092	49032	51941	60464	52515.8	54132.2	1.03078	0.0437382	0.722744
O08804	Serpinb6b	NA	33872	28592	38614	33635	30546	33680	27385	22461	33678.2	28518	0.846778	-0.239944	0.163194
O08807	Prdx4	Peroxiredoxin-4	1089151	2074833	1514620	1571870	1381481	1647282	1961938	1625702	1.56262e+06	1.6541e+06	1.05854	0.0820815	0.64095
O08808	Diaph1	Protein diaphanous homolog 1	847040	953058	817656	653575	760756	756530	709966	761255	817832	747127	0.913545	-0.130452	0.379469
O08810	Eftud2	116 kDa U5 small nuclear ribonucleoprotein component	2433118	2015524	2340118	1789896	2350167	1684133	1911157	1930955	2144664	1969103	0.918141	-0.123213	0.42057
O08811	Ercc2	TFIIH basal transcription factor complex helicase XPD subunit	100530	91523	78932	57149	72078	63468	58605	70017	82033.5	66042	0.805061	-0.312829	0.211024
O08848	RO60	60 kDa SS-A/Ro ribonucleoprotein	268328	242546	268811	243626	245751	225858	235109	267462	255828	243545	0.951988	-0.0709844	0.324095
O08908	Pik3r2	Phosphatidylinositol 3-kinase regulatory subunit beta	30466	23566	29482	27730	25977	25203	26135	25646	27811	25740.2	0.925542	-0.11163	0.293066
O08911	Mapk12	Mitogen-activated protein kinase 12	65990	63776	69567	47822	54882	46083	53185	55310	61788.8	52365	0.847484	-0.238741	0.16127
O08912	Galnt1	Polypeptide N-acetylgalactosaminyltransferase 1;Polypeptide N-acetylgalactosaminyltransferase 1 soluble form	726175	642695	719938	515468	644651	642103	659591	669106	651069	653863	1.00429	0.00617739	0.878555
P08905	Lyz2	Lysozyme C-2	5459344	3995186	5508548	4524861	10390410	7776404	7995675	7066095	4.87198e+06	8307146	1.70508	0.769843	0.00338017
O08915	Aip	AH receptor-interacting protein	1114555	1224237	1188457	858378	981839	934967	902850	939719	1.09641e+06	939844	0.857204	-0.22229	0.169745
O08917	Flot1	Flotillin-1	314627	301722	332070	271990	308122	258516	283161	287626	305102	284356	0.932003	-0.101593	0.257402
O08966	Slc22a1	Solute carrier family 22 member 1	2117968	1962581	1710237	1484762	1792863	1840030	1705932	1740802	1818887	1.76991e+06	0.973071	-0.0393826	0.829753
O08969	Phlda2	Pleckstrin homology-like domain family A member 2	105416	94259	90525	82028	102809	75491	75052	76928	93057	82570	0.887306	-0.172497	0.231658
O08997	Atox1	Copper transport protein ATOX1	1335172	1657544	1579890	1360212	1364753	1421151	1441907	1414358	1.4832e+06	1.41054e+06	0.95101	-0.0724676	0.459634
Q8C4Q6	Aida	Axin interactor, dorsalization-associated protein	146626	159873	155087	135613	122943	118831	140741	134747	149300	129316	0.866147	-0.207317	0.0359281
E9Q8F8	Abca14	NA	599023	558042	402669	693568	937524	749108	955395	1190561	563326	958147	1.70088	0.766278	0.012016
Q9D0M1	Prpsap1	Phosphoribosyl pyrophosphate synthase-associated protein 1	598004	497853	493897	481472	507475	466615	419925	399327	517806	448336	0.865836	-0.207834	0.0959788
P11087	Col1a1	Collagen alpha-1(I) chain	322231	217355	315261	252236	439201	385572	538209	517836	276771	470204	1.6989	0.764597	0.00505547
O09061	Psmb1	Proteasome subunit beta type-1	6064377	5916317	5785703	4825382	4986315	5213491	4799495	4777544	5.64794e+06	4.94421e+06	0.8754	-0.191986	0.0827286
O09106	Hdac1	Histone deacetylase 1	209367	235874	294787	231501	249755	242747	248255	228723	242882	242370	0.997891	-0.00304592	0.947364
O09110	Map2k3	Dual specificity mitogen-activated protein kinase kinase 3	244837	279573	240241	184343	192241	182263	208094	299988	237248	220646	0.930023	-0.104662	0.588443
O09111	Ndufb11	NADH dehydrogenase [ubiquinone] 1 beta subcomplex subunit 11, mitochondrial	1873663	1535645	1827121	3129180	1742754	2183929	1761094	1537025	2.0914e+06	1.8062e+06	0.863631	-0.211513	0.526385
Q8BGT1	Flrt3	NA	1447474	773065	777154	1626051	1846087	1994842	1758631	2212660	1155936	1953055	1.68959	0.756671	0.0576912
O09117	Sypl1	Synaptophysin-like protein 1	1315426	1401672	1490476	1349568	1485066	1343694	1776198	1862344	1.38929e+06	1.61683e+06	1.16378	0.218821	0.154847
O09126	Sema4d	Semaphorin-4D	80719	74033	74060	52910	59688	57153	62012	60220	70430.5	59768.2	0.848613	-0.236821	0.201815
O09131	Gsto1	Glutathione S-transferase omega-1	1057035	1186166	1222022	1146469	1152427	1233758	1107074	1059721	1152923	1138245	0.987269	-0.018485	0.7834
O09159	Man2b1	Lysosomal alpha-mannosidase	1610745	1515403	1670770	1337127	1743666	1712715	1584952	1575891	1.53351e+06	1654306	1.07877	0.109387	0.221487
O09164	Sod3	Extracellular superoxide dismutase [Cu-Zn]	668874	732286	602806	587771	688394	571392	543574	541093	647934	586113	0.904588	-0.144668	0.230669
O09167	Rpl21	60S ribosomal protein L21	6110179	5708654	6143743	5638029	5982205	6171742	6380498	6840984	5.90015e+06	6.34386e+06	1.0752	0.104608	0.0984014
O09172	Gclm	Glutamate--cysteine ligase regulatory subunit	3407288	4234901	4469241	3730983	4082993	3962894	4150603	4371410	3.9606e+06	4141975	1.04579	0.0645987	0.488533
O09173	Hgd	Homogentisate 1,2-dioxygenase	7251195	8989846	7738811	6469943	7749886	8985840	7621326	7244145	7.61245e+06	7.9003e+06	1.03781	0.0535467	0.640838
O09174	Amacr	Alpha-methylacyl-CoA racemase	15415617	12058967	14871492	17919889	16406398	15424305	16393832	14862781	1.50665e+07	15771829	1.04681	0.0660065	0.559982
O35071	Kif1c	Kinesin-like protein KIF1C	131600	123704	123531	105241	104900	109050	108026	121549	121019	110881	0.91623	-0.126218	0.194225
O35075	Vps26c	Down syndrome critical region protein 3 homolog	370982	331322	341555	354720	344612	332674	338304	316328	349645	332980	0.952337	-0.0704565	0.167974
O35082	Kl	Klotho;Klotho peptide	41183	37246	37381	39354	44004	41822	40187	31787	38791	39450	1.01699	0.0243033	0.8996
O35083	Agpat1	1-acyl-sn-glycerol-3-phosphate acyltransferase alpha	113997	91987	105625	147863	108964	129328	100114	76760	114868	103792	0.903572	-0.146289	0.509757
O35099	Map3k5	Mitogen-activated protein kinase kinase kinase 5	644428	586165	572939	524404	572475	551849	531485	509275	581984	541271	0.930044	-0.104628	0.211363
O35114	Scarb2	Lysosome membrane protein 2	139547	162463	134051	89049	97636	105693	103929	110133	131278	104348	0.794864	-0.33122	0.2051
O35127	Grcc10	Protein C10	178052	192876	200647	175208	196169	181500	200153	221018	186696	199710	1.06971	0.0972175	0.24923
O35129	Phb2	Prohibitin-2	3015050	3579303	3417818	5310872	3373486	4618776	4526585	4341040	3.83076e+06	4.21497e+06	1.1003	0.137892	0.469062
O35134	Polr1a	DNA-directed RNA polymerase I subunit RPA1	20469226	15876835	12150099	24265118	20391188	20124282	24881671	29330476	1.81903e+07	2.36819e+07	1.3019	0.380614	0.16721
O35143	Atp5if1	ATPase inhibitor, mitochondrial	1124653	1483600	1117556	1995155	1453526	1637947	2286630	2430238	1430241	1.95209e+06	1.36486	0.448758	0.139772
O35144	Terf2	Telomeric repeat-binding factor 2	19480	16246	21344	16828	16349	16225	16447	17821	18474.5	16710.5	0.904517	-0.14478	0.237077
P62849	Rps24	40S ribosomal protein S24	90111	67193	98193	164068	156867	175105	196450	170321	104891	174686	1.6654	0.735868	0.0528813
O35206	Col15a1	Collagen alpha-1(XV) chain;Restin	87153	83879	86897	90313	91877	88144	104235	90337	87060.5	93648.2	1.07567	0.105234	0.153354
O35215	Ddt	D-dopachrome decarboxylase	32362	31173	33723	21401	26742	18111	23902	27423	29664.8	24044.5	0.810541	-0.303043	0.193454
O35218	Cpsf2	Cleavage and polyadenylation specificity factor subunit 2	286951	263765	252996	212894	238335	210142	216204	232436	254152	224279	0.882463	-0.180393	0.153117
O35226	Psmd4	26S proteasome non-ATPase regulatory subunit 4	1815685	1599138	1955461	2068038	2038329	2002525	1935591	1696194	1.85958e+06	1.91816e+06	1.0315	0.0447457	0.652094
O35245	Pkd2	Polycystin-2	436720	445676	409941	347257	392177	341594	381463	402284	409898	379380	0.925545	-0.111625	0.315791
O35250	Exoc7	Exocyst complex component 7	853722	760637	835884	742138	824971	725749	763233	762853	798095	769202	0.963797	-0.0531994	0.439408
O35286	Dhx15	Pre-mRNA-splicing factor ATP-dependent RNA helicase DHX15	1437993	1377342	1316565	1335425	1388022	1243062	1376464	1469322	1.36683e+06	1.36922e+06	1.00175	0.0025165	0.990054
O35295	Purb	Transcriptional activator protein Pur-beta	1548853	1314835	1404223	1029199	1221521	997865	1112583	1104447	1.32428e+06	1109104	0.837516	-0.255811	0.15
O35298	Aoah	Acyloxyacyl hydrolase;Acyloxyacyl hydrolase small subunit;Acyloxyacyl hydrolase large subunit	312722	258212	274008	311483	317784	281485	314697	312869	289106	306709	1.06089	0.0852695	0.320893
O35309	Nmi	N-myc-interactor	339848	323793	341431	260558	304792	275470	299828	306799	316408	296722	0.937785	-0.0926707	0.43761
O35316	Slc6a6	Sodium- and chloride-dependent taurine transporter	591692	591175	552392	528164	480144	509767	570594	544499	565856	526251	0.930009	-0.104683	0.171925
O35326	Srsf5	Serine/arginine-rich splicing factor 5	697473	690393	819666	701159	652516	603242	674993	616733	727173	636871	0.875818	-0.191297	0.0417282
O35343	Kpna4	Importin subunit alpha-3	1443615	1292361	1502253	1342036	1490015	1399753	1485913	1411527	1.39507e+06	1446802	1.03708	0.0525339	0.371894
O35344	Kpna3	Importin subunit alpha-4	508412	488843	523851	454128	547998	460463	465219	433104	493808	476696	0.965346	-0.0508822	0.550902
O35345	Kpna6	Importin subunit alpha-7	848906	777942	779633	620981	699695	662561	690864	759205	756866	703081	0.928938	-0.106346	0.399558
O35350	Capn1	Calpain-1 catalytic subunit	1659040	1722067	1718793	1409045	1703165	1638905	1563591	1604008	1.62724e+06	1.62742e+06	1.00011	0.000160464	0.957074
Q91WQ9	Calml4	Calmodulin-like protein 4	62887	48659	61581	112387	117217	119549	122429	114591	71378.5	118446	1.65941	0.730674	0.0516389
Q6P5F7	Ttyh3	Protein tweety homolog 3	9084	8608	8480	7243	7327	7867	7369	6368	8353.75	7232.75	0.865809	-0.20788	0.0728304
O35382	Exoc4	Exocyst complex component 4	1203275	1019678	1055790	862682	1030828	862607	924187	1004483	1.03536e+06	955526	0.922896	-0.11576	0.386343
O35386	Phyh	Phytanoyl-CoA dioxygenase, peroxisomal	1224078	1069580	1520059	1292394	1217950	1282989	1211297	940536	1.27653e+06	1163193	0.911216	-0.134134	0.396384
O35387	Hax1	HCLS1-associated protein X-1	570884	576927	586397	558017	519116	502412	499937	516433	573056	509474	0.889048	-0.169667	0.000167792
O35405	Pld3	Phospholipase D3	138366	120431	138039	121730	137887	114269	135940	137792	129642	131472	1.01412	0.020228	0.833124
O35409	Folh1	Glutamate carboxypeptidase 2	1747516	1707223	1643610	1804232	1608689	1650742	1507917	1489313	1.72565e+06	1.56417e+06	0.906423	-0.141743	0.0223382
O35435	Dhodh	Dihydroorotate dehydrogenase (quinone), mitochondrial	1602207	1380691	1347470	1390475	1268997	1288764	1264924	1338088	1.43021e+06	1.29019e+06	0.9021	-0.148641	0.0771398
O35454	Clcn6	Chloride transport protein 6	57655	49253	45874	43665	47135	47625	44139	39497	49111.8	44599	0.908113	-0.139057	0.259968
O35459	Ech1	Delta(3,5)-Delta(2,4)-dienoyl-CoA isomerase, mitochondrial	8445107	8986036	7285029	9250396	8770457	8639769	8081548	8434064	8491642	8.48146e+06	0.998801	-0.001731	0.967189
O35465	Fkbp8	Peptidyl-prolyl cis-trans isomerase FKBP8	742485	615933	677033	780316	756720	727393	735538	678323	703942	724494	1.0292	0.0415167	0.604184
O35488	Slc27a2	Very long-chain acyl-CoA synthetase	86000322	92697430	103026273	107343468	89775861	94179844	103292632	87455710	9.72669e+07	9.3676e+07	0.963082	-0.0542689	0.587428
O35492	Clk3	Dual specificity protein kinase CLK3	38269	34148	39096	28665	33960	23775	27633	30771	35044.5	29034.8	0.828511	-0.271407	0.119565
O09012	Pex5	Peroxisomal targeting signal 1 receptor	755729	736249	779931	639859	679917	637639	623578	579166	727942	630075	0.865557	-0.2083	0.0426426
O35566	Cd151	CD151 antigen	46799	42660	39078	40101	45613	34520	39705	46344	42159.5	41545.5	0.985436	-0.0211655	0.819458
O35593	Psmd14	26S proteasome non-ATPase regulatory subunit 14	237072	229408	225478	229686	241990	235568	213389	223177	230411	228531	0.991841	-0.0118197	0.774558
O35594	Ift81	Intraflagellar transport protein 81 homolog	78163	73805	63673	54258	66843	69852	57769	61086	67474.8	63887.5	0.946836	-0.078814	0.630493
O35598	Adam10	Disintegrin and metalloproteinase domain-containing protein 10	443695	460234	473054	411798	436994	446924	475540	525353	447195	471203	1.05368	0.0754431	0.35886
O35607	Bmpr2	Bone morphogenetic protein receptor type-2	63115	57267	65463	36630	46082	37459	41212	45218	55618.8	42492.8	0.764	-0.388355	0.161176
O35609	Scamp3	Secretory carrier-associated membrane protein 3	211440	199259	202211	169074	175687	175106	162925	180163	195496	173470	0.887334	-0.172451	0.0922172
O35613	Daxx	Death domain-associated protein 6	6412	7239	11326	9690	7237	7155	7614	3365	8666.75	6342.75	0.731849	-0.450383	0.208956
O35627	Nr1i3	Nuclear receptor subfamily 1 group I member 3	69263	52456	60653	59650	71559	60160	64846	56157	60505.5	63180.5	1.04421	0.0624131	0.588377
O35632	Hyal2	Hyaluronidase-2	90458	52828	68061	83679	86103	86540	70959	56605	73756.5	75051.8	1.01756	0.0251155	0.884622
O35638	Stag2	Cohesin subunit SA-2	88403	96894	85249	88327	89716	91570	85511	99794	89718.2	91647.8	1.02151	0.030698	0.64033
O35639	Anxa3	Annexin A3	1208081	1478432	1519532	1381352	1281602	1373448	1216197	1165444	1.39685e+06	1.25917e+06	0.901438	-0.1497	0.159167
O35643	Ap1b1	AP-1 complex subunit beta-1	8561855	9058643	8934899	8318272	9065996	8578007	9005346	9099526	8.71842e+06	8.93722e+06	1.0251	0.0357597	0.339363
O35648	Cetn3	Centrin-3	59189	53757	54435	45128	53741	58032	47704	44993	53127.2	51117.5	0.962171	-0.0556348	0.648791
O35654	Pold2	DNA polymerase delta subunit 2	30326	26479	26266	17556	21950	17394	20068	27650	25156.8	21765.5	0.865195	-0.208902	0.397768
Q78XF5	Ostc	Oligosaccharyltransferase complex subunit OSTC	75323	97305	111082	173372	167152	209124	200533	180909	114270	189430	1.65773	0.729208	0.0464423
O35658	C1qbp	Complement component 1 Q subcomponent-binding protein, mitochondrial	4592000	4534502	4532286	6928147	4703233	5612066	4839800	4601783	5.14673e+06	4.93922e+06	0.959681	-0.0593738	0.827103
O35678	Mgll	Monoglyceride lipase	131978	130787	119987	101931	107716	106550	98074	111590	121171	105982	0.874654	-0.193215	0.116504
O35682	Myadm	Myeloid-associated differentiation marker	91899	84536	88771	59518	61969	61048	59860	72946	81181	63955.8	0.787817	-0.344068	0.104465
O35685	Nudc	Nuclear migration protein nudC	3654055	3702620	3603777	3041305	3351514	3243404	3318158	3262266	3.50044e+06	3.29384e+06	0.940978	-0.0877675	0.300365
O35690	Phox2b	Paired mesoderm homeobox protein 2B	212955	140616	240855	259355	206833	288698	206495	149996	213445	213006	0.99794	-0.00297537	0.988659
O35691	Pnn	Pinin	429231	383727	402956	347713	376345	307074	354944	374734	390907	353274	0.90373	-0.146036	0.169644
O35704	Sptlc1	Serine palmitoyltransferase 1	255509	240386	248789	287502	264906	270626	270964	255520	258046	265504	1.0289	0.0411025	0.502795
O35710	Noct	Nocturnin	58614	45161	65021	60383	60234	62377	52762	48048	57294.8	55855.2	0.974876	-0.0367101	0.83466
O35711	Ppfibp2	Liprin-beta-2	165580	137958	138657	118561	131021	115675	121966	129183	140189	124461	0.88781	-0.171677	0.200692
O35728	Cyp4a14	Cytochrome P450 4A14	1077330	1905189	572463	808004	916388	1274552	733883	940545	1.09075e+06	966342	0.885946	-0.17471	0.890213
O35730	Ring1	E3 ubiquitin-protein ligase RING1	107293	102692	97121	106611	105629	89313	97602	82294	103429	93709.5	0.906025	-0.142377	0.155756
O35737	Hnrnph1	Heterogeneous nuclear ribonucleoprotein H;Heterogeneous nuclear ribonucleoprotein H, N-terminally processed	2815801	2422370	2704001	2609081	2889327	2279772	2684401	2377953	2.63781e+06	2.55786e+06	0.969691	-0.0444033	0.617041
O35744	Chil3	Chitinase-like protein 3	1331340	1690114	1400468	1190774	1967934	1302397	1419971	1412228	1403174	1.52563e+06	1.08727	0.120714	0.527692
O35841	Api5	Apoptosis inhibitor 5	1627573	1772997	1753226	1548090	1787637	1667813	1744121	1763271	1.67547e+06	1.74071e+06	1.03894	0.0551091	0.3248
O35855	Bcat2	Branched-chain-amino-acid aminotransferase, mitochondrial	669506	543514	424345	727454	598590	764633	666315	751310	591205	695212	1.17592	0.233795	0.247506
O35857	Timm44	Mitochondrial import inner membrane translocase subunit TIM44	1595920	1544644	1602069	2027331	1612294	1905307	1808902	1805299	1692491	1.78295e+06	1.05345	0.0751185	0.470867
O35864	Cops5	COP9 signalosome complex subunit 5	1663412	1412240	1561032	1371440	1515945	1390648	1310193	1244778	1502031	1365391	0.90903	-0.1376	0.173415
O35874	Slc1a4	Neutral amino acid transporter A	64266	56319	56004	39504	48797	43522	49970	48006	54023.2	47573.8	0.880616	-0.183415	0.363861
O35887	Calu	Calumenin	1946015	2305250	2425541	2072783	1913513	2070177	2077618	2061167	2.1874e+06	2.03062e+06	0.928326	-0.107296	0.25691
Q3UGM2	Nek10	Serine/threonine-protein kinase Nek10	78296	88698	76469	54849	111073	74676	128636	179674	74578	123515	1.65618	0.727861	0.0768024
O35900	Lsm2	U6 snRNA-associated Sm-like protein LSm2	463368	434396	406729	408074	455480	391316	417765	420999	428142	421390	0.98423	-0.0229324	0.728646
O35927	Ctnnd2	Catenin delta-2	66719	63993	77008	73160	73418	70516	81425	74689	70220	75012	1.06824	0.0952394	0.247663
O35945	Aldh1a7	Aldehyde dehydrogenase, cytosolic 1	46653	40230	49267	64739	59663	110358	51194	54669	50222.2	68971	1.37332	0.457663	0.22725
O35954	Pitpnm1	Membrane-associated phosphatidylinositol transfer protein 1	20892	16113	21690	16658	19429	14522	13371	15408	18838.2	15682.5	0.832482	-0.264509	0.146502
O35955	Psmb10	Proteasome subunit beta type-10	257859	236838	246228	189122	242294	196749	216197	236016	232512	222814	0.958291	-0.0614637	0.658123
O35969	Gamt	Guanidinoacetate N-methyltransferase	228223	170996	202394	169799	200453	162907	144999	126182	192853	158635	0.822571	-0.281788	0.150936
O35972	Mrpl23	39S ribosomal protein L23, mitochondrial	248980	197702	215759	298370	259342	272033	257103	281242	240203	267430	1.11335	0.154909	0.279943
O35988	Sdc4	Syndecan-4	621873	542811	467681	390649	503709	440133	499839	510244	505754	488481	0.965848	-0.0501312	0.847946
O54692	Zw10	Centromere/kinetochore protein zw10 homolog	146282	143858	149077	120710	133302	134720	139133	135468	139982	135656	0.969096	-0.0452885	0.608831
O54724	Cavin1	Polymerase I and transcript release factor	355897	351149	382014	335048	352251	314525	330618	336699	356027	333523	0.936792	-0.0941993	0.120803
O54734	Ddost	Dolichyl-diphosphooligosaccharide--protein glycosyltransferase 48 kDa subunit	2527452	2874593	3430354	3381376	3076286	3613630	3930963	3535126	3.05344e+06	3.539e+06	1.15902	0.212905	0.143758
O54749	Cyp2j5	Cytochrome P450 2J5	5229881	5704306	5696213	5173329	5444129	5059881	5565989	5755857	5.45093e+06	5456464	1.00101	0.00146334	0.980669
O54774	Ap3d1	AP-3 complex subunit delta-1	2898119	2954045	3121266	2474369	2759848	2643049	2532082	2347942	2.86195e+06	2.57073e+06	0.898244	-0.15482	0.138599
O54781	Srpk2	SRSF protein kinase 2;SRSF protein kinase 2 N-terminal;SRSF protein kinase 2 C-terminal	51611	43756	41248	34698	43301	32236	34218	41572	42828.2	37831.8	0.883336	-0.178965	0.30809
O54786	Dffa	DNA fragmentation factor subunit alpha	304865	302278	292928	209001	245280	211923	214021	228757	277268	224995	0.811472	-0.301387	0.112399
O54804	Chka	Choline kinase alpha	31258	24548	25700	30091	27875	29205	26349	27817	27899.2	27811.5	0.996855	-0.00454478	0.98351
O54818	Tpd52l1	Tumor protein D53	237629	191303	226330	226774	260099	240958	251758	251420	220509	251059	1.13854	0.187187	0.0629565
O54824	Il16	Pro-interleukin-16;Interleukin-16	46709	53684	37224	34606	37825	32971	35663	48891	43055.8	38837.5	0.902028	-0.148756	0.484136
O54825	Bysl	Bystin	83216	76042	87571	64589	73817	53477	66707	82284	77854.5	69071.2	0.887184	-0.172695	0.315232
O54833	Csnk2a2	Casein kinase II subunit alpha	453431	432668	422901	411393	490402	407932	425023	471409	430098	448692	1.04323	0.0610576	0.444739
O54834	Arhgap6	Rho GTPase-activating protein 6	65253	51278	53841	38455	51269	40571	35648	38775	52206.8	41565.8	0.796176	-0.328841	0.157601
O54865	Gucy1b1	Guanylate cyclase soluble subunit beta-1	451169	475992	486433	336285	382401	346410	342055	370612	437470	360370	0.823759	-0.279706	0.117158
O54879	Hmgb3	High mobility group protein B3	1552677	1221480	1477196	1223333	1317423	1175962	1201023	1253308	1.36867e+06	1236929	0.903744	-0.146014	0.228164
O54901	Cd200	OX-2 membrane glycoprotein	55105	44070	49241	62032	52192	49529	55201	53552	52612	52618.5	1.00012	0.000178228	0.928254
O54909	Rdh16	NA	2133107	2451010	2108078	2047770	2229372	2384880	2338946	2408301	2.18499e+06	2.34037e+06	1.07111	0.0991121	0.178708
O54916	Reps1	RalBP1-associated Eps domain-containing protein 1	175336	148567	161764	146420	164565	129445	164242	147331	158022	151396	0.958069	-0.0617984	0.549632
O54931	Akap2	A-kinase anchor protein 2	1264161	1219133	1286386	1200559	1267640	1262782	1225790	1203303	1.24256e+06	1.23988e+06	0.997842	-0.00311618	0.924128
Q02257	Jup	Junction plakoglobin	172370	165136	171610	157647	160741	135908	145389	135020	166691	144264	0.865462	-0.208458	0.0276058
O54946	Dnajb6	DnaJ homolog subfamily B member 6	421857	492578	501720	360801	389990	389968	413257	415575	444239	402198	0.905363	-0.143432	0.324642
O54950	Prkag1	5-AMP-activated protein kinase subunit gamma-1	588529	670510	580871	530009	558906	576146	522531	543230	592480	550203	0.928645	-0.106801	0.247097
O54962	Banf1	Barrier-to-autointegration factor;Barrier-to-autointegration factor, N-terminally processed	86885	74940	97077	125180	104149	112978	84886	66396	96020.5	92102.2	0.959194	-0.060106	0.792728
P43137	Reg1	Lithostathine-1	158310	175162	193432	131037	306394	233549	286728	259264	164485	271484	1.65051	0.722908	0.00340871
O54984	Get3	ATPase Asna1	2068759	1818756	1953912	1965448	2071619	2052760	1895782	1803695	1.95172e+06	1955964	1.00218	0.00313465	0.971506
O54988	Slk	STE20-like serine/threonine-protein kinase	2866440	2772092	2621438	2187694	2502084	2262564	2349875	2490967	2611916	2.40137e+06	0.919391	-0.121249	0.287876
O54990	Prom1	Prominin-1	338285	363594	321403	370846	347354	364841	329040	365723	348532	351740	1.0092	0.0132162	0.82012
O55013	Trappc3	Trafficking protein particle complex subunit 3	1217624	1434783	1377997	1117473	1119037	1154207	1176783	1167255	1.28697e+06	1.15432e+06	0.896929	-0.156934	0.166165
Q8BG95	Ppp1r12b	Protein phosphatase 1 regulatory subunit 12B	155579	152934	141598	147032	143412	136657	117964	118652	149286	129171	0.865262	-0.208791	0.0511002
O55023	Impa1	Inositol monophosphatase 1	1455969	2182112	1942695	1640582	1495231	1810442	1658916	1655438	1.80534e+06	1.65501e+06	0.916729	-0.125433	0.472207
O55026	Entpd2	Ectonucleoside triphosphate diphosphohydrolase 2	66274	59333	63598	50746	58808	60787	66739	52482	59987.8	59704	0.99527	-0.00684033	0.966526
O55028	Bckdk	[3-methyl-2-oxobutanoate dehydrogenase [lipoamide]] kinase, mitochondrial	256944	212341	230110	331532	283357	282100	262413	256940	257732	271202	1.05227	0.0735002	0.559962
O55029	Copb2	Coatomer subunit beta	5367136	4788010	5730156	4738862	5428110	5352619	4802334	4208863	5156041	4.94798e+06	0.959647	-0.0594236	0.586191
O55033	Nck2	Cytoplasmic protein NCK2	67005	78847	82493	60871	61847	61843	74691	70151	72304	67133	0.928483	-0.107053	0.445691
O55042	Snca	Alpha-synuclein	27335	26313	28548	14655	33964	22060	20922	30149	24212.8	26773.8	1.10577	0.145052	0.588317
O55057	Pde6d	Retinal rod rhodopsin-sensitive cGMP 3,5-cyclic phosphodiesterase subunit delta	136124	112301	104956	90766	100122	87329	89046	94185	111037	92670.5	0.834593	-0.260855	0.132069
O55060	Tpmt	Thiopurine S-methyltransferase	4189946	4581620	4668927	3627772	3909923	3897969	4037132	4120853	4.26707e+06	3.99147e+06	0.935413	-0.0963246	0.363003
O55091	Impact	Protein IMPACT	97891	95455	91728	74323	78067	72322	81871	79961	89849.2	78055.2	0.868736	-0.203011	0.115973
Q9CQG1	Chac2	Putative glutathione-specific gamma-glutamylcyclotransferase 2	362294	296817	334442	301904	316492	283691	270222	250465	323864	280218	0.865231	-0.208842	0.0757894
O55102	Bloc1s1	Biogenesis of lysosome-related organelles complex 1 subunit 1	60166	51231	66710	77493	80580	65554	73369	72602	63900	73026.2	1.14282	0.192599	0.210378
P07356	Anxa2	Annexin A2	6491581	6947434	7372978	6451796	5522428	5997353	6035577	6033631	6.81595e+06	5.89725e+06	0.865213	-0.208872	0.0116936
O55125	Nipsnap1	Protein NipSnap homolog 1	5283386	4817009	4168467	6701917	4856389	5405708	4955013	5342839	5.24269e+06	5.13999e+06	0.980409	-0.0285438	0.959094
O55126	Nipsnap2	Protein NipSnap homolog 2	5157502	5346518	4474455	5684261	4674458	5326412	5297304	5971818	5165684	5317498	1.02939	0.0417882	0.698071
O55131	Septin7	Septin-7	588789	527374	530836	488013	532816	528650	488904	445876	533753	499062	0.935005	-0.0969547	0.278559
O55135	Eif6	Eukaryotic translation initiation factor 6	595721	516544	508168	480224	532160	472924	566412	573251	525164	536187	1.02099	0.0299669	0.750843
O55137	Acot1	Acyl-coenzyme A thioesterase 1	10862767	12243895	9476060	11247579	10602390	12659182	10645530	10452153	1.09576e+07	1.10898e+07	1.01207	0.0173065	0.858601
O55142	Rpl35a	60S ribosomal protein L35a	4813258	6914125	8405307	3164400	4438212	4499336	4983547	4484294	5.82427e+06	4.60135e+06	0.79003	-0.340022	0.485759
O55143	Atp2a2	Sarcoplasmic/endoplasmic reticulum calcium ATPase 2	11052419	11152253	11776169	10371646	9956916	10085080	11010271	10898944	1.10881e+07	1.04878e+07	0.945859	-0.0803025	0.180556
P97376	Frg1	Protein FRG1	94819	78088	82339	77538	80104	62433	70733	74626	83196	71974	0.865114	-0.209038	0.0844535
O55201	Supt5h	Transcription elongation factor SPT5	545415	510791	512262	536760	548344	520421	526769	542431	526307	534491	1.01555	0.0222617	0.478962
O55222	Ilk	Integrin-linked protein kinase	1480899	1699484	1382444	1302174	1489272	1484762	1415645	1490349	1.46625e+06	1470007	1.00256	0.00369167	0.907871
O55229	Chkb	Choline/ethanolamine kinase	440499	403092	370406	327723	359405	359877	308241	340985	385430	342127	0.88765	-0.171937	0.176322
O55234	Psmb5	Proteasome subunit beta type-5	3494323	3452017	3349997	2793741	3015724	3211956	2767150	2761330	3.27252e+06	2939040	0.898097	-0.155057	0.1544
Q9D7H3	RtcA	RNA 3-terminal phosphate cyclase	838993	771979	909974	719791	733900	698962	718570	651726	810184	700790	0.864975	-0.209269	0.0608812
A0A1B0GRV7	Gm17949	NA	581365	526504	490281	788007	943344	911433	1058062	1000995	596539	978458	1.64022	0.713894	0.0124169
O70131	Ninj1	Ninjurin-1	15303	11563	14118	30495	29847	26784	26616	22841	17869.8	26522	1.48418	0.56967	0.112627
O70133	Dhx9	ATP-dependent RNA helicase A	2730898	2531171	3128979	3097408	3242749	2743256	2914295	2535076	2872114	2858844	0.99538	-0.00668112	0.949748
O70152	Dpm1	Dolichol-phosphate mannosyltransferase subunit 1	231986	250407	259884	258326	258754	245579	269167	261677	250151	258794	1.03455	0.0490078	0.332077
O70161	Pip5k1c	Phosphatidylinositol 4-phosphate 5-kinase type-1 gamma	123649	135337	110781	108217	125856	166716	114749	117581	119496	131226	1.09816	0.135086	0.430458
O70165	Fcn1	Ficolin-1	32445	31058	39016	34003	49510	31830	35720	36645	34130.5	38426.2	1.12586	0.171031	0.359358
O70194	Eif3d	Eukaryotic translation initiation factor 3 subunit D	2895652	2630238	2803589	2399501	2667593	2477943	2543571	2518473	2682245	2551895	0.951403	-0.0718721	0.345082
Q91VH6	Memo1	Protein MEMO1	96569	80416	87995	166647	186092	173663	171279	175061	107907	176524	1.63589	0.710077	0.0458756
O70250	Pgam2	Phosphoglycerate mutase 2	2148614	2161502	2164348	1713721	2008350	2171372	1716114	1555295	2.04705e+06	1.86278e+06	0.909986	-0.136084	0.344102
O70251	Eef1b	Elongation factor 1-beta	4160649	3312939	3835691	3938295	4675637	4215721	4020257	3416514	3.81189e+06	4.08203e+06	1.07087	0.0987798	0.453519
O70252	Hmox2	Heme oxygenase 2	778686	739448	713280	750061	779766	763660	769174	819171	745369	782943	1.05041	0.0709525	0.0873038
Q9CSU0	Rprd1b	Regulation of nuclear pre-mRNA domain-containing protein 1B	349056	314036	334089	285108	292746	266324	284124	265904	320572	277274	0.864936	-0.209335	0.0384258
O70303	Cideb	Cell death activator CIDE-B	221352	180287	239498	242765	231689	210325	241626	227904	220976	227886	1.03127	0.0444259	0.651031
O70305	Atxn2	Ataxin-2	1029663	867450	899906	797621	952347	837786	886648	889266	898660	891512	0.992046	-0.0115216	0.939885
O70309	Itgb5	Integrin beta-5	44825	43306	42807	34846	43556	34020	34522	40498	41446	38149	0.920451	-0.119588	0.353746
O70310	Nmt1	Glycylpeptide N-tetradecanoyltransferase 1	1024618	911303	1014780	947358	1030473	1009210	949039	916949	974515	976418	1.00195	0.0028145	0.959999
O70311	Nmt2	Glycylpeptide N-tetradecanoyltransferase 2	165371	162628	147253	133617	142892	137775	143231	148373	152217	143068	0.939892	-0.0894334	0.326395
Q8BHG2	Czib	UPF0587 protein C1orf123 homolog	1621156	1596431	1648456	1290604	1388627	1344941	1295899	1295367	1.53916e+06	1.33121e+06	0.864892	-0.209408	0.0876242
O70325	Gpx4	Phospholipid hydroperoxide glutathione peroxidase, mitochondrial	3425195	3969034	3807773	3423115	3433852	3768320	3696471	3999897	3.65628e+06	3724635	1.0187	0.0267228	0.709713
O70362	Gpld1	Phosphatidylinositol-glycan-specific phospholipase D	36116	45870	33573	26517	39020	29869	32181	38333	35519	34850.8	0.981186	-0.0274013	0.96306
O70370	Ctss	Cathepsin S	34134	28656	29045	34049	32211	32201	26553	25878	31471	29210.8	0.92818	-0.107524	0.359745
O70378	Emc8	ER membrane protein complex subunit 8	522750	541717	574102	549713	535907	554285	586332	567017	547070	560885	1.02525	0.0359789	0.392493
Q8C0L6	Paox	Peroxisomal N(1)-acetyl-spermine/spermidine oxidase	133606	120792	137897	116053	118617	114566	107227	99207	127087	109904	0.864795	-0.209569	0.0430538
O70404	Vamp8	Vesicle-associated membrane protein 8	601514	645730	616236	501962	513158	527156	586265	648263	591360	568710	0.961698	-0.0563434	0.630176
P11589	Mup2	Major urinary protein 2;Major urinary protein 1;Major urinary protein 6;Major urinary proteins 11 and 8;Major urinary protein 17	17921067	6887822	13183775	11458104	15580098	14473420	23300238	25785861	12362692	1.97849e+07	1.60037	0.678407	0.0950317
O70433	Fhl2	Four and a half LIM domains protein 2	1283645	1349912	1106522	788245	1009502	910575	908479	1006045	1132081	958650	0.846804	-0.239901	0.316365
O70435	Psma3	Proteasome subunit alpha type-3	5353837	5262440	5185448	5019975	5019546	5247140	4911604	4903652	5205425	5.02049e+06	0.964472	-0.0521891	0.133802
Q9Z0R9	Fads2	Fatty acid desaturase 2	50711	36662	55902	104224	100973	101567	90245	98210	61874.8	97748.8	1.57978	0.659727	0.0919739
O70456	Sfn	14-3-3 protein sigma	953452	943187	875458	746661	754006	770231	772471	772058	879690	767192	0.872116	-0.197408	0.100081
Q5SPW0	Vps54	Vacuolar protein sorting-associated protein 54	58444	92169	80518	88462	96827	114208	136359	155361	79898.2	125689	1.57311	0.65362	0.0211216
O70475	Ugdh	UDP-glucose 6-dehydrogenase	3484862	3841691	3807235	3176667	3491966	3267844	3285946	3209880	3.57761e+06	3313909	0.92629	-0.110464	0.198141
O70479	Tnfaip1	BTB/POZ domain-containing adapter for CUL3-mediated RhoA degradation protein 2	36591	37721	32515	23067	28772	24028	26736	28033	32473.5	26892.2	0.828129	-0.272072	0.226028
O70481	Ubr1	E3 ubiquitin-protein ligase UBR1	309477	293272	307302	284813	292355	300855	281711	284626	298716	289887	0.970443	-0.0432851	0.275696
O70492	Snx3	Sorting nexin-3	2578179	2686162	2921018	2541869	2595138	2650782	3074666	3133702	2681807	2863572	1.06778	0.0946105	0.323565
Q921I6	Sh3bp4	SH3 domain-binding protein 4	42894	35544	37278	35283	35114	32837	29936	32694	37749.8	32645.2	0.864781	-0.209594	0.0460051
O70496	Clcn7	H(+)/Cl(-) exchange transporter 7	215816	215412	231676	172041	191193	195920	197261	208267	208736	198160	0.949333	-0.0750136	0.532838
O70503	Hsd17b12	Very-long-chain 3-oxoacyl-CoA reductase	861582	803036	1061817	984693	961985	1019076	1023367	871840	927782	969067	1.0445	0.0628106	0.54711
O70551	Srpk1	SRSF protein kinase 1	93608	88586	97416	147858	148309	136496	142973	117888	106867	136416	1.27651	0.352202	0.107553
P39447	Tjp1	Tight junction protein ZO-1	1406034	1344605	1295180	1082601	1125675	995551	1112527	1199057	1282105	1.1082e+06	0.864362	-0.210293	0.0902469
Q67FY2	Bcl9l	B-cell CLL/lymphoma 9-like protein	125566	116839	128813	101367	111752	102816	91980	101865	118146	102103	0.864211	-0.210545	0.0787354
O70572	Smpd2	Sphingomyelin phosphodiesterase 2	1951567	1889947	2068070	1998662	2115031	1936068	2364765	2395575	1.97706e+06	2.20286e+06	1.11421	0.15602	0.125552
O70577	Slc22a2	Solute carrier family 22 member 2	1278364	1082891	1248788	1043588	1080662	1076979	1123915	937563	1.16341e+06	1.05478e+06	0.906629	-0.141415	0.187209
O70579	Slc25a17	Peroxisomal membrane protein PMP34	327547	307342	317513	278369	294409	299482	354907	354706	307693	325876	1.0591	0.0828327	0.414242
O70585	Dtnb	Dystrobrevin beta	46967	54160	47821	35103	39573	40401	46625	46425	46012.8	43256	0.940087	-0.0891334	0.631084
Q99L43	Cds2	Phosphatidate cytidylyltransferase 2	492022	379299	410644	400206	376101	353093	364938	359351	420543	363371	0.864052	-0.21081	0.0839496
O70591	Pfdn2	Prefoldin subunit 2	1799185	1746082	1701474	1660652	1645074	1608683	1612086	1792505	1.72685e+06	1664587	0.963945	-0.052977	0.277449
O55022	Pgrmc1	Membrane-associated progesterone receptor component 1	496164	485165	487729	521966	464001	428248	453369	374515	497756	430033	0.863944	-0.21099	0.0466355
O88291	Znf326	DBIRD complex subunit ZNF326	374882	336690	336352	324863	399302	304372	350564	358692	343197	353232	1.02924	0.0415822	0.70556
O88307	Sorl1	Sortilin-related receptor	438195	449885	445968	436350	427267	444862	413559	385846	442600	417884	0.944157	-0.082901	0.144456
Q61081	Cdc37	Hsp90 co-chaperone Cdc37;Hsp90 co-chaperone Cdc37, N-terminally processed	2116623	2239672	2313960	1775349	1817608	1870213	1871949	1736697	2111401	1.82412e+06	0.863937	-0.211003	0.0918463
O88325	Naglu	NA	633490	527604	590976	468146	535561	491575	517274	522104	555054	516628	0.930772	-0.103501	0.401401
O88338	Cdh16	Cadherin-16	5815793	5151285	4462179	4376056	4758397	4785656	4882296	5006288	4.95133e+06	4.85816e+06	0.981183	-0.0274058	0.865228
O88342	Wdr1	WD repeat-containing protein 1	5859951	5817393	5894857	5778544	5572673	5605387	5996266	5639215	5.83769e+06	5.70339e+06	0.976994	-0.0335782	0.26038
O88343	Slc4a4	Electrogenic sodium bicarbonate cotransporter 1	2723306	2282575	2183854	2311830	2745530	2412629	2484993	2196698	2.37539e+06	2.45996e+06	1.0356	0.0504712	0.614466
O88351	Ikbkb	Inhibitor of nuclear factor kappa-B kinase subunit beta	342449	354827	335721	250729	269654	255051	285117	296467	320932	276572	0.86178	-0.214609	0.17832
O88384	Vti1b	Vesicle transport through interaction with t-SNAREs homolog 1B	429491	438398	430941	337635	350099	371767	374372	384100	409116	370084	0.904595	-0.144656	0.226347
O88413	Tulp3	Tubby-related protein 3	54831	64834	72794	49593	52710	50316	53712	49702	60513	51610	0.852875	-0.229594	0.179922
O88428	Papss2	Bifunctional 3-phosphoadenosine 5-phosphosulfate synthase 2;Sulfate adenylyltransferase;Adenylyl-sulfate kinase	11667640	13374842	12356934	10357279	11371972	11568115	10021484	9245569	1.19392e+07	10551785	0.883795	-0.178216	0.154247
O88441	Mtx2	Metaxin-2	776690	591876	572806	931975	764266	722591	724362	781706	718337	748231	1.04162	0.0588239	0.639855
O88447	Klc1	Kinesin light chain 1	508403	474248	491193	389580	446239	399467	407459	444357	465856	424380	0.910969	-0.134526	0.243395
O88448	Klc2	Kinesin light chain 2	261455	242938	248883	190373	217244	193225	217985	243606	235912	218015	0.924136	-0.113823	0.4166
O88455	Dhcr7	7-dehydrocholesterol reductase	26876	26089	23194	39081	35262	32416	41026	32042	28810	35186.5	1.22133	0.288452	0.157191
O88456	Capns1	Calpain small subunit 1	70310	66853	76805	66020	69183	74698	66987	73782	69997	71162.5	1.01665	0.0238241	0.702907
Q8BMS4	Coq3	Ubiquinone biosynthesis O-methyltransferase, mitochondrial	721326	683618	653898	670272	575352	606078	544008	631682	682278	589280	0.863694	-0.211407	0.0116944
O88477	Igf2bp1	Insulin-like growth factor 2 mRNA-binding protein 1	99518	91222	81744	74079	74113	70703	87682	86365	86640.8	79715.8	0.920072	-0.120181	0.37066
O88487	Dync1i2	Cytoplasmic dynein 1 intermediate chain 2	5246283	5179554	4961513	4020988	4585652	4071088	4223372	4300385	4.85208e+06	4.29512e+06	0.885212	-0.175905	0.154673
O88492	Plin4	Perilipin-4	178971	202082	151718	87042	130290	114577	91217	178017	154953	128525	0.829445	-0.269781	0.495525
O88502	Pde8a	High affinity cAMP-specific and IBMX-insensitive 3,5-cyclic phosphodiesterase 8A	111483	117760	115768	106573	125121	112016	99309	116574	112896	113255	1.00318	0.00458037	0.993829
O88512	Ap1g2	AP-1 complex subunit gamma-like 2	39919	34113	39929	32463	33712	33732	33637	43563	36606	36161	0.987844	-0.0176456	0.869101
O88520	Shoc2	Leucine-rich repeat protein SHOC-2	99681	94844	100731	86590	102514	97616	86250	98778	95461.5	96289.5	1.00867	0.0124595	0.875574
O88522	Ikbkg	NF-kappa-B essential modulator	495838	460356	450647	351073	418365	384080	363898	402382	439478	392181	0.892379	-0.164272	0.256692
O88531	Ppt1	Palmitoyl-protein thioesterase 1	510823	479157	508838	399655	467554	389629	450050	467346	474618	443645	0.93474	-0.0973627	0.401531
O88532	Zfr	Zinc finger RNA-binding protein	364471	343809	343503	304670	362598	307402	326534	354208	339113	337686	0.99579	-0.00608692	0.938904
O88533	Ddc	Aromatic-L-amino-acid decarboxylase	4117751	4000937	3311458	3289399	3816658	3524063	3251484	3299678	3.67989e+06	3.47297e+06	0.943771	-0.0834909	0.473483
O88543	Cops3	COP9 signalosome complex subunit 3	885451	1025684	981849	824992	922671	942895	879862	883504	929494	907233	0.97605	-0.0349724	0.708983
O88544	Cops4	COP9 signalosome complex subunit 4	1185576	1108460	1140265	1038668	1058216	1042477	1003020	973137	1.11824e+06	1.01921e+06	0.911442	-0.133778	0.0388123
O88545	Cops6	COP9 signalosome complex subunit 6	830606	873763	875905	662331	701500	688168	771603	735601	810651	724218	0.893378	-0.162657	0.207978
O88552	Cldn2	Claudin-2	25384	27818	22885	23955	24500	26243	26577	24766	25010.5	25521.5	1.02043	0.0291792	0.656784
Q8BSA9	Tyw3	tRNA wybutosine-synthesizing protein 3 homolog	297320	292468	272605	248173	261879	219179	223709	254395	277642	239790	0.86367	-0.211449	0.0523439
O88569	Hnrnpa2b1	Heterogeneous nuclear ribonucleoproteins A2/B1	12630616	10225880	12552752	13657134	15410548	11934089	14147689	12816014	1.22666e+07	13577085	1.10683	0.146439	0.266215
O88576	Slc6a18	Sodium-dependent neutral amino acid transporter B(0)AT3	377790	445426	342636	321154	300337	320252	348292	387839	371752	339180	0.912384	-0.132287	0.365797
P14131	Rps16	40S ribosomal protein S16	905445	866937	1074332	1187247	1224470	2262600	1574130	1281026	1.00849e+06	1.58556e+06	1.57221	0.652792	0.0463128
O88597	Becn1	Beclin-1	169771	207159	189918	164101	173012	172199	182147	176216	182737	175894	0.962549	-0.0550686	0.573699
O88622	Parg	Poly(ADP-ribose) glycohydrolase	46485	30124	34208	39086	39426	29949	29129	27998	37475.8	31625.5	0.843892	-0.244869	0.220784
Q64471	Gstt1	Glutathione S-transferase theta-1	3232698	3182072	3309424	2573632	2689514	2782659	2529356	2617390	3.07446e+06	2.65473e+06	0.863479	-0.211766	0.0868384
O08914	Faah	Fatty-acid amide hydrolase 1	271442	199650	217980	518985	492466	495070	461064	432104	302014	470176	1.5568	0.638584	0.0946885
O88653	Lamtor3	Ragulator complex protein LAMTOR3	272599	289069	289915	305073	313780	301193	283403	265380	289164	290939	1.00614	0.00882875	0.913751
O88685	Psmc3	26S protease regulatory subunit 6A	4830766	4550532	4862715	4492871	4743184	4647079	4451894	4185389	4684221	4.50689e+06	0.962142	-0.055678	0.301
O88696	Clpp	ATP-dependent Clp protease proteolytic subunit, mitochondrial	2178386	1666521	1891205	2725011	2076999	2112705	1861336	1631687	2.11528e+06	1.92068e+06	0.908003	-0.139231	0.516558
O35176	Scgb1b2	NA	95889	145727	227617	146032	248412	290765	205787	207253	153816	238054	1.54765	0.630082	0.0684061
Q62073	Map3k7	Mitogen-activated protein kinase kinase kinase 7	25012	25048	23114	43822	44848	43179	42617	47666	29249	44577.5	1.52407	0.607928	0.0518926
O88738	Birc6	Baculoviral IAP repeat-containing protein 6	1465433	1391280	1384797	1175724	1362985	1330243	1268727	1328645	1.35431e+06	1322650	0.976624	-0.0341251	0.70347
O88746	Tom1	Target of Myb protein 1	257512	256489	254639	237415	256168	238165	253658	265156	251514	253287	1.00705	0.0101343	0.824857
O88792	F11r	Junctional adhesion molecule A	134709	98031	108186	122261	119769	107874	112845	89514	115797	107500	0.928355	-0.107251	0.466737
O88796	Rpp30	Ribonuclease P protein subunit p30	21475	17618	17947	31253	29276	24465	25478	19637	22073.2	24714	1.11964	0.163029	0.441012
O88811	Stam2	Signal transducing adapter molecule 2	782395	745919	809157	652238	723018	681571	643726	625111	747427	668356	0.894209	-0.161315	0.109439
O88819	Fut9	Alpha-(1,3)-fucosyltransferase 9	92989	60813	86061	91406	95952	97424	81110	66316	82817.2	85200.5	1.02878	0.0409306	0.827087
O88824	Jtb	Protein JTB	56743	82970	84992	69299	77144	80110	79283	70890	73501	76856.8	1.04566	0.0644081	0.599571
O88833	Cyp4a10	Cytochrome P450 4A10	869978	1522367	854648	992679	967758	1164645	972989	844851	1059918	987561	0.931733	-0.102011	0.762403
O88838	Spsb2	SPRY domain-containing SOCS box protein 2	41358	39391	38826	34115	37370	36661	39823	44555	38422.5	39602.2	1.0307	0.043631	0.638407
O70589	Cask	Peripheral plasma membrane protein CASK	447765	431354	398464	358813	375657	341200	342681	353377	409099	353229	0.863431	-0.211847	0.0528397
O88844	Idh1	Isocitrate dehydrogenase [NADP] cytoplasmic	64943211	74177356	67064568	70653484	75305113	83022009	76144210	78001688	6.92097e+07	78118255	1.12872	0.174686	0.0176748
O88845	Akap10	A-kinase anchor protein 10, mitochondrial	218336	273766	253706	208185	216140	227835	222890	234393	238498	225314	0.944722	-0.0820385	0.488968
O88848	Arl6	ADP-ribosylation factor-like protein 6	581969	546394	570605	565319	591246	545668	550913	550814	566072	559660	0.988674	-0.0164336	0.629422
O88851	Rbbp9	Putative hydrolase RBBP9	2737480	2374726	2479931	2644826	2906893	2507056	2492348	2420837	2.55924e+06	2.58178e+06	1.00881	0.0126522	0.887572
O88876	Dhrs3	Short-chain dehydrogenase/reductase 3	229328	218670	268094	316276	302478	321230	285992	214397	258092	281024	1.08885	0.122809	0.517059
O88878	Zfand5	AN1-type zinc finger protein 5	70291	72115	77151	53884	61384	57288	58367	63468	68360.2	60126.8	0.879557	-0.185151	0.226674
O88907	Pias1	E3 SUMO-protein ligase PIAS1	22942	20634	26489	29045	25646	23589	19760	18857	24777.5	21963	0.886409	-0.173955	0.296649
O88909	Slc22a8	Solute carrier family 22 member 8	146167	139791	121322	141331	139883	136083	147474	159443	137153	145721	1.06247	0.0874228	0.300671
O88932	Kcnj15	ATP-sensitive inward rectifier potassium channel 15	11372	9165	15352	11949	12255	11957	12113	8300	11959.5	11156.2	0.932836	-0.100305	0.662561
O88947	F10	Coagulation factor X;Factor X light chain;Factor X heavy chain;Activated factor Xa heavy chain	31836	25888	32687	22261	33793	27371	22754	18830	28168	25687	0.911921	-0.133019	0.53044
O88952	Lin7c	Protein lin-7 homolog C;Protein lin-7 homolog B	319807	259706	286363	269508	298863	271660	245427	224340	283846	260072	0.916245	-0.126195	0.290117
O88958	Gnpda1	Glucosamine-6-phosphate isomerase 1	1157961	924845	1028467	1372648	1412461	1343190	1317987	1246988	1.12098e+06	1.33016e+06	1.1866	0.246835	0.119148
O88967	Yme1l1	ATP-dependent zinc metalloprotease YME1L1	2124480	2104477	1846287	1816417	1706734	1673686	1833774	2378617	1.97292e+06	1.8982e+06	0.962131	-0.0556949	0.635544
O88968	Tcn2	Transcobalamin-2	676304	595834	787002	761581	710461	725119	634174	549145	705180	654725	0.92845	-0.107104	0.439766
Q99JW5	Epcam	Epithelial cell adhesion molecule	351530	276183	344232	321580	295549	297693	273800	249824	323381	279216	0.863428	-0.211852	0.0812356
O88986	Gcat	2-amino-3-ketobutyrate coenzyme A ligase, mitochondrial	633908	496458	434290	678408	656567	493468	687974	713660	560766	637917	1.13758	0.18597	0.354048
O89001	Cpd	Carboxypeptidase D	765859	744151	754705	579020	645126	623371	661870	732328	710934	665674	0.936337	-0.0948998	0.455222
O89016	Abcd4	ATP-binding cassette sub-family D member 4	113995	122022	126088	127081	121985	123770	122262	131539	122296	124889	1.0212	0.0302633	0.510941
O89017	Lgmn	Legumain	1281481	788453	2178243	1639888	1019909	1515298	878907	528095	1.47202e+06	985552	0.669525	-0.578789	0.235533
O89020	Afm	Afamin	597655	490383	593023	464828	571679	441944	462303	521870	536472	499449	0.930988	-0.103166	0.450251
O89023	Tpp1	Tripeptidyl-peptidase 1	552400	794170	542538	392454	556217	539188	595233	583731	570390	568592	0.996847	-0.00455552	0.862682
O89050	Mkln1	Muskelin	31595	35778	38770	31216	31704	33025	34827	35035	34339.8	33647.8	0.979848	-0.0293695	0.778536
O89051	Itm2b	Integral membrane protein 2B;BRI2, membrane form;BRI2 intracellular domain;BRI2C, soluble form;Bri23 peptide	519359	483423	528616	482648	530576	515120	506739	509189	503512	515406	1.02362	0.0336846	0.404836
O89053	Coro1a	Coronin-1A	580064	470219	492929	451383	554737	419533	464804	492035	498649	482777	0.968171	-0.0466662	0.696421
O89079	Cope	Coatomer subunit epsilon	603765	514338	606608	672676	666881	728496	694006	513887	599347	650818	1.08588	0.118862	0.447956
O89104	Sypl2	Synaptophysin-like protein 2	129660	81800	97166	92837	108501	84492	104614	92153	100366	97440	0.970849	-0.042681	0.867932
O89106	Fhit	Bis(5-adenosyl)-triphosphatase	654042	616293	625803	623512	637148	623760	562055	576533	629912	599874	0.952313	-0.0704919	0.202276
O89110	Casp8	Caspase-8;Caspase-8 subunit p18;Caspase-8 subunit p10	1337367	1137030	1155983	882685	1115174	971240	1012714	1079510	1.12827e+06	1.04466e+06	0.925898	-0.111075	0.504488
O89112	Lancl1	LanC-like protein 1	63865	50953	59256	55911	64122	56178	54901	54112	57496.2	57328.2	0.997078	-0.00422162	0.977013
O89116	Vti1a	Vesicle transport through interaction with t-SNAREs homolog 1A	189201	157655	176108	141230	162290	158005	150318	174397	166048	161252	0.971117	-0.0422832	0.745207
P00158	Mt-Cyb	Cytochrome b	521363	504995	489296	606795	467190	480149	505780	556263	530612	502346	0.946728	-0.078978	0.417421
P00329	Adh1	Alcohol dehydrogenase 1	38977704	36520938	45173039	31738818	36294120	29253971	34341750	32936165	3.81026e+07	3.32065e+07	0.871502	-0.198425	0.185079
P00375	Dhfr	Dihydrofolate reductase	3949830	4291258	4362567	4097093	4093577	4081148	3995644	3934165	4175187	4.02613e+06	0.9643	-0.0524458	0.217501
P00397	Mtco1	Cytochrome c oxidase subunit 1	320408	206974	243146	418105	386398	384124	278976	229552	297158	319762	1.07607	0.105769	0.684297
P00405	Mtco2	Cytochrome c oxidase subunit 2	5847012	5108780	5062365	10925748	8289304	9422257	8659073	8617374	6.73598e+06	8747002	1.29855	0.376902	0.182373
P00416	mt-Co3	Cytochrome c oxidase subunit 3	173066	80008	76957	106042	96286	71257	69338	83111	109018	79998	0.733804	-0.446534	0.263536
P00493	Hprt1	Hypoxanthine-guanine phosphoribosyltransferase	1325003	1431800	1568950	1606058	1510501	1586597	1686930	1544714	1.48295e+06	1.58219e+06	1.06692	0.0934461	0.245299
P00520	Abl1	Tyrosine-protein kinase ABL1	13126	11730	14620	10097	10607	13665	9624	13889	12393.2	11946.2	0.963932	-0.0529968	0.75333
P00860	Odc1	Ornithine decarboxylase	431652	318089	410259	387601	394839	375604	366659	370994	386900	377024	0.974473	-0.0373053	0.790652
P00920	Ca2	Carbonic anhydrase 2	11633513	8134510	13022426	14973993	15425153	13849814	11073259	9399256	1.19411e+07	1.24369e+07	1.04152	0.0586865	0.79512
P01027	C3	Complement C3;Complement C3 beta chain;C3-beta-c;Complement C3 alpha chain;C3a anaphylatoxin;Acylation stimulating protein;Complement C3b alpha chain;Complement C3c alpha chain fragment 1;Complement C3dg fragment;Complement C3g fragment;Complement C3d fragment;Complement C3f fragment;Complement C3c alpha chain fragment 2	17079202	19724674	21847591	17004283	26879389	16314986	16203209	18202526	1.89139e+07	1.94e+07	1.0257	0.036609	0.953617
P01029	C4b	Complement C4-B;Complement C4 beta chain;Complement C4 alpha chain;C4a anaphylatoxin;Complement C4 gamma chain	1889125	1570863	2032591	1587222	2132216	1397015	1528028	1727358	1.76995e+06	1.69615e+06	0.958306	-0.0614414	0.676699
Q9D8N2	Dennd10	Protein FAM45A	474381	428360	452934	406203	424294	383775	358199	354497	440470	380191	0.86315	-0.212317	0.0335944
P01592	Jchain	Immunoglobulin J chain	35553	30350	50534	23767	45540	23300	23821	22188	35051	28712.2	0.819156	-0.287789	0.402571
P01831	Thy1	Thy-1 membrane glycoprotein	50627	40981	44365	35351	40191	36780	36785	42472	42831	39057	0.911886	-0.133074	0.356858
P01837	Igkc	Ig kappa chain C region	164038	193769	229027	162511	282213	166066	251403	249506	187336	237297	1.26669	0.341064	0.165143
P01867	Igh-3	Ig gamma-2B chain C region	433331	311266	358820	300457	398514	307866	325991	345999	350968	344592	0.981833	-0.0264503	0.90597
P01869	Ighg1	Ig gamma-1 chain C region, membrane-bound form	497883	646165	1267682	545524	1224976	388474	550160	414438	739314	644512	0.871771	-0.197979	0.615273
P01872	Ighm	Ig mu chain C region	2106750	1991275	1710277	1211791	2037298	1179483	1199663	1490016	1.75502e+06	1476615	0.841365	-0.249196	0.360131
P01897	H2-L	H-2 class I histocompatibility antigen, L-D alpha chain;H-2 class I histocompatibility antigen, alpha chain	12456	8628	12172	9995	12400	11511	10614	11657	10812.8	11545.5	1.06777	0.0945972	0.464878
P01898	H2-Q10	H-2 class I histocompatibility antigen, Q10 alpha chain;H-2 class I histocompatibility antigen, Q9 alpha chain;H-2 class I histocompatibility antigen, Q8 alpha chain;H-2 class I histocompatibility antigen, Q7 alpha chain	90212	80876	109433	69237	72161	71620	78526	91909	87439.5	78554	0.898381	-0.1546	0.421877
P01901	H2-K1	H-2 class I histocompatibility antigen, K-B alpha chain	120793	94951	100497	104243	97793	88998	89903	93921	105121	92653.8	0.881401	-0.18213	0.091695
P01921	H2-Ab1	H-2 class II histocompatibility antigen, A-D beta chain	218434	160008	227266	150602	184751	140033	165207	158773	189078	162191	0.857802	-0.221284	0.294279
P01942	Hba	Hemoglobin subunit alpha	3075814	2008435	2634721	1785039	3871541	1134058	2717964	2671505	2.376e+06	2598767	1.09376	0.129291	0.939603
P84244	H3-3a	Histone H3.3;Histone H3.3C	108481	121550	118009	86591	75417	91392	91219	135297	108658	98331.2	0.904963	-0.144069	0.462957
P02463	Col4a1	Collagen alpha-1(IV) chain;Arresten	67657	71212	80359	58634	67761	63738	74592	77556	69465.5	70911.8	1.02082	0.0297281	0.773426
P02468	Lamc1	Laminin subunit gamma-1	1711675	1303758	1238058	1314432	1267740	1171449	1220127	1579503	1.39198e+06	1.3097e+06	0.940893	-0.0878976	0.569115
P02469	Lamb1	Laminin subunit beta-1	1048358	1123708	1127931	985900	995477	1026661	1042272	1036951	1.07147e+06	1.02534e+06	0.956943	-0.0634944	0.280261
P03888	Mtnd1	NADH-ubiquinone oxidoreductase chain 1	337135	238829	257990	669933	563931	616771	611349	566060	375972	589528	1.56801	0.648935	0.104445
P03893	Mtnd2	NADH-ubiquinone oxidoreductase chain 2	3338462	2299049	2301731	3652367	2851746	2971730	3206335	4034201	2.8979e+06	3266003	1.12702	0.172517	0.400259
P03899	Mtnd3	NADH-ubiquinone oxidoreductase chain 3	424233	413410	485160	606670	447718	532785	502867	481858	482368	491307	1.01853	0.0264898	0.780928
P03903	Mtnd4l	NADH-ubiquinone oxidoreductase chain 4L	32554	24084	21706	25844	30413	30100	24252	21724	26047	26622.2	1.02209	0.0315153	0.853301
P03911	Mtnd4	NADH-ubiquinone oxidoreductase chain 4	438366	401977	352205	381125	395002	361682	401378	480903	393418	409741	1.04149	0.0586493	0.630282
P03921	Mtnd5	NADH-ubiquinone oxidoreductase chain 5	258886	178482	176646	158097	191282	149500	146180	168668	193028	163908	0.84914	-0.235926	0.279852
P03930	Mtatp8	ATP synthase protein 8	623779	592974	487166	687987	592875	631520	783300	785491	597976	698296	1.16777	0.223751	0.182783
P03953	Cfd	Complement factor D	257046	256190	273885	209323	275033	212681	241655	259857	249111	247306	0.992756	-0.0104886	0.934934
P03958	Ada	Adenosine deaminase	216904	212629	202257	188829	211757	197659	180925	189701	205155	195010	0.950553	-0.0731608	0.305263
P03975	Iap	IgE-binding protein	161449	152947	153022	124725	144852	148978	155631	153110	148036	150643	1.01761	0.0251856	0.733815
O09049	Reg3g	Regenerating islet-derived protein 3-gamma;Regenerating islet-derived protein 3-gamma 16.5 kDa form;Regenerating islet-derived protein 3-gamma 15 kDa form	86846	60035	67801	58034	98461	71705	115257	123621	68179	102261	1.49989	0.584857	0.0423567
P04186	Cfb	Complement factor B;Complement factor B Ba fragment;Complement factor B Bb fragment	2129262	1926072	2579054	1756942	2659833	1721386	1989785	2297542	2.09783e+06	2.16714e+06	1.03304	0.0468905	0.819306
P04627	Araf	Serine/threonine-protein kinase A-Raf	221885	217707	231712	161171	199704	176263	171133	186881	208119	183495	0.881685	-0.181664	0.259395
P04919	Slc4a1	Band 3 anion transport protein	4501151	3124719	4727354	2466726	5294668	2263158	3382588	3825158	3.70499e+06	3691393	0.996331	-0.00530333	0.954079
P04939	Mup3	Major urinary protein 3	2114342	783185	1548354	1328764	1988588	1678315	2095200	2053384	1.44366e+06	1.95387e+06	1.35341	0.436604	0.181034
P05063	Aldoc	Fructose-bisphosphate aldolase C	744442	806260	705978	676418	679407	674516	653104	682863	733274	672472	0.917082	-0.124878	0.108402
P05064	Aldoa	Fructose-bisphosphate aldolase A	22402938	26832452	22025760	19920155	22233306	22290958	23334652	24682516	2.27953e+07	23135358	1.01492	0.0213614	0.781922
P05132	Prkaca	cAMP-dependent protein kinase catalytic subunit alpha	795046	628345	601692	652300	720792	610104	677778	649244	669346	664480	0.99273	-0.0105269	0.964945
P05201	Got1	Aspartate aminotransferase, cytoplasmic	12356944	11068696	8994458	9570523	9811904	9857496	10749806	11717617	1.04977e+07	1.05342e+07	1.00348	0.00501442	0.922183
P05202	Got2	Aspartate aminotransferase, mitochondrial	36298480	35322137	24716377	39729468	31556939	35099588	36272839	42588594	3.40166e+07	36379490	1.06946	0.0968857	0.556069
P05213	Tuba1b	Tubulin alpha-1B chain;Tubulin alpha-1A chain;Tubulin alpha-3 chain	83159300	88992907	85907676	78872553	82642366	80038458	77787138	75111470	84233109	78894858	0.936625	-0.0944561	0.096388
P05366	Saa1	Serum amyloid A-1 protein	65549	45616	73486	56810	178337	63060	48390	78479	60365.2	92066.5	1.52516	0.608958	0.366071
P05367	Saa2	Serum amyloid A-2 protein;Amyloid protein A	7145	8355	10089	3766	8021	6115	6871	7600	7338.75	7151.75	0.974519	-0.037238	0.898767
P05480	Src	Neuronal proto-oncogene tyrosine-protein kinase Src	76023	69167	68424	53561	62261	55260	62103	61631	66793.8	60313.8	0.902985	-0.147226	0.302465
P05622	Pdgfrb	Platelet-derived growth factor receptor beta	84547	70714	77259	60850	63581	62838	60245	66269	73342.5	63233.2	0.862164	-0.213966	0.134278
P06151	Ldha	L-lactate dehydrogenase A chain	100662809	114622214	110601061	93110178	102070856	103016756	101787141	101027202	1.04749e+08	1.01975e+08	0.973522	-0.038715	0.650986
P06281	Ren1	Renin-1	797282	561251	793441	845418	998071	753863	655851	568063	749348	743962	0.992812	-0.0104069	0.914416
P06344	#N/A	H-2 class II histocompatibility antigen, A-U beta chain	74258	59507	64171	46556	61340	51714	58903	60829	61123	58196.5	0.952121	-0.070783	0.7404
P06537	Nr3c1	Glucocorticoid receptor	91918	78178	104862	77395	88357	77365	69011	77160	88088.2	77973.2	0.885172	-0.17597	0.235916
P06683	C9	Complement component C9	408919	304517	474310	411746	451092	376995	384414	413645	399873	406536	1.01666	0.023843	0.806668
P06684	C5	Complement C5;Complement C5 beta chain;Complement C5 alpha chain;C5a anaphylatoxin;Complement C5 alpha chain	744860	657068	784159	570723	769668	567815	588995	724901	689202	662845	0.961756	-0.0562569	0.711748
P06795	Abcb1b	Multidrug resistance protein 1B	137812	141949	134127	124103	127804	113584	119982	120835	134498	120551	0.896307	-0.157935	0.0282064
P06797	Ctsl	Cathepsin L1;Cathepsin L1 heavy chain;Cathepsin L1 light chain	243899	231701	237218	178688	238296	236935	253900	235980	222876	241278	1.08256	0.11445	0.319942
P06800	Ptprc	Receptor-type tyrosine-protein phosphatase C	89790	62205	94490	65940	77122	62567	73289	77882	78106.2	72715	0.930975	-0.103185	0.643236
P06801	Me1	NADP-dependent malic enzyme	14327899	13087143	14970419	14156252	15601185	14117137	14947045	14594133	1.41354e+07	14814875	1.04807	0.0677309	0.227815
P06802	Enpp1	Ectonucleotide pyrophosphatase/phosphodiesterase family member 1;Alkaline phosphodiesterase I;Nucleotide pyrophosphatase	89513	86644	80943	82132	74926	76699	72005	84375	84808	77001.2	0.907948	-0.139318	0.0601407
P06837	Gap43	Neuromodulin	14232	10302	13271	8786	7788	9496	9063	10296	11647.8	9160.75	0.786482	-0.346514	0.138724
P06869	Plau	Urokinase-type plasminogen activator;Urokinase-type plasminogen activator long chain A;Urokinase-type plasminogen activator short chain A;Urokinase-type plasminogen activator chain B	166816	184484	232085	153996	181786	161967	174619	162972	184345	170336	0.924005	-0.114027	0.510082
P06909	Cfh	Complement factor H	1818211	1638837	2126371	1671914	2724247	1540398	1594458	1763174	1.81383e+06	1.90557e+06	1.05058	0.0711802	0.860752
Q99PW4	Tp53rk	TP53-regulating kinase	59824	45004	49835	96601	96193	93497	95380	87996	62816	93266.5	1.48476	0.570227	0.0792639
P07309	Ttr	Transthyretin	3042707	1293457	993676	1266650	1782926	913883	2001141	2115395	1.64912e+06	1.70334e+06	1.03287	0.0466647	0.800527
Q62086	Pon2	Serum paraoxonase/arylesterase 2	259432	256317	248451	226879	222618	201984	209940	220745	247770	213822	0.862986	-0.212591	0.00953434
P07724	Alb	Serum albumin	296680121	281534107	380477419	225436017	351732343	223916860	256645669	300799827	296031916	2.83274e+08	0.956902	-0.0635562	0.787201
P07742	Rrm1	Ribonucleoside-diphosphate reductase large subunit	250302	211630	230699	216878	254369	232530	230341	219403	227377	234161	1.02983	0.0424114	0.558596
Q9Z1M8	Ik	Protein Red	199429	197625	204814	164442	187736	156023	158161	159380	191578	165325	0.862967	-0.212623	0.0705817
P07759	Serpina3k	Serine protease inhibitor A3K	20005676	19944446	24661932	17779880	23306304	14975928	18736842	20709562	2.0598e+07	19432159	0.943401	-0.0840569	0.602741
P07901	Hsp90aa1	Heat shock protein HSP 90-alpha	19981474	21160436	23598529	18656369	20188942	22833468	19336570	15912911	20849202	1.9568e+07	0.938548	-0.0914979	0.482661
P08003	Pdia4	Protein disulfide-isomerase A4	5238815	5137101	6174959	5707300	5444937	5545493	5666605	4964805	5.56454e+06	5405460	0.971411	-0.041846	0.613229
P08030	Aprt	Adenine phosphoribosyltransferase	554147	562770	619681	540307	590513	662478	563329	527434	569226	585938	1.02936	0.0417471	0.655762
P08032	Spta1	Spectrin alpha chain, erythrocytic 1	2980877	2448971	3388943	2037482	3696051	1924037	2627383	2892419	2.71407e+06	2.78497e+06	1.02612	0.0372061	0.924177
P08071	Ltf	Lactotransferrin	285860	283048	315406	323488	380853	307705	349043	332313	301950	342478	1.13422	0.181701	0.0712612
P08101	Fcgr2	Low affinity immunoglobulin gamma Fc region receptor II;Low affinity immunoglobulin gamma Fc region receptor III	117351	87402	93459	72656	99901	73496	89564	80040	92717	85750.2	0.92486	-0.112693	0.582006
P08113	Hsp90b1	Endoplasmin	25816376	24374442	29153343	28285435	26686644	27972728	29880118	25393618	26907399	27483277	1.0214	0.0305511	0.698653
Q61464	Znf638	Zinc finger protein 638	203558	186788	219630	172008	184207	154512	182918	152912	195496	168637	0.862612	-0.213216	0.0921637
Q9CPW9	Metap1d	Methionine aminopeptidase 1D, mitochondrial	98331	89373	85248	84274	78175	74966	70161	84831	89306.5	77033.2	0.862572	-0.213284	0.0317848
P08226	Apoe	Apolipoprotein E	3216990	2240092	3340930	1863729	3251647	1896501	2492016	2562653	2.66544e+06	2.5507e+06	0.956956	-0.0634755	0.862226
P08228	Sod1	Superoxide dismutase [Cu-Zn]	71148930	66989010	70181320	48013487	55916867	48617456	57143823	57538549	6.40832e+07	5.48042e+07	0.855204	-0.22566	0.220183
P08249	Mdh2	Malate dehydrogenase, mitochondrial	31336397	32009517	24610673	50450166	38550396	45903194	43417398	44482655	3.46017e+07	4.30884e+07	1.24527	0.316457	0.190555
O70318	Epb41l2	Band 4.1-like protein 2	2068941	1754344	1840553	1536566	1677497	1475713	1527569	1523743	1800101	1.55113e+06	0.861691	-0.214758	0.0964375
P08752	Gnai2	Guanine nucleotide-binding protein G(i) subunit alpha-2	1342613	1291865	1449503	1375000	1339679	1298196	1418160	1318014	1.36475e+06	1.34351e+06	0.984442	-0.0226222	0.637083
P08775	Polr2a	DNA-directed RNA polymerase II subunit RPB1	523698	435580	456264	422193	449703	404935	386652	418381	459434	414918	0.903107	-0.147031	0.138215
Q9D1C3	Pyurf	Protein preY, mitochondrial	17775	14838	17556	35019	31644	35479	31753	27056	21297	31483	1.47828	0.563923	0.0969589
P09055	Itgb1	Integrin beta-1	2363651	2173143	2290070	2020198	2268656	2066439	2219688	2460629	2.21177e+06	2253853	1.01903	0.027195	0.720221
P09103	P4hb	Protein disulfide-isomerase	30332885	38926239	45432290	38214342	33563777	40305025	38781778	32965375	38226439	3.6404e+07	0.952325	-0.0704743	0.681141
P09242	Alpl	Alkaline phosphatase, tissue-nonspecific isozyme	845888	1274918	1045969	1334200	930460	1398407	1226404	1295491	1.12524e+06	1.21269e+06	1.07771	0.107974	0.583689
P09405	Ncl	Nucleolin	5081816	5823493	7987024	4988301	5205028	5953005	5367224	4544125	5.97016e+06	5.26735e+06	0.882279	-0.180693	0.409422
P09411	Pgk1	Phosphoglycerate kinase 1	72771879	72699504	75208431	68239695	80676319	75943604	73339070	71154553	7.22299e+07	7.52784e+07	1.04221	0.05964	0.275053
P09470	Ace	Angiotensin-converting enzyme;Angiotensin-converting enzyme, soluble form	3233363	3083577	3478727	3552229	3256936	3476066	3824640	3459739	3336974	3.50435e+06	1.05016	0.0706045	0.334943
P09528	Fth1	Ferritin heavy chain;Ferritin heavy chain, N-terminally processed	173509	136805	139209	145902	155768	127748	143516	154251	148856	145321	0.976249	-0.0346791	0.761807
P09602	Hmgn2	Non-histone chromosomal protein HMG-17	306744	347174	322000	252492	416025	362476	345542	258567	307102	345652	1.12553	0.170602	0.400395
P09671	Sod2	Superoxide dismutase [Mn], mitochondrial	71057912	60242405	45769861	73272566	63069645	59381941	59644205	65359860	62585686	6.18639e+07	0.988467	-0.0167347	0.971709
P09803	Cdh1	Cadherin-1;E-Cad/CTF1;E-Cad/CTF2;E-Cad/CTF3	1255111	1128605	964305	878054	956809	856175	964971	1001926	1.05652e+06	944970	0.894419	-0.160978	0.296306
P09813	Apoa2	Apolipoprotein A-II;Proapolipoprotein A-II	310262	329833	373622	365495	413461	367930	533020	910455	344803	556216	1.61314	0.689874	0.12883
P09925	Surf1	Surfeit locus protein 1	796926	629155	617622	702128	615949	680424	604704	607786	686458	627216	0.913699	-0.130209	0.2513
P09926	Surf2	Surfeit locus protein 2	264023	145565	134521	132523	158697	122292	116436	123892	169158	130329	0.770459	-0.376211	0.277968
P0C028	Nudt11	Diphosphoinositol polyphosphate phosphohydrolase 3-beta;Diphosphoinositol polyphosphate phosphohydrolase 3-alpha	218848	166437	159114	133968	178684	144916	147378	158768	169592	157436	0.928326	-0.107296	0.608554
P0C0A3	Chmp6	Charged multivesicular body protein 6	87467	95807	92099	79329	81652	88220	76885	75044	88675.5	80450.2	0.907243	-0.140439	0.126406
P16330	Cnp	2,3-cyclic-nucleotide 3-phosphodiesterase	88959	77043	79106	66028	68465	60257	67404	71966	77784	67023	0.861655	-0.214817	0.0993552
P0C8B4	Gon7	Uncharacterized protein C14orf142 homolog	48882	37501	54278	54286	48964	46161	41750	29858	48736.8	41683.2	0.855273	-0.225542	0.294041
Q02788	Col6a2	Collagen alpha-2(VI) chain	229822	206495	197167	172886	181663	173464	163854	175730	201592	173678	0.861529	-0.215029	0.0864588
P0CB42	Alkbh1	Alkylated DNA repair protein alkB homolog 1	28149	21217	19554	25076	22893	21606	25185	20515	23499	22549.8	0.959605	-0.0594879	0.730536
P0CW03	Ly6c2	Lymphocyte antigen 6C2;Lymphocyte antigen 6C1	144932	139015	171287	174744	166593	158885	163976	150156	157494	159902	1.01529	0.021891	0.771228
P0DN34	Ndufb1	NA	842010	1422362	1183079	1960708	1170898	1599291	1574901	1532974	1.35204e+06	1469516	1.08689	0.120203	0.55913
P0DN91	Tmem254c	NA	373799	255424	274901	235273	254019	244287	318031	235508	284849	262961	0.923159	-0.115348	0.583194
P0DOV1	Mnda	Interferon-activable protein 205-A	80205	66988	70935	65005	72288	59572	62692	66855	70783.2	65351.8	0.923266	-0.115182	0.252442
P0DOV2	Ifi204	NA	347970	297676	311259	263601	317069	276911	292084	322625	305126	302172	0.990318	-0.0140363	0.92485
P0DP28	Calm3	NA	21102815	19661484	18630187	15160228	16109949	15331609	16011109	17234272	1.86387e+07	1.61717e+07	0.867644	-0.204825	0.151769
P10107	Anxa1	Annexin A1	1835726	1679440	2054037	1865707	1812634	1755655	1598627	1467856	1.85873e+06	1658693	0.892381	-0.164268	0.120025
Q6P4S8	Ints1	Integrator complex subunit 1	12050	13792	11188	12397	12730	22318	18046	19699	12356.8	18198.2	1.47274	0.5585	0.0481166
P10404	#N/A	MLV-related proviral Env polyprotein;Surface protein;Transmembrane protein	268662	218999	219291	239683	277855	269839	280389	218599	236659	261670	1.10569	0.144943	0.242895
P10493	Nid1	Nidogen-1	545847	485116	487814	411036	464510	406208	431867	477326	482453	444978	0.922323	-0.116656	0.309621
P10518	Alad	Delta-aminolevulinic acid dehydratase	1841715	1917039	1803789	1990572	2189935	1895234	2211575	2150544	1.88828e+06	2111822	1.11838	0.161416	0.046747
P10605	Ctsb	Cathepsin B;Cathepsin B light chain;Cathepsin B heavy chain	2820230	3060129	3121645	2669397	3465645	3271749	3020217	3378838	2.91785e+06	3.28411e+06	1.12552	0.170598	0.0464616
P10630	Eif4a2	Eukaryotic initiation factor 4A-II;Eukaryotic initiation factor 4A-II, N-terminally processed	14212147	12247233	14511442	13462233	14539918	14018321	12634832	11172826	1.36083e+07	1.30915e+07	0.962024	-0.0558554	0.577481
Q91V04	Tram1	Translocating chain-associated membrane protein 1	223128	195246	239210	211085	208141	192239	188210	159761	217167	187088	0.861492	-0.215091	0.0781498
P10639	Txn	Thioredoxin	5261053	7266879	8232826	6273375	5391621	5590995	6395365	5582473	6.75853e+06	5.74011e+06	0.849313	-0.235631	0.218735
P13745	Gsta1	Glutathione S-transferase A1;Glutathione S-transferase A1, N-terminally processed;Glutathione S-transferase A2;Glutathione S-transferase	2762858	4157111	3380242	3229224	3258641	4159426	3119743	2855178	3.38236e+06	3348247	0.989915	-0.0146237	0.938162
P10649	Gstm1	Glutathione S-transferase Mu 1	44956744	67520052	57680306	40082425	49506670	58598636	56247821	49435715	5.25599e+07	5.34472e+07	1.01688	0.0241526	0.796607
P10711	Tcea1	Transcription elongation factor A protein 1	1581470	1734888	1635224	1197865	1392194	1315039	1253474	1298961	1.53736e+06	1314917	0.855307	-0.225485	0.170271
P10833	Rras	Ras-related protein R-Ras	881833	858838	886293	657595	732560	671529	672410	686048	821140	690637	0.841071	-0.249701	0.100138
P10852	Slc3a2	4F2 cell-surface antigen heavy chain	1881100	1971233	1653617	1819098	1635324	1771798	1943524	1854825	1831262	1.80137e+06	0.983676	-0.0237455	0.764127
Q9Z2A5	Ate1	Arginyl-tRNA--protein transferase 1	873975	938641	864930	758013	779198	771884	708464	700133	858890	739920	0.861484	-0.215104	0.0375536
P10922	H1-0	Histone H1.0;Histone H1.0, N-terminally processed	16013810	18772022	20398840	15366667	15840800	15518367	16819186	18118913	1.76378e+07	1.65743e+07	0.939702	-0.0897241	0.483049
P11031	Sub1	Activated RNA polymerase II transcriptional coactivator p15	550186	654928	741904	670570	608089	608799	624032	588498	654397	607354	0.928113	-0.107627	0.349379
P17897	Lyz1	Lysozyme C-1	819764	454849	624048	488229	1197032	755412	785909	763800	596722	875538	1.46725	0.55311	0.0668078
Q91W89	Man2c1	Alpha-mannosidase 2C1	319134	279586	327541	294488	289821	281141	247592	232910	305187	262866	0.861327	-0.215367	0.0588618
P11152	Lpl	Lipoprotein lipase	278914	225281	306136	261854	274135	222313	242174	273899	268046	253130	0.944353	-0.082602	0.529864
P11276	Fn1	Fibronectin;Anastellin	1111099	1017859	1307951	1071255	1317458	1056313	1008317	1078206	1127041	1.11507e+06	0.989381	-0.0154012	0.890026
Q9Z2X8	Keap1	Kelch-like ECH-associated protein 1	11055	21012	17180	11986	19268	18747	24933	26542	15308.2	22372.5	1.46147	0.547417	0.0719702
P11404	Fabp3	Fatty acid-binding protein, heart	6253044	6382848	6732658	5939942	6229638	6013607	5561799	5306423	6327123	5.77787e+06	0.91319	-0.131013	0.0910495
P11438	Lamp1	Lysosome-associated membrane glycoprotein 1	496387	653268	688978	568850	514564	614188	589229	558529	601871	569128	0.945598	-0.0807018	0.57486
P11499	Hsp90ab1	Heat shock protein HSP 90-beta	106496289	108664896	122475136	107462030	116460167	126372703	116147651	102422577	1.11275e+08	1.15351e+08	1.03663	0.0519035	0.547036
Q9R269	Ppl	Periplakin	791098	741403	699199	607333	646452	601087	570578	627031	709758	611287	0.861261	-0.215478	0.0753138
Q8R2U6	Nudt4	Diphosphoinositol polyphosphate phosphohydrolase 2	594193	561590	560171	450518	496345	490929	431675	445952	541618	466225	0.860801	-0.216249	0.0948359
O88630	Gosr1	Golgi SNAP receptor complex member 1	83104	100699	96748	80224	72619	80386	81770	75705	90193.8	77620	0.860592	-0.216599	0.0724537
P11714	Cyp2d9	Cytochrome P450 2D9	1073921	1233642	985076	930542	1016224	912498	855775	891758	1.0558e+06	919064	0.870494	-0.200093	0.118635
P11859	Agt	Angiotensinogen;Angiotensin-1;Angiotensin-2;Angiotensin-3;Angiotensin-4;Angiotensin 1-9;Angiotensin 1-7;Angiotensin 1-5;Angiotensin 1-4	693680	844317	709600	567058	873226	774835	804531	791193	703664	810946	1.15246	0.20472	0.160636
P11862	Gas2	Growth arrest-specific protein 2	4316538	4212963	4909349	4350920	4201060	4161986	4707411	4613369	4.44744e+06	4.42096e+06	0.994045	-0.00861741	0.90697
P11881	Itpr1	Inositol 1,4,5-trisphosphate receptor type 1	3434011	3667314	3276420	2968086	3014466	3058438	3191507	3185030	3.33646e+06	3.11236e+06	0.932834	-0.100308	0.232871
Q8K469	Oas1g	2-5-oligoadenylate synthase 1A	15959	6839	11482	7723	7295	8366	9325	9127	10500.8	8528.25	0.812156	-0.300171	0.488259
P11930	Nudt19	Nucleoside diphosphate-linked moiety X motif 19, mitochondrial	8931992	8761697	14259607	16772887	16590753	15103436	17436666	14630973	1.21815e+07	15940457	1.30857	0.387996	0.157874
P11983	Tcp1	T-complex protein 1 subunit alpha	5188732	5598248	6116517	5519992	6037404	6340976	5997384	5442330	5.60587e+06	5.95452e+06	1.06219	0.0870472	0.241833
P12023	App	Amyloid beta A4 protein;N-APP;Soluble APP-alpha;Soluble APP-beta;C99;Beta-amyloid protein 42;Beta-amyloid protein 40;C83;P3(42);P3(40);C80;Gamma-secretase C-terminal fragment 59;Gamma-secretase C-terminal fragment 57;Gamma-secretase C-terminal fragment 50;C31	210954	203807	189042	165436	179720	157300	182410	191316	192310	177686	0.92396	-0.114098	0.302541
Q8CI51	Pdlim5	PDZ and LIM domain protein 5	900244	954766	783281	931658	1193296	1332029	1264609	1396933	892487	1.29672e+06	1.45292	0.53896	0.000689574
P12246	Apcs	Serum amyloid P-component	311096	335252	380124	324459	557778	261651	240386	264082	337733	330974	0.979989	-0.0291631	0.708772
P12265	Gusb	Beta-glucuronidase	82547	75935	84412	86336	86658	76988	83767	81649	82307.5	82265.5	0.99949	-0.000736369	0.994322
P12367	Prkar2a	cAMP-dependent protein kinase type II-alpha regulatory subunit	2695887	2437568	2424899	2428913	2555688	2467070	2231479	2132654	2.49682e+06	2.34672e+06	0.939886	-0.0894425	0.255803
P12382	Pfkl	ATP-dependent 6-phosphofructokinase, liver type	1329816	1371801	1364839	1454056	1477757	1453385	1469695	1400642	1380128	1.45037e+06	1.0509	0.0716187	0.0747833
P62315	Snrpd1	Small nuclear ribonucleoprotein Sm D1	767351	671248	699407	1124301	1204808	1064527	1235381	1233809	815577	1.18463e+06	1.45251	0.538545	0.0390952
P12787	Cox5a	Cytochrome c oxidase subunit 5A, mitochondrial	16425336	12416359	12272473	18538658	14433320	15244563	14650101	15724379	1.49132e+07	1.50131e+07	1.0067	0.00963053	0.845685
P12970	Rpl7a	60S ribosomal protein L7a	2032124	1960336	2147118	1928115	2056383	2100232	2247108	2384786	2.01692e+06	2.19713e+06	1.08935	0.123462	0.0911068
P13439	Umps	Uridine 5-monophosphate synthase;Orotate phosphoribosyltransferase;Orotidine 5-phosphate decarboxylase	487696	419652	481837	467184	501070	479395	439821	409018	464092	457326	0.98542	-0.0211887	0.787719
P13516	Scd1	Acyl-CoA desaturase 1	13291	9867	16742	18030	11662	17154	11268	11839	14482.5	12980.8	0.896306	-0.157937	0.580114
P13595	Ncam1	Neural cell adhesion molecule 1	9289	3386	7220	5399	9788	5662	4902	1053	6323.5	5351.25	0.846248	-0.240847	0.524704
P13597	Icam1	Intercellular adhesion molecule 1	263584	324022	312058	240539	246349	245527	257739	273474	285051	255772	0.897287	-0.156359	0.248215
P13634	Ca1	Carbonic anhydrase 1	415869	262082	368500	219508	506844	210244	303490	343992	316490	341142	1.07789	0.108216	0.812512
P13707	Gpd1	Glycerol-3-phosphate dehydrogenase [NAD(+)], cytoplasmic	42212703	43944507	41746618	36452633	47734245	43886531	41957216	44392122	4.10891e+07	4.44925e+07	1.08283	0.114807	0.154887
P13808	Slc4a2	Anion exchange protein 2	12391	15357	12782	8173	11260	5036	7187	11682	12175.8	8791.25	0.722029	-0.46987	0.194801
P13864	Dnmt1	DNA (cytosine-5)-methyltransferase 1	26640	24617	33413	23272	31317	26904	25588	21970	26985.5	26444.8	0.979961	-0.0292031	0.869947
P14094	Atp1b1	Sodium/potassium-transporting ATPase subunit beta-1	4349919	4363706	4047176	3652573	4671103	4397184	4680641	4289961	4.10334e+06	4.50972e+06	1.09904	0.136239	0.102246
P14115	Rpl27a	60S ribosomal protein L27a	845575	770895	798872	801777	788740	801494	1060114	1133437	804280	945946	1.17614	0.234061	0.208945
P28798	Grn	Granulins;Acrogranin;Granulin-1;Granulin-2;Granulin-3;Granulin-4;Granulin-5;Granulin-6;Granulin-7	507062	580594	692458	571171	846205	914556	867320	772517	587821	850150	1.44627	0.532339	0.00461818
P14142	Slc2a4	Solute carrier family 2, facilitated glucose transporter member 4	26889	18943	23506	20061	26062	26833	19592	21147	22349.8	23408.5	1.04737	0.0667738	0.686861
P14148	Rpl7	60S ribosomal protein L7	6140759	5566694	6321363	4873816	5375731	5458407	5751779	6227358	5725658	5.70332e+06	0.996098	-0.00563983	0.994248
P14152	Mdh1	Malate dehydrogenase, cytoplasmic	149015100	142915967	135754820	106482503	118560752	109541584	110115037	110868387	1.33542e+08	112271440	0.840719	-0.250304	0.111938
P14206	Rpsa	40S ribosomal protein SA	4081438	3581801	4043438	3313033	3763329	3325696	3201464	3115303	3.75493e+06	3351448	0.892547	-0.164001	0.13714
P14211	Calr	Calreticulin	37835514	31216004	39905992	38751688	37847511	35607347	36066535	29376741	3.69273e+07	3.47245e+07	0.940349	-0.0887324	0.464293
P14246	Slc2a2	Solute carrier family 2, facilitated glucose transporter member 2	1243405	1026388	893592	795880	945189	854904	940340	811751	989816	888046	0.897183	-0.156526	0.402874
P14404	Mecom	MDS1 and EVI1 complex locus protein EVI1	4805	2708	3691	4236	4357	2542	3882	3222	3860	3500.75	0.90693	-0.140937	0.593416
P14576	Srp54	Signal recognition particle 54 kDa protein	2673374	2626291	2682849	2395384	2709492	2571532	2586776	2777006	2.59447e+06	2.6612e+06	1.02572	0.0366354	0.458597
P14602	Hspb1	Heat shock protein beta-1	863984	680401	744958	592507	746666	536057	520835	489995	720462	573388	0.795861	-0.329411	0.109313
P14685	Psmd3	26S proteasome non-ATPase regulatory subunit 3	2659368	2971061	3100479	2914702	2756319	2974717	2622304	2550429	2.9114e+06	2.72594e+06	0.936299	-0.0949593	0.207875
P14733	Lmnb1	Lamin-B1	2755564	2776643	2677693	2856175	2718220	2444739	2693077	2977530	2.76652e+06	2.70839e+06	0.978989	-0.0306354	0.613274
P14824	Anxa6	Annexin A6	9125480	8156446	9020698	8754851	7565928	8362417	7465797	7381794	8.76437e+06	7693984	0.877871	-0.187919	0.0144569
P14847	Crp	C-reactive protein	221521	237149	207686	166286	220845	153335	149829	166392	208160	172600	0.829169	-0.270262	0.156664
P14869	Rplp0	60S acidic ribosomal protein P0	16224968	15162348	17401572	15581562	16122173	15753492	16583182	17440186	1.60926e+07	1.64748e+07	1.02375	0.0338587	0.542113
P14873	Map1b	Microtubule-associated protein 1B;MAP1B heavy chain;MAP1 light chain LC1	946214	687224	650023	456906	608553	524783	420175	470375	685092	505972	0.738546	-0.437241	0.164049
P15105	Glul	Glutamine synthetase	4007875	4764000	4711688	4564204	4222711	5719244	4730722	4155724	4.51194e+06	4.7071e+06	1.04325	0.0610901	0.683782
P15116	Cdh2	Cadherin-2	58924	37371	44949	48052	47964	48738	44230	42195	47324	45781.8	0.967411	-0.0477994	0.840202
Q8BVQ5	Ppme1	Protein phosphatase methylesterase 1	329368	301280	360448	300397	311626	289797	265170	244755	322873	277837	0.860514	-0.216729	0.0692951
P15327	Bpgm	Bisphosphoglycerate mutase	484929	416505	487660	431317	905208	413017	547406	581764	455103	611849	1.34442	0.426983	0.211245
P15392	Cyp2a4	Cytochrome P450 2A4	1995723	2048242	2037487	2235150	2013059	2187256	2091029	2046410	2.07915e+06	2.08444e+06	1.00254	0.00366462	0.925818
P15508	Sptb	Spectrin beta chain, erythrocytic	2717014	2294539	2978757	1888568	3015129	1732530	2252361	2408733	2.46972e+06	2.35219e+06	0.952411	-0.0703437	0.737971
B1AVU4	Gm14744	NA	6564	5085	6765	6633	8892	9795	7414	9978	6261.75	9019.75	1.44045	0.526522	0.00888845
P15533	Trim30a	Tripartite motif-containing protein 30A	439387	497368	192091	82720	294582	139469	319032	513635	302892	316680	1.04552	0.0642224	0.751778
P15535	B4galt1	Beta-1,4-galactosyltransferase 1;Lactose synthase A protein;N-acetyllactosamine synthase;Beta-N-acetylglucosaminylglycopeptide beta-1,4-galactosyltransferase;Beta-N-acetylglucosaminyl-glycolipid beta-1,4-galactosyltransferase;Processed beta-1,4-galactosyltransferase 1	36813	33755	36201	32813	36761	31463	33387	29654	34895.5	32816.2	0.940415	-0.0886306	0.289202
P15626	Gstm2	Glutathione S-transferase Mu 2	12810945	13028480	12013459	9843665	11179146	10632602	9833345	10185134	1.19241e+07	1.04576e+07	0.877007	-0.189339	0.144128
P15702	Spn	Leukosialin	95290	73741	93214	61360	70147	66047	60486	73372	80901.2	67513	0.834511	-0.260997	0.211666
P15864	H1-2	Histone H1.2	1063340	1096597	1437221	1198846	983838	1348718	1157203	1117188	1199001	1.15174e+06	0.96058	-0.0580219	0.688328
P15920	Atp6v0a2	V-type proton ATPase 116 kDa subunit a isoform 2	74737	68408	74941	55954	58930	63872	56660	64244	68510	60926.5	0.889308	-0.169245	0.208032
P15947	Klk1	Kallikrein-1	663511	588912	620041	571302	578035	517859	512317	549528	610942	539435	0.882956	-0.179586	0.0289276
Q62388	Atm	Serine-protein kinase ATM	82585	54991	60510	78197	106520	89746	92425	102654	69070.8	97836.2	1.41646	0.502294	0.0276474
P16014	Chgb	Secretogranin-1;CCB peptide;PE-11	22299	20702	20325	15536	18989	17213	15950	16729	19715.5	17220.2	0.873437	-0.195224	0.210699
P16015	Ca3	Carbonic anhydrase 3	2268534	2348889	2493804	2089059	2802088	2602284	2157326	3390615	2.30007e+06	2.73808e+06	1.19043	0.251485	0.181357
P16045	Lgals1	Galectin-1	9172436	10362285	9382585	6832117	7936793	9251950	8277261	8392826	8.93736e+06	8.46471e+06	0.947115	-0.0783878	0.667103
P16056	Met	Hepatocyte growth factor receptor	441900	384633	340256	256953	331536	259962	326241	379027	355936	324192	0.910815	-0.13477	0.575483
P16110	Lgals3	Galectin-3	325217	330830	318491	289156	318957	338575	319025	344286	315924	330211	1.04522	0.0638118	0.265741
P16125	Ldhb	L-lactate dehydrogenase B chain	84619572	100930739	90132129	73428822	80045220	83922047	79743118	86350372	8.72778e+07	8.25152e+07	0.945431	-0.0809553	0.513511
A8C756	Thada	Thyroid adenoma-associated protein homolog	14511	15609	16095	23284	24074	26507	23344	24402	17374.8	24581.8	1.4148	0.500595	0.0372423
P16294	F9	Coagulation factor IX;Coagulation factor IXa light chain;Coagulation factor IXa heavy chain	475888	500195	509654	424465	517462	415385	429698	467650	477550	457549	0.958116	-0.0617278	0.518494
Q9DBB4	Naa16	N-alpha-acetyltransferase 16, NatA auxiliary subunit	72773	75513	70286	58294	60774	57699	59173	60578	69216.5	59556	0.860431	-0.216869	0.0825347
P16331	Pah	Phenylalanine-4-hydroxylase	17336014	23424299	23065166	23042058	21128372	25601367	22991925	21204178	2.17169e+07	2.27315e+07	1.04672	0.0658732	0.583479
P16332	Mmut	Methylmalonyl-CoA mutase, mitochondrial	4374132	4183139	3905235	5297442	4142161	4615661	4582341	4703866	4439987	4.51101e+06	1.016	0.0228942	0.78033
P16406	Enpep	Glutamyl aminopeptidase	6976887	6778381	6794455	7235602	7849663	7853345	7917655	7926590	6.94633e+06	7.88681e+06	1.13539	0.183191	0.00300188
P16460	Ass1	Argininosuccinate synthase	129507563	172284988	154147938	143597370	137626356	156661788	146777738	150756743	1.49884e+08	1.47956e+08	0.987131	-0.018686	0.901706
P16546	Sptan1	Spectrin alpha chain, non-erythrocytic 1	42187246	41116431	35461596	32078475	40730564	32854701	35600290	35665774	37710937	3.62128e+07	0.960274	-0.058482	0.652103
P16627	Hspa1l	Heat shock 70 kDa protein 1-like	102545	84560	99959	92388	98401	147292	98419	117476	94863	115397	1.21646	0.282688	0.150513
P16675	Ctsa	Lysosomal protective protein;Lysosomal protective protein 32 kDa chain;Lysosomal protective protein 20 kDa chain	2807156	2272593	2984963	3003542	3536417	3196162	2856334	2213299	2.76706e+06	2950553	1.06631	0.0926296	0.662248
P16858	Gapdh	Glyceraldehyde-3-phosphate dehydrogenase	43125560	34889663	41511044	63523455	64796576	66891115	52592596	35619320	4.57624e+07	5.49749e+07	1.20131	0.264609	0.388562
P16882	Ghr	Growth hormone receptor;Growth hormone-binding protein	25273	18499	30123	27768	29676	28944	28285	27339	25415.8	28561	1.12375	0.168324	0.30397
P17047	Lamp2	Lysosome-associated membrane glycoprotein 2	1365072	2090489	2014838	1415160	1583322	2308637	1745927	1891638	1.72139e+06	1882381	1.09352	0.128985	0.505882
P17095	Hmga1	High mobility group protein HMG-I/HMG-Y	181964	164547	165100	127002	144520	143502	128666	132214	159653	137226	0.859522	-0.218393	0.158059
P17156	Hspa2	Heat shock-related 70 kDa protein 2	287557	260840	265993	231783	248938	234976	224780	245914	261543	238652	0.912476	-0.132141	0.141534
P17182	Eno1	Alpha-enolase	130736122	178101769	164804424	126393118	139390716	152929047	143309401	146062364	1.50009e+08	145422882	0.969429	-0.0447934	0.824507
P17225	Ptbp1	Polypyrimidine tract-binding protein 1	2442530	2452321	2624466	2835292	3035923	2769326	2847570	2655953	2.58865e+06	2827193	1.09215	0.127169	0.0976591
P17426	Ap2a1	AP-2 complex subunit alpha-1	688650	685162	739596	731837	736896	716603	747606	747184	711311	737072	1.03622	0.0513251	0.174835
P17427	Ap2a2	AP-2 complex subunit alpha-2	5226821	5475729	5373486	4822824	5212110	5387835	5409693	5442267	5224715	5.36298e+06	1.02646	0.0376815	0.414959
P17439	Gba	Glucosylceramidase	52200	61864	51861	48304	50943	54651	56607	51926	53557.2	53531.8	0.999524	-0.000687068	0.962482
P17563	Selenbp1	Selenium-binding protein 1	46645153	52072092	49760437	52153838	54122661	51583997	52941112	51521533	50157880	5.25423e+07	1.04754	0.0670037	0.172793
P17665	Cox7c	Cytochrome c oxidase subunit 7C, mitochondrial	913926	979523	839628	1100451	684451	957555	1089455	1183776	958382	978809	1.02131	0.0304269	0.969464
P17710	Hk1	Hexokinase-1	11631720	11196492	8957021	11268656	10481400	9976128	9978098	11467172	1.07635e+07	1.04757e+07	0.973264	-0.039097	0.746086
P17742	Ppia	Peptidyl-prolyl cis-trans isomerase A;Peptidyl-prolyl cis-trans isomerase A, N-terminally processed	12025897	16286583	17016179	19614307	13535730	20298980	16423334	11840558	1.62357e+07	1.55247e+07	0.956202	-0.0646125	0.75791
Q8BGS2	Bola2	BolA-like protein 2	754172	659101	705927	576688	632201	567748	574503	543286	673972	579434	0.859731	-0.218043	0.0775793
P17809	Slc2a1	Solute carrier family 2, facilitated glucose transporter member 1	62602	45134	46434	36827	45786	36102	39199	46867	47749.2	41988.5	0.879354	-0.185484	0.400866
Q9ERB0	Snap29	Synaptosomal-associated protein 29	273458	269725	269446	215968	222843	226201	209821	225434	257149	221075	0.859714	-0.218072	0.0761715
P16254	Srp14	Signal recognition particle 14 kDa protein;Signal recognition particle 14 kDa protein, N-terminally processed	154149	167274	193355	256097	267584	264796	256567	290681	192719	269907	1.40052	0.485965	0.0462819
P17918	Pcna	Proliferating cell nuclear antigen	161399	135440	159677	161539	172456	196375	141541	112665	154514	155759	1.00806	0.0115826	0.937482
P17932	Rpl32-ps	Putative 60S ribosomal protein L32	638520	438446	469092	372219	487158	351923	377112	424047	479569	410060	0.855059	-0.225904	0.327939
P18052	Ptpra	Receptor-type tyrosine-protein phosphatase alpha	115451	112545	106262	70627	76979	73017	80321	82745	101221	78265.5	0.773212	-0.371064	0.126464
P18242	Ctsd	Cathepsin D	8394218	8161083	7959785	8033916	9065270	8347417	8789623	9543220	8.13725e+06	8.93638e+06	1.09821	0.13515	0.0378746
P18293	Npr1	Atrial natriuretic peptide receptor 1	35839	31256	30070	25821	29235	27737	25386	35219	30746.5	29394.2	0.956019	-0.0648882	0.654098
P18572	Bsg	Basigin	1710964	1490069	1524350	1314497	1598496	1439709	1575840	1521145	1509970	1.5338e+06	1.01578	0.0225881	0.760068
P18653	Rps6ka1	Ribosomal protein S6 kinase alpha-1	334369	262567	304260	334143	350118	324034	295365	255460	308835	306244	0.991612	-0.0121523	0.910009
P18654	Rps6ka3	Ribosomal protein S6 kinase alpha-3	1622715	1459855	1506850	1275198	1385184	1264818	1301110	1279073	1.46615e+06	1.30755e+06	0.89182	-0.165175	0.110638
P18760	Cfl1	Cofilin-1	14833652	14120859	15245702	13360693	14163714	13174580	12941943	11575244	1.43902e+07	1.29639e+07	0.90088	-0.150593	0.0884864
P18826	Phka1	Phosphorylase b kinase regulatory subunit alpha, skeletal muscle isoform	29520	27784	23065	20179	23209	19980	16451	25694	25137	21333.5	0.848689	-0.236692	0.248725
Q9QXK7	Cpsf3	Cleavage and polyadenylation specificity factor subunit 3	539525	467184	491908	409483	463571	404701	402944	369150	477025	410092	0.859686	-0.218119	0.0926284
P19096	Fasn	Fatty acid synthase;[Acyl-carrier-protein] S-acetyltransferase;[Acyl-carrier-protein] S-malonyltransferase;3-oxoacyl-[acyl-carrier-protein] synthase;3-oxoacyl-[acyl-carrier-protein] reductase;3-hydroxyacyl-[acyl-carrier-protein] dehydratase;Enoyl-[acyl-carrier-protein] reductase;Oleoyl-[acyl-carrier-protein] hydrolase	6267207	5424565	7366052	4919675	7033706	6676115	5837324	6821902	5.99437e+06	6.59226e+06	1.09974	0.137164	0.339958
P19137	Lama1	Laminin subunit alpha-1	55829	56400	60952	52773	54560	59663	56880	49897	56488.5	55250	0.978075	-0.0319827	0.65098
P19157	Gstp1	Glutathione S-transferase P 1;Glutathione S-transferase P 2	5946535	5923243	6859717	7951336	7814279	9511474	7650318	5398354	6.67021e+06	7.59361e+06	1.13844	0.187053	0.432356
P19253	Rpl13a	60S ribosomal protein L13a	1050737	1645679	1581753	1414946	1253546	1604968	1632418	1726807	1.42328e+06	1.55443e+06	1.09215	0.127172	0.473008
Q91V81	Rbm42	RNA-binding protein 42	55718	56186	55704	80794	88234	83647	86868	86241	62100.5	86247.5	1.38884	0.473878	0.0331373
P19426	Nelfe	Negative elongation factor E	109629	96974	104662	70224	93563	75169	91644	87497	95372.2	86968.2	0.911882	-0.133081	0.503786
P19536	Cox5b	Cytochrome c oxidase subunit 5B, mitochondrial	39499722	29491837	26197896	43196302	31794146	33221729	35819925	38884203	3.45964e+07	3.493e+07	1.00964	0.0138431	0.839128
P19783	Cox4i1	Cytochrome c oxidase subunit 4 isoform 1, mitochondrial	8749482	7817436	6947677	9589629	7368289	8618444	8739832	9483293	8276056	8.55246e+06	1.0334	0.0473968	0.695814
P19973	Lsp1	Lymphocyte-specific protein 1	246009	205563	272249	216954	228722	199257	202589	178032	235194	202150	0.859504	-0.218424	0.118294
P20029	Hspa5	78 kDa glucose-regulated protein	31115064	31281886	37712300	36778912	33099496	34948088	39132504	35034050	3.4222e+07	3.55535e+07	1.03891	0.0550672	0.544821
P20060	Hexb	Beta-hexosaminidase subunit beta	1429361	1518997	1577173	1336131	1479459	1441793	1525930	1497359	1.46542e+06	1.48614e+06	1.01414	0.0202556	0.702534
P20108	Prdx3	Thioredoxin-dependent peroxide reductase, mitochondrial	7070933	4406757	3926644	6982711	6515198	5604827	6169454	6663899	5.59676e+06	6.23834e+06	1.11463	0.156571	0.431237
P20152	Vim	Vimentin	7845218	8401066	6045658	5521087	6662776	5465418	5739197	6872773	6.95326e+06	6185041	0.889517	-0.168906	0.400593
P20357	Map2	Microtubule-associated protein 2	73559	70315	62153	49182	59799	56397	55587	64185	63802.2	58992	0.924607	-0.113088	0.518132
P20444	Prkca	Protein kinase C alpha type	360849	385432	397010	258215	301677	315286	271551	312119	350376	300158	0.856673	-0.223183	0.250919
P20852	Cyp2a5	Cytochrome P450 2A5	116159	136827	119064	113622	101185	105814	105613	139155	121418	112942	0.93019	-0.104403	0.398458
P20918	Plg	Plasminogen;Plasmin heavy chain A;Activation peptide;Angiostatin;Plasmin heavy chain A, short form;Plasmin light chain B	5238804	4781761	5328674	4062109	5996155	3641572	3909995	5014334	4852837	4640514	0.956248	-0.0645438	0.671316
P21107	Tpm3	Tropomyosin alpha-3 chain	232631	243705	261946	224174	266845	225791	222485	219418	240614	233635	0.970994	-0.0424657	0.60666
P21126	Ubl4a	Ubiquitin-like protein 4A	75938	63255	66541	84386	91990	75210	77559	64458	72530	77304.2	1.06582	0.0919699	0.548728
P21180	C2	Complement C2;Complement C2b fragment;Complement C2a fragment	66315	51707	56155	55639	61616	48887	50179	46529	57454	51802.8	0.901639	-0.149379	0.243516
P21271	Myo5b	Unconventional myosin-Vb	3034907	2623865	2773678	2490097	2676493	2404166	2591809	2655653	2.73064e+06	2.58203e+06	0.945578	-0.0807315	0.320241
P21278	Gna11	Guanine nucleotide-binding protein subunit alpha-11	853524	761904	774514	835590	837056	733685	812663	854894	806383	809574	1.00396	0.00569862	0.940429
P21279	Gnaq	Guanine nucleotide-binding protein G(q) subunit alpha	218618	238755	226907	235075	204632	199568	232581	228686	229839	216367	0.941385	-0.0871432	0.218377
P21300	Akr1b7	Aldose reductase-related protein 1	504733	434582	532999	498448	506763	431525	517233	539720	492690	498810	1.01242	0.0178095	0.864932
P21460	Cst3	Cystatin-C	1697753	1515331	1535862	1078597	2019345	1547992	1708604	1593670	1.45689e+06	1.7174e+06	1.17882	0.237341	0.195243
P21550	Eno3	Beta-enolase	428277	443186	403557	282179	384532	316226	360202	417481	389300	369610	0.949423	-0.0748767	0.74131
P21614	Gc	Vitamin D-binding protein	6673099	4901263	6602402	5155566	8274551	5231709	6016085	6842724	5.83308e+06	6.59127e+06	1.12998	0.176297	0.390205
P21619	Lmnb2	Lamin-B2	1414550	1579022	1423142	1344042	1235298	1333411	1304028	1388679	1440189	1315354	0.91332	-0.130807	0.0790427
P21855	Cd72	B-cell differentiation antigen CD72	6494	4575	4084	3053	5451	5295	5010	4185	4551.5	4985.25	1.0953	0.131324	0.504545
P21956	Mfge8	Lactadherin	53351	55292	57119	61592	59228	53319	44263	36935	56838.5	48436.2	0.852173	-0.230781	0.192962
P21981	Tgm2	Protein-glutamine gamma-glutamyltransferase 2	4350874	5119344	5605620	4741434	4627691	4962972	5029389	4949848	4954318	4892475	0.987517	-0.018122	0.887019
P21995	Emb	Embigin	42826	39127	40078	32674	30831	40759	38735	40842	38676.2	37791.8	0.977131	-0.0333766	0.789658
P22315	Fech	Ferrochelatase, mitochondrial	1277683	1045087	907969	1367608	1037621	1147719	1183526	1168964	1.14959e+06	1.13446e+06	0.986839	-0.0191128	0.987992
P22366	Myd88	Myeloid differentiation primary response protein MyD88	89517	79586	92010	84682	92135	78521	79172	75319	86448.8	81286.8	0.940288	-0.0888249	0.295944
P22437	Ptgs1	Prostaglandin G/H synthase 1	280889	269329	281189	277962	260921	252888	272013	293464	277342	269822	0.972883	-0.0396621	0.444958
P22599	Serpina1b	Alpha-1-antitrypsin 1-2	11992965	9579030	11991327	10129549	11361837	8062271	9742382	10190234	1.09232e+07	9839181	0.900758	-0.150788	0.290997
P22682	Cbl	E3 ubiquitin-protein ligase CBL	31080	28015	30979	31476	29614	31452	30501	29789	30387.5	30339	0.998404	-0.00230445	0.979839
P22892	Ap1g1	AP-1 complex subunit gamma-1	1101837	1081587	1183151	1186864	1241954	1187795	1133342	1048957	1.13836e+06	1153012	1.01287	0.018451	0.797342
Q9CR86	Carhsp1	Calcium-regulated heat stable protein 1	111253	119849	137958	186566	205276	196037	174171	192451	138906	191984	1.38211	0.46687	0.0525583
P23116	Eif3a	Eukaryotic translation initiation factor 3 subunit A	5963542	6735817	6948087	6229347	6452072	6891048	6659345	6325051	6.4692e+06	6581879	1.01742	0.0249126	0.661809
P23188	Furin	Furin	4253	3194	5030	5214	4323	3099	4158	3653	4422.75	3808.25	0.861059	-0.215816	0.34389
A2BDX3	Mocs3	Adenylyltransferase and sulfurtransferase MOCS3;Molybdopterin-synthase adenylyltransferase;Molybdopterin-synthase sulfurtransferase	700875	648028	668802	528197	572041	544562	526976	544980	636476	547140	0.85964	-0.218196	0.0976961
P23249	Mov10	Putative helicase MOV-10	533951	468386	510973	455822	488043	419608	457725	484709	492283	462521	0.939543	-0.0899683	0.267803
P23463	Hoxd8	Homeobox protein Hox-D8	16096	14102	16486	11614	17156	12035	10673	13797	14574.5	13415.2	0.92046	-0.119572	0.517951
Q64133	Maoa	Amine oxidase [flavin-containing] A	291456	294859	322951	297223	272428	251790	251047	261805	301622	259268	0.859577	-0.218301	0.00276174
P23492	Pnp	Purine nucleoside phosphorylase	4390714	4177215	4215669	3862498	4012540	3851097	3870298	3877703	4161524	3.90291e+06	0.937856	-0.0925619	0.094824
P23506	Pcmt1	Protein-L-isoaspartate(D-aspartate) O-methyltransferase	640134	612849	608524	633468	666793	603958	674166	663061	623744	651994	1.04529	0.0639063	0.192569
P23591	Gfus	GDP-L-fucose synthase	798103	744192	845806	784701	752835	754514	700435	599353	793200	701784	0.88475	-0.176658	0.0990853
P23780	Glb1	Beta-galactosidase	2278596	2404756	2734119	2106356	2566946	2389461	2500164	2365579	2.38096e+06	2.45554e+06	1.03132	0.0444974	0.58328
P23881	Tcea3	Transcription elongation factor A protein 3	17362	23459	17166	14503	16016	17290	15899	14347	18122.5	15888	0.8767	-0.189844	0.333336
P23927	Cryab	Alpha-crystallin B chain	2463628	3372528	3154327	2078278	2556756	2422980	1994244	2029763	2.76719e+06	2.25094e+06	0.813437	-0.297897	0.194404
P23949	Zfp36l2	Zinc finger protein 36, C3H1 type-like 2	33429	32351	30885	21489	27232	24584	28894	30494	29538.5	27801	0.941178	-0.0874598	0.684031
P23953	Ces1c	Carboxylesterase 1C	2155305	2719582	2994270	1912319	2477333	1914822	2086443	2215950	2445369	2173637	0.888879	-0.169941	0.407112
P24270	Cat	Catalase	130187003	125488563	143616955	114566810	119753382	105389577	120503264	108090671	1.28465e+08	1.13434e+08	0.882998	-0.179518	0.0828052
O70458	Osmr	Oncostatin-M-specific receptor subunit beta	319567	363384	365737	375210	470692	463332	496423	525376	355974	488956	1.37357	0.45793	0.000558271
P24369	Ppib	Peptidyl-prolyl cis-trans isomerase B	6712034	8588943	8650412	6711816	7031349	8347371	7848559	7715125	7.6658e+06	7735601	1.00911	0.0130768	0.860511
Q6ZQB6	Ppip5k2	Inositol hexakisphosphate and diphosphoinositol-pentakisphosphate kinase 2	61223	58408	53338	47742	45791	43560	49759	50567	55177.8	47419.2	0.859391	-0.218614	0.069834
P24456	Cyp2d10	Cytochrome P450 2D10	146652	191699	102137	82645	115915	75645	92252	116403	130783	100054	0.765035	-0.386403	0.332321
P24472	Gsta4	Glutathione S-transferase A4	5508516	5691854	5128415	3867421	4288497	4155044	3883353	4060104	5.04905e+06	4.09675e+06	0.81139	-0.301533	0.106328
P24527	Lta4h	Leukotriene A-4 hydrolase	7588321	7512224	7475984	6447336	7183485	6524602	6464717	6467134	7.25597e+06	6.65998e+06	0.917863	-0.123649	0.126489
P24547	Impdh2	Inosine-5-monophosphate dehydrogenase 2	2366811	2051087	2210593	2162514	2325180	2196437	2015891	1858495	2.19775e+06	2.099e+06	0.955067	-0.0663254	0.439099
P24549	Aldh1a1	Retinal dehydrogenase 1	1416768	1515067	1275988	1161112	1737850	1562052	1165666	1252496	1.34223e+06	1429516	1.06503	0.0908908	0.638247
P24638	Acp2	Lysosomal acid phosphatase	228347	217986	247316	224354	227430	260102	237887	248891	229501	243578	1.06134	0.085882	0.184471
P24668	M6pr	Cation-dependent mannose-6-phosphate receptor	1348875	1486848	1600436	1178335	1397039	1336527	1443920	1563994	1.40362e+06	1435370	1.02262	0.0322667	0.730426
P25206	Mcm3	DNA replication licensing factor MCM3	111917	103550	115474	110431	127714	131277	115989	121656	110343	124159	1.12521	0.170194	0.0171387
P25322	Ccnd1	G1/S-specific cyclin-D1	60318	85181	70977	48428	52243	62402	53598	58895	66226	56784.5	0.857435	-0.221901	0.352079
P25444	Rps2	40S ribosomal protein S2	14719583	15208433	18433470	14809883	15889176	16144073	17921355	16936903	1.57928e+07	1.67229e+07	1.05889	0.0825522	0.364336
Q3UIL6	Plekha7	Pleckstrin homology domain-containing family A member 7	325056	299171	319372	298018	265731	269003	267671	264302	310404	266677	0.859127	-0.219056	0.00565826
P25911	Lyn	Tyrosine-protein kinase Lyn	82597	80728	123483	115770	82525	104636	102326	66263	100644	88937.5	0.88368	-0.178405	0.459259
P25976	Ubtf	Nucleolar transcription factor 1	163770	155200	128140	93675	122706	109825	86847	119740	135196	109780	0.812001	-0.300446	0.247785
P26039	Tln1	Talin-1	14238202	13531158	13447113	12136287	13745434	12586261	12880725	12497818	13338190	1.29276e+07	0.969214	-0.045113	0.480362
P26040	Ezr	Ezrin	20295606	23325993	20483050	19122104	19902296	19623068	21316561	21751502	2.08067e+07	2.06484e+07	0.99239	-0.0110204	0.908314
P26041	Msn	Moesin	19304994	25047336	23217101	18667664	18076994	18775891	20899044	20211694	2.15593e+07	1.94909e+07	0.904061	-0.145507	0.289523
P26043	Rdx	Radixin	49820320	45185200	43664088	39795229	43812861	39456830	42982159	40620939	4.46162e+07	4.17182e+07	0.935046	-0.0968911	0.276233
P26149	Hsd3b2	3 beta-hydroxysteroid dehydrogenase/Delta 5-->4-isomerase type 2;3-beta-hydroxy-Delta(5)-steroid dehydrogenase;Steroid Delta-isomerase;3 beta-hydroxysteroid dehydrogenase/Delta 5-->4-isomerase type 6;3-beta-hydroxy-Delta(5)-steroid dehydrogenase;Steroid Delta-isomerase	270777	225860	266849	344303	303508	332440	347074	330333	276947	328339	1.18556	0.245574	0.126218
P26150	Hsd3b3	3 beta-hydroxysteroid dehydrogenase/Delta 5-->4-isomerase type 3;3-beta-hydroxy-Delta(5)-steroid dehydrogenase;Steroid Delta-isomerase	859437	817909	961258	1049619	888341	957713	1041522	891219	922056	944699	1.02456	0.0350004	0.706144
P26231	Ctnna1	Catenin alpha-1	1875859	1748148	1679084	1712529	1623920	1576700	1759906	1805499	1753905	1.69151e+06	0.964423	-0.0522621	0.397045
P26262	Klkb1	Plasma kallikrein;Plasma kallikrein heavy chain;Plasma kallikrein light chain	547519	507622	618380	420537	579808	401770	424685	564101	523514	492591	0.940931	-0.0878392	0.622653
P26350	Ptma	Prothymosin alpha;Prothymosin alpha, N-terminally processed;Thymosin alpha	9043154	6317468	10991226	10071673	8383381	8071701	6715905	3823522	9.10588e+06	6.74863e+06	0.741128	-0.432204	0.196319
P26369	U2af2	Splicing factor U2AF 65 kDa subunit	1240925	1096511	1260691	1240641	1286980	1111508	1136043	1063467	1209692	1.1495e+06	0.950241	-0.0736339	0.359085
P26443	Glud1	Glutamate dehydrogenase 1, mitochondrial	28098772	28213917	21726715	28547778	24839784	26565654	25948241	33040574	2.66468e+07	2.75986e+07	1.03572	0.0506311	0.715422
O55106	Strn	Striatin	649895	633146	628141	533750	533416	540308	525491	500563	611233	524944	0.858829	-0.219558	0.0374825
P26516	Psmd7	26S proteasome non-ATPase regulatory subunit 7	1248384	1122566	1125118	956172	1109907	979954	1036980	1034234	1113060	1.04027e+06	0.934603	-0.0975751	0.346999
P26618	Pdgfra	Platelet-derived growth factor receptor alpha	43961	25687	29264	25031	25208	21961	22031	21984	30985.8	22796	0.735693	-0.442824	0.116478
P26638	Sars1	Serine--tRNA ligase, cytoplasmic	8785992	7777896	7934869	6225550	7074599	6401788	6513352	6603292	7.68108e+06	6.64826e+06	0.865537	-0.208332	0.153133
P26645	Marcks	Myristoylated alanine-rich C-kinase substrate	299400	210373	230760	212216	267116	199012	233692	252323	238187	238036	0.999364	-0.000917924	0.970516
P26883	Fkbp1a	Peptidyl-prolyl cis-trans isomerase FKBP1A	1490478	1312330	1385495	1183756	1289337	1232398	1142864	1163872	1.34301e+06	1.20712e+06	0.898812	-0.153909	0.123419
P27046	Man2a1	Alpha-mannosidase 2	566441	578257	581966	518890	551845	564145	579588	567140	561388	565680	1.00764	0.0109854	0.779961
P27048	Snrpb	Small nuclear ribonucleoprotein-associated protein B;Small nuclear ribonucleoprotein-associated protein N	839955	699944	729761	620241	698580	604988	607712	612166	722475	630862	0.873195	-0.195625	0.129153
P27546	Map4	Microtubule-associated protein 4	2818535	2685554	2463438	2088960	2467849	2243845	2173732	2272022	2.51412e+06	2289362	0.910601	-0.135109	0.282147
P27601	Gna13	Guanine nucleotide-binding protein subunit alpha-13	322017	316914	312922	296934	297208	267215	330841	338956	312197	308555	0.988335	-0.0169278	0.799348
P27612	Plaa	Phospholipase A-2-activating protein	2217911	2091104	2275064	1990776	2267461	2109624	2127842	2066690	2.14371e+06	2.1429e+06	0.999622	-0.000544887	0.992417
P27641	Xrcc5	X-ray repair cross-complementing protein 5	410639	349229	448023	339113	373574	322490	325254	295544	386751	329216	0.851234	-0.232373	0.107085
P27659	Rpl3	60S ribosomal protein L3	4477118	4489896	5227186	4637539	4659092	4342735	5371972	5516997	4.70793e+06	4972699	1.05624	0.0789348	0.478258
P27773	Pdia3	Protein disulfide-isomerase A3	25110338	25792362	28302593	25869745	24967404	25408816	27932351	26043379	2.62688e+07	2.6088e+07	0.993118	-0.00996242	0.856118
P27808	Mgat1	Alpha-1,3-mannosyl-glycoprotein 2-beta-N-acetylglucosaminyltransferase	304365	282188	273295	215511	250383	239129	246686	225076	268840	240318	0.89391	-0.161799	0.257896
Q9JIQ3	Diablo	Diablo homolog, mitochondrial	525041	494048	537490	488253	470724	463006	426336	396065	511208	439033	0.858814	-0.219582	0.0219808
P28063	Psmb8	Proteasome subunit beta type-8	309512	263661	246876	217118	262998	216631	230060	249853	259292	239886	0.925157	-0.11223	0.436755
P28271	Aco1	Cytoplasmic aconitate hydratase	41383408	45997171	43759662	41426731	49435488	47411720	46069967	44301945	43141743	46804780	1.08491	0.117571	0.0549808
Q9D8W5	Psmd12	26S proteasome non-ATPase regulatory subunit 12	3408449	3061357	3326518	2649422	2961820	2707977	2611031	2405123	3.11144e+06	2.67149e+06	0.858603	-0.219937	0.0828814
P28474	Adh5	Alcohol dehydrogenase class-3	20107846	17884553	15832895	14016402	16570518	13095619	16535599	17077847	16960424	1.58199e+07	0.932754	-0.100432	0.531598
P28650	Adss1	Adenylosuccinate synthetase isozyme 1	454019	454216	416946	452877	439932	428272	431531	425066	444514	431200	0.970048	-0.0438725	0.258366
P28651	Ca8	Carbonic anhydrase-related protein	22599	18534	18330	18318	18553	16636	15174	19398	19445.2	17440.2	0.89689	-0.156997	0.198702
P28653	Bgn	Biglycan	424959	401028	480054	457337	526629	406485	438466	409223	440844	445201	1.00988	0.0141862	0.931024
P28654	Dcn	Decorin	284531	350086	381680	302882	309764	297914	310152	363015	329795	320211	0.970941	-0.0425444	0.760556
P28656	Nap1l1	Nucleosome assembly protein 1-like 1	519120	334486	683820	759173	562803	643516	499950	240773	574150	486760	0.847794	-0.238215	0.549537
P62715	Ppp2cb	Serine/threonine-protein phosphatase 2A catalytic subunit beta isoform	41346	42077	42923	34782	32485	31829	35821	38209	40282	34586	0.858597	-0.219947	0.0576911
P28659	Celf1	CUGBP Elav-like family member 1;CUGBP Elav-like family member 2	450773	449250	440012	348195	486304	374569	452196	471872	422058	446235	1.05729	0.0803649	0.535367
P28660	Nckap1	Nck-associated protein 1	853099	777617	760690	760967	812244	712044	770627	769972	788093	766222	0.972248	-0.0406044	0.492639
P28661	Septin4	Septin-4	518425	488581	453739	438182	468323	444049	442436	453846	474732	452164	0.952461	-0.070268	0.309972
P28665	Mug1	Murinoglobulin-1	11370874	10955984	11741395	8920446	11999948	7584714	8562593	10787195	1.07472e+07	9.73361e+06	0.90569	-0.14291	0.409226
P28667	Marcksl1	MARCKS-related protein	7829	6606	6876	5695	9407	4303	6966	7844	6751.5	7130	1.05606	0.078694	0.908398
P28700	Rxra	Retinoic acid receptor RXR-alpha	65348	62306	71015	59421	86305	59995	63100	62604	64522.5	68001	1.05391	0.0757536	0.659632
P28740	Kif2a	Kinesin-like protein KIF2A	23852	27145	27483	17538	21391	23590	19522	16337	24004.5	20210	0.841925	-0.248236	0.255063
P28741	Kif3a	Kinesin-like protein KIF3A	210060	205368	210627	175189	214723	180748	193047	213263	200311	200445	1.00067	0.000966582	0.988113
Q9Z0J0	Npc2	Epididymal secretory protein E1	1181472	1124782	1387019	886593	1592653	1442540	1647428	1595448	1.14497e+06	1.56952e+06	1.3708	0.455015	0.0333017
P28825	Mep1a	Meprin A subunit alpha	25760445	26139946	26415720	25917259	24491269	22649824	30582385	28436655	2.60583e+07	2.654e+07	1.01849	0.0264249	0.879126
P28828	Ptprm	Receptor-type tyrosine-protein phosphatase mu	54341	37933	36687	33693	37771	34656	31082	31919	40663.5	33857	0.832614	-0.26428	0.214336
P28843	Dpp4	Dipeptidyl peptidase 4;Dipeptidyl peptidase 4 membrane form;Dipeptidyl peptidase 4 soluble form	1658657	1531343	1330099	1388760	1343719	1332406	1556920	1706545	1.47721e+06	1.4849e+06	1.0052	0.00748377	0.966155
P28867	Prkcd	Protein kinase C delta type;Protein kinase C delta type regulatory subunit;Protein kinase C delta type catalytic subunit	225152	201513	209655	180757	177260	176772	185438	184067	204269	180884	0.885519	-0.175405	0.0771778
P29341	Pabpc1	Polyadenylate-binding protein 1;Polyadenylate-binding protein	4842732	4907810	5505439	5421356	5455510	5540704	5769127	5415360	5.16933e+06	5.54518e+06	1.07271	0.101255	0.117075
P29351	Ptpn6	Tyrosine-protein phosphatase non-receptor type 6	815299	989731	980099	739522	821920	790756	860384	925691	881163	849688	0.96428	-0.0524757	0.718017
P29391	Ftl1	Ferritin light chain 1;Ferritin light chain 2	180780	199793	195623	174947	189290	184702	172257	163784	187786	177508	0.94527	-0.0812015	0.263049
P29416	Hexa	Beta-hexosaminidase subunit alpha	481977	348009	360140	363028	442081	315739	358888	379188	388288	373974	0.963134	-0.054191	0.73893
P29533	Vcam1	Vascular cell adhesion protein 1	67890	60341	60837	59313	68090	54367	53929	58570	62095.2	58739	0.94595	-0.0801642	0.390956
P29595	Nedd8	NEDD8	1925321	2606623	2470864	1921438	1914124	2111081	2016387	2119011	2.23106e+06	2.04015e+06	0.914431	-0.129055	0.399976
P29699	Ahsg	Alpha-2-HS-glycoprotein	2147629	2304756	2573521	2371898	3019504	2188407	2272720	2353679	2349451	2.45858e+06	1.04645	0.0655002	0.654203
P29758	Oat	Ornithine aminotransferase, mitochondrial	5592497	6002861	4821444	6287877	5685884	6284456	5277422	5495339	5.67617e+06	5.68578e+06	1.00169	0.00243934	0.950327
P29788	Vtn	Vitronectin	296176	208746	471901	467784	521738	328174	266252	197161	361152	328331	0.909123	-0.137453	0.7258
P30115	Gsta3	Glutathione S-transferase A3	1631325	1339887	1375805	1580388	1602662	1607665	1487026	1420757	1.48185e+06	1.52953e+06	1.03217	0.0456854	0.581805
P30275	Ckmt1	Creatine kinase U-type, mitochondrial	2924184	2861346	2777549	2700014	2955763	2780230	2702770	2637259	2.81577e+06	2.76901e+06	0.983391	-0.0241632	0.590462
P30285	Cdk4	Cyclin-dependent kinase 4	69280	63506	67782	60203	70154	62758	58671	54949	65192.8	61633	0.945397	-0.0810085	0.381036
P30412	Ppic	Peptidyl-prolyl cis-trans isomerase C	384184	313176	324587	284220	329283	277645	412045	440292	326542	364816	1.11721	0.159903	0.452209
P30415	Nktr	NK-tumor recognition protein;Putative peptidyl-prolyl cis-trans isomerase	12683284	9953987	9013808	6520347	8691754	6424645	6921129	9074148	9.54286e+06	7777919	0.815051	-0.295037	0.299121
P30416	Fkbp4	Peptidyl-prolyl cis-trans isomerase FKBP4;Peptidyl-prolyl cis-trans isomerase FKBP4, N-terminally processed	4575024	3520171	3885338	3492350	3873009	3689903	3467661	3218176	3.86822e+06	3.56219e+06	0.920885	-0.118907	0.33814
P30681	Hmgb2	High mobility group protein B2	1095409	837885	907011	612833	833739	611671	638508	699995	863284	695978	0.806198	-0.310794	0.210233
P30999	Ctnnd1	Catenin delta-1	1137974	1004481	1025685	987880	1014012	985317	983891	939244	1039005	980616	0.943803	-0.0834424	0.179257
P31001	Des	Desmin	1525606	1647846	1415629	1183277	1352913	1201565	1214618	1364027	1.44309e+06	1.28328e+06	0.889259	-0.169324	0.22319
P31230	Aimp1	Aminoacyl tRNA synthase complex-interacting multifunctional protein 1;Endothelial monocyte-activating polypeptide 2	2796714	2578505	2880189	2486375	2681895	2547632	2430642	2148936	2.68545e+06	2.45228e+06	0.913173	-0.13104	0.170114
P31324	Prkar2b	cAMP-dependent protein kinase type II-beta regulatory subunit	340787	330717	300417	213284	277262	219885	234162	378177	296301	277372	0.936113	-0.0952452	0.66975
P31428	Dpep1	Dipeptidase 1	5426918	4867519	4997272	4117447	5648416	3817995	6581657	3928812	4852289	4994220	1.02925	0.0415939	0.967207
P31649	Slc6a13	Sodium- and chloride-dependent GABA transporter 2	59037	56628	47687	37241	37879	46638	44013	47671	50148.2	44050.2	0.878401	-0.187049	0.365595
P31750	Akt1	RAC-alpha serine/threonine-protein kinase	215830	202460	193995	166907	188182	160375	174750	186884	194798	177548	0.911445	-0.133772	0.226692
P31786	Dbi	Acyl-CoA-binding protein	93065213	87938606	100173953	91507714	94714699	90099130	82788577	71640212	9.31714e+07	8.48107e+07	0.910265	-0.135641	0.212897
P31938	Map2k1	Dual specificity mitogen-activated protein kinase kinase 1	1199626	1540720	1475354	1140186	1126607	1313613	1214066	1142925	1.33897e+06	1.1993e+06	0.89569	-0.158929	0.272594
P32020	Scp2	Non-specific lipid-transfer protein	56077847	72079540	79718580	58777089	58490794	57081162	69067108	66862510	66663264	6.28754e+07	0.943179	-0.0843964	0.61612
P32067	Ssb	Lupus La protein homolog	2760427	2836865	3050433	3159243	3067237	3131710	3089100	2902337	2951742	3047596	1.03247	0.046105	0.39849
P32233	Drg1	Developmentally-regulated GTP-binding protein 1	961156	880253	868979	648058	821707	746315	757909	760271	839612	771550	0.918938	-0.121961	0.453954
P32261	Serpinc1	Antithrombin-III	7714029	7094279	7417027	5871544	6995649	5295663	5795237	6849779	7.02422e+06	6234082	0.887512	-0.172161	0.230117
P32507	Nectin2	Nectin-2	79075	72830	74013	75759	88894	69312	79069	73975	75419.2	77812.5	1.03173	0.0450691	0.652103
P32848	Pvalb	Parvalbumin alpha	422349	401648	429654	312821	360823	356278	390762	380586	391618	372112	0.950192	-0.0737092	0.601336
P32883	Kras	GTPase KRas;GTPase KRas, N-terminally processed	126890	111116	110761	110056	117771	111793	103708	91305	114706	106144	0.925361	-0.111911	0.271799
P32921	Wars1	Tryptophan--tRNA ligase, cytoplasmic;T1-TrpRS;T2-TrpRS	1625915	1937623	1975686	1570586	1684485	1653911	1623582	1625847	1.77745e+06	1.64696e+06	0.926582	-0.110009	0.31529
P33215	Nedd1	Protein NEDD1	8436	7758	4619	5348	6071	5305	5282	6540	6540.25	5799.5	0.88674	-0.173417	0.578693
P33587	Proc	Vitamin K-dependent protein C;Vitamin K-dependent protein C light chain;Vitamin K-dependent protein C heavy chain;Activation peptide	117813	90822	110318	83734	102165	72140	76374	81112	100672	82947.8	0.823943	-0.279384	0.131984
P33622	Apoc3	Apolipoprotein C-III	277251	209104	324991	326058	351886	306431	311678	254892	284351	306222	1.07691	0.106904	0.531139
P34022	Ranbp1	Ran-specific GTPase-activating protein	2921159	2964662	3501256	2952038	3116834	2825065	2549724	1864664	3.08478e+06	2.58907e+06	0.839305	-0.252732	0.188985
Q9Z1N5	Ddx39b	Spliceosome RNA helicase Ddx39b	2459918	2361522	2581862	2241298	2394706	2054139	2062703	1768899	2411150	2.07011e+06	0.858558	-0.220013	0.0793881
P34884	Mif	Macrophage migration inhibitory factor	13121693	10268304	9568571	19758212	19268504	16983849	19293754	16912191	13179195	1.81146e+07	1.37448	0.458889	0.11406
P34914	Ephx2	Bifunctional epoxide hydrolase 2;Cytosolic epoxide hydrolase 2;Lipid-phosphate phosphatase	34743872	30022332	37049081	35517527	36654346	33643930	35339593	31488850	34333203	3.42817e+07	0.998499	-0.00216665	0.999281
P34928	Apoc1	Apolipoprotein C-I;Truncated apolipoprotein C-I	50564	82950	80401	48730	55124	70865	59182	111057	65661.2	74057	1.12786	0.173594	0.619982
P35123	Usp4	Ubiquitin carboxyl-terminal hydrolase 4	884772	883543	903064	750144	818677	793770	785817	771019	855381	792321	0.926278	-0.110482	0.184448
P35235	Ptpn11	Tyrosine-protein phosphatase non-receptor type 11	634215	555625	579114	584232	618887	575136	576919	583821	588296	588691	1.00067	0.000966506	0.967682
P35278	Rab5c	Ras-related protein Rab-5C	4145743	4069009	4473582	5065499	4572182	4742063	4566821	4352328	4.43846e+06	4.55835e+06	1.02701	0.0384526	0.60232
P35279	Rab6a	Ras-related protein Rab-6A	1135220	1178935	1141839	1063055	1072294	1109901	1207198	1256704	1.12976e+06	1.16152e+06	1.02811	0.0400001	0.563179
P35282	Rab21	Ras-related protein Rab-21	442940	367483	367947	395305	427971	390856	413376	393328	393419	406383	1.03295	0.0467734	0.514621
Q8R088	Golph3l	Golgi phosphoprotein 3-like	543593	495660	524345	470365	498275	452886	422585	371735	508491	436370	0.858168	-0.220669	0.0788792
P35285	Rab22a	Ras-related protein Rab-22A	838222	737323	737952	618769	643567	604335	621560	690164	733066	639906	0.872917	-0.196083	0.124398
P35288	Rab23	Ras-related protein Rab-23	135278	132747	130948	136802	141673	126642	130449	122656	133944	130355	0.973207	-0.0391813	0.434594
P35290	Rab24	Ras-related protein Rab-24	149954	168339	140902	134467	120158	138711	141788	168319	148416	142244	0.958417	-0.061274	0.607219
P35292	Rab17	Ras-related protein Rab-17	172661	171685	172956	158976	174969	182472	161298	176516	169070	173814	1.02806	0.0399258	0.444293
P35293	Rab18	Ras-related protein Rab-18	1521384	1456340	1532192	1714413	1721985	1784446	1714861	1694751	1.55608e+06	1.72901e+06	1.11113	0.152029	0.0485552
P35486	Pdha1	Pyruvate dehydrogenase E1 component subunit alpha, somatic form, mitochondrial	17590097	17283195	15209508	20608471	17337724	20161568	19014794	21044713	1.76728e+07	1.93897e+07	1.09715	0.133758	0.254698
P35505	Fah	Fumarylacetoacetase	14739735	15517957	13289454	16317650	15614628	14474884	16691728	14651320	14966199	15358140	1.02619	0.0372956	0.640128
P35550	Fbl	rRNA 2-O-methyltransferase fibrillarin	476331	557444	567424	487969	553566	520858	517141	481471	522292	518259	0.992278	-0.0111833	0.915187
P35564	Canx	Calnexin	26464361	27442742	31115852	29312898	29505347	32739533	33856284	30219453	2.8584e+07	3.15802e+07	1.10482	0.143812	0.084705
P35585	Ap1m1	AP-1 complex subunit mu-1	2904904	3197073	2673444	2614414	2739487	2467012	2512159	2617699	2.84746e+06	2.58409e+06	0.907507	-0.140019	0.131043
P35700	Prdx1	Peroxiredoxin-1	35396584	37805595	35313610	32464096	34243473	34321743	44428729	44866675	3.5245e+07	39465155	1.11974	0.163162	0.26877
P35762	Cd81	CD81 antigen	667120	490076	679922	686044	572827	552543	536038	420986	630790	520598	0.825311	-0.27699	0.128112
P35802	Gpm6a	Neuronal membrane glycoprotein M6-a	519806	554551	489881	448084	434840	454138	488621	506519	503080	471030	0.936291	-0.0949719	0.303334
P35821	Ptpn1	Tyrosine-protein phosphatase non-receptor type 1	4036	2769	3790	2893	5429	3991	3419	3424	3372	4065.75	1.20574	0.269917	0.254953
P35822	Ptprk	Receptor-type tyrosine-protein phosphatase kappa	726463	707435	665344	646923	673187	608192	627070	628237	686541	634172	0.923719	-0.114473	0.0630548
P35918	Kdr	Vascular endothelial growth factor receptor 2	27770	22639	27142	24026	31259	29091	26246	25757	25394.2	28088.2	1.10609	0.145465	0.179939
P35922	Fmr1	Fragile X mental retardation protein 1 homolog	582413	504032	614616	511349	531676	465761	507338	476501	553102	495319	0.895528	-0.159189	0.11784
P35979	Rpl12	60S ribosomal protein L12	2548334	2509002	2951429	2807764	2820598	2786550	2907399	2751523	2.70413e+06	2.81652e+06	1.04156	0.0587467	0.359106
P35980	Rpl18	60S ribosomal protein L18	4783287	4425977	5212794	4992588	5191942	5024163	5577316	5592612	4.85366e+06	5.34651e+06	1.10154	0.139523	0.0712993
P36536	Sar1a	GTP-binding protein SAR1a	1126887	1116506	1078671	762011	1186051	1150365	1059842	1194989	1.02102e+06	1.14781e+06	1.12418	0.168877	0.268677
P36552	Cpox	Oxygen-dependent coproporphyrinogen-III oxidase, mitochondrial	3037976	3939223	3937658	3230535	3134900	3647112	3273752	3188022	3536348	3.31095e+06	0.936262	-0.0950166	0.460208
P36916	Gnl1	Guanine nucleotide-binding protein-like 1	368138	353356	333895	314417	362714	321591	322085	325767	342452	333039	0.972515	-0.0402075	0.565133
P36993	Ppm1b	Protein phosphatase 1B	719509	684447	675716	579251	628929	616937	595070	600553	664731	610372	0.918225	-0.123081	0.176355
P37040	Por	NADPH--cytochrome P450 reductase	9948049	9944979	11273816	10919323	10533641	10758540	11572122	10462002	1.05215e+07	1.08316e+07	1.02947	0.0418971	0.483547
P37804	Tagln	Transgelin	3302493	4245781	3763093	3029218	3271122	3348397	3228203	3298823	3.58515e+06	3.28664e+06	0.916737	-0.12542	0.366282
P37913	Lig1	DNA ligase 1	25055	22231	23560	16405	21196	20773	16854	18878	21812.8	19425.2	0.890546	-0.167239	0.366914
P38060	Hmgcl	Hydroxymethylglutaryl-CoA lyase, mitochondrial	1867416	2632528	2112645	3609246	2838230	3487040	3288006	3288886	2.55546e+06	3.22554e+06	1.26222	0.335959	0.166458
P38575	Upk2	Uroplakin-2	45111	33673	28605	26144	26631	23915	25328	28155	33383.2	26007.2	0.779051	-0.360211	0.150234
P38585	Ttl	Tubulin--tyrosine ligase	35447	32908	29889	28815	29335	27802	29497	32670	31764.8	29826	0.938965	-0.0908562	0.332952
P38647	Hspa9	Stress-70 protein, mitochondrial	49188999	47101320	45373805	65783337	50128918	56632267	55650569	56140867	5.18619e+07	5.46382e+07	1.05353	0.0752347	0.527635
P39054	Dnm2	Dynamin-2	2813498	2799497	2733356	2418680	2711245	2700636	2593332	2767729	2.69126e+06	2.69324e+06	1.00073	0.00105982	0.954587
P39061	Col18a1	Collagen alpha-1(XVIII) chain;Endostatin	566434	517807	539869	452142	530829	493142	520591	514576	519063	514784	0.991757	-0.011941	0.924263
P39098	Man1a2	Mannosyl-oligosaccharide 1,2-alpha-mannosidase IB	55928	49464	49534	52902	65549	56157	52632	44350	51957	54672	1.05225	0.073484	0.648837
P63147	Ube2b	Ubiquitin-conjugating enzyme E2 B	92895	92485	108929	94734	95333	81791	78408	78273	97260.8	83451.2	0.858016	-0.220924	0.0453515
P39655	Alox12	Arachidonate 12-lipoxygenase, 12S-type	151303	111292	134039	125636	143064	135972	110958	126648	130568	129160	0.989224	-0.0156309	0.917273
P40124	Cap1	Adenylyl cyclase-associated protein 1	10380538	8809402	8493864	7817098	9367376	8858151	8027663	8134923	8.87523e+06	8.59703e+06	0.968655	-0.0459457	0.7007
P40142	Tkt	Transketolase	30591692	31654529	28727860	26806646	28514161	29030032	29157265	29322095	2.94452e+07	2.90059e+07	0.985081	-0.0216858	0.746624
P40237	Cd82	CD82 antigen	52422	45097	44099	31311	33497	29537	37142	37367	43232.2	34385.8	0.795373	-0.330297	0.143612
P40336	Vps26a	Vacuolar protein sorting-associated protein 26A	1808194	1787741	1745725	1448863	1610636	1461590	1426310	1484196	1.69763e+06	1495683	0.881041	-0.182718	0.0941589
P40630	Tfam	Transcription factor A, mitochondrial	396638	299600	388684	438366	365269	368679	358908	342168	380822	358756	0.942057	-0.0861139	0.581501
Q8BH50	#N/A	Uncharacterized protein C18orf25 homolog	112170	106452	110335	97758	101281	94051	85328	85344	106679	91501	0.857725	-0.221413	0.0268424
P41105	Rpl28	60S ribosomal protein L28	1203515	1844310	1777995	1242665	1330704	2007166	1836710	1763595	1.51712e+06	1.73454e+06	1.14331	0.19322	0.365481
P41216	Acsl1	Long-chain-fatty-acid--CoA ligase 1	8573755	10023601	8226083	11079881	9615988	11273179	9467409	10347575	9475830	1.0176e+07	1.07389	0.102852	0.38626
P41234	Abca2	ATP-binding cassette sub-family A member 2	18329	16139	16228	13781	13217	17744	13790	12692	16119.2	14360.8	0.890907	-0.166654	0.260384
P41241	Csk	Tyrosine-protein kinase CSK	513060	519054	484068	465733	528975	468679	496351	493682	495479	496922	1.00291	0.0041955	0.936497
P41438	Slc19a1	Folate transporter 1	25841	28346	23227	16243	16994	19697	26775	24764	23414.2	22057.5	0.942055	-0.0861175	0.744603
Q810U5	Ccdc50	Coiled-coil domain-containing protein 50	155332	138805	143270	115252	123705	122887	109298	118131	138165	118505	0.85771	-0.221439	0.0951338
P41731	Cd63	CD63 antigen	27513	32573	32248	29261	34664	32499	35311	32135	30398.8	33652.2	1.10703	0.146691	0.0802039
P42125	Eci1	Enoyl-CoA delta isomerase 1, mitochondrial	4341319	4868773	4099782	5654192	4902553	5584149	4763026	5072112	4.74102e+06	5080460	1.0716	0.0997627	0.391705
P42208	Septin2	Septin-2	2353765	2555932	2490807	2284153	2473823	2440654	2287455	2361559	2.42116e+06	2.39087e+06	0.987489	-0.0181636	0.71341
P42225	Stat1	Signal transducer and activator of transcription 1	1407166	1123782	1346294	998298	1270079	1040695	1099097	1081044	1218885	1.12273e+06	0.921111	-0.118553	0.446636
P42227	Stat3	Signal transducer and activator of transcription 3	780054	726600	712911	698584	810594	709229	740667	769747	729537	757559	1.03841	0.0543771	0.354903
P42232	Stat5b	Signal transducer and activator of transcription 5B;Signal transducer and activator of transcription 5A	1187302	1201872	1153984	921968	1030166	977189	960486	1045583	1.11628e+06	1003356	0.898838	-0.153867	0.203779
P42337	Pik3ca	Phosphatidylinositol 4,5-bisphosphate 3-kinase catalytic subunit alpha isoform	123568	110747	119693	96818	100540	99548	101611	97249	112706	99737	0.884927	-0.17637	0.116592
P42567	Eps15	Epidermal growth factor receptor substrate 15	1697713	1696056	1663974	1607732	1634980	1647553	1654151	1618878	1.66637e+06	1.63889e+06	0.98351	-0.0239882	0.296269
P42669	Pura	Transcriptional activator protein Pur-alpha	1222381	939821	1214393	1262587	1279690	1229750	1131668	862912	1.1598e+06	1126005	0.970865	-0.0426572	0.771664
Q62219	Tgfb1i1	Transforming growth factor beta-1-induced transcript 1 protein	18661	23712	18644	28581	30548	33217	32317	26611	22399.5	30673.2	1.36937	0.453515	0.0425481
P42859	Htt	Huntingtin	1518270	1395157	1485349	1279505	1376600	1269655	1304725	1319582	1.41957e+06	1.31764e+06	0.928197	-0.107497	0.155277
P42925	Pxmp2	Peroxisomal membrane protein 2	405064	531386	544303	420261	365782	415041	521460	520734	475254	455754	0.958971	-0.0604411	0.717115
P42932	Cct8	T-complex protein 1 subunit theta	11092429	11917726	11753065	9829790	10759665	10949573	10839317	10865962	1.11483e+07	1.08536e+07	0.973572	-0.0386401	0.623293
P43024	Cox6a1	Cytochrome c oxidase subunit 6A1, mitochondrial	2189194	1950739	2134782	2746009	2088427	2346235	2362438	2522856	2255181	2329989	1.03317	0.0470799	0.662359
P43025	Clec3b	Tetranectin	83622	73366	88915	78103	85464	81533	100586	96064	81001.5	90911.8	1.12235	0.166518	0.127035
Q9QZH6	Ecsit	Evolutionarily conserved signaling intermediate in Toll pathway, mitochondrial	2456170	2687418	2509808	3437585	3020501	3452313	4163578	4526569	2.77275e+06	3.79074e+06	1.36714	0.451165	0.0422163
P43247	Msh2	DNA mismatch repair protein Msh2	357855	222780	234876	173772	292321	176013	180645	183205	247321	208046	0.841199	-0.249481	0.435137
P43274	H1-4	Histone H1.4	103953586	113950763	132094775	91452708	94864167	94731812	92384028	101142793	110362958	95780700	0.86787	-0.204449	0.18331
P43275	H1-1	Histone H1.1	817938	789142	972818	810518	876330	867435	800643	847309	847604	847929	1.00038	0.000553497	0.95238
P43276	H1-5	Histone H1.5	5282975	6219711	7003797	5086258	5129667	5140264	5155150	5543536	5.89819e+06	5.24215e+06	0.888774	-0.170111	0.23613
P43277	H1-3	Histone H1.3	4173572	5397272	5405685	3813901	4034792	4269200	4823079	5876742	4.69761e+06	4.75095e+06	1.01136	0.0162908	0.921785
P43406	Itgav	Integrin alpha-V;Integrin alpha-V heavy chain;Integrin alpha-V light chain	1746336	1061644	1144812	1566424	1418841	1318081	1262386	1158268	1379804	1289394	0.934476	-0.0977702	0.722226
P45376	Akr1b1	Aldose reductase	15314583	19174094	19804951	14156214	15906189	12930703	15176361	15015255	1.71125e+07	14757127	0.862361	-0.213635	0.199462
P45481	Crebbp	CREB-binding protein	224348	208050	211617	176307	196994	165454	181992	193496	205080	184484	0.899569	-0.152695	0.163231
P45591	Cfl2	Cofilin-2	1782386	2123603	2127402	2022295	1899126	2078681	2005790	1900352	2.01392e+06	1.97099e+06	0.978681	-0.031089	0.693704
P45700	Man1a1	Mannosyl-oligosaccharide 1,2-alpha-mannosidase IA	756998	736301	768899	586688	657463	658448	661435	655738	712222	658271	0.92425	-0.113644	0.332671
P62071	Rras2	Ras-related protein R-Ras2	359339	383201	325736	299789	304344	284413	292352	292145	342016	293314	0.857601	-0.221621	0.0656798
P45952	Acadm	Medium-chain specific acyl-CoA dehydrogenase, mitochondrial	71193806	62043344	54783331	93378688	69738119	73896230	81684631	80860771	7.03498e+07	7.65449e+07	1.08806	0.121761	0.447416
P46061	Rangap1	Ran GTPase-activating protein 1	932605	1030289	905418	771428	849709	759795	818480	867591	909935	823894	0.905442	-0.143305	0.221119
O54941	Smarce1	SWI/SNF-related matrix-associated actin-dependent regulator of chromatin subfamily E member 1	50171	46376	50172	49801	41361	40373	41698	45096	49130	42132	0.857562	-0.221688	0.00275001
P46412	Gpx3	Glutathione peroxidase 3	2755182	3377171	3064572	3220405	3511051	3314845	3070181	3165258	3.10433e+06	3.26533e+06	1.05186	0.0729474	0.364593
P46414	Cdkn1b	Cyclin-dependent kinase inhibitor 1B	48927	41270	39640	36292	38599	35054	32765	43067	41532.2	37371.2	0.899813	-0.152303	0.270332
P46460	Nsf	Vesicle-fusing ATPase	3325268	3486366	3414455	3124616	3257115	3245757	3250127	3377964	3.33768e+06	3.28274e+06	0.983541	-0.0239432	0.569164
P46467	Vps4b	Vacuolar protein sorting-associated protein 4B	2013585	1848985	1919981	1915487	2081854	1984268	1902320	1803024	1.92451e+06	1.94287e+06	1.00954	0.013696	0.818395
P46471	Psmc2	26S protease regulatory subunit 7	4883539	4852765	5243725	4759004	4821418	4934878	4738337	4204026	4.93476e+06	4.67466e+06	0.947294	-0.0781165	0.24165
P46638	Rab11b	Ras-related protein Rab-11B	19361236	16148857	17293624	18639353	18644922	17729300	20341413	21471459	1.78608e+07	1.95468e+07	1.0944	0.130136	0.17814
P46656	Fdx1	Adrenodoxin, mitochondrial	991766	1023363	834901	859373	858864	1009402	834820	918422	927351	905377	0.976305	-0.0345965	0.741958
Q5SUR0	Pfas	Phosphoribosylformylglycinamidine synthase	1163519	1180149	1261887	1021820	1066339	1018890	941325	941264	1.15684e+06	991954	0.857466	-0.221848	0.0338896
P46664	Adss2	Adenylosuccinate synthetase isozyme 2	2283101	2193709	2330807	1908383	2208545	2130348	2025052	1948959	2179000	2078226	0.953752	-0.0683136	0.427955
Q07456	Ambp	Protein AMBP;Alpha-1-microglobulin;Inter-alpha-trypsin inhibitor light chain;Trypstatin	529279	576525	720019	576108	953668	803657	795276	728575	600483	820294	1.36606	0.450018	0.0115563
P46735	Myo1b	Unconventional myosin-Ib	969326	830097	866086	775216	846027	835302	848336	1086019	860181	903921	1.05085	0.071556	0.57722
P46737	Brcc3	Lys-63-specific deubiquitinase BRCC36	470125	444116	428259	365067	426712	384582	403394	392239	426892	401732	0.941062	-0.0876378	0.385115
P46935	Nedd4	E3 ubiquitin-protein ligase NEDD4	1072976	1059070	1064888	965325	966597	934911	913462	913751	1.04056e+06	932180	0.895841	-0.158686	0.0137503
P46938	Yap1	Transcriptional coactivator YAP1	152627	147194	170070	153847	159773	149706	146227	141603	155934	149327	0.957628	-0.0624627	0.328341
P46978	Stt3a	Dolichyl-diphosphooligosaccharide--protein glycosyltransferase subunit STT3A	163710	196233	199717	160712	136871	149519	183314	175569	180093	161318	0.89575	-0.158832	0.258375
P47199	Cryz	Quinone oxidoreductase	65990083	66510945	65925932	58393597	64368484	59984547	57527404	59607197	6.42051e+07	60371908	0.940297	-0.0888114	0.173511
P47226	Tes	Testin	446019	514035	484550	335288	382258	362310	409020	454979	444973	402142	0.903744	-0.146014	0.431499
P47713	Pla2g4a	Cytosolic phospholipase A2;Phospholipase A2;Lysophospholipase	178128	133773	139671	148572	154794	142508	137726	126673	150036	140425	0.935944	-0.0955063	0.442964
P47738	Aldh2	Aldehyde dehydrogenase, mitochondrial	32984114	34596248	28552157	48802721	35492007	41669403	39625713	41212881	36233810	39500001	1.09014	0.124516	0.435471
Q80Y56	Rbsn	Rabenosyn-5	135726	126754	129125	104718	104126	113571	106005	101638	124081	106335	0.856982	-0.222663	0.0707412
P47740	Aldh3a2	Fatty aldehyde dehydrogenase	4160243	4558571	5080434	5279377	4358358	4546349	4828097	4494151	4.76966e+06	4.55674e+06	0.95536	-0.0658836	0.509995
P47753	Capza1	F-actin-capping protein subunit alpha-1	1464185	1163911	1465112	1442466	1422504	1379501	1242503	1018686	1.38392e+06	1.2658e+06	0.914648	-0.128711	0.364685
P47754	Capza2	F-actin-capping protein subunit alpha-2	3332508	2902476	2959152	2709694	3028930	2611569	2715797	2687422	2.97596e+06	2.76093e+06	0.927745	-0.1082	0.223576
P47757	Capzb	F-actin-capping protein subunit beta	4439834	4467191	4378767	3249658	3909421	3625247	3729630	3988953	4.13386e+06	3.81331e+06	0.922458	-0.116446	0.423602
P47758	Srprb	Signal recognition particle receptor subunit beta	771389	771092	795472	581327	628246	609874	676903	714038	729820	657265	0.900585	-0.151065	0.288553
P47791	Gsr	Glutathione reductase, mitochondrial	747504	637568	708083	534497	646996	495066	531254	565649	656913	559741	0.852078	-0.230942	0.146353
P47802	Mtx1	Metaxin-1	2136550	1698453	2057086	3017196	1893862	2337148	2090231	1676334	2.22732e+06	1.99939e+06	0.897667	-0.155747	0.532663
P47809	Map2k4	Dual specificity mitogen-activated protein kinase kinase 4	1046484	924841	972680	772325	892182	828953	823298	869856	929082	853572	0.918726	-0.122293	0.314023
P47811	Mapk14	Mitogen-activated protein kinase 14	464918	459609	516610	462688	513341	445694	454724	437945	475956	462926	0.972623	-0.0400474	0.554384
P47856	Gfpt1	Glutamine--fructose-6-phosphate aminotransferase [isomerizing] 1	1527363	1463371	1846587	1572692	1597721	1593010	1499076	1339202	1.6025e+06	1.50725e+06	0.940561	-0.0884064	0.397274
P47857	Pfkm	ATP-dependent 6-phosphofructokinase, muscle type	2881456	3095528	2797122	2516370	2615549	2756695	2517681	2625127	2822619	2628763	0.931321	-0.10265	0.213766
P47877	Igfbp2	Insulin-like growth factor-binding protein 2	232952	232202	242790	196512	230740	251287	245117	241358	226114	242126	1.07081	0.0987047	0.231364
P47879	Igfbp4	Insulin-like growth factor-binding protein 4	227219	207666	226548	186330	242672	213537	199170	203093	211941	214618	1.01263	0.0181101	0.849827
P47911	Rpl6	60S ribosomal protein L6	2008728	2388270	2854918	2407160	2290791	2700981	2575948	2599807	2414769	2.54188e+06	1.05264	0.0740117	0.511666
P47915	Rpl29	60S ribosomal protein L29	670729	720784	840649	787139	859957	811237	917899	747361	754825	834114	1.10504	0.144101	0.178691
P47934	Crat	Carnitine O-acetyltransferase	2675667	2637163	2335490	2764617	2622086	2765477	2539960	2687523	2.60323e+06	2.65376e+06	1.01941	0.0277336	0.638023
P47941	Crkl	Crk-like protein	661993	648804	646703	616387	633851	608170	618386	603245	643472	615913	0.957172	-0.0631502	0.0623079
P47955	Rplp1	60S acidic ribosomal protein P1	416890	707674	735048	750662	634437	867617	725638	691613	652568	729826	1.11839	0.161424	0.440613
P47962	Rpl5	60S ribosomal protein L5	11577395	10959081	14090380	10288792	10680718	11608899	10077250	8692500	11728912	1.02648e+07	0.875174	-0.192358	0.199685
P47963	Rpl13	60S ribosomal protein L13	6180392	5986127	6867500	6284876	5933422	6590114	7001989	6695529	6.32972e+06	6.55526e+06	1.03563	0.0505112	0.480089
Q8K426	Retnlg	NA	86170	140750	124371	91604	171710	122531	159311	149178	110724	150682	1.36089	0.444547	0.0685805
Q8BQ47	Cnpy4	Protein canopy homolog 4	180292	161598	180995	151374	155076	147430	148509	126766	168565	144445	0.856913	-0.22278	0.0471673
Q8BV13	Cops7b	COP9 signalosome complex subunit 7b	52638	52542	48470	42746	45869	46014	36276	40045	49099	42051	0.856453	-0.223554	0.0852365
P48193	Epb41	Protein 4.1	1497038	1154781	1378773	975939	1464344	960762	1049464	998567	1.25163e+06	1.11828e+06	0.89346	-0.162524	0.432887
P48410	Abcd1	ATP-binding cassette sub-family D member 1;ATP-binding cassette sub-family D member 2	806306	954064	755277	216694	402694	341106	562184	1129115	683085	608775	0.891213	-0.166157	0.838933
P48428	Tbca	Tubulin-specific chaperone A	2354607	2395539	2132934	1820340	2055070	1867517	2114921	2260888	2175855	2074599	0.953464	-0.0687499	0.57812
P48453	Ppp3cb	Serine/threonine-protein phosphatase 2B catalytic subunit beta isoform	77751	78339	82302	73399	79923	85574	93322	91592	77947.8	87602.8	1.12387	0.168469	0.0393628
P48678	Lmna	Prelamin-A/C;Lamin-A/C	5493087	6781782	5439701	4971189	5578744	4806887	4890078	5321852	5.67144e+06	5.14939e+06	0.907951	-0.139313	0.278032
P48722	Hspa4l	Heat shock 70 kDa protein 4L	2042363	1872846	1970533	1559445	1814245	1586117	1713476	1719951	1.8613e+06	1.70845e+06	0.91788	-0.123622	0.280682
P48725	Pcnt	Pericentrin	25277	17893	20247	23684	21768	22363	24275	19200	21775.2	21901.5	1.0058	0.0083404	0.907038
P48758	Cbr1	Carbonyl reductase [NADPH] 1	6655651	6223693	5456365	5336035	6043741	5927742	4946419	4911259	5917936	5.45729e+06	0.922161	-0.116909	0.331567
P48771	Cox7a2	Cytochrome c oxidase subunit 7A2, mitochondrial	1862424	1745015	1794369	1964098	1791064	1738700	1714864	1714099	1.84148e+06	1.73968e+06	0.944721	-0.0820396	0.112764
P48774	Gstm5	Glutathione S-transferase Mu 5	3441561	4150694	3995275	3568892	3810784	3884566	4049282	3833425	3.78911e+06	3.89451e+06	1.02782	0.0395861	0.557822
P48962	Slc25a4	ADP/ATP translocase 1	23645398	20261300	17879450	30808895	21613746	27232289	25274337	31129707	2.31488e+07	2.63125e+07	1.13667	0.184814	0.359301
P49135	Ercc3	TFIIH basal transcription factor complex helicase XPB subunit	115131	102117	99931	103237	97869	90099	94903	106024	105104	97223.8	0.925024	-0.112437	0.143819
P49138	Mapkapk2	MAP kinase-activated protein kinase 2	524314	527320	508019	358882	507808	456840	451886	465943	479634	470619	0.981205	-0.0273728	0.939576
P49182	Serpind1	Heparin cofactor 2	28021	33802	40474	29367	32302	37792	29618	33768	32916	33370	1.01379	0.0197627	0.842598
P49222	Epb42	Erythrocyte membrane protein band 4.2	894211	748672	960954	566307	1095430	554838	779364	882458	792536	828022	1.04478	0.0631935	0.858708
F8VQ05	Fryl	NA	184359	186846	196563	171872	168979	163048	147519	153893	184910	158360	0.856415	-0.223618	0.00916646
P49312	Hnrnpa1	Heterogeneous nuclear ribonucleoprotein A1;Heterogeneous nuclear ribonucleoprotein A1, N-terminally processed	1350293	998089	1000096	782527	1112243	840356	846763	968800	1.03275e+06	942040	0.912166	-0.132632	0.566683
Q6PEB6	Mob4	MOB-like protein phocein	495228	540426	541686	446231	472987	483624	391257	384645	505893	433128	0.856166	-0.224037	0.0869788
P49442	Inpp1	Inositol polyphosphate 1-phosphatase	730252	657989	688301	591541	638207	573632	585144	535749	667021	583183	0.87431	-0.193783	0.060611
P49443	Ppm1a	Protein phosphatase 1A	1974536	1780398	1704730	1431832	1548199	1452489	1420795	1451720	1722874	1.4683e+06	0.852239	-0.23067	0.101947
P49586	Pcyt1a	Choline-phosphate cytidylyltransferase A	337091	261839	322420	304276	294031	300498	254706	228844	306406	269520	0.879615	-0.185056	0.17608
P49615	Cdk5	Cyclin-dependent-like kinase 5	877924	865005	903957	894537	919914	857460	848388	848044	885356	868452	0.980907	-0.027812	0.413729
P49698	Hnf4a	Hepatocyte nuclear factor 4-alpha	49111	40991	51781	51226	51803	47932	55710	45076	48277.2	50130.2	1.03838	0.0543379	0.606483
P49710	Hcls1	Hematopoietic lineage cell-specific protein	57506	55396	64979	61496	66053	61920	71132	54956	59844.2	63515.2	1.06134	0.0858904	0.420756
P49717	Mcm4	DNA replication licensing factor MCM4	100354	84829	84577	67949	97889	87189	75412	89959	84427.2	87612.2	1.03772	0.0534239	0.680253
P49718	Mcm5	DNA replication licensing factor MCM5	23637	26078	25161	14948	21780	25125	23169	21110	22456	22796	1.01514	0.0216797	0.805249
P49722	Psma2	Proteasome subunit alpha type-2	1992289	1398129	1784881	2356680	2205264	2305303	1756000	1443234	1.88299e+06	1.92745e+06	1.02361	0.0336646	0.882661
P49769	Psen1	Presenilin-1;Presenilin-1 NTF subunit;Presenilin-1 CTF subunit;Presenilin-1 CTF12	105984	86980	145472	133993	104336	114525	91650	55713	118107	91556	0.775194	-0.367371	0.226684
P49813	Tmod1	Tropomodulin-1	106131	93685	108515	95240	121855	83551	118074	120257	100893	110934	1.09953	0.136882	0.434079
P49817	Cav1	Caveolin-1	127514	113921	223844	201050	164799	191834	108707	65203	166582	132636	0.796218	-0.328765	0.401015
P49935	Ctsh	Pro-cathepsin H;Cathepsin H mini chain;Cathepsin H;Cathepsin H heavy chain;Cathepsin H light chain	13764945	13053314	14342810	11780089	13658591	12585297	13206478	13162355	1.32353e+07	1.31532e+07	0.993796	-0.00897809	0.935183
Q9R257	Hebp1	Heme-binding protein 1	2092017	2028429	2313524	3131407	3229847	3218398	3098306	3287035	2.39134e+06	3.2084e+06	1.34167	0.424031	0.0513159
P50136	Bckdha	2-oxoisovalerate dehydrogenase subunit alpha, mitochondrial	596311	501355	546313	848797	636473	702257	629338	568885	623194	634238	1.01772	0.0253435	0.78626
P50171	Hsd17b8	Estradiol 17-beta-dehydrogenase 8	2245583	1997475	1862975	2130309	1933002	1949189	1892322	2074013	2.05909e+06	1.96213e+06	0.952914	-0.069582	0.356082
P50172	Hsd11b1	Corticosteroid 11-beta-dehydrogenase isozyme 1	1899388	2750821	2826113	2254765	2069153	2166080	2959082	2444870	2.43277e+06	2.4098e+06	0.990556	-0.0136898	0.958795
P50247	Ahcy	Adenosylhomocysteinase	41918190	51780417	51918684	43397114	42458793	47723934	39370917	38068179	4.72536e+07	4.19055e+07	0.88682	-0.173286	0.167741
P50285	Fmo1	Dimethylaniline monooxygenase [N-oxide-forming] 1	10424352	8635453	9925929	9595724	10228928	9410473	8710434	7779792	9.64536e+06	9.03241e+06	0.936451	-0.0947253	0.374777
Q99J78	Def8	Differentially expressed in FDCP 8	331108	303450	320122	254136	281475	258800	245033	249430	302204	258684	0.855993	-0.224329	0.0764897
P50396	Gdi1	Rab GDP dissociation inhibitor alpha	3218899	2882919	2957562	2629531	2931218	2690831	2789878	2821097	2.92223e+06	2808256	0.960998	-0.0573942	0.451174
P50429	Arsb	Arylsulfatase B	1737500	1568663	1727063	1392994	1811379	1757117	1671597	1616791	1606555	1714221	1.06702	0.0935827	0.299676
P50431	Shmt1	Serine hydroxymethyltransferase, cytosolic	2068914	3404660	2482192	2362855	2393233	2696061	2438752	2508486	2.57966e+06	2509133	0.972662	-0.0399893	0.922474
P50516	Atp6v1a	V-type proton ATPase catalytic subunit A	16608164	18700143	17977008	18633766	18241106	19693162	19250871	20129008	1.79798e+07	1.93285e+07	1.07502	0.104358	0.0840455
P50518	Atp6v1e1	V-type proton ATPase subunit E 1	25606651	28325004	27998055	23333240	23309453	22345651	25980177	20141491	2.63157e+07	22944193	0.871881	-0.197797	0.0944166
Q9DC60	Ubiad1	UbiA prenyltransferase domain-containing protein 1	222007	278163	246208	215378	244810	402395	283457	359275	240439	322484	1.34123	0.423558	0.0840656
P50544	Acadvl	Very long-chain specific acyl-CoA dehydrogenase, mitochondrial	15043882	16450169	12294179	21359196	16612444	19979468	17758558	20136444	1.62869e+07	1.86217e+07	1.14336	0.193279	0.290888
P50580	Pa2g4	Proliferation-associated protein 2G4	4264120	4582161	5028360	4267299	4330213	4511589	4775240	4678573	4535485	4.5739e+06	1.00847	0.0121692	0.830904
P51125	Cast	Calpastatin	1102804	951099	926695	710255	826783	740729	773740	881673	922713	805731	0.87322	-0.195584	0.274128
P51150	Rab7a	Ras-related protein Rab-7a	6716660	6566967	6623287	8104044	7428189	8173413	7941093	8482181	7.00274e+06	8006219	1.1433	0.193202	0.0666456
P51163	Uros	Uroporphyrinogen-III synthase	48943	52111	63160	46944	51335	53190	46050	28988	52789.5	44890.8	0.850373	-0.233833	0.300144
P51174	Acadl	Long-chain specific acyl-CoA dehydrogenase, mitochondrial	23296091	24500241	20062504	28080489	22359839	25566852	24885909	25303781	2.39848e+07	2.45291e+07	1.02269	0.0323717	0.72848
P51175	Ppox	Protoporphyrinogen oxidase	810037	700177	713948	713306	677405	620753	657118	660334	734367	653902	0.89043	-0.167426	0.0329575
P51410	Rpl9	60S ribosomal protein L9	3616061	2838059	3619406	3471528	3640651	3344355	4185484	4035239	3.38626e+06	3.80143e+06	1.1226	0.166849	0.182245
P51432	Plcb3	1-phosphatidylinositol 4,5-bisphosphate phosphodiesterase beta-3	746548	680259	706201	636268	673656	589776	635391	621111	692319	629984	0.909961	-0.136123	0.0757105
P51655	Gpc4	Glypican-4;Secreted glypican-4	333288	283960	310331	280489	304102	278991	288980	270002	302017	285519	0.945373	-0.0810443	0.304393
P51658	Hsd17b2	Estradiol 17-beta-dehydrogenase 2	292218	131684	136063	125097	116079	128979	136526	132797	171266	128595	0.750853	-0.413397	0.356594
P51660	Hsd17b4	Peroxisomal multifunctional enzyme type 2;(3R)-hydroxyacyl-CoA dehydrogenase;Enoyl-CoA hydratase 2	12618368	13533996	13922700	13601493	13683274	14223183	14473631	13155393	1.34191e+07	1.38839e+07	1.03463	0.0491177	0.300331
P51661	Hsd11b2	Corticosteroid 11-beta-dehydrogenase isozyme 2	384117	367270	388935	378516	357852	384620	367754	388667	379710	374723	0.986868	-0.0190706	0.579989
P51791	Clcn3	H(+)/Cl(-) exchange transporter 3	43035	42014	41787	31688	35997	32827	37116	40359	39631	36574.8	0.922882	-0.115781	0.410982
P51807	Dynlt1	Dynein light chain Tctex-type 1	162885	207876	180886	123983	126088	143734	136087	184028	168908	147484	0.873166	-0.195672	0.385224
P51855	Gss	Glutathione synthetase	5002902	4820657	5702584	4780196	5171702	5085964	5346847	4960812	5.07658e+06	5.14133e+06	1.01275	0.0182837	0.751768
Q91YM2	Arhgap35	Rho GTPase-activating protein 35	508567	471556	446571	376372	384686	365706	370759	422024	450766	385794	0.855862	-0.224551	0.0955266
P51863	Atp6v0d1	V-type proton ATPase subunit d 1	561521	409132	430697	551304	562374	510750	487863	519481	488164	520117	1.06546	0.0914718	0.457611
Q3UH68	Limch1	LIM and calponin homology domains-containing protein 1	333847	292541	302090	248501	262053	249895	232991	262269	294245	251802	0.855757	-0.224727	0.0848231
P51881	Slc25a5	ADP/ATP translocase 2;ADP/ATP translocase 2, N-terminally processed	100070630	82741815	71821854	122186275	82153526	100897409	102389679	107605547	9.42051e+07	9.82615e+07	1.04306	0.060821	0.680455
P51906	Slc1a1	Excitatory amino acid transporter 3	301367	229554	243864	252394	262319	237903	233461	240955	256795	243660	0.948849	-0.0757492	0.491075
P51912	Slc1a5	Neutral amino acid transporter B(0)	36350	27340	32615	25491	26520	32576	25958	30248	30449	28825.5	0.946681	-0.0790492	0.633532
P51949	Mnat1	CDK-activating kinase assembly factor MAT1	459228	409436	424302	303068	361228	316631	315909	341072	399008	333710	0.836348	-0.257825	0.160693
P97822	Anp32e	Acidic leucine-rich nuclear phosphoprotein 32 family member E	1442631	1520601	1480503	1174401	1197604	1244182	1236012	1129177	1404534	1.20174e+06	0.855617	-0.224962	0.0765981
Q8R164	Bphl	Valacyclovir hydrolase	8916613	9599417	8323965	13671177	13208148	15710827	13139535	12168199	10127793	1.35567e+07	1.33856	0.420684	0.0620693
P52293	Kpna2	Importin subunit alpha-1	11879	10166	12979	10357	11920	12098	12582	10802	11345.2	11850.5	1.04453	0.0628595	0.512273
P52332	Jak1	Tyrosine-protein kinase JAK1	45927	50035	53956	40822	46514	54220	54406	53215	47685	52088.8	1.09235	0.127436	0.250636
P52430	Pon1	Serum paraoxonase/arylesterase 1	180791	150984	191232	122754	185802	122561	143056	147065	161440	149621	0.926789	-0.109688	0.601809
P52431	Pold1	DNA polymerase delta catalytic subunit	7315	6001	5357	4823	6511	6487	4599	4796	5874	5598.25	0.953056	-0.0693674	0.717553
P51880	Fabp7	Fatty acid-binding protein, brain	203615	201877	210474	170379	182205	174604	145664	170225	196586	168174	0.855474	-0.225203	0.061457
P52479	Usp10	Ubiquitin carboxyl-terminal hydrolase 10	512835	448281	524525	509545	536254	495185	507833	494518	498796	508448	1.01935	0.0276475	0.634615
P52480	Pkm	Pyruvate kinase PKM	70937937	71123018	57287020	51164875	60745998	60974302	53545313	58784096	6.26282e+07	5.85124e+07	0.934282	-0.0980696	0.534325
P52482	Ube2e1	Ubiquitin-conjugating enzyme E2 E1	57020	48853	47514	44636	49685	45058	48934	59009	49505.8	50671.5	1.02355	0.0335784	0.77971
P52483	Ube2e3	Ubiquitin-conjugating enzyme E2 E3	372961	366910	342815	270076	292967	277311	289940	305612	338190	291458	0.861815	-0.214551	0.152969
P52503	Ndufs6	NADH dehydrogenase [ubiquinone] iron-sulfur protein 6, mitochondrial	2204535	2181378	2070518	3134301	2195120	2811883	2674098	3037863	2397683	2679741	1.11764	0.160453	0.35602
P52623	Uck1	Uridine-cytidine kinase 1	353362	335918	315231	268545	286612	264465	294487	314915	318264	290120	0.911569	-0.133575	0.25703
P52624	Upp1	Uridine phosphorylase 1	188605	172235	184694	160027	169764	154204	148143	146736	176390	154712	0.877099	-0.189188	0.0401348
P52633	Stat6	Signal transducer and transcription activator 6	214399	196975	202453	198257	215065	191791	197182	215382	203021	204855	1.00903	0.0129741	0.825757
P52760	Rida	Ribonuclease UK114	66602587	52010900	58034550	69422739	69039760	66088188	62770775	56168600	61517694	6.35168e+07	1.0325	0.0461375	0.673325
P52795	Efnb1	Ephrin-B1	149988	123214	94841	86107	110956	85967	98508	108788	113538	101055	0.890056	-0.168032	0.519883
P52825	Cpt2	Carnitine O-palmitoyltransferase 2, mitochondrial	8095461	7680339	6263736	10179965	7775412	9316817	9052726	10569396	8.05488e+06	9.17859e+06	1.13951	0.18841	0.289234
C0HKG6	Rnaset2b	NA	208762	214867	198885	291860	292098	285382	326589	316612	228594	305170	1.33499	0.41683	0.034338
P52875	Tmem165	Transmembrane protein 165	58005	45832	53368	50458	43979	52229	47345	47965	51915.8	47879.5	0.922254	-0.116764	0.245068
P53026	Rpl10a	60S ribosomal protein L10a	4679183	4165802	4607523	4240579	4556305	4246960	4400525	4377239	4.42327e+06	4.39526e+06	0.993667	-0.00916627	0.87569
P53395	Dbt	Lipoamide acyltransferase component of branched-chain alpha-keto acid dehydrogenase complex, mitochondrial	7059549	5309427	5258451	10109755	6780624	7385717	7662820	7845759	6.9343e+06	7418730	1.06986	0.0974229	0.555271
P53564	Cux1	Homeobox protein cut-like 1	1906820	1565260	1058148	578332	1208792	780540	1110277	1836751	1277140	1234090	0.966292	-0.0494691	0.968703
P53612	Rabggtb	Geranylgeranyl transferase type-2 subunit beta	217875	285895	268814	212205	235177	244659	283162	266340	246197	257334	1.04524	0.0638302	0.585859
P53657	Pklr	Pyruvate kinase PKLR	5317110	5026708	5030301	4094001	6040003	5247012	4996923	5380205	4867030	5.41604e+06	1.1128	0.154196	0.176631
P53702	Hccs	Cytochrome c-type heme lyase	299126	280645	292642	309146	275586	283249	303434	329990	295390	298065	1.00906	0.013006	0.880265
P53808	Pctp	Phosphatidylcholine transfer protein	237462	362693	334159	265659	293101	312454	324210	328885	299993	314662	1.0489	0.0688752	0.585296
P53810	Pitpna	Phosphatidylinositol transfer protein alpha isoform	1063419	932010	971735	953708	1019305	940896	998157	1059359	980218	1.00443e+06	1.0247	0.0352014	0.539812
P53811	Pitpnb	Phosphatidylinositol transfer protein beta isoform	903794	1298100	1217388	926058	978861	1226731	1223972	1271486	1086335	1.17526e+06	1.08186	0.113514	0.468533
P53986	Slc16a1	Monocarboxylate transporter 1	181541	152551	158962	87519	121775	118894	135617	127047	145143	125833	0.866959	-0.205964	0.551673
P53994	Rab2a	Ras-related protein Rab-2A;Ras-related protein Rab-2B	3862176	3699729	3871975	3936896	3932070	3744411	4162638	4136447	3842694	3.99389e+06	1.03935	0.055677	0.239139
P53996	Cnbp	Cellular nucleic acid-binding protein	179057	209938	224132	174380	162974	190904	186287	187693	196877	181964	0.924256	-0.113636	0.339241
P54071	Idh2	Isocitrate dehydrogenase [NADP], mitochondrial	26447104	25652114	21730887	39809574	29785514	34030405	29566852	27561363	2.84099e+07	3.0236e+07	1.06428	0.0898741	0.566431
P54103	Dnajc2	DnaJ homolog subfamily C member 2;DnaJ homolog subfamily C member 2, N-terminally processed	134109	149259	173457	136174	145477	132791	143013	116625	148250	134476	0.907094	-0.140676	0.263801
P54227	Stmn1	Stathmin	224624	262364	255976	174565	191419	205980	193921	220060	229382	202845	0.88431	-0.177376	0.324434
P54276	Msh6	DNA mismatch repair protein Msh6	226502	185584	199909	150871	187728	158860	148352	160081	190716	163755	0.858632	-0.219889	0.202002
P54310	Lipe	Hormone-sensitive lipase	148227	171509	155924	117579	137170	134456	132676	161003	148310	141326	0.952913	-0.069584	0.668038
P54726	Rad23a	UV excision repair protein RAD23 homolog A	252354	350664	382082	252481	221114	244985	248614	255439	309395	242538	0.78391	-0.35124	0.125114
P54728	Rad23b	UV excision repair protein RAD23 homolog B	335413	564306	490593	349254	388994	423746	435987	421416	434892	417536	0.960092	-0.0587558	0.903064
P54729	Nub1	NEDD8 ultimate buster 1	389099	416270	407538	387789	422805	374254	408112	404376	400174	402387	1.00553	0.00795536	0.878319
Q99MR6	Srrt	Serrate RNA effector molecule homolog	2322051	2292005	2353134	1916934	2051434	1915391	1813758	1819541	2221031	1900031	0.855473	-0.225207	0.0417127
Q8BXQ2	Pigt	GPI transamidase component PIG-T	50694	46279	42838	39219	40130	39223	37978	35746	44757.5	38269.2	0.855035	-0.225944	0.0607571
P54775	Psmc4	26S protease regulatory subunit 6B	4852784	4478034	4748743	4048794	4410753	4357010	4184869	3982678	4.53209e+06	4.23383e+06	0.934189	-0.0982136	0.216124
P54797	Tango2	Transport and Golgi organization 2 homolog	357807	294181	315645	367882	381424	347273	348927	326869	333879	351123	1.05165	0.0726533	0.429196
P54818	Galc	Galactocerebrosidase	252340	239346	242064	200517	231882	216465	219914	223875	233567	223034	0.954905	-0.0665713	0.471438
P54822	Adsl	Adenylosuccinate lyase	2080768	1789201	1985863	2163669	2290615	2126461	2063390	1877862	2.00488e+06	2089582	1.04225	0.0597019	0.503333
P54823	Ddx6	Probable ATP-dependent RNA helicase DDX6	1732156	1666539	1823615	1503518	1625657	1525286	1429179	1404127	1681457	1.49606e+06	0.889742	-0.168542	0.0719855
P54869	Hmgcs2	Hydroxymethylglutaryl-CoA synthase, mitochondrial	612583	1576030	462342	521815	567832	786543	375723	635051	793192	591287	0.745452	-0.423812	0.568853
P54923	Adprh	[Protein ADP-ribosylarginine] hydrolase	871994	843882	783158	582933	705297	595923	598558	652672	770492	638112	0.828189	-0.271969	0.146676
P55012	Slc12a2	Solute carrier family 12 member 2	325699	264541	288531	267996	258728	258195	268601	261334	286692	261714	0.912878	-0.131507	0.161895
P55014	Slc12a1	Solute carrier family 12 member 1	3174249	3693885	4203069	5102382	3857466	4907378	4450448	4934743	4.0434e+06	4.53751e+06	1.1222	0.166333	0.32989
Q8C4J7	Tbl3	Transducin beta-like protein 3	36602	32574	36466	28379	27513	33089	28036	25913	33505.2	28637.8	0.854724	-0.226469	0.0989174
P55096	Abcd3	ATP-binding cassette sub-family D member 3	7413170	8682258	8417773	7747363	7154876	8112269	10662849	10724100	8065141	9.16352e+06	1.13619	0.184203	0.350325
P55098	Pex2	Peroxisome biogenesis factor 2	69533	70071	68465	69609	73216	65744	70071	81131	69419.5	72540.5	1.04496	0.0634457	0.422587
P55194	Sh3bp1	SH3 domain-binding protein 1	39952	28834	38679	38615	45921	32968	42408	33462	36520	38689.8	1.05941	0.0832646	0.641741
P55258	Rab8a	Ras-related protein Rab-8A	344524	268307	303834	350986	376704	342574	335109	337598	316913	347996	1.09808	0.134986	0.221144
P55264	Adk	Adenosine kinase	5574747	5108408	5130346	5457499	5721857	5270530	4923244	5071655	5317750	5.24682e+06	0.986662	-0.0193722	0.729882
P55284	Cdh5	Cadherin-5	90445	65389	78955	69908	76618	64112	68299	60585	76174.2	67403.5	0.884859	-0.17648	0.229311
P55288	Cdh11	Cadherin-11	58527	40836	44650	38652	46807	39334	40172	50205	45666.2	44129.5	0.966348	-0.0493849	0.819593
Q920A5	Scpep1	Retinoid-inducible serine carboxypeptidase	2870060	2964189	2684625	2739341	3589610	3303922	3931512	4175733	2.81455e+06	3.75019e+06	1.33243	0.414059	0.00670374
P55302	Lrpap1	Alpha-2-macroglobulin receptor-associated protein	3096649	4174543	4451989	3832311	3337555	3984561	4682614	4436154	3888873	4110221	1.05692	0.0798638	0.62337
Q91ZW3	Smarca5	SWI/SNF-related matrix-associated actin-dependent regulator of chromatin subfamily A member 5	292838	283598	302100	227913	256563	242399	226380	220295	276612	236409	0.854659	-0.226579	0.0936772
P55937	Golga3	Golgin subfamily A member 3	1544868	1466555	1405593	1215459	1372766	1271635	1285164	1558698	1.40812e+06	1.37207e+06	0.974396	-0.0374194	0.727831
P55772	Entpd1	Ectonucleoside triphosphate diphosphohydrolase 1	735997	620436	714223	624850	618699	552705	557797	574355	673876	575889	0.854591	-0.226693	0.0307513
Q6RHR9	Magi1	Membrane-associated guanylate kinase, WW and PDZ domain-containing protein 1	137158	112325	112980	109176	108721	102837	96907	94541	117910	100752	0.85448	-0.226882	0.053321
P56213	Gfer	FAD-linked sulfhydryl oxidase ALR	237387	229033	234833	235024	233825	239372	230451	208015	234069	227916	0.973711	-0.0384348	0.438908
P56375	Acyp2	Acylphosphatase-2	2424831	2144535	2129838	1618199	1925491	1562458	1600083	1697132	2.07935e+06	1696291	0.815779	-0.293749	0.104047
P56376	Acyp1	Acylphosphatase-1	1162446	991763	1055154	838191	984423	834749	866674	901392	1.01189e+06	896810	0.886273	-0.174177	0.201281
P56379	Atp5mj	6.8 kDa mitochondrial proteolipid	21776	30373	24324	28287	16619	21261	33238	19821	26190	22734.8	0.86807	-0.204117	0.362748
P56380	Nudt2	Bis(5-nucleosyl)-tetraphosphatase [asymmetrical]	877987	762233	770232	795564	814286	741333	752815	851803	801504	790059	0.985721	-0.0207489	0.764561
P56387	Dynlt3	Dynein light chain Tctex-type 3	158045	124399	183759	228996	210839	208148	209411	142678	173800	192769	1.10914	0.149447	0.501629
P56389	Cda	Cytidine deaminase	11685722	11578171	12605143	11362333	12643597	13001469	11987419	12523619	1.18078e+07	12539026	1.06192	0.0866799	0.0809498
P56391	Cox6b1	Cytochrome c oxidase subunit 6B1	24236204	22293144	19644329	28607386	22406918	31390145	27679867	31076603	2.36953e+07	2.81384e+07	1.18751	0.247941	0.17186
P56392	Cox7a1	Cytochrome c oxidase subunit 7A1, mitochondrial	99462	115819	104518	120432	94622	123910	96167	99833	110058	103633	0.941624	-0.0867773	0.444214
P56394	Cox17	Cytochrome c oxidase copper chaperone	720285	719643	702691	616080	648265	567904	667687	725070	689675	652232	0.945709	-0.080532	0.399031
P56395	Cyb5a	Cytochrome b5	3785033	6589113	7260168	5419212	4843660	5587401	5401167	5052150	5.76338e+06	5.22109e+06	0.905908	-0.142563	0.660025
P56399	Usp5	Ubiquitin carboxyl-terminal hydrolase 5	7643907	7336982	7239672	6274728	6947458	6281451	6524922	6587145	7.12382e+06	6585244	0.924398	-0.113415	0.178684
P56402	Aqp2	Aquaporin-2	133297	378088	242427	254745	148178	285371	231995	261902	252139	231862	0.919577	-0.120957	0.860472
P56480	Atp5f1b	ATP synthase subunit beta, mitochondrial	72829396	71336662	65593681	117580709	81260342	105949955	101285869	102077456	81835112	9.76434e+07	1.19317	0.254803	0.238318
P56542	Dnase2	Deoxyribonuclease-2-alpha	163668	155499	156604	115692	150622	140224	137989	145844	147866	143670	0.971623	-0.0415316	0.818378
P56546	Ctbp2	C-terminal-binding protein 2	223344	226593	193495	225642	268452	230986	227301	245622	217268	243090	1.11885	0.162013	0.0809349
P56565	S100a1	Protein S100-A1	3652426	5182463	4435762	3947846	3682011	3810823	3910172	3868753	4.30462e+06	3.81794e+06	0.886939	-0.173093	0.239891
P56677	St14	Suppressor of tumorigenicity 14 protein homolog	94983	96455	78528	75226	76869	69889	84709	104775	86298	84060.5	0.974072	-0.0378991	0.779549
P56695	Wfs1	Wolframin	207715	241292	232933	216547	206803	207486	218550	241755	224622	218648	0.973408	-0.0388842	0.604555
P56812	Pdcd5	Programmed cell death protein 5	608112	630318	590423	567148	610866	592882	633428	652293	599000	622367	1.03901	0.0552095	0.256726
P56873	Znrd2	Sjoegren syndrome/scleroderma autoantigen 1 homolog	58987	43164	56652	59724	61279	67312	44932	37156	54631.8	52669.8	0.964087	-0.052765	0.737526
P56959	Fus	RNA-binding protein FUS	2074862	1997533	2556483	1781796	1962150	1820905	1730021	1560016	2.10267e+06	1768273	0.840966	-0.24988	0.117957
P56960	Exosc10	Exosome component 10	194290	165408	178747	167543	163945	159093	178218	171950	176497	168302	0.953566	-0.0685956	0.343037
P57016	Lad1	Ladinin-1	1657534	1625682	1338999	1140433	1464883	1172119	1194469	1417275	1440662	1.31219e+06	0.910822	-0.134759	0.4461
P57080	Usp25	Ubiquitin carboxyl-terminal hydrolase 25	70511	80151	84617	63998	75964	69294	65445	65237	74819.2	68985	0.922022	-0.117127	0.337423
P57680	Evc	Ellis-van Creveld syndrome protein homolog	33907	30029	32362	26165	28564	27426	26135	25435	30615.8	26890	0.878306	-0.187204	0.109471
P84084	Arf5	ADP-ribosylation factor 5	4711893	4410413	4862743	6503787	6625826	6866472	6997264	6699932	5122209	6.79737e+06	1.32704	0.408211	0.04022
P57722	Pcbp3	Poly(rC)-binding protein 3	38841	28937	29842	44768	42375	37602	38414	39969	35597	39590	1.11217	0.15338	0.334401
P57746	Atp6v1d	V-type proton ATPase subunit D	2000808	1962269	2040495	2056256	2024597	1971644	1923639	1907494	2014957	1.95684e+06	0.971159	-0.0422207	0.138306
P52196	Tst	Thiosulfate sulfurtransferase	2503005	2678397	2100742	3819114	3261893	4233533	3444195	3757973	2.77531e+06	3.6744e+06	1.32396	0.404857	0.0918839
P57776	Eef1d	Elongation factor 1-delta	9136795	7286784	7722528	6905896	8552859	6763256	7006645	6971295	7.763e+06	7.32351e+06	0.943387	-0.0840784	0.507874
P57780	Actn4	Alpha-actinin-4	22553371	26965119	26318110	23990779	22965616	23252275	23975781	23353693	2.49568e+07	2.33868e+07	0.937091	-0.0937385	0.229069
P57784	Snrpa1	U2 small nuclear ribonucleoprotein A	597654	495800	539006	539684	589687	488894	574822	564895	543036	554574	1.02125	0.0303334	0.729222
P58021	Tm9sf2	Transmembrane 9 superfamily member 2	1303767	1353858	1407180	1154271	1222029	1351835	1244521	1192207	1304769	1252648	0.960053	-0.0588133	0.474811
P58044	Idi1	Isopentenyl-diphosphate Delta-isomerase 1	1176849	952584	1155629	1115978	1126728	1112259	1308707	1247950	1100260	1198911	1.08966	0.12388	0.214457
P58058	Nadk	NAD kinase	216366	191879	253509	241606	218447	305212	205835	207224	225840	234180	1.03693	0.0523138	0.813255
P58059	Mrps21	28S ribosomal protein S21, mitochondrial	139327	141618	124911	148621	129540	138309	129693	122281	138619	129956	0.937501	-0.0931071	0.209664
P58064	Mrps6	28S ribosomal protein S6, mitochondrial	1332470	1253284	1172801	1275912	1195424	1348423	1246453	1401572	1.25862e+06	1297968	1.03127	0.0444158	0.532761
P58137	Acot8	Acyl-coenzyme A thioesterase 8	1856895	1886990	1779180	1546942	1696000	1677864	1723856	1839702	1.7675e+06	1.73436e+06	0.981247	-0.027312	0.754355
P58158	B3gat3	Galactosylgalactosylxylosylprotein 3-beta-glucuronosyltransferase 3	78644	60811	54625	81263	83669	75094	75993	79590	68835.8	78586.5	1.14165	0.191123	0.232482
P58252	Eef2	Elongation factor 2	70199429	65025444	73252878	61359674	68911374	69756520	67061390	66079347	6.74594e+07	6.79522e+07	1.00731	0.0105008	0.832956
P58281	Opa1	Dynamin-like 120 kDa protein, mitochondrial;Dynamin-like 120 kDa protein, form S1	8830760	9161231	9054051	10873660	9060109	9772481	9896297	9962458	9.47993e+06	9.67284e+06	1.02035	0.0290633	0.682917
P58389	Ptpa	Serine/threonine-protein phosphatase 2A activator	1064183	1049029	1113443	1135245	1218785	1172638	1118892	1047844	1090475	1.13954e+06	1.04499	0.0634946	0.305929
P58404	Strn4	Striatin-4	6530324	3840281	4576995	4100861	4640057	3767970	3494347	3541306	4.76212e+06	3860920	0.810757	-0.302658	0.214089
P58501	Paxbp1	PAX3- and PAX7-binding protein 1	104279	92399	96918	95567	89319	86246	82824	89009	97290.8	86849.5	0.89268	-0.163785	0.0132115
P58735	Slc26a1	Sulfate anion transporter 1	513912	524375	543481	443109	465324	458286	520141	532019	506219	493942	0.975748	-0.0354193	0.700674
P58771	Tpm1	Tropomyosin alpha-1 chain	4449624	5522971	4605859	3561164	3871461	3872479	4139734	4364163	4.5349e+06	4.06196e+06	0.89571	-0.158896	0.358516
P58802	Tbc1d10a	TBC1 domain family member 10A	368138	355031	373412	349699	351298	325116	340275	345893	361570	340646	0.942129	-0.0860038	0.0392414
P58854	Tubgcp3	Gamma-tubulin complex component 3	46724	32305	35323	30370	39048	27599	29339	30188	36180.5	31543.5	0.871837	-0.19787	0.322559
P58871	Tnks1bp1	182 kDa tankyrase-1-binding protein	432287	504788	474953	350427	428776	416437	388679	423545	440614	414359	0.940414	-0.0886324	0.563166
P59016	Vps33b	Vacuolar protein sorting-associated protein 33B	527697	482294	522611	464733	491979	452524	417320	384201	499334	436506	0.874177	-0.194003	0.077786
P59017	Bcl2l13	Bcl-2-like protein 13	1465592	1523281	1446783	1638316	1392045	1516701	1642957	1597103	1518493	1.5372e+06	1.01232	0.017666	0.81154
P59041	Dnajc30	DnaJ homolog subfamily C member 30	56845	43833	35179	58855	48521	54258	58767	63700	48678	56311.5	1.15682	0.21016	0.288934
Q75N62	Gimap8	GTPase IMAP family member 8	126416	134896	122642	103850	102565	95451	104034	114746	121951	104199	0.854433	-0.22696	0.066946
P59113	Fermt1	Fermitin family homolog 1	536919	544543	522155	440089	467433	446628	427335	467078	510926	452118	0.884899	-0.176415	0.089098
P59114	Pcif1	Phosphorylated CTD-interacting factor 1	197737	184197	185337	181013	178797	169052	162368	148278	187071	164624	0.880007	-0.184413	0.0375776
P59158	Slc12a3	Solute carrier family 12 member 3	715048	714360	671958	607274	609956	685830	622836	622853	677160	635369	0.938285	-0.0919026	0.233676
P59235	Nup43	Nucleoporin Nup43	155873	146330	130728	144638	159790	145867	146450	150342	144392	150612	1.04308	0.0608458	0.350367
P59242	Cgn	Cingulin	749830	731823	661984	562937	609587	568912	580709	633665	676644	598218	0.884097	-0.177724	0.16843
P59325	Eif5	Eukaryotic translation initiation factor 5	2011214	1980273	1965958	1546608	1821381	1566065	1609183	1640948	1.87601e+06	1.65939e+06	0.884532	-0.177013	0.160376
P59326	Ythdf1	YTH domain-containing family protein 1	28264	28481	26779	16980	27664	22588	19190	22492	25126	22983.5	0.91473	-0.128583	0.621656
P59328	Wdhd1	WD repeat and HMG-box DNA-binding protein 1	188702	165878	172504	194328	161923	172242	168754	168982	180353	167975	0.931369	-0.102575	0.158634
P59438	Hps5	Hermansky-Pudlak syndrome 5 protein homolog	23124	18855	21444	17347	20105	18074	19153	21221	20192.5	19638.2	0.972552	-0.0401532	0.762126
P59481	Lman2l	VIP36-like protein	125220	124095	135982	131400	136357	128674	126312	116600	129174	126986	0.983058	-0.0246519	0.662051
P59644	Inpp5j	Phosphatidylinositol 4,5-bisphosphate 5-phosphatase A	24124	19445	31767	22297	24347	26714	21275	17927	24408.2	22565.8	0.924513	-0.113234	0.608313
P59672	Anks1a	Ankyrin repeat and SAM domain-containing protein 1A	138612	156576	136124	102426	117188	104096	106243	128081	133434	113902	0.853617	-0.228339	0.205501
P59708	Sf3b6	Splicing factor 3B subunit 6	297802	239766	295095	270978	302091	249680	241869	194639	275910	247070	0.895471	-0.159281	0.304705
P59729	Rin3	Ras and Rab interactor 3	232490	207866	185080	144850	169600	149963	148879	150757	192572	154800	0.803856	-0.314991	0.133983
P59759	Mrtfb	MKL/myocardin-like protein 2	35539	33814	37320	33283	33051	34915	31899	40301	34989	35041.5	1.0015	0.0021631	0.979825
P59764	Dock4	Dedicator of cytokinesis protein 4	30674	38208	33442	18053	24382	22917	25130	23641	30094.2	24017.5	0.798076	-0.325402	0.333907
P59808	Sash1	SAM and SH3 domain-containing protein 1	206865	173680	194007	178451	192509	165270	188342	187447	188251	183392	0.97419	-0.0377249	0.646661
P59913	Pcmtd1	Protein-L-isoaspartate O-methyltransferase domain-containing protein 1	116050	185526	140866	102338	118655	146012	134912	138513	136195	134523	0.987723	-0.0178209	0.942555
Q5RJG7	Crppa	Isoprenoid synthase domain-containing protein	13066	10515	12818	16361	18489	16954	16525	17753	13190	17430.2	1.32147	0.402149	0.044401
P60060	Sec61g	Protein transport protein Sec61 subunit gamma	9348	9891	7754	12894	12152	13074	11719	12605	9971.75	12387.5	1.24226	0.312966	0.110965
P60122	Ruvbl1	RuvB-like 1	923880	799030	838041	899286	906309	833486	861503	819770	865059	855267	0.98868	-0.0164241	0.802214
P60229	Eif3e	Eukaryotic translation initiation factor 3 subunit E	639713	761063	726582	632356	653527	635117	704477	710752	689928	675968	0.979766	-0.0294914	0.746866
P60334	Cdo1	Cysteine dioxygenase type 1	202625	204383	185781	160852	167371	185670	158720	182922	188410	173671	0.921769	-0.117523	0.288181
P60335	Pcbp1	Poly(rC)-binding protein 1	1608294	1264393	1727763	1970343	1854622	1790690	1590837	1238813	1.6427e+06	1.61874e+06	0.985416	-0.0211958	0.917824
P60603	Romo1	Reactive oxygen species modulator 1	229305	154707	232518	367891	273940	328225	237428	182200	246105	255448	1.03796	0.0537556	0.784937
P60605	Ube2g2	Ubiquitin-conjugating enzyme E2 G2	266580	258724	289615	245881	236838	249152	251971	255631	265200	248398	0.936644	-0.0944272	0.162227
P60670	Nploc4	Nuclear protein localization protein 4 homolog	1789084	1630944	1705962	1493943	1671287	1588168	1564106	1480130	1.65498e+06	1.57592e+06	0.952229	-0.0706198	0.343934
P60710	Actb	Actin, cytoplasmic 1;Actin, cytoplasmic 1, N-terminally processed;Actin, cytoplasmic 2;Actin, cytoplasmic 2, N-terminally processed	49055257	75347903	60670650	54923571	53054234	57084509	63154378	68411293	5.99993e+07	6.04261e+07	1.00711	0.0102252	0.893046
P60766	Cdc42	Cell division control protein 42 homolog	17433172	14463221	14482078	14357402	14637486	13446039	14495056	15199586	1.5184e+07	1.44445e+07	0.951302	-0.0720244	0.420864
P60824	Cirbp	Cold-inducible RNA-binding protein	189472	201764	233210	218300	212590	183277	194792	175810	210686	191617	0.90949	-0.13687	0.175104
P60840	Ensa	Alpha-endosulfine	166890	170101	164427	136977	155402	137263	129103	140583	159599	140588	0.880883	-0.182978	0.098087
P60843	Eif4a1	Eukaryotic initiation factor 4A-I	11459027	12089159	12269820	9861447	10831470	10775552	10806080	11339635	1.14199e+07	1.09382e+07	0.957821	-0.0621721	0.490566
P60867	Rps20	40S ribosomal protein S20	1559380	1768574	1756374	1562046	1607425	1728659	1932763	2018547	1.66159e+06	1.82185e+06	1.09645	0.132836	0.208221
P60904	Dnajc5	DnaJ homolog subfamily C member 5	836609	762732	712935	640149	717687	586836	724405	765318	738106	698562	0.946424	-0.0794414	0.520974
P61021	Rab5b	Ras-related protein Rab-5B	1128115	913484	879915	911100	973555	877217	941003	1003914	958154	948922	0.990366	-0.0139669	0.929839
P61022	Chp1	Calcineurin B homologous protein 1	1251687	1194258	1270524	1233740	1170189	1119883	1147384	1115824	1.23755e+06	1138320	0.919816	-0.120583	0.00314567
P61027	Rab10	Ras-related protein Rab-10	619704	601001	648499	577698	550009	557149	564849	578483	611726	562622	0.91973	-0.120717	0.0345034
P61028	Rab8b	Ras-related protein Rab-8B	109450	81222	76806	99318	97345	84740	97296	99952	91699	94833.2	1.03418	0.048487	0.668621
P61079	Ube2d3	Ubiquitin-conjugating enzyme E2 D3;Ubiquitin-conjugating enzyme E2 D2B;Ubiquitin-conjugating enzyme E2 D2	572376	413059	511674	913309	895561	938863	863694	627759	602604	831469	1.37979	0.464451	0.127095
P61082	Ube2m	NEDD8-conjugating enzyme Ubc12	4275791	4292437	4391291	3302136	3742198	3734999	3518005	3698446	4.06541e+06	3673412	0.903576	-0.146281	0.254007
P61087	Ube2k	Ubiquitin-conjugating enzyme E2 K	2181818	2304522	2124665	1686801	2014702	1899160	1943201	2086501	2.07445e+06	1985891	0.957309	-0.0629435	0.633061
P61089	Ube2n	Ubiquitin-conjugating enzyme E2 N	1305987	1906367	1685575	1700647	1661131	1902545	1885684	1977178	1649644	1.85663e+06	1.12548	0.170535	0.224561
P61161	Actr2	Actin-related protein 2	1738363	1925436	1892185	1754114	1959910	1917019	1888371	1865436	1.82752e+06	1907684	1.04386	0.0619315	0.194592
P61164	Actr1a	Alpha-centractin	3940101	4599943	4424064	3017376	3711105	3844988	3573761	3580369	3995371	3.67756e+06	0.920454	-0.119582	0.516338
P61202	Cops2	COP9 signalosome complex subunit 2	1210103	1159500	1190522	1118363	1218641	1122341	1154924	1207436	1169622	1.17584e+06	1.00531	0.00764389	0.847838
P61205	Arf3	ADP-ribosylation factor 3;ADP-ribosylation factor 1;ADP-ribosylation factor 2	5620252	5412931	5801160	4775142	5547638	5370225	5218756	5443008	5.40237e+06	5.39491e+06	0.998618	-0.00199476	0.982532
Q9CPN9	2210010C04Rik	NA	22356	17594	18111	29838	29285	30103	31524	25180	21974.8	29023	1.32074	0.40135	0.0870567
P61222	Abce1	ATP-binding cassette sub-family E member 1	4876468	4503156	4637575	4100600	4538879	4397963	4193581	4050616	4.52945e+06	4.29526e+06	0.948296	-0.0765904	0.289426
P61255	Rpl26	60S ribosomal protein L26	3848280	4186772	4829455	3505492	3570305	4233669	4388283	4657080	4.0925e+06	4.21233e+06	1.02928	0.0416376	0.738305
P61290	Psme3	Proteasome activator complex subunit 3	1207601	1334576	1368756	1129133	1146267	1171370	1207117	1214810	1.26002e+06	1184891	0.940377	-0.0886883	0.284547
P61294	Rab6b	Ras-related protein Rab-6B	34933	39808	48714	33425	37804	38509	41341	43145	39220	40199.8	1.02498	0.035597	0.723858
Q9CQL1	Magohb	Protein mago nashi homolog 2;Protein mago nashi homolog	435355	386436	565308	614244	511039	507244	460606	358748	500336	459409	0.918202	-0.123117	0.592021
P61358	Rpl27	60S ribosomal protein L27	254621	230432	282554	256553	232323	277598	242018	218608	256040	242637	0.947652	-0.0775711	0.434435
P61406	Smg6	Telomerase-binding protein EST1A	107821	92207	100204	75735	79304	74886	75837	83082	93991.8	78277.2	0.83281	-0.263941	0.101013
P61458	Pcbd1	Pterin-4-alpha-carbinolamine dehydratase	10320260	13897619	12969677	10202960	9489392	11642659	11143670	10269860	11847629	1.06364e+07	0.897766	-0.155589	0.317128
P61514	Rpl37a	60S ribosomal protein L37a	609597	434410	436840	359148	427053	350491	387395	375076	459999	385004	0.836967	-0.256757	0.243215
Q8BXN9	Tmem87a	Transmembrane protein 87A	175916	184053	204114	174299	159040	162992	167502	141177	184596	157678	0.85418	-0.227388	0.0234629
P61620	Sec61a1	Protein transport protein Sec61 subunit alpha isoform 1	1288432	1167674	1416520	1216307	1192707	1199648	1248031	1112940	1.27223e+06	1.18833e+06	0.934052	-0.0984258	0.229356
P61750	Arf4	ADP-ribosylation factor 4	1277985	1498818	1377996	1067369	1332532	1285036	1318322	1556340	1305542	1.37306e+06	1.05171	0.0727432	0.542269
P61759	Vbp1	Prefoldin subunit 3	792289	818889	863220	697826	766566	782764	719555	631545	793056	725108	0.914321	-0.129228	0.223095
P61804	Dad1	Dolichyl-diphosphooligosaccharide--protein glycosyltransferase subunit DAD1	205155	231207	192767	133586	120974	125571	166544	178235	190679	147831	0.775288	-0.367195	0.1575
P61922	Abat	4-aminobutyrate aminotransferase, mitochondrial	14908886	13963172	10965473	16098349	12629039	13519005	11896599	12136726	13983970	1.25453e+07	0.897123	-0.156622	0.323415
P61924	Copz1	Coatomer subunit zeta-1	1135277	740697	1220845	1158538	1168812	1195831	830317	468455	1.06384e+06	915854	0.860895	-0.216091	0.467709
P61957	Sumo2	Small ubiquitin-related modifier 2	425366	724808	571156	494706	507700	560887	667998	762592	554009	624794	1.12777	0.173472	0.414915
P61961	Ufm1	Ubiquitin-fold modifier 1	97499	99963	120941	188977	169672	159440	149716	109695	126845	147131	1.15993	0.214032	0.384051
P61963	Dcaf7	DDB1- and CUL4-associated factor 7	185348	151639	147727	155818	172889	141197	144031	149068	160133	151796	0.947939	-0.0771345	0.473375
P61965	Wdr5	WD repeat-containing protein 5	255200	219277	260039	237447	230580	225619	216901	204533	242991	219408	0.902949	-0.147284	0.0810994
P61979	Hnrnpk	Heterogeneous nuclear ribonucleoprotein K	13479892	14159489	14832564	12760994	14419027	12516852	14448893	13812364	1.38082e+07	13799284	0.999352	-0.000935485	0.987707
P61982	Ywhag	14-3-3 protein gamma;14-3-3 protein gamma, N-terminally processed	3782296	4199360	4439414	4048834	3986965	4320366	4010752	3528148	4117476	3.96156e+06	0.962133	-0.0556924	0.491004
P62046	Lrch1	Leucine-rich repeat and calponin homology domain-containing protein 1	36006	32599	31442	31948	32039	37421	29418	30983	32998.8	32465.2	0.983833	-0.0235151	0.764999
P48036	Anxa5	Annexin A5	61258997	57535332	57725960	47326423	50421949	46447733	45591246	48707663	55961678	4.77921e+07	0.854016	-0.227666	0.0646662
P62073	Timm10	Mitochondrial import inner membrane translocase subunit Tim10	698576	630989	622695	578312	630144	579970	584295	594666	632643	597269	0.944085	-0.0830114	0.260885
Q9QZZ6	Dpt	Dermatopontin	87932	88539	94626	81430	119236	96986	130440	118612	88131.8	116318	1.31983	0.400347	0.0146044
P62082	Rps7	40S ribosomal protein S7	2933603	2875250	4595008	4588952	4292602	4404726	3847134	3128095	3.7482e+06	3.91814e+06	1.04534	0.0639695	0.705376
P62137	Ppp1ca	Serine/threonine-protein phosphatase PP1-alpha catalytic subunit	128294	166306	126729	98917	109256	149453	145203	171861	130062	143943	1.10673	0.146306	0.488047
Q61207	Psap	Prosaposin	38442760	37386329	32879140	32678890	47895376	39508509	48092707	50845088	3.53468e+07	46585420	1.31795	0.3983	0.0086304
P62192	Psmc1	26S protease regulatory subunit 4	4155308	3667736	3941218	3579224	4026563	3766175	3608529	3422911	3.83587e+06	3.70604e+06	0.966154	-0.0496742	0.502997
P62196	Psmc5	26S protease regulatory subunit 8	6729519	5832523	6290980	5982112	6475692	6410345	5994535	5529630	6.20878e+06	6.10255e+06	0.98289	-0.0248983	0.726058
P62242	Rps8	40S ribosomal protein S8	2119329	2384861	2712309	2505833	2510543	2536452	2744657	2533472	2430583	2581281	1.062	0.0867848	0.318903
P62245	Rps15a	40S ribosomal protein S15a	81569	111482	97484	67360	77461	86346	88927	91384	89473.8	86029.5	0.961505	-0.056633	0.849226
P62254	Ube2g1	Ubiquitin-conjugating enzyme E2 G1;Ubiquitin-conjugating enzyme E2 G1, N-terminally processed	247381	240021	258386	198577	225601	216493	218970	219233	236091	220074	0.932158	-0.101354	0.342873
P62257	Ube2h	Ubiquitin-conjugating enzyme E2 H	350020	368882	379611	357119	370048	375299	358518	372742	363908	369152	1.01441	0.0206402	0.509707
P08122	Col4a2	Collagen alpha-2(IV) chain;Canstatin	142425	130087	127904	110534	108811	105963	109722	111780	127738	109069	0.853853	-0.227941	0.0576658
P62264	Rps14	40S ribosomal protein S14	3680875	3879463	4692361	3520995	3867683	4457229	4521309	4238936	3.94342e+06	4.27129e+06	1.08314	0.115223	0.300389
P62267	Rps23	40S ribosomal protein S23	1427491	1714182	1652321	1295229	1482896	1527404	1857256	2166272	1.52231e+06	1758457	1.15513	0.208052	0.259535
P62274	Rps29	40S ribosomal protein S29	85339	76041	64960	70301	72038	68978	84448	89350	74160.2	78703.5	1.06126	0.0857817	0.515235
P62281	Rps11	40S ribosomal protein S11	4195431	4650358	6474802	4112998	4699564	5073133	5044094	4470904	4.8584e+06	4.82192e+06	0.992493	-0.0108716	0.941888
P62301	Rps13	40S ribosomal protein S13	4691187	4577792	5020621	4849409	4966994	5447757	5272952	5831887	4.78475e+06	5.3799e+06	1.12438	0.169134	0.0315945
P62305	Snrpe	Small nuclear ribonucleoprotein E	445428	479747	470690	337616	406181	345348	363841	389042	433370	376103	0.867856	-0.204472	0.20472
P18894	Dao	D-amino-acid oxidase	6080884	6786240	7601510	6213683	5402928	6038206	5753202	5588141	6.67058e+06	5.69562e+06	0.853842	-0.227959	0.0472712
P62309	Snrpg	Small nuclear ribonucleoprotein G	301442	257955	267059	310896	340053	285704	302024	291787	284338	304892	1.07229	0.100691	0.283527
P62311	Lsm3	U6 snRNA-associated Sm-like protein LSm3	969034	841543	788268	634938	744937	596714	654548	686458	808446	670664	0.829572	-0.26956	0.138186
P62313	Lsm6	U6 snRNA-associated Sm-like protein LSm6	440904	382360	379211	373823	401355	356052	365471	356527	394074	369851	0.938531	-0.0915232	0.243315
O09043	Napsa	Napsin-A	163458	134372	148297	230723	221720	196145	249731	220339	169212	221984	1.31186	0.391618	0.0853075
P62317	Snrpd2	Small nuclear ribonucleoprotein Sm D2	3713005	3274459	3689334	3530342	3558976	3190991	3240004	2894806	3551785	3.22119e+06	0.906923	-0.140949	0.107492
P62320	Snrpd3	Small nuclear ribonucleoprotein Sm D3	128700	145050	131656	110575	117531	105147	114326	129288	128995	116573	0.9037	-0.146084	0.211865
P62331	Arf6	ADP-ribosylation factor 6	1171148	1029216	932531	806461	964773	798078	895219	985380	984839	910862	0.924885	-0.112655	0.469147
P62334	Psmc6	26S protease regulatory subunit 10B	1099510	1046370	1116007	1003085	1054279	1030793	1003204	939530	1066243	1.00695e+06	0.944392	-0.0825421	0.151545
Q8VC97	Upb1	Beta-ureidopropionase	271915	280455	281731	225064	258656	218260	213179	214240	264791	226084	0.853819	-0.227998	0.0685771
P62342	Selenot	Selenoprotein T	92686	121000	104912	86081	84443	99576	107729	110638	101170	100596	0.994334	-0.00819787	0.979089
P62482	Kcnab2	Voltage-gated potassium channel subunit beta-2	55097	53220	48639	47100	50442	44511	43436	55940	51014	48582.2	0.952332	-0.0704639	0.486686
P62488	Polr2g	DNA-directed RNA polymerase II subunit RPB7	241250	194582	179334	175873	185311	175743	174195	180340	197760	178897	0.904619	-0.144618	0.293121
P62492	Rab11a	Ras-related protein Rab-11A	250987	162578	230682	227627	221315	197875	187793	154113	217968	190274	0.872943	-0.196041	0.325863
P62500	Tsc22d1	TSC22 domain family protein 1	279991	275868	267851	244133	278123	269264	304478	340969	266961	298208	1.11705	0.159694	0.140585
P62627	Dynlrb1	Dynein light chain roadblock-type 1	491015	482703	467277	581431	588847	555605	544046	484177	505606	543169	1.07429	0.103385	0.298581
P11352	Gpx1	Glutathione peroxidase 1	19091190	21633366	21707343	25958583	25963347	25875213	30973469	32995618	2.20976e+07	2.89519e+07	1.31018	0.389768	0.02233
Q99PT1	Arhgdia	Rho GDP-dissociation inhibitor 1	10881010	10667788	10981948	8765472	9259228	9147254	8183757	8655796	1.03241e+07	8.81151e+06	0.853493	-0.228549	0.0547594
P62717	Rpl18a	60S ribosomal protein L18a	1460951	1791016	1916779	1688613	1674252	1802869	2025981	2102377	1.71434e+06	1.90137e+06	1.1091	0.149386	0.230232
P68033	Actc1	Actin, alpha cardiac muscle 1;Actin, aortic smooth muscle;Actin, alpha skeletal muscle;Actin, gamma-enteric smooth muscle	115485232	81023381	99179808	168175415	185842004	167572736	147045936	124507821	115965959	1.56242e+08	1.34731	0.430082	0.130121
P62743	Ap2s1	AP-2 complex subunit sigma	337461	309033	316692	293739	320926	268814	275407	301925	314231	291768	0.928514	-0.107005	0.188996
P62748	Hpcal1	Hippocalcin-like protein 1;Neuron-specific calcium-binding protein hippocalcin	892958	894565	839281	695459	722185	698294	715520	841468	830566	744367	0.896217	-0.158081	0.196989
P62751	Rpl23a	60S ribosomal protein L23a	8729955	10336827	11233523	9185088	9535536	10136825	10926718	11018474	9.87135e+06	1.04044e+07	1.054	0.0758731	0.440402
P62754	Rps6	40S ribosomal protein S6	8777231	11322452	12863111	8693404	8571625	9364571	10031605	9387113	1.0414e+07	9.33873e+06	0.896743	-0.157233	0.403475
P62774	Mtpn	Myotrophin	5726169	5861794	5502693	4293655	4889763	4660121	4601563	4878815	5.34608e+06	4.75757e+06	0.889917	-0.168257	0.224999
P35283	Rab12	Ras-related protein Rab-12	72480	74361	72234	59787	58499	62487	57738	59255	69715.5	59494.8	0.853393	-0.228717	0.047846
P62814	Atp6v1b2	V-type proton ATPase subunit B, brain isoform	21426233	21206717	20730685	20045135	20915286	20813452	22108151	22538693	2.08522e+07	2.15939e+07	1.03557	0.0504244	0.215316
P62821	Rab1A	Ras-related protein Rab-1A	5482515	4207291	4919096	5413551	5339128	5092674	4902165	4475497	5.00561e+06	4952366	0.989362	-0.0154289	0.922665
P62827	Ran	GTP-binding nuclear protein Ran;GTP-binding nuclear protein Ran, testis-specific isoform	485319	349025	376168	391857	383923	360885	393371	363255	400592	375358	0.937009	-0.0938654	0.481195
P62830	Rpl23	60S ribosomal protein L23	3399459	2867808	3363474	3170758	3629895	3410217	3694082	3401003	3.20037e+06	3.5338e+06	1.10418	0.142979	0.0767172
P62835	Rap1a	Ras-related protein Rap-1A	1750650	1488636	1450697	1259655	1319215	1175932	1265738	1321966	1.48741e+06	1.27071e+06	0.854313	-0.227164	0.106227
P62843	Rps15	40S ribosomal protein S15	3169164	2646385	3244690	2469885	2630083	2396590	2677584	2761926	2882531	2.61655e+06	0.907725	-0.139673	0.279395
P62702	Rps4x	40S ribosomal protein S4, X isoform	4797457	4373432	5103530	5807202	5965208	6280250	7055872	6986588	5.02041e+06	6.57198e+06	1.30905	0.388524	0.0116245
P62852	Rps25	40S ribosomal protein S25	1002282	1444762	1320034	1148693	1060437	1360886	1585816	1801844	1.22894e+06	1.45225e+06	1.1817	0.240868	0.306005
P62855	Rps26	40S ribosomal protein S26	578847	704888	872451	757878	702499	751023	746971	700713	728516	725302	0.995588	-0.00637983	0.950762
P62858	Rps28	40S ribosomal protein S28	748355	873021	1041286	751517	791130	875607	1042570	1057772	853545	941770	1.10336	0.141908	0.37661
P62869	Elob	Transcription elongation factor B polypeptide 2	4328450	4419247	4451626	3624826	4277270	4043861	4411474	4324530	4.20604e+06	4.26428e+06	1.01385	0.0198418	0.765799
Q9CSH3	Dis3	Exosome complex exonuclease RRP44	603579	568999	608827	458199	514745	484909	442308	468931	559901	477723	0.853228	-0.228997	0.099905
P62880	Gnb2	Guanine nucleotide-binding protein G(I)/G(S)/G(T) subunit beta-2	657820	557273	617481	668496	657668	615045	628561	590295	625268	622892	0.996201	-0.00549091	0.966969
P62889	Rpl30	60S ribosomal protein L30	1673118	1412067	1652347	1653872	1738155	1659993	1739301	1735352	1597851	1.7182e+06	1.07532	0.104765	0.160814
P62892	Rpl39	60S ribosomal protein L39	50721	45283	61383	42536	45970	55113	57443	49803	49980.8	52082.2	1.04205	0.0594192	0.638808
P62897	Cycs	Cytochrome c, somatic	48132147	51259125	49245247	47994487	56741496	49893172	58373865	56265023	4.91578e+07	55318389	1.12532	0.17034	0.035712
P62900	Rpl31	60S ribosomal protein L31	3000676	3950825	4703224	4057961	3552238	4214263	4737261	4116436	3.92817e+06	4.15505e+06	1.05776	0.0810077	0.589993
P62908	Rps3	40S ribosomal protein S3	4563235	4657658	4779917	4026591	4432000	4540940	5092542	5364315	4.50685e+06	4.85745e+06	1.07779	0.108079	0.261342
P62911	Rpl32	60S ribosomal protein L32	2341064	2172145	2372182	2046527	2122737	2106327	2252430	2406509	2.23298e+06	2.222e+06	0.995083	-0.0071107	0.923992
Q61084	Map3k3	Mitogen-activated protein kinase kinase kinase 3	31932	38174	36338	29205	26401	27795	28853	32618	33912.2	28916.8	0.852693	-0.229901	0.0879203
P62918	Rpl8	60S ribosomal protein L8	3475048	2369346	3605135	3706829	3697661	3607273	3531682	2594257	3.28909e+06	3.35772e+06	1.02087	0.0297929	0.851544
P62932	Fbxo40	F-box only protein 40	128967	132616	136629	122119	128870	123717	134261	139680	130083	131632	1.01191	0.0170806	0.753132
P62960	Ybx1	Nuclease-sensitive element-binding protein 1	5249771	3497827	4648768	3983022	4358791	3791788	4051858	4064005	4344847	4.06661e+06	0.935962	-0.0954786	0.585647
Q8CHC4	Synj1	Synaptojanin-1	369497	362627	352288	287054	303275	281567	293922	290247	342866	292253	0.852381	-0.23043	0.0725753
P24288	Bcat1	Branched-chain-amino-acid aminotransferase, cytosolic	657287	739044	624307	722707	755230	746269	987960	1089674	685836	894783	1.30466	0.383674	0.0695938
P62996	Tra2b	Transformer-2 protein homolog beta	366575	308615	405190	400033	422446	372980	389746	323920	370103	377273	1.01937	0.0276811	0.816481
P63001	Rac1	Ras-related C3 botulinum toxin substrate 1;Ras-related C3 botulinum toxin substrate 2	5264425	4891423	4951427	4728154	4696805	4584761	5116071	5205378	4.95886e+06	4.90075e+06	0.988283	-0.017004	0.757513
P63005	Pafah1b1	Platelet-activating factor acetylhydrolase IB subunit alpha	3211215	3381641	3462864	2709523	3026954	2688980	2781866	2746053	3.19131e+06	2.81096e+06	0.880818	-0.183085	0.109294
P63011	Rab3a	Ras-related protein Rab-3A	59789	46869	60475	51570	54979	49411	43782	42364	54675.8	47634	0.871209	-0.198909	0.158734
P63017	Hspa8	Heat shock cognate 71 kDa protein	132352348	129063357	131644788	116672438	127263683	122708449	121243414	116027958	1.27433e+08	121810876	0.95588	-0.0650986	0.260442
P63024	Vamp3	Vesicle-associated membrane protein 3	1199106	938977	1191094	1166567	1161750	1109735	1011224	874424	1123936	1.03928e+06	0.924682	-0.112971	0.3921
P63028	Tpt1	Translationally-controlled tumor protein	3775894	4902265	5328129	3911187	4035117	5053865	4468861	4014107	4.47937e+06	4.39299e+06	0.980716	-0.028093	0.899814
P63034	Cyth2	Cytohesin-2;Cytohesin-3	185670	202627	195562	162444	171769	180808	171609	174886	186576	174768	0.936713	-0.0943204	0.292926
P63037	Dnaja1	DnaJ homolog subfamily A member 1	3953322	3479037	3852123	3249864	3576417	3299685	3332131	3284232	3.63359e+06	3.37312e+06	0.928316	-0.107312	0.219392
P63038	Hspd1	60 kDa heat shock protein, mitochondrial	66128812	60278242	57303845	102492257	72132026	88108268	84806594	82169360	71550789	81804062	1.1433	0.193205	0.322841
P63044	Vamp2	Vesicle-associated membrane protein 2	218406	215199	207874	221376	239861	209621	247186	248735	215714	236351	1.09567	0.131811	0.108109
P63073	Eif4e	Eukaryotic translation initiation factor 4E	1105352	979951	1125612	913368	1142180	973704	1095208	1114242	1.03107e+06	1.08133e+06	1.04875	0.0686682	0.452426
P63085	Mapk1	Mitogen-activated protein kinase 1	3569177	3085527	3157758	2847843	3227672	2873899	2832973	2854885	3.16508e+06	2.94736e+06	0.931212	-0.102818	0.268264
P63087	Ppp1cc	Serine/threonine-protein phosphatase PP1-gamma catalytic subunit	113040	150103	133459	93675	91611	101948	106847	132943	122569	108337	0.883886	-0.178068	0.400451
P63101	Ywhaz	14-3-3 protein zeta/delta	33876806	29052121	30491255	34538478	35386838	32071392	33767486	32511952	31989665	33434417	1.04516	0.0637281	0.376834
Q5U3K5	Rabl6	Rab-like protein 6	279930	259391	307884	234134	254964	236555	226120	204017	270335	230414	0.852328	-0.230519	0.0801357
P63154	Crnkl1	Crooked neck-like protein 1	153854	158797	165977	135976	148486	125548	139915	141345	153651	138824	0.903499	-0.146405	0.121416
Q8BH64	Ehd2	EH domain-containing protein 2	488626	467352	476265	420145	428813	422083	362844	364976	463097	394679	0.85226	-0.230635	0.0311151
P63168	Dynll1	Dynein light chain 1, cytoplasmic	1114831	1304159	1542145	1345601	1338691	1301387	1415531	1133226	1326684	1.29721e+06	0.977783	-0.0324141	0.823313
P63213	Gng2	Guanine nucleotide-binding protein G(I)/G(S)/G(O) subunit gamma-2	184808	159193	178631	167283	170962	153917	161258	158362	172479	161125	0.934172	-0.0982405	0.151869
P63242	Eif5a	Eukaryotic translation initiation factor 5A-1	26603385	31469971	29403615	18931667	24567204	25622191	23448004	24955524	2.66022e+07	2.46482e+07	0.92655	-0.110059	0.640704
P63276	Rps17	40S ribosomal protein S17	3221963	2856383	3154973	2672828	2751961	2791698	3047276	2959926	2.97654e+06	2.88772e+06	0.970159	-0.0437062	0.596501
P63280	Ube2i	SUMO-conjugating enzyme UBC9	1644371	1629340	1495653	1261320	1449316	1273253	1399139	1559432	1507671	1420285	0.942039	-0.0861412	0.477949
P63300	Selenow	Selenoprotein W	128833	135478	109288	86689	113831	96371	105290	117389	115072	108220	0.940457	-0.0885664	0.674204
P63321	Rala	Ras-related protein Ral-A	2069271	1681495	1650132	1486924	1566726	1376472	1492261	1587369	1.72196e+06	1505707	0.874417	-0.193607	0.163789
P63323	Rps12	40S ribosomal protein S12	541857	449929	521766	416762	573356	437945	464464	497374	482578	493285	1.02219	0.031657	0.799531
P63325	Rps10	40S ribosomal protein S10	8641032	8585239	9856935	7695241	7729575	8504824	10632095	9702360	8.69461e+06	9.14221e+06	1.05148	0.0724219	0.61198
P63328	Ppp3ca	Serine/threonine-protein phosphatase 2B catalytic subunit alpha isoform	462576	509715	481334	410624	453577	418248	441134	427171	466062	435032	0.933421	-0.0993995	0.250201
P63330	Ppp2ca	Serine/threonine-protein phosphatase 2A catalytic subunit alpha isoform	1544943	1552027	1574158	1340153	1430453	1421356	1327758	1199514	1.50282e+06	1.34477e+06	0.894831	-0.160313	0.0922019
P67778	Phb	Prohibitin	3078518	3289469	3587078	5578840	3144569	4486968	3676514	3255281	3.88348e+06	3640833	0.937519	-0.0930801	0.782388
P67871	Csnk2b	Casein kinase II subunit beta	103682	83314	79498	71735	79628	68998	74121	87452	84557.2	77549.8	0.917127	-0.124806	0.420364
P67984	Rpl22	60S ribosomal protein L22	1893857	2256342	2552971	2030865	1990958	2311671	2232605	2069479	2.18351e+06	2.15118e+06	0.985193	-0.0215212	0.895046
O88735	Map7	Ensconsin	77563	110365	102409	87609	103113	112787	134941	141984	94486.5	123206	1.30396	0.382895	0.0503643
P68040	Rack1	Guanine nucleotide-binding protein subunit beta-2-like 1;Guanine nucleotide-binding protein subunit beta-2-like 1, N-terminally processed	9276992	11211719	11053994	7551611	9415147	9197233	8905619	9186196	9773579	9.17605e+06	0.938863	-0.0910139	0.622111
P68181	Prkacb	cAMP-dependent protein kinase catalytic subunit beta	619626	489161	519981	602469	616421	542497	533558	467395	557809	539968	0.968015	-0.0468986	0.70041
P68254	Ywhaq	14-3-3 protein theta	6998821	7325554	7183626	4623652	6603154	5061207	5528116	5217810	6.53291e+06	5.60257e+06	0.857592	-0.221637	0.310907
P68368	Tuba4a	Tubulin alpha-4A chain	24067994	28271333	27772120	22431672	23722174	24234136	23498073	22521182	2.56358e+07	2.34939e+07	0.916449	-0.125873	0.237591
P68372	Tubb4b	Tubulin beta-4B chain	40286345	48580767	45939751	46239315	50453419	56477507	50263967	48008840	4.52615e+07	5.13009e+07	1.13343	0.180699	0.0557195
P68373	Tuba1c	Tubulin alpha-1C chain	1376185	1298899	1570972	1438297	1583452	1515551	1252728	1076672	1.42109e+06	1.3571e+06	0.954973	-0.0664683	0.600434
P68433	H3c1	Histone H3.1;Histone H3.2	7565193	9204612	10159592	9131011	5431799	8623178	8428901	9813927	9015102	8.07445e+06	0.895658	-0.15898	0.418133
P68510	Ywhah	14-3-3 protein eta	2221217	2496659	2496845	2103750	2176676	2328484	2187564	2148060	2.32962e+06	2210196	0.948738	-0.0759189	0.340997
P69566	Ranbp9	Ran-binding protein 9	188328	167173	170388	145012	161568	143623	148581	154519	167725	152073	0.906678	-0.141338	0.182536
Q9ERG2	Strn3	Striatin-3	476005	433342	432004	361280	379514	353933	362758	354448	425658	362663	0.852007	-0.231063	0.0691395
P04117	Fabp4	Fatty acid-binding protein, adipocyte	6642169	8538009	7955225	7912183	9580725	8924648	9251509	12555457	7.7619e+06	1.00781e+07	1.2984	0.37674	0.0396394
P70168	Kpnb1	Importin subunit beta-1	4227960	4053571	4012067	3922483	4298035	3994748	4014569	4193012	4.05402e+06	4125091	1.01753	0.0250727	0.491815
P70172	Slc10a2	Ileal sodium/bile acid cotransporter	258000	190136	174107	216008	214155	183880	250741	191076	209563	209963	1.00191	0.00275282	0.96119
P70182	Pip5k1a	Phosphatidylinositol 4-phosphate 5-kinase type-1 alpha	22097	25055	21740	13621	18420	13902	15944	15327	20628.2	15898.2	0.770703	-0.375753	0.172826
Q99N94	Mrpl9	39S ribosomal protein L9, mitochondrial	11885	15013	12153	12817	11780	9546	12474	10391	12967	11047.8	0.85199	-0.231092	0.0917647
P70195	Psmb7	Proteasome subunit beta type-7	8675470	8158468	8032487	6585245	7247026	6859258	6718885	6824087	7.86292e+06	6912314	0.879103	-0.185896	0.126903
Q64385	Il11ra1	Interleukin-11 receptor subunit alpha-1;Interleukin-11 receptor subunit alpha-2	940084	646841	663884	515247	672928	541825	583528	641716	691514	609999	0.882121	-0.180951	0.474782
P70236	Map2k6	Dual specificity mitogen-activated protein kinase kinase 6	1415742	1253512	1341804	1043990	1198167	1067177	1079568	1087697	1263762	1.10815e+06	0.876868	-0.189569	0.153886
P70255	Nfic	Nuclear factor 1 C-type	71684	89770	90635	67790	89184	71054	69577	86686	79969.8	79125.2	0.98944	-0.0153162	0.93489
P70261	Pald1	Paladin	235828	208048	202670	187985	204035	226762	189789	229959	208633	212636	1.01919	0.0274219	0.778323
P70265	Pfkfb2	6-phosphofructo-2-kinase/fructose-2,6-bisphosphatase 2;6-phosphofructo-2-kinase;Fructose-2,6-bisphosphatase	357627	304529	363766	331231	389133	342223	315230	255753	339288	325585	0.959611	-0.0594783	0.630949
P70268	Pkn1	Serine/threonine-protein kinase N1	598971	554486	589367	470370	537134	498963	495861	492320	553298	506070	0.914641	-0.128722	0.223764
P70271	Pdlim4	PDZ and LIM domain protein 4	8967	7490	6837	23833	15759	15013	15684	9020	11781.8	13869	1.17716	0.23531	0.426025
P70274	Selenop	Selenoprotein P	666661	584164	673676	459947	717233	542740	598793	643743	596112	625627	1.04951	0.0697199	0.629922
P70277	St6galnac2	Alpha-N-acetylgalactosaminide alpha-2,6-sialyltransferase 2	347699	359788	361798	267741	332618	345305	342609	322514	334256	335762	1.0045	0.0064812	0.884606
P70280	Vamp7	Vesicle-associated membrane protein 7	15529	23168	26778	22056	18511	25174	21734	21766	21882.8	21796.2	0.996047	-0.00571411	0.94722
P70290	Mpp1	55 kDa erythrocyte membrane protein	1221594	1181521	1021160	953159	1163127	1005279	1034218	1064223	1.09436e+06	1.06671e+06	0.974737	-0.036915	0.757628
P70295	Aup1	Ancient ubiquitous protein 1	349821	390758	402014	391304	377926	393736	406012	393120	383474	392698	1.02405	0.0342924	0.504759
P70296	Pebp1	Phosphatidylethanolamine-binding protein 1;Hippocampal cholinergic neurostimulating peptide	6103187	9372535	8526739	7299337	7651825	8459395	8616225	8998056	7.82545e+06	8.43138e+06	1.07743	0.107594	0.441662
Q6P2L7	Golm2	Protein CASC4	116687	105211	116247	95629	90713	94400	92006	92360	108444	92369.8	0.851778	-0.231451	0.0428936
Q60972	Rbbp4	Histone-binding protein RBBP4	929812	778996	897723	733324	804700	671205	705520	662795	834964	711055	0.8516	-0.231752	0.0716593
P70303	Ctps2	CTP synthase 2	377206	346471	368166	372446	379088	367420	371392	365062	366072	370740	1.01275	0.0182813	0.557928
P70313	Nos3	Nitric oxide synthase, endothelial	8607	6566	8197	10456	8949	10414	8426	7970	8456.5	8939.75	1.05715	0.0801738	0.591173
P70318	Tial1	Nucleolysin TIAR;Nucleolysin TIA-1	598281	560917	544317	528717	637426	549153	639510	700280	558058	631592	1.13177	0.178578	0.0920598
P70333	Hnrnph2	Heterogeneous nuclear ribonucleoprotein H2	529765	455671	517822	501885	549041	483177	466212	390699	501286	472282	0.942142	-0.0859839	0.444933
P70335	Rock1	Rho-associated protein kinase 1	1009717	1017567	1030416	715867	820275	772991	782084	847040	943392	805598	0.853937	-0.227798	0.193719
P70336	Rock2	Rho-associated protein kinase 2	1515798	1727378	1542289	1229494	1324754	1276908	1361026	1564820	1.50374e+06	1381877	0.91896	-0.121926	0.381349
P70349	Hint1	Histidine triad nucleotide-binding protein 1	4141863	6617461	5941550	3956686	4030709	4716940	4467796	4641556	5164390	4.46425e+06	0.864429	-0.21018	0.416784
P70362	Ufd1	Ubiquitin fusion degradation protein 1 homolog	723854	710372	728336	575657	677285	613361	636761	659229	684555	646659	0.944642	-0.0821608	0.4314
Q3TKY6	Cwc27	Peptidyl-prolyl cis-trans isomerase CWC27 homolog	160235	141910	150749	139966	144610	120519	118099	121472	148215	126175	0.851297	-0.232265	0.0324608
P70372	Elavl1	ELAV-like protein 1	447912	453752	502300	493745	496774	446715	491690	422162	474427	464335	0.978728	-0.0310201	0.66173
P70388	Rad50	DNA repair protein RAD50	3272440	1966821	2125872	3416991	2334441	2437582	2711941	3034240	2695531	2629551	0.975522	-0.035753	0.998173
P70389	Igfals	Insulin-like growth factor-binding protein complex acid labile subunit	72940	54268	62891	57279	68269	57756	49604	49599	61844.5	56307	0.910461	-0.135331	0.373493
P70398	Usp9x	Probable ubiquitin carboxyl-terminal hydrolase FAF-X	2520056	2454902	2422271	2237862	2507875	2429719	2350181	2329057	2.40877e+06	2404208	0.998105	-0.00273658	0.966324
P70399	Tp53bp1	Tumor suppressor p53-binding protein 1	115747	104393	91768	69407	82802	72567	72209	94762	95328.8	80585	0.845338	-0.2424	0.277247
P70404	Idh3g	Isocitrate dehydrogenase [NAD] subunit gamma 1, mitochondrial	5391582	4711579	4214382	5281825	4622847	4641441	4305783	4635095	4899842	4.55129e+06	0.928865	-0.106459	0.316389
P70414	Slc8a1	Sodium/calcium exchanger 1	949713	860835	867427	710168	773911	825212	819239	892071	847036	827608	0.977064	-0.0334748	0.791931
P70419	Galnt3	Polypeptide N-acetylgalactosaminyltransferase 3	991355	1040753	1244649	1085350	1152355	1211969	1213647	1128473	1.09053e+06	1176611	1.07894	0.109612	0.207525
P70441	Slc9a3r1	Na(+)/H(+) exchange regulatory cofactor NHE-RF1	40872585	52328014	47892969	38510511	37111105	37510238	40978665	39235022	4.4901e+07	3.87088e+07	0.862091	-0.214088	0.136157
P70444	Bid	BH3-interacting domain death agonist;BH3-interacting domain death agonist p15;BH3-interacting domain death agonist p13;BH3-interacting domain death agonist p11	279500	280605	325491	297929	298220	309732	279489	238853	295881	281574	0.951644	-0.0715067	0.471949
P70451	Fer	Tyrosine-protein kinase Fer	22956	21678	18695	18375	21117	23385	15117	16518	20426	19034.2	0.931864	-0.101809	0.515498
Q9JM13	Rabgef1	Rab5 GDP/GTP exchange factor	76297	78960	80972	66302	69120	65645	61865	60825	75632.8	64363.8	0.851004	-0.232763	0.0290138
Q9CZR2	Naalad2	N-acetylated-alpha-linked acidic dipeptidase 2	231302	197188	226303	181803	192678	174407	172585	172258	209149	177982	0.850982	-0.2328	0.0636068
Q3TYS2	Cybc1	Uncharacterized protein C17orf62 homolog	261863	264552	281069	219539	214308	203450	227864	228354	256756	218494	0.85098	-0.232803	0.0507782
P70460	Vasp	Vasodilator-stimulated phosphoprotein	104559	108243	114618	85604	97174	83640	98987	100471	103256	95068	0.920702	-0.119194	0.343663
P70665	Siae	Sialate O-acetylesterase;Sialate O-acetylesterase small subunit;Sialate O-acetylesterase large subunit	19595	19666	17959	14661	17725	16656	15361	15411	17970.2	16288.2	0.906401	-0.141779	0.286598
P70670	Naca	Nascent polypeptide-associated complex subunit alpha, muscle-specific form	7104374	6856942	7823463	6757176	7350223	7429818	6784225	6420059	7.13549e+06	6.99608e+06	0.980463	-0.0284652	0.69219
P70671	Irf3	Interferon regulatory factor 3	249177	267883	212819	170410	203225	249972	205063	257272	225072	228883	1.01693	0.0242221	0.83813
P70677	Casp3	Caspase-3;Caspase-3 subunit p17;Caspase-3 subunit p12	704693	632607	627396	524234	603382	580487	563880	592610	622232	585090	0.940307	-0.0887958	0.430946
P70695	Fbp2	Fructose-1,6-bisphosphatase isozyme 2	996148	1038050	893365	1041660	864603	954134	839131	877420	992306	883822	0.890675	-0.167029	0.0463242
P70697	Urod	Uroporphyrinogen decarboxylase	542399	679741	674948	444139	470857	607491	510627	512859	585307	525458	0.897749	-0.155616	0.439275
P70698	Ctps1	CTP synthase 1	473119	432523	440489	385463	398067	414290	405396	397519	432898	403818	0.932824	-0.100324	0.213113
P70699	Gaa	Lysosomal alpha-glucosidase	225532	263805	263856	277509	294369	272526	266395	260600	257676	273472	1.06131	0.0858404	0.294371
P80313	Cct7	T-complex protein 1 subunit eta	9532681	8817580	10315788	7856067	9600293	9839609	8267385	7736459	9130529	8.86094e+06	0.970474	-0.0432393	0.727594
P80314	Cct2	T-complex protein 1 subunit beta	10608139	10065915	10842791	9547439	10590137	9756266	9094137	8458915	10266071	9.47486e+06	0.92293	-0.115707	0.201416
P80315	Cct4	T-complex protein 1 subunit delta	6912815	6031530	6246631	5575593	6294192	5735005	6139542	6070675	6.19164e+06	6.05985e+06	0.978715	-0.0310392	0.714572
P80316	Cct5	T-complex protein 1 subunit epsilon	5875362	5888082	6135813	5448520	5830885	5492049	5375344	5229505	5.83694e+06	5.48195e+06	0.939181	-0.0905252	0.114113
Q91VN6	Ddx41	Probable ATP-dependent RNA helicase DDX41	20059	17884	25975	25278	32870	25996	27197	28992	22299	28763.8	1.28991	0.367273	0.0553188
P80318	Cct3	T-complex protein 1 subunit gamma	7217213	6506572	6639555	6661173	7069431	6714171	7047518	6578755	6.75613e+06	6.85247e+06	1.01426	0.0204271	0.636776
P81117	Nucb2	Nucleobindin-2;Nesfatin-1	584586	580693	585127	538579	545979	513135	516618	501517	572246	519312	0.907498	-0.140034	0.0116793
P82198	Tgfbi	Transforming growth factor-beta-induced protein ig-h3	154250	129059	120534	77151	121449	90979	92860	101429	120248	101679	0.845576	-0.241994	0.420768
P82343	Renbp	N-acylglucosamine 2-epimerase	1395584	1271240	1183897	954649	1116228	1003883	1013989	1105316	1.20134e+06	1059854	0.882225	-0.180782	0.248314
P83093	Stim2	Stromal interaction molecule 2	9051	11945	11522	14138	9541	10681	9544	11216	11664	10245.5	0.878386	-0.187072	0.297654
P83741	Wnk1	Serine/threonine-protein kinase WNK1	442554	454687	479023	358910	421821	404488	380586	419076	433794	406493	0.937065	-0.0937788	0.427331
P83887	Tubg1	Tubulin gamma-1 chain;Tubulin gamma-2 chain	12996	16808	14519	10800	11706	12497	12034	13545	13780.8	12445.5	0.903108	-0.14703	0.414076
Q5EG47	Prkaa1	5-AMP-activated protein kinase catalytic subunit alpha-1	150368	142126	160406	124286	122328	111766	117718	139267	144296	122770	0.850816	-0.233081	0.0674676
P83940	Eloc	Transcription elongation factor B polypeptide 1	1185516	1007125	1035752	908142	977213	869509	881023	904284	1.03413e+06	908007	0.878037	-0.187647	0.101082
Q9CXW4	Rpl11	60S ribosomal protein L11	1409771	1710111	1686535	2007145	1849792	2018257	2475324	2425901	1.70339e+06	2.19232e+06	1.28703	0.364048	0.0468803
P84086	Cplx2	Complexin-2	65228	65475	58176	49132	53708	53215	53865	65410	59502.8	56549.5	0.950368	-0.0734421	0.588774
P84089	Erh	Enhancer of rudimentary homolog	139843	192403	181301	137838	144833	144425	175110	182984	162846	161838	0.993809	-0.0089601	0.994285
P84091	Ap2m1	AP-2 complex subunit mu	2437128	2608892	2649992	2242588	2517695	2642063	2504866	2453143	2484650	2.52944e+06	1.01803	0.0257764	0.658256
P84096	Rhog	Rho-related GTP-binding protein RhoG	392714	358485	368119	355073	329798	343431	336662	330616	368598	335127	0.909194	-0.13734	0.0183536
P84099	Rpl19	60S ribosomal protein L19	1472704	1229423	1557759	1295417	1389879	1305772	1260015	1224735	1.38883e+06	1.2951e+06	0.932515	-0.100802	0.334495
P84104	Srsf3	Serine/arginine-rich splicing factor 3	231915	297374	402544	249927	217985	232947	265682	236297	295440	238228	0.806349	-0.310524	0.213198
P85094	Isoc2a	Isochorismatase domain-containing protein 2A, mitochondrial	3885118	5071222	4379548	7158855	5236473	5627415	5395742	5507362	5.12369e+06	5441748	1.06208	0.0868882	0.558191
P97290	Serping1	Plasma protease C1 inhibitor	589946	484420	648709	498797	804869	509856	526922	566868	555468	602129	1.084	0.116368	0.598705
Q80UJ7	Rab3gap1	Rab3 GTPase-activating protein catalytic subunit	782325	783837	792167	614978	682707	647601	606554	592322	743327	632296	0.85063	-0.233396	0.0772964
Q9CPT5	Nop16	Nucleolar protein 16	125775	114093	119095	101436	99933	97857	102191	91638	115100	97904.8	0.850608	-0.233434	0.030878
P97310	Mcm2	DNA replication licensing factor MCM2	58225	59868	51271	44733	54201	51155	46862	52757	53524.2	51243.8	0.957393	-0.0628166	0.628421
P62915	Gtf2b	Transcription initiation factor IIB	268136	228470	268662	213824	229736	195277	201683	205986	244773	208170	0.850463	-0.233679	0.0658003
P97314	Csrp2	Cysteine and glycine-rich protein 2	1314687	1792431	1493549	1375587	1268940	1330794	1574338	1789679	1.49406e+06	1.49094e+06	0.997908	-0.00302144	0.968207
P97315	Csrp1	Cysteine and glycine-rich protein 1	2511239	1989534	1967733	1475928	1701810	1518557	1551060	1785694	1.98611e+06	1.63928e+06	0.825373	-0.276882	0.205375
P97328	Khk	Ketohexokinase	9015452	9030258	10607964	10333718	10646502	10852300	10672086	8855602	9746848	1.02566e+07	1.0523	0.0735481	0.465241
P97333	Nrp1	Neuropilin-1	213130	190421	194358	161662	166639	158895	171657	186265	189893	170864	0.899792	-0.152336	0.18636
Q8K214	Scmh1	Polycomb protein SCMH1	210982	242134	248286	196335	187910	210697	185397	179201	224434	190801	0.850143	-0.234222	0.0600491
P97351	Rps3a	40S ribosomal protein S3a	1797119	1907868	2299309	2284060	1838027	2204225	2206345	1886800	2072089	2.03385e+06	0.981545	-0.0268732	0.84448
P97352	S100a13	Protein S100-A13	791976	781724	880772	715609	734405	762009	711565	756878	792520	741214	0.935262	-0.0965572	0.231165
P97355	Sms	Spermine synthase	211154	210472	239366	248660	236759	253565	231518	202142	227413	230996	1.01576	0.0225531	0.821741
P97363	Sptlc2	Serine palmitoyltransferase 2	361485	373924	367416	389007	397688	449460	422574	396812	372958	416634	1.11711	0.159766	0.0250671
P97364	Sephs2	Selenide, water dikinase 2	1234332	1832303	1438268	970589	1165575	1580272	1231280	1182605	1368873	1289933	0.942332	-0.0856925	0.799184
P97366	Evi5	Ecotropic viral integration site 5 protein	157700	142056	134287	130798	144497	129162	152356	148606	141210	143655	1.01731	0.0247659	0.757811
P97370	Atp1b3	Sodium/potassium-transporting ATPase subunit beta-3	305859	329105	333660	250086	288417	268132	276895	286206	304678	279912	0.918717	-0.122307	0.325211
P97371	Psme1	Proteasome activator complex subunit 1	3867047	3704586	3937472	3200837	3695994	3506900	3229947	3431998	3.67749e+06	3.46621e+06	0.942549	-0.0853607	0.344818
P97372	Psme2	Proteasome activator complex subunit 2	2359184	2417648	2375759	1787030	2067940	1933004	1853206	2056343	2.23491e+06	1.97762e+06	0.88488	-0.176446	0.210222
Q99MR1	Gigyf1	PERQ amino acid-rich with GYF domain-containing protein 1	369911	303790	319804	302341	305316	261344	280533	254441	323962	275408	0.850127	-0.234249	0.0418712
P97377	Cdk2	Cyclin-dependent kinase 2	45322	47736	51368	36965	44594	42428	37792	42350	45347.8	41791	0.921567	-0.117839	0.383276
P97379	G3bp2	Ras GTPase-activating protein-binding protein 2	1631515	1500120	1870041	1588479	1827148	1718728	1858598	1706235	1.64754e+06	1.77768e+06	1.07899	0.109681	0.197435
P97384	Anxa11	Annexin A11	5805087	5308938	5664786	5869106	4889734	5361976	5546534	5462040	5.66198e+06	5315071	0.93873	-0.0912175	0.130891
P97390	Vps45	Vacuolar protein sorting-associated protein 45	152357	179382	159201	144632	141699	152830	157012	177145	158893	157172	0.989166	-0.0157159	0.872275
P97393	Arhgap5	Rho GTPase-activating protein 5	1056942	983270	946059	902524	988606	932006	917492	936799	972199	943726	0.970713	-0.0428836	0.483101
Q8VCS3	Fam20b	Glycosaminoglycan xylosylkinase	75635	84338	80832	68932	70749	70572	61691	60206	77434.2	65804.5	0.849811	-0.234786	0.0382967
P97429	Anxa4	Annexin A4	5012907	5029243	5137748	5673394	4643020	5331340	5166796	4949758	5213323	5.02273e+06	0.963441	-0.053732	0.406409
P97431	Irf6	Interferon regulatory factor 6	186080	193323	206474	163948	162674	173636	156239	163853	187456	164100	0.875407	-0.191974	0.0679878
P97432	Nbr1	Next to BRCA1 gene 1 protein	62934	52213	51232	41642	42374	47300	42905	41817	52005.2	43599	0.838358	-0.254362	0.140684
P97433	Arhgef28	Rho guanine nucleotide exchange factor 28	215309	241451	238717	190874	213867	201314	199588	202227	221588	204249	0.921752	-0.117549	0.254886
P97434	Mprip	Myosin phosphatase Rho-interacting protein	543630	515851	508310	427832	421094	429931	462762	502841	498906	454157	0.910306	-0.135576	0.211868
P97447	Fhl1	Four and a half LIM domains protein 1	8771099	8581044	9662201	7462475	8035002	7340087	8607755	8500615	8.6192e+06	8.12086e+06	0.942183	-0.0859214	0.412715
P97449	Anpep	Aminopeptidase N	10478857	9400080	10197946	12967031	12295790	10878529	13950205	11152729	1.0761e+07	1.20693e+07	1.12158	0.165534	0.237073
P97450	Atp5pf	ATP synthase-coupling factor 6, mitochondrial	19406194	15814183	14561023	22012800	16102548	18395862	17910903	19680408	17948550	1.80224e+07	1.00412	0.00592627	0.891809
P97452	Bop1	Ribosome biogenesis protein BOP1	45441	31983	47721	38127	42116	37331	35462	30889	40818	36449.5	0.892976	-0.163306	0.377071
P97461	Rps5	40S ribosomal protein S5;40S ribosomal protein S5, N-terminally processed	2790727	2461358	2868227	2127433	2482898	2320019	2698984	3165398	2.56194e+06	2.66682e+06	1.04094	0.0578884	0.689519
P97467	Pam	Peptidyl-glycine alpha-amidating monooxygenase;Peptidylglycine alpha-hydroxylating monooxygenase;Peptidyl-alpha-hydroxyglycine alpha-amidating lyase	75625	61987	78873	70790	72297	61525	65722	61559	71818.8	65275.8	0.908896	-0.137813	0.204241
P97470	Ppp4c	Serine/threonine-protein phosphatase 4 catalytic subunit	56741	81675	72034	52002	55689	53541	65113	81366	65613	63927.2	0.974308	-0.0375507	0.872787
P97471	Smad4	Mothers against decapentaplegic homolog 4	16552	17598	16723	15079	12780	9924	16744	17274	16488	14180.5	0.86005	-0.217508	0.276257
P97478	Coq7	5-demethoxyubiquinone hydroxylase, mitochondrial	79529	92075	74998	113406	85848	86632	118839	146046	90002	109341	1.21488	0.280809	0.299394
P97479	Myo7a	Unconventional myosin-VIIa	386149	407718	373237	324376	341658	361830	358467	401116	372870	365768	0.980952	-0.0277448	0.77964
P97493	Txn2	Thioredoxin, mitochondrial	3516949	3818480	2843145	4124836	3838684	3837910	3387423	3328117	3.57585e+06	3.59803e+06	1.0062	0.00892139	0.88814
P97494	Gclc	Glutamate--cysteine ligase catalytic subunit	8503900	6734893	7971893	6879127	7980891	6871984	7792050	7525422	7.52245e+06	7.54259e+06	1.00268	0.00385615	0.931683
P97496	Smarcc1	SWI/SNF complex subunit SMARCC1	36132	33085	36815	27599	33205	32578	30312	37762	33407.8	33464.2	1.00169	0.00243786	0.954333
P97742	Cpt1a	Carnitine O-palmitoyltransferase 1, liver isoform	10240203	8776395	9135146	12924872	10352444	11155203	10943760	10892297	10269154	10835926	1.05519	0.0775051	0.511921
P97760	Polr2c	DNA-directed RNA polymerase II subunit RPB3	152902	196420	176588	135305	138157	147981	143694	163224	165304	148264	0.896919	-0.156951	0.319396
P97765	Wbp2	WW domain-binding protein 2	255301	249882	328043	232841	272421	279380	253720	208779	266517	253575	0.951441	-0.0718137	0.651668
P97770	Thumpd3	THUMP domain-containing protein 3	604002	543190	578833	432281	490051	453738	448745	448763	539576	460324	0.853121	-0.229177	0.132515
P97789	Xrn1	5-3 exoribonuclease 1	1217141	690316	825066	1054496	836437	914522	810075	759400	946755	830108	0.876794	-0.189691	0.456532
P97797	Sirpa	Tyrosine-protein phosphatase non-receptor type substrate 1	137293	109310	117498	96009	109764	92318	96692	89199	115028	96993.2	0.843218	-0.246023	0.117394
P97807	Fh	Fumarate hydratase, mitochondrial	16654046	17007462	14766673	19085295	16555689	17968514	17028963	17887174	16878369	17360085	1.02854	0.0405985	0.603892
P97816	S100g	Protein S100-G	18801572	22782788	20765186	13733591	16315908	18325813	19502625	21153049	1.90208e+07	1.88243e+07	0.989673	-0.0149768	0.985095
Q9CZ44	Nsfl1c	NSFL1 cofactor p47	2875415	3150621	3277671	2761236	2638427	2701513	2535613	2376159	3.01624e+06	2562928	0.849711	-0.234956	0.0185469
P97819	Pla2g6	85/88 kDa calcium-independent phospholipase A2	171607	150170	182204	103648	124773	117340	105617	124661	151907	118098	0.777433	-0.363209	0.164008
P97820	Map4k4	Mitogen-activated protein kinase kinase kinase kinase 4	292388	277979	273791	186858	222593	199311	221645	261569	257754	226280	0.877889	-0.187889	0.356991
P97821	Ctsc	Dipeptidyl peptidase 1;Dipeptidyl peptidase 1 exclusion domain chain;Dipeptidyl peptidase 1 heavy chain;Dipeptidyl peptidase 1 light chain	140212	132265	135150	117374	117751	118391	121917	123509	131250	120392	0.917271	-0.124581	0.112563
Q8VDZ4	Zdhhc5	Palmitoyltransferase ZDHHC5	53306	51274	53391	46301	44684	45199	41750	41926	51068	43389.8	0.849647	-0.235065	0.0091826
P97823	Lypla1	Acyl-protein thioesterase 1	785835	703436	883501	997409	866643	1075847	975588	755793	842545	918468	1.09011	0.124475	0.451867
Q8R0J7	Vps37b	Vacuolar protein sorting-associated protein 37B	56125	65118	66380	51451	47702	53796	48920	52685	59768.5	50775.8	0.84954	-0.235246	0.0740107
P97864	Casp7	Caspase-7;Caspase-7 subunit p20;Caspase-7 subunit p11	94028	72356	86106	85475	94507	85005	87347	91405	84491.2	89566	1.06006	0.0841492	0.356281
P97865	Pex7	Peroxisomal targeting signal 2 receptor	350408	304938	316470	252719	315412	261182	266913	287465	306134	282743	0.923593	-0.114671	0.391674
P97868	Rbbp6	E3 ubiquitin-protein ligase RBBP6	23106	23106	20629	13891	14871	12955	15329	19709	20183	15716	0.778675	-0.360907	0.161022
P97872	Fmo5	Dimethylaniline monooxygenase [N-oxide-forming] 5	6100621	4857743	6390516	5725959	6351988	5400528	5660281	5131960	5.76871e+06	5.63619e+06	0.977028	-0.0335286	0.788883
P97927	Lama4	Laminin subunit alpha-4	55101	50388	53540	56616	53321	58199	48690	53839	53911.2	53512.2	0.992599	-0.0107172	0.854901
P97930	Dtymk	Thymidylate kinase	395021	387117	350928	350296	339780	357912	318444	374863	370840	347750	0.937734	-0.0927493	0.221493
P98078	Dab2	Disabled homolog 2	4536502	5206999	5652382	5075590	4641439	5038354	5603604	5674873	5.11787e+06	5.23957e+06	1.02378	0.0339047	0.73588
P98083	Shc1	SHC-transforming protein 1	135045	111933	111083	92883	96652	96428	105391	97172	112736	98910.8	0.877366	-0.188749	0.207468
P98156	Vldlr	Very low-density lipoprotein receptor	31243	32741	23752	22729	24686	27965	25133	24790	27616.2	25643.5	0.928566	-0.106924	0.561138
P98191	Cds1	Phosphatidate cytidylyltransferase 1	107855	98793	84249	99299	93977	93515	103529	111277	97549	100574	1.03102	0.0440656	0.649414
P98192	Gnpat	Dihydroxyacetone phosphate acyltransferase	515638	446439	550007	466029	483221	438750	502992	478491	494528	475864	0.962257	-0.0555051	0.541875
P98195	Atp9b	Probable phospholipid-transporting ATPase IIB	88186	95075	102677	74983	70275	82977	79378	87715	90230.2	80086.2	0.887577	-0.172057	0.212662
P98197	Atp11a	Probable phospholipid-transporting ATPase IH	4597731	3940117	4240753	3981863	3768418	3521395	4606814	4306008	4190116	4.05066e+06	0.966718	-0.0488336	0.619296
P98203	Arvcf	Armadillo repeat protein deleted in velo-cardio-facial syndrome homolog	115555	97502	104142	104892	100780	95998	93639	87933	105523	94587.5	0.896371	-0.157833	0.054028
P99024	Tubb5	Tubulin beta-5 chain	5785452	5724931	6026639	6346215	6552374	6470342	5969152	5660378	5.97081e+06	6.16306e+06	1.0322	0.0457207	0.493287
P99025	Gchfr	GTP cyclohydrolase 1 feedback regulatory protein	344916	251023	315241	311042	318184	308948	284543	242351	305556	288506	0.944203	-0.0828306	0.558987
P99026	Psmb4	Proteasome subunit beta type-4	5566048	4762087	4813332	4211905	4738392	4485108	4202485	4278041	4838343	4.42601e+06	0.914777	-0.128507	0.243493
P99027	Rplp2	60S acidic ribosomal protein P2	6934169	9810813	12391836	9483897	8108329	10233307	9093586	8316177	9.65518e+06	8.93785e+06	0.925705	-0.111375	0.665674
P99028	Uqcrh	Cytochrome b-c1 complex subunit 6, mitochondrial	4539544	3872536	4614962	7728008	4914148	5734401	5423162	4698570	5.18876e+06	5.19257e+06	1.00073	0.00105833	0.840728
P99029	Prdx5	Peroxiredoxin-5, mitochondrial	9427696	19192060	13171765	12623238	10275232	15135593	19722831	21044254	1.36037e+07	1.65445e+07	1.21618	0.282352	0.416536
Q99PL6	Ubxn6	UBX domain-containing protein 6	183097	171040	179734	157931	156565	147674	143573	139886	172950	146924	0.849518	-0.235284	0.00882823
Q00422	Gabpa	GA-binding protein alpha chain	322396	250410	264568	223484	255476	219761	227508	251370	265214	238529	0.899381	-0.152996	0.304019
Q00519	Xdh	Xanthine dehydrogenase/oxidase;Xanthine dehydrogenase;Xanthine oxidase	1448927	1243252	1268140	1195074	1288352	1130091	1119290	1112861	1.28885e+06	1.16265e+06	0.902083	-0.148667	0.111199
Q00558	F8a1	Factor VIII intron 22 protein	623006	594704	562186	535306	592902	575864	586784	627453	578800	595751	1.02929	0.0416427	0.466186
Q00560	Il6st	Interleukin-6 receptor subunit beta	24145	25166	27558	22284	25208	19853	22601	24512	24788.2	23043.5	0.929614	-0.105297	0.327286
Q00612	G6pdx	Glucose-6-phosphate 1-dehydrogenase X	1900774	2071929	1970159	1555257	1750335	1743055	1661854	1832679	1.87453e+06	1.74698e+06	0.931957	-0.101665	0.383781
P22907	Hmbs	Porphobilinogen deaminase	560401	567584	566270	544370	704218	706476	713285	754937	559656	719729	1.28602	0.362913	5.24437e-05
Q00897	Serpina1d	Alpha-1-antitrypsin 1-4	2685381	2125610	2400938	1976749	2413387	1722142	1789273	1849560	2.29717e+06	1.94359e+06	0.846081	-0.241133	0.148967
Q00898	Serpina1e	Alpha-1-antitrypsin 1-5	9274938	7460299	14351489	8211223	8818767	5987385	11625587	11652741	9.82449e+06	9521120	0.969121	-0.0452508	0.883208
Q00915	Rbp1	Retinol-binding protein 1	738525	683686	700296	695150	643022	660614	636418	601775	704414	635457	0.902107	-0.148629	0.00743285
Q00PI9	Hnrnpul2	Heterogeneous nuclear ribonucleoprotein U-like protein 2	2531075	2147293	2231110	2100533	2642913	1876962	2239859	2241050	2.2525e+06	2250196	0.998976	-0.0014782	0.947267
Q01063	Pde4d	cAMP-specific 3,5-cyclic phosphodiesterase 4D	32467	37859	38770	18750	27714	29942	24075	26477	31961.5	27052	0.846393	-0.2406	0.503016
Q01149	Col1a2	Collagen alpha-2(I) chain	92846	73101	90162	75900	83636	73199	79901	84364	83002.2	80275	0.967142	-0.0481997	0.685005
Q61686	Cbx5	Chromobox protein homolog 5	548029	665512	653816	521242	494730	508680	500624	524934	597150	507242	0.849439	-0.235419	0.0807949
O70423	Aoc3	Membrane primary amine oxidase	46653	44279	52937	63559	62363	73827	68546	61831	51857	66641.8	1.28511	0.361888	0.0404214
Q01339	Apoh	Beta-2-glycoprotein 1	633281	836562	883733	747447	921813	787193	841220	808025	775256	839563	1.08295	0.114966	0.347234
Q01341	Adcy6	Adenylate cyclase type 6	44671	31693	38582	40801	50341	39363	39732	32341	38936.8	40444.2	1.03872	0.0548021	0.784212
Q01405	Sec23a	Protein transport protein Sec23A	3068046	3413961	3175730	2417608	2805994	2764858	2759616	2968085	3.01884e+06	2.82464e+06	0.935671	-0.0959264	0.493579
Q01730	Rsu1	Ras suppressor protein 1	1837506	1896785	1627431	1518084	1852800	1562391	1646496	1768831	1.71995e+06	1.70763e+06	0.992836	-0.0103729	0.937437
Q5U462	Cdcp1	CUB domain-containing protein 1	18015	16990	16432	20931	25382	21534	21295	24750	18092	23240.2	1.28456	0.361274	0.0122299
Q01853	Vcp	Transitional endoplasmic reticulum ATPase	41707420	39049061	41277928	35702746	41725877	38825311	39114883	37452802	3.94343e+07	3.92797e+07	0.99608	-0.00566604	0.949172
Q02013	Aqp1	Aquaporin-1	1120296	1205206	1047027	1252423	891507	912329	1606127	1350362	1156238	1.19008e+06	1.02927	0.0416217	0.995489
Q02053	Uba1	Ubiquitin-like modifier-activating enzyme 1	17475259	18920473	18350642	15348063	16380679	16079723	15902332	16233384	1.75236e+07	1.6149e+07	0.921558	-0.117852	0.18666
Q02248	Ctnnb1	Catenin beta-1	671414	616262	609961	547444	560672	504808	541016	542366	611270	537216	0.878851	-0.186309	0.0477478
Q9CWY8	Rnaseh2a	Ribonuclease H2 subunit A	130742	126753	138846	104818	109077	108838	103598	104163	125290	106419	0.849383	-0.235513	0.076825
Q02357	Ank1	Ankyrin-1	1621277	1297895	1705718	1054701	1898735	984141	1326594	1493756	1.4199e+06	1.42581e+06	1.00416	0.00599116	0.975982
Q61550	Rad21	Double-strand-break repair protein rad21 homolog	639015	598118	575164	482501	530287	455420	473887	489160	573700	487188	0.849205	-0.235815	0.070504
Q02614	Sap30bp	SAP30-binding protein	34272	36441	39875	29758	30655	30747	31903	31232	35086.5	31134.2	0.887357	-0.172414	0.16001
Q02780	Nfia	Nuclear factor 1 A-type	74214	87511	94311	66699	76453	71611	64608	73017	80683.8	71422.2	0.885212	-0.175905	0.251077
P62259	Ywhae	14-3-3 protein epsilon	17355876	18225036	17435665	13847219	14669331	13938351	13988599	14178646	16715949	1.41937e+07	0.849113	-0.235971	0.0812316
Q02819	Nucb1	Nucleobindin-1	3614661	3846863	3821541	3429861	3556651	3535121	3811113	3787240	3.67823e+06	3.67253e+06	0.99845	-0.00223752	0.975492
Q02858	Tek	Angiopoietin-1 receptor	51310	50675	48804	52601	59109	49701	52490	54708	50847.5	54002	1.06204	0.086836	0.213536
Q02956	Prkcz	Protein kinase C zeta type	194960	195662	209664	205668	197696	239013	203674	220720	201488	215276	1.06843	0.0954883	0.239318
Q03141	Mark3	MAP/microtubule affinity-regulating kinase 3	106880	84655	105814	95180	98144	96702	85678	79410	98132.2	89983.5	0.916962	-0.125067	0.291058
E9PZM7	Scaf11	NA	67376	73126	80816	61432	64655	60439	58629	56302	70687.5	60006.2	0.848895	-0.236342	0.0646564
Q03160	Grb7	Growth factor receptor-bound protein 7	45594	33567	35251	49331	44502	40581	46154	40778	40935.8	43003.8	1.05052	0.0711011	0.576288
Q03173	Enah	Protein enabled homolog	636755	654182	571408	442250	525759	437914	485383	550319	576149	499844	0.86756	-0.204964	0.249548
Q03249	Galt	Galactose-1-phosphate uridylyltransferase	1590545	1482213	1371179	1135716	1214634	1214486	1168819	1232015	1.39491e+06	1.20749e+06	0.865637	-0.208166	0.155248
Q03265	Atp5f1a	ATP synthase subunit alpha, mitochondrial	85665854	69324162	68631634	136626221	85109264	112947524	110030458	112374461	9.0062e+07	1.05115e+08	1.16715	0.222985	0.339122
Q03734	Serpina3m	Serine protease inhibitor A3M	559228	634338	552881	452710	809048	457903	434814	496608	549789	549593	0.999643	-0.000514413	0.876789
Q03958	Pfdn6	Prefoldin subunit 6	1011973	974181	969937	732106	840090	774908	789307	833462	922049	809442	0.877873	-0.187917	0.199604
Q04207	Rela	Transcription factor p65	704970	642895	538666	438117	520633	419540	531802	758194	581162	557542	0.959358	-0.0598592	0.773688
Q04447	Ckb	Creatine kinase B-type	1478231	1234745	1296768	1113637	1226419	1042739	1098401	1183287	1.28085e+06	1.13771e+06	0.888251	-0.170961	0.156553
Q04646	Fxyd2	Sodium/potassium-transporting ATPase subunit gamma	2828986	2615572	2233813	2403776	2603289	2946060	2860186	2389017	2.52054e+06	2699638	1.07106	0.099035	0.360587
Q04690	Nf1	Neurofibromin	46663	49958	48681	44655	43054	45868	44996	46870	47489.2	45197	0.951731	-0.071374	0.163756
Q04692	Smarcad1	SWI/SNF-related matrix-associated actin-dependent regulator of chromatin subfamily A containing DEAD/H box 1	155505	164394	156292	73683	90997	79947	86679	89692	137468	86828.8	0.631627	-0.662856	0.120022
Q04736	Yes1	Tyrosine-protein kinase Yes	568346	702556	705431	471896	491189	520959	535438	568512	612057	529024	0.864338	-0.210332	0.264222
Q04750	Top1	DNA topoisomerase 1	315784	299726	347451	243470	276248	288912	241859	258234	301608	266313	0.882979	-0.179549	0.226505
Q04857	Col6a1	Collagen alpha-1(VI) chain	318477	292195	318358	336288	305537	325136	310998	381761	316330	330858	1.04593	0.0647841	0.504227
Q04899	Cdk18	Cyclin-dependent kinase 18	64082	60448	54402	60932	64990	56743	49711	48696	59966	55035	0.91777	-0.123795	0.28689
A3KGB4	Tbc1d8b	TBC1 domain family member 8B	476836	447296	469853	403911	393939	382054	377764	372309	449474	381516	0.848807	-0.236492	0.0181054
Q05421	Cyp2e1	Cytochrome P450 2E1	2894064	2842151	3520947	2948088	2658507	2909506	3280047	3047884	3.05131e+06	2973986	0.974658	-0.0370321	0.721617
Q05512	Mark2	Serine/threonine-protein kinase MARK2	366245	316210	299114	277892	296425	268586	298343	325463	314865	297204	0.943909	-0.0832798	0.469816
Q05793	Hspg2	Basement membrane-specific heparan sulfate proteoglycan core protein;Endorepellin;LG3 peptide	1216169	1098741	1060925	893066	930722	877669	916109	944826	1.06723e+06	917332	0.859548	-0.21835	0.10537
Q05816	Fabp5	Fatty acid-binding protein, epidermal	33916	35283	56540	15173	20500	21341	19378	11902	35228	18280.2	0.518913	-0.946437	0.123368
Q05860	Fmn1	Formin-1	81209	78518	75618	59303	77812	63779	69317	71392	73662	70575	0.958092	-0.0617633	0.664275
Q05909	Ptprg	Receptor-type tyrosine-protein phosphatase gamma	21392	17985	15799	25263	23215	20183	21602	21644	20109.8	21661	1.07714	0.107205	0.456705
Q05920	Pc	Pyruvate carboxylase, mitochondrial	45586797	39427337	36137930	63478590	48507215	49437346	44785555	44204556	4.61577e+07	46733668	1.01248	0.0178921	0.797802
Q05BC3	Eml1	Echinoderm microtubule-associated protein-like 1	339294	329598	324681	270259	279609	274734	275321	283959	315958	278406	0.881148	-0.182544	0.0963479
Q05CL8	Larp7	La-related protein 7	158505	146877	166685	125593	143839	129185	133531	140687	149415	136810	0.915641	-0.127146	0.278826
Q05D44	Eif5b	Eukaryotic translation initiation factor 5B	3603945	3357770	3913451	3236870	3348078	3237969	3206059	3205951	3528009	3.24951e+06	0.921062	-0.11863	0.15158
Q06138	Cab39	Calcium-binding protein 39	690571	629797	887300	941816	820144	883036	787696	553062	787371	760984	0.966488	-0.0491765	0.811841
Q06180	Ptpn2	Tyrosine-protein phosphatase non-receptor type 2	105328	88915	99824	106038	92239	111186	94951	85340	100026	95929	0.959038	-0.0603397	0.547799
Q06185	Atp5me	ATP synthase subunit e, mitochondrial	3794322	5604643	4732492	7936308	4245931	7070996	6609516	6360496	5.51694e+06	6.07173e+06	1.10056	0.13824	0.577931
Q06318	Scgb1a1	Uteroglobin	114418	239174	154408	137026	166909	196887	294789	174505	161256	208272	1.29156	0.369115	0.237704
Q06890	Clu	Clusterin;Clusterin beta chain;Clusterin alpha chain	1199778	1208173	1367886	1173400	1468691	1099340	1132440	1467961	1.23731e+06	1292108	1.04429	0.0625205	0.70094
P45878	Fkbp2	Peptidyl-prolyl cis-trans isomerase FKBP2	1140069	1151257	1190924	1015136	993582	1006491	931348	885010	1.12435e+06	954108	0.848589	-0.236863	0.0122048
Q07113	Igf2r	Cation-independent mannose-6-phosphate receptor	1462538	1510171	1495213	1166704	1483090	1465873	1497443	1564633	1.40866e+06	1.50276e+06	1.0668	0.0932945	0.341721
Q07417	Acads	Short-chain specific acyl-CoA dehydrogenase, mitochondrial	7403082	7496616	6594676	12213131	8684659	10233280	9807194	9431691	8.42688e+06	9539206	1.132	0.178871	0.351436
Q8K023	Akr1c18	Aldo-keto reductase family 1 member C18	653396	519329	494175	572110	725539	597339	720111	827571	559752	717640	1.28207	0.358471	0.0348517
Q07797	Lgals3bp	Galectin-3-binding protein	278633	256522	272779	231727	309469	271604	315938	278890	259915	293975	1.13104	0.177653	0.0691082
Q07813	Bax	Apoptosis regulator BAX	422446	378281	387810	375087	364477	357907	390419	356015	390906	367204	0.939368	-0.090238	0.124824
Q07968	F13b	Coagulation factor XIII B chain	49865	47682	42068	43297	43565	40700	49179	47032	45728	45119	0.986682	-0.0193427	0.821729
Q08024	Cbfb	Core-binding factor subunit beta	27059	31197	30386	25717	28194	22962	25987	26035	28589.8	25794.5	0.902229	-0.148435	0.153673
Q08091	Cnn1	Calponin-1	520517	411057	377031	328656	487739	337921	381737	427442	409315	408710	0.998521	-0.00213576	0.978117
Q08093	Cnn2	Calponin-2	298457	296726	296017	223917	326201	250173	284815	293907	278779	288774	1.03585	0.0508177	0.68709
Q08122	Tle3	Transducin-like enhancer protein 3	64743	55943	74569	63257	69054	75087	59897	48939	64628	63244.2	0.978589	-0.031225	0.802017
Q08288	Lyar	Cell growth-regulating nucleolar protein	181269	174002	208669	181670	151160	180831	186516	176355	186402	173716	0.931938	-0.101695	0.290209
Q08481	Pecam1	Platelet endothelial cell adhesion molecule	145912	124561	146904	126908	141414	133035	122446	123652	136071	130137	0.956387	-0.0643338	0.466601
Q08509	Eps8	Epidermal growth factor receptor kinase substrate 8	509741	471171	524419	480498	464068	473580	482624	429585	496457	462464	0.931529	-0.102328	0.094345
Q08857	Cd36	Platelet glycoprotein 4	759204	555653	743657	676837	709405	649079	739638	720004	683838	704532	1.03026	0.0430101	0.663647
Q08879	Fbln1	Fibulin-1	420703	392704	392177	322774	405290	310545	351632	377929	382090	361349	0.945718	-0.0805177	0.513968
Q08943	Ssrp1	FACT complex subunit SSRP1	55302	54960	45421	47806	54414	46311	43898	42409	50872.2	46758	0.919126	-0.121666	0.294529
Q09324	Gcnt1	Beta-1,3-galactosyl-O-glycosyl-glycoprotein beta-1,6-N-acetylglucosaminyltransferase	1430240	1655870	1963284	1542692	1536881	1819791	1635825	1363362	1.64802e+06	1.58896e+06	0.964165	-0.0526479	0.713404
Q0GNC1	Inf2	Inverted formin-2	22573	14485	15724	12985	16951	15440	11805	15573	16441.8	14942.2	0.908799	-0.137966	0.591428
Q0HA38	Ttc21b	Tetratricopeptide repeat protein 21B	36692	41351	37936	31450	33687	31736	32688	39485	36857.2	34399	0.933303	-0.0995818	0.401757
Q0KL02	Trio	Triple functional domain protein	48601	42431	56506	40962	45826	35949	42529	37875	47125	40544.8	0.860366	-0.216978	0.163864
Q0P5W1	Vps8	Vacuolar protein sorting-associated protein 8 homolog	66055	58102	60262	53321	60239	59149	56831	59226	59435	58861.2	0.990347	-0.0139946	0.887998
Q0P678	Zc3h18	Zinc finger CCCH domain-containing protein 18	230792	242502	236116	164878	217007	229248	197955	216854	218572	215266	0.984875	-0.0219881	0.960913
Q0VBL3	Rbm15	NA	77966	58957	71933	69125	76445	62368	67819	63943	69495.2	67643.8	0.973358	-0.0389577	0.747705
Q0VG18	Smim24	Small integral membrane protein 24	497844	400759	416650	436663	443793	427664	463244	470019	437979	451180	1.03014	0.0428414	0.564324
Q0VGB7	Ppp4r2	Serine/threonine-protein phosphatase 4 regulatory subunit 2	464859	494146	508635	373513	407352	381337	396060	407197	460288	397986	0.864646	-0.209818	0.139543
Q10470	Mgat3	Beta-1,4-mannosyl-glycoprotein 4-beta-N-acetylglucosaminyltransferase	54146	44490	45250	43477	40729	48319	43087	43375	46840.8	43877.5	0.936738	-0.0942828	0.347789
Q11011	Npepps	Puromycin-sensitive aminopeptidase	4023961	3859224	4074512	4008286	3999273	4049392	3606526	3561019	3.9915e+06	3.80405e+06	0.953039	-0.0693923	0.241615
Q11136	Pepd	Xaa-Pro dipeptidase	555186	500945	497392	468092	420638	517712	494680	511237	505404	486067	0.96174	-0.0562819	0.524941
Q148V7	Relch	LisH domain and HEAT repeat-containing protein KIAA1468	726133	681256	695241	619813	657864	612331	610097	658773	680611	634766	0.932642	-0.100605	0.142436
Q148V8	Fam83h	Protein FAM83H	254848	231334	234381	204114	218983	193817	204547	212224	231169	207393	0.897147	-0.156584	0.102337
P61600	Naa20	N-alpha-acetyltransferase 20	223380	206342	244720	202316	193215	185099	186811	178871	219190	185999	0.848576	-0.236884	0.027063
Q149L0	Dhrs2	NA	425794	466144	304644	199492	362517	275823	480926	758395	349018	469415	1.34496	0.427561	0.376269
Q14AE4	Wfdc3	WAP four-disulfide core domain protein 3	43334	34431	43823	31493	46399	30700	37705	36856	38270.2	37915	0.990717	-0.0134546	0.936302
Q91VC4	Plvap	Plasmalemma vesicle-associated protein	2003353	2212633	2539576	2076002	1806666	1799764	1917903	1969784	2207891	1.87353e+06	0.848561	-0.23691	0.0465574
Q14C51	Ptcd3	Pentatricopeptide repeat domain-containing protein 3, mitochondrial	1260592	1026279	1069535	1202060	1137556	1133692	1089355	1183928	1.13962e+06	1.13613e+06	0.996943	-0.004417	0.999988
Q14CH1	Mocos	Molybdenum cofactor sulfurase	286885	262960	286257	210408	226171	213904	230789	259425	261628	232572	0.888944	-0.169835	0.238889
Q14CH7	Aars2	Alanine--tRNA ligase, mitochondrial	1301884	830760	1063475	978663	930565	806843	916575	813363	1.0437e+06	866836	0.830545	-0.267869	0.158942
Q14DH7	Acss3	Acyl-CoA synthetase short-chain family member 3, mitochondrial	364120	292014	264043	311421	288624	262782	247932	253701	307900	263260	0.855018	-0.225973	0.108058
Q1HFZ0	Nsun2	tRNA (cytosine(34)-C(5))-methyltransferase	691610	635079	648740	537094	627970	582940	570981	588747	628131	592660	0.943529	-0.0838614	0.400077
Q1W617	Shroom4	Protein Shroom4	70928	67881	61790	47686	62647	78691	61110	82174	62071.2	71155.5	1.14635	0.19705	0.280726
Q61702	Itih1	Inter-alpha-trypsin inhibitor heavy chain H1	1095262	901404	991689	888080	982680	763056	783336	760156	969109	822307	0.848519	-0.236981	0.080718
Q2HXL6	Edem3	ER degradation-enhancing alpha-mannosidase-like protein 3	40426	54611	60098	38952	35879	46427	46176	46168	48521.8	43662.5	0.899854	-0.152237	0.488883
P52019	Sqle	Squalene monooxygenase	112502	123964	126880	125503	103978	107772	112747	90263	122212	103690	0.848442	-0.237112	0.031554
Q9CX34	Sugt1	Suppressor of G2 allele of SKP1 homolog	936586	1146035	1091421	865806	884067	880986	858915	803347	1009962	856829	0.848377	-0.237222	0.0885392
Q2TBA3	Malt1	Mucosa-associated lymphoid tissue lymphoma translocation protein 1 homolog	95579	87767	102043	65297	73484	70184	73209	81866	87671.5	74685.8	0.851882	-0.231275	0.233421
Q3UX10	Tubal3	Tubulin alpha chain-like 3	77136	58173	63047	73471	90383	71355	85201	100879	67956.8	86954.5	1.27956	0.355644	0.0463012
Q2TPA8	Hsdl2	Hydroxysteroid dehydrogenase-like protein 2	4297996	4165317	3522497	4951103	4538425	4827941	4601941	4994771	4.23423e+06	4.74077e+06	1.11963	0.163022	0.186225
Q2YDW2	Msto1	Protein misato homolog 1	89844	81063	83338	63317	76039	68797	75036	79569	79390.5	74860.2	0.942937	-0.0847665	0.560687
Q31125	Slc39a7	Zinc transporter SLC39A7	410332	514244	492951	426809	359653	409892	495101	470584	461084	433808	0.940843	-0.0879746	0.506353
Q9WUH1	Tmem115	Transmembrane protein 115	304699	236933	298419	249132	254345	241782	218140	209655	272296	230980	0.848271	-0.237403	0.0875276
Q32Q92	Acot6	Acyl-coenzyme A thioesterase 6	84875	94244	93619	79542	77212	92999	87212	82487	88070	84977.5	0.964886	-0.0515698	0.554648
Q33DR3	Pdss2	Decaprenyl-diphosphate synthase subunit 2	2009	2845	3155	4210	3908	4695	4413	3407	3054.75	4105.75	1.34405	0.426591	0.123914
Q3B7Z2	Osbp	Oxysterol-binding protein 1	2549038	2744718	2533594	2089215	2409326	2423702	2414784	2474221	2.47914e+06	2.43051e+06	0.980383	-0.0285824	0.815317
Q6NZF1	Zc3h11a	Zinc finger CCCH domain-containing protein 11A	176405	157113	161217	140670	159331	117518	127034	135065	158851	134737	0.848196	-0.23753	0.0844398
Q61490	Alcam	CD166 antigen	101368	75146	89381	84488	79000	78183	71791	68088	87595.8	74265.5	0.847821	-0.238169	0.0768118
Q9CWL8	Ctnnbl1	Beta-catenin-like protein 1	506500	435580	508248	398723	443389	386760	394248	343180	462263	391894	0.847774	-0.238249	0.085164
Q62293	Tgtp1	NA	103112	89174	123094	81046	104477	83335	89805	85067	99106.5	90671	0.914884	-0.128338	0.478274
Q9CZ62	Cep97	Centrosomal protein of 97 kDa	110132	89092	102209	81993	87147	81732	81049	75045	95856.5	81243.2	0.847551	-0.238628	0.0901776
Q3TA38	Tmem120b	Transmembrane protein 120B	85001	65738	71679	56407	71884	53103	61502	65129	69706.2	62904.5	0.902423	-0.148125	0.397441
Q3TAP4	Ap5b1	AP-5 complex subunit beta-1	78886	77102	63226	52555	67081	56518	57337	65202	67942.2	61534.5	0.905688	-0.142913	0.442577
Q3TAS6	Emc10	ER membrane protein complex subunit 10	307681	338047	393812	377538	369672	373830	368252	338203	354270	362489	1.0232	0.0330909	0.680127
Q3TBW2	Mrpl10	39S ribosomal protein L10, mitochondrial	150799	137713	124898	195639	168354	166010	160992	179954	152262	168828	1.10879	0.148992	0.315612
Q3TC46	Patl1	Protein PAT1 homolog 1	16632	19914	23720	20879	23433	18758	24445	21827	20286.2	22115.8	1.09018	0.124572	0.37888
Q3TC72	Fahd2	Fumarylacetoacetate hydrolase domain-containing protein 2A	1922049	1655183	1529331	2547075	2401272	2348658	2175512	2220012	1.91341e+06	2.28636e+06	1.19492	0.256909	0.177467
Q3TC93	Hs1bp3	HCLS1-binding protein 3	460942	521378	503815	388764	462971	451567	381777	413602	468725	427479	0.912005	-0.132887	0.310204
Q3TCH7	Cul4a	Cullin-4A	354458	440711	424421	334196	331609	386738	346350	371748	388446	359111	0.924481	-0.113285	0.381563
Q3TCJ1	Abraxas2	BRISC complex subunit Abro1	282603	248150	232716	174336	227628	203577	213901	221467	234451	216643	0.924044	-0.113967	0.576164
Q3TCN2	Plbd2	Putative phospholipase B-like 2;Putative phospholipase B-like 2 28 kDa form;Putative phospholipase B-like 2 40 kDa form;Putative phospholipase B-like 2 15 kDa form	74198	68393	67827	58299	65457	56539	57537	55160	67179.2	58673.2	0.873384	-0.195313	0.081558
Q3TDD9	Ppp1r21	Protein phosphatase 1 regulatory subunit 21	1376725	1332680	1359723	1114765	1254563	1156615	1194621	1172170	1.29597e+06	1.19449e+06	0.921695	-0.117638	0.214244
Q3TDK6	Rogdi	Protein rogdi homolog	700287	643899	618457	624653	650586	602919	624739	676724	646824	638742	0.987505	-0.0181399	0.755364
Q3TDN2	Faf2	FAS-associated factor 2	1019854	942568	989188	938704	856297	845731	905882	937453	972578	886341	0.911331	-0.133953	0.0259642
Q3TDQ1	Stt3b	Dolichyl-diphosphooligosaccharide--protein glycosyltransferase subunit STT3B	284497	253129	248674	200002	223378	190958	245082	249872	246576	227322	0.921918	-0.117289	0.442278
Q3TDV8	Zfp444	NA	97364	117010	96818	57242	103680	96802	106752	99409	92108.5	101661	1.10371	0.142357	0.460317
Q3TDX8	Cyb5r4	Cytochrome b5 reductase 4	23627	16619	18434	12042	13101	12562	17067	16710	17680.5	14860	0.840474	-0.250725	0.382186
Q3TEA8	Hp1bp3	Heterochromatin protein 1-binding protein 3	3554431	2994347	3033059	2260757	2809787	2232673	2502542	2749083	2.96065e+06	2.57352e+06	0.869242	-0.20217	0.280322
Q3TGF2	Fam107b	Protein FAM107B	1328428	1440707	1425884	1097931	1226946	1132473	1171742	1260384	1.32324e+06	1.19789e+06	0.905269	-0.143581	0.235171
Q3THE2	Myl12b	Myosin regulatory light chain 12B	679720	1076504	1150819	1044644	732712	1036062	981006	915414	987922	916298	0.927501	-0.108579	0.671747
Q3THG9	Aarsd1	Alanyl-tRNA editing protein Aarsd1	1713351	1564129	1688287	1461118	1628123	1494789	1388461	1353813	1.60672e+06	1.4663e+06	0.912602	-0.131943	0.148972
P11627	L1cam	Neural cell adhesion molecule L1	52759	47448	39675	50721	39991	38761	41980	40803	47650.8	40383.8	0.847495	-0.238724	0.0808495
Q3THK3	Gtf2f1	General transcription factor IIF subunit 1	288074	302589	318710	256901	286355	266291	248366	223225	291568	256059	0.878213	-0.187357	0.112488
Q3THK7	Gmps	GMP synthase [glutamine-hydrolyzing]	1990982	1973192	1932678	1762493	1998120	1838490	1880337	2012401	1.91484e+06	1932337	1.00914	0.0131257	0.799862
Q3THS6	Mat2a	S-adenosylmethionine synthase isoform type-2	1110465	1000868	1281216	1126868	1294896	1126584	1167908	1004548	1.12985e+06	1148484	1.01649	0.0235941	0.832205
Q3TIR1	Trappc13	Trafficking protein particle complex subunit 13	444672	361254	442570	354172	420842	375569	339290	346913	400667	370654	0.925091	-0.112333	0.37752
P25799	Nfkb1	Nuclear factor NF-kappa-B p105 subunit;Nuclear factor NF-kappa-B p50 subunit	237882	206268	217181	203827	200758	188621	175847	167963	216290	183297	0.847463	-0.238778	0.0200815
Q3TIU4	Pde12	2,5-phosphodiesterase 12	245022	230707	268705	257517	248719	213775	256592	251048	250488	242534	0.968245	-0.046556	0.556052
Q3TIV5	Zc3h15	Zinc finger CCCH domain-containing protein 15	1085977	980788	1092106	929943	1019620	950488	977944	967910	1.0222e+06	978990	0.957726	-0.0623157	0.385927
Q3TIX6	Fubp3	NA	748487	535460	596457	468912	534780	468205	506447	489905	587329	499834	0.851029	-0.232719	0.234623
Q3TIX9	Usp39	U4/U6.U5 tri-snRNP-associated protein 2	183458	169812	173980	206153	203008	167440	191424	177131	183351	184751	1.00764	0.0109741	0.902197
Q3TJ91	Llgl2	Lethal(2) giant larvae protein homolog 2	514252	447135	443899	365021	426837	384798	368839	346991	442577	381866	0.862825	-0.21286	0.144648
Q61025	Ift20	Intraflagellar transport protein 20 homolog	178890	151113	160405	137031	155661	127679	125397	122982	156860	132930	0.847443	-0.238811	0.0784937
Q3TJZ6	Fam98a	Protein FAM98A	551335	591271	597154	467637	500549	510384	509224	521863	551849	510505	0.925081	-0.112349	0.286032
Q3TKT4	Smarca4	Transcription activator BRG1	170006	138463	145608	164628	169919	163163	154432	147581	154676	158774	1.02649	0.0377207	0.645141
A6H611	Mipep	Mitochondrial intermediate peptidase	74554	76696	77033	60553	62502	65589	53334	63320	72209	61186.2	0.847349	-0.238971	0.0697292
Q3TL44	Nlrx1	NLR family member X1	117901	133903	145468	141323	144455	129747	131272	132886	134649	134590	0.999564	-0.000629615	0.973559
Q3TLH4	Prrc2c	Protein PRRC2C	2527711	2297066	2504859	1869375	2150208	1975343	2018163	2187139	2.29975e+06	2.08271e+06	0.905625	-0.143015	0.283653
Q8K3X4	Irf2bpl	Interferon regulatory factor 2-binding protein-like	157133	151666	142366	121482	127958	104810	120626	131779	143162	121293	0.847246	-0.239147	0.0747805
Q3TLP5	Echdc2	Enoyl-CoA hydratase domain-containing protein 2, mitochondrial	4842284	4170965	3535255	4738760	4112630	4009628	4421852	4615836	4321816	4.28999e+06	0.992635	-0.0106645	0.987479
Q3TLS3	Gdpgp1	GDP-D-glucose phosphorylase 1	130684	153319	133768	105605	114157	114380	111517	130005	130844	117515	0.898129	-0.155006	0.297409
Q3TMH2	Scrn3	Secernin-3	2391013	2079193	2149117	1764995	2114987	1750646	1771852	1700254	2.09608e+06	1.83443e+06	0.875174	-0.192358	0.154673
Q3TMP1	Gtf3c3	NA	155004	168477	168718	138117	139844	141954	140712	151278	157579	143447	0.910318	-0.135557	0.148209
Q3TMW1	Ccdc102a	Coiled-coil domain-containing protein 102A	64433	55611	61372	45038	58241	41039	47210	47044	56613.5	48383.5	0.854628	-0.226631	0.196878
Q3TNA1	Xylb	Xylulose kinase	7761269	7533853	8442808	7579617	7730959	7467626	7399645	6854004	7.82939e+06	7.36306e+06	0.940439	-0.0885941	0.14443
Q3TNH5	Fam172a	Protein FAM172A	14263	22079	14055	14666	12482	15261	16679	16477	16265.8	15224.8	0.936	-0.0954188	0.690764
Q3TPE9	Ankmy2	Ankyrin repeat and MYND domain-containing protein 2	274834	208139	208496	169342	213941	184325	174771	196910	215203	192487	0.894444	-0.160937	0.410167
Q3TPX4	Exoc5	Exocyst complex component 5	478284	444478	466112	358077	407308	373123	362123	371994	436738	378637	0.866967	-0.205952	0.125715
Q3TQB2	Foxred1	FAD-dependent oxidoreductase domain-containing protein 1	345824	293432	295243	318817	305516	285808	302526	320193	313329	303511	0.968665	-0.0459307	0.530424
Q3TQI7	#N/A	Uncharacterized protein C9orf78 homolog	136711	156400	152319	116752	134484	122734	137229	119809	140546	128564	0.91475	-0.128551	0.314236
Q3TRM4	Pnpla6	Neuropathy target esterase	255986	256705	264065	229316	249027	247058	244200	281954	251518	255560	1.01607	0.022999	0.744351
Q3TTL0	#N/A	Uncharacterized protein C3orf38 homolog	21752	15035	16893	13030	13197	14497	11581	13119	16677.5	13098.5	0.785399	-0.348501	0.125778
Q8BGU5	Ccny	Cyclin-Y	132651	102698	116332	97735	102342	87184	94511	96717	112354	95188.5	0.84722	-0.239192	0.0971122
Q3TVI8	Pbxip1	Pre-B-cell leukemia transcription factor-interacting protein 1	117531	117630	110337	78577	87078	87943	91223	98781	106019	91256.2	0.860756	-0.216324	0.25159
Q3TW96	Uap1l1	UDP-N-acetylhexosamine pyrophosphorylase-like protein 1	4692509	4570083	4332826	4472304	4477986	4185555	4175427	4371234	4.51693e+06	4.30255e+06	0.952539	-0.0701506	0.0893754
Q3TWF6	Wdr70	WD repeat-containing protein 70	28174	28490	20455	16049	20055	20817	20279	23868	23292	21254.8	0.912534	-0.132049	0.671978
Q3TWN3	Cnnm2	Metal transporter CNNM2	117302	118892	117785	96520	101713	105054	105956	128346	112625	110267	0.979068	-0.0305195	0.775055
Q3TWW8	Srsf6	Serine/arginine-rich splicing factor 6	285300	267142	328250	276936	277627	254156	264591	230577	289407	256738	0.887117	-0.172804	0.0949886
Q3TXS7	Psmd1	26S proteasome non-ATPase regulatory subunit 1	4700466	4020126	4588075	4093354	4465723	4188944	3951096	3597569	4.35051e+06	4050833	0.931118	-0.102964	0.279461
Q3TYD6	Lmtk2	Serine/threonine-protein kinase LMTK2	553498	521091	511888	509677	526043	486748	525202	531195	524038	517297	0.987135	-0.01868	0.656265
P28352	Apex1	DNA-(apurinic or apyrimidinic site) lyase;DNA-(apurinic or apyrimidinic site) lyase, mitochondrial	802507	829990	887323	654169	669239	659341	656036	704011	793497	672157	0.847081	-0.239428	0.0894439
Q3TYX3	Smyd5	SET and MYND domain-containing protein 5	50080	61432	69257	49113	45530	58983	60606	61581	57470.5	56675	0.986158	-0.0201091	0.924648
Q3TZM9	Alg11	GDP-Man:Man(3)GlcNAc(2)-PP-Dol alpha-1,2-mannosyltransferase	23963	32119	32875	26740	28657	24913	23340	25482	28924.2	25598	0.885001	-0.176248	0.240812
Q3TZZ7	Esyt2	Extended synaptotagmin-2	418649	387247	435102	376740	393184	378117	396043	402360	404434	392426	0.970308	-0.0434854	0.470382
Q00724	Rbp4	Retinol-binding protein 4	1319784	1153259	1048741	983753	1497817	1221941	1587721	1451074	1.12638e+06	1.43964e+06	1.27811	0.354007	0.0277947
Q7TN98	Cpeb4	Cytoplasmic polyadenylation element-binding protein 4	110412	98003	106639	90459	90280	89340	85592	78184	101378	85849	0.846819	-0.239875	0.0274753
Q3U0K8	Ogfod1	Prolyl 3-hydroxylase OGFOD1	39598	33980	41937	31901	36730	30481	31106	32994	36854	32827.8	0.890751	-0.166905	0.200162
Q3U0M1	Trappc9	Trafficking protein particle complex subunit 9	671890	590059	603657	485108	557046	505997	507876	552330	587678	530812	0.903236	-0.146825	0.259285
Q3U0S6	Rasip1	Ras-interacting protein 1	339663	300387	337784	301249	304698	281052	292141	307684	319771	296394	0.926895	-0.109523	0.121783
Q3U0V1	Khsrp	Far upstream element-binding protein 2	1766451	2033927	1929706	1642248	1836271	1687177	1808917	1911372	1843083	1.81093e+06	0.982557	-0.0253869	0.789665
Q3U0V2	Tradd	Tumor necrosis factor receptor type 1-associated DEATH domain protein	400107	312205	372351	360892	361645	342469	301662	278243	361389	321005	0.888253	-0.170957	0.181797
Q3U186	Rars2	Probable arginine--tRNA ligase, mitochondrial	1240162	1150196	1098871	1487349	1272578	1319114	1291326	1280084	1.24414e+06	1.29078e+06	1.03748	0.053084	0.561523
Q3U1C4	Secisbp2	NA	474507	432519	403740	302647	368143	277687	334599	415322	403353	348938	0.865092	-0.209074	0.313697
Q3U1F9	Pag1	Phosphoprotein associated with glycosphingolipid-enriched microdomains 1	36071	43336	43168	41787	42876	42355	43082	41909	41090.5	42555.5	1.03565	0.0505407	0.449675
Q3U1J4	Ddb1	DNA damage-binding protein 1	3139088	2948795	3151045	3206459	3194300	3126315	3090724	2996013	3.11135e+06	3101838	0.996944	-0.00441585	0.9051
Q3U1T3	Brms1l	Breast cancer metastasis-suppressor 1-like protein	20255	20945	17787	16542	21336	18542	17417	14596	18882.2	17972.8	0.951833	-0.0712195	0.597038
Q3U1T9	Dennd1b	DENN domain-containing protein 1B	139614	110523	131199	114326	129070	118368	111048	105907	123916	116098	0.936915	-0.0940104	0.403432
Q3U1V6	Uevld	Ubiquitin-conjugating enzyme E2 variant 3	222248	205231	191896	163358	192988	160847	192409	206051	195683	188074	0.961113	-0.0572218	0.672528
Q3U1Z5	Gpsm3	G-protein-signaling modulator 3	48035	43316	51019	27024	36661	32159	29953	30476	42348.5	32312.2	0.763008	-0.39023	0.188439
Q3U276	Sdhaf1	Succinate dehydrogenase assembly factor 1, mitochondrial	52876	40387	45560	65557	51649	65149	39858	29159	51095	46453.8	0.909164	-0.137387	0.571432
P62075	Timm13	Mitochondrial import inner membrane translocase subunit Tim13	1523592	1652467	1582771	1861717	2121447	1899057	2172220	2237699	1.65514e+06	2.10761e+06	1.27337	0.348655	0.00547389
Q3U2I3	Fam160a2	FTS and Hook-interacting protein	189250	176731	196913	142570	146205	144433	146736	162167	176366	149885	0.849853	-0.234714	0.114904
Q3U2P1	Sec24a	Protein transport protein Sec24A	314374	324578	304351	324376	354450	330723	372128	362157	316920	354864	1.11973	0.163151	0.0127147
Q3U2S4	Otud5	OTU domain-containing protein 5	854088	1235125	666633	242105	729453	432138	829127	1489903	749488	870155	1.161	0.215368	0.650435
Q3U308	Ctu2	Cytoplasmic tRNA 2-thiolation protein 2	136225	110167	115352	91029	100709	88816	91655	91529	113193	93177.2	0.82317	-0.280738	0.107479
Q3U319	Rnf40	E3 ubiquitin-protein ligase BRE1B	583021	544618	571217	459899	506923	473617	481029	498261	539689	489958	0.907852	-0.139471	0.183227
Q3U3E2	Fam117b	Protein FAM117B	72635	78404	43353	19164	46559	31606	57148	97895	53389	58302	1.09202	0.127003	0.74265
Q3U487	Hectd3	E3 ubiquitin-protein ligase HECTD3	286476	241606	245803	240491	263987	239219	248931	245958	253594	249524	0.98395	-0.0233435	0.775703
Q3U4I7	Pyroxd2	Pyridine nucleotide-disulfide oxidoreductase domain-containing protein 2	564339	567943	540785	677031	546363	652769	628161	581516	587524	602202	1.02498	0.0355991	0.696407
P97304	Polr1d	DNA-directed RNA polymerases I and III subunit RPAC2	60175	56661	46802	51442	47066	50270	43507	41290	53770	45533.2	0.846815	-0.239881	0.0597776
Q3U5C8	Arhgef16	Rho guanine nucleotide exchange factor 16	1780486	1656304	1540357	1211109	1516261	1394337	1366987	1565504	1547064	1.46077e+06	0.944222	-0.0828016	0.615746
Q3U5F4	Yrdc	YrdC domain-containing protein, mitochondrial	71675	61763	62947	49531	55064	52704	51715	49332	61479	52203.8	0.849131	-0.23594	0.132886
Q3U5Q7	Cmpk2	UMP-CMP kinase 2, mitochondrial	2344027	2153153	2450897	2219139	2419987	2015129	2148103	2142335	2291804	2.18139e+06	0.951822	-0.0712369	0.336604
Q64282	Ifit1	Interferon-induced protein with tetratricopeptide repeats 1	75027	54266	69460	47391	67479	45297	59650	59888	61536	58078.5	0.943813	-0.0834265	0.720304
Q3U6U5	Gtpbp6	Putative GTP-binding protein 6	209206	152524	183495	257827	206580	232645	182839	157325	200763	194847	0.970534	-0.0431498	0.879523
Q3U7R1	Esyt1	Extended synaptotagmin-1	441529	412250	404338	384031	386141	384657	384073	389217	410537	386022	0.940286	-0.0888292	0.127163
Q3U7U3	Fbxo7	F-box only protein 7	244990	173511	223312	169282	195618	176031	163970	143844	202774	169866	0.837711	-0.255476	0.185044
Q3U9G9	Lbr	Lamin-B receptor	297193	311014	334258	292114	274204	269989	293345	309294	308645	286708	0.928926	-0.106365	0.140763
Q3UBX0	Tmem109	Transmembrane protein 109	691724	676896	633603	696112	652937	609742	771130	742123	674584	693983	1.02876	0.0409028	0.698287
Q3UCV8	Otulin	Ubiquitin thioesterase otulin	221199	303232	280481	225083	212065	238285	214738	212054	257499	219286	0.851598	-0.231755	0.147937
Q3UD01	Atxn7l3b	Putative ataxin-7-like protein 3B	192153	215439	227913	191040	178875	191495	182584	171212	206636	181042	0.876136	-0.190773	0.0503003
Q3UDE2	Ttll12	Tubulin--tyrosine ligase-like protein 12	1055947	1198045	1215487	982807	1109480	1115682	1082673	1098701	1.11307e+06	1101634	0.989724	-0.0149013	0.90735
Q3UDP0	Wdr41	WD repeat-containing protein 41	26381	22963	30106	19704	25458	20033	21563	18688	24788.5	21435.5	0.864736	-0.209669	0.265532
P15208	Insr	Insulin receptor;Insulin receptor subunit alpha;Insulin receptor subunit beta	56512	55998	57595	51297	55358	46308	44679	41100	55350.5	46861.2	0.846627	-0.240201	0.0649877
Q3UDW8	Hgsnat	Heparan-alpha-glucosaminide N-acetyltransferase	158619	198093	183133	124099	135752	121814	133491	136745	165986	131950	0.79495	-0.331065	0.124691
Q8CG71	P3h2	Prolyl 3-hydroxylase 2	385185	421332	391510	355927	339367	321830	313678	340482	388488	328839	0.846458	-0.240489	0.00976272
Q3UEB3	Puf60	Poly(U)-binding-splicing factor PUF60	792094	745109	832106	710940	769633	695643	717493	712113	770062	723720	0.939821	-0.0895424	0.194028
Q3UEG6	Agxt2	Alanine--glyoxylate aminotransferase 2, mitochondrial	4909005	4875103	4358280	5348029	4658620	4955332	4482377	4841342	4.8726e+06	4.73442e+06	0.97164	-0.041506	0.597698
Q3UEI1	Pde4c	cAMP-specific 3,5-cyclic phosphodiesterase 4C	161115	153273	170267	166780	192022	173748	170522	170567	162859	176715	1.08508	0.117801	0.0700921
Q3UFF7	Lyplal1	Lysophospholipase-like protein 1	2326078	2316695	1917066	2106599	2162187	2319493	1851294	1996391	2.16661e+06	2.08234e+06	0.961106	-0.0572326	0.571207
Q3UFK8	Frmd8	FERM domain-containing protein 8	9024	5267	6880	7738	9082	6949	4550	5916	7227.25	6624.25	0.916566	-0.12569	0.6091
P50295	Nat2	Arylamine N-acetyltransferase 2	922579	1025989	1154572	856473	853733	842281	840116	814567	989903	837674	0.846218	-0.240898	0.0883611
Q3UFS0	Zyg11b	Protein zyg-11 homolog B	73675	71627	73360	61849	64659	60376	64479	69431	70127.8	64736.2	0.923119	-0.115412	0.17543
Q3UFS4	Gpatch11	G patch domain-containing protein 11	53270	45008	37371	32086	37612	35212	36328	36393	41933.8	36386.2	0.867708	-0.204718	0.343586
Q3UFY8	Trmt10c	Mitochondrial ribonuclease P protein 1	431619	400789	316029	384432	324133	317659	377350	469883	383217	372256	0.971397	-0.0418664	0.765423
Q3UG98	Nat9	N-acetyltransferase 9	30338	31609	29598	18041	21030	18666	18523	20935	27396.5	19788.5	0.7223	-0.469329	0.101978
Q3UGC7	Eif3j1	Eukaryotic translation initiation factor 3 subunit J-A;Eukaryotic translation initiation factor 3 subunit J-B	1927737	2357325	2459152	1808817	1875937	1974009	1883698	1794320	2.13826e+06	1881991	0.880152	-0.184176	0.209111
P52840	Sult1a1	Sulfotransferase 1A1	56447	58022	62739	71737	86494	73923	78001	78515	62236.2	79233.2	1.2731	0.348351	0.0117967
Q3UGR5	Hdhd2	Haloacid dehalogenase-like hydrolase domain-containing protein 2	766720	629768	641765	698422	757619	682066	725613	713940	684169	719810	1.05209	0.0732629	0.343328
Q3UH60	Dip2b	Disco-interacting protein 2 homolog B	10645	12386	12349	7547	10863	11829	9212	11864	10731.8	10942	1.01959	0.0279911	0.809745
Q9R1Q9	Atp6ap1	V-type proton ATPase subunit S1	364335	295381	286727	266780	255790	242566	263382	264894	303306	256658	0.846202	-0.240926	0.091643
Q3UHA3	Spg11	Spatacsin	130113	120496	140432	90171	98996	97029	98757	106153	120303	100234	0.833177	-0.263304	0.177332
Q9DBE9	Ftsj3	pre-rRNA processing protein FTSJ3	78071	71214	81882	79611	71785	59973	65574	65596	77694.5	65732	0.846032	-0.241217	0.0131073
Q3UHD2	Gfod1	Glucose-fructose oxidoreductase domain-containing protein 1	8670	3661	6679	4186	6005	4307	3888	7338	5799	5384.5	0.928522	-0.106992	0.859667
Q3UHD6	Snx27	Sorting nexin-27	933466	828813	836121	764920	843820	748259	794930	812223	840830	799808	0.951212	-0.0721604	0.359608
Q3UHE1	Pitpnm3	Membrane-associated phosphatidylinositol transfer protein 3	68012	50562	48051	37603	48524	34612	37047	39010	51057	39798.2	0.779487	-0.359404	0.1596
Q99JV5	Stard4	StAR-related lipid transfer protein 4	71783	60175	65047	64152	56271	64475	50327	49864	65289.2	55234.2	0.845993	-0.241282	0.0598823
Q3UHJ0	Aak1	AP2-associated protein kinase 1	623615	496987	574193	525410	557480	541824	466089	387432	555051	488206	0.87957	-0.18513	0.225718
Q3UHK1	Slc2a13	Proton myo-inositol cotransporter	7158	7965	9310	7782	4916	8459	6425	7160	8053.75	6740	0.836877	-0.256912	0.197432
Q3UHQ6	Dop1b	Protein dopey-2	409567	556710	527887	694242	418786	597462	586619	635354	547102	559555	1.02276	0.0324721	0.854735
Q3UHX2	Pdap1	28 kDa heat- and acid-stable phosphoprotein	1980355	2432342	2270851	1760578	1903794	1889239	1877898	1996970	2.11103e+06	1.91698e+06	0.908075	-0.139116	0.306112
Q3UHX9	Spout1	Putative methyltransferase C9orf114 homolog	49059	45359	52650	33297	41463	42002	37770	45589	45091.2	41706	0.924924	-0.112593	0.576752
Q3UI43	Babam1	BRISC and BRCA1-A complex member 1	293517	243667	234435	210006	239674	200361	243245	245795	245406	232269	0.946466	-0.0793769	0.572117
Q3UIA2	Arhgap17	Rho GTPase-activating protein 17	397810	373431	402031	375091	412486	399650	390218	372429	387091	393696	1.01706	0.0244093	0.582751
Q9JJC6	Rilpl1	RILP-like protein 1	150175	169092	160139	128254	133792	127214	123580	129318	151915	128476	0.84571	-0.241765	0.0681135
Q80TN4	Dnajc16	DnaJ homolog subfamily C member 16	36354	36029	38598	37265	29916	34684	30603	30162	37061.5	31341.2	0.845655	-0.241859	0.0103864
Q3UIU2	Ndufb6	NADH dehydrogenase [ubiquinone] 1 beta subcomplex subunit 6	1952805	1928959	1833434	2833459	1988344	2340734	2195668	2323185	2.13716e+06	2.21198e+06	1.03501	0.0496423	0.676284
Q3UIW5	Rnf10	RING finger protein 10	109369	92645	114054	85065	126852	95346	106903	120279	100283	112345	1.12028	0.163855	0.268263
Q3UJB0	Sf3b2	NA	2628885	2383076	2527575	2221315	2642290	2164429	2370188	2320323	2.44021e+06	2.37431e+06	0.972992	-0.0395001	0.631303
Q3UJB9	Edc4	Enhancer of mRNA-decapping protein 4	734314	742443	718116	589876	666577	618288	672188	766676	696187	680932	0.978088	-0.0319641	0.776304
Q3UJD6	Usp19	Ubiquitin carboxyl-terminal hydrolase 19	126673	118645	148055	126997	124435	125863	115693	96116	130092	115527	0.888035	-0.171311	0.17556
Q3UJP5	#N/A	Protein C8orf37 homolog	82392	68676	70783	80785	73235	65262	63164	63235	75659	66224	0.875296	-0.192158	0.0655626
Q3UJU9	Rmdn3	Regulator of microtubule dynamics protein 3	1866321	1672968	1802715	2018557	1727669	1700687	1841892	1816405	1.84014e+06	1.77166e+06	0.962787	-0.0547113	0.448011
O09044	Snap23	Synaptosomal-associated protein 23	591075	587315	626926	571194	512414	541884	507071	447887	594128	502314	0.845465	-0.242183	0.0164254
Q3UKJ7	Smu1	WD40 repeat-containing protein SMU1;WD40 repeat-containing protein SMU1, N-terminally processed	502391	537023	579649	525412	545064	462445	552002	568305	536119	531954	0.992232	-0.0112511	0.86875
Q3ULD5	Mccc2	Methylcrotonoyl-CoA carboxylase beta chain, mitochondrial	5957064	5338193	5390565	6996746	5361870	5868495	5494679	5293638	5920642	5.50467e+06	0.929742	-0.105097	0.372107
Q3ULF4	Spg7	Paraplegin	514330	499455	496969	562543	464024	543429	490920	490104	518324	497119	0.959089	-0.0602629	0.372701
Q3ULJ0	Gpd1l	Glycerol-3-phosphate dehydrogenase 1-like protein	696519	1075443	942780	799463	710912	869429	740760	720178	878551	760320	0.865424	-0.20852	0.266798
Q3ULL6	Upf3b	NA	6640	7819	8493	6896	6358	6021	7371	7240	7462	6747.5	0.904248	-0.145209	0.235335
Q3ULW8	Parp3	NA	252850	223321	265807	220565	219485	226218	211877	194828	240636	213102	0.885579	-0.175307	0.0824691
Q3UM18	Lsg1	Large subunit GTPase 1 homolog	12877	14531	11903	12807	11051	9105	13735	16194	13029.5	12521.2	0.960992	-0.0574031	0.672748
Q8BGX0	Trim23	E3 ubiquitin-protein ligase TRIM23	163379	143928	145546	194766	220303	177429	215427	209800	161905	205740	1.27075	0.345675	0.0333581
Q3UM45	Ppp1r7	Protein phosphatase 1 regulatory subunit 7	689091	619413	629496	642239	676804	619889	593963	599317	645060	622493	0.965016	-0.0513746	0.379621
Q3UMB5	Smcr8	Smith-Magenis syndrome chromosomal region candidate gene 8 protein homolog	46782	52616	41508	37642	39906	36842	39266	36654	44637	38167	0.855053	-0.225914	0.129505
Q3UMB9	Washc4	WASH complex subunit 7	477000	418571	455730	308309	406375	326203	348937	394900	414902	369104	0.889616	-0.168746	0.38254
Q3UMC0	Spata5	Spermatogenesis-associated protein 5	3102520	2111010	2990981	3788831	3670337	3890556	3098744	1765415	2.99834e+06	3106263	1.036	0.0510182	0.955248
Q3UMF0	Cobll1	Cordon-bleu protein-like 1	2927163	2845809	2742348	2404957	2690923	2589907	2497522	2517110	2.73007e+06	2.57387e+06	0.942784	-0.0850009	0.293379
Q3UMR5	Mcu	Calcium uniporter protein, mitochondrial	569219	321257	349451	364933	419670	269900	315154	344978	401215	337426	0.841009	-0.249807	0.354629
Q3UMT1	Ppp1r12c	Protein phosphatase 1 regulatory subunit 12C	231426	232456	205082	165460	196100	177815	177907	212046	208606	190967	0.915443	-0.127457	0.409558
Q3UMU9	Hdgfl2	Hepatoma-derived growth factor-related protein 2	538485	536352	534439	374425	442329	452696	438471	470409	495925	450976	0.909363	-0.137071	0.421662
Q3UMW7	Mapkapk3	MAP kinase-activated protein kinase 3	147601	110718	118847	146442	142094	135005	135081	126779	130902	134740	1.02932	0.0416884	0.665592
Q3UMY5	Eml4	Echinoderm microtubule-associated protein-like 4	192426	185160	191895	155498	199312	182055	166937	174875	181245	180795	0.997517	-0.00358642	0.988977
Q3UN02	Lclat1	Lysocardiolipin acyltransferase 1	320083	295805	324279	288169	312440	310321	298476	255570	307084	294202	0.95805	-0.0618275	0.45385
Q3UN04	Usp30	Ubiquitin carboxyl-terminal hydrolase 30	34883	23460	27066	27486	25489	30605	26137	26422	28223.8	27163.2	0.962425	-0.0552536	0.754812
Q8VEE1	Lmcd1	LIM and cysteine-rich domains protein 1	940675	915156	914198	736594	795227	736821	710702	721882	876656	741158	0.845438	-0.242229	0.0557022
Q3UNU4	Erich4	Glutamate-rich protein 4	81974	83845	84932	74742	91288	76792	86815	91655	81373.2	86637.5	1.06469	0.090437	0.273504
Q3UNV2	Cyp2j11	NA	489125	407671	431017	383193	399694	385682	389195	443950	427752	404630	0.945947	-0.0801687	0.425323
Q3UNX5	Acsm3	Acyl-coenzyme A synthetase ACSM3, mitochondrial	10606700	12305491	11710103	15483947	11886395	13904101	16263416	17504110	1.25266e+07	1.48895e+07	1.18863	0.249306	0.19466
Q3UNZ8	Cryzl2	Quinone oxidoreductase-like protein 2	9373615	7924229	7348479	12785574	10335738	11648978	10095307	9867080	9.35797e+06	1.04868e+07	1.12062	0.164303	0.358186
Q3UP75	Ugt3a1	UDP-glucuronosyltransferase 3A1	12056621	15315667	16333729	12940896	11859328	11780277	14096431	12821699	1.41617e+07	1.26394e+07	0.892506	-0.164066	0.244837
Q3UPF5	Zc3hav1	Zinc finger CCCH-type antiviral protein 1	71293	69647	60015	45086	56231	48377	54584	63808	61510.2	55750	0.906353	-0.141855	0.501221
Q3UPH1	Prrc1	Protein PRRC1	475191	473473	439403	400510	404404	431906	485976	556560	447144	469712	1.05047	0.0710346	0.609825
Q3UPH7	Arhgef40	Rho guanine nucleotide exchange factor 40	172055	132975	124404	140673	136788	155248	147194	148213	142527	146861	1.03041	0.0432162	0.651898
[truncated: 3,856 more rows]
