# Supplementary material for: Signaling mechanisms in renal compensatory hypertrophy revealed by multi-omics
Source: Nat Commun. 2023 Jun 16;14:3481. doi: 10.1038/s41467-023-38958-9 (PMC10276015; doi:10.1038/s41467-023-38958-9)
Supplement: Supplementary file 24 — Supplementary Data 21 [file 41467_2023_38958_MOESM24_ESM.xlsx]

## Sheet: Readme
This table summarizes the Ingenuity Pathway Analyses (IPA, (https://www.qiagenbioinformatics.com/products/ingenuity-pathway-analysis/, IPA, Qiagen) for 72h proteomics data using whole kidney
Method: Upstream analysis was used for identifying activated/suppressed upstream regulatory molecules/networks (TFs and/or Kinases) listed in Supplemental Table 4.
Contact: Hiroaki Kikuchi at NIH at hiroaki.kikuchi@nih.gov or Mark Knepper at knep@helix.nih.gov

## Sheet: IPA_upstream_72h_proteomics
© 2000-2022 QIAGEN. All rights reserved.
Upstream Regulator	Expr Log Ratio	Molecule Type	Predicted Activation State	Activation z-score	Flags	p-value of overlap	Target Molecules in Dataset	Mechanistic Network	TFs/Kinases in hypertrophy hypothesis (Supplemental Table 4)
PTPRR		phosphatase	Activated	4.631	bias	1.03e-08	AAMP,AP1M1,ASB6,CALCOCO1,CALML4,CDC37,CLCN7,COL6A1,DCTN1,DHRS3,DNMT1,ERAL1,FAM50A,FLNA,FYCO1,GTPBP1,HDAC5,HDGFL2,HRAS,IFITM2,IQSEC2,ITGA5,ITIH5,KLC4,LMOD1,LONP1,LRP1,MAD1L1,MLST8,MYH9,MYO5B,NUCB1,PACS2,PACSIN3,PBXIP1,PEX14,PFKL,PLCB3,PLXNB2,PQBP1,PUF60,RAB5B,RUVBL2,SART1,SCO2,SH3GL1,SLC44A2,TELO2,THOP1,TNFAIP1,UQCRC1		#N/A
INSR	-0.275	kinase	Activated	4.24		1.43e-10	ACAA2,ACADL,ACADM,ACADS,ACADVL,ACO2,ACOT13,ACOT2,ACSL1,ACSL4,ACSL5,ACTN4,Akr1b7,ALAD,ALB,ALDH1A1,ALDH2,ALDH6A1,ALPL,Anp32a,APOA2,AQP1,ARFGAP2,ARHGDIA,ARHGEF2,ATP1A1,ATP1B1,ATP2A2,ATP2B1,ATP5F1A,ATP5F1B,ATP5F1D,ATP5MF,ATP5MG,ATP5PD,ATP5PF,ATP5PO,BAG1,C2,Calm1 (includes others),CASP6,CBR1,CCND1,CD36,CDC5L,CERS6,Ces1f,CFL1,CKMT1A/CKMT1B,COL6A3,CORO1A,COX4I1,Cox5b/Gm34962,CPT1A,CPT1B,CPT2,CRAT,CS,CST…	2358 (20)	#N/A
PPARGC1A		transcription regulator	Activated	4.028		3.45e-09	ACACA,ACACB,ACADL,ACADM,ACADVL,ACAT1,ACOX1,AGT,AK1,ALAS1,Apoc3,ASPN,ATP5F1A,ATP5F1B,ATP5MF,ATP5PD,ATP5PF,ATP5PO,BAX,BCAT2,BDH1,BID,C2,C3,CASP8,CAT,CD36,CDC42EP1,CIDEB,COL1A2,COL6A2,COL6A3,COX4I1,COX5A,Cox5b/Gm34962,CPT1A,CPT1B,CS,CTSA,CTSC,CYCS,CYP2A6 (includes others),DAXX,DCN,DGAT1,DLAT,DOCK1,DPT,DR1,EGFR,ELMO1,ENDOG,ENO1,Esrra,FABP3,FABP4,FASN,FBLN1,FDPS,FH,GABPA,Gk,GOT2,GPAM,GPX1,GSK3B,HK2,HM…	1860 (16)	#N/A
RB1		transcription regulator	Activated	3.66		4.2e-08	ACO2,ACTB,ACTC1,ADAM10,AKT1,ALG5,ALPL,APPL2,ASPN,ATP1A1,ATP1B1,ATP5F1A,Atp5k,ATP6V1D,ATP6V1F,BAK1,BAX,BCKDHA,BECN1,CAP1,CASP3,CASP6,CASP7,CASP8,CBX5,CCND1,CDH1,CDK2,CDKN1B,CDT1,CERT1,CHCHD3,CLDN3,CLIC4,CMAS,COA3,COL4A1,COL4A2,COQ5,COQ7,COX17,COX4I1,COX6A1,COX6B1,COX7A2,CRADD,CWC27,DCTN4,DEK,DHFR,DLAT,DLST,DNAJC11,DNM1L,DNMT1,DPP3,DYNLRB1,EHD3,EIF2S1,EPS8,Esrra,EZR,FABP4,FN1,GADD45GIP1,GHITM,GMFB,…	1955 (16)	#N/A
SPDEF		transcription regulator	Activated	3.633		0.00403	CD34,CDH11,CDH2,COL1A1,COL4A1,COL4A2,COL6A1,COL6A2,COL6A3,CYFIP1,DKK3,EGFR,ITGA3,ITGA5,ITGA6,KLK3,LAMB2,LAMC1,LASP1,PLAU,PRKCA,PTPRF,SCGB1A1,SMAD2,SMAD4,SQSTM1,STMN1,TNC,VASP,VIM	1891 (10)	#N/A
KLF3		transcription regulator	Activated	3.591		2.99e-15	ABCF1,ABHD14B,Acot1,ACOT11,ACOT9,AGGF1,AHNAK,ALKBH7,ANK1,ANXA5,ANXA6,AP1M2,APOE,APRT,ARFGAP2,ARPC4,BCAP29,BLOC1S1,BOLA1,CAMK2D,CAPG,CAPNS1,CARHSP1,CBFB,CCT3,CEP170B,CHCHD10,CIRBP,CMPK2,CSNK1G3,CTNNA1,CTSC,Cux1,Cyb5r3,CYRIA,DFFA,DIAPH1,DRG1,DTNB,DUS3L,EIF2B1,EIF5A,ELMO1,ELP1,EPRS1,FCGRT,FMNL3,GALNT1,GCNT1,GIMAP8,GIT2,GPD2,GRB7,GSTK1,GSTP1,HEXB,HM13,HNRNPF,HNRNPH1,HYPK,IDH1,IL16,INTS4,JOSD2,LMAN2L,…		#N/A
PHF12		transcription regulator	Activated	3.5	bias	0.00366	EIF3A,EIF4A3,EXOSC6,EXOSC9,GTPBP4,IMP4,IPO9,NOP2,PA2G4,PIN4,PRPF31,RRP9,RRS1,TBL3,TSR1,WDR12		#N/A
TRIM24	-0.17	transcription regulator	Activated	3.497	bias	0.000129	AGRN,BLNK,CA2,CALB1,CASR,CMPK2,CSRP1,CYP24A1,DDX58,EIF5A,EMB,FBN1,FLRT3,GBP2,GLUL,Gm12854/S100a11,IFI35,Ifi47,IFIT1B,IFIT3,Igtp,Iigp1,IRGM,Irgm1,ISG15,LGALS3,LGALS3BP,Ly6a (includes others),MOV10,MYH10,NMI,NUMA1,OAS1,PACSIN3,PARP12,PIK3CA,PLEC,PRPS2,PSMB10,PSMB8,S100G,SAMD9L,SAMHD1,STAT1,TGFBI,Tgtp1/Tgtp2,UBA7		#N/A
PRKAA1	-0.298	kinase	Activated	3.442		0.00431	ACOT7,ALB,ARHGDIB,BAX,CA2,CAT,CDKN1B,CHGB,CLU,COX4I1,DDAH1,DOCK4,EGF,ERN1,FGFR1OP2,FKBP5,FN1,GALM,GHR,GPX1,Gsta4,HSPA5,Ifi47,IFIT1B,IGFBP4,ITGB5,ITIH5,LDHA,Ly6a (includes others),MAP2,MGST1,MLYCD,MT-CO1,MYLK,NDRG2,NPEPL1,OAT,OCLN,PARP3,PDGFRA,PKLR,PRKAA2,PRKACB,PSMB8,PTPN11,SIRT1,SIRT2,SIRT3,SLC16A1,SOD2,SORL1,SOS1,TFAM,TGM2,TJP1,TNS1,TNS3,VCAM1,YAP1,ZYX	1967 (20)	Prkaa1
SIRT1	-0.18	transcription regulator	Activated	3.297		8.65e-05	ABCC2,ACADL,ACADM,ACTB,AGT,AKT1,ANXA4,Apoc1,ATXN10,BAX,BCL2L1,BCLAF1,C6orf89,CA12,CAT,CAV1,CCND1,CD36,CD63,CD72,CD81,CDH1,CDH2,CDKN1B,CELA1,CLEC10A,CMIP,CMPK2,CORO1A,COX4I1,CPT1A,CPT1B,CTBP1,CTNNB1,CYCS,DDAH2,DDB1,DDX58,EIF2A,EIF2AK3,EIF2S2,EPM2AIP1,ERO1A,Esrra,EVPL,FABP4,FASN,FN1,GABARAPL1,GBP6,GFPT1,GPAT4,GSTA3,GSTA5,GSTM1,GSTM3,GSTM4,GSTM5,HK2,HLA-A,HLA-DQB1,HMGCR,Hsd3b4 (includes others),HSPA…	1711 (16)	#N/A
TCF20		transcription regulator	Activated	3.266		0.0389	ADGRF5,ANK1,AP2A2,B3GALT5,CCDC141,ETNPPL,GOLIM4,HEPH,ITIH3,NCALD,PACSIN2,PATJ,PLS3,PPP3R1,PREX2,SLC26A4,SQSTM1,SUN2,TBC1D2B,TBC1D9B,TP53BP2,TSPAN9,UTRN,YWHAZ		#N/A
PRKAA2	-0.05	kinase	Activated	3.263		0.000544	ACOT7,ALAS1,ALB,ARHGDIB,BAX,CA2,CDH1,CDKN1B,CHGB,COX4I1,CYBB,DDAH1,DOCK4,EIF2AK3,ERN1,FABP4,FASN,FN1,GALM,Gsta4,HSPA5,ICAM1,Ifi47,IFIT1B,IGFBP4,ITIH5,LDHA,Ly6a (includes others),MGST1,MT-CO1,MYLK,NDRG2,NPEPL1,OAT,P4HB,PARP3,PDGFRA,PKLR,PTPN11,RAF1,SLC16A1,SORL1,SOS1,TFAM,TGM2,TNS1,TNS3,UCP1,VCAM1,VIM,YAP1,YBX1,ZYX	2010 (20)	Prkaa2
NUPR1		transcription regulator	Activated	2.907		0.0972	ACAD10,ACSS1,AGRN,AKAP12,ALDH5A1,ALDOC,ANK1,ANK3,API5,AS3MT,ASB9,ASPM,ATP6V0A1,ATPSCKMT,B3GAT3,BRCC3,BRI3BP,CARMIL1,CCDC134,CCDC9,CD63,CDC23,CDK2,CDK4,CDKN1B,CEP170B,CEP97,CHD4,CHUK,CNPY4,COL1A1,COL1A2,COQ10A,CROT,CSTF2T,CTPS2,CTU1,CYB5B,DDX46,DENND5B,DEPTOR,DGCR8,DHCR24,DHTKD1,DIDO1,DLG1,FAM114A1,FAM162A,FBXO3,FHL2,GBP2,GNE,GPCPD1,GTF3C2,H2AC14,HDAC8,HK2,HNRNPA2B1,HNRNPM,HSPA2,ISCA1,KANK2,KAT5,L…		#N/A
KLF15		transcription regulator	Activated	2.886		4.76e-07	ACADL,ACADM,ACADS,ACADVL,ACAT1,Acot1,ACOX1,ACSL1,ACSS1,ATG3,ATG7,BECN1,CD36,CPT1B,CPT2,DECR1,EHHADH,FABP3,FABP5,FASN,GPAM,HADHA,HADHB,MLYCD,NPHS2,PXMP2,SCD,SLC25A20,SLC27A1,SLC2A4,SYNPO,VCAM1	1920 (16)	#N/A
IREB2	-0.083	translation regulator	Activated	2.841		0.000267	ACO2,APP,CYCS,FECH,FTH1,FTL,HK2,LDHA,LDHB,NDUFS1,PFN2,SDHB,SLC2A1,TFRC,UQCRFS1		#N/A
CAB39L	0.161	kinase	Activated	2.789	bias	5.12e-06	ATP5MF,ATP5MG,ATP6V1B2,ATP6V1E1,CDKN1B,COX17,COX4I1,NDUFA12,NDUFA13,NDUFA3,NDUFA4,NDUFB10,NDUFB11,NDUFB3,NDUFB5,NDUFB8,NDUFB9,NDUFS4,NDUFS6,NDUFV2,UQCR10,UQCRB,UQCRQ	1613 (10)	#N/A
PIK3CG		kinase	Activated	2.76		1	ATP6V0D2,C2,CD47,ENPP1,GBP2,GBP6,GBP7,HLA-A,HNRNPA0,ICAM1,Igtp,Iigp1,IRGM,LSM4,NOS3,STAT1,Tgtp1/Tgtp2,Trim30a/Trim30d,ZBP1		#N/A
TGFBR2	-0.067	kinase	Activated	2.692		1	ALOX12,AP3S1,ASS1,BCAT1,BGN,CCND1,CCT5,CDH1,CDH2,CDKN1B,CKB,CLIC4,CLU,COL1A1,COL1A2,CRYAB,CTNNB1,DNAJC12,EMD,Esrra,Fam25c,FAM50A,FASN,FGB,FGG,FKBP5,FN1,FURIN,GATM,GCN1,GIPC2,GPLD1,GSR,HK2,HP,HSD11B1,ICAM1,IL1RAP,ITPK1,JUP,KDR,KRAS,LBR,LDHA,Ly6a (includes others),MAP2K3,MAPKAPK2,MBOAT7,MVK,MYOF,NOS3,NRP1,ODC1,OSTF1,PDPN,PGK1,PGM1,PKM,PLSCR1,PTGDS,PTH1R,PTPRC,QSOX1,RBL2,REEP6,Retnlg,SAA1,SDF4,Serpi…		Tgfbr2
MECP2	-0.13	transcription regulator	Activated	2.565		0.206	ACTB,ADGRF5,ANK1,ANXA1,AP2A2,APOE,ARHGAP24,ARHGAP42,B3GALT5,BCAT2,CAPG,CCDC141,CDH1,CYB5A,DOCK8,DPP4,DPYSL2,ENPP4,ETNPPL,FKBP5,GOLIM4,GSTO1,GSTP1,HBA1/HBA2,HEPH,HSPA5,IGHM,ITIH3,IVD,LMNA,NCALD,PACSIN2,PATJ,PIKFYVE,PLAAT3,PLS3,PPP3R1,PREX2,PROM1,RASSF1,SLC26A4,SPN,SUN2,TBC1D2B,TBC1D9B,TP53BP2,TSPAN9,UBE3A,UQCRC1,UTRN,VIM,YWHAB,YWHAZ		#N/A
AIRE		transcription regulator	Activated	2.517		1	AMBP,C1R,C4A/C4B,GBP6,Gm14743 (includes others),HTRA1,ICAM1,IFIT1B,IFIT3,ITIH3,KLK3,LTF,MARCKSL1,MGAT1,Mup1 (includes others),Ngp,NMI,PDE4B,SOD2,UPP1,VCAM1		#N/A
SMYD1		transcription regulator	Activated	2.433	bias	8.91e-21	ACADL,ACO1,ACO2,AGL,ATP5F1A,BDH1,CYC1,CYCS,FAHD1,FH,GOT2,HK2,IDH3A,IDH3B,IDH3G,MIF,MT-CO1,MT-ND1,NAMPT,NDUFA10,NDUFA13,NDUFA5,NDUFA9,NDUFAB1,Ndufs5,NDUFV1,Nnt,NT5C2,OAT,OGDHL,OXCT1,PDHB,PFKM,PGD,PKM,PYGB,PYGL,PYGM,RXRA,SDHA,TKT,TPI1,UGP2,UQCRC1,UQCRC2,UQCRFS1		#N/A
NKX2-3		transcription regulator	Activated	2.337		0.168	ACO1,AIF1L,ALPL,AOC3,ARHGDIB,ASNS,BMPR2,CAVIN2,CBS/CBSL,CD34,CD36,CMPK2,CRYAB,DDX58,EIF4B,EXOC6,FAM172A,FBXO6,GBP2,GHR,GMPR,GNG12,HNRNPA0,HSD17B2,LAP3,LGMN,MAP2,MYD88,MYH11,MYO5A,NOS3,NT5C3A,PAPSS2,PARP12,PARP9,PAWR,PHGDH,PLA1A,PLCB1,PLD1,PLSCR1,PNPT1,Podxl,POSTN,PSAT1,PSMB8,RNF213,RPL23,RPS23,RPS29,SAMD9L,SHMT2,STAT1,TXNDC12,UACA,UBA7,UBE4B,UNC93B1,VCAM1,XAF1,ZC3HAV1,ZNF704,ZNFX1		#N/A
VEGFB		growth factor	Activated	2.336		0.0034	Acaa1b,Acot1,ACOT2,ATP2A2,BAK1,BAX,BID,CA4,CASP8,DCN,EHHADH,GPX1,GPX6,GSR,HACD2,PRDX1,PRDX5,SLC27A1,SLC27A4,SOD1,SOD2,TXNRD1,TXNRD3,UCP1	1488 (11)	#N/A
ANGPTL3		growth factor	Activated	2.236		0.00393	ACACA,ACACB,ACSS2,AGRN,HSPG2,PRKAA2,SCD		#N/A
HLX		transcription regulator	Activated	2.213		1	CD34,CTSS,ICAM1,THY1,UIMC1		#N/A
ZBTB7B		transcription regulator	Activated	2.199	bias	0.000199	ACAA2,ACADL,ACADM,ACADVL,ACSM3,ATP5F1A,Atp5k,COL1A1,COL1A2,COQ3,Cox5b/Gm34962,COX6A1,COX7A1,CPT1B,DECR2,DHRS4,ECH1,Gk,HADHA,HMGCS1,HSD17B12,NDUFAB1,NDUFB8,NDUFV2,NRP1,PDP2,SDHB,SFXN5,SLC27A2,TTC19,TYSND1,UCP1,UQCRC2		#N/A
CDKN1A		kinase	Activated	2.161		0.0458	ACP1,ACTB,ADAM10,AIMP1,APP,ASPM,ASPN,ATRX,BAX,BCL2L1,BIRC2,BUB3,CAP1,CASP3,CCND1,CDK4,CDKN1B,CLIC4,COG1,COL4A1,COL4A2,CRYAB,CTSB,DNM1L,DPP3,ECSIT,EIF2S1,F9,FN1,GLB1,GMFB,GNAI1,GRN,GSTO1,HMGB2,HNRNPA2B1,HSPA1A/HSPA1B,HSPA5,IL16,ITGAV,ITGB5,LAMC1,LBR,LGALS3,LGALS3BP,LIMA1,LUC7L3,MCM2,MCM3,MCM4,MCM5,MCM7,MSN,MTTP,NPM1,OSMR,P4HA1,PCNA,PELO,PHGDH,POLD1,PSAP,PTPRC,RBL2,RFC4,RRM1,SAA1,SHC1,SLC30A5,SMC2,…		#N/A
NDRG1	-0.184	kinase	Activated	2.066		0.0272	AKT1,APOA2,CASP3,CAV1,CCND1,CD82,CDH1,CDK4,CTNNB1,EGFR,EIF2AK3,KLK3,MAPK3,MET,MTOR,PARP1,PML,RAF1,RELA,SMAD2,SMAD4,STAT3,TNC,VIM		#N/A
HIC1		transcription regulator	Activated	2.065		0.124	ABHD3,CA12,CA2,CCND1,CDO1,CYP24A1,CYP7B1,FHL2,GRSF1,ITPR1,MAP2K3,MCAM,PLA2G4A,PLEC,SFXN3,SIRT1,SMPDL3A,TMEM62,TNFAIP8,TNS3		#N/A
SGPP2		phosphatase	Activated	2.028	bias	0.00185	CDH1,DNAJA1,DNAJA4,DNAJC17,DNAJC3,HSP90AA1,HSPA13,HSPA14,HSPA4,HSPA4L,HSPA5,HSPA8,HSPA9,HSPH1		#N/A
NOSTRIN		transcription regulator	Activated	2.025	bias	0.00246	ACE,ADAM17,ANXA5,CASP3,CAV1,COL18A1,FN1,ITGA5,KDR,NFKB1,NOS3,NPR1,PECAM1,PLAU,SOD1,TEK		#N/A
EPHB6		kinase	Activated	2		1	BMPR2,FKBP1A,FKBP5,SMARCC1		#N/A
JUND		transcription regulator		1.982		1	AGT,ALAS1,C3,C5,CCND1,CFD,CLU,COL6A1,CYBB,FTH1,PLAU,SERPINB9		Jund
TSC22D3		transcription regulator		1.942		1	ANXA1,CASP3,CCND1,CDKN1B,COL1A1,ICAM1,NFKB1		#N/A
HOXC8		transcription regulator		1.938		0.263	APP,ASS1,CDH11,CNN1,Eif2s3y,ELMO1,EMB,Ly6a (includes others),NQO1,REN,TAGLN		#N/A
MYCN		transcription regulator		1.903		4.94e-27	ABCA2,ABCA3,ABCB10,ABCB7,ABCC1,ABCC4,ABCD1,ABCD3,ABCD4,ABCE1,ABCF1,ABCF2,ABCF3,ABCG2,ABCG4,ACTB,ACTN4,ALDH1A1,ALDOA,ANK3,APEX1,ARPC1B,ATXN2,BASP1,BAX,BCL2L1,BID,CAD,CAV1,CCND1,CDH11,CDH5,CDK7,CDK9,CDKN1B,CKAP4,CLU,COL18A1,COL1A1,COL4A1,DKK3,DPYSL3,EEF1A1,EEF1D,EEF1G,EEF2,EGFR,EIF3C,EIF4A1,EIF4G2,EIF5A,FBN1,FN1,GAPDH,GRB2,HDAC5,HK2,HLA-A,HLA-DQB1,HSP90AB1,HSPD1,IGFBP7,ITGA2,ITGA3,ITGB1,ITIH3,KLK3,…	1796 (12)	#N/A
PPARGC1B		transcription regulator		1.882	bias	7.96e-10	ACACA,ACACB,ACADL,ACADM,ACADVL,ATP5F1B,ATP5MF,ATP5PO,C3,CCND1,CKB,COX4I1,COX5A,Cox5b/Gm34962,COX7A1,CPT1B,CS,CYCS,DGAT1,DHCR24,ENO1,ERO1A,FASN,FDPS,GGPS1,GPAM,GRB7,HK2,HMGCR,MCM4,MT-CO1,MT-CO2,MT-ND1,MT-ND2,MTTP,MVD,MVK,NDUFV2,PCK1,SCD,SLC2A4,SQLE,UCP1	2156 (15)	#N/A
CBFB	-0.196	transcription regulator		1.848		1	CDH1,DSP,EPN2,FABP4,GPLD1,HTRA1,ICAM1,KLK3,LGALS3BP,LGMN,LIMD1,Nedd4,NRP1,OCLN,RAB3IP,SLC25A19,STAT6,TBL2,TGFBR2		#N/A
PPARA		ligand-dependent nuclear receptor		1.845		1.61e-19	AADAC,ABCD3,ACAA1,Acaa1b,ACAA2,ACACA,ACADL,ACADM,ACADS,ACADVL,ACAT1,ACAT2,Acot1,ACOT2,Acot6,ACOT8,ACOX1,ACSL1,ACSL5,ACSS2,ADAM10,AHCY,Akr1b7,ALDH2,ALDH3A2,ALDH9A1,ALDOB,ANAPC5,ANXA2,APCS,APEX1,APOA2,Apoc3,APOE,APP,ARHGDIA,ASL,ASNS,ASS1,ATP5F1B,BAX,BCKDK,BCL2L1,C1R,C1S,C2,C3,C5,C6,C8A,C9,CAT,CCND1,CD36,CD63,CDK2,CDK4,CDS2,CFH,CFI,CHKA,COX4I1,CPT1A,CPT1B,CPT2,CROT,CS,CSAD,CTH,CYB5B,CYBB,CYCS,CYP27A…	1617 (15)	Ppara
EIF3A	0.007	translation regulator		1.751	bias	0.011	CDKN1B,ISG15,NDRG1,RAD23B,RPA1,RPA2		#N/A
TRIB1		kinase		1.746		0.0158	ACACA,ACOX1,CPT1A,CPT2,FASN,RGL1,SCD		#N/A
TFAM	-0.012	transcription regulator		1.698		3.96e-08	ACADL,ACADM,ACADS,ACOX1,AUH,CPT2,ECH1,ECHS1,FABP3,FABP4,FABP5,HK1,mt-Atp8,PFKP,PGAM1,PGK1,SLC25A20	787 (7)	#N/A
HOXA10		transcription regulator		1.679		0.00054	ACTB,AIMP2,ALDH1A1,ALPL,APOE,AQP1,ARL2,CA3,CDH16,CFD,CHERP,COL15A1,CTSV,CYBB,CYP2E1,DDX19B,DPP4,EGFR,EIF3A,ELOC,FAF1,FKBP3,FN1,GSTA3,Gstt1,HDLBP,HLA-DQB1,HMBS,HMGCR,HNRNPL,HSP90AA1,IDH2,Ighg2b,INMT,KAT5,LAMA2,LTF,LYZ,MAP1B,MAPK12,ME1,MSN,MYLK,NCAM1,NDRG2,NUDT3,NUP214,P4HB,PDPN,PHGDH,PIGR,PIK3R1,PRKCD,PROM1,RBP1,RELA,RHOG,RNASE4,RP2,RPL37A,SCD,SLC27A1,SOS1,TNXB,XDH,YWHAG,ZFYVE9		#N/A
ETV5		transcription regulator		1.598		0.0184	AGRN,AHNAK,ALCAM,BAX,CAV1,CAVIN1,CAVIN2,CCND1,CDH1,CDH2,CLDN3,CLIC5,CTNNA1,CTNNB1,DPYSL2,FASN,FN1,GALNT3,HOPX,ICAM1,ITGA5,ITGB1,LGALS3,LMO7,LYZ,MET,MSN,PKP2,PKP4,QKI,SAMHD1,SCD,TINAGL1,TJP1,TJP2		Etv5
SET	-0.043	phosphatase		1.5	bias	0.0104	BCL2L1,CORO1C,COX7A2L,DTYMK,FDPS,FTO,MBD2,MRPL11,MRPL22,MRPS14,MRPS30,PTGES3,RAB28,SRP72,TMED2,YBX1,ZCCHC17		#N/A
MLXIPL	-0.215	transcription regulator		1.443	bias	8.78e-34	ACACA,ACACB,ACLY,ACSS2,AGPS,ANXA2,CPT1A,DHRS7B,FABP4,FASN,GNPAT,GPAM,GPAT3,GPD1,HMGCR,HMGCS2,KHK,LIPE,MIOX,MLXIPL,PCK1,PGD,PKLR,PLIN1,PYGL,RPL10,RPL10A,RPL11,RPL12,RPL13,RPL13A,RPL14,RPL15,RPL17,RPL18,RPL18A,RPL19,RPL21,RPL22,Rpl22l1,RPL23,Rpl23a,RPL24,RPL26,RPL27,RPL27A,RPL28,Rpl29 (includes others),RPL3,RPL30,RPL31,Rpl32,RPL35,RPL35A,Rpl36,RPL37A,RPL38,RPL39,RPL4,RPL5,RPL6,RPL7,RPL7A,RPL7L1,RPL…	1468 (7)	#N/A
Esrra	-0.046	transcription regulator		1.428		2.41e-12	ACADL,ACADM,ACAT1,ACE2,ACO1,ACOX1,ACSL5,AGL,AGT,ALDOA,ALDOB,ALDOC,ATP1A1,ATP5F1B,ATP5MF,ATP5PB,ATP5PF,ATP5PO,ATP6V0D2,BDH1,BPGM,BSND,COX5A,Cox5b/Gm34962,COX7A2L,Cox7c,CPT1A,CPT2,CRAT,CYC1,CYCS,DLAT,ECH1,ENO1,ENO3,FBP1,GABPA,GALM,Gk,GOT1,GYS1,HSD3B1,IDH3A,NDUFA2,NDUFA5,NDUFS3,OXCT1,PCK1,PCK2,PDK1,PFKL,PGAM2,PGM1,PPA1,PPP1R1B,PYGL,PYGM,REN,SCNN1A,SDHB,SIRT3,SIRT5,SLC2A1,STARD3,TFAM	693 (7)	#N/A
PTN		growth factor		1.327	bias	0.0199	ACADL,ACADVL,ACAT2,ACLY,ACOX1,APOB,CPT1A,DGAT1,FASN,FBP1,Gk,GPAM,HADHA,HMGCR,HMGCS1,PC,PDHA1,PFKL,RXRA,SCD,SLC27A4,SLC2A2		#N/A
STAT6	0.002	transcription regulator		1.273		0.0315	ABLIM1,Acot1,ACOX1,ACSL1,ACTB,AHCYL1,AHNAK,AKAP13,ALDH2,ANXA1,APOE,ASS1,AUH,BAG2,BAX,BCL2L1,BIRC2,CA2,CASP6,Ccdc50,CD72,CDK2,CDKN1B,CEP43,Chil3/Chil4,CIDEB,CKAP4,Clca3a1/Clca3a2,CLDN2,Cmah,CMPK2,COBLL1,COL1A1,COL1A2,CPOX,CPT1A,CRADD,CTSB,CTSS,CYBB,CYP4A11,Cyp4a14,CYRIA,CYTH1,DDAH1,DDHD1,EFHD2,EFL1,EHHADH,EPHX1,EVC,FABP4,Fam177a/Fam177a2,FAM20B,FASN,FKBP5,FN1,FSCN1,FYCO1,GALK2,GATM,GBP2,GBP6,GBP7,…		Stat6
MAPK1	-0.15	kinase		1.251		0.0126	ACO1,ADAM17,ADH1C,AKAP12,ANPEP,APOE,ARG2,ARSB,ATP1B1,ATP2A1,BLZF1,C1S,CAPN2,CAV1,CCND1,CDH1,CDH2,CDKN1B,CFB,COX17,CPPED1,CRYBG1,CRYL1,CTNNB1,CTSB,DAB2,DCN,DDT,DDX58,DEPTOR,DNMT1,EHD1,ENDOD1,ENO3,EPCAM,ERAP1,ERP29,EVI5,EXOC2,F9,FHL2,FN1,GBP2,GDPD3,GFOD1,GLS,GNG2,GRAMD1B,GRB7,Gstt3,H2AZ2,HBA1/HBA2,HOMER1,HSD17B2,IFI16,IFI35,IFIT3,IGFBP7,ISG15,ITGA5,ITGAV,ITPR2,LAD1,LAMA4,LAP3,LGALS1,LGALS3,LGALS3BP…		Mapk1
FOXF2		transcription regulator		1.195		0.0179	CCND1,CDH1,CDK2,CDK4,CDK6,CDKN1B,CTNNB1,FN1,MYH11,PDGFRA,TAGLN,VIM		#N/A
COPS5	-0.179	transcription regulator		1.191		1.29e-08	ADA,ADCY6,ADRM1,AIMP1,AK1,APRT,ATRX,BAK1,BAX,BCAM,CANT1,CBX1,CD81,CD82,CDK4,CDKN1B,CETN2,COQ8A,CSE1L,CTSD,CUL1,DCTPP1,DCXR,DDX39A,DTYMK,DUT,EDF1,EPS8L2,ERCC2,FAM162A,FDXR,GPS1,GPX4,GSDME,GTF2F1,GUK1,H1-2,HMGB2,HNRNPD,HNRNPU,HSPA4L,ITPA,KIF5B,KPNB1,LBR,LDHB,LMNB1,MARS1,MCM2,MCM5,MCM7,MSH2,MTCH2,NAP1L1,NCL,NINJ1,NT5C,NUP107,NUP153,ODC1,PAICS,PCNA,PDE4B,PLXNB2,PNP,POLD1,POLD2,POLR2A,POLR2E,POLR2G,PO…	1495 (7)	#N/A
LEP		growth factor		1.156		0.0059	ABCD3,ACACA,ACADL,ACADM,ACADVL,ACAT1,ACE,ACLY,ACO1,ACOX1,ACSL5,ADIPOR1,AKR1C1/AKR1C2,ALDOB,APOA2,APOH,APP,APPL1,ASAH1,ASL,ASS1,ATP2A2,ATP5F1A,ATP5PB,BAK1,BAX,BCL2L1,BID,CA3,CASP3,CASP6,CASP7,CAT,CAV1,CCND1,CD36,CD63,CDH1,CDKN1B,CFD,Chil3/Chil4,COL1A1,COL4A1,COL6A3,CPT1A,CPT1B,CROT,CRP,CTSV,CYB5A,CYBB,CYP24A1,Cyp2d9 (includes others),CYP2E1,Cyp2j5,CYP4A11,Cyp4a14,DFFA,DGAT1,DGKZ,ECH1,EHHADH,EPHX2,…	1678 (15)	#N/A
SOX17		transcription regulator		1.086		0.0327	AMN,AP2M1,CCND1,CDC42BPB,COL4A1,COL4A2,CTNNB1,GPT,HNF4A,KDR,LAMA1,LAMB1,PROM1,SPARC		#N/A
HOXA9		transcription regulator		1.023		0.00135	ADD3,AHCYL1,AKAP13,ALDH1A1,ARL3,ARPC5,BCL7A,CALB1,CD34,CD36,CDC37,CDH1,CDK7,CLCN7,CLTC,CPB2,CSNK1A1,CTH,CYBB,DHX36,DHX8,DYNC1LI2,ENPP1,EPS8,FCGRT,FXR1,GLRX,GLRX3,GTF2B,GTPBP1,HNRNPU,INPPL1,LYN,LYZ,MAN2A1,MAN2A2,MAP4K5,MSI2,NDUFB3,NFIA,OSBPL8,PABPN1,PCDH1,PIK3R2,PRRC2C,PTPRC,PTPRG,RAP1B,RBBP6,RCBTB2,RDX,RGL1,RPL27A,RPL37A,SDC4,SERPINB9,SRP72,SRSF11,ST13,TACC1,TPR,TSC22D1,VIM,YES1,YWHAG		#N/A
HEXIM1	-0.313	transcription regulator		1.016		0.0338	ACE2,ANXA1,CCND1,COL1A1,HEXIM1,HNRNPH1,POLR2A,PTBP1,SLC2A1,SRSF6,VIM		#N/A
FLT1		kinase		1		9.5e-11	ACTN4,ACTR2,ADD1,AHCY,BCAT1,BCL7B,BSDC1,CANX,CAPN2,CLIC4,CSNK2A1,CTBP1,DDX3X,DHCR24,EIF2S3,EIF4B,EIF5A,FLNA,G3BP1,G3BP2,GDI2,GSK3A,HK1,ICAM1,LAMP1,LIMS1,LIN7C,MAT2A,NOS3,NRP1,PREB,PRKAR1A,PTBP1,RALB,RBBP4,RDX,SCRN1,SDHC,SMARCA4,SNAP23,SURF1,TGFBR2,TOMM22,UBE2B,UBE2H,UBE4B,VDAC1,VPS4A,YWHAZ	982 (7)	#N/A
RHO		G-protein coupled receptor		0.951		0.0389	ACADM,AP2A2,APP,AQP1,CASP3,CASP7,COL1A2,CTSS,DPYSL3,EIF2A,EPB41,FBLN1,GNB1,H1-2,HCLS1,HDAC1,HK2,HMGB2,LAMB2,NCAM1,NID1,NT5E,SELENOP,SERPING1		#N/A
PTEN		phosphatase		0.922		3.79e-12	ABCA9,ABCC4,ACAA1,ACAA2,ACACA,ACO2,ACOX1,ACSL1,AGFG1,AKAP1,Akr1c12/Akr1c13,AKR1C3,AKT1,ALDH1A3,ANXA1,ARF4,ARHGAP10,ARHGAP5,ARHGDIA,ASPH,ATP5F1A,BAX,BPGM,C3,CA12,CA2,CA3,CA8,CAD,CASP7,CCND1,CDH1,CDH2,CDH5,CDK4,CDK6,CDK9,CDKN1B,CFD,CLTA,CLTC,CNN3,COPS5,COQ10A,COX5A,CS,CSRP1,CSTF3,CTNNB1,CTNNBL1,CTSB,CTSV,CTSZ,CUL4A,CYB561,CYP27A1,DENR,DHFR,DHRS11,DIABLO,DKK3,DLAT,DLD,DNPH1,DRAP1,DYNC1LI2,ECI2,EGF,E…	2158 (18)	#N/A
SP110		transcription regulator		0.866		0.0143	ACP1,ANXA5,ARRB1,ATM,CDC37,CDK9,CLU,CTSB,DMD,FER,FLII,GNA13,GRN,IFIT3,IKBKG,ITCH,ITGAV,ITGB1,LMNA,MAOA,MAP3K3,MRTFB,MYH9,NCK1,NF2,OAS1,PDCD6IP,PLCG1,PLSCR1,PRKCA,RAC1,RIPK1,ROCK2,RPA1,RXRA,SERPINA1,SMAD2,SMARCA4,SQSTM1,STAT1,STIM1,SUMO3,TAB3,TAF6,TRIM28,TSC2,YAP1,YES1		#N/A
RRP1B	0.023	transcription regulator		0.849		4.34e-06	ALDH5A1,ANAPC13,CASP3,CASP7,CCND1,CREBBP,CYP24A1,DHFR,DNAJC12,EIF3H,EIF4B,HPX,HSP90AA1,HSP90AB1,ITGB5,MCM2,MCM3,MCM4,MCM5,NCOA1,PCNA,POLD1,PRKCA,PRKCD,PRKD1,RABIF,RPA1,RPA2,RPL11,RPL13,RPL13A,RPL14,RPL19,RPL22,RPL27,RPL37A,RPL39,RPL6,Rplp1 (includes others),RPS10,RPS14,RPS19,RPS26,Rps27/Rps27rt,RPS3,RPS5,RPS8,RPS9,RRP1B,TUBG1		#N/A
Irp		group		0.808	bias	0.00844	ACO2,APP,FTH1,FTL,HEPH,SLC11A2,TFRC		#N/A
CLUH	-0.107	translation regulator		0.695		9.69e-28	ACAD8,ACADS,AIMP2,ALDH2,AMT,CMPK2,DDX39B,DIABLO,ECI2,ENPP3,FDXR,FH,GFM1,HDHD5,HLA-A,ISG15,IVD,LDHD,MCCC1,MICU1,MMAA,MRPL1,MRPL13,MRPL14,MRPL15,MRPL17,MRPL19,MRPL22,MRPL24,MRPL30,MRPL37,MRPL39,MRPL4,MRPL44,NDUFB8,NDUFS7,OAT,OPA1,PCCA,PCCB,PCK2,PDHX,PPID,SIRT3,SIRT5,STAT1,SUCLA2,TACO1,TFAM,Tha1,TIMM21,TIMMDC1,TRNT1,TSFM		#N/A
HNF4A	0.084	transcription regulator		0.664		6.81e-134	A1CF,AAMDC,AAR2,AASS,ABCB10,ABCB8,ABCC2,ABCE1,ABCF3,ABHD10,ABHD6,ACAA2,ACAD8,ACAT1,ACIN1,ACLY,ACMSD,Acnat1/Acnat2,ACO1,ACO2,ACOT1,Acot1,ACOT13,ACOX1,ACOX2,ACOX3,ACP2,ACP6,ACSL1,ACSS2,ACSS3,ACTN1,ACTR1A,ACTR3,ACY1,ACY3,ADIPOR1,ADPRH,ADSS2,AGPAT1,AGT,AGTPBP1,AGXT2,AHNAK,AHSA1,AHSG,AIMP1,AIP,AJUBA,AK2,AKAP13,AKR1B1,Akr1b7,AKR1C1/AKR1C2,AKR1C3,ALB,ALCAM,ALDH1A1,ALDH1L1,ALDH2,ALDH3A1,ALDH5A1,ALDH8A1,A…	1729 (10)	Hnf4a
LDB1		transcription regulator		0.632		0.0101	ABCB10,ACOX2,ACTB,ADCK2,ANXA1,ARID3A,BMPR2,CASP3,CAT,CD34,CDH13,CDH5,CLDN2,COL18A1,COMT,CPSF7,CSTB,CYFIP2,DDHD2,DDX3X,DPP4,ENG,EPB42,EPHB4,FBLN1,FBP1,FBXO7,FLOT2,FTH1,GALNT1,GIMAP8,GRB10,GSDME,HEXIM1,HS1BP3,IGF2R,Iigp1,IL1RAP,INPP5B,KCTD17,KIFAP3,LGALS1,LMCD1,LSP1,LYN,MALT1,MAP3K5,MFGE8,MGLL,MYH10,NCKAP1,NDRG1,NLRX1,NT5E,OXCT1,PAG1,PCBP3,PDZD2,PISD,PKD2,PLA2G4A,PLCG2,PLSCR1,PTPRJ,PURA,RAB11FIP4,R…		#N/A
HDAC5	-0.484	transcription regulator		0.63		0.0107	ACADL,ACADM,ACSL1,ATP5F1B,ATP5F1D,BAX,CASP8,CDK7,COX7A1,CPT1A,CPT1B,CPT2,CTNNB1,DAPK1,ETNPPL,GAP43,HK2,HMGCL,HMGCR,HMGCS2,LPL,MAP3K3,PFKL,PTPN13,PYGM,RAD23B,RBBP6,SCD,SLC2A4,SLC8A1,TAGLN,TUBB3		#N/A
VHL		transcription regulator		0.629		0.000429	AHCYL1,AKT1,ALDH1A1,ARPC1A,BCL2L1,CA12,CAV1,CCND1,CDCP1,CDH1,CDH2,CDKN1B,CFL1,CLTC,CNN1,COPS5,CPT2,DAB2,DECR1,EGFR,EIF5,FAF1,FN1,FTH1,FTL,GBE1,GLO1,GPX1,HK2,HNRNPA2B1,ITGA5,LMNA,MAVS,MIF,NDUFB1,NEK8,NOSIP,PCNA,PISD,POLRMT,PPIL1,PREB,QPRT,RAP1B,RPS6,SEC61G,SLC2A1,SOD2,SPARC,TAGLN,TFRC,UQCRQ,VCAM1,VIM	2040 (18)	#N/A
KLF1		transcription regulator		0.629	bias	0.017	ADD2,ALAD,AQP1,BCAM,BSG,CDKN1B,DMTN,DNASE2,EPB41,EPB42,GABPA,MPP1,PECAM1,SERPINH1,SLC2A1,SLC3A2,SLC43A1,SLC4A1,SPTB,TFRC		#N/A
Tcf 1/3/4		group		0.6	bias	0.00507	AHSG,ALB,AMBP,APOH,TTR		#N/A
FGF21		growth factor		0.567		0.00561	ACACA,ACADM,ACLY,BDH1,CNPY2,COL1A1,COX7A1,CPT1A,CPT1B,CS,DGAT1,ERN1,FASN,GHR,HMGCL,HMGCS2,HSPA5,ITPR1,ME1,PCK1,RELA,SIRT1,Slc25a1,SLC2A1,SOD2,UCP1	2205 (20)	#N/A
MED13		transcription regulator		0.566		0.000449	AACS,ACACA,ACSM3,Apoc1,BPGM,CD36,CYP2A6 (includes others),ENO1,FASN,GPD1,GPD2,GYS1,HMGCR,KNG1,PGAM2,PHKA1,PKLR,PRKAR2B,PYGL,SCD,SLC2A4,SUSD2,TKT		#N/A
LMO2		transcription regulator		0.564		0.0111	ABCB10,ACOX2,ACTB,ADCK2,ANXA1,ARID3A,BMPR2,CASP3,CAT,CD34,CDH13,CDH5,CLDN2,COL18A1,COMT,CPSF7,CSTB,CYFIP2,DDHD2,DDX3X,DPP4,ENG,EPB42,EPHB4,FBLN1,FBP1,FBXO7,FLOT2,FTH1,GALNT1,GIMAP8,GRB10,GSDME,HEXIM1,HS1BP3,IGF2R,Iigp1,IL1RAP,INPP5B,KCTD17,KIFAP3,LGALS1,LMCD1,LSP1,LYN,MALT1,MAP3K5,MFGE8,MGLL,MYH10,NCKAP1,NDRG1,NLRX1,NT5E,OXCT1,PAG1,PCBP3,PDZD2,PISD,PKD2,PLA2G4A,PLCG2,PLSCR1,PTPRJ,PURA,RAB11FIP4,R…		#N/A
MAPK7		kinase		0.543	bias	0.0471	AACS,ACACA,ACLY,ACSS2,ALDOC,CCND1,CDH2,CDKN1B,CYP51A1,DHCR24,DHCR7,DLC1,FASN,FDPS,HMGCS1,IDI1,MVD,MVK,NOS3,NQO1,NSDHL,PDE3A,PMVK,RDH11,SQLE,STARD4,TEK,TM7SF2,VIM		#N/A
MXD1		transcription regulator		0.539	bias	5.17e-10	AARSD1,ACO2,AIMP1,CARS2,CDK4,COQ9,COX10,COX20,COX7A2L,CYC1,DARS1,EIF4A1,EIF4E,EIF4G1,ETFB,FARS2,Gar1,IARS1,IDH2,ITGA1,KARS1,LARS1,MARS2,MRPL39,MRPL44,MRPS9,MYBBP1A,MYD88,NDUFA10,NOP2,NOP56,NOP58,ODC1,OXA1L,PDHB,Qars,RARS1,RBL2,Rpl23a,RPL3,RPL30,RPS13,RPS2,RPSA,SARS1,TARS1,TOP1		#N/A
TARDBP	0.131	transcription regulator		0.535		0.00113	ACAT2,C3,CASP3,CD36,CHCHD10,CYP51A1,DHCR24,DHCR7,FDPS,FIS1,GBP2,HDAC6,HLA-A,HMGCR,HMGCS1,IDI1,MFN1,MT-ND3,MVD,MVK,NSDHL,PMVK,PSMB8,RPS6KB1,SERPING1,SQLE,SQSTM1,TARDBP,TBC1D1,VLDLR,VPS4B		#N/A
MTOR	-0.162	kinase		0.526		9.68e-16	AATF,ACACA,ACACB,ACADL,ACADM,ACLY,ACOX1,AIFM1,AKAP13,AKR1A1,AKR1B1,ALDH1A3,AMACR,ATG5,ATG7,ATP2A2,ATP2B1,ATP5MG,ATP5PB,ATP6V1C2,BCL2L1,CAB39L,CACTIN,CASP3,CASP8,CCND1,CDH1,CHKA,CKMT1A/CKMT1B,CLTC,CNP,COX4I1,CPT1B,CPT2,CRADD,CS,CTCF,CTNNB1,CTNND1,CYCS,DAG1,DCTN1,DDAH2,DHFR,DMD,EGFR,EIF3A,ENO1,EPRS1,ETFA,FABP4,FABP5,FADD,FAF1,FASN,FDPS,FGB,FKBP1A,FN1,GAP43,GLG1,GLUD1,GPHN,GSTM5,GSTZ1,HADHA,HADHB,HB…	1963 (19)	Mtor
FOXO3		transcription regulator		0.518		0.0205	ACLY,Acot1,AGFG1,ALDH3A1,ANXA1,ANXA3,APEX1,AQP4,ATG4B,ATP6V0D2,BAX,BCL2L13,BECN1,BPGM,CAD,CASP8,CAT,CAV1,CCND1,CDH1,CDH5,CDK4,CDKN1B,CDT1,CHCHD4,COL4A1,COL4A2,CSNK2A2,CTSB,CTSV,DNM1L,ENPEP,FABP4,FABP5,FASN,FLNB,FN1,GABARAPL1,GCLC,GLUL,GPX1,GPX3,GRB14,GSTM5,GTF2I,HDAC8,HMGCR,HTATIP2,IARS1,ICAM1,IGFBP7,IMPDH2,JAK1,LARS1,LEMD3,MCAM,MCM2,MCM4,MCM7,MET,MYO6,NAMPT,NDRG1,NOL3,NOS3,NPHS2,NPNT,NRP1,NT5E,O…		Foxo3
STK11		kinase		0.496		3.07e-11	ACE,ACP6,ADSL,AHCY,AK2,AKR1A1,ALB,ALCAM,ALDH9A1,ALDOA,ARF5,ASS1,ATIC,ATP5F1C,ATP5F1D,Atp5k,ATP5MF,ATP6V1F,BCL7B,BTF3,CCAR2,CCND1,CCT6A,CDH1,CDKN1B,CHGB,COX5A,Cox5b/Gm34962,COX6A1,COX6B1,COX7A2,Cox7c,CS,CTNNB1,CTPS1,CTSD,CYC1,DCTPP1,DIABLO,DNMT1,DOCK4,DUT,EIF3A,ENO1,ENOPH1,FGG,FN1,GALM,GAPDH,GART,GOT2,HDAC4,IL1RAP,IMPDH2,IYD,LDHA,LGALS9B,MCAM,MDH2,MPST,MRI1,MRPS10,MRPS15,MSH4,NDUFA10,NDUFA11,NDUFA…	2128 (17)	#N/A
FOXO4		transcription regulator		0.482		0.000212	ACACA,ACLY,Akr1c14,ANXA3,BCL2L1,BECN1,CASP8,CAT,CAV1,CCND1,CDH5,CDKN1B,COL4A1,COL4A2,CYP51A1,DHCR24,DNAJC3,ENPEP,FABP4,FABP5,FASN,FLNB,GABARAPL1,GPX3,HMGCR,HMGCS1,HSP90B1,HSPA5,IDI1,IGFBP7,LEMD3,NAMPT,PDIA4,PRCP,PRKAA2,PRKCD,PSMD11,PTGS1,PTPRC,RBL2,SCD,SERPINB1,SLC2A1,SOD2,SPTLC2,VCAM1,ZFAND5	1701 (13)	#N/A
SIRT2	-0.212	transcription regulator		0.466		0.0179	AACS,ACLY,CDKN1B,DHCR7,FNTA,HMGCR,IDI1,ISG15,MVD,MVK,PMVK,SQLE		#N/A
PPARG		ligand-dependent nuclear receptor		0.464		1.81e-09	ABCA3,Abcb1b,ABCG2,ACAA1,Acaa1b,ACAA2,ACACA,ACADL,ACADM,ACADS,ACLY,ACOT8,ACOX1,ACSL1,ACSL4,ACSL5,AGPAT2,AGT,AKT3,ALDH9A1,ALOX12,APH1A,APOA2,APOE,APP,ASAP1,ATP2A2,ATP5PO,ATP6V1D,BAX,BCL2L1,BDH1,BECN1,BIN1,C3,CA2,CAT,CAV1,CAVIN2,CCND1,CCPG1,CD36,CDH1,CDK2,CDK6,CES1,CFD,COL1A1,COL1A2,CPLX2,CPT1A,CPT1B,CPT2,CRAT,CS,CTNNB1,CTPS1,CUL3,CYCS,CYP4A11,Cyp4a14,CYP4B1,DGAT1,DHRS3,DLAT,DR1,EGFR,EHHADH,EPHX1,E…	2924 (23)	Pparg
RXRA	0.038	ligand-dependent nuclear receptor		0.437		0.012	ABCC2,ABCG2,ACACA,ACACB,ACADM,Acot1,ACOX1,ACSL1,ACSL5,ADH1C,AHCY,AKR1C1/AKR1C2,ALDH1A1,APOA2,Apoc3,APOE,APP,ARG2,ASNS,C3,CALB1,CAT,CCND1,CD36,CDO1,CLMN,COL1A1,COLEC12,CPT1A,CPT1B,CPT2,CRYAB,CTSB,CTSH,CTSS,CYP24A1,CYP4A11,DR1,ECM1,EHHADH,ENG,EPHX1,FABP3,FABP4,FABP5,FADS2,FASN,FGG,FLRT3,FTL,GCLC,GPD1,GPT,GPX1,HADHA,HADHB,HMGCS2,HNF4A,HSD11B2,HSD17B4,ILK,KNG1,LPL,LTF,LYZ,MAOB,MLXIPL,MLYCD,NDUFC2,NME…		#N/A
H2AX		transcription regulator		0.423	bias	0.00445	ACTB,ATP5F1A,CLU,EPM2AIP1,MDC1,MT-CO1,MYL6,MYL6B,NDUFB8,PKM,POLRMT,RPL10A,RPL13,SDHB,SLC2A1,SLC2A4,SMG5,TFAM,THOP1,TP53BP1,UQCRC2	1462 (7)	#N/A
PRKG1		kinase		0.389		0.0186	ANAPC2,CCND1,CDKN1B,COL1A1,CTNNB1,FN1,GKAP1,GUCY1A1,GUCY1B1,HINT1,MRE11,RHOA,TAGLN,VCAM1		Prkg1
HOXD10		transcription regulator		0.362		0.00422	AGXT2,APOF,BIRC6,CLEC10A,DIS3,ERP44,EZR,FMR1,GCNT1,Gm12854/S100a11,HEBP1,ICAM1,ITGA3,LSM6,MAGED2,MAOB,NCS1,NME1,NUDT5,PAK1,PDZK1IP1,REN,RPSA,TGFB1I1,TJP1,USP14,USP15,WDR5		#N/A
PITX2		transcription regulator		0.36	bias	0.0098	ACAD8,ADH1C,ATP1A1,ATP1B1,CCND1,CDH1,CDH2,COL1A2,COQ6,Cryzl2,DHRS7B,FMO2,FOXJ3,GCDH,GPX4,GRHPR,IDH2,IRF6,ITGAV,ITGB1,LDHA,ME3,MSRA,NDUFA13,NDUFB3,NDUFB4,NDUFB7,NDUFB8,NDUFC2,NDUFS2,NDUFS3,NDUFS7,NDUFS8,NXN,OXNAD1,PLOD1,PLOD2,PPP1R1B,PRDX2,RDH14,SDHC,SOD1,SOD2,TRIO,TXN2,UQCRQ,VIM	1769 (11)	#N/A
CCND1	-0.346	transcription regulator		0.337		0.0115	ABCC4,AHNAK,ALDH1A3,ARHGEF2,ASAP2,ASPM,AZGP1,BCLAF1,C11orf58,C7,CALU,CCDC32,CCND1,CDH1,CDK2,CDK4,CDK6,CDKN1B,CLPB,COL1A1,CPNE3,DHCR24,DNMT1,DYNC1LI1,EEF1B2,EGFR,EIF5,EIF5A2,ELAVL1,ENDOD1,ENO1,EPS8,ERBIN,FAM120A,FLNA,G3BP1,GALNT11,GNMT,GPALPP1,HACL1,HSPA1A/HSPA1B,HSPA8,HSPB1,ITGAV,ITSN2,IVD,KLK3,LAMB2,LASP1,MAP3K5,MBLAC2,MCM4,MCM7,MESD,MFSD6,MYLK,MYO7A,NIBAN2,NOP2,NOP58,NT5E,PAH,PBLD,PCNA,PCYT1A,P…		#N/A
ONECUT2		transcription regulator		0.328	bias	0.0296	BASP1,EGFR,KLK3,NAT1,SYTL4		#N/A
SERTAD2		transcription regulator		0.296	bias	0.0048	ACOX1,CAT,CPT1B,CYC1,ECH1,LIPE,PHYH,TFAM,UCP1		#N/A
ASXL1		transcription regulator		0.258	bias	0.0236	Apoc1,CFD,FAM162A,GPCPD1,GPD2,HK2,HSD11B1,LIPE,LPL,MCM2,PDCD4,PGK1,PLIN1,RAB12,RPL22,SCD,SLC2A4		#N/A
CDK6	-0.111	kinase		0.243		0.0421	CDK6,DHFR,FABP4,RBL2,TSC1,TSC2,YAP1		#N/A
ATF6		transcription regulator		0.223	bias	0.0116	ACOX1,APP,ATP2A2,CALR,CHKA,CHKB,CPT1A,CPT2,DAPK1,DNAJB11,DNAJC3,FDPS,HSP90B1,HSPA5,LMAN1,MANF,NUCB2,PCK1,PDIA4,PRDX2,RAN,RHEB,SLC39A14,SPARC,SRR		#N/A
Pkg		group		0.194		0.0459	CAT,CTNNB1,HK2,PRDX2,SLC2A1,SLC2A4,SOD2,TLN1,TXN,VCL		#N/A
CDK4/6		group		0.103		7.9e-09	AHNAK,ARHGEF2,BCLAF1,C11orf58,CALU,CCND1,CDK6,DYNC1LI1,EEF1B2,EIF5,ENO1,ERBIN,FAM120A,FLNA,G3BP1,HSPB1,ITSN2,LAMB2,LASP1,MYO7A,NIBAN2,NOP2,NOP58,PCYT1A,PDLIM4,PKP4,RCN1,RMDN3,RPL10,RPL13,RPL27A,RPS6,SEC61B,TALDO1,TPI1,TUBA1B,TUBA1C,TUBB,TUFM,VPS13D,YLPM1		#N/A
ZNF148		transcription regulator		0.078		0.0115	BAK1,BCL2L1,Cox5b/Gm34962,CTNNB1,DEPTOR,FDX1,FN1,GSPT1,ODC1,STAT1,VIM		#N/A
HNF1B		transcription regulator		0.048		0.00411	ACADVL,ACTN1,ALB,ALDOB,AMBP,ANXA4,B3GALT5,BGN,CA2,CDH1,CTNNB1,EPS8,F11R,FGB,FN1,GDI2,HNF4A,IFT88,ITGA3,KCNJ16,KIFAP3,LAMB1,MET,NID2,OCLN,PDE4C,PDZK1IP1,PKD2,PLAU,PTPRM,RNASE4,SERPINA1,SERPINH1,SGK2,SLC22A12,SLC29A1,SLC2A2,SLC5A1,Slco1a1,SPARC,Sult1d1,TTR,UGT1A9 (includes others),UMOD,UPP1	1729 (10)	#N/A
FMR1	-0.195	translation regulator		0.031		6.19e-05	AGAP1,ALDOA,Ap2b1,APP,ARHGEF18,ATP5IF1,ATP5MG,ATP6V1E1,BAG3,BASP1,CEND1,CFL1,CPQ,CTNNB1,DAG1,EEF2,ENO1,FXR1,FXR2,GAP43,GAPDH,HERC2,IGFBP4,MAP1B,MRPL11,MRPL12,MRPL20,MRPL22,MRPL23,MRPL34,MRPL41,MRPS18B,MRPS21,MRPS23,MRPS25,MRPS28,MRPS6,MTG2,MTOR,MTRFR,MYL9,NPEPL1,PFKP,PIK3CB,PPIA,PRKACA,PTGR2,PTK2B,PXMP4,RAB3A,RPSA,SASH1,SLC29A1,SMG5,SPON1,SYNGR1,TAGLN2,TF,TSC2,UPF1,UQCRFS1,UQCRQ	1451 (7)	#N/A
ERBB3		kinase		0.025		0.0267	ACTB,ADAM9,BAX,BGN,CCND1,CD47,CDH1,CDKN1B,CLU,COL1A1,COL6A1,EGFR,EIF6,EZR,FBN1,FN1,GHR,GLS,HBA1/HBA2,HEXB,HP,LAMA4,NDRG1,NID1,PHGDH,PTGS1,RRAS,SERPINA3,Serpina3g (includes others),SLK,SPARC,STAG2,STMN1,TGM2,TLN1,TNC,TNS1,TNXB,USP14		Erbb3
AKT3	-0.215	kinase		0		0.0334	AKT1S1,Cdc42,CDKN1B,COX4I1,EBAG9,HSPD1,HSPE1,MT-CO1,MT-CO2,RAC1,RPS6,TOMM70,WNK1		Akt3
EIF3M	0.405	translation regulator		0	bias	0.0402	EIF3C,EIF3F,EIF3H,MIF		#N/A
CLOCK		transcription regulator		0		6.97e-05	ABCB10,ACOX1,ACSL4,AK4,AKT3,APP,ARHGEF10,ARHGEF28,BPHL,C1QBP,CA1,CBFB,CBR1,CCND1,CLIP1,COMMD2,CPD,CTPS2,CYP51A1,DHTKD1,DNAJC16,DR1,EGFR,EIF4G2,ESYT1,FABP7,FASN,FKBP5,GALNT11,GCC2,GIMAP4,Gm12854/S100a11,GYS2,HACD2,HLA-DQB1,HMG20A,HMGCS2,HSD17B8,HSPH1,ICAM1,JMJD6,KANK2,KAT5,KIAA0100,KLHDC10,LPIN1,LRATD2,MAP2K3,MEN1,MGAT2,MTPN,MYLK,NAA15,NADK2,NDUFA3,NOCT,OXSR1,PA2G4,PAFAH1B2,PDGFRB,PDP2,PICALM,PIP4…		#N/A
EEF2K		kinase		0		0.0402	BCL2L1,DCN,MAP1B,VIM		#N/A
FUS		transcription regulator		0		4.24e-06	CCND1,CNOT1,EIF4G2,FLNA,HSPA5,HSPA9,HSPD1,ICAM1,LONP1,MCM4,MECP2,NCL,NDUFA5,NDUFB9,NDUFV2,NFKB2,RFC4,RPS16,RPS19,RPS3,TBL2		#N/A
MAP2K7		kinase		0		0.0381	CCND1,DUT,FCGRT,FN1,HSPA1L,HSPA5,ITGB1,KLC1,LMO7,LSP1,MAOB,MAP2K4,MTTP,P2RX4,PDIA3,PLA2G4A,PLAU,PPP1R7,PTPN11,RPS6,SERPINC1		#N/A
NRIP1		transcription regulator		-0.088	bias	0.0112	ACAA2,ACACA,ACACB,ACADM,ACO2,CCND1,CD36,COX7A1,CPT1B,CPT2,CYP4B1,FABP3,FASN,GYS2,HADHB,IDH3A,LDHB,OPLAH,PDK2,PYGL,SCD,SDHB,SLC25A19,SLC25A20,SUOX,UCP1		#N/A
ONECUT1		transcription regulator		-0.152		9.18e-13	AASS,ABCB8,ABCC2,ACACB,ACSS3,AKAP13,ALDH3A1,ALDH5A1,AMBP,AMT,ANKZF1,APCS,APIP,APOH,ARHGAP32,ARL1,ARMC6,ARMT1,BCAR1,BCKDHA,BUD23,C1S,C2,C8G,CCT8,CD36,CDK13,CDK2,CFI,CLCN4,CLDN2,CLNS1A,COA4,COPB2,COPS7A,COX4I1,COX7A2L,CRADD,CYGB,CYP51A1,DHRS4,EIF4A1,ELOA,EXOSC5,F9,FABP5,FADS3,FASN,G3BP2,GABPA,GBF1,GRB2,GSS,GUF1,HABP2,HMGB2,HMGCR,HNF4A,HNRNPA2B1,HNRNPR,HSD17B4,HSPA1A/HSPA1B,HSPH1,IFT74,IRF3,IRF6,ITG…		#N/A
NCOA1	-0.342	transcription regulator		-0.166		0.00619	ACSL4,AGL,AGRN,ALDOA,ANAPC2,BPGM,C3,Calm1 (includes others),CASP7,CASP8,CCND1,Cux1,DDX28,DGKQ,ERCC3,Esrra,FABP4,Gk,GYG1,HSD11B1,ILK,KDR,KLK3,LIAS,LPIN1,LYZ,MAF1,MAPK3,MNAT1,Muc1,NADK,NELFCD,NOCT,NR1I3,PARD6B,PAWR,PCK1,PDCD2,PDPK1,PGS1,PHB2,PKLR,PLCD1,PMM2,PTGES2,SLC2A1,SLC2A2,SMARCC1,SMG6,SORBS1,STAG2,STRN,UCP1	2653 (23)	#N/A
PTP4A3		phosphatase		-0.172		0.00747	CDH1,CDH2,CSK,FN1,HSP90AA1,JUP,LEO1,PCBP1,PXN,STMN1,TERF2IP	2036 (13)	#N/A
SNAI1		transcription regulator		-0.2		0.0134	ACTN1,ACTR1A,ACTR2,ACTR3,ADD2,BAK1,BCL2L1,CCND1,CDH1,CDH2,CDH5,CDK2,CDK4,CFL1,CFL2,CGN,CLDN3,COL1A1,COL1A2,CTTN,DPYSL3,EPCAM,ESRP1,FASN,FLNA,FLNB,FMNL2,FN1,HNF4A,ITGA2,ITGB1,L1CAM,LASP1,LIMA1,MLXIPL,MYO5A,OCLN,PARVB,PEBP1,PFKP,SERPINH1,SLC27A2,SLC29A1,SPARC,SVIL,TF,TGFBR2,THY1,TMOD1,TMOD3,TPM3,VASP,VILL,VIM		#N/A
FGFR4		kinase		-0.24		0.0327	ACACA,ACACB,ACLY,BCL2L1,CCND1,CDH1,CDH2,CTNNB1,DGAT1,FASN,KDR,LPL,MLXIPL,PLAU		#N/A
NR1H4		ligand-dependent nuclear receptor		-0.244		0.00953	ABCA9,Abcb1b,ABCC2,ABCC4,ACACA,ACSS1,Akr1b7,AMBP,ANPEP,APOE,AQP2,BAK1,BGN,C3,CDH5,Ces1g,COL14A1,COL15A1,COL1A1,COL1A2,COL6A1,CPT2,CTSB,CTSC,CTSZ,DDAH1,DPT,ENPEP,FABP5,FABP7,FADD,FASN,FBLN5,FGB,FN1,GCLM,GPT,GPX1,GSTA3,Gsta4,GSTA5,GSTM1,GSTM5,HNF4A,HSPA5,INSR,KNG1,LAMA4,LAMB2,LDHA,LIPE,MTTP,NDRG2,NR1I3,NR3C1,Orm1 (includes others),PCK1,PGAM1,PGM1,PKLR,PON1,PSMD10,PTGS1,RXRA,SDHA,SERPINA1,SERPINC1,S…	2366 (18)	Nr1h4
VEGFA		growth factor		-0.247	bias	0.000209	ABCC1,ACADM,ACE,ACSL1,ADH5,AK4,AKT1,ALAS1,ALDH2,ANPEP,ARG2,ATP5MF,ATP5PO,BAX,BCAT2,CASP3,CAV1,CBFB,CCND1,CD34,CD36,CDH5,CDKN1B,CLIC4,COL1A1,COX6B1,CREBBP,CST3,CSTB,CTNNB1,CTSB,CTSS,CTSV,CYB5B,DBT,DECR1,DIABLO,EPHB4,ERAP1,ETFA,EXOC3L2,FABP4,FN1,GART,GRB10,HK1,HLA-DQB1,HSPA5,ICAM1,IGFBP4,ITGA1,ITGA2,ITGAV,ITGB1,KARS1,KDR,LIPE,LMNA,MDH2,ME2,MRPL23,MRPL3,MTIF2,MVP,MYLK,NME1,NME2,NOS3,NRP1,OCLN,PARP1,…	2250 (18)	#N/A
TOB1		transcription regulator		-0.272		0.0442	ATM,BCL2L1,CCND1,CDK2,CDKN1B,CDT1,DPP7,HUWE1,LETMD1,NBR1,RBBP6,SNRK,SON,TCN2,TMED7,TP53RK,UBA6,WDHD1		#N/A
Nuclear factor 1		group		-0.294		0.0136	Akr1b7,ALAS1,ALDOA,COL1A1,CYP2A6 (includes others),FABP7,GSS,GUCY1B1,HSD11B2,PKLR,S100G,SERPINA3,SLC25A5,SLC2A4		#N/A
PPP3CA	-0.155	phosphatase		-0.311	bias	0.0117	ALOX12,APP,ATP2A2,C3,CA2,CD82,CDH2,CDK4,CDKN1B,CPT1A,CRYAB,CSRP1,CTSV,DECR1,FN1,FTL,GRN,GSTP1,LAMP2,Larp1b,MAGT1,MAOB,MGST1,PDK2,PDPN,PLD1,PPP3R1,PRDX5,PSAP,SAMHD1,SDC4,SLC2A4,TF,VIM		#N/A
FOS		transcription regulator		-0.311		1.18e-08	ABCC1,ACACA,ACOX1,ADD2,ADNP,AGPS,AGT,AKR1C3,ALAS1,ALDH1A3,ANK3,ANXA4,AP3D1,ARID3A,ARPC5,ASAP1,ASL,ATF7IP,ATP2C1,ATXN2,B4GALT1,BCAR3,BLMH,C3,C5,CA2,CALU,CAMK2D,CAPN2,CASP3,CAST,CAT,CCND1,CDH1,CDH11,CFD,CLDN2,CLIP1,CLU,CMTM4,COBLL1,COL18A1,COL1A1,COL6A1,CPSF1,CREBBP,CTH,CTNND1,CTSB,CTSH,CTSV,CYCS,DDX3X,DLG1,DNMT1,DOCK1,EEA1,EIF4G2,ELP1,EMB,ENAH,ENO1,EPHX2,EPS8,EZR,FABP4,FARS2,FASN,FBN1,FETUB,FEZ2,F…	2259 (19)	#N/A
SF1		transcription regulator		-0.319		0.00507	CNN1,COL1A1,FN1,ICAM1,MYL6		#N/A
STK24	-0.16	kinase		-0.329	bias	0.000456	ACACA,ACACB,ACLY,CD36,CDH1,DGAT1,FASN,GPAM,MLXIPL		#N/A
NFKBIA		transcription regulator		-0.335		0.000249	Abcb1b,ABCD3,ADGRE5,AEBP1,AK2,AMPD3,ANKRD49,ATP11A,ATP5MF,ATP6V1B1,AZGP1,B3GALT5,BAX,BCCIP,BCKDK,BCL2L1,BID,BIRC2,BMPR2,C3,CAPZA2,CASP8,CCND1,CD82,CDH1,CDH13,CDK2,CLU,COL1A2,CRYAB,CSK,CTNNA1,CTNNB1,CTSB,CTSF,CTSZ,CYP7B1,DAG1,DCN,DDX3X,EIF4G2,ERAP1,ERO1A,FCGRT,FHL2,FN1,FSCN1,GATD3A/GATD3B,GBP2,Gm21596/Hmgb1,GM2A,GPX3,GRN,GSTM5,Gstt1,HK2,HLA-A,Hnrnpa1,HSPA5,HSPA8,ICAM1,IFI16,IFIT1B,IGF2R,IPO9,ISG15…	2237 (20)	#N/A
Growth hormone		group		-0.379		0.00269	ACAA1,ACACA,ACSL1,ACTB,AGT,AKR1A1,AKR1B1,ALB,APOE,BPHL,C3,CA3,CALB1,CAT,CCND1,CD36,CDH1,CLU,COL18A1,COL1A1,COMT,CROT,CTH,CYB5B,CYP2E1,Cyp4a14,DDT,DECR1,EGFR,FABP4,FASN,FDPS,FGG,FKBP5,FN1,FTH1,G6PD,GCDH,GCLC,GHR,GLUD1,GPT,GSTM1,GSTM5,GSTP1,HADH,HADHB,ICAM1,IGFALS,IGFBP2,INSR,LIPE,LPL,MEP1B,MT-CO2,MT-CYB,MT-ND3,MT-ND5,NAMPT,NDRG2,PCK1,PCNA,PLAAT3,PON1,PRDX3,PRKAG2,RAB3A,SCNN1A,Serpina3g (includes o…	2162 (20)	#N/A
HSF1		transcription regulator		-0.411		5.66e-12	Abcb1b,ACACA,ACADL,ACLY,AHSA1,ATG7,ATP5PF,BAG3,BAX,BCL2L1,CBX3,CCDC117,CCT2,CCT3,CCT4,CCT5,CCT6A,CCT7,CCT8,CD36,CDH1,CHD3,CLU,COBL,COL18A1,COL6A2,Cox5b/Gm34962,CRYAB,CSRP2,CTNNB1,CUL1,DCTPP1,DNAJA1,DNAJA4,DNAJB1,DNAJB6,DNMT1,DPT,EFEMP1,EIF4A2,ELAVL1,FASN,FBLN1,FKBP4,FXR1,HDAC5,HERC4,HSBP1,HSP90AA1,HSP90AB1,HSPA1A/HSPA1B,HSPA4,HSPA4L,HSPA8,HSPB1,HSPD1,HSPE1,HSPH1,ICAM1,ITGB5,JMJD6,LAMA4,LDHA,LMAN2…	1821 (16)	#N/A
ING1		transcription regulator		-0.506		0.0421	ADNP,BAX,CTTN,DEK,DGCR8,DIDO1,EPS15,ERN1,HDAC1,HSPA1A/HSPA1B,ITSN2,PPP2R1B,RPS14,TPT1		#N/A
MAP4K4	-0.314	kinase		-0.564	bias	5.99e-29	ACAA2,ACACA,ACACB,ACADS,ACADVL,ACLY,ACO2,ACSL5,AGL,AGPAT3,ALDH4A1,ALG9,APIP,ARAF,ATP6V0A2,AUH,BCAT2,BCKDHB,Calm1 (includes others),CHKB,CHPT1,COQ3,COQ5,COX10,COX11,CYC1,DHODH,DHRS4,DLAT,DLD,DLST,EIF4E2,FAR1,FASN,GCDH,GLUL,GOT1,GRHPR,GYS1,H6PD,HADH,HADHA,HADHB,HMGCL,HYAL2,ITGA5,IVD,KYAT3,LDHB,MGLL,MLXIPL,MPI,NDUFA11,NDUFA3,NDUFA5,NDUFAB1,NDUFB7,NDUFS1,NDUFS4,NDUFS8,NDUFV1,NT5C2,OGDH,PAPSS2,PDHX,PE…	1917 (12)	#N/A
SP3		transcription regulator		-0.584		0.019	ACSL1,ADD3,ADH5,AEBP1,AKAP12,ALOX12,ASNS,CBS/CBSL,CCND1,CD2AP,CDH2,CDKN1B,CES1,Ces2c,COL1A1,COL1A2,CYP51A1,CYP7B1,DHFR,DMD,EGFR,F10,FDX1,GHR,GLTP,GNAI2,HDAC4,HSD11B2,HSPA5,IRF3,ITGA2,ITGB5,KDR,LAMA1,LPL,MAOB,MAT2A,MAT2B,MET,MSH6,MYH11,MYLK,NFKB1,NOS3,PCYT1A,PGK1,PKM,PLAU,PRKCD,PRKRA,PTGS1,PTPN1,RELA,RRAS,SERPINH1,SLC19A1,SLC9A3,SMARCC1,SOD2,SPARC,SRC,STAT1,STAT3,TAGLN,TGFBR2,TGM1,TNC,TXNRD1,VIM		#N/A
FGF19		growth factor		-0.585		0.000126	ACACA,ACACB,ACLY,ACSL1,Akr1b7,ALDH1A1,APOE,AQP4,BCL2L1,CCND1,CD36,CTNNB1,Cyp2d9 (includes others),Cyp4a14,CYP7B1,ENO3,FABP3,FABP5,FASN,FBP1,FDPS,GAS2,HLA-DQB1,HMGCR,KL,MCAM,MME,PKLR,PON1,PROM1,PTGDS,SCD,SERPINA1,SERPINA3,SLC10A2,SLC2A2,SLC2A5,SQLE,TCEA1		#N/A
p70 S6k		group		-0.588		0.0132	BAX,CCND1,CDH1,CDH2,CDK4,EEF1A1,EEF2,FASN,GAP43,PABPC4,PDCD4,SCD,VIM		#N/A
HTT	-0.154	transcription regulator		-0.593		8.77e-15	ABCC10,ACADM,ACAT2,ACOT2,AGRN,AGT,AKAP12,AKT1,AKT2,ALDOA,ALDOC,AMACR,Anp32a,APOE,APP,AQP1,ARHGEF7,ATL2,ATP1A1,ATP2A2,ATP2C1,ATP5F1A,ATP5F1B,ATP5MF,ATP5PO,ATPAF1,ATPAF2,B4GAT1,BAIAP2,BASP1,BCAP31,BID,BIRC2,C1R,CA12,CA4,CALML4,CANX,CASP3,CAST,CAVIN3,CBR1,CBX1,CBX5,CCND1,CDH11,CDHR5,CDK2,CDK5,CHKA,CHUK,CLK3,COL18A1,COL4A1,COL4A2,COL6A1,COL6A3,COX15,COX4I1,COX6A1,CPLX2,CPSF2,CREBBP,CRYAB,CTNNB1,CTSD,…	2202 (20)	#N/A
NME1	0.342	kinase		-0.613		5.99e-05	ACIN1,BAX,BOP1,CCND1,CDK4,CSTF1,CTSD,DHX16,EXOSC8,FBL,GEMIN5,GRSF1,HNRNPA2B1,L1CAM,MET,METTL1,NOP58,PA2G4,PABPC1,PPIG,RAC1,RAE1,RNGTT,SF3A1	1960 (15)	#N/A
STAT5B	-0.235	transcription regulator		-0.68		7.41e-05	ABCG2,Acnat1/Acnat2,ACOT1,Acot1,ACOT11,ACOT4,ACTC1,AGPAT2,AHNAK,AKR1C1/AKR1C2,AKR1C3,ALDH3A2,Aldh3b3,APOE,ASAP1,ATM,ATP2A2,BAIAP2,BAX,BCL2L1,C8B,C9,CA2,CASP3,CASP6,CASP8,CBR1,CCDC141,CCND1,CD63,CD81,CDH1,CDK6,CDO1,CIRBP,COX7A1,CRADD,CYP2A6 (includes others),Cyp2d9 (includes others),CYP4A11,CYP4A22,DAPK1,DDC,DEF8,DIP2B,Eci3,EGFR,EIF4A2,ESAM,FBLN1,FMO2,GABARAPL1,GBP6,GLUL,GPD1,Gsta4,GSTM5,GSTP1,Gst…	2858 (18)	Stat5b
MNT		transcription regulator		-0.728	bias	0.0458	ABCD1,ACY1,ALDH1A1,Aldh1a7,ALDOA,ATP1B1,BLVRB,C4orf19,CAD,CD36,CDK4,COQ8A,CYBB,FGG,LDHA,NCL,NQO1,ODC1,PC,PGK1,SERPINH1		#N/A
PML	-0.206	transcription regulator		-0.759		6.13e-10	ACACA,ACACB,ACADL,ACADM,ACADS,ACOX1,ACSL4,ACSM1,AKR1A1,AKR7A2,ANXA4,APOE,BAX,CACYBP,CAT,CCND1,CDH2,CDK2,CFL1,CIAPIN1,CPT1A,CPT1B,DNAJA4,DNAJB4,DNAJB6,DNAJC9,EGFR,FAM50A,FASN,FTL,GCLM,GPAM,HADHB,HMGCR,HMGCS1,HSPB1,IDI1,IFI35,IFIT3,ISG15,JUP,LIPE,LPL,LYZ,MAP2K1,MAPK1,ME1,NDRG1,NQO1,NR3C1,NSFL1C,OAS1,PCBP2,PIK3C2A,PIK3CB,PLSCR1,PML,PRDX1,PRKCA,PSMB8,RRAS2,RSU1,RXRA,SCD,SLC25A20,SQSTM1,STAT1,STIP1,ST…	2361 (21)	#N/A
TP53RK	0.855	kinase		-0.762		0.0402	PSMA3,PSMB5,PSMB7,RRM1		#N/A
WT1		transcription regulator		-0.77		0.00019	ACTN1,ADGRE5,AHCY,ANPEP,ANXA11,APRT,ARL2,ASNS,BAK1,BCL2L1,BTAF1,CAPRIN1,CBS/CBSL,CCND1,CD2AP,CD2BP2,CDC73,CDH1,CIRBP,CLIC1,CLIC4,CMPK1,COL4A1,CSPG4,CTNNB1,CTSV,CUL4A,CUL4B,DDX3X,EGFR,EPS8,ETFA,EZR,FDPS,GRB10,GSR,HDLBP,HNRNPL,HSP90B1,HSPG2,IDI1,IL1RAP,INSR,ITM2B,JUP,KPNA1,KRAS,LGALS3,LMAN1,LRP1,MGST1,MPP1,MTIF2,MYL6,NCSTN,NDRG1,NME1,NQO2,NUCB1,NUP98,ODC1,OS9,PCK2,PDE8A,PDIA4,PECAM1,Podxl,PPIB,Ptma…	1761 (7)	#N/A
NRF1		transcription regulator		-0.774	bias	1.17e-07	ALAS1,ATP1A1,ATP1B1,CD47,CDH1,CDH2,COX4I1,COX5A,Cox5b/Gm34962,COX6A1,COX6B1,Cox6c,COX7A2,Cox7c,CYCS,FMR1,FTH1,GCLC,GCLM,HPCAL1,IDE,MOGS,NCALD,NQO1,PSMB7,PSMC1,PSMC4,PSMC6,PSMD14,PSMD3,PSMD6,SDHA,SLC19A1,SURF1,TFAM,TJP1,TOMM20,VDAC1,VIM	1278 (7)	#N/A
FOXO1		transcription regulator		-0.797		3.5e-05	ACACA,ACLY,ACSL5,ADIPOR1,AGT,AIP,ALAS1,ALB,ALDOB,ANXA3,Apoc3,ASPM,ATG5,ATP5F1B,ATP5PF,ATP6V0A1,ATP6V0D2,ATP6V1D,BAX,BCL2L13,BECN1,BID,BLNK,CA2,CASP6,CASP8,CAT,CAV1,CCND1,CD36,CDH5,CDK5RAP3,CDKN1B,COL1A1,COL4A1,COL4A2,COX10,CPT1A,CPT1B,CPT2,CS,CTSV,CYCS,CYP27A1,CYP7B1,DAPK1,EFHD1,ENPEP,FABP4,FABP5,FASN,FBXO21,FDPS,FLNB,FN1,GAB1,GABARAPL1,Gk,GPAM,GPD1,GPD2,GPX1,GPX3,GRHPR,GRN,GSTK1,HDAC8,HMGCR,HPD,…	2008 (16)	Foxo1
AHR		ligand-dependent nuclear receptor		-0.808		0.0315	ABCB6,ABCC4,ABCG2,ACACA,ACOX1,ACTL6A,ACTN1,AFMID,AHSG,AKR1A1,ALB,ALDH2,ALDH3A1,ALDOA,APP,ARG2,ASPN,ATP2B1,BAX,BZW2,CASP8,CBR1,CBR3,CCND1,CD36,Cdc42,CDH1,CDH2,CDK2,CDK4,CDKN1B,CELA1,CERS2,CERS6,Ces2c,CGREF1,COL12A1,COL14A1,COL1A1,COL1A2,COL4A1,COL4A2,COL6A1,COL6A3,CRP,CRYAB,CTNNB1,CTSD,CYP2A6 (includes others),CYP2S1,DCN,DHFR,DMXL2,DNAJB1,EFEMP1,EHD1,EMILIN1,ENO1,ENPEP,ENTPD1,EPB41L5,EPHX2,FABP4,F…		#N/A
PRKCI	-0.396	kinase		-0.855		0.0391	CCND1,COPB2,EZR,FASN,GMFB,HK1,HK2,OAS1,PLS1,PRKCI,RFC4,SF3B1,SLC2A1,SLC2A2,SLC2A4,STAT1		#N/A
SREBF2		transcription regulator		-0.902	bias	1.11e-05	AACS,ACAA2,ACACA,ACLY,ACSL1,ACSS2,ALDOC,APOA2,CYB5A,CYP51A1,CYP7B1,DBI,DHCR7,FABP5,FABP7,FADS2,FASN,FDPS,G6PD,GTF2I,HMGCR,HMGCS1,ICAM1,IDH1,IDI1,LIPA,LRP1,MTTP,MVD,MVK,NSDHL,PCYT1A,PMVK,RDH11,REG1A,SCD,SQLE,STARD4,TM7SF2,TMEM97,VCAM1,YAP1	2204 (18)	Srebf2
ERBB2		kinase		-0.934		2.02e-07	ABCG2,ABL1,Acaa1b,ACAA2,ACP2,ACSL4,ACSS2,ACTB,ADAM17,AHNAK,AIMP2,AKT1,AKT2,ALAD,ALAS1,Aldh1a7,ALDOC,ANGPTL2,ANXA2,ARHGEF5,ASPM,ATP1B3,ATP6AP2,ATP6V1A,B4GAT1,BAG2,BCAM,BCAT2,BCKDHB,BCL2L1,BPNT2,CAPZA2,CAVIN1,CAVIN2,CAVIN3,CCND1,CD34,CD36,CD47,CD82,CDC16,CDC23,CDC37,CDC37L1,CDC42BPG,CDCP1,CDH1,CDH11,CDH2,CDK6,CDKN1B,CDT1,CES1,CHCHD10,CHD4,CHDH,CHUK,CLDN3,CLEC3B,CLU,CMAS,COL18A1,COL1A1,COL4A1,COL6A1…	2112 (18)	Erbb2
NR3C2		ligand-dependent nuclear receptor		-0.961		0.000901	AGT,Apoc1,APOE,AQP4,ARPC2,ATP1B1,BAX,BCL2L1,BID,CAT,Chil3/Chil4,CNKSR3,CNN3,COL1A1,CYFIP2,DDC,DES,ECHDC2,FKBP1A,FKBP4,FKBP5,FN1,GHR,GPX1,GPX3,Gsta4,GUCY1A1,HLA-DQB1,HMOX2,HSPA9,ICAM1,IDH3B,KDR,LYST,MAP2,NDRG2,NFIA,NOS3,NR3C1,PDHB,PLIN4,PPAT,PPIB,PRDX4,PTGDS,REG3G,SCNN1A,SERPINA3,TACC2,TGFBI,TGM2,TUBA4A,TUBB3,VCAM1,VLDLR	2616 (22)	Nr3c2
MAP3K12		kinase		-1		0.00062	ACTB,APP,CASP3,CRP,RPL12,RPL27A,RPL37A,RPS18,RPS2,RPS8,STAT3,STMN1,TUBB,TUBB2A,TUBB2B,TUBB4B	1479 (7)	#N/A
CXCR1		G-protein coupled receptor		-1		0.0296	APP,BAX,BCL2L1,CCND1,CDK4		#N/A
MAP2K5		kinase		-1.021	bias	0.000991	AACS,ACACA,ACLY,ACSS2,ALDOC,BCAR1,CCND1,CYP24A1,CYP51A1,DHCR24,DHCR7,FDPS,HMGCR,HMGCS1,IDI1,MVD,MVK,NSDHL,PDE3A,PMVK,RDH11,SQLE,STARD4,TM7SF2	1206 (7)	#N/A
MYCL		transcription regulator		-1.029	bias	3.24e-18	Alyref,ATP5F1D,ATP5MG,BUB3,CAD,CARS1,CARS2,CDC5L,CDK13,CDK4,CDK7,CENPV,COX7A2L,CSNK1A1,DDX3X,DOCK7,FARSA,GPHN,HSPD1,IWS1,LARS1,LUC7L3,MARS1,MOCS3,NARS1,Ndufs5,NUDT21,OXA1L,PARD6B,PUS1,Qars,Rbm25,RPL10A,RPL11,RPL12,RPL13,RPL13A,RPL15,RPL17,RPL18,RPL19,SLC25A4,SLC25A46,SLC25A5,SNRPA1,SNRPD1,Snrpg,SNU13,SSB,TARS1,THOC2,THRAP3,TIMM23,TOMM20,TOP1,UCKL1,USP8,WTAP,YARS1,YIPF1		#N/A
NFYB		transcription regulator		-1.038	bias	0.00385	ABCG2,ACLY,ACTB,ARID4B,ATP5F1B,BCL2L1,BRD2,CAV1,CBS/CBSL,CBX5,CDH1,CDH2,CDS2,CHPT1,COL1A1,COL1A2,CSDE1,CTNNB1,CYRIB,DNAJB6,DPP4,EIF3C,ELAVL1,EMC6,FRYL,FTH1,GALNT2,GAPDH,GART,GGPS1,GPAM,HCCS,HLA-DQB1,HMGB2,HSPA13,L2HGDH,LPIN1,LRP2,LYAR,MARK2,METTL9,MSRA,MTAP,MTPN,MVK,NOSIP,NPR1,NUDT2,OAT,PCK1,PCNA,PDGFRB,PDIA4,PGM3,PGRMC1,PIH1D1,PITPNM3,PPP1R7,PSMB7,PSMC6,PTPN6,PXMP4,RHCE/RHD,RNPS1,SDF2,SEPTIN7,SE…		#N/A
HNF1A		transcription regulator		-1.079	bias	6.37e-15	A1CF,AADAC,ABCC2,ACAT2,ACE2,ADH1C,AGT,AHSG,AIMP1,AK2,AKR1C1/AKR1C2,Akr1c12/Akr1c13,Akr1c19,AKR1C3,ALB,ALDOB,ALS2,AMBP,ANKS4B,ANPEP,ANXA4,AP3M1,APCS,APOA2,APOB,APOH,ATG2B,ATG3,ATP7A,B3GALT5,BAG6,BCL2L1,BMP2K,BSDC1,C1orf50,C1S,C2,C5,C8A,C8B,C8G,C9,CBS/CBSL,CCND1,CDHR2,CDKN1B,CDO1,CFI,CLDN2,CLIC5,CLTRN,CLYBL,COQ7,CPB2,CPQ,CRP,CTSZ,CYB5A,CYB5B,CYP27A1,CYP2E1,Cyp2j5,DDC,DPP4,ENPEP,FAM107B,FBP1,FBP2,FC…	2594 (17)	#N/A
PAX3		transcription regulator		-1.091		6.25e-05	ALDH3A2,ANXA1,APP,ARHGDIB,ASNS,ASS1,ATP2B4,BCL2L1,C8G,CAPN1,CD151,CLU,COL1A2,CPN2,CST3,CSTF2,CTSA,CTTN,DBN1,DPEP1,ECPAS,EIF2S1,EXOSC9,FABP7,FHL1,FKBP1A,FMR1,FUBP1,G6PD,GLB1,GLDC,GPT,GPX4,GSTM5,GUCY1A1,HARS1,HPX,HSPG2,IFITM2,IGFBP2,LIPE,LNPEP,M6PR,MAPK9,MCAM,MCC,MET,NFKB2,NPC2,PAK2,PCNA,PEA15,PHGDH,PPIB,PPP1R2,PPP1R7,PSME1,PUM2,PXDN,RAB11B,SFN,SHMT1,SNCA,SNRK,SRSF3,STX3,TAX1BP1,TCN2,TEK,TJP2,TNC,T…	1494 (7)	#N/A
MYC		transcription regulator		-1.093		1.27e-51	ABCA2,ABCA3,ABCB10,ABCC1,ABCC4,ABCD1,ABCD3,ABCE1,ABCF1,ABCF2,ABCF3,ABCG4,ACACA,ACADM,ACAT1,ACLY,ACOT12,ACSL4,ACSS1,ACTB,ACTN1,ACTN4,ADD1,ADIPOR1,ADK,AFMID,AHCY,AIMP2,AK2,AKAP1,AKAP12,AKT1,ALB,ALCAM,ALDH18A1,ALDOA,ANKRD17,ANXA4,ANXA5,ANXA6,APEX1,Apoc1,APP,AQP1,ARAF,ARF3,ARHGEF7,ASNS,ASS1,ATAD3A,ATP5IF1,BAG1,BAX,BCAT1,BCKDHB,BCL2L1,BCR,BIN1,BIRC2,BOP1,BRD2,BZW2,C1QBP,CAD,Cald1,CANX,CAPN2,CAPNS1,CAP…	2605 (21)	#N/A
IPMK		kinase		-1.166	bias	0.00454	ABHD12,ACTB,CAPNS1,Cdc42,CORO1A,CSRP1,FLNA,HSP90AB1,ITGB1,MYL6,MYL9,PDLIM5,RHOA,TAGLN2		#N/A
NR1I2		ligand-dependent nuclear receptor		-1.178		0.000659	ABCB10,Abcb1b,ABCC2,ACOX1,ADH1C,AHCY,ALAS1,ALDH1A1,Aldh1a7,ALDH3A2,Apoc1,APOF,ARAF,CAT,CD36,CES1,Ces2c,CPOX,CPT1A,CTH,Cyb5r3,CYP24A1,CYP27A1,CYP2A6 (includes others),Cyp2d9 (includes others),CYP4A11,DHCR7,ENTPD5,FASN,FMO5,GLUD1,GLUL,GOT1,Gsta4,GSTA5,GSTM1,GSTM3,GSTM5,GSTP1,GUSB,HMGCS1,HMGCS2,HNF4A,Hsd3b4 (includes others),HTT,LPCAT3,MGST1,MT-CO2,MTTP,Mup1 (includes others),NAT8,NAT8B,NR1I3,PAPSS2…	2567 (16)	#N/A
CREB3L2		transcription regulator		-1.195	bias	0.0269	ARF4,COPB1,HSPA5,SEC23A,SEC23B,SEC24C,USO1		#N/A
RFX1		transcription regulator		-1.218		0.0457	COL1A1,COL1A2,IFT20,IFT88,KIF3A,LMNA,PCNA,RPL30,SLC1A1		#N/A
TFEB		transcription regulator		-1.228	bias	8.59e-09	ARSB,ASAH1,ATG5,ATP6V1A,ATP6V1B2,ATP6V1C1,ATP6V1H,BECN1,BLOC1S1,BLOC1S3,CD63,CDH1,CLCN7,CTSA,CTSB,CTSD,CTSF,GAA,GALNS,GBA,GLB1,GLMP,GNS,GUSB,HEXA,HEXB,HPS3,HPS5,IGF2R,LAMP1,M6PR,NAGLU,NEU1,PLBD2,PRKAG2,PSAP,RAB7A,RRAGC,SCPEP1,SLC36A1,SQSTM1,STK4,SUMF1,TPP1,VPS11,VPS18,VPS26A,VPS33A,VPS35,VPS8		#N/A
P2RY2		G-protein coupled receptor		-1.256	bias	0.0455	AQP2,BCL2L1,CCND1,GAP43,ICAM1,PTGES2,SCNN1A,SLC12A1,TF,VCAM1,VTN		#N/A
NR3C1	-0.233	ligand-dependent nuclear receptor		-1.271		3.35e-05	ABHD2,ABI1,ABL1,ACAT1,ACTB,ACTN1,ADH1C,AGT,AKT1,AKT2,AKTIP,ANXA1,APOA2,APOE,APP,AQP1,ARID4B,ARPC2,ARRB1,ARRB2,AS3MT,ATG4B,ATP1B1,ATP6AP1,BABAM2,BAG1,BAG2,BAG3,BAG4,BAX,BCKDHA,BCL2L1,BIN1,BIRC2,BRAF,BRD2,C1R,C4A/C4B,CAPN2,CASP6,CASP7,CAT,CAV1,CAVIN2,CBR1,CCAR1,CCND1,CD47,COL1A1,COL1A2,COL6A1,COL6A2,COMT,COQ8A,CORO1C,CPB2,CPEB4,CRYAB,CTNNBL1,CUL1,CUL4A,CYP27A1,CYP2A6 (includes others),DAD1,DAG1,DAX…	2652 (18)	Nr3c1
Insulin		group		-1.275		1.72e-17	Abcb1b,ACACA,ACADM,ACAT1,ACLY,Acot1,ACOT12,ACOX1,ACSL1,ACTB,ACTC1,ADAM10,ADH1C,ADIPOR1,AEBP1,AGT,AKT1,ALAD,ALAS1,ALB,ALDOA,ALDOB,AP2M1,Apoc3,APOE,APP,APPL1,ARG2,ARRB1,ATG7,ATP1A1,ATP5F1D,ATP7A,BCKDHA,BCL2L1,BDH1,BECN1,BMPR2,BPGM,CA14,CA3,CANX,CCND1,CCT2,CCT4,CCT5,CCT6A,CCT7,CCT8,CD34,CD36,CDK2,CDKN1B,CFD,CNN1,COL18A1,COL1A1,COL1A2,COL4A1,COL6A1,COX4I1,Cox5b/Gm34962,COX7A2,Cox7c,CRAT,CRYAB,CTH,CTN…	2541 (20)	#N/A
TGIF2		transcription regulator		-1.287	bias	0.00507	ACAT1,ACSS1,ACSS2,MLYCD,PC		#N/A
LARP1	-0.215	translation regulator		-1.318	bias	1.15e-28	EEF1A1,EEF1B2,EEF1D,EEF1G,EEF2,EIF3A,EIF3E,EIF3F,EIF3H,EIF4B,PABPC1,RACK1,RPL10,RPL10A,RPL11,RPL12,RPL13,RPL13A,RPL14,RPL15,RPL17,RPL18,RPL19,RPL21,RPL22,RPL23,RPL24,RPL26,RPL27,RPL27A,RPL28,RPL3,RPL30,RPL31,RPL35,RPL35A,RPL37A,RPL38,RPL39,RPL4,RPL5,RPL6,RPL7,RPL7A,RPL8,RPS11,RPS12,RPS13,RPS14,RPS15,RPS15A,RPS16,RPS18,RPS19,RPS2,RPS20,RPS23,RPS24,RPS25,RPS27A,RPS28,RPS29,RPS3,RPS5,RPS6,RPS7,RPS8,…		#N/A
HK2	-0.818	kinase		-1.342	bias	0.00107	BCL2L1,MT-CO2,NDUFB8,SDHB,UQCRC2	1530 (7)	#N/A
SRSF2	-0.367	transcription regulator		-1.344	bias	0.00585	APP,CCND1,CDH1,CES1,COL1A1,HNRNPH1,HNRNPL,MAPT,MLXIPL,Nnt,NR1I3,PTBP1,PYGM,Rsrc2,SRSF1,SRSF2,SRSF6,SRSF7,VIM	405 (5)	#N/A
GATA1		transcription regulator		-1.37		0.000293	ABCA2,ABCB10,ABCC4,ACTN1,AGGF1,AIP,ALOX12,ANK1,AQP1,BCL2L1,BLVRB,BZW2,CA1,CA2,CALR,CAVIN1,CBX5,CCND1,CD36,CDK2,CDK4,CDK6,CDKN1B,CHCHD6,Clca3a1/Clca3a2,CNN3,COPS5,CPD,CYBB,CYFIP1,DMTN,DUT,ENPP1,EPB42,EXOC1,F10,FECH,FHL1,Gar1,GART,GNAS,GUCY1B1,HBA1/HBA2,HNRNPAB,HSPA9,IL6ST,IPO5,ITGA6,KDR,LYZ,MAGED1,MAP3K5,MCM3,MCM5,MECOM,MSH2,MTHFD1,NCL,NCOA7,NFKB1,NHP2,NOP2,PBXIP1,PCNA,PECAM1,PLEK,Podxl,POLD1,PTPN…		#N/A
GCK		kinase		-1.387		0.00102	ACADM,ACLY,ATP5F1A,ATP5F1C,CDH1,CPT1A,CPT2,ECHS1,FASN,FH,HADH,PCK1,PDK2,PKLR,SCD,SLC2A2	1844 (14)	#N/A
PPARD		ligand-dependent nuclear receptor		-1.416		0.000328	ACAA1,ACAA2,ACACA,ACACB,ACADL,ACADVL,ACOX1,ACSL5,ACY1,ALDH2,ALDH3A2,ALDH9A1,APOA2,APOB,APOE,ASS1,BCL2L1,BDH1,CCND1,CD36,CDK2,CDK4,CDKN1B,Chil3/Chil4,CPT1A,CPT1B,CPT2,CSAD,ECH1,ECI2,ENO1,FABP3,FABP4,FABP7,FAM32A,FASN,FBP1,FN1,GHR,GOT2,GPAM,GPD1,GPD2,GSTA5,HMGCS2,HSD11B2,ICAM1,IDH3B,IGFBP2,ILK,Irgm1,KYAT1,KYAT3,LDHA,LDHB,LIPE,LPCAT3,LPL,MAPK1,MAPK3,MFGE8,MLYCD,NDUFB10,OXCT1,PCNA,Pcp4l1,PCYOX1,PDE4C…	1718 (16)	#N/A
FOXI1		transcription regulator		-1.467	bias	0.00507	ATP6V0D2,ATP6V1B1,SLC12A3,SLC26A4,SLC4A1		#N/A
ESRRA		transcription regulator		-1.474	bias	0.00027	ACADM,ACADVL,ACOX1,ACSL1,ALAS1,ALDOC,ANXA1,ARHGAP24,ASAH1,ATP2A2,ATP5F1B,CASC3,CASP8,CD36,CDH2,CDH5,CHKA,CKB,COL1A1,COL4A1,COL4A2,CPT1B,CSAD,CSRP2,CTSH,CYB5A,CYBB,CYCS,CYP51A1,DEK,EGF,EIF2AK3,EMILIN1,ENDOG,ENO1,ENPEP,Esrra,ETFDH,FABP3,FABP4,GAPDH,GOT1,GRB7,HADHA,HK1,HK2,HMGCR,HMGCS1,HSD17B4,HTATIP2,IDH3A,IDI1,IGFBP4,LDHA,LDHB,LIPA,LIPE,LPL,LRG1,LTF,MAOB,MED1,MED24,MFGE8,MIEN1,MTCH2,MYH9,NDUFAF5,N…	2132 (18)	#N/A
PDGF (family)		group		-1.488	bias	0.0194	CALR,EEF1B2,FN1,HSPD1,METAP2,P4HB,PDIA3,VIM		#N/A
PDX1		transcription regulator		-1.499		7.87e-05	ACE2,ACTB,AKR1B1,AKR7A2,ALB,ALDOB,ANXA2,ASNS,ATG5,ATP2A2,ATP5PD,ATP5PF,CAT,CCND1,CDO1,CHGB,CKB,CKMT1A/CKMT1B,COL1A1,CPT2,CRELD2,CROT,CSNK2B,Cyb5r3,DNAJC10,ECH1,EDEM3,ERO1A,FH,GAP43,GCLM,GNAS,GNG12,GOT1,GRN,GUSB,HK1,HNF4A,HSPA5,IDH1,ILK,LTA4H,MAN1A1,MAOB,MAP2,MAPT,MDH1,MPHOSPH10,MT-ND1,NDUFB9,NFKB1,NQO1,PAPSS2,PC,PCNA,PDE4B,PDIA4,PDIA6,PDZK1IP1,PHGDH,PNPO,PPP1R1A,PTPRF,RABGAP1L,S100G,SDHA,Slc25a1,…	1105 (11)	#N/A
ARNT		transcription regulator		-1.516	bias	1.53e-05	ADAM17,AKT2,ALDH3A1,ALDH7A1,ALDOA,ALDOC,ATP5PO,CAV1,CD81,CDCP1,CDK4,COX6B1,CRYAB,CTSD,CYP2A6 (includes others),CYP2S1,DNAJC2,EIF6,ENG,ENO1,ERO1A,FURIN,G6PD,GAPDH,Gk,HK2,HNF4A,IGHM,INSR,ITGAV,LDHA,Macf1,MPP1,MYL6,MYO1C,NDUFS2,NDUFS3,NDUFS4,NOS3,NQO1,PCK2,PDPK1,PGK1,PGM2,PPP2CB,RANBP1,RANGAP1,SLC2A1,TFRC,TP53RK,TPI1,TUBA4A,VIM	2155 (15)	#N/A
EIF2AK3	-0.214	kinase		-1.566	bias	2.44e-06	AARS1,ABCF2,ALDH18A1,ARF4,ARFGAP1,ARFGAP3,ASNS,ATG5,ATP2A2,BECN1,BIRC2,CANX,CAPN1,CARS1,CCND1,CLCN3,CPOX,CTSC,CYB5R1,DNAJC3,DNM1L,EIF2AK3,EPRS1,ERN1,ERO1A,GOLGA4,GOLGA5,GORASP2,HERPUD1,HSPA5,HSPA9,IARS1,LARS1,LONP1,MECR,NAPA,NARS1,NDRG1,NFKB2,PCK2,PDIA3,PON2,RAB6A,SARS1,SEC22B,SEC24D,SEC61A1,SEL1L,SHMT2,SLC1A4,SNW1,SPATA5,SQSTM1,STX18,STX5,TARS1,TBCE,TBPL1,TMED9,UIMC1,USO1,WARS1,WFS1,XIAP,YARS1	1597 (13)	#N/A
MAX		transcription regulator		-1.573		0.0279	ACTC1,APEX1,BAX,BCR,CAD,CBX5,CDK4,CDKN1B,CSDE1,CYCS,DHFR,DKC1,FADS2,FTH1,GLYR1,HK2,LAMP2,MTHFD1,NCL,NPM1,ODC1,PDGFRB,PDK1,RBBP4,RBBP7,RCC1,RHOA,SCPEP1,SERINC3,SLC2A1,TMEM126A,TSC2,YBX1		#N/A
HMGA1		transcription regulator		-1.576		0.0151	AGT,ALPL,ATM,B3GALT5,CAV1,CCND1,CDH1,CLCN6,CNDP2,COL1A1,COL1A2,COL4A1,COL4A2,CRYAB,CSK,CTSC,CTSH,DAB2,DHCR7,DRAM2,GHR,HMGCR,IDI1,IGFALS,IGFBP4,IGFBP7,INSR,LAMA1,LAMB1,LIPE,Ly6a (includes others),MAPKAPK2,MAPT,MGAT1,MVD,MVK,NECTIN1,NF2,Ngp,PHLDA2,PTH1R,RAN,RPL7A,S100G,SDC4,SEC24D,SEPTIN2,SERPINH1,SFXN1,SLC17A5,SLC27A2,SLC9A6,SOD3,SPARC,STAT3,SYPL1,TAGLN,TRIM28,VIM,WDFY1,ZYX		#N/A
BDNF		growth factor		-1.582		7.54e-05	ACOT7,ADAM17,AGRN,ALDH7A1,Ank2,ANXA2,ANXA5,AP3D1,APEX1,APP,ARIH1,ARVCF,ATAT1,ATP2A1,ATP2A2,BAG3,BCL2L1,BID,CASP3,CD36,CDADC1,CPLX2,CSPG4,CYGB,CYRIA,DCTN1,DNAJC21,DPYSL3,EEF1D,EEF2,EPB41L2,FLNA,FLNB,FSCN1,FTL,GAP43,GDA,GLUL,GNAI1,GNAQ,GPC4,GPS1,GRB14,HADHA,HMGCR,HOMER1,HSD17B12,HSD17B4,HSPA2,HSPA4L,HSPA5,ITGB5,ITIH3,ITPR1,KIF1B,KLC1,LAMB2,LAMC1,LGALS1,MACROD1,MAN2A1,MAP1B,MAPK1,MAPK8IP3,Mapre2,MAP…	2487 (23)	#N/A
IGBP1	-0.196	phosphatase		-1.59		0.0216	CDH1,CHUK,CLDN3,ELAVL1,RAC1,TJP1		#N/A
ROCK1	-0.339	kinase		-1.597	bias	0.0446	APP,CCND1,CNN1,COL1A1,COL4A2,COL6A2,FBN1,ICAM1,LAMA2,LAMA4,LAMC1,VCAM1		Rock1
TFE3		transcription regulator		-1.624	bias	0.00258	ASAH1,ATP5PF,ATP5PO,ATP6V1C1,CDH1,CKB,Cox5b/Gm34962,COX7A1,CYCS,ENO1,FASN,HK2,LDHA,MT-CO1,MT-CYB,MT-ND1,MT-ND2,MT-ND5,MYH9,NDUFV2,SCD,SLC1A1,SLC34A1,TPP1,VPS26A,VPS35	1342 (9)	#N/A
G protein alpha		group		-1.677	bias	2.25e-05	ALG5,ANKS4B,ARFIP2,BAG2,CALR,CD200,CMAS,COG6,COPB2,COPE,CWC15,CYP20A1,DBI,DDOST,DYNC1LI2,EGFR,EMILIN1,EXOC6,GOLPH3,HSD17B12,MRPL49,MRPS10,NUCB1,OSGEP,P3H1,PDIA4,PI4K2A,PLS3,PRMT5,RP2,RPE,RPN1,SDF4,SEC13,SEH1L,SLC25A36,SPCS1,SPCS3,SRPRA,TSPAN31,TTC26,UBL4A,UQCC2		#N/A
EIF2B5	-0.223	translation regulator		-1.687		0.00102	APOE,AQP4,CNP,COL1A1,COL1A2,COMT,EIF4G1,HSPA12A,HYOU1,P4HA1,Rpl34 (includes others),SCD,SERPINA3,TAGLN,TF,VIM		#N/A
CTCF	-0.251	transcription regulator		-1.761		1	APP,ATXN3,BAX,CDH1,CDKN1B,HLA-DQB1,LYZ,NCAM1,NFKB2,PBXIP1,TUBA4A		#N/A
BMP10		growth factor		-1.788		0.535	AASS,AHSG,ALDH1A3,ALOX12,AQP1,BDH1,BMPR2,CFI,CMPK2,COL12A1,COL1A1,COL1A2,ECM1,ENG,FN1,HLA-A,ICAM1,IGFBP7,NCAM1,RPL22,SERPINA3,Serpina3g (includes others),SHMT1,VCAM1		#N/A
RET		kinase		-1.806	bias	0.00155	ACTC1,ANXA1,ANXA4,AUH,BRD2,CALB1,CCND1,CD151,CDKN1B,CLU,COL1A1,COL1A2,CRYAB,CTSB,CTSV,DCN,DES,DNAJA1,DNAJB2,DNAJC3,DPYSL2,EIF4G3,FKBP4,GPX1,HDAC5,HSP90AA1,HSPA1A/HSPA1B,HSPA1L,HSPA8,HSPA9,HSPD1,HSPH1,ITGA6,KLK3,MAPKAPK2,MARK3,MED25,MET,MYL6,PITPNM1,PLAU,PLOD2,PRKCD,PTPN13,REEP6,RNF11,RTN4,ST13,STIP1,STUB1,SUPT5H,SYMPK,TAGLN2,TNC,UBQLN2	2130 (16)	#N/A
HSF2		transcription regulator		-1.809	bias	1.06e-06	CCT2,CCT3,CCT4,CCT5,CCT6A,CCT7,CCT8,CLU,HSBP1,HSPA1A/HSPA1B,HSPA4,HSPB1,HSPH1,MSH4,PSMA1,PSMA5,PSMB2,PSMB5,PSMC4,PSMD10,PSMD3,STAG2,TCP1,TXN	1462 (7)	#N/A
FOXC2		transcription regulator		-1.819	bias	0.0434	ADD1,BAX,CASP3,CDH1,CDH2,CDKN1B,CFD,CTNNB1,FABP4,FN1,INSR,ITGB5,KDR,LIPE,LPL,MET,PDGFRB,PLIN1,PRKAR1A,SLC2A4,UCP1,VIM		#N/A
IGF1		growth factor		-1.833		0.22	ABCF2,ACACA,ACSS2,ACTR1B,ADA,AKR1B1,AKR1C1/AKR1C2,AKT1,ANPEP,APH1A,APLF,APP,AQP4,ATL2,ATM,ATP2A1,BAK1,BAX,BCL2L1,BGN,BSG,C4A/C4B,Car15,CASP3,CAVIN2,CCND1,Cdc42,CDH1,CDK2,CDK4,CDKN1B,CGNL1,CLU,CNN1,CNP,COBL,COL14A1,COL1A1,COL1A2,CRYAB,CTNNB1,CTSD,CYBB,CYFIP2,DAXX,DCN,DDX5,DMD,EGF,EIF4B,EIF4E,FABP4,FASN,FBLN1,FHOD3,Fmnl1,FN1,GAP43,GAPDH,GHR,Gm21596/Hmgb1,GPD1,GPD2,GPT,HMGCR,HOPX,HSD11B1,HSD11B2,HSD…		#N/A
SREBF1		transcription regulator		-1.835	bias	6.5e-13	AACS,AARS1,ACACA,ACACB,ACADS,ACLY,ACSL1,ACSL4,ACSL5,ACSS2,ADH1C,AK4,ALDOA,ALDOC,ALOX12,APOA2,ARF4,ATOX1,BAX,BCL2L1,CAPZB,CDK4,CFD,CFI,Chil3/Chil4,CHMP2A,COL6A1,COX4I1,CSAD,CSRP1,CTH,CYB5A,CYCS,CYP51A1,CYP7B1,DARS1,DBI,DGKQ,DHCR7,EHHADH,ETHE1,FABP3,FABP4,FABP5,FABP7,FADS2,FASN,FDPS,FN1,G6PD,GLB1,GPAM,GPX3,GRSF1,GSR,Gstt3,HK2,HMGCR,HMGCS1,HNF4A,HSPA13,HSPA1A/HSPA1B,HSPA5,IDH1,IDI1,IGHM,IMMT,IVNS1AB…	1688 (14)	Srebf1
IL12 (family)		group		-1.838		1	BCL2L1,CTH,FURIN,GAPDH,GIMAP4,LAMP1,MAPK1,MAPK3,NRP1,ODC1,PTPRC,SAMHD1,SERPINB1,STAT1,TFRC		#N/A
MED1	-0.105	transcription regulator		-1.894	bias	0.00379	ACAA1,ACACA,ACACB,ACLY,ACOX1,ACP6,AGPAT2,AMBP,ANAPC5,APOB,ARID1A,BAX,BCL2L1,BCL7A,BOP1,CCND1,CDK2,CDK4,CFD,CLTC,CYP24A1,CYP4A11,Cyp4a14,DTYMK,DYSF,EDF1,EHHADH,EML1,FABP4,FADS2,FASN,GHR,Gk,GPAM,GSTP1,HPRT1,HSD17B12,HSD17B4,KATNB1,KCNJ16,KLK3,LAD1,LBR,MAD1L1,MET,MPP7,MTOR,NCL,NF1,NID2,NR1I3,NR3C1,ODC1,PEX11A,PLIN1,PPP3CB,PTPRM,PXK,RABGAP1L,SCD,SCP2,SCPEP1,SEPTIN6,Slc25a1,SLC27A1,SLC27A2,SLC2A4,SMAR…	2278 (20)	#N/A
HELZ2		transcription regulator		-1.919		0.175	AGPAT2,DR1,MOGAT1,SCD		#N/A
E2F1		transcription regulator		-1.962	bias	3.32e-06	ABCG2,ACADL,ACSL5,ACTR1A,ACTR3,ADK,AKT1,ALG5,ALPL,ARID1A,ATG4B,ATG5,ATG7,ATM,BAK1,BAX,BCL2L1,BCS1L,BECN1,BID,BUB3,CA2,Calm1 (includes others),CALR,CASP3,CASP6,CASP7,CASP8,CAV1,CBX5,CCND1,CCT2,CCT4,CD2AP,CDK2,CDK4,CDKN1B,Ces1b/Ces1c,CKB,CLIC1,COPS8,COX4I1,COX5A,Cox7c,CPT2,CRADD,CRKL,CRYAB,CSDE1,CSE1L,CTNNB1,CTSB,CWC27,CYB5A,DDAH2,DDX1,DDX39B,DHFR,DIABLO,DNMT1,DUT,EIF3I,ERH,Esrra,EXOSC9,FHIT,FHL1,F…	2142 (20)	#N/A
SPHK2	0.042	kinase		-1.969		1	APP,LYN,SRC,YES1		#N/A
TGFB1I1	0.593	transcription regulator		-1.982		1	CD36,CDKN1B,FN1,KLK3,TNS1		#N/A
MIR143-145a		group		-1.982	bias	0.0168	CNN1,DES,DMD,TAGLN		#N/A
PGR		ligand-dependent nuclear receptor		-1.983		0.000252	ABCG2,ACOX1,ACSL1,AHCYL1,AK3,AK4,AKAP13,AKR1C3,ALDH1A3,AP1G1,ATP1B1,BCL2L1,BIRC2,CA12,CAPN2,CCND1,CD36,CDKN1B,CKAP4,COL6A1,COL6A2,COMT,CPT1B,CPT2,CSRP1,CTBS,CTSD,CYRIA,DDC,DDX21,DNAJB4,DPYSL2,DYNLL1,EGFR,EIF5B,EZR,FKBP5,FLOT2,FN1,GLS,GLUL,GOT1,GRB10,GSTM3,HBA1/HBA2,HPCAL1,HSD11B2,HSPA2,HSPB11,ICAM1,IFI16,IFI35,IFIT3,ISG15,ITGA6,ITGB1,KCNK1,LAMB2,LIG1,MAP2K3,MAT2A,MBOAT7,MPHOSPH10,MTSS1,MVP,MYO10,…	2711 (18)	#N/A
NME3	0.059	kinase		-1.987	bias	0.0168	ITGA1,ITGA2,ITGB1,VIM		#N/A
PTP4A1		phosphatase		-1.99		2.82e-23	AARS1,ACLY,ACTN1,ACTN4,ACTR2,ACTR3,AHCY,ALDOA,ANXA5,ARHGDIA,BAX,CLTC,COL15A1,COL6A1,COL6A2,CRK,CSNK2A1,DDX5,DNAJB1,EEF1A1,EEF2,EIF6,ELAVL1,FASN,FKBP1A,FLNA,FMR1,GDI2,GMPS,GSTP1,HNF4A,HNRNPF,HNRNPH1,HNRNPH2,HRAS,HSPA1A/HSPA1B,IFI16,IGF2BP1,IGFBP7,IMPDH2,LAMA2,LRATD2,MAP2K4,MAP3K2,MAP3K5,MAPK9,MYADM,NCK1,NME1,NOP56,PCNA,PECAM1,PIK3CA,PIK3R1,PKM,PPA1,PPM1E,PPP1R12A,PPP2CA,PRDX1,PRDX2,RAB35,RAN,RCN2,…		#N/A
EFNA3		kinase	Inhibited	-2		1	FABP5,NT5E,TGM1,TRIM2		#N/A
NFATC2		transcription regulator	Inhibited	-2.012		1	ATM,BCL2L1,CASP3,CDH2,CDK4,CMPK2,CRYAB,DAB2,DAXX,HDAC1,IFIT1B,IFIT3,Iigp1,IRGM,ISG15,ITPR1,LDHA,MAPK3,NFKB1,NMI,PDCD5,PDZD2,PLD1,PML,PPP3R1,PTPN1,PTPRK,RAB10,RILPL1,SH3BP5,SLC3A2,SLCO3A1,SRC,STAT1,TSC22D1,USP25		#N/A
ESR1		ligand-dependent nuclear receptor	Inhibited	-2.013		2.88e-24	AASS,AATF,ABCA3,ABCG2,ABHD2,ABLIM1,ACACA,ACE,ACLY,ACOX1,ACSL1,ACTC1,ACTR2,ADA,ADAM17,ADD3,ADH1C,AFMID,AGGF1,AGT,AHNAK,AK1,AKAP1,AKAP13,AKT1,AKT1S1,AKT2,ALCAM,ANAPC2,ANAPC5,ANGPTL2,ANK3,ANO10,ANXA3,ANXA4,AP1G2,AP1M1,AP2S1,AP3B1,APEX1,APOE,AQP1,ARAF,ARFGAP1,ARFIP2,ARHGAP1,ARHGAP18,ARHGEF11,ARHGEF2,ARHGEF7,ARID4A,ARPC5L,ARRB1,ASPM,ASS1,ATG3,ATOX1,ATP11A,ATP1B1,ATP2B1,ATP6V0D1,ATP6V1A,ATP6V1H,BAG1,BA…	2603 (20)	#N/A
CDK5	-0.023	kinase	Inhibited	-2.028		0.399	CASP3,FBXO22,GLB1,LPL,LRG1,MAP2,PPP1R1B,PSMB5,RALA,RALB		#N/A
PKM	-0.184	kinase	Inhibited	-2.031		2.71e-09	ACLY,ACOX1,ALDOA,BCL2L1,CCND1,CD36,CDH1,CDH2,CDKN1B,ENO1,ENO3,FASN,FBP1,FBP2,FH,GAPDH,GGT1,GSR,HK2,ITGB1,LDHA,MLYCD,MT-CO1,MT-CO2,MT-ND3,NDUFB8,PC,PCK2,PDHA1,PDHB,PDK1,PGAM2,PGLS,PKM,PRPS1,PTK2,RELA,RPE,SDHB,SLC2A1,STAT3,TALDO1,TFAM,TGM2,TMEM33,TP53RK,UQCRC2	2243 (20)	#N/A
HES1		transcription regulator	Inhibited	-2.057		1	CDKN1B,CFD,GAA,GLS,NEU1,OAT,PCNA,PTGDS,TAGLN,TUBB3		Hes1
ANGPT2		growth factor	Inhibited	-2.088	bias	3.64e-07	ABCC1,ADA,AGT,APIP,ARHGEF2,BAG1,BCR,C1R,CALR,CASP3,CAT,CCT7,CFB,COL18A1,COL1A1,COL1A2,COMT,CRYAB,CYBB,CYP51A1,DBNL,DNAJB4,EEF1B2,EFR3A,EGFR,EPHX2,FKBP2,FKBP4,FN1,GSK3B,HDAC4,HDAC5,HMGCS1,HSP90AA1,HSPA1A/HSPA1B,HSPA2,HSPA4,HSPA5,HSPD1,ICAM1,INPP5F,JMJD6,KIF1C,KPNA2,LARP4,LMNB2,LYN,MAP2K1,MAP4K5,MAPK12,MFGE8,MGST1,MIF,NDE1,NME1,NOS3,P4HB,PDCD4,PDGFRB,PDIA3,PDIA5,PDIA6,PGAP1,PLAU,PLG,POLD1,POSTN,RAD…	2100 (18)	#N/A
NR4A1		ligand-dependent nuclear receptor	Inhibited	-2.098		3.07e-15	ACACA,ACLY,ACO1,ACO2,ACSL4,AKR1C1/AKR1C2,ALDOA,ALDOB,APOB,APOE,ATP5F1A,ATP5F1B,ATP5PF,ATP6V1G3,BABAM2,BPGM,CCND1,CD36,CDH5,CDKN1B,Clca3a1/Clca3a2,COL1A1,COL1A2,COL6A1,COL6A2,COX11,COX6A1,COX6B1,COX7A2,CTNNB1,CTNND1,DAPK1,DFFA,DLAT,DLD,DLST,EHHADH,ENO1,ENO3,EPCAM,FABP4,FASN,FBP1,FBP2,FN1,G6PD,GALM,GBE1,GPD1,GSK3A,GSK3B,GSTM5,GYS1,HDAC1,HDAC6,HK2,HMGCR,ICAM1,IDH2,IDH3A,IL16,ITGB1,JUP,LPIN1,LPL,Ly6a…	2078 (19)	#N/A
NFE2L1		transcription regulator	Inhibited	-2.099	bias	3.87e-05	CYP4A11,Cyp4a14,GCLC,GCLM,GSTP1,NQO1,PSMA1,PSMA6,PSMA7,PSMB1,PSMB2,PSMB5,PSMB6,PSMB7,PSMC2,PSMC3,PSMD1,PSMD11,PSMD12,PSMD14,TFAM,TMEM33		#N/A
Fus	-0.321	transcription regulator	Inhibited	-2.121	bias	0.00618	BPHL,COL4A2,Ewsr1,H1-2,HNRNPH1,KANK2,PMM2,PNN,RO60,SNRPB,SSH3,TUBA4A,VTN		#N/A
NR4A2		ligand-dependent nuclear receptor	Inhibited	-2.135		1	CCND1,COL1A1,COL6A1,COL6A2,Cox5b/Gm34962,COX6A1,CPT1B,CTNNB1,DDC,DDX6,FABP4,GATAD2A,GPLD1,MET,MRPL57,PRKAA2,SLC2A4,SOD1,TSFM,ZBP1		#N/A
TCF4		transcription regulator	Inhibited	-2.137		0.000319	ADA,ADAM17,AKT1,ALCAM,ANXA6,APCS,APH1A,ARHGEF18,B4GALT1,BAG2,BCL2L13,BYSL,CARS2,CASP3,CASP8,CCDC117,CCT6A,CDK6,CELA1,CKAP4,CRELD2,DDX58,DNAJC12,DPT,DSTN,DUS3L,DUT,ENPP1,ENTPD1,EPCAM,EXOSC1,EXOSC7,FARSB,FKBP8,FMR1,GEMIN5,GEMIN6,GIMAP4,GMPR,GNE,GRB14,GRB7,GRPEL1,H1-0,HMGB2,Hmgn2 (includes others),HSD11B1,HSP90B1,HSPA13,HSPBP1,HYOU1,IFI16,IGFBP4,IL16,IMP4,ITGA3,ITGB5,LAMA4,LRP1,Ly6a (includes others…		#N/A
LHX1		transcription regulator	Inhibited	-2.141	bias	9.3e-10	AADAT,ACSM2A,ALDOB,AMN,ANPEP,ASS1,ATP1B1,C7orf57,CCAR1,CLDN2,CLTRN,CUBN,CYB561,Cyp2j5,DPP4,EHD2,EMB,FABP3,FBP1,FN1,FUT9,Fxyd2,GATM,GCNT1,GGT1,GSTA5,HAO2,HNF4A,Hnrnpa3,Hsd3b4 (includes others),KCNJ15,Keg1,KL,LRP2,LRRC19,Ly6a (includes others),MEP1A,MEP1B,MSI2,NAPSA,NPHS2,PAH,PDPN,PDZK1,PRXL2A,PTK2,PXN,RBM47,S100G,SLC12A1,SLC22A24,SLC22A6,SLC26A1,SLC34A1,SLC47A1,SLC5A8,Sult1d1,TMEM229A,TMIGD1,UGT2B…		#N/A
SPHK1		kinase	Inhibited	-2.166		1	APP,BCL2L1,BIRC2,CCND1,COL1A2,CTTN,ERN1,FN1,ICAM1,MAP2K6,SLC2A1,TAGLN		#N/A
SUPT16H	-0.076	transcription regulator	Inhibited	-2.168		1	AJUBA,AMPD3,AP1G1,CBR1,CCDC9B,CCND1,CDK2,CDK4,COX16,EBAG9,GDPGP1,H1-2,HNRNPK,HSPA1A/HSPA1B,IGFBP7,LYPLA1,MSN,NOL3,NXT2,PCNA,PLAU,PRXL2B,SLC1A4,TOP1,VCL		#N/A
CALR	-0.065	transcription regulator	Inhibited	-2.185		0.25	ATP2A2,B4GALT1,Calm1 (includes others),CDH2,COL1A1,COL1A2,CTTN,FN1,HSPA5,ICAM1,INSR,LPL,PPP2CA,SCNN1A,VCL		#N/A
ROCK2	-0.207	kinase	Inhibited	-2.206		0.17	APP,BCL9L,CNN1,DES,DSC2,DSP,FABP5,HK2,ICAM1,MSN,MTOR,PPL,PTK2,SCEL,STAT3,TAGLN,TXLNA,UCP1,VCAM1		Rock2
FGF4		growth factor	Inhibited	-2.213		1	CTNNB1,DNMT1,HMGCR,HMGCS1,SCD		#N/A
PPP1R1B	-0.433	phosphatase	Inhibited	-2.242	bias	0.0446	BCL2L1,CASP3,CCND1,CTNNB1,GSK3B,LRRK2,SNCA,SRSF3		#N/A
FOXA3		transcription regulator	Inhibited	-2.252		0.407	ACADM,CPT1A,CYCS,PCK1,PDGFRA,SLC27A1,SLC2A2,Sp100,TF,TTR,UCP1		#N/A
GATA6		transcription regulator	Inhibited	-2.272		0.0685	ACO1,ACTC1,ASPA,ATP6V0A1,ATP6V0A2,ATP6V0D1,ATP6V1C1,ATP6V1H,BCAM,BMPR2,BRAF,C1R,C4A/C4B,Cald1,CALML4,CAV1,CD5L,Chil3/Chil4,CLEC10A,COL4A1,COL4A2,COX5A,CRYL1,DAB2,DLD,DLST,DPP4,ECSIT,EMD,ENGASE,EVPL,Fcna,FH,HBA1/HBA2,HNF4A,HSD3B1,IRF6,LAMA1,LAMB2,LDHB,LRRFIP1,MYH11,MYH9,MYLK,NAPSA,NDUFA3,NF2,NFIA,NOS3,PDGFRA,PECAM1,PGK1,PGM2,PPL,PPP1R14A,PTGS1,SCD,SCGB1A1,SLC9A3,SORBS3,SPARC,SPRR1A,SUCLA2,TAGLN		#N/A
YAP1	-0.069	transcription regulator	Inhibited	-2.272	bias	8.8e-14	ACACA,ACAT1,ACAT2,ACLY,ACSL4,AKT1,BAX,BCL2L1,CASP3,CASP8,CAVIN2,CCND1,CD36,CDH1,CDK2,CDK6,CDKN1B,CEP85,Chil3/Chil4,COL1A1,CPT1A,CPT2,CTNNB1,DAB2,DCN,DDAH1,DOCK9,DTYMK,EGFR,EHD1,FASN,FLNA,FN1,GAB1,HMGCR,HMGCS1,HMGCS2,Hmgn2 (includes others),HP,ICAM1,IGFBP4,IGHM,ITGA5,JAK1,LDHA,LIFR,LMNA,LMNB1,LPL,MAP1B,MCM3,MYH9,MYL9,NDUFB3,NDUFS8,NF2,OCLN,OXNAD1,P4HA1,PECAM1,PHACTR2,PLOD2,RANBP1,RPL10,RPL10A,RPL1…	1916 (14)	#N/A
NOTCH1		transcription regulator	Inhibited	-2.277		1	AKR1C1/AKR1C2,BCL2L1,BIRC2,CAD,CCND1,CD82,CDH1,CDK2,CDKN1B,CFD,CNN1,COL1A1,COL1A2,CTNNB1,DES,DLD,DNAJA1,ECHS1,EGFR,FABP7,FCGR2B,GAA,GATD3A/GATD3B,GLS,GLUD1,GRN,HBA1/HBA2,HSP90AB1,HSPA8,HSPE1,HSPH1,ICAM1,IFI16,IGFBP2,IGFBP4,ITGA6,ITGB1,Ly6a (includes others),MCAM,MYH11,MYLK,NDUFS1,NDUFV2,NFKB1,NFKB2,OAT,PDGFRB,PDIA3,PIN1,PTGDS,PTPRK,RELA,REN,S100A1,SDHA,SMARCC1,TAGLN,TEK,TGFBR2		#N/A
PPP3R1	-0.29	phosphatase	Inhibited	-2.297		0.141	ABCA3,AQP1,ARID3A,ATP2A2,ATP6V1C2,BAG3,C5,CDHR2,CLIC5,CPT1B,GIMAP4,H1-0,LRP2,LYZ,NCKAP1,NXF1,PON1,SCD,SHROOM2,SLC8A1		#N/A
MSC		transcription regulator	Inhibited	-2.309		1	AMPD3,FABP4,GPAT3,JCHAIN,LZTFL1,PAG1,PIEZO2,SCEL,SDSL,SLC51B,SYNE2,XAF1		#N/A
SMARCA2	-0.165	transcription regulator	Inhibited	-2.312		1	ALPL,CD36,CDH1,CDK2,DES,DHFR,FKBP5,KDR,KLK3,MYLK,NME1,PCK1,TAGLN		#N/A
ILK	-0.049	kinase	Inhibited	-2.316	bias	0.00238	AQP2,CCND1,CDH1,CHUK,CNKSR3,CTNNB1,DHFR,FN1,GSK3B,HSPA8,IKBKB,ITGA6,ITGB1,KRAS,LIMS1,MAPK1,MAPK3,PARVA,RNH1,RSU1,SLC4A1	2409 (17)	#N/A
PSMD10	-0.249	transcription regulator	Inhibited	-2.343		0.00618	AKT1,BAX,CCND1,CDH1,CDK2,CDK4,CDKN1B,FNBP1,GNAS,ICAM1,IKBKB,PCNA,PIK3CA	2013 (18)	#N/A
FOSL1		transcription regulator	Inhibited	-2.345		1	CCND1,DOCK9,EHD1,GCLC,MAP1B,MET,NRP1,PLAU,SPARC,TF,YAP1		#N/A
FOXA2		transcription regulator	Inhibited	-2.346		0.433	ABCA3,ACTC1,ADH1C,Akr1c14,ALAS1,ALB,ALDOB,APOB,AQP1,BIRC2,C3,C5,CA3,CCND1,CDH1,CNN1,CPM,CPT1A,CYB561,CYP2A6 (includes others),DDC,DDX23,EFHD2,EPCAM,EPHX1,FABP5,FGB,GPRC5C,GSTM3,HADH,HK2,HMGCS2,HNF4A,ITGA3,JOSD2,LIPE,LPL,LYZ,MAP1B,MLXIPL,MTTP,MTUS1,MYH11,MYL9,NFKB2,NUMB,PCK1,PDGFRB,PDHX,PKM,PON1,PPP1R14A,PTGDS,SAA1,SCD,SCGB1A1,SERPINA1,SLC2A2,SLC2A4,SOD3,TAGLN,TF,TTR,TUBB4B		#N/A
SMAD4	-0.258	transcription regulator	Inhibited	-2.359		1	ABCG2,ALPL,APOA2,APOB,ARHGEF2,ATP5IF1,BGN,CAB39,CBFB,CCND1,CDH1,CDH2,CDH5,CDKN1B,COL1A2,CTNNB1,CTSD,CYB561,DAPK1,DAXX,DOCK4,EGFR,ENG,EPB41L5,FN1,FSCN1,FURIN,GCNT1,HEBP1,HNF4A,HP,HSD3B1,ICAM1,ITGA6,ITGB1,ITGB5,LEMD3,LOC102724788/PRODH,MET,MTOR,NAMPT,NUP153,PDGFRB,PGRMC2,PKM,PLAU,POR,PTK2B,PTPRC,PTPRK,RAC1,RAF1,RASSF1,RNF220,SAE1,SCD,SLC25A4,SMAD2,SMAD4,TNC,TPM3,VAPB,VIM,XIAP		Smad4
RARB		ligand-dependent nuclear receptor	Inhibited	-2.365		0.399	ACADM,ADAM10,ATP6V0A4,BIRC2,CASP7,CDH5,CRYAB,DDX58,DHRS3,DLG1,EGFR,EZR,GAP43,GBP2,GBP6,GNB1,GSDME,HP,ICAM1,Ifi47,IFIT1B,Igtp,Iigp1,ILF2,Irgm1,ITGAV,KLK3,LTF,LYZ,MAP2K3,PLS1,RAB5A,REG1A,REG3G,RPL15,Rps27/Rps27rt,SAA1,SERPINA1,SLC2A1,SSR4,STAT1,STAT6,TCEA1,TGM1,TJP1,UBA7,YES1		#N/A
PFDN5	-0.158	transcription regulator	Inhibited	-2.382	bias	0.000273	BAX,PFDN1,PFDN2,PFDN4,PFDN6,VBP1		#N/A
Foxp1		transcription regulator	Inhibited	-2.383		1	ACY1,BCL2L1,CDS1,HOPX,NGEF,PCK1,PDPN,SCGB1A1		#N/A
GH1		growth factor	Inhibited	-2.385		0.338	ABCC1,CDH2,CLU,CTNNB1,DBI,DECR1,ERCC3,FASN,FN1,GHR,HDAC1,Hsd3b4 (includes others),IGFALS,ITGA1,JUP,MGST1,PRDX1,RAD23A,RAD23B,RHOA,RPL6,S100G,Serpina3g (includes others),SHMT2,SIRT1,Slco1a1,SMARCA4,SOD1,TKT,UBA7,UQCRHL,VIM,XRCC6		#N/A
ADORA2A		G-protein coupled receptor	Inhibited	-2.415		0.000179	AKT2,ALDOC,APP,ARF3,ARHGEF7,ATP2A2,ATP2B1,ATP6AP1,ATP6V1B2,CCT5,CD81,CKB,COL6A1,DGKZ,DSTN,EEF2,Eif1,EIF2S2,EIF5A,FBL,Fus,G3BP2,GAPDH,GDI1,GPLD1,HBA1/HBA2,HNRNPK,KIF5B,KLC1,NAPA,OCLN,P4HB,PEA15,PGAM1,PMPCA,PPP1CA,PPP1R1B,PPP2CA,PPP2R1A,PPP3R1,PRKAR1A,RAB3A,RAB6A,ROCK1,SPARC,SPTBN1,SSRP1,STK38,TIMM44,TJP1,TUBB2A,TUBB3,TUBB4A,USP5,VPS4A	1329 (9)	#N/A
RAF1	-0.602	kinase	Inhibited	-2.425	bias	0.0258	ACAT2,ACOT7,AKAP12,ANXA1,ATP6V1B1,BECN1,CA2,CCND1,CDC42EP1,CDKN1B,CRP,CRYAB,CSTF1,CTNNB1,CTSH,DHRS3,GRN,HNRNPA2B1,HNRNPAB,HPCAL1,HSD11B2,HSPB1,IGBP1,ITGA2,ITGB1,ITGB5,LAD1,LAMA3,LDHA,LIFR,LPGAT1,MAOB,MCF2L,MET,MGLL,NFKB1,NINJ1,NOP56,NQO1,OCLN,OSMR,PC,PCK1,PHLDA2,PLAU,PLD1,PLEC,PNP,PPP1R10,PRORP,RAC1,RAN,RPS2,RPS6KA5,RTCB,SCNN1A,SELENBP1,SNRPD1,SQLE,ST6GALNAC2,TCOF1,TGM2,TOMM40,Tpm1,TSC22D1,TUBA4A…		Raf1
STAT3	0.034	transcription regulator	Inhibited	-2.439		1	AGT,AHSG,AKT1,ALDH1A1,ALDH1A3,APEX1,ARG2,ATP6AP2,BAK1,BCAR3,BCL2L1,BCL9L,BECN1,C5,CAMK2D,CASP3,CASP7,CAT,CCND1,CDH1,CDH11,CDH2,CDH5,CDKN1B,CFB,CLIC5,CMPK2,COBL,COL1A1,COL1A2,COPG2,COPS5,Crip2,CRP,CTSB,CTTN,DNM2,DNMT1,DPP4,FASN,FBN1,FERMT2,FGA,FGB,FGG,FLRT3,FN1,FSCN1,GAP43,GBP2,GBP6,GIGYF1,GRB10,HK2,HLA-A,HNF4A,HNRNPD,HP,ICAM1,IFI16,IFI35,IFIT1B,IFIT3,IFITM2,Igtp,IL6ST,Irgm1,ISG15,ITGA5,ITGA6,ITGA…		Stat3
CCN2		growth factor	Inhibited	-2.447		0.452	ABCF1,AKT1,BCL2L1,BIRC2,CAVIN2,CCND1,COL1A1,COL4A2,CTNNB1,DAD1,DCN,EMILIN1,ENO1,FLNB,FN1,ILK,ITGA1,LIMS1,MIA3,P4HA1,PDE7A,PTH1R,RAB18,SDC4,SPARC,TMOD3,Tpm1,WNK1,XIAP		#N/A
MYCBP	0.108	transcription regulator	Inhibited	-2.449	bias	0.00149	CAD,CDK4,EIF2A,LDHA,NCL,ODC1		#N/A
TP53		transcription regulator	Inhibited	-2.485		1.02e-57	AATF,ABAT,ABCA2,Abcb1b,ABCB6,ABCB8,ABCC1,ABCC2,ABCG2,ACAA2,ACACB,ACADL,ACADM,ACADS,ACADVL,ACAT1,ACE,ACLY,ACO1,ACO2,ACOT11,ACP2,ACSF2,ACSF3,ACSL1,ACSM5,ACSS1,ACSS2,ACTB,ACTL6A,ACTN1,ACTN4,ADA,ADD3,ADGRE5,ADH5,AGO2,AHCY,AK1,AK3,AK4,AKAP12,AKR1B1,AKT1,AKT3,ALB,ALDH18A1,ALDH1A1,ALDH1A3,ALDH4A1,ALDH9A1,ALDOA,ALDOC,ANAPC4,ANK1,ANXA1,ANXA2,ANXA3,ANXA4,ANXA6,AP1B1,AP3B1,APBB2,APEX1,API5,APOE,APP,AQP2,ARH…	2044 (17)	#N/A
KITLG		growth factor	Inhibited	-2.488	bias	0.0352	ACTB,ATP6V1B2,BCL2L1,BLVRB,BZW2,CA2,CASP3,CAVIN2,CDKN1B,CIAPIN1,CLIC1,CLU,CPSF3,CYTH1,DCTN6,DHCR24,EEF1A1,EPHB4,ETF1,FABP5,FRK,FTH1,GCC2,HNRNPF,IGHM,IK,IL16,ITGAV,KDR,KPNA2,KPNB1,LTF,MAP2K1,MME,NMNAT1,NOS3,NPM1,NR3C1,OSBPL1A,PARVB,PDCD4,PGLS,PKM,PLCL2,PLSCR1,Podxl,Ppbp,PRKCA,PSMB5,PTGES3,RBBP7,RCC2,RING1,RPL7,RPLP0,RPS23,Rps3a1,RPS6,RPS7,SDHC,SEC22B,SF3A1,SHC1,SLC20A2,SLC25A12,SLC44A2,SLC4A1,SNAP…		#N/A
SUCNR1		G-protein coupled receptor	Inhibited	-2.53	bias	0.0158	COL1A1,COL1A2,COL4A2,ITGB1,LAMA2,LAMA5,LAMB1,LAMB2,LAMC1,NID1		#N/A
FGFR1		kinase	Inhibited	-2.554		0.0759	BAX,CCND1,COL1A1,CPT1A,DNAJC1,EEF1A1,EIF2A,EIF2AK3,EIF3C,EIF4E,EIF4G1,EIF5A,EIF5B,ERN1,HK2,HSP90B1,HSPA5,ITPR1,NCK1,NXF1,PDCD4,PDPK1,PLAU,PLXNB2,PRKRA,PTGS1,PTPRA,RPS6,SFN,SLC2A2,SPARC,TUBB3,VIM,XIAP		#N/A
HIPK2		kinase	Inhibited	-2.554		0.477	ABCB10,ANK1,BCL2L1,CDKN1B,EPB41,FECH,GCLC,GSTM5,HBA1/HBA2,ITGA1,LGALS3,NQO1,PECAM1,RAC1,SLC4A1,SPTB,UCP1,VIM,XPO7,YAP1		#N/A
RUVBL1	0.003	transcription regulator	Inhibited	-2.605	bias	0.0289	CARS1,CASP3,CYP4F3,ERGIC1,MCM3,MCM4,NAE1,NUCKS1,NUDCD2,PCNA,PSMA7,PSMB7,PSMC4,PSMD12,QKI,SLC39A7,TMEM128,TMEM19		#N/A
EHMT2		transcription regulator	Inhibited	-2.608		1	AURKAIP1,BCAS3,CDH1,CDH16,CDH2,FN1,HSD11B2,KLK3,MTOR,PPL,SCNN1A,VAPB		#N/A
FZD7		G-protein coupled receptor	Inhibited	-2.611	bias	0.0269	CCND1,CDH1,CTNNB1,GCLC,GPX4,GSR,GSS		#N/A
CNR1		G-protein coupled receptor	Inhibited	-2.613		0.209	ACACA,ALPL,APOE,ATP5PD,CDK5RAP3,COX4I1,CYP27A1,CYP7B1,EGF,EPS8,FASN,GLO1,HAGH,HPRT1,HSPA4,LAMA1,LRP4,MESD,NME2,NPHS2,NR3C1,PAFAH1B1,PCNA,PDGFRA,PDGFRB,PECAM1,PIK3C2A,PLAU,PLD1,PLSCR1,PTK2B,RAC1,RAD21,SLC29A1,SLC2A4,SLC35B2,STAM2,STAT3,SUFU,TFAM,TJP1,UCP1,UPK2		#N/A
TP63		transcription regulator	Inhibited	-2.622		0.0764	ACTL6A,ADA,ADRM1,AKT1,AKT1S1,ALDH1A3,ALOX12,ARAF,ATG2B,ATG3,ATG5,ATG7,ATM,BAX,BCL2L1,BECN1,BRAF,CA4,CAD,CASP3,CAST,CAVIN2,CCND1,CD82,CDH1,CDH2,CDK18,CDK6,CDKN1B,CLDN3,COL4A1,CPT2,CTNNB1,CTSD,CYGB,CYP2A6 (includes others),DAP3,DDAH1,DKK3,DNM2,DNMT1,ECM1,EGFR,ENG,ENSA,F11R,FASN,FBN1,FDPS,FDXR,FLOT2,FN1,FUBP1,G6PD,GAPDH,GLB1L2,GNAI1,HAGH,HK2,HRAS,HSPA4,HSPA8,HTRA1,IFT22,IFT74,IGFBP2,IGFBP7,IL1RAP,IN…		#N/A
KLF4		transcription regulator	Inhibited	-2.629		1	ACTC1,AKR1E2,ALB,ALCAM,ALDH1A1,ALKBH1,ALPL,ANKRD17,ATP2A2,BAX,BCL2L1,CASP3,CCND1,CD34,CDH1,CDKN1B,Chil3/Chil4,CLEC10A,CLIC4,COBLL1,COL1A1,CTNNB1,DSP,ECSIT,EFEMP1,EPCAM,EVPL,FARP1,FN1,HLA-DQB1,HPS5,HSPB1,IBTK,IRF6,KDR,KIF16B,LAMA1,Macf1,MLST8,MRPL19,MRPS18B,MRPS7,MSI2,MYD88,MYH11,NCKAP1,NEK9,NF1,NF2,NOS3,NRP1,NUDT21,ODC1,PDGFRA,PECAM1,PFDN4,PFKP,PPL,PPP2CA,PREP,PROM1,SERPINA1,SERPINH1,SMAD4,SOD2,S…		#N/A
ERN1	0.476	kinase	Inhibited	-2.664		2.4e-06	ACACA,AP1M2,ARF4,ATP2A2,BECN1,BLOC1S1,CAD,CDH1,COL6A1,CYP2E1,DERL2,DGAT1,DNAJB11,DNAJC10,DNAJC3,EPCAM,ERLEC1,ERO1A,ERP44,FASN,FN1,GOLGA3,GOT1,GPT,HDLBP,HOOK1,HSP90B1,HSPA5,IKBKB,LAD1,MLXIPL,MVD,NARS1,OSBP,P3H1,P4HB,PDIA5,PDIA6,PRKDC,SCD,SDF2L1,SEC11A,SEC22B,SEC24D,SEC61A1,SEL1L,SELENOS,SMARCB1,SPARC,SPCS2,SRP19,SRP68,SRPRA,ST14,STX5,SURF4,TBCB,TINAGL1,TXNDC5,UBE2J1,USO1,WARS1,WFS1	1409 (10)	#N/A
ATF4		transcription regulator	Inhibited	-2.678	bias	0.000394	AARS1,ABCG2,ADAM10,APEX1,APOE,ARHGAP24,ASNS,ATG5,BCAT1,CALR,CANX,CARS1,CAST,CDC42EP1,CDKN1B,COL4A2,CPOX,CPT1A,CTH,CTNNB1,CYP27A1,DENND1B,EIF2S2,ERO1A,FASN,FN1,GARS1,GHITM,GRB10,GYS1,HERPUD1,HNF4A,HSP90B1,HSPA5,HYOU1,IARS1,IGFBP2,IGFBP7,KL,LARS1,LGALS3,MARS1,MGST1,MRPS7,NAPA,NARS1,NDRG1,NID2,OSMR,PCK1,PCK2,PHGDH,PRKDC,PSAT1,PSEN1,SARS1,SEL1L,SFXN5,SHMT2,SIGMAR1,SLC1A4,SLC1A5,SLC39A14,SLC3A2,SLC43A…	1461 (10)	#N/A
FOXF1		transcription regulator	Inhibited	-2.776	bias	0.0244	CCND1,CDH1,CDK2,CDK4,CDK6,CDKN1B,ITGA5,MYH11,MYLK,PDGFRA,VCAM1		#N/A
CBX3	-0.408	transcription regulator	Inhibited	-2.778		0.36	ARHGAP24,ARID1A,BCL2L1,CDH1,CDH16,HSD11B2,PPL,RAC1,RSL1D1,SCNN1A		#N/A
PCK1	0.201	kinase	Inhibited	-2.795	bias	0.0048	ACADL,ACADM,ACADVL,ACOX1,CRAT,EHHADH,MLYCD,PCK1,SLC2A4	783 (7)	#N/A
EBF1		transcription regulator	Inhibited	-2.878	bias	0.00148	ACACB,AKT2,AKT3,ARAF,CHUK,COL1A1,CRK,FASN,FBP2,FLOT2,GSK3B,GYS1,HK2,IGHM,IGKC,IKBKB,INPPL1,INSR,KRAS,LIPE,LNPEP,Ly6a (includes others),MAP2K1,MAPK1,MTOR,MYD88,PCK2,PDPK1,PFKP,PHKA1,PIK3CA,PIK3R1,PIK3R2,POSTN,PPP1CA,PPP1CB,Ppp1cc,PRKAA1,PRKAA2,PRKACA,PRKAG2,PRKAR1A,PRKAR2A,PRKAR2B,PTPN1,PTPRF,PYGB,RAF1,RHEB,RPS6KB1,RPS6KB2,RPTOR,SCD,SLC2A4,SOS1,STAT1	1987 (16)	#N/A
EPAS1		transcription regulator	Inhibited	-2.884	bias	0.00261	ABCF2,ABCG2,ABI1,ACACA,ACLY,AKAP12,ALDOC,ARG2,ATG5,CA12,Calm1 (includes others),CAT,CAV1,CCND1,CDCP1,CHKA,CKB,CKMT1A/CKMT1B,CLK3,CORO1A,CYP51A1,DECR2,DGAT1,DMXL1,DPYD,EGFR,EIF5A,ENO1,FABP4,FASN,FHL1,FMO5,FN1,GBA2,GBE1,GCHFR,GLB1,GLS,GPX1,GYS2,H1-2,HMGCS1,HSPA4,HSPA5,ICAM1,ITGAV,ITIH5,ITPR1,KDR,L1CAM,LDHA,LPL,MANF,MIF,MYO7A,NAMPT,NDRG1,NDUFB6,NEK8,NOS3,NT5E,OMA1,PDPK1,PELP1,PIK3CA,PLOD2,PRKCA,RASS…	1958 (17)	#N/A
SKIL		transcription regulator	Inhibited	-2.885		0.32	CDH1,CDH11,COL1A2,COL4A1,KPNA1,PLSCR1,SLC1A5,TLN1,TMCO1,Tpm1,VAT1,WDR37,WDR41		#N/A
TCF3		transcription regulator	Inhibited	-2.892		1	AATF,ACACB,ADA,AFDN,ALCAM,Aldh1a7,ANXA6,AP3B1,AP3D1,ARAF,ARHGEF18,AZGP1,BID,BLNK,CA2,CASP3,CASP6,CCDC117,CCS,CDH1,CDH5,CDK6,CELA1,CGREF1,CKAP4,COL1A1,CPT1B,CRELD2,CTSV,DDX58,DOCK1,DSTN,DUT,ENPP1,ENTPD1,EPB42,EPCAM,EPRS1,GIMAP4,GLUL,GM2A,GNE,GPAM,GPLD1,H1-0,HADHA,HMGB2,Hmgn2 (includes others),HSD11B1,HSP90B1,HSPA13,HYOU1,IFI16,IGHM,IL16,INTS13,LDHA,LRBA,Ly6a (includes others),MANF,OPTN,PAFAH1B3,PD…		Tcf3
WBP2	-0.131	transcription regulator	Inhibited	-3.028		0.115	ADRM1,APOB,BSDC1,CASP7,COL4A1,COL6A3,COLEC12,CORO1C,CSPG4,CTH,CTNNB1,CYP24A1,DYNLRB1,ENDOG,FARSB,FHL1,GK5,GPS1,HMGB2,HNMT,HSD17B10,IGBP1,ISYNA1,KIFBP,KLHL11,MAPRE3,NECTIN1,OGA,PDAP1,PRKACA,RMND5A,RNMT,SEPTIN2,SFXN3,SIGMAR1,SLC27A2,STX3,TAGLN,TM9SF4,TMED4,WLS		#N/A
NR1I3	0.056	ligand-dependent nuclear receptor	Inhibited	-3.111	bias	0.000217	ABCC2,ABCC4,ACOX1,ALAS1,ALDH1A1,Aldh1a7,APCS,Ces2c,CORO7/CORO7-PAM16,CYP27A1,CYP2A6 (includes others),CYP7B1,EPHX1,FAM107B,FASN,Gsta4,GSTA5,GSTM1,GSTM4,GSTM5,GSTP1,Gstt1,HK1,HNF4A,HSD17B4,ICAM1,IGF2R,LRG1,Nedd4,PAPSS2,PCK1,PGD,POR,PPP6R3,PSMB7,PTPN11,RPA2,SCD,SHOC2,SLC29A1,Sult1a1,Sult1d1,TNFAIP2,TUBA4A,UGT2B28	1172 (3)	#N/A
TP73		transcription regulator	Inhibited	-3.154		0.163	ABCC1,ADA,ADAM10,ADAM17,AGGF1,AQP2,ATG2B,ATG5,ATG7,ATM,AUH,BAK1,BAX,BID,BIRC2,BLZF1,BRAF,C1R,C3,CASP3,CDH1,CDK2,CDKN1B,CLMN,CNN3,COL18A1,COL1A1,COX4I1,CRYAB,CTH,CTNNB1,CTSD,CUL2,DHFR,DHRS3,DLG1,DTYMK,ECM1,EGFR,Elob,ELOC,ENG,ERCC2,ERCC3,FASN,FDXR,FLOT2,FN1,FXR1,G6PD,GRN,HAGH,HSPA1A/HSPA1B,HTATIP2,IDH2,IGFBP4,ITGA5,KCNK1,LBH,LCP1,LDHA,LDHD,LIG1,LOC102724788/PRODH,LRG1,LYZ,MAPK14,MCM7,MTHFD1,MTX3,NC…		#N/A
Akt		group	Inhibited	-3.166		0.00032	ACP2,ADD1,AIMP2,ALG9,AMOT,APP,ATG7,ATP5F1A,ATP5F1D,BAK1,BAX,BCAM,BCL2L1,BID,BIRC2,CCND1,CD36,CD63,CDH1,CDH2,CDK4,CDKN1B,CLPTM1,COPS6,COQ7,COX4I1,CPD,CPM,CPT1A,CTNNB1,CTSD,EGFR,EPRS1,ERAP1,FABP4,FASN,FHIT,FKBP5,FN1,GALNT11,GCDH,GHITM,GSK3B,GSR,GSS,GSTK1,HGSNAT,HK2,HM13,HSPG2,IGFBP2,INSR,ITGB5,KIRREL1,KL,L1CAM,LAMA3,LAMB2,LAMP1,LMBRD1,LMNA,LPL,MAGT1,MAN2A1,MAN2A2,MAP2,MCAM,MFN2,MGAT4B,MLXIPL,MME,MR…	1988 (20)	#N/A
VDR		transcription regulator	Inhibited	-3.275		0.0347	ABL1,ACACA,ACE,ACOX1,AGT,AKT1,AKT2,ATM,ATP2B1,BAX,BCL2L1,CALB1,CASR,CCND1,CD36,CDH1,CDT1,CLDN2,CLIP1,COL1A1,COL4A1,COL4A2,CPT1A,CPT2,CUBN,CYP24A1,DCTPP1,EGFR,FASN,FGG,GNAI2,GPD1,HK2,Hmgn2 (includes others),ICAM1,IQGAP1,ISG15,KEAP1,KL,LBH,LGALS1,LIPE,LPL,MAGI1,MYD88,NASP,NDUFV2,NOS3,OCLN,ODC1,PDLIM2,PLCG1,PLD1,PPP1CA,PTPRF,RAC1,RAD50,RAPGEF1,RELA,REN,S100G,SCD,SERPINA1,SERPINB6,SERPINC1,SLC10A2,SL…		#N/A
MASTL		kinase	Inhibited	-3.368	bias	1.31e-08	ADSS2,ARHGDIB,ARHGEF2,ASAP1,ATP2A2,BMPR2,CDK6,COPG2,CUL5,DENR,DLST,EGFR,ESAM,GNG12,HYOU1,IPO5,LPP,MYH10,NUP160,PACSIN2,PRKAA1,RAB11FIP1,RAP2C,RDH11,SNTB2,SNX17,STK24,TMPO,TTC38,UBQLN2,VCL		#N/A
CTNNB1	-0.236	transcription regulator	Inhibited	-3.425		2.4e-13	ABCC1,ABCD4,ABCF3,ACAA1,ACACA,ACADL,ACADS,ACADVL,ACAT1,ACAT2,ACLY,ACTB,ACTC1,ACTN4,ACTR3,ADAM17,ADSS2,AGRN,AKAP13,Akr1c14,ALCAM,ALDH1A1,ALDH1A3,ALDH3A2,ANXA1,AOC3,APP,AQP4,ARFGAP3,ARHGDIA,ASRGL1,ATM,ATP5PO,ATP6V0A1,ATP6V0D2,BCAP31,BCL2L1,BCS1L,BECN1,BGN,BOLA1,BRMS1L,BTF3,C6,CA3,CAPN1,CAPNS1,CAPZB,CASP7,CCND1,CD34,CD36,CD47,CDH1,CDH11,CDH16,CDH2,CDK7,CDKN1B,CFD,CLDN2,CLU,CNN2,COL1A1,COL4A1,COL4A2,…	2118 (18)	#N/A
ESR2		ligand-dependent nuclear receptor	Inhibited	-3.432		4.86e-09	Abcb1b,ABCE1,ABLIM1,ACTC1,AGT,AJUBA,AKAP1,AKAP12,AKT1,ANGPTL2,ANK1,ANPEP,ANXA1,ANXA4,APEX1,APOE,ARHGDIB,ARHGEF7,ARID4A,ATP2B1,BAG1,BANF1,BCAT1,BCL2L1,BID,BIN1,BMPR2,BSND,C3,CA12,CA2,CALU,CANX,CAPN2,CAV1,CBS/CBSL,CBX3,CCND1,CCT3,CCT4,CCT7,CD34,CDH1,CDH13,CDH2,CDK4,CDK6,CDKN1B,CES1,CHUK,CLIC5,CLNS1A,CLU,CNN1,COL1A1,COL1A2,CPM,CREBBP,CRYZ,CTNNB1,CTPS1,CTSD,CTSH,CYP2A6 (includes others),DAB2,DDAH1,DD…	2609 (21)	#N/A
MRTFA		transcription regulator	Inhibited	-3.463		0.0506	ACTB,ACTC1,ARHGEF11,ARPC1B,ARPC4,BCL2L1,CAVIN2,CBFB,CD151,CNN1,CNN2,COMT,COX7A1,CRK,CTTN,CYFIP2,DDAH1,DHCR24,DNAJB4,EPPK1,F11R,FABP3,FADS2,FHL1,FLNA,GAS2,GSTM5,HLA-A,ICAM1,ITGA5,ITGA6,ITGB1,LMNA,LTF,MAP2,MYH10,MYH11,MYH9,MYL9,MYLK,Ngp,PDGFRA,PFN2,Ppbp,RAC1,SELENOP,SERINC3,SORBS1,STAT1,SYNPO2,TAGLN,TNC,Tpm4,TRAPPC1,TST,UCP1,VCAM1,VCL		#N/A
Tgf beta		group	Inhibited	-3.488		1	ABCD1,ACY1,ADGRE5,ADH1C,AKT1S1,ALDH1A1,Aldh1a7,ALDOA,AMT,AOC3,ARID1A,ARID1B,ARID3A,ARID4A,ARID4B,ATP1B1,BASP1,BCL2L1,BECN1,BGN,BLVRB,C4orf19,CASP8,CCND1,CD36,CDH1,CDH11,CDH2,CDK2,CDK6,CDKN1B,CHID1,CLU,COL12A1,COL1A1,COL1A2,COL4A1,COL4A2,COL6A2,COQ8A,CTNNB1,CYBB,DAB2,DCN,ENG,ENTPD1,F10,FGG,FN1,FSCN1,FURIN,GCLC,GUSB,HNRNPAB,HSPG2,HTATIP2,IGFBP4,Igha,Ighg2b,IL16,ILK,ITGA1,ITGA2,ITGA5,ITGA6,ITGAV,ITG…		#N/A
ROCK		group	Inhibited	-3.509		0.0725	APP,CAVIN1,CCND1,CDH1,CNN1,COL1A1,DES,DMD,FABP4,FN1,ICAM1,LPP,Nes,NOP16,NOS3,PPP1R12A,TAGLN,TJP1,VCAM1		#N/A
BACH1		transcription regulator	Inhibited	-3.535	bias	7.34e-07	ABCB7,ATP5F1B,ATP5F1D,ATP5PF,ATP5PO,COX15,DNAJC7,FTH1,FTL,GAPDH,GCLC,GCLM,HCCS,HK2,HSD3B1,IMMT,ME1,NDUFA2,NDUFA6,NDUFA9,NDUFAB1,NDUFB6,NDUFS7,NQO1,OPA1,PDK1,PDK2,PDK3,PHB,PHB2,SLC25A15,SLC25A22,SQSTM1,TIMM13,UQCRB,UQCRC1	312 (3)	#N/A
HIF1A		transcription regulator	Inhibited	-3.559		2.83e-07	ABCF2,ACE,ACO1,ADAM10,ADAM17,AGT,AK4,AKAP12,AKT1,ALDOA,ALDOC,ANKZF1,APOE,AQP4,ARPC2,ASNS,ATP2A2,ATP5F1A,ATP5F1B,ATP5PF,ATP5PO,ATP6V0D2,ATP7A,BAX,BCL2L1,BCS1L,BGN,BID,BIRC2,CARS1,CAV1,CAVIN1,CAVIN2,CCND1,CD36,CDCP1,CDH1,CDH2,CDKN1B,CHKA,CORO1A,COX4I1,COX5A,Cox6c,CTPS1,CTSD,CYB5A,CYC1,CYP2S1,CYP4F3,D2HGDH,ECE1,EGFR,EIF4E,EIF4G1,EIF5A,ENG,ENO1,ENO3,ENTPD1,ERGIC1,ERO1A,FAM162A,FHL1,FHL2,FHL3,FN1,FSCN…	2172 (18)	#N/A
KDM5A		transcription regulator	Inhibited	-3.573	bias	1.6e-24	ACO2,ACTC1,ATP1A1,ATP1B1,ATP5F1A,Atp5k,ATP6V1D,ATP6V1F,BCKDHA,CCND1,CDKN1B,CERT1,CHCHD3,COA3,COL1A2,COQ5,COQ7,COX17,COX4I1,COX6A1,COX6B1,COX7A2,DLAT,DLST,DNAJC11,GADD45GIP1,GHITM,GPT2,GRPEL1,HOMER1,HSBP1,IDH3B,ITGB1,MAP2K3,MCAT,MCM2,MCM3,MDH1,MFN2,MLYCD,MRPL11,MRPL12,MRPL17,MRPL53,MRPL55,MRPL58,MRPL9,MRPS23,MSTO1,MTOR,MUL1,MYL6B,NDUFA10,NDUFA13,NDUFA2,NDUFA3,NDUFA4,NDUFA5,NDUFA6,NDUFA9,NDUFB10,ND…		#N/A
EGFR	0.197	kinase	Inhibited	-3.613		6.47e-07	ABCG2,ABI1,ACOT7,ACTB,ACY1,AGO2,AHCTF1,AKT1,ALG9,ANXA1,APP,ATAD3A,B4GAT1,BAX,BCAM,BCL2L1,BPNT2,BZW2,CAD,CAPZA2,CASP3,CAV1,CBX5,CCAR1,CCND1,CCT5,CD47,CD63,CDCP1,CDH1,CDK2,CDK4,CDK6,CDKN1B,Chil3/Chil4,CHKA,CLDN2,CLPTM1,COL1A1,COL6A1,COL6A2,CPM,CRYAB,CST3,CTNNB1,CUL1,CUL3,DAG1,DSC2,EGF,EGFR,EIF4E,EIF5A,EIF6,ENOPH1,EPCAM,EPS15,EXOSC5,FABP7,FAM234A,FASN,FBN1,GHR,GRN,HERPUD1,HK2,HM13,HNRNPA2B1,HNRNPD,H…	2193 (18)	#N/A
MRTFB	-0.021	transcription regulator	Inhibited	-3.679		0.257	ACTB,BCL2L1,CAVIN2,CBFB,CD151,CDK2,CNN1,CNN2,DAB2,DDAH1,DHCR24,DNAJB4,EPPK1,F11R,FADS2,FHL1,FLNA,GAS2,GSTM5,HLA-A,ITGA5,ITGA6,ITGB1,LIMCH1,LMNA,LTF,MAP2,MTMR10,MYH10,MYH11,MYH9,MYL9,Ngp,PDGFRA,POSTN,Ppbp,SELENOP,SERINC3,SH3BP4,SH3D19,SLFN5,SORBS1,SYNPO2,TAGLN,Tpm4,TRAPPC1,TST,VCL		#N/A
POU5F1		transcription regulator	Inhibited	-3.71		1	AKT1,ALB,ALDOC,ANKRD17,AQR,ASH2L,ATP6V0A4,BAG1,BAG3,BAG4,BAK1,BAX,BID,BIRC2,BIRC6,BNIP1,BRAF,CASP3,CASP6,CASP7,CCND1,CD63,CDH1,CDH2,CIDEB,COBLL1,CRADD,CTNNB1,CTSA,CTSB,CTSD,CTSV,DAPK1,DFFA,DNMT1,DSP,ECSIT,EFEMP1,ENO1,EPCAM,EVPL,FADD,FARP1,GAA,GLB1,GM2A,HEXA,HEXB,HK2,HOPX,IGF2BP1,IL6ST,IRF6,KIF16B,LAMP1,LAMP2,LDHA,Macf1,NCAM1,NCKAP1,NF2,NPC2,NRP1,NUDT21,PARP1,PDGFRA,PDHX,PECAM1,PFKL,PFKM,PFKP,PHB,…		#N/A
SRF		transcription regulator	Inhibited	-3.719		0.0108	ACTB,ACTC1,AKAP12,AZI2,BCL2L1,BICC1,BPGM,BRD3,CALB1,Cald1,CAP1,CAPRIN1,CCM2,CDK4,CLDN3,CNN1,CNN2,CPM,CSRP1,CSRP2,CTNNB1,CTNNBL1,CYBB,Cyp2d9 (includes others),DES,DMD,DSTN,EIF6,EZR,FERMT2,FHL1,FHL2,FLNA,GDA,GLRX3,GPM6A,GSTM5,HEATR5B,HSPG2,IGHM,ITGA1,ITGA6,ITGB1,KDR,KDSR,KRIT1,LAMA3,LBH,LDB3,LMCD1,LMOD1,LPCAT3,LPL,LRP1,LRP4,LTF,MAP4K4,MBD2,MCF2L,MGST1,MINDY2,MRPS35,MTMR6,MYH11,MYH9,MYL9,MYLK,MYO1B,…		#N/A
ESRRG		ligand-dependent nuclear receptor	Inhibited	-3.85		0.000381	ACADM,ACO1,ACO2,ALDOC,ATP5F1B,CDKN1B,CS,CYCS,DLAT,DLD,DLST,ENO1,Esrra,FH,GAPDH,HADH,HK2,IDH2,IDH3A,KLK3,LDHA,LPIN1,LPL,MDH1,MDH2,NR3C1,NRP1,OGDHL,PCK1,PDHA1,PDHB,PKM,SDHB,SUCLG1,SUCLG2,TPI1	1669 (11)	#N/A
ARNT2		transcription regulator	Inhibited	-3.863	bias	0.0288	ABI1,AKR1B1,APOE,AQP4,ARID1A,BAG6,CASC3,CBFB,CCS,CFL2,CNOT7,COL12A1,COPZ2,EGF,EGFR,EIF5A,FHIT,FKBP3,FNBP1,GLUL,GPX3,GSTA3,HLA-A,HOMER1,ICAM1,IFI16,IGFBP4,Iigp1,ITIH3,KCNJ15,KLK3,LAMA2,LCP1,LIFR,LRRFIP1,LTF,MCM7,MRPL37,MTPN,NAALAD2,NACA,NAP1L4,NGEF,NUDC,PDLIM4,PEA15,PGK1,PLCB1,POLD4,POSTN,RBL2,RGS10,Rpl29 (includes others),S100G,SELENBP1,SIRT1,SLC12A3,SLC2A1,SNX5,Sp100,SPRR1A,SRSF1,STRN,TXNRD3,UBA1		#N/A
BHLHE40		transcription regulator	Inhibited	-3.877	bias	0.00545	AARS1,ACTN1,AK4,AKR1A1,ALDH7A1,ANXA1,ATP1B1,ATP2A2,BCL2L1,CAPG,CASP3,CASP8,CAV1,CD47,CD82,CFB,Cmah,CNP,COG2,CSK,CTSS,CYBB,DNAJC13,ECM1,EPHX1,ERO1A,FASN,FCGR2B,GBE1,GBP2,GBP6,GDA,GFPT1,GLRX,GNAI3,GSTM3,HCLS1,HDLBP,HEXA,HK1,HK2,HOMER1,HSPA5,IFI16,IFITM2,IL6ST,ITGA6,JCHAIN,JMJD6,LAP3,LDHA,LGALS3BP,LYN,MET,NAMPT,NCK1,NDRG1,NUB1,NUP93,P4HA1,PARP9,PDE4B,PDK3,PDPN,PFKP,PGK1,PIGR,PLA2G4A,PLSCR1,PPP2R3A,P…		#N/A
AR		ligand-dependent nuclear receptor	Inhibited	-4.033		0.00202	AASS,ABCC4,ACTR3,AK3,Akr1b7,Akr1c19,AKR1C3,AKT1,ALDH1A1,ALG5,ANXA9,ARG2,ARHGEF7,ARL8A,ATP2A2,ATP5F1A,ATP6AP1,AZGP1,BASP1,BCL2L1,BMPR2,BOP1,BPGM,C12orf57,C3,C4A/C4B,CA4,CA5B,CALU,CAST,CAV1,CCND1,CCT3,CDH1,CDH11,CDH2,CDKN1B,CDO1,CDT1,CEND1,CERS6,Ces1e,Chil3/Chil4,CHPT1,CKAP4,CLDN3,CLSTN1,CMIP,CNN3,COTL1,COX4I1,COX5A,COX6A1,COX6B1,CTNNB1,CYC1,Cyp2d22,DAP3,DCTPP1,DDX58,DES,DHCR24,DHCR7,DNM1L,DR1,DSC2…	2553 (23)	#N/A
NRG1		growth factor	Inhibited	-4.06	bias	0.00704	ACAT1,ACTN1,ARHGEF2,ARPC4,BAK1,BCL2L1,BDH2,BIN1,CAPN1,CASP3,CAV1,CAVIN1,CAVIN2,CCND1,CDC42EP1,CDH1,CDKN1B,CHCHD3,COL1A1,COL6A3,DAB2,DAD1,DAG1,DDAH1,DNAJB2,EEF1A1,ELOA,ENO3,ETFB,FABP5,FLNA,FN1,FSCN1,G3BP1,GDA,GLG1,GLS,GPX3,GRB7,HEXB,HK2,HMGCR,HNRNPK,IDH3B,IDI1,IMMT,IRF3,ITGAV,ITGB5,KLK3,L1CAM,LIFR,LPCAT3,LSM1,MED1,MGLL,NDRG1,NDUFS1,NUP214,PAFAH1B1,PCCB,PDCD4,PDE3A,PGAM2,PHGDH,PKLR,PLAU,PLG,PRKACA,…	2319 (18)	#N/A
ERG		transcription regulator	Inhibited	-4.105	bias	6.2e-08	ABCC4,ACOT8,ACTN1,ADD1,ALOX12,ARFGEF2,ARHGAP17,ARHGAP24,ARHGEF2,BCR,CDC42BPB,CDH1,CDH2,CLIP1,CTNNB1,CYFIP1,DAAM1,DBN1,DIP2A,DOCK1,DOCK2,DSTN,ELMO1,EPB41L3,EVI5,FHL1,FKBP5,FLNB,FMNL2,FMNL3,GAK,GMFB,GUCY1A1,GUCY1B1,HDAC6,HERPUD1,HPCAL1,ICAM1,IKBKG,ILK,ITGA6,KLK3,LAMA5,MAGI1,MAP3K5,MET,MYO10,MYO1D,MYO5A,NDRG1,NOS3,NPHP1,NUMB,PARVA,PCNP,PECAM1,PHACTR2,PLAU,PLEK,PPM1F,PREX2,PRKCI,PTPN11,PTPN6,PXN,RAB2…	2126 (17)	#N/A
TGFB2		growth factor	Inhibited	-4.142		1	ALDH1A1,ASPN,CD36,CDH11,CDH5,CNN1,COL1A1,COL1A2,COL4A1,COL6A2,CYP24A1,DES,DOCK4,FN1,FURIN,HSPG2,ITGB5,KDR,PDGFRB,PECAM1,PLOD2,SCD,SMAD2,SMAD4,TAGLN,TGFBR2,XIAP		#N/A
ELL2		transcription regulator	Inhibited	-4.158	bias	5.15e-05	ARFGAP3,CCPG1,CRELD2,DNAJC3,EDEM3,ENTPD1,ERGIC1,FKBP2,FNDC3A,FUT8,HDLBP,HM13,HSPA13,Ighg2b,IGHM,LMAN1,MAN1B1,MANF,NUCB1,PON3,RAPGEF3,REXO2,SEC24D,SEC61A1,SEL1L,SLC33A1,SPCS1,SRPRA,UBE2J1		#N/A
XBP1		transcription regulator	Inhibited	-4.171	bias	1.07e-22	ACACA,ACACB,ADAM10,ALG12,ALG2,APBB2,APP,ARCN1,ARFGAP3,ATG5,ATP2A2,BECN1,BLZF1,CALR,CAT,CDK5RAP3,COG3,COG6,COL4A1,COL4A2,COPB1,COPB2,COPE,COPG1,COPZ1,CRK,CYP2E1,DAD1,DDOST,DNAJB11,DNAJB2,DNAJC1,DNAJC10,DNAJC3,EIF2AK3,ERLEC1,ERP29,ERP44,FASN,FKBP2,FN1,GALK2,GCC1,GGCX,GMPPA,GMPPB,GOLGA3,GOLGA4,GOLGB1,GOLPH3,GOLPH3L,GOPC,GORASP2,HERPUD1,HM13,HSP90B1,HSPA13,HSPA5,HYOU1,ICAM1,LMAN1,LMAN2,MAN1A1,MCFD2,M…	2421 (22)	#N/A
AGT	0.114	growth factor	Inhibited	-4.186		0.000521	ACAT2,ACE,ACE2,ACTB,ACTC1,ADAM17,ADD3,ADH1C,ADIPOR1,AEBP1,AGT,ALDH1A3,Aldh1a7,ALOX12,AMBP,ANGPTL2,ANK3,Anp32a,ANXA1,ANXA3,APCS,AQP2,ARFGAP1,ARHGEF11,ARHGEF12,ARID1B,ARID3A,ASL,ASPM,ATP1A1,ATP1B1,ATP2B1,ATP6AP2,ATP6V0A4,BAX,BECN1,BGN,BSG,C3,C4A/C4B,CACNA2D1,Calm1 (includes others),CALR,CASP3,CASP8,CAT,CAV1,CBS/CBSL,CCKAR,CCND1,CD36,CD5L,CDC16,CDC5L,CDH13,CDH5,CDK4,CDKN1B,CELA1,CFI,CGREF1,CNN1,COL1…	2707 (20)	#N/A
NFE2L2		transcription regulator	Inhibited	-4.233	bias	5.81e-32	ABCC1,ABCC2,ABCC4,ABCG2,ACE,ACE2,ACSL5,ACSS2,AGPAT3,AGT,AKR1A1,AKR1C1/AKR1C2,AKR7A2,ALAS1,ALDH3A1,ALDOA,APCS,ATP1A1,ATP6V0D2,BCL2L1,C5,CA3,CALB1,Calm1 (includes others),CAT,CBR1,CCT3,CCT7,CD36,CDH1,CELA1,Ces1g,CFD,CHGB,CHORDC1,CLPP,COL1A1,COL4A2,COPS5,COQ7,COX4I1,CPT1A,CS,CTSD,CUL1,CYBB,Cyp4a14,CYP4A22,DAD1,DCTN3,DDX39B,DHCR7,DNAJB11,DNAJC3,DSTN,DYNLL1,EIF2AK3,EIF2S1,EIF3C,EIF3E,EIF3G,EIF4G2,ENTP…	2360 (17)	#N/A
MKNK1		kinase	Inhibited	-4.271	bias	7.4e-08	ACOT7,AGRN,Ank2,ANXA2,ANXA5,AP3D1,ARIH1,ARVCF,ATAT1,BAG3,CD34,CDH5,CFH,CLU,CPLX2,CTH,CYRIA,DCTN1,DNM3,DPYSL3,EEF1D,EPB41L2,F11R,FLNA,FLNB,GAP43,GGCT,GNAI1,GNAQ,GPC4,GPS1,HADHA,HSD17B4,HSPA2,HSPA4L,IFI16,ISG15,KCTD12,KIF1B,KLC1,LAMB2,LAMC1,MAN2A1,MAP1B,MAPK1,MAPK8IP3,Mapre2,MAPT,MYO5A,MYO6,NUP210,PAFAH1B1,PDK1,PDLIM5,PLXNB2,PREP,PTBP1,RAB14,RAB3A,RNH1,SERPINH1,SFR1,SMAD2,Spaca6,SPARC,STRN4,STXBP1,…		Mknk1
CEBPB		transcription regulator	Inhibited	-4.309	bias	0.000571	Abcb1b,ADH1C,AGT,Akr1b7,AKR1C3,ALB,ALDH1A1,APCS,APOB,APP,ARL6,ASNS,ATM,BCL2L1,BLNK,BRMS1L,C2,C3,CBX5,CCND1,CDK4,CDKN1B,CDO1,CDT1,CFD,CIRBP,CLPP,CLU,COL1A1,COL1A2,COPS5,CPB2,CPT1A,CRP,CSE1L,CTCF,CTNNB1,CTPS1,CTSC,CYB5A,CYP24A1,CYP2A6 (includes others),Cyp2d9 (includes others),CYP2E1,DAB2,DAPK1,DCN,DCTPP1,DDX39A,DDX5,DEK,DHCR7,DHFR,DHRS1,DHX9,DNMT1,DUT,DYNLT1,EIF2S1,ENTPD2,EXOSC8,FABP4,FBLN1,FHL1,F…	1996 (17)	Cebpb
SP1		transcription regulator	Inhibited	-4.44	bias	0.0109	Abcb1b,ABHD2,ACSL1,ACSS1,ADA,ADD3,ADH5,AEBP1,AKAP12,Akr1b7,ALDH3A2,ALOX12,ALPL,ANK1,APOE,ASNS,ASS1,ATM,ATP2A2,ATP5F1B,ATP7A,BAG2,BAX,C1QBP,CAD,CASP3,CAT,CAV1,CBS/CBSL,CCND1,CDC42BPG,CDH1,CDH2,CDH5,CDK2,CDK4,CDK6,CDKN1B,CES1,Ces2c,CIRBP,CKB,COL1A1,COL1A2,CRYAB,CSNK2A1,CTH,CTSD,CYC1,Cyp2d9 (includes others),CYP51A1,CYP7B1,DHCR24,DHFR,DIAPH1,DLC1,DMD,DRG2,EGFR,ENG,ENTPD5,EZR,F10,FASN,FDX1,FLNA,FN1,G…		#N/A
EIF4E	0.015	translation regulator	Inhibited	-4.587	bias	2.81e-05	ANAPC2,ANAPC4,ATOX1,BAK1,BCL2L1,BCLAF1,BIRC2,BIRC6,CAPG,CAPZB,CCND1,CDK2,CDK4,CDT1,CRADD,CTSZ,CUL2,CYBB,DAXX,DGUOK,DPYD,EGFR,FN1,GPS1,GPX3,GRB2,HLA-A,HLA-DQB1,HMOX2,HRAS,IFI16,IGFBP4,ILF2,LGALS3BP,LSM1,LSM2,LSM4,LSM6,LYZ,MAPKAPK2,NCK2,NEDD8,NHP2,NOL3,NRP1,NUDT3,ODC1,PA2G4,PCNA,PDS5B,PHB,PIN1,PNKP,POLR3D,PRDX5,PRPS1,PTGES3,PTPRC,PVALB,REPS2,RHOG,RPL10A,RPL19,RPL35,RPL37A,RPS13,SIRT2,SLC2A5,STK25,S…	1677 (10)	#N/A
TGFB1		growth factor	Inhibited	-5.204		1.3e-12	AASS,ABCC2,ABCD1,ABCE1,ABCF1,ABCG2,ABL1,ACAA2,ACE,ACLY,Acot1,ACSM3,ACSS1,ACTC1,ACTN1,ADAM10,ADAM17,ADI1,ADK,AFM,AHNAK,AIF1L,AK1,AKR1C1/AKR1C2,Akr1c19,AKT1,ALB,ALDH18A1,ALDH2,ALDH3A2,ALDH5A1,ALDOA,ALDOB,ALOX12,ANKLE2,ANPEP,ANXA11,ANXA2,AP3S1,APOB,APOE,APP,AQP1,ARF4,ARHGAP24,ARHGAP27,ARHGAP35,ARHGEF2,ARPC2,ASNS,ASPM,ASPN,ASS1,ATG4B,ATG5,ATG7,ATM,B4GAT1,BAX,BCAT1,BCL2L1,BDH1,BECN1,BGN,BID,BIN1,BMPR2…	2654 (17)	#N/A
TCF7L2		transcription regulator	Inhibited	-5.392	bias	5.23e-05	ACAA1,ACADL,ACOT4,ACSL1,ACY3,ADD1,ADO,ALDH3A2,ANKIB1,ANKRD13A,ANKRD49,ANXA1,ARHGEF10,ASPA,ASPH,ATP6V1G1,BIN1,C5orf51,CAP1,CARHSP1,CASR,CCND1,CDKN1B,CERS2,CLDN2,CNP,CPD,CSRP1,CTNNA1,CTNNB1,CYP2E1,CYP51A1,DDC,DHCR24,DOCK9,DRAM2,EFNB1,EGFR,EHHADH,ENPP4,ENTPD5,EPCAM,EPS15,ERBIN,ERF,FABP4,FAM91A1,FBP1,FBP2,FH,FKBP1A,FMNL2,FN1,FNTB,FTH1,GAB1,GCLM,GLTP,GLUL,GSS,GYS2,HMGCS2,HSPA2,IDH1,IGF2BP1,IGFBP2,IL1R…	2000 (19)	Tcf7l2
STAT4		transcription regulator	Inhibited	-6.5	bias	0.0013	ACADL,ACP6,ACSS1,ADSS2,AHNAK,AKAP8L,ALDOC,AP2A2,ARFGAP3,ASPH,ATP7A,BCL2L1,BSG,C3,CAPN5,CDK2,CDKN1B,COPG1,Cyp2d22,DDAH2,DDX58,DHX8,DNAJB6,DPM3,ENTPD4,ERO1A,FDX1,FSCN1,FURIN,GBE1,GLG1,HEXB,HLA-DQB1,IFIT1B,INTS12,ISG15,ITIH5,LAMTOR3,LPIN1,LRP1,LRRFIP1,LUC7L,MAGED1,MAPK8IP3,MBOAT2,MTHFS,NDRG1,NSD3,NXN,P4HA2,PDK1,PEX13,PFN2,PGP,PKP2,PLOD2,POLD4,PRDX6,PYGL,R3HDM1,RASSF1,RCN3,RNF130,SELENBP1,SERPINB1,SF…	1717 (7)	#N/A
Sos		group				1.33e-12	ABCC1,ACOX1,ADD2,ADNP,AGPS,AKR1C3,ALDH1A3,ANK3,ARID3A,ASAP1,ATF7IP,ATP2C1,B4GALT1,BCAR3,CA2,CAMK2D,CAST,CAT,CLIP1,CMTM4,COBLL1,CREBBP,CTNND1,DDX3X,DLG1,DOCK1,EEA1,ENAH,EPS8,FABP4,FETUB,Fhod1,FMN1,GAS2,GBA,GIT2,GM2A,GSK3B,GSR,HBA1/HBA2,HDAC6,HOOK1,HSD17B10,HSD3B1,ITGA6,ITGB1,KIF1B,KIF2A,KIF5B,KRAS,LAMA3,LETMD1,LGALS3BP,Macf1,MAOA,MAP4K4,MET,MGST1,MYH9,MYO5B,NDUFS7,NPLOC4,NSDHL,ODC1,PAOX,PDPN,PIAS1…	1600 (8)	#N/A
MHC II		group				2.21e-05	CTSS,CYRIB,DDX5,EEF1A1,FTH1,GFER,HBA1/HBA2,HLA-DQB1,IFITM2,Igha,Ighg2b,IGKC,JCHAIN,RNASET2,RPL19,RPL23,RPL38,RPL7,RPLP0,Rplp1 (includes others),RPS2,RPS28,RPS29,TPT1		#N/A
PRKAG3		kinase				0.000837	ACTR1B,ALAS1,AQP1,ASPH,ATP1B1,ATP6V1A,CD36,Cdc42,CDH5,CES1,CLASP1,CLCN3,COQ3,CTNNA1,CYP27A1,DLAT,EIF4B,EIF4E2,FBXO6,FTL,GBE1,GLRX,GOT1,GPX3,HSPA5,ITGA6,ITIH5,LMCD1,MAP2K6,MAP4,MAT2A,METTL7A,NAMPT,NAP1L1,NR3C1,ODC1,OXCT1,PAM,PDE7A,PLIN3,PRPF6,RPE,RPL12,RPL13A,RPL22,RPL5,Rps3a1,SELENOS,SLC25A36,SLC2A1,SLC44A2,SMS,SNCG,SORD,STK25,TFRC,TPPP3,TSPAN8,UGP2,UGT1A9 (includes others),ZC3H11A		#N/A
CERS4		transcription regulator				0.0165	ASAH1,CERS2,CERS6		#N/A
MMS19	-0.347	transcription regulator				0.0165	CIAO1,CIAO2B,CIAO3		#N/A
IPPK		kinase				0.0165	CUL1,CUL4A,RIPK1		#N/A
TRPM7	-0.352	kinase				0.0402	ANXA1,NOS3,TRPM7,VCAM1		#N/A
SERTAD1		transcription regulator				0.0165	CCND1,CDK4,SET		#N/A
CIAO1	-0.671	transcription regulator				0.0165	CIAO2B,CIAO3,MMS19		#N/A
MED30		transcription regulator				5.05e-07	COX10,Cox5b/Gm34962,CS,Esrra,LPL,MT-CO1,NDUFA10,NDUFB3,NDUFB7,NDUFS2,NDUFS7,NDUFV1,SDHA,SDHB,SDHC,SOD2		#N/A
TTN		kinase				0.0296	ATP2A2,Calm1 (includes others),CRYAB,FHL1,FHL2		#N/A
CNBP	-0.168	transcription regulator				0.011	AK1,CA3,DUSP3,PABPC1,PGM1,RPS17		#N/A
CLK3	-0.356	kinase				0.00421	ADSL,ATIC,GMPS,PFAS		#N/A
PRKCG		kinase				1.59e-07	ATM,ATP5F1A,ATP5F1D,ATP5MF,ATXN2,CCND1,COX4I1,COX5A,COX6A1,COX6B1,COX7A1,CYC1,FMR1,HTT,IREB2,MAP1B,MAP2,NCOA1,NDUFA12,NDUFA13,NDUFA2,NDUFA5,NDUFA7,NDUFB11,NDUFB3,NDUFB8,NDUFB9,NDUFS7,NDUFS8,PCNA,PURA,PVALB,UQCR10,UQCRQ	1614 (7)	#N/A
ATN1		transcription regulator				0.022	ARHGEF28,ATP1A1,ATP1B1,ATP1B3,BASP1,CA4,CBFB,CDH11,CHGB,CHUK,CSNK1D,DLG1,DPYSL3,Fxyd2,HPCAL1,IFI16,IL11RA,JUP,KCNAB2,LSM2,Marcks,MARCKSL1,MCAM,NFIC,PABPC4,PCTP,PITPNM1,POLB,PPP1CB,Ppp1cc,PPP2R1A,PRKACB,PRKCD,PSME1,PTBP1,PTPRF,PVALB,RAB2A,SMC2,SPTBN2,STMN1,STX4,TUBA4A,TUBB,U2AF2		#N/A
NKX3-1		transcription regulator				0.0381	CA12,CA2,CA3,CA8,CASP7,CDH1,CTNNB1,CTNNBL1,CTSB,CTSV,CTSZ,FKBP5,KLK3,PIK3R1,PTPRC,PTPRK,SDC4,SMAD2,STAT3,VIL1,VNN1		#N/A
AK1	-0.084	kinase				0.00114	ACADL,AK1,CKMT1A/CKMT1B,ENO1,ENO3,GAPDH,GLUD1,LDHA,PKM	622 (3)	#N/A
SP2		transcription regulator				0.0048	CCND1,DHFR,GNAI2,MAT2A,MAT2B,PCYT1A,PRKCD,PTGS1,SERPINH1		#N/A
TCF		group				0.0253	AKAP13,ALDH1A1,ALDH3A2,BCL2L1,CCND1,CCT8,CNN2,CRAT,CRYBG1,CTNND2,CYP24A1,DDX17,DPEP1,ECM1,EPCAM,F13A1,HSD17B2,HTRA1,ITGA1,KLK3,LGALS3,MME,PCCA,PLS3,RCN1,SAA1,SERPINA1,SERPINA3,SFN,SLC1A5,TSC22D1,TSPAN8		#N/A
