# Supplementary material for: Signaling mechanisms in renal compensatory hypertrophy revealed by multi-omics
Source: Nat Commun. 2023 Jun 16;14:3481. doi: 10.1038/s41467-023-38958-9 (PMC10276015; doi:10.1038/s41467-023-38958-9)
Supplement: Supplementary file 25 — Supplementary Data 22 [file 41467_2023_38958_MOESM25_ESM.xlsx]

## Sheet: Readme
The data in this spreadsheet compares phosphosphorylation of proteins in whole contralateral kidney form mice 24 h after left unilateral nephrectomy versus sham surgery.
Quantification uses TMT labeling. Equal protein was labled for each sample. No corrections were applied, e.g. for increase in cell size or cell protein content with UnX.
Reference: in preparation September, 2021
Contact: Hiroaki Kikuchi at NIH at hiroaki.kikuchi@nih.gov or Mark Knepper at knep@helix.nih.gov

## Sheet: 24 hr phospho
																																		volcano	volcano
									Raw intensity												log scale intensity								log	log		log(UnX/Sham		log(UnX/Sham
Protein	Gene Symbol	Phospho Site	Amino acid	Protein names	Fasta headers	Number of Phospho (STY)	Centralized Sequence	Phospho (STY) Probabilities	Sham1_1	Sham2_1	Sham3_1	Sham4_1	UniX1_1	UniX2_1	UniX3_1	UniX4_1	Mean sham	Mean UnX	UnX/Sham	P(t-test)	Sham1_1	Sham2_1	Sham3_1	Sham4_1	UniX1_1	UniX2_1	UniX3_1	UniX4_1	Sham mean	UnX mean	Concatenated	logUnX-logSham	P (t-test)	logUnX-logSham	minus(log10P)
P08122	Col4a2	S1470	S	Collagen alpha-2(IV) chain;Canstatin	sp|P08122|CO4A2_MOUSE Collagen alpha-2(IV) chain OS=Mus musculus (Mouse) OX=10090 GN=Col4a2 PE=1 SV=4	1	EPGRPGSPGLPGM	GDQGPMGHQGPVGQEGEPGRPGS(1)PGLPGMPGR	2475.1	1079	1574	1158.4	1067.2	0	1095	1345.5	1571.62	876.925	0.557973	0.16381	11.2733	10.0755	10.6202	10.1779	10.0596	#NUM!	10.0967	10.3939	10.5367	#NUM!	P08122S1470	#NUM!	#NUM!	#NUM!	#NUM!
Q9D8S9	Bola1	S123	S	BolA-like protein 1	sp|Q9D8S9|BOLA1_MOUSE BolA-like protein 1 OS=Mus musculus (Mouse) OX=10090 GN=Bola1 PE=1 SV=1	1	NPQLDISPPCLGG	ENPQLDIS(1)PPCLGGSK	2609.4	3328.4	2437.1	2698.8	2524.6	2654	3496.2	0	2768.43	2168.7	0.78337	0.470567	11.3495	11.7006	11.2509	11.3981	11.3018	11.374	11.7716	#NUM!	11.4248	#NUM!	Q9D8S9S123	#NUM!	#NUM!	#NUM!	#NUM!
Q9Z2Q2	Knop1	S51	S	Lysine-rich nucleolar protein 1	sp|Q9Z2Q2|KNOP1_MOUSE Lysine-rich nucleolar protein 1 OS=Mus musculus (Mouse) OX=10090 GN=Knop1 PE=1 SV=2	1	DYFIDASPPRATS	VVANVSEPETQYSVLNSNDYFIDAS(1)PPR	7200	3827.6	4689.2	6901	0	5214.7	3331.1	10594	5654.45	4784.95	0.846227	0.725815	12.8138	11.9022	12.1951	12.7526	#NUM!	12.3484	11.7018	13.371	12.4159	#NUM!	Q9Z2Q2S51	#NUM!	#NUM!	#NUM!	#NUM!
O89079	Cope	S10	S	Coatomer subunit epsilon	sp|O89079|COPE_MOUSE Coatomer subunit epsilon OS=Mus musculus (Mouse) OX=10090 GN=Cope PE=1 SV=3	1	PVPGAVSGGSGEV	APPVPGAVS(0.538)GGS(0.462)GEVDELFDVK	14536	12871	12974	9475	14867	0	19898	13445	12464	12052.5	0.966985	0.928226	13.8273	13.6518	13.6633	13.2099	13.8598	#NUM!	14.2803	13.7148	13.5881	#NUM!	O89079S10	#NUM!	#NUM!	#NUM!	#NUM!
Q5U5M8	Bloc1s3	S61	S	Biogenesis of lysosome-related organelles complex 1 subunit 3	sp|Q5U5M8|BL1S3_MOUSE Biogenesis of lysosome-related organelles complex 1 subunit 3 OS=Mus musculus (Mouse) OX=10090 GN=Bloc1s3 PE=1 SV=1	1;2	EAAETDSEPEPEP	VAGEAAET(0.027)DS(0.973)EPEPEPTVVPVDLPPLVVQR	2497.4	16442	16627	14410	3991.9	0	32704	23370	12494.1	15016.5	1.20189	0.77653	11.2862	14.0051	14.0212	13.8148	11.9629	#NUM!	14.9972	14.5124	13.2818	#NUM!	Q5U5M8S61	#NUM!	#NUM!	#NUM!	#NUM!
Q8BSY0	Asph	S23	S	Aspartyl/asparaginyl beta-hydroxylase	sp|Q8BSY0|ASPH_MOUSE Aspartyl/asparaginyl beta-hydroxylase OS=Mus musculus (Mouse) OX=10090 GN=Asph PE=1 SV=1	1	SGSGSGSGSGSPS	GGGGNS(0.001)S(0.004)S(0.003)S(0.017)GS(0.013)GS(0.132)GS(0.606)GS(0.198)GS(0.025)PSTGSSGSSSSPGAR	694.78	902.37	679.04	0	0	703.66	0	2482.9	569.048	796.64	1.39995	0.725346	9.44041	9.81758	9.40735	#NUM!	#NUM!	9.45873	#NUM!	11.2778	#NUM!	#NUM!	Q8BSY0S23	#NUM!	#NUM!	#NUM!	#NUM!
P70335	Rock1	S1098	S	Rho-associated protein kinase 1	sp|P70335|ROCK1_MOUSE Rho-associated protein kinase 1 OS=Mus musculus (Mouse) OX=10090 GN=Rock1 PE=1 SV=1	1	AKLLDLSDSTSVA	LLDLS(0.825)DS(0.157)T(0.009)S(0.009)VAS(0.001)FPSADETDGNLPESR	2684	0	0	3489.3	2614.4	2421.2	3124.2	2444.5	1543.33	2651.07	1.71777	0.274232	11.3902	#NUM!	#NUM!	11.7687	11.3523	11.2415	11.6093	11.2553	#NUM!	11.3646	P70335S1098	#NUM!	#NUM!	#NUM!	#NUM!
Q5I1X5	Ppp1r13l	S485	S	RelA-associated inhibitor	sp|Q5I1X5|IASPP_MOUSE RelA-associated inhibitor OS=Mus musculus (Mouse) OX=10090 GN=Ppp1r13l PE=1 SV=1	1	TVTRPLSPTRLQP	SPAELEPEPELEVLLAPVEEAGDADEGT(0.139)VT(0.139)RPLS(0.609)PT(0.113)R	1780.6	1723.4	0	0	2191.8	0	2061.8	2368.8	876	1655.6	1.88995	0.339419	10.7981	10.751	#NUM!	#NUM!	11.0979	#NUM!	11.0097	11.2099	#NUM!	#NUM!	Q5I1X5S485	#NUM!	#NUM!	#NUM!	#NUM!
Q80VC9	Camsap3	S861	S	Calmodulin-regulated spectrin-associated protein 3	sp|Q80VC9|CAMP3_MOUSE Calmodulin-regulated spectrin-associated protein 3 OS=Mus musculus (Mouse) OX=10090 GN=Camsap3 PE=1 SV=1	1	DEEGDGSPPGAED	PALIEIPLASLGEPAADEEGDGS(1)PPGAEDSLEEEASSEGEPR	1686.2	0	0	1464.7	2331	1548.9	2660.5	0	787.725	1635.1	2.07572	0.300808	10.7196	#NUM!	#NUM!	10.5164	11.1867	10.597	11.3775	#NUM!	#NUM!	#NUM!	Q80VC9S861	#NUM!	#NUM!	#NUM!	#NUM!
Q922S4	Pde2a	S911	S	cGMP-dependent 3',5'-cyclic phosphodiesterase	sp|Q922S4|PDE2A_MOUSE cGMP-dependent 3',5'-cyclic phosphodiesterase OS=Mus musculus (Mouse) OX=10090 GN=Pde2a PE=1 SV=4	1	GLPSNNSLDFLDE	GLPS(0.008)NNS(0.992)LDFLDEEYEVPDLDGTR	7116.3	0	0	0	0	0	5460.8	10557	1779.08	4004.45	2.25086	0.499449	12.7969	#NUM!	#NUM!	#NUM!	#NUM!	#NUM!	12.4149	13.3659	#NUM!	#NUM!	Q922S4S911	#NUM!	#NUM!	#NUM!	#NUM!
Q8BGE6	Atg4b	S383	S	Cysteine protease ATG4B	sp|Q8BGE6|ATG4B_MOUSE Cysteine protease ATG4B OS=Mus musculus (Mouse) OX=10090 GN=Atg4b PE=1 SV=2	1	LERFFDSEDEDFE	FFDS(1)EDEDFEILSL	0	514.68	0	0	502.72	430.76	541.23	0	128.67	368.678	2.86529	0.229412	#NUM!	9.00753	#NUM!	#NUM!	8.97361	8.75074	9.0801	#NUM!	#NUM!	#NUM!	Q8BGE6S383	#NUM!	#NUM!	#NUM!	#NUM!
A2ALS5	Rap1gap	S606	S	Rap1 GTPase-activating protein 1	sp|A2ALS5|RPGP1_MOUSE Rap1 GTPase-activating protein 1 OS=Mus musculus (Mouse) OX=10090 GN=Rap1gap PE=1 SV=2	1	TPHKRDSFLYSTW	RDS(0.732)FLY(0.163)S(0.053)T(0.053)WLDDSVSTTSGGSSPGLTR	0	0	0	0	0	0	0	0	0	0	#DIV/0!	#DIV/0!	#NUM!	#NUM!	#NUM!	#NUM!	#NUM!	#NUM!	#NUM!	#NUM!	#NUM!	#NUM!	A2ALS5S606	#NUM!	#NUM!	#NUM!	#NUM!
A2AR02	Ppig	S395	S	Peptidyl-prolyl cis-trans isomerase G	sp|A2AR02|PPIG_MOUSE Peptidyl-prolyl cis-trans isomerase G OS=Mus musculus (Mouse) OX=10090 GN=Ppig PE=1 SV=1	1	IKENQRSPVRVKE	ENQRS(1)PVR	0	0	0	0	0	0	0	0	0	0	#DIV/0!	#DIV/0!	#NUM!	#NUM!	#NUM!	#NUM!	#NUM!	#NUM!	#NUM!	#NUM!	#NUM!	#NUM!	A2AR02S395	#NUM!	#NUM!	#NUM!	#NUM!
A2ARP1	Ppip5k1	S939	S	Inositol hexakisphosphate and diphosphoinositol-pentakisphosphate kinase 1	sp|A2ARP1|VIP1_MOUSE Inositol hexakisphosphate and diphosphoinositol-pentakisphosphate kinase 1 OS=Mus musculus (Mouse) OX=10090 GN=Ppip5k1 PE=1 SV=1	1	MKTDPGSIENLCP	T(0.13)DPGS(0.87)IENLCPGK	0	0	0	0	0	0	0	0	0	0	#DIV/0!	#DIV/0!	#NUM!	#NUM!	#NUM!	#NUM!	#NUM!	#NUM!	#NUM!	#NUM!	#NUM!	#NUM!	A2ARP1S939	#NUM!	#NUM!	#NUM!	#NUM!
A2ARV4	Lrp2	S4626	S	Low-density lipoprotein receptor-related protein 2	sp|A2ARV4|LRP2_MOUSE Low-density lipoprotein receptor-related protein 2 OS=Mus musculus (Mouse) OX=10090 GN=Lrp2 PE=1 SV=1	1	APPPSPSLPAKAS	EAVAVAPPPS(0.455)PS(0.545)LPAK	0	0	0	0	0	0	0	0	0	0	#DIV/0!	#DIV/0!	#NUM!	#NUM!	#NUM!	#NUM!	#NUM!	#NUM!	#NUM!	#NUM!	#NUM!	#NUM!	A2ARV4S4626	#NUM!	#NUM!	#NUM!	#NUM!
A2ARV4	Lrp2	S4563	S	Low-density lipoprotein receptor-related protein 2	sp|A2ARV4|LRP2_MOUSE Low-density lipoprotein receptor-related protein 2 OS=Mus musculus (Mouse) OX=10090 GN=Lrp2 PE=1 SV=1	1	NQNYGRSIDPSEI	S(0.984)IDPS(0.016)EIVPEPK	0	0	0	0	0	0	0	0	0	0	#DIV/0!	#DIV/0!	#NUM!	#NUM!	#NUM!	#NUM!	#NUM!	#NUM!	#NUM!	#NUM!	#NUM!	#NUM!	A2ARV4S4563	#NUM!	#NUM!	#NUM!	#NUM!
A6H8H2	Dennd4c	S1096	S	DENN domain-containing protein 4C	sp|A6H8H2|DEN4C_MOUSE DENN domain-containing protein 4C OS=Mus musculus (Mouse) OX=10090 GN=Dennd4c PE=1 SV=1	1	HVTRTHSFENVNC	T(0.084)HS(0.916)FENVNCHLADSR	0	0	0	0	0	0	0	0	0	0	#DIV/0!	#DIV/0!	#NUM!	#NUM!	#NUM!	#NUM!	#NUM!	#NUM!	#NUM!	#NUM!	#NUM!	#NUM!	A6H8H2S1096	#NUM!	#NUM!	#NUM!	#NUM!
B2RXC2	Itpkb	S200	S		tr|B2RXC2|B2RXC2_MOUSE Kinase OS=Mus musculus (Mouse) OX=10090 GN=Itpkb PE=1 SV=1	1	RVLAPCSPSEERR	VLAPCS(0.895)PS(0.105)EER	0	0	0	0	0	0	0	0	0	0	#DIV/0!	#DIV/0!	#NUM!	#NUM!	#NUM!	#NUM!	#NUM!	#NUM!	#NUM!	#NUM!	#NUM!	#NUM!	B2RXC2S200	#NUM!	#NUM!	#NUM!	#NUM!
B9EKI3	Tmf1	S357	S	TATA element modulatory factor	sp|B9EKI3|TMF1_MOUSE TATA element modulatory factor OS=Mus musculus (Mouse) OX=10090 GN=Tmf1 PE=1 SV=2	1	LVPIIVSPSTPKT	GYALVPIIVS(0.988)PS(0.011)T(0.002)PK	0	0	0	0	0	0	0	0	0	0	#DIV/0!	#DIV/0!	#NUM!	#NUM!	#NUM!	#NUM!	#NUM!	#NUM!	#NUM!	#NUM!	#NUM!	#NUM!	B9EKI3S357	#NUM!	#NUM!	#NUM!	#NUM!
C0HKD9	Mfap1b	S133	S		sp|C0HKD9|MFA1B_MOUSE Microfibrillar-associated protein 1B OS=Mus musculus (Mouse) OX=10090 GN=Mfap1b PE=1 SV=1;sp|C0HKD8|MFA1A_MOUSE Microfibrillar-associated protein 1A OS=Mus musculus (Mouse) OX=10090 GN=Mfap1a PE=1 SV=1	1;2	LEREDSSEEEEEE	LEREDS(1)S(1)EEEEEEIDDEEIER	0	0	0	0	0	0	0	0	0	0	#DIV/0!	#DIV/0!	#NUM!	#NUM!	#NUM!	#NUM!	#NUM!	#NUM!	#NUM!	#NUM!	#NUM!	#NUM!	C0HKD9S133	#NUM!	#NUM!	#NUM!	#NUM!
D3YUP5	Exoc3l2	S100	S		tr|D3YUP5|D3YUP5_MOUSE Exocyst complex component 3-like 2 OS=Mus musculus (Mouse) OX=10090 GN=Exoc3l2 PE=1 SV=2	1	PGIRRSSADFGLL	S(0.5)S(0.5)ADFGLLNR	0	0	0	0	0	0	0	0	0	0	#DIV/0!	#DIV/0!	#NUM!	#NUM!	#NUM!	#NUM!	#NUM!	#NUM!	#NUM!	#NUM!	#NUM!	#NUM!	D3YUP5S100	#NUM!	#NUM!	#NUM!	#NUM!
D3Z2H9	Tpm3-rs7	S51	S		tr|D3Z2H9|D3Z2H9_MOUSE Tropomyosin 3, related sequence 7 OS=Mus musculus (Mouse) OX=10090 GN=Tpm3-rs7 PE=3 SV=1	1	AEAEVASLNRRIQ	QAEAEVAS(1)LNRR	0	0	0	0	0	0	0	0	0	0	#DIV/0!	#DIV/0!	#NUM!	#NUM!	#NUM!	#NUM!	#NUM!	#NUM!	#NUM!	#NUM!	#NUM!	#NUM!	D3Z2H9S51	#NUM!	#NUM!	#NUM!	#NUM!
E9PYF4	Lmo7	S811	S		tr|E9PYF4|E9PYF4_MOUSE LIM domain only 7 OS=Mus musculus (Mouse) OX=10090 GN=Lmo7 PE=1 SV=1	1	AETQLASHSPEEQ	EDSVVAET(0.001)QLAS(0.558)HS(0.442)PEEQR	0	0	0	0	0	0	0	0	0	0	#DIV/0!	#DIV/0!	#NUM!	#NUM!	#NUM!	#NUM!	#NUM!	#NUM!	#NUM!	#NUM!	#NUM!	#NUM!	E9PYF4S811	#NUM!	#NUM!	#NUM!	#NUM!
E9PYF4	Lmo7	S1446	S		tr|E9PYF4|E9PYF4_MOUSE LIM domain only 7 OS=Mus musculus (Mouse) OX=10090 GN=Lmo7 PE=1 SV=1	1	DRSKSRSTTELND	S(0.903)T(0.088)T(0.009)ELNDPLIEK	0	0	0	0	0	0	0	0	0	0	#DIV/0!	#DIV/0!	#NUM!	#NUM!	#NUM!	#NUM!	#NUM!	#NUM!	#NUM!	#NUM!	#NUM!	#NUM!	E9PYF4S1446	#NUM!	#NUM!	#NUM!	#NUM!
E9PYH6	Setd1a	S930	S	Histone-lysine N-methyltransferase	sp|E9PYH6|SET1A_MOUSE Histone-lysine N-methyltransferase SETD1A OS=Mus musculus (Mouse) OX=10090 GN=Setd1a PE=1 SV=1	1	EKRPRPSTPAEED	PS(0.525)T(0.475)PAEEDEDDPEREK	0	0	0	0	0	0	0	0	0	0	#DIV/0!	#DIV/0!	#NUM!	#NUM!	#NUM!	#NUM!	#NUM!	#NUM!	#NUM!	#NUM!	#NUM!	#NUM!	E9PYH6S930	#NUM!	#NUM!	#NUM!	#NUM!
E9Q394	Akap13	S1608	S		sp|E9Q394|AKP13_MOUSE A-kinase anchor protein 13 OS=Mus musculus (Mouse) OX=10090 GN=Akap13 PE=1 SV=1	1	GEEQRNSLMSLSE	NS(0.512)LMS(0.287)LS(0.2)EEHLEPDQR	0	0	0	0	0	0	0	0	0	0	#DIV/0!	#DIV/0!	#NUM!	#NUM!	#NUM!	#NUM!	#NUM!	#NUM!	#NUM!	#NUM!	#NUM!	#NUM!	E9Q394S1608	#NUM!	#NUM!	#NUM!	#NUM!
E9Q5F9	Setd2	S322	S	Histone-lysine N-methyltransferase SETD2	sp|E9Q5F9|SETD2_MOUSE Histone-lysine N-methyltransferase SETD2 OS=Mus musculus (Mouse) OX=10090 GN=Setd2 PE=1 SV=1	1	EGTFLGSESDEDS	SSQFEGT(0.007)FLGS(0.881)ES(0.112)DEDSVR	0	0	0	0	0	0	0	0	0	0	#DIV/0!	#DIV/0!	#NUM!	#NUM!	#NUM!	#NUM!	#NUM!	#NUM!	#NUM!	#NUM!	#NUM!	#NUM!	E9Q5F9S322	#NUM!	#NUM!	#NUM!	#NUM!
E9Q616	Ahnak	S2000	S		tr|E9Q616|E9Q616_MOUSE PDZ domain-containing protein OS=Mus musculus (Mouse) OX=10090 GN=Ahnak PE=1 SV=1	1	GELKGPSVDVEVP	GPS(1)VDVEVPDVDLECPDAK	0	0	0	0	0	0	0	0	0	0	#DIV/0!	#DIV/0!	#NUM!	#NUM!	#NUM!	#NUM!	#NUM!	#NUM!	#NUM!	#NUM!	#NUM!	#NUM!	E9Q616S2000	#NUM!	#NUM!	#NUM!	#NUM!
E9Q6H8	Plekha5	S56	S		tr|E9Q6H8|E9Q6H8_MOUSE Pleckstrin homology domain-containing, family A member 5 OS=Mus musculus (Mouse) OX=10090 GN=Plekha5 PE=1 SV=1	1	TGHRRQSTDLPTG	RQS(0.818)T(0.181)DLPTGWEEAYTFEGAR	0	0	0	0	0	0	0	0	0	0	#DIV/0!	#DIV/0!	#NUM!	#NUM!	#NUM!	#NUM!	#NUM!	#NUM!	#NUM!	#NUM!	#NUM!	#NUM!	E9Q6H8S56	#NUM!	#NUM!	#NUM!	#NUM!
E9Q6J5	Bod1l	S480	S		sp|E9Q6J5|BD1L1_MOUSE Biorientation of chromosomes in cell division protein 1-like 1 OS=Mus musculus (Mouse) OX=10090 GN=Bod1l PE=1 SV=1	1	LYSKYYSDSDDEL	Y(0.004)Y(0.004)S(0.525)DS(0.467)DDELTVEQR	0	0	0	0	0	0	0	0	0	0	#DIV/0!	#DIV/0!	#NUM!	#NUM!	#NUM!	#NUM!	#NUM!	#NUM!	#NUM!	#NUM!	#NUM!	#NUM!	E9Q6J5S480	#NUM!	#NUM!	#NUM!	#NUM!
E9Q8I9	Fry	S1383	S	Protein furry homolog	sp|E9Q8I9|FRY_MOUSE Protein furry homolog OS=Mus musculus (Mouse) OX=10090 GN=Fry PE=1 SV=1	1	PGSSPSSPEDEVK	LLLPGSSPS(0.167)S(0.833)PEDEVKDR	0	0	0	0	0	0	0	0	0	0	#DIV/0!	#DIV/0!	#NUM!	#NUM!	#NUM!	#NUM!	#NUM!	#NUM!	#NUM!	#NUM!	#NUM!	#NUM!	E9Q8I9S1383	#NUM!	#NUM!	#NUM!	#NUM!
G3X9K3	Arfgef1	S1550	S	Brefeldin A-inhibited guanine nucleotide-exchange protein 1	sp|G3X9K3|BIG1_MOUSE Brefeldin A-inhibited guanine nucleotide-exchange protein 1 OS=Mus musculus (Mouse) OX=10090 GN=Arfgef1 PE=1 SV=1	1	GEAEPPSPSAVSE	PT(0.001)S(0.001)GEAEPPS(0.971)PS(0.027)AVSEKPLDAISQK	0	0	0	0	0	0	0	0	0	0	#DIV/0!	#DIV/0!	#NUM!	#NUM!	#NUM!	#NUM!	#NUM!	#NUM!	#NUM!	#NUM!	#NUM!	#NUM!	G3X9K3S1550	#NUM!	#NUM!	#NUM!	#NUM!
G3XA20	Grip2	S646	S		tr|G3XA20|G3XA20_MOUSE Glutamate receptor-interacting protein 2 OS=Mus musculus (Mouse) OX=10090 GN=Grip2 PE=1 SV=1	1	RKDEDNSDEQESS	KDEDNS(0.967)DEQES(0.023)S(0.01)GAVSYTVELK	0	0	0	0	0	0	0	0	0	0	#DIV/0!	#DIV/0!	#NUM!	#NUM!	#NUM!	#NUM!	#NUM!	#NUM!	#NUM!	#NUM!	#NUM!	#NUM!	G3XA20S646	#NUM!	#NUM!	#NUM!	#NUM!
G5E893	Ankrd12	S149	S		tr|G5E893|G5E893_MOUSE Ankyrin repeat domain 12 OS=Mus musculus (Mouse) OX=10090 GN=Ankrd12 PE=1 SV=1	1	MTARDNSPDSTPS	DNS(0.876)PDS(0.056)T(0.056)PS(0.013)HPSQATPAQK	0	0	0	0	0	0	0	0	0	0	#DIV/0!	#DIV/0!	#NUM!	#NUM!	#NUM!	#NUM!	#NUM!	#NUM!	#NUM!	#NUM!	#NUM!	#NUM!	G5E893S149	#NUM!	#NUM!	#NUM!	#NUM!
O08550	Kmt2b	S1037	S	Histone-lysine N-methyltransferase 2B	sp|O08550|KMT2B_MOUSE Histone-lysine N-methyltransferase 2B OS=Mus musculus (Mouse) OX=10090 GN=Kmt2b PE=1 SV=3	1	TLLPWDSDESPEA	T(0.031)LLPWDS(0.925)DES(0.043)PEASPGPPGPR	0	0	0	0	0	0	0	0	0	0	#DIV/0!	#DIV/0!	#NUM!	#NUM!	#NUM!	#NUM!	#NUM!	#NUM!	#NUM!	#NUM!	#NUM!	#NUM!	O08550S1037	#NUM!	#NUM!	#NUM!	#NUM!
O35071	Kif1c	S674	S	Kinesin-like protein KIF1C	sp|O35071|KIF1C_MOUSE Kinesin-like protein KIF1C OS=Mus musculus (Mouse) OX=10090 GN=Kif1c PE=1 SV=2	1	QRLYADSDSGEDS	LYADS(0.97)DS(0.028)GEDS(0.002)DK	0	0	0	0	0	0	0	0	0	0	#DIV/0!	#DIV/0!	#NUM!	#NUM!	#NUM!	#NUM!	#NUM!	#NUM!	#NUM!	#NUM!	#NUM!	#NUM!	O35071S674	#NUM!	#NUM!	#NUM!	#NUM!
O35245	Pkd2	S827	S	Polycystin-2	sp|O35245|PKD2_MOUSE Polycystin-2 OS=Mus musculus (Mouse) OX=10090 GN=Pkd2 PE=1 SV=2	1	SSRRRGSISSGVS	RGS(0.986)IS(0.006)S(0.007)GVSYEEFQVLVR	0	0	0	0	0	0	0	0	0	0	#DIV/0!	#DIV/0!	#NUM!	#NUM!	#NUM!	#NUM!	#NUM!	#NUM!	#NUM!	#NUM!	#NUM!	#NUM!	O35245S827	#NUM!	#NUM!	#NUM!	#NUM!
O35625	Axin1	S75	S	Axin-1	sp|O35625|AXIN1_MOUSE Axin-1 OS=Mus musculus (Mouse) OX=10090 GN=Axin1 PE=1 SV=3	1	GYEPEGSASPTPP	SDLDLGYEPEGS(0.541)AS(0.452)PT(0.007)PPYLR	0	0	0	0	0	0	0	0	0	0	#DIV/0!	#DIV/0!	#NUM!	#NUM!	#NUM!	#NUM!	#NUM!	#NUM!	#NUM!	#NUM!	#NUM!	#NUM!	O35625S75	#NUM!	#NUM!	#NUM!	#NUM!
O54724	Cavin1	S20	S	Polymerase I and transcript release factor	sp|O54724|CAVN1_MOUSE Caveolae-associated protein 1 OS=Mus musculus (Mouse) OX=10090 GN=Cavin1 PE=1 SV=1	1	SGFPDASSEGPEP	PYSGFPDAS(0.516)S(0.482)EGPEPT(0.001)QGEAR	0	0	0	0	0	0	0	0	0	0	#DIV/0!	#DIV/0!	#NUM!	#NUM!	#NUM!	#NUM!	#NUM!	#NUM!	#NUM!	#NUM!	#NUM!	#NUM!	O54724S20	#NUM!	#NUM!	#NUM!	#NUM!
O54931	Akap2	S651	S	A-kinase anchor protein 2	sp|O54931|AKAP2_MOUSE A-kinase anchor protein 2 OS=Mus musculus (Mouse) OX=10090 GN=Akap2 PE=1 SV=3	1	APPQVSSPVQEKR	PQGMFAPPQVS(0.226)S(0.774)PVQEK	0	0	0	0	0	0	0	0	0	0	#DIV/0!	#DIV/0!	#NUM!	#NUM!	#NUM!	#NUM!	#NUM!	#NUM!	#NUM!	#NUM!	#NUM!	#NUM!	O54931S651	#NUM!	#NUM!	#NUM!	#NUM!
O88487	Dync1i2	S51	S	Cytoplasmic dynein 1 intermediate chain 2	sp|O88487|DC1I2_MOUSE Cytoplasmic dynein 1 intermediate chain 2 OS=Mus musculus (Mouse) OX=10090 GN=Dync1i2 PE=1 SV=1	1	VSVQEESDLEKKR	KEAAVSVQEES(1)DLEK	0	0	0	0	0	0	0	0	0	0	#DIV/0!	#DIV/0!	#NUM!	#NUM!	#NUM!	#NUM!	#NUM!	#NUM!	#NUM!	#NUM!	#NUM!	#NUM!	O88487S51	#NUM!	#NUM!	#NUM!	#NUM!
O88520	Shoc2	S85	S	Leucine-rich repeat protein SHOC-2	sp|O88520|SHOC2_MOUSE Leucine-rich repeat protein SHOC-2 OS=Mus musculus (Mouse) OX=10090 GN=Shoc2 PE=1 SV=2	1	PGTRKKSSNAEVI	KS(0.5)S(0.5)NAEVIK	0	0	0	0	0	0	0	0	0	0	#DIV/0!	#DIV/0!	#NUM!	#NUM!	#NUM!	#NUM!	#NUM!	#NUM!	#NUM!	#NUM!	#NUM!	#NUM!	O88520S85	#NUM!	#NUM!	#NUM!	#NUM!
O88520	Shoc2	S86	S	Leucine-rich repeat protein SHOC-2	sp|O88520|SHOC2_MOUSE Leucine-rich repeat protein SHOC-2 OS=Mus musculus (Mouse) OX=10090 GN=Shoc2 PE=1 SV=2	1	GTRKKSSNAEVIK	KS(0.5)S(0.5)NAEVIK	0	0	0	0	0	0	0	0	0	0	#DIV/0!	#DIV/0!	#NUM!	#NUM!	#NUM!	#NUM!	#NUM!	#NUM!	#NUM!	#NUM!	#NUM!	#NUM!	O88520S86	#NUM!	#NUM!	#NUM!	#NUM!
O88622	Parg	S293	S	Poly(ADP-ribose) glycohydrolase	sp|O88622|PARG_MOUSE Poly(ADP-ribose) glycohydrolase OS=Mus musculus (Mouse) OX=10090 GN=Parg PE=1 SV=2	1	PPFEKESEPESPM	ES(0.686)EPES(0.314)PMDVDNSK	0	0	0	0	0	0	0	0	0	0	#DIV/0!	#DIV/0!	#NUM!	#NUM!	#NUM!	#NUM!	#NUM!	#NUM!	#NUM!	#NUM!	#NUM!	#NUM!	O88622S293	#NUM!	#NUM!	#NUM!	#NUM!
O88783	F5	S935	S	Coagulation factor V;Coagulation factor V heavy chain;Coagulation factor V light chain	sp|O88783|FA5_MOUSE Coagulation factor V OS=Mus musculus (Mouse) OX=10090 GN=F5 PE=1 SV=1	1	VASEKGSYEIIAA	GS(0.533)Y(0.467)EIIAANGEDTDVDK	0	0	0	0	0	0	0	0	0	0	#DIV/0!	#DIV/0!	#NUM!	#NUM!	#NUM!	#NUM!	#NUM!	#NUM!	#NUM!	#NUM!	#NUM!	#NUM!	O88783S935	#NUM!	#NUM!	#NUM!	#NUM!
O88888	Apba3	S121	S	Amyloid beta A4 precursor protein-binding family A member 3	sp|O88888|APBA3_MOUSE Amyloid-beta A4 precursor protein-binding family A member 3 OS=Mus musculus (Mouse) OX=10090 GN=Apba3 PE=1 SV=1	1	LLRDEASSPAQSV	DEAS(0.525)S(0.464)PAQS(0.011)VPQDPAQTAPR	0	0	0	0	0	0	0	0	0	0	#DIV/0!	#DIV/0!	#NUM!	#NUM!	#NUM!	#NUM!	#NUM!	#NUM!	#NUM!	#NUM!	#NUM!	#NUM!	O88888S121	#NUM!	#NUM!	#NUM!	#NUM!
O89084	Pde4a	S297	S	cAMP-specific 3',5'-cyclic phosphodiesterase 4A	sp|O89084|PDE4A_MOUSE cAMP-specific 3',5'-cyclic phosphodiesterase 4A OS=Mus musculus (Mouse) OX=10090 GN=Pde4a PE=1 SV=2	1	HEVEIPSPTPRQR	QHEVEIPS(0.965)PT(0.035)PR	0	0	0	0	0	0	0	0	0	0	#DIV/0!	#DIV/0!	#NUM!	#NUM!	#NUM!	#NUM!	#NUM!	#NUM!	#NUM!	#NUM!	#NUM!	#NUM!	O89084S297	#NUM!	#NUM!	#NUM!	#NUM!
O89084	Pde4a	S672	S	cAMP-specific 3',5'-cyclic phosphodiesterase 4A	sp|O89084|PDE4A_MOUSE cAMP-specific 3',5'-cyclic phosphodiesterase 4A OS=Mus musculus (Mouse) OX=10090 GN=Pde4a PE=1 SV=2	1	HSAIRQSPSPTLE	QS(0.675)PS(0.267)PT(0.057)LEEEPGVLSDPALPDK	0	0	0	0	0	0	0	0	0	0	#DIV/0!	#DIV/0!	#NUM!	#NUM!	#NUM!	#NUM!	#NUM!	#NUM!	#NUM!	#NUM!	#NUM!	#NUM!	O89084S672	#NUM!	#NUM!	#NUM!	#NUM!
P07724	Alb	S535	S	Serum albumin	sp|P07724|ALBU_MOUSE Albumin OS=Mus musculus (Mouse) OX=10090 GN=Alb PE=1 SV=3	1	ETFTFHSDICTLP	AET(0.004)FT(0.017)FHS(0.975)DICT(0.004)LPEK	0	0	0	0	0	0	0	0	0	0	#DIV/0!	#DIV/0!	#NUM!	#NUM!	#NUM!	#NUM!	#NUM!	#NUM!	#NUM!	#NUM!	#NUM!	#NUM!	P07724S535	#NUM!	#NUM!	#NUM!	#NUM!
P08775	Polr2a	S1882	S	DNA-directed RNA polymerase II subunit RPB1	sp|P08775|RPB1_MOUSE DNA-directed RNA polymerase II subunit RPB1 OS=Mus musculus (Mouse) OX=10090 GN=Polr2a PE=1 SV=3	1	PTSPTYSPTTPKY	YSPTSPT(0.001)Y(0.001)S(0.783)PT(0.183)T(0.031)PK	0	0	0	0	0	0	0	0	0	0	#DIV/0!	#DIV/0!	#NUM!	#NUM!	#NUM!	#NUM!	#NUM!	#NUM!	#NUM!	#NUM!	#NUM!	#NUM!	P08775S1882	#NUM!	#NUM!	#NUM!	#NUM!
P10637	Mapt	S50	S	Microtubule-associated protein tau	sp|P10637|TAU_MOUSE Microtubule-associated protein tau OS=Mus musculus (Mouse) OX=10090 GN=Mapt PE=1 SV=3	1	GAEEPGSETSDAK	ESPPQPPADDGAEEPGS(0.716)ET(0.216)S(0.068)DAK	0	0	0	0	0	0	0	0	0	0	#DIV/0!	#DIV/0!	#NUM!	#NUM!	#NUM!	#NUM!	#NUM!	#NUM!	#NUM!	#NUM!	#NUM!	#NUM!	P10637S50	#NUM!	#NUM!	#NUM!	#NUM!
P14220	Gypa	S144	S	Glycophorin-A	sp|P14220|GLPA_MOUSE Glycophorin-A OS=Mus musculus (Mouse) OX=10090 GN=Gypa PE=1 SV=2	1	SSVDIQSPEGGDN	S(0.009)S(0.009)VDIQS(0.957)PEGGDNS(0.023)VPLS(0.001)S(0.001)IEQT(0.001)PNEES(0.001)S(0.001)NV	0	0	0	0	0	0	0	0	0	0	#DIV/0!	#DIV/0!	#NUM!	#NUM!	#NUM!	#NUM!	#NUM!	#NUM!	#NUM!	#NUM!	#NUM!	#NUM!	P14220S144	#NUM!	#NUM!	#NUM!	#NUM!
P14873	Map1b	S960	S	Microtubule-associated protein 1B;MAP1B heavy chain;MAP1 light chain LC1	sp|P14873|MAP1B_MOUSE Microtubule-associated protein 1B OS=Mus musculus (Mouse) OX=10090 GN=Map1b PE=1 SV=2	1	DGEDNASGSASKH	AETEEAEEPEEDGEDNAS(0.959)GS(0.039)AS(0.002)K	0	0	0	0	0	0	0	0	0	0	#DIV/0!	#DIV/0!	#NUM!	#NUM!	#NUM!	#NUM!	#NUM!	#NUM!	#NUM!	#NUM!	#NUM!	#NUM!	P14873S960	#NUM!	#NUM!	#NUM!	#NUM!
P15702	Spn	S371	S	Leukosialin	sp|P15702|LEUK_MOUSE Leukosialin OS=Mus musculus (Mouse) OX=10090 GN=Spn PE=1 SV=1	1	EEPLVGSEDEAVE	GEEEPLVGS(1)EDEAVETPTSDGPQAK	0	0	0	0	0	0	0	0	0	0	#DIV/0!	#DIV/0!	#NUM!	#NUM!	#NUM!	#NUM!	#NUM!	#NUM!	#NUM!	#NUM!	#NUM!	#NUM!	P15702S371	#NUM!	#NUM!	#NUM!	#NUM!
P16014	Chgb	S220	S	Secretogranin-1;CCB peptide;PE-11	sp|P16014|SCG1_MOUSE Secretogranin-1 OS=Mus musculus (Mouse) OX=10090 GN=Chgb PE=1 SV=2	1	ARADAHSMELEEK	ADAHS(1)MELEEK	0	0	0	0	0	0	0	0	0	0	#DIV/0!	#DIV/0!	#NUM!	#NUM!	#NUM!	#NUM!	#NUM!	#NUM!	#NUM!	#NUM!	#NUM!	#NUM!	P16014S220	#NUM!	#NUM!	#NUM!	#NUM!
P16546	Sptan1	S1479	S	Spectrin alpha chain, non-erythrocytic 1	sp|P16546|SPTN1_MOUSE Spectrin alpha chain, non-erythrocytic 1 OS=Mus musculus (Mouse) OX=10090 GN=Sptan1 PE=1 SV=4	1	KGDSLDSVEALIK	GDS(0.088)LDS(0.912)VEALIK	0	0	0	0	0	0	0	0	0	0	#DIV/0!	#DIV/0!	#NUM!	#NUM!	#NUM!	#NUM!	#NUM!	#NUM!	#NUM!	#NUM!	#NUM!	#NUM!	P16546S1479	#NUM!	#NUM!	#NUM!	#NUM!
P20029	Hspa5	S650	S	78 kDa glucose-regulated protein	sp|P20029|BIP_MOUSE Endoplasmic reticulum chaperone BiP OS=Mus musculus (Mouse) OX=10090 GN=Hspa5 PE=1 SV=3	1	TGEEDTSEKDEL_	LYGSGGPPPTGEEDT(0.249)S(0.751)EKDEL	0	0	0	0	0	0	0	0	0	0	#DIV/0!	#DIV/0!	#NUM!	#NUM!	#NUM!	#NUM!	#NUM!	#NUM!	#NUM!	#NUM!	#NUM!	#NUM!	P20029S650	#NUM!	#NUM!	#NUM!	#NUM!
P22893	Zfp36	S85	S	Tristetraprolin	sp|P22893|TTP_MOUSE mRNA decay activator protein ZFP36 OS=Mus musculus (Mouse) OX=10090 GN=Zfp36 PE=1 SV=1	1	LSPSPTSPTATPT	PGPELSPS(0.001)PT(0.036)S(0.901)PT(0.045)AT(0.008)PT(0.001)T(0.001)S(0.001)S(0.004)R	0	0	0	0	0	0	0	0	0	0	#DIV/0!	#DIV/0!	#NUM!	#NUM!	#NUM!	#NUM!	#NUM!	#NUM!	#NUM!	#NUM!	#NUM!	#NUM!	P22893S85	#NUM!	#NUM!	#NUM!	#NUM!
P30415	Nktr	S255	S	NK-tumor recognition protein;Putative peptidyl-prolyl cis-trans isomerase	sp|P30415|NKTR_MOUSE NK-tumor recognition protein OS=Mus musculus (Mouse) OX=10090 GN=Nktr PE=1 SV=4	1	RRKRTVSPEGYSE	T(0.469)VS(0.531)PEGYS(0.001)ER	0	0	0	0	0	0	0	0	0	0	#DIV/0!	#DIV/0!	#NUM!	#NUM!	#NUM!	#NUM!	#NUM!	#NUM!	#NUM!	#NUM!	#NUM!	#NUM!	P30415S255	#NUM!	#NUM!	#NUM!	#NUM!
P30933	Svs5	S110	S	Seminal vesicle secretory protein 5	sp|P30933|SVS5_MOUSE Seminal vesicle secretory protein 5 OS=Mus musculus (Mouse) OX=10090 GN=Svs5 PE=2 SV=1	1	QAGGGMSSFKTRV	MRGSQAGGGMS(0.5)S(0.5)FK	0	0	0	0	0	0	0	0	0	0	#DIV/0!	#DIV/0!	#NUM!	#NUM!	#NUM!	#NUM!	#NUM!	#NUM!	#NUM!	#NUM!	#NUM!	#NUM!	P30933S110	#NUM!	#NUM!	#NUM!	#NUM!
P30933	Svs5	S111	S	Seminal vesicle secretory protein 5	sp|P30933|SVS5_MOUSE Seminal vesicle secretory protein 5 OS=Mus musculus (Mouse) OX=10090 GN=Svs5 PE=2 SV=1	1	AGGGMSSFKTRVK	MRGSQAGGGMS(0.5)S(0.5)FK	0	0	0	0	0	0	0	0	0	0	#DIV/0!	#DIV/0!	#NUM!	#NUM!	#NUM!	#NUM!	#NUM!	#NUM!	#NUM!	#NUM!	#NUM!	#NUM!	P30933S111	#NUM!	#NUM!	#NUM!	#NUM!
P34152	Ptk2	S392	S	Focal adhesion kinase 1	sp|P34152|FAK1_MOUSE Focal adhesion kinase 1 OS=Mus musculus (Mouse) OX=10090 GN=Ptk2 PE=1 SV=4	1	THAVSVSETDDYA	T(0.056)HAVS(0.168)VS(0.573)ET(0.2)DDY(0.003)AEIIDEEDTYTMPSTR	0	0	0	0	0	0	0	0	0	0	#DIV/0!	#DIV/0!	#NUM!	#NUM!	#NUM!	#NUM!	#NUM!	#NUM!	#NUM!	#NUM!	#NUM!	#NUM!	P34152S392	#NUM!	#NUM!	#NUM!	#NUM!
P35278	Rab5c	S124	S	Ras-related protein Rab-5C	sp|P35278|RAB5C_MOUSE Ras-related protein Rab-5C OS=Mus musculus (Mouse) OX=10090 GN=Rab5c PE=1 SV=2	1	ELQRQASPNIVIA	QAS(1)PNIVIALAGNK	0	0	0	0	0	0	0	0	0	0	#DIV/0!	#DIV/0!	#NUM!	#NUM!	#NUM!	#NUM!	#NUM!	#NUM!	#NUM!	#NUM!	#NUM!	#NUM!	P35278S124	#NUM!	#NUM!	#NUM!	#NUM!
P39428	Traf1	S63	S	TNF receptor-associated factor 1	sp|P39428|TRAF1_MOUSE TNF receptor-associated factor 1 OS=Mus musculus (Mouse) OX=10090 GN=Traf1 PE=1 SV=2	1	HPVSPGSPLTQEK	ADNLHPVS(0.013)PGS(0.974)PLT(0.013)QEK	0	0	0	0	0	0	0	0	0	0	#DIV/0!	#DIV/0!	#NUM!	#NUM!	#NUM!	#NUM!	#NUM!	#NUM!	#NUM!	#NUM!	#NUM!	#NUM!	P39428S63	#NUM!	#NUM!	#NUM!	#NUM!
P41438	Slc19a1	S477	S	Folate transporter 1	sp|P41438|S19A1_MOUSE Reduced folate transporter OS=Mus musculus (Mouse) OX=10090 GN=Slc19a1 PE=1 SV=1	1	TSVQAISLQDGDL	SPLETSVQAIS(1)LQDGDLR	0	0	0	0	0	0	0	0	0	0	#DIV/0!	#DIV/0!	#NUM!	#NUM!	#NUM!	#NUM!	#NUM!	#NUM!	#NUM!	#NUM!	#NUM!	#NUM!	P41438S477	#NUM!	#NUM!	#NUM!	#NUM!
P41971	Elk3	S398	S	ETS domain-containing protein Elk-3	sp|P41971|ELK3_MOUSE ETS domain-containing protein Elk-3 OS=Mus musculus (Mouse) OX=10090 GN=Elk3 PE=2 SV=3	1	SLDRAPSPVLLSP	APS(1)PVLLSPSSQK	0	0	0	0	0	0	0	0	0	0	#DIV/0!	#DIV/0!	#NUM!	#NUM!	#NUM!	#NUM!	#NUM!	#NUM!	#NUM!	#NUM!	#NUM!	#NUM!	P41971S398	#NUM!	#NUM!	#NUM!	#NUM!
P43276	H1-5	S18	S	Histone H1.5	sp|P43276|H15_MOUSE Histone H1.5 OS=Mus musculus (Mouse) OX=10090 GN=H1-5 PE=1 SV=2	1	PAPVEKSPAKKKT	SETAPAETAAPAPVEKS(1)PAK	0	0	0	0	0	0	0	0	0	0	#DIV/0!	#DIV/0!	#NUM!	#NUM!	#NUM!	#NUM!	#NUM!	#NUM!	#NUM!	#NUM!	#NUM!	#NUM!	P43276S18	#NUM!	#NUM!	#NUM!	#NUM!
P47199	Cryz	S35	S	Quinone oxidoreductase	sp|P47199|QOR_MOUSE Quinone oxidoreductase OS=Mus musculus (Mouse) OX=10090 GN=Cryz PE=1 SV=1	1	VVPVPQSHQVLIK	LQSDVVVPVPQS(1)HQVLIK	0	0	0	0	0	0	0	0	0	0	#DIV/0!	#DIV/0!	#NUM!	#NUM!	#NUM!	#NUM!	#NUM!	#NUM!	#NUM!	#NUM!	#NUM!	#NUM!	P47199S35	#NUM!	#NUM!	#NUM!	#NUM!
P49722	Psma2	S7	S	Proteasome subunit alpha type-2	sp|P49722|PSA2_MOUSE Proteasome subunit alpha type-2 OS=Mus musculus (Mouse) OX=10090 GN=Psma2 PE=1 SV=3	1	MAERGYSFSLTTF	GY(0.034)S(0.777)FS(0.172)LT(0.007)T(0.01)FSPSGK	0	0	0	0	0	0	0	0	0	0	#DIV/0!	#DIV/0!	#NUM!	#NUM!	#NUM!	#NUM!	#NUM!	#NUM!	#NUM!	#NUM!	#NUM!	#NUM!	P49722S7	#NUM!	#NUM!	#NUM!	#NUM!
P49769	Psen1	S367	S	Presenilin-1;Presenilin-1 NTF subunit;Presenilin-1 CTF subunit;Presenilin-1 CTF12	sp|P49769|PSN1_MOUSE Presenilin-1 OS=Mus musculus (Mouse) OX=10090 GN=Psen1 PE=1 SV=1	1	VQELSGSILTSED	AAVQELS(0.199)GS(0.797)ILT(0.003)S(0.001)EDPEER	0	0	0	0	0	0	0	0	0	0	#DIV/0!	#DIV/0!	#NUM!	#NUM!	#NUM!	#NUM!	#NUM!	#NUM!	#NUM!	#NUM!	#NUM!	#NUM!	P49769S367	#NUM!	#NUM!	#NUM!	#NUM!
P49769	Psen1	S329	S	Presenilin-1;Presenilin-1 NTF subunit;Presenilin-1 CTF subunit;Presenilin-1 CTF12	sp|P49769|PSN1_MOUSE Presenilin-1 OS=Mus musculus (Mouse) OX=10090 GN=Psen1 PE=1 SV=1	1	ETQDSGSGNDDGG	ET(0.031)QDS(0.319)GS(0.65)GNDDGGFSEEWEAQR	0	0	0	0	0	0	0	0	0	0	#DIV/0!	#DIV/0!	#NUM!	#NUM!	#NUM!	#NUM!	#NUM!	#NUM!	#NUM!	#NUM!	#NUM!	#NUM!	P49769S329	#NUM!	#NUM!	#NUM!	#NUM!
P52734	Fgd1	S364	S	FYVE, RhoGEF and PH domain-containing protein 1	sp|P52734|FGD1_MOUSE FYVE, RhoGEF and PH domain-containing protein 1 OS=Mus musculus (Mouse) OX=10090 GN=Fgd1 PE=1 SV=2	1	PMERQESVELTVQ	QES(0.998)VELT(0.002)VQQK	0	0	0	0	0	0	0	0	0	0	#DIV/0!	#DIV/0!	#NUM!	#NUM!	#NUM!	#NUM!	#NUM!	#NUM!	#NUM!	#NUM!	#NUM!	#NUM!	P52734S364	#NUM!	#NUM!	#NUM!	#NUM!
P54227	Stmn1	S46	S	Stathmin;Stathmin-2	sp|P54227|STMN1_MOUSE Stathmin OS=Mus musculus (Mouse) OX=10090 GN=Stmn1 PE=1 SV=2;sp|P55821|STMN2_MOUSE Stathmin-2 OS=Mus musculus (Mouse) OX=10090 GN=Stmn2 PE=1 SV=1	1	PKKKDLSLEEIQK	DLS(1)LEEIQK	0	0	0	0	0	0	0	0	0	0	#DIV/0!	#DIV/0!	#NUM!	#NUM!	#NUM!	#NUM!	#NUM!	#NUM!	#NUM!	#NUM!	#NUM!	#NUM!	P54227S46	#NUM!	#NUM!	#NUM!	#NUM!
P59672	Anks1a	S677	S	Ankyrin repeat and SAM domain-containing protein 1A	sp|P59672|ANS1A_MOUSE Ankyrin repeat and SAM domain-containing protein 1A OS=Mus musculus (Mouse) OX=10090 GN=Anks1a PE=1 SV=3	1	KKRLEKSPSFASE	S(0.819)PS(0.18)FAS(0.001)EWDEIEK	0	0	0	0	0	0	0	0	0	0	#DIV/0!	#DIV/0!	#NUM!	#NUM!	#NUM!	#NUM!	#NUM!	#NUM!	#NUM!	#NUM!	#NUM!	#NUM!	P59672S677	#NUM!	#NUM!	#NUM!	#NUM!
P59808	Sash1	S829	S	SAM and SH3 domain-containing protein 1	sp|P59808|SASH1_MOUSE SAM and SH3 domain-containing protein 1 OS=Mus musculus (Mouse) OX=10090 GN=Sash1 PE=1 SV=1	1	VESWPRSHSLDDL	S(0.545)HS(0.455)LDDLQGDADVGK	0	0	0	0	0	0	0	0	0	0	#DIV/0!	#DIV/0!	#NUM!	#NUM!	#NUM!	#NUM!	#NUM!	#NUM!	#NUM!	#NUM!	#NUM!	#NUM!	P59808S829	#NUM!	#NUM!	#NUM!	#NUM!
P63101	Ywhaz	S37	S	14-3-3 protein zeta/delta	sp|P63101|1433Z_MOUSE 14-3-3 protein zeta/delta OS=Mus musculus (Mouse) OX=10090 GN=Ywhaz PE=1 SV=1	1	EQGAELSNEERNL	SVTEQGAELS(1)NEER	0	0	0	0	0	0	0	0	0	0	#DIV/0!	#DIV/0!	#NUM!	#NUM!	#NUM!	#NUM!	#NUM!	#NUM!	#NUM!	#NUM!	#NUM!	#NUM!	P63101S37	#NUM!	#NUM!	#NUM!	#NUM!
P63154	Crnkl1	S689	S	Crooked neck-like protein 1	sp|P63154|CRNL1_MOUSE Crooked neck-like protein 1 OS=Mus musculus (Mouse) OX=10090 GN=Crnkl1 PE=1 SV=1	1	DESESSSF_____	EAAEQDPDKDIDESESS(0.099)S(0.901)F	0	0	0	0	0	0	0	0	0	0	#DIV/0!	#DIV/0!	#NUM!	#NUM!	#NUM!	#NUM!	#NUM!	#NUM!	#NUM!	#NUM!	#NUM!	#NUM!	P63154S689	#NUM!	#NUM!	#NUM!	#NUM!
P68181	Prkacb	S322	S	cAMP-dependent protein kinase catalytic subunit beta	sp|P68181|KAPCB_MOUSE cAMP-dependent protein kinase catalytic subunit beta OS=Mus musculus (Mouse) OX=10090 GN=Prkacb PE=1 SV=2	1	IPKFRGSGDTSNF	FRGS(0.992)GDT(0.004)S(0.005)NFDDYEEEEIR	0	0	0	0	0	0	0	0	0	0	#DIV/0!	#DIV/0!	#NUM!	#NUM!	#NUM!	#NUM!	#NUM!	#NUM!	#NUM!	#NUM!	#NUM!	#NUM!	P68181S322	#NUM!	#NUM!	#NUM!	#NUM!
P70365	Ncoa1	S22	S	Nuclear receptor coactivator 1	sp|P70365|NCOA1_MOUSE Nuclear receptor coactivator 1 OS=Mus musculus (Mouse) OX=10090 GN=Ncoa1 PE=1 SV=2	1	SHKRKGSPCDTLA	KGS(1)PCDTLASSTEK	0	0	0	0	0	0	0	0	0	0	#DIV/0!	#DIV/0!	#NUM!	#NUM!	#NUM!	#NUM!	#NUM!	#NUM!	#NUM!	#NUM!	#NUM!	#NUM!	P70365S22	#NUM!	#NUM!	#NUM!	#NUM!
P70441	Slc9a3r1	S283	S	Na(+)/H(+) exchange regulatory cofactor NHE-RF1	sp|P70441|NHRF1_MOUSE Na(+)/H(+) exchange regulatory cofactor NHE-RF1 OS=Mus musculus (Mouse) OX=10090 GN=Slc9a3r1 PE=1 SV=3	1;3	RPALARSASSDTS	S(0.619)AS(0.588)S(0.588)DT(0.598)S(0.598)EELNS(0.008)QDSPK	0	0	0	0	0	0	0	0	0	0	#DIV/0!	#DIV/0!	#NUM!	#NUM!	#NUM!	#NUM!	#NUM!	#NUM!	#NUM!	#NUM!	#NUM!	#NUM!	P70441S283	#NUM!	#NUM!	#NUM!	#NUM!
P81067	Irx3	S211	S	Iroquois-class homeodomain protein IRX-3	sp|P81067|IRX3_MOUSE Iroquois-class homeodomain protein IRX-3 OS=Mus musculus (Mouse) OX=10090 GN=Irx3 PE=1 SV=2	1	EGNAYGSEREEED	TDEEGNAYGS(1)EREEEDEEEDEEESK	0	0	0	0	0	0	0	0	0	0	#DIV/0!	#DIV/0!	#NUM!	#NUM!	#NUM!	#NUM!	#NUM!	#NUM!	#NUM!	#NUM!	#NUM!	#NUM!	P81067S211	#NUM!	#NUM!	#NUM!	#NUM!
P97310	Mcm2	S140	S	DNA replication licensing factor MCM2	sp|P97310|MCM2_MOUSE DNA replication licensing factor MCM2 OS=Mus musculus (Mouse) OX=10090 GN=Mcm2 PE=1 SV=3	1	GLLYDSSEEDEER	GLLYDS(0.29)S(0.71)EEDEERPAR	0	0	0	0	0	0	0	0	0	0	#DIV/0!	#DIV/0!	#NUM!	#NUM!	#NUM!	#NUM!	#NUM!	#NUM!	#NUM!	#NUM!	#NUM!	#NUM!	P97310S140	#NUM!	#NUM!	#NUM!	#NUM!
P97393	Arhgap5	S1194	S	Rho GTPase-activating protein 5	sp|P97393|RHG05_MOUSE Rho GTPase-activating protein 5 OS=Mus musculus (Mouse) OX=10090 GN=Arhgap5 PE=1 SV=2	1	KGRHRGSEEDPLL	HRGS(1)EEDPLLSPVETWK	0	0	0	0	0	0	0	0	0	0	#DIV/0!	#DIV/0!	#NUM!	#NUM!	#NUM!	#NUM!	#NUM!	#NUM!	#NUM!	#NUM!	#NUM!	#NUM!	P97393S1194	#NUM!	#NUM!	#NUM!	#NUM!
Q00899	Yy1	S120	S	Transcriptional repressor protein YY1	sp|Q00899|TYY1_MOUSE Transcriptional repressor protein YY1 OS=Mus musculus (Mouse) OX=10090 GN=Yy1 PE=1 SV=1	1	VVGGDDSDGLRAE	EEVVGGDDS(1)DGLR	0	0	0	0	0	0	0	0	0	0	#DIV/0!	#DIV/0!	#NUM!	#NUM!	#NUM!	#NUM!	#NUM!	#NUM!	#NUM!	#NUM!	#NUM!	#NUM!	Q00899S120	#NUM!	#NUM!	#NUM!	#NUM!
Q01768	Nme2	S120	S	Nucleoside diphosphate kinase B	sp|Q01768|NDKB_MOUSE Nucleoside diphosphate kinase B OS=Mus musculus (Mouse) OX=10090 GN=Nme2 PE=1 SV=1	1	RNIIHGSDSVESA	NIIHGS(0.995)DS(0.005)VESAEK	0	0	0	0	0	0	0	0	0	0	#DIV/0!	#DIV/0!	#NUM!	#NUM!	#NUM!	#NUM!	#NUM!	#NUM!	#NUM!	#NUM!	#NUM!	#NUM!	Q01768S120	#NUM!	#NUM!	#NUM!	#NUM!
Q08509	Eps8	S819	S	Epidermal growth factor receptor kinase substrate 8	sp|Q08509|EPS8_MOUSE Epidermal growth factor receptor kinase substrate 8 OS=Mus musculus (Mouse) OX=10090 GN=Eps8 PE=1 SV=2	1	ESFDEGSSH____	ISAAASDSGVESFDEGS(0.5)S(0.5)H	0	0	0	0	0	0	0	0	0	0	#DIV/0!	#DIV/0!	#NUM!	#NUM!	#NUM!	#NUM!	#NUM!	#NUM!	#NUM!	#NUM!	#NUM!	#NUM!	Q08509S819	#NUM!	#NUM!	#NUM!	#NUM!
Q08509	Eps8	S820	S	Epidermal growth factor receptor kinase substrate 8	sp|Q08509|EPS8_MOUSE Epidermal growth factor receptor kinase substrate 8 OS=Mus musculus (Mouse) OX=10090 GN=Eps8 PE=1 SV=2	1	SFDEGSSH_____	ISAAASDSGVESFDEGS(0.5)S(0.5)H	0	0	0	0	0	0	0	0	0	0	#DIV/0!	#DIV/0!	#NUM!	#NUM!	#NUM!	#NUM!	#NUM!	#NUM!	#NUM!	#NUM!	#NUM!	#NUM!	Q08509S820	#NUM!	#NUM!	#NUM!	#NUM!
Q3B7Z2	Osbp	S333	S	Oxysterol-binding protein 1	sp|Q3B7Z2|OSBP1_MOUSE Oxysterol-binding protein 1 OS=Mus musculus (Mouse) OX=10090 GN=Osbp PE=1 SV=3	1	PANPPGSAGSGKD	GAT(0.002)VLPANPPGS(0.775)AGS(0.223)GK	0	0	0	0	0	0	0	0	0	0	#DIV/0!	#DIV/0!	#NUM!	#NUM!	#NUM!	#NUM!	#NUM!	#NUM!	#NUM!	#NUM!	#NUM!	#NUM!	Q3B7Z2S333	#NUM!	#NUM!	#NUM!	#NUM!
Q3TUF7	Yeats2	S464	S	YEATS domain-containing protein 2	sp|Q3TUF7|YETS2_MOUSE YEATS domain-containing protein 2 OS=Mus musculus (Mouse) OX=10090 GN=Yeats2 PE=1 SV=2	1	CKIVSGSPISTPS	IVS(0.199)GS(0.537)PIS(0.187)T(0.068)PS(0.008)PS(0.001)PLPR	0	0	0	0	0	0	0	0	0	0	#DIV/0!	#DIV/0!	#NUM!	#NUM!	#NUM!	#NUM!	#NUM!	#NUM!	#NUM!	#NUM!	#NUM!	#NUM!	Q3TUF7S464	#NUM!	#NUM!	#NUM!	#NUM!
Q3U1T9	Dennd1b	S533	S	DENN domain-containing protein 1B	sp|Q3U1T9|DEN1B_MOUSE DENN domain-containing protein 1B OS=Mus musculus (Mouse) OX=10090 GN=Dennd1b PE=1 SV=3	1	FYESDDSVEAQVK	AYFYES(0.089)DDS(0.91)VEAQVK	0	0	0	0	0	0	0	0	0	0	#DIV/0!	#DIV/0!	#NUM!	#NUM!	#NUM!	#NUM!	#NUM!	#NUM!	#NUM!	#NUM!	#NUM!	#NUM!	Q3U1T9S533	#NUM!	#NUM!	#NUM!	#NUM!
Q3U308	Ctu2	S497	S	Cytoplasmic tRNA 2-thiolation protein 2	sp|Q3U308|CTU2_MOUSE Cytoplasmic tRNA 2-thiolation protein 2 OS=Mus musculus (Mouse) OX=10090 GN=Ctu2 PE=1 SV=1	1	LRSQRGSVSEEIQ	GS(0.83)VS(0.17)EEIQEYLITDEEEDS	0	0	0	0	0	0	0	0	0	0	#DIV/0!	#DIV/0!	#NUM!	#NUM!	#NUM!	#NUM!	#NUM!	#NUM!	#NUM!	#NUM!	#NUM!	#NUM!	Q3U308S497	#NUM!	#NUM!	#NUM!	#NUM!
Q3UQU0	Brd9	S103	S	Bromodomain-containing protein 9	sp|Q3UQU0|BRD9_MOUSE Bromodomain-containing protein 9 OS=Mus musculus (Mouse) OX=10090 GN=Brd9 PE=1 SV=1	1	EKEHCDSEGEADA	EHCDS(1)EGEADAFDPGK	0	0	0	0	0	0	0	0	0	0	#DIV/0!	#DIV/0!	#NUM!	#NUM!	#NUM!	#NUM!	#NUM!	#NUM!	#NUM!	#NUM!	#NUM!	#NUM!	Q3UQU0S103	#NUM!	#NUM!	#NUM!	#NUM!
Q3UXZ9	Kdm5a	S204	S	Lysine-specific demethylase 5A	sp|Q3UXZ9|KDM5A_MOUSE Lysine-specific demethylase 5A OS=Mus musculus (Mouse) OX=10090 GN=Kdm5a PE=1 SV=2	1	STDIQPSPERGTR	VEAEVLSTDIQPS(1)PER	0	0	0	0	0	0	0	0	0	0	#DIV/0!	#DIV/0!	#NUM!	#NUM!	#NUM!	#NUM!	#NUM!	#NUM!	#NUM!	#NUM!	#NUM!	#NUM!	Q3UXZ9S204	#NUM!	#NUM!	#NUM!	#NUM!
Q4VA53	Pds5b	S1182	S	Sister chromatid cohesion protein PDS5 homolog B	sp|Q4VA53|PDS5B_MOUSE Sister chromatid cohesion protein PDS5 homolog B OS=Mus musculus (Mouse) OX=10090 GN=Pds5b PE=1 SV=1	1	SSEMDHSENEDYT	LDS(0.011)S(0.011)EMDHS(0.975)ENEDY(0.002)TMSSPLPGK	0	0	0	0	0	0	0	0	0	0	#DIV/0!	#DIV/0!	#NUM!	#NUM!	#NUM!	#NUM!	#NUM!	#NUM!	#NUM!	#NUM!	#NUM!	#NUM!	Q4VA53S1182	#NUM!	#NUM!	#NUM!	#NUM!
Q4VA53	Pds5b	S1166	S	Sister chromatid cohesion protein PDS5 homolog B	sp|Q4VA53|PDS5B_MOUSE Sister chromatid cohesion protein PDS5 homolog B OS=Mus musculus (Mouse) OX=10090 GN=Pds5b PE=1 SV=1	1	SSSNPSSPGRIKG	METVSNASSS(0.001)S(0.004)NPS(0.324)S(0.67)PGR	0	0	0	0	0	0	0	0	0	0	#DIV/0!	#DIV/0!	#NUM!	#NUM!	#NUM!	#NUM!	#NUM!	#NUM!	#NUM!	#NUM!	#NUM!	#NUM!	Q4VA53S1166	#NUM!	#NUM!	#NUM!	#NUM!
Q4VAC9	Plekhg3	S904	S	Pleckstrin homology domain-containing family G member 3	sp|Q4VAC9|PKHG3_MOUSE Pleckstrin homology domain-containing family G member 3 OS=Mus musculus (Mouse) OX=10090 GN=Plekhg3 PE=1 SV=2	1	GSSRPASWTLFDL	PAS(0.956)WT(0.044)LFDLPGPR	0	0	0	0	0	0	0	0	0	0	#DIV/0!	#DIV/0!	#NUM!	#NUM!	#NUM!	#NUM!	#NUM!	#NUM!	#NUM!	#NUM!	#NUM!	#NUM!	Q4VAC9S904	#NUM!	#NUM!	#NUM!	#NUM!
Q5BLK4	Tut7	S193	S	Terminal uridylyltransferase 7	sp|Q5BLK4|TUT7_MOUSE Terminal uridylyltransferase 7 OS=Mus musculus (Mouse) OX=10090 GN=Tut7 PE=1 SV=3	1	RTRTEDSEQDGDL	T(0.334)EDS(0.666)EQDGDLDGPVIDESVLSTK	0	0	0	0	0	0	0	0	0	0	#DIV/0!	#DIV/0!	#NUM!	#NUM!	#NUM!	#NUM!	#NUM!	#NUM!	#NUM!	#NUM!	#NUM!	#NUM!	Q5BLK4S193	#NUM!	#NUM!	#NUM!	#NUM!
Q5HZG4	Taf3	S183	S	Transcription initiation factor TFIID subunit 3	sp|Q5HZG4|TAF3_MOUSE Transcription initiation factor TFIID subunit 3 OS=Mus musculus (Mouse) OX=10090 GN=Taf3 PE=1 SV=2	1	GKRPLDSPEVEEM	RPLDS(1)PEVEEMPSMK	0	0	0	0	0	0	0	0	0	0	#DIV/0!	#DIV/0!	#NUM!	#NUM!	#NUM!	#NUM!	#NUM!	#NUM!	#NUM!	#NUM!	#NUM!	#NUM!	Q5HZG4S183	#NUM!	#NUM!	#NUM!	#NUM!
Q5NCX5	Neurl4	S1107	S	Neuralized-like protein 4	sp|Q5NCX5|NEUL4_MOUSE Neuralized-like protein 4 OS=Mus musculus (Mouse) OX=10090 GN=Neurl4 PE=1 SV=1	1;2	PSSDTGSEVEEDD	LEEPEGTQPPS(0.001)PS(0.055)S(0.055)DT(0.189)GS(0.701)EVEEDDEVEEQGLR	0	0	0	0	0	0	0	0	0	0	#DIV/0!	#DIV/0!	#NUM!	#NUM!	#NUM!	#NUM!	#NUM!	#NUM!	#NUM!	#NUM!	#NUM!	#NUM!	Q5NCX5S1107	#NUM!	#NUM!	#NUM!	#NUM!
Q5SSH7	Zzef1	S1475	S	Zinc finger ZZ-type and EF-hand domain-containing protein 1	sp|Q5SSH7|ZZEF1_MOUSE Zinc finger ZZ-type and EF-hand domain-containing protein 1 OS=Mus musculus (Mouse) OX=10090 GN=Zzef1 PE=1 SV=2	1	HFQGSASPTEAAT	TSSVVEEHFQGS(0.069)AS(0.921)PT(0.01)EAATPAAGDR	0	0	0	0	0	0	0	0	0	0	#DIV/0!	#DIV/0!	#NUM!	#NUM!	#NUM!	#NUM!	#NUM!	#NUM!	#NUM!	#NUM!	#NUM!	#NUM!	Q5SSH7S1475	#NUM!	#NUM!	#NUM!	#NUM!
Q5SW19	Cluh	S1300	S	Clustered mitochondria protein homolog	sp|Q5SW19|CLU_MOUSE Clustered mitochondria protein homolog OS=Mus musculus (Mouse) OX=10090 GN=Cluh PE=1 SV=2	1	AVEDMGSPQTAKE	AVEDMGS(0.999)PQT(0.001)AK	0	0	0	0	0	0	0	0	0	0	#DIV/0!	#DIV/0!	#NUM!	#NUM!	#NUM!	#NUM!	#NUM!	#NUM!	#NUM!	#NUM!	#NUM!	#NUM!	Q5SW19S1300	#NUM!	#NUM!	#NUM!	#NUM!
Q5U3K5	Rabl6	S530	S	Rab-like protein 6	sp|Q5U3K5|RABL6_MOUSE Rab-like protein 6 OS=Mus musculus (Mouse) OX=10090 GN=Rabl6 PE=1 SV=2	1	RGTPPWSDGLTTD	GT(0.059)PPWS(0.902)DGLT(0.019)T(0.019)DDSERPQEGK	0	0	0	0	0	0	0	0	0	0	#DIV/0!	#DIV/0!	#NUM!	#NUM!	#NUM!	#NUM!	#NUM!	#NUM!	#NUM!	#NUM!	#NUM!	#NUM!	Q5U3K5S530	#NUM!	#NUM!	#NUM!	#NUM!
Q5UAK0	Mier1	S130	S	Mesoderm induction early response protein 1	sp|Q5UAK0|MIER1_MOUSE Mesoderm induction early response protein 1 OS=Mus musculus (Mouse) OX=10090 GN=Mier1 PE=1 SV=2	1	EDETQSSNDDPSQ	DSSGQEDET(0.02)QS(0.445)S(0.534)NDDPS(0.001)QSVTSQDAQEIIRPR	0	0	0	0	0	0	0	0	0	0	#DIV/0!	#DIV/0!	#NUM!	#NUM!	#NUM!	#NUM!	#NUM!	#NUM!	#NUM!	#NUM!	#NUM!	#NUM!	Q5UAK0S130	#NUM!	#NUM!	#NUM!	#NUM!
Q60592	Mast2	S766	S	Microtubule-associated serine/threonine-protein kinase 2	sp|Q60592|MAST2_MOUSE Microtubule-associated serine/threonine-protein kinase 2 OS=Mus musculus (Mouse) OX=10090 GN=Mast2 PE=1 SV=1	1	RYHHVDSEDEEEV	YHHVDS(1)EDEEEVSEDGCLEIR	0	0	0	0	0	0	0	0	0	0	#DIV/0!	#DIV/0!	#NUM!	#NUM!	#NUM!	#NUM!	#NUM!	#NUM!	#NUM!	#NUM!	#NUM!	#NUM!	Q60592S766	#NUM!	#NUM!	#NUM!	#NUM!
Q60670	Sik1	S577	S	Serine/threonine-protein kinase SIK1	sp|Q60670|SIK1_MOUSE Serine/threonine-protein kinase SIK1 OS=Mus musculus (Mouse) OX=10090 GN=Sik1 PE=1 SV=3	1	QEGRRASDTSLTQ	RAS(0.753)DT(0.246)S(0.001)LTQGLK	0	0	0	0	0	0	0	0	0	0	#DIV/0!	#DIV/0!	#NUM!	#NUM!	#NUM!	#NUM!	#NUM!	#NUM!	#NUM!	#NUM!	#NUM!	#NUM!	Q60670S577	#NUM!	#NUM!	#NUM!	#NUM!
Q61687	Atrx	S854	S	Transcriptional regulator ATRX	sp|Q61687|ATRX_MOUSE Transcriptional regulator ATRX OS=Mus musculus (Mouse) OX=10090 GN=Atrx PE=1 SV=3	1	KTTQEGSSADDTG	T(0.001)T(0.002)QEGS(0.967)S(0.028)ADDT(0.002)GDTEGR	0	0	0	0	0	0	0	0	0	0	#DIV/0!	#DIV/0!	#NUM!	#NUM!	#NUM!	#NUM!	#NUM!	#NUM!	#NUM!	#NUM!	#NUM!	#NUM!	Q61687S854	#NUM!	#NUM!	#NUM!	#NUM!
Q62036	Cep131	S144	S	Centrosomal protein of 131 kDa	sp|Q62036|CP131_MOUSE Centrosomal protein of 131 kDa OS=Mus musculus (Mouse) OX=10090 GN=Cep131 PE=1 SV=2	1	LPASAQSPSTLDS	GLALPAS(0.004)AQS(0.961)PS(0.027)T(0.008)LDSALGPR	0	0	0	0	0	0	0	0	0	0	#DIV/0!	#DIV/0!	#NUM!	#NUM!	#NUM!	#NUM!	#NUM!	#NUM!	#NUM!	#NUM!	#NUM!	#NUM!	Q62036S144	#NUM!	#NUM!	#NUM!	#NUM!
Q62093	Srsf2	S208	S	Serine/arginine-rich splicing factor 2	sp|Q62093|SRSF2_MOUSE Serine/arginine-rich splicing factor 2 OS=Mus musculus (Mouse) OX=10090 GN=Srsf2 PE=1 SV=4	1;2	SRSRSKSPPKSPE	S(0.176)KS(0.73)PPKS(0.668)PEEEGAVS(0.357)S(0.069)	0	0	0	0	0	0	0	0	0	0	#DIV/0!	#DIV/0!	#NUM!	#NUM!	#NUM!	#NUM!	#NUM!	#NUM!	#NUM!	#NUM!	#NUM!	#NUM!	Q62093S208	#NUM!	#NUM!	#NUM!	#NUM!
Q62101	Prkd1	S255	S	Serine/threonine-protein kinase D1	sp|Q62101|KPCD1_MOUSE Serine/threonine-protein kinase D1 OS=Mus musculus (Mouse) OX=10090 GN=Prkd1 PE=1 SV=2	1	REKRSNSQSYIGR	S(0.065)NS(0.926)QS(0.009)Y(0.001)IGRPIQLDK	0	0	0	0	0	0	0	0	0	0	#DIV/0!	#DIV/0!	#NUM!	#NUM!	#NUM!	#NUM!	#NUM!	#NUM!	#NUM!	#NUM!	#NUM!	#NUM!	Q62101S255	#NUM!	#NUM!	#NUM!	#NUM!
Q62187	Ttf1	S845	S	Transcription termination factor 1	sp|Q62187|TTF1_MOUSE Transcription termination factor 1 OS=Mus musculus (Mouse) OX=10090 GN=Ttf1 PE=1 SV=2	1	FHCDDDSDEGSPE	DIFHCDDDS(1)DEGSPEEPSASDVQ	0	0	0	0	0	0	0	0	0	0	#DIV/0!	#DIV/0!	#NUM!	#NUM!	#NUM!	#NUM!	#NUM!	#NUM!	#NUM!	#NUM!	#NUM!	#NUM!	Q62187S845	#NUM!	#NUM!	#NUM!	#NUM!
Q62187	Ttf1	S437	S	Transcription termination factor 1	sp|Q62187|TTF1_MOUSE Transcription termination factor 1 OS=Mus musculus (Mouse) OX=10090 GN=Ttf1 PE=1 SV=2	1	PTHEEESNSESAS	LEPTHEEES(0.995)NS(0.004)ESASNSAAR	0	0	0	0	0	0	0	0	0	0	#DIV/0!	#DIV/0!	#NUM!	#NUM!	#NUM!	#NUM!	#NUM!	#NUM!	#NUM!	#NUM!	#NUM!	#NUM!	Q62187S437	#NUM!	#NUM!	#NUM!	#NUM!
Q68FD7	Fnip1	S947	S	Folliculin-interacting protein 1	sp|Q68FD7|FNIP1_MOUSE Folliculin-interacting protein 1 OS=Mus musculus (Mouse) OX=10090 GN=Fnip1 PE=1 SV=1	1	ALGDSESEDTGPD	NESSDS(0.001)ALGDS(0.337)ES(0.654)EDT(0.008)GPDIR	0	0	0	0	0	0	0	0	0	0	#DIV/0!	#DIV/0!	#NUM!	#NUM!	#NUM!	#NUM!	#NUM!	#NUM!	#NUM!	#NUM!	#NUM!	#NUM!	Q68FD7S947	#NUM!	#NUM!	#NUM!	#NUM!
Q68FD7	Fnip1	S763	S	Folliculin-interacting protein 1	sp|Q68FD7|FNIP1_MOUSE Folliculin-interacting protein 1 OS=Mus musculus (Mouse) OX=10090 GN=Fnip1 PE=1 SV=1	1	DSMSPDSDTELRS	VTFLIGDS(0.001)MS(0.015)PDS(0.698)DT(0.286)ELR	0	0	0	0	0	0	0	0	0	0	#DIV/0!	#DIV/0!	#NUM!	#NUM!	#NUM!	#NUM!	#NUM!	#NUM!	#NUM!	#NUM!	#NUM!	#NUM!	Q68FD7S763	#NUM!	#NUM!	#NUM!	#NUM!
Q6A026	Pds5a	S1194	S	Sister chromatid cohesion protein PDS5 homolog A	sp|Q6A026|PDS5A_MOUSE Sister chromatid cohesion protein PDS5 homolog A OS=Mus musculus (Mouse) OX=10090 GN=Pds5a PE=1 SV=3	1	ASETGVSENEENP	EQSSEAS(0.001)ET(0.009)GVS(0.99)ENEENPVR	0	0	0	0	0	0	0	0	0	0	#DIV/0!	#DIV/0!	#NUM!	#NUM!	#NUM!	#NUM!	#NUM!	#NUM!	#NUM!	#NUM!	#NUM!	#NUM!	Q6A026S1194	#NUM!	#NUM!	#NUM!	#NUM!
Q6A065	Cep170	S922	S	Centrosomal protein of 170 kDa	sp|Q6A065|CE170_MOUSE Centrosomal protein of 170 kDa OS=Mus musculus (Mouse) OX=10090 GN=Cep170 PE=1 SV=2	1	NRDNSISPESDVD	DNS(0.222)IS(0.662)PES(0.115)DVDT(0.001)ASTISLVTGETER	0	0	0	0	0	0	0	0	0	0	#DIV/0!	#DIV/0!	#NUM!	#NUM!	#NUM!	#NUM!	#NUM!	#NUM!	#NUM!	#NUM!	#NUM!	#NUM!	Q6A065S922	#NUM!	#NUM!	#NUM!	#NUM!
Q6AW69	Cgnl1	S392	S	Cingulin-like protein 1	sp|Q6AW69|CGNL1_MOUSE Cingulin-like protein 1 OS=Mus musculus (Mouse) OX=10090 GN=Cgnl1 PE=1 SV=2	1	RSRSVDSAFPFGL	S(0.472)VDS(0.528)AFPFGLQGNTEYLTEFSR	0	0	0	0	0	0	0	0	0	0	#DIV/0!	#DIV/0!	#NUM!	#NUM!	#NUM!	#NUM!	#NUM!	#NUM!	#NUM!	#NUM!	#NUM!	#NUM!	Q6AW69S392	#NUM!	#NUM!	#NUM!	#NUM!
Q6EDY6	Carmil1	S971	S	Leucine-rich repeat-containing protein 16A	sp|Q6EDY6|CARL1_MOUSE F-actin-uncapping protein LRRC16A OS=Mus musculus (Mouse) OX=10090 GN=Carmil1 PE=1 SV=2	1	VRQEKRSSGLISE	S(0.658)S(0.342)GLISELPSEEGR	0	0	0	0	0	0	0	0	0	0	#DIV/0!	#DIV/0!	#NUM!	#NUM!	#NUM!	#NUM!	#NUM!	#NUM!	#NUM!	#NUM!	#NUM!	#NUM!	Q6EDY6S971	#NUM!	#NUM!	#NUM!	#NUM!
Q6EDY6	Carmil1	S972	S	Leucine-rich repeat-containing protein 16A	sp|Q6EDY6|CARL1_MOUSE F-actin-uncapping protein LRRC16A OS=Mus musculus (Mouse) OX=10090 GN=Carmil1 PE=1 SV=2	1	RQEKRSSGLISEL	S(0.171)S(0.828)GLIS(0.001)ELPSEEGR	0	0	0	0	0	0	0	0	0	0	#DIV/0!	#DIV/0!	#NUM!	#NUM!	#NUM!	#NUM!	#NUM!	#NUM!	#NUM!	#NUM!	#NUM!	#NUM!	Q6EDY6S972	#NUM!	#NUM!	#NUM!	#NUM!
Q6NZF1	Zc3h11a	S367	S	Zinc finger CCCH domain-containing protein 11A	sp|Q6NZF1|ZC11A_MOUSE Zinc finger CCCH domain-containing protein 11A OS=Mus musculus (Mouse) OX=10090 GN=Zc3h11a PE=1 SV=1	1	PSGADDSPSGTKS	AEEPS(0.002)GADDS(0.921)PS(0.056)GT(0.022)K	0	0	0	0	0	0	0	0	0	0	#DIV/0!	#DIV/0!	#NUM!	#NUM!	#NUM!	#NUM!	#NUM!	#NUM!	#NUM!	#NUM!	#NUM!	#NUM!	Q6NZF1S367	#NUM!	#NUM!	#NUM!	#NUM!
Q6P1G2	Kdm2b	S26	S	Lysine-specific demethylase 2B	sp|Q6P1G2|KDM2B_MOUSE Lysine-specific demethylase 2B OS=Mus musculus (Mouse) OX=10090 GN=Kdm2b PE=1 SV=1	1	DENEDLSDVEEIV	YDENEDLS(1)DVEEIVSVR	0	0	0	0	0	0	0	0	0	0	#DIV/0!	#DIV/0!	#NUM!	#NUM!	#NUM!	#NUM!	#NUM!	#NUM!	#NUM!	#NUM!	#NUM!	#NUM!	Q6P1G2S26	#NUM!	#NUM!	#NUM!	#NUM!
Q6P542	Abcf1	S187	S	ATP-binding cassette sub-family F member 1	sp|Q6P542|ABCF1_MOUSE ATP-binding cassette sub-family F member 1 OS=Mus musculus (Mouse) OX=10090 GN=Abcf1 PE=1 SV=1	1	SKGKAKSKPAAAD	S(0.967)KPAAADS(0.033)EGEEEEEDTAK	0	0	0	0	0	0	0	0	0	0	#DIV/0!	#DIV/0!	#NUM!	#NUM!	#NUM!	#NUM!	#NUM!	#NUM!	#NUM!	#NUM!	#NUM!	#NUM!	Q6P542S187	#NUM!	#NUM!	#NUM!	#NUM!
Q6P5H2	Nes	S894	S	Nestin	sp|Q6P5H2|NEST_MOUSE Nestin OS=Mus musculus (Mouse) OX=10090 GN=Nes PE=1 SV=1	1	EKENVQSPRYLEE	VSQVSLES(0.001)LEKENVQS(0.999)PR	0	0	0	0	0	0	0	0	0	0	#DIV/0!	#DIV/0!	#NUM!	#NUM!	#NUM!	#NUM!	#NUM!	#NUM!	#NUM!	#NUM!	#NUM!	#NUM!	Q6P5H2S894	#NUM!	#NUM!	#NUM!	#NUM!
Q6P6L0	Filip1l	S1047	S	Filamin A-interacting protein 1-like	sp|Q6P6L0|FIL1L_MOUSE Filamin A-interacting protein 1-like OS=Mus musculus (Mouse) OX=10090 GN=Filip1l PE=1 SV=2	1	QFQRSNSNSSSVI	S(0.477)NS(0.516)NS(0.006)S(0.001)SVITTEDNK	0	0	0	0	0	0	0	0	0	0	#DIV/0!	#DIV/0!	#NUM!	#NUM!	#NUM!	#NUM!	#NUM!	#NUM!	#NUM!	#NUM!	#NUM!	#NUM!	Q6P6L0S1047	#NUM!	#NUM!	#NUM!	#NUM!
Q6P9R4	Arhgef18	S961	S	Rho guanine nucleotide exchange factor 18	sp|Q6P9R4|ARHGI_MOUSE Rho guanine nucleotide exchange factor 18 OS=Mus musculus (Mouse) OX=10090 GN=Arhgef18 PE=1 SV=3	1	GYDSVGSPSKGGS	RAETFGGYDS(0.001)VGS(0.794)PS(0.205)K	0	0	0	0	0	0	0	0	0	0	#DIV/0!	#DIV/0!	#NUM!	#NUM!	#NUM!	#NUM!	#NUM!	#NUM!	#NUM!	#NUM!	#NUM!	#NUM!	Q6P9R4S961	#NUM!	#NUM!	#NUM!	#NUM!
Q6PAL0	Bend3	S486	S	BEN domain-containing protein 3	sp|Q6PAL0|BEND3_MOUSE BEN domain-containing protein 3 OS=Mus musculus (Mouse) OX=10090 GN=Bend3 PE=1 SV=1	1	LGLEGGSEGEAPR	INDELEGLGLEGGS(1)EGEAPR	0	0	0	0	0	0	0	0	0	0	#DIV/0!	#DIV/0!	#NUM!	#NUM!	#NUM!	#NUM!	#NUM!	#NUM!	#NUM!	#NUM!	#NUM!	#NUM!	Q6PAL0S486	#NUM!	#NUM!	#NUM!	#NUM!
Q6PCP3	Dusp16	S607	S		tr|Q6PCP3|Q6PCP3_MOUSE Dual-specificity phosphatase 16 OS=Mus musculus (Mouse) OX=10090 GN=Dusp16 PE=1 SV=1	1	RADSRRSWHEESP	S(1)WHEESPFEK	0	0	0	0	0	0	0	0	0	0	#DIV/0!	#DIV/0!	#NUM!	#NUM!	#NUM!	#NUM!	#NUM!	#NUM!	#NUM!	#NUM!	#NUM!	#NUM!	Q6PCP3S607	#NUM!	#NUM!	#NUM!	#NUM!
Q6PGL7	Washc2	S1049	S	WASH complex subunit FAM21	sp|Q6PGL7|WASC2_MOUSE WASH complex subunit 2 OS=Mus musculus (Mouse) OX=10090 GN=Washc2 PE=1 SV=1	1	LAAQESSEAEDVT	LAAQES(0.209)S(0.791)EAEDVTVDR	0	0	0	0	0	0	0	0	0	0	#DIV/0!	#DIV/0!	#NUM!	#NUM!	#NUM!	#NUM!	#NUM!	#NUM!	#NUM!	#NUM!	#NUM!	#NUM!	Q6PGL7S1049	#NUM!	#NUM!	#NUM!	#NUM!
Q6ZQ93	Usp34	S3396	S	Ubiquitin carboxyl-terminal hydrolase 34	sp|Q6ZQ93|UBP34_MOUSE Ubiquitin carboxyl-terminal hydrolase 34 OS=Mus musculus (Mouse) OX=10090 GN=Usp34 PE=1 SV=3	1	KRRRVSSDEEHTV	RVS(0.42)S(0.551)DEEHT(0.029)VDSCIGDIK	0	0	0	0	0	0	0	0	0	0	#DIV/0!	#DIV/0!	#NUM!	#NUM!	#NUM!	#NUM!	#NUM!	#NUM!	#NUM!	#NUM!	#NUM!	#NUM!	Q6ZQ93S3396	#NUM!	#NUM!	#NUM!	#NUM!
Q7TN12	Inava	S107	S	Uncharacterized protein C1orf106 homolog	sp|Q7TN12|INAVA_MOUSE Innate immunity activator protein OS=Mus musculus (Mouse) OX=10090 GN=Inava PE=2 SV=1	1	LQSGPDSPVSPMK	DEVSDSDSGIILQS(0.12)GPDS(0.82)PVS(0.06)PMK	0	0	0	0	0	0	0	0	0	0	#DIV/0!	#DIV/0!	#NUM!	#NUM!	#NUM!	#NUM!	#NUM!	#NUM!	#NUM!	#NUM!	#NUM!	#NUM!	Q7TN12S107	#NUM!	#NUM!	#NUM!	#NUM!
Q80SY3	Atp6v0d2	S284	S	V-type proton ATPase subunit d 2	sp|Q80SY3|VA0D2_MOUSE V-type proton ATPase subunit d 2 OS=Mus musculus (Mouse) OX=10090 GN=Atp6v0d2 PE=2 SV=2	1	FDAVGGSGGKTLE	VADNYGVYKPLFDAVGGS(1)GGK	0	0	0	0	0	0	0	0	0	0	#DIV/0!	#DIV/0!	#NUM!	#NUM!	#NUM!	#NUM!	#NUM!	#NUM!	#NUM!	#NUM!	#NUM!	#NUM!	Q80SY3S284	#NUM!	#NUM!	#NUM!	#NUM!
Q80TI1	Plekhh1	S567	S	Pleckstrin homology domain-containing family H member 1	sp|Q80TI1|PKHH1_MOUSE Pleckstrin homology domain-containing family H member 1 OS=Mus musculus (Mouse) OX=10090 GN=Plekhh1 PE=1 SV=2	1	QRTSSYSTDGEAL	TS(0.001)S(0.036)YS(0.945)T(0.018)DGEALEK	0	0	0	0	0	0	0	0	0	0	#DIV/0!	#DIV/0!	#NUM!	#NUM!	#NUM!	#NUM!	#NUM!	#NUM!	#NUM!	#NUM!	#NUM!	#NUM!	Q80TI1S567	#NUM!	#NUM!	#NUM!	#NUM!
Q80TY5	Vps13b	S1018	S	Vacuolar protein sorting-associated protein 13B	sp|Q80TY5|VP13B_MOUSE Vacuolar protein sorting-associated protein 13B OS=Mus musculus (Mouse) OX=10090 GN=Vps13b PE=1 SV=3	1	ASEYASSPIKTKT	QQSYQASEY(0.018)AS(0.224)S(0.758)PIK	0	0	0	0	0	0	0	0	0	0	#DIV/0!	#DIV/0!	#NUM!	#NUM!	#NUM!	#NUM!	#NUM!	#NUM!	#NUM!	#NUM!	#NUM!	#NUM!	Q80TY5S1018	#NUM!	#NUM!	#NUM!	#NUM!
Q80UU9	Pgrmc2	S202	S	Membrane-associated progesterone receptor component 2	sp|Q80UU9|PGRC2_MOUSE Membrane-associated progesterone receptor component 2 OS=Mus musculus (Mouse) OX=10090 GN=Pgrmc2 PE=1 SV=2	1	KPGEEPSEYTDEE	LLKPGEEPS(0.511)EY(0.036)T(0.447)DEEDT(0.004)KDHS(0.001)K	0	0	0	0	0	0	0	0	0	0	#DIV/0!	#DIV/0!	#NUM!	#NUM!	#NUM!	#NUM!	#NUM!	#NUM!	#NUM!	#NUM!	#NUM!	#NUM!	Q80UU9S202	#NUM!	#NUM!	#NUM!	#NUM!
Q80VE5	Tbc1d22b	S173	S		tr|Q80VE5|Q80VE5_MOUSE Rab-GAP TBC domain-containing protein OS=Mus musculus (Mouse) OX=10090 GN=Tbc1d22b PE=1 SV=1	1	ISDQNASGAPPMT	ISDQNAS(0.5)GAPPMT(0.5)VR	0	0	0	0	0	0	0	0	0	0	#DIV/0!	#DIV/0!	#NUM!	#NUM!	#NUM!	#NUM!	#NUM!	#NUM!	#NUM!	#NUM!	#NUM!	#NUM!	Q80VE5S173	#NUM!	#NUM!	#NUM!	#NUM!
Q80VR2	Ell3	S231	S	RNA polymerase II elongation factor ELL3	sp|Q80VR2|ELL3_MOUSE RNA polymerase II elongation factor ELL3 OS=Mus musculus (Mouse) OX=10090 GN=Ell3 PE=1 SV=1	1	RALPLASSPLQGL	ALPLAS(0.503)S(0.471)PLQGLANQDS(0.026)QEGEDWGQDEDEEGDEDGDSR	0	0	0	0	0	0	0	0	0	0	#DIV/0!	#DIV/0!	#NUM!	#NUM!	#NUM!	#NUM!	#NUM!	#NUM!	#NUM!	#NUM!	#NUM!	#NUM!	Q80VR2S231	#NUM!	#NUM!	#NUM!	#NUM!
Q80VR2	Ell3	S232	S	RNA polymerase II elongation factor ELL3	sp|Q80VR2|ELL3_MOUSE RNA polymerase II elongation factor ELL3 OS=Mus musculus (Mouse) OX=10090 GN=Ell3 PE=1 SV=1	1	ALPLASSPLQGLA	ALPLAS(0.156)S(0.844)PLQGLANQDSQEGEDWGQDEDEEGDEDGDSR	0	0	0	0	0	0	0	0	0	0	#DIV/0!	#DIV/0!	#NUM!	#NUM!	#NUM!	#NUM!	#NUM!	#NUM!	#NUM!	#NUM!	#NUM!	#NUM!	Q80VR2S232	#NUM!	#NUM!	#NUM!	#NUM!
Q80X19	Col14a1	S649	S	Collagen alpha-1(XIV) chain	sp|Q80X19|COEA1_MOUSE Collagen alpha-1(XIV) chain OS=Mus musculus (Mouse) OX=10090 GN=Col14a1 PE=1 SV=2	1	VTWHPLSAEEGQH	VT(0.001)WHPLS(0.999)AEEGQHK	0	0	0	0	0	0	0	0	0	0	#DIV/0!	#DIV/0!	#NUM!	#NUM!	#NUM!	#NUM!	#NUM!	#NUM!	#NUM!	#NUM!	#NUM!	#NUM!	Q80X19S649	#NUM!	#NUM!	#NUM!	#NUM!
Q80X90	Flnb	S2481	S	Filamin-B	sp|Q80X90|FLNB_MOUSE Filamin-B OS=Mus musculus (Mouse) OX=10090 GN=Flnb PE=1 SV=3	1	RLVSPGSANETSS	LVS(0.194)PGS(0.803)ANET(0.003)S(0.001)SILVESVTR	0	0	0	0	0	0	0	0	0	0	#DIV/0!	#DIV/0!	#NUM!	#NUM!	#NUM!	#NUM!	#NUM!	#NUM!	#NUM!	#NUM!	#NUM!	#NUM!	Q80X90S2481	#NUM!	#NUM!	#NUM!	#NUM!
Q80X90	Flnb	S1505	S	Filamin-B	sp|Q80X90|FLNB_MOUSE Filamin-B OS=Mus musculus (Mouse) OX=10090 GN=Flnb PE=1 SV=3	1	DEEIPRSPFKVKV	YADEEIPRS(1)PFK	0	0	0	0	0	0	0	0	0	0	#DIV/0!	#DIV/0!	#NUM!	#NUM!	#NUM!	#NUM!	#NUM!	#NUM!	#NUM!	#NUM!	#NUM!	#NUM!	Q80X90S1505	#NUM!	#NUM!	#NUM!	#NUM!
Q80XA6	Reps2	S117	S	RalBP1-associated Eps domain-containing protein 2	sp|Q80XA6|REPS2_MOUSE RalBP1-associated Eps domain-containing protein 2 OS=Mus musculus (Mouse) OX=10090 GN=Reps2 PE=1 SV=1	1	QASLIRSFSVERE	S(0.539)FS(0.461)VEREPQENNSNYPDEPWR	0	0	0	0	0	0	0	0	0	0	#DIV/0!	#DIV/0!	#NUM!	#NUM!	#NUM!	#NUM!	#NUM!	#NUM!	#NUM!	#NUM!	#NUM!	#NUM!	Q80XA6S117	#NUM!	#NUM!	#NUM!	#NUM!
Q80XA6	Reps2	S119	S	RalBP1-associated Eps domain-containing protein 2	sp|Q80XA6|REPS2_MOUSE RalBP1-associated Eps domain-containing protein 2 OS=Mus musculus (Mouse) OX=10090 GN=Reps2 PE=1 SV=1	1	SLIRSFSVEREPQ	S(0.056)FS(0.944)VEREPQENNSNYPDEPWR	0	0	0	0	0	0	0	0	0	0	#DIV/0!	#DIV/0!	#NUM!	#NUM!	#NUM!	#NUM!	#NUM!	#NUM!	#NUM!	#NUM!	#NUM!	#NUM!	Q80XA6S119	#NUM!	#NUM!	#NUM!	#NUM!
Q80Y44	Ddx10	S783	S	Probable ATP-dependent RNA helicase DDX10	sp|Q80Y44|DDX10_MOUSE Probable ATP-dependent RNA helicase DDX10 OS=Mus musculus (Mouse) OX=10090 GN=Ddx10 PE=1 SV=2	1	EAFLDWSDEDDGG	ARDEEEAFLDWS(0.999)DEDDGGFDPS(0.001)T(0.001)LPDPDK	0	0	0	0	0	0	0	0	0	0	#DIV/0!	#DIV/0!	#NUM!	#NUM!	#NUM!	#NUM!	#NUM!	#NUM!	#NUM!	#NUM!	#NUM!	#NUM!	Q80Y44S783	#NUM!	#NUM!	#NUM!	#NUM!
Q80YR5	Safb2	S95	S	Scaffold attachment factor B2	sp|Q80YR5|SAFB2_MOUSE Scaffold attachment factor B2 OS=Mus musculus (Mouse) OX=10090 GN=Safb2 PE=1 SV=2	1	KMEEEGSEDNGLE	MEEEGS(1)EDNGLEEDSR	0	0	0	0	0	0	0	0	0	0	#DIV/0!	#DIV/0!	#NUM!	#NUM!	#NUM!	#NUM!	#NUM!	#NUM!	#NUM!	#NUM!	#NUM!	#NUM!	Q80YR5S95	#NUM!	#NUM!	#NUM!	#NUM!
Q80YR6	Rbbp8	S325	S	DNA endonuclease RBBP8	sp|Q80YR6|CTIP_MOUSE DNA endonuclease RBBP8 OS=Mus musculus (Mouse) OX=10090 GN=Rbbp8 PE=1 SV=1	1	EFTTRASSPVFGA	AS(0.551)S(0.449)PVFGATSTVK	0	0	0	0	0	0	0	0	0	0	#DIV/0!	#DIV/0!	#NUM!	#NUM!	#NUM!	#NUM!	#NUM!	#NUM!	#NUM!	#NUM!	#NUM!	#NUM!	Q80YR6S325	#NUM!	#NUM!	#NUM!	#NUM!
Q811P8	Arhgap32	S1170	S	Rho GTPase-activating protein 32	sp|Q811P8|RHG32_MOUSE Rho GTPase-activating protein 32 OS=Mus musculus (Mouse) OX=10090 GN=Arhgap32 PE=1 SV=2	1	EKARSTSAPLTDS	S(0.031)T(0.031)S(0.936)APLT(0.001)DSEK	0	0	0	0	0	0	0	0	0	0	#DIV/0!	#DIV/0!	#NUM!	#NUM!	#NUM!	#NUM!	#NUM!	#NUM!	#NUM!	#NUM!	#NUM!	#NUM!	Q811P8S1170	#NUM!	#NUM!	#NUM!	#NUM!
Q8BGD4	Slco4c1	S26	S	Solute carrier organic anion transporter family member 4C1	sp|Q8BGD4|SO4C1_MOUSE Solute carrier organic anion transporter family member 4C1 OS=Mus musculus (Mouse) OX=10090 GN=Slco4c1 PE=1 SV=1	1	PRRASASPSQVEV	AS(0.05)AS(0.727)PS(0.223)QVEVSAVASR	0	0	0	0	0	0	0	0	0	0	#DIV/0!	#DIV/0!	#NUM!	#NUM!	#NUM!	#NUM!	#NUM!	#NUM!	#NUM!	#NUM!	#NUM!	#NUM!	Q8BGD4S26	#NUM!	#NUM!	#NUM!	#NUM!
Q8BGV9	Atg4d	S467	S	Cysteine protease ATG4D;Cysteine protease ATG4D, mitochondrial	sp|Q8BGV9|ATG4D_MOUSE Cysteine protease ATG4D OS=Mus musculus (Mouse) OX=10090 GN=Atg4d PE=1 SV=1	1	LKAKRPSSEDFVF	RPS(0.894)S(0.106)EDFVFL	0	0	0	0	0	0	0	0	0	0	#DIV/0!	#DIV/0!	#NUM!	#NUM!	#NUM!	#NUM!	#NUM!	#NUM!	#NUM!	#NUM!	#NUM!	#NUM!	Q8BGV9S467	#NUM!	#NUM!	#NUM!	#NUM!
Q8BH60	Gopc	S442	S	Golgi-associated PDZ and coiled-coil motif-containing protein	sp|Q8BH60|GOPC_MOUSE Golgi-associated PDZ and coiled-coil motif-containing protein OS=Mus musculus (Mouse) OX=10090 GN=Gopc PE=1 SV=1	1	VGAAGESPLDDTA	DAHENGDVGAAGES(0.991)PLDDT(0.009)AAR	0	0	0	0	0	0	0	0	0	0	#DIV/0!	#DIV/0!	#NUM!	#NUM!	#NUM!	#NUM!	#NUM!	#NUM!	#NUM!	#NUM!	#NUM!	#NUM!	Q8BH60S442	#NUM!	#NUM!	#NUM!	#NUM!
Q8BKC5	Ipo5	S827	S	Importin-5	sp|Q8BKC5|IPO5_MOUSE Importin-5 OS=Mus musculus (Mouse) OX=10090 GN=Ipo5 PE=1 SV=3	1	DEQVEESLQDEDD	RQDEDYDEQVEES(1)LQDEDDNDVYILTK	0	0	0	0	0	0	0	0	0	0	#DIV/0!	#DIV/0!	#NUM!	#NUM!	#NUM!	#NUM!	#NUM!	#NUM!	#NUM!	#NUM!	#NUM!	#NUM!	Q8BKC5S827	#NUM!	#NUM!	#NUM!	#NUM!
Q8BLH7	Hirip3	S600	S	HIRA-interacting protein 3	sp|Q8BLH7|HIRP3_MOUSE HIRA-interacting protein 3 OS=Mus musculus (Mouse) OX=10090 GN=Hirip3 PE=1 SV=1	1	ISSDGDSS_____	DIISSDGDS(0.5)S(0.5)	0	0	0	0	0	0	0	0	0	0	#DIV/0!	#DIV/0!	#NUM!	#NUM!	#NUM!	#NUM!	#NUM!	#NUM!	#NUM!	#NUM!	#NUM!	#NUM!	Q8BLH7S600	#NUM!	#NUM!	#NUM!	#NUM!
Q8BLH7	Hirip3	S601	S	HIRA-interacting protein 3	sp|Q8BLH7|HIRP3_MOUSE HIRA-interacting protein 3 OS=Mus musculus (Mouse) OX=10090 GN=Hirip3 PE=1 SV=1	1	SSDGDSS______	DIISSDGDS(0.5)S(0.5)	0	0	0	0	0	0	0	0	0	0	#DIV/0!	#DIV/0!	#NUM!	#NUM!	#NUM!	#NUM!	#NUM!	#NUM!	#NUM!	#NUM!	#NUM!	#NUM!	Q8BLH7S601	#NUM!	#NUM!	#NUM!	#NUM!
Q8BLK9	Rps6kc1	S527	S	Ribosomal protein S6 kinase delta-1	sp|Q8BLK9|KS6C1_MOUSE Ribosomal protein S6 kinase delta-1 OS=Mus musculus (Mouse) OX=10090 GN=Rps6kc1 PE=1 SV=2	1	EKMDLVSLSEESV	MDLVS(0.825)LS(0.148)EES(0.027)VMQPEGDK	0	0	0	0	0	0	0	0	0	0	#DIV/0!	#DIV/0!	#NUM!	#NUM!	#NUM!	#NUM!	#NUM!	#NUM!	#NUM!	#NUM!	#NUM!	#NUM!	Q8BLK9S527	#NUM!	#NUM!	#NUM!	#NUM!
Q8BP78	Fra10ac1	S285	S	Protein FRA10AC1 homolog	sp|Q8BP78|F10C1_MOUSE Protein FRA10AC1 homolog OS=Mus musculus (Mouse) OX=10090 GN=Fra10ac1 PE=1 SV=3	1	EEEDSASDSELWK	NAEEEDS(0.023)AS(0.974)DS(0.003)ELWK	0	0	0	0	0	0	0	0	0	0	#DIV/0!	#DIV/0!	#NUM!	#NUM!	#NUM!	#NUM!	#NUM!	#NUM!	#NUM!	#NUM!	#NUM!	#NUM!	Q8BP78S285	#NUM!	#NUM!	#NUM!	#NUM!
Q8BTI8	Srrm2	S349	S	Serine/arginine repetitive matrix protein 2	sp|Q8BTI8|SRRM2_MOUSE Serine/arginine repetitive matrix protein 2 OS=Mus musculus (Mouse) OX=10090 GN=Srrm2 PE=1 SV=3	1;2	KSAVRPSPSPERS	SAVRPS(1)PS(1)PER	0	0	0	0	0	0	0	0	0	0	#DIV/0!	#DIV/0!	#NUM!	#NUM!	#NUM!	#NUM!	#NUM!	#NUM!	#NUM!	#NUM!	#NUM!	#NUM!	Q8BTI8S349	#NUM!	#NUM!	#NUM!	#NUM!
Q8BTI8	Srrm2	S1650	S	Serine/arginine repetitive matrix protein 2	sp|Q8BTI8|SRRM2_MOUSE Serine/arginine repetitive matrix protein 2 OS=Mus musculus (Mouse) OX=10090 GN=Srrm2 PE=1 SV=3	1	RRSSRSSPELTRK	SSRS(0.066)S(0.934)PELTR	0	0	0	0	0	0	0	0	0	0	#DIV/0!	#DIV/0!	#NUM!	#NUM!	#NUM!	#NUM!	#NUM!	#NUM!	#NUM!	#NUM!	#NUM!	#NUM!	Q8BTI8S1650	#NUM!	#NUM!	#NUM!	#NUM!
Q8BWW4	Larp4	S578	S	La-related protein 4	sp|Q8BWW4|LARP4_MOUSE La-related protein 4 OS=Mus musculus (Mouse) OX=10090 GN=Larp4 PE=1 SV=2	1	PVAVPVSSPTATK	DTLNPVAVPVS(0.552)S(0.419)PT(0.027)AT(0.001)K	0	0	0	0	0	0	0	0	0	0	#DIV/0!	#DIV/0!	#NUM!	#NUM!	#NUM!	#NUM!	#NUM!	#NUM!	#NUM!	#NUM!	#NUM!	#NUM!	Q8BWW4S578	#NUM!	#NUM!	#NUM!	#NUM!
Q8BWY9	Cip2a	S899	S	Protein CIP2A	sp|Q8BWY9|CIP2A_MOUSE Protein CIP2A OS=Mus musculus (Mouse) OX=10090 GN=Cip2a PE=1 SV=3	1	LSGGKISPETVNL	IS(0.998)PET(0.002)VNLSI	0	0	0	0	0	0	0	0	0	0	#DIV/0!	#DIV/0!	#NUM!	#NUM!	#NUM!	#NUM!	#NUM!	#NUM!	#NUM!	#NUM!	#NUM!	#NUM!	Q8BWY9S899	#NUM!	#NUM!	#NUM!	#NUM!
Q8BZ32	Asxl2	S1121	S	Putative Polycomb group protein ASXL2	sp|Q8BZ32|ASXL2_MOUSE Putative Polycomb group protein ASXL2 OS=Mus musculus (Mouse) OX=10090 GN=Asxl2 PE=1 SV=1	1	SSKEDESDEDRVG	EDES(1)DEDRVGDEQEPISVK	0	0	0	0	0	0	0	0	0	0	#DIV/0!	#DIV/0!	#NUM!	#NUM!	#NUM!	#NUM!	#NUM!	#NUM!	#NUM!	#NUM!	#NUM!	#NUM!	Q8BZ32S1121	#NUM!	#NUM!	#NUM!	#NUM!
Q8C080	Snx16	S29	S	Sorting nexin-16	sp|Q8C080|SNX16_MOUSE Sorting nexin-16 OS=Mus musculus (Mouse) OX=10090 GN=Snx16 PE=1 SV=2	1	RNQRSSSFGSVST	S(0.006)S(0.044)S(0.946)FGS(0.004)VSTSSTSSK	0	0	0	0	0	0	0	0	0	0	#DIV/0!	#DIV/0!	#NUM!	#NUM!	#NUM!	#NUM!	#NUM!	#NUM!	#NUM!	#NUM!	#NUM!	#NUM!	Q8C080S29	#NUM!	#NUM!	#NUM!	#NUM!
Q8C0J2	Atg16l1	S248	S	Autophagy-related protein 16-1	sp|Q8C0J2|A16L1_MOUSE Autophagy-related protein 16-1 OS=Mus musculus (Mouse) OX=10090 GN=Atg16l1 PE=1 SV=1	1	VIVDETSDHTEET	EPLPVEQDDDIEVIVDET(0.199)S(0.791)DHT(0.01)EET(0.001)SPVR	0	0	0	0	0	0	0	0	0	0	#DIV/0!	#DIV/0!	#NUM!	#NUM!	#NUM!	#NUM!	#NUM!	#NUM!	#NUM!	#NUM!	#NUM!	#NUM!	Q8C0J2S248	#NUM!	#NUM!	#NUM!	#NUM!
Q8C172	Cers6	S346	S	Ceramide synthase 6	sp|Q8C172|CERS6_MOUSE Ceramide synthase 6 OS=Mus musculus (Mouse) OX=10090 GN=Cers6 PE=1 SV=1	1	RSDIESSSDDEDS	DDRS(0.006)DIES(0.109)S(0.723)S(0.162)DDEDSEPPGK	0	0	0	0	0	0	0	0	0	0	#DIV/0!	#DIV/0!	#NUM!	#NUM!	#NUM!	#NUM!	#NUM!	#NUM!	#NUM!	#NUM!	#NUM!	#NUM!	Q8C172S346	#NUM!	#NUM!	#NUM!	#NUM!
Q8C2B3	Hdac7	S398	S	Histone deacetylase 7	sp|Q8C2B3|HDAC7_MOUSE Histone deacetylase 7 OS=Mus musculus (Mouse) OX=10090 GN=Hdac7 PE=1 SV=2	1	RLRQIPSAEDLET	QIPS(0.966)AEDLET(0.034)DGGGVGPMANDGLEHR	0	0	0	0	0	0	0	0	0	0	#DIV/0!	#DIV/0!	#NUM!	#NUM!	#NUM!	#NUM!	#NUM!	#NUM!	#NUM!	#NUM!	#NUM!	#NUM!	Q8C2B3S398	#NUM!	#NUM!	#NUM!	#NUM!
Q8C3W1	#N/A	S176	S	Uncharacterized protein C1orf198 homolog	sp|Q8C3W1|CA198_MOUSE Uncharacterized protein C1orf198 homolog OS=Mus musculus (Mouse) OX=10090 GN=MGI:1916801 PE=1 SV=1	1	QSSRSSSLDALGP	S(0.027)S(0.064)S(0.909)LDALGPAR	0	0	0	0	0	0	0	0	0	0	#DIV/0!	#DIV/0!	#NUM!	#NUM!	#NUM!	#NUM!	#NUM!	#NUM!	#NUM!	#NUM!	#NUM!	#NUM!	Q8C3W1S176	#NUM!	#NUM!	#NUM!	#NUM!
Q8C525	Mb21d2	S376	S	Protein MB21D2	sp|Q8C525|M21D2_MOUSE Protein MB21D2 OS=Mus musculus (Mouse) OX=10090 GN=Mb21d2 PE=1 SV=1	1	STTSIPSPQSDGG	GS(0.016)T(0.016)T(0.016)S(0.015)IPS(0.935)PQS(0.003)DGGDPNQPDDR	0	0	0	0	0	0	0	0	0	0	#DIV/0!	#DIV/0!	#NUM!	#NUM!	#NUM!	#NUM!	#NUM!	#NUM!	#NUM!	#NUM!	#NUM!	#NUM!	Q8C525S376	#NUM!	#NUM!	#NUM!	#NUM!
Q8CFK2	Brf1	S432	S	Transcription factor IIIB 90 kDa subunit	sp|Q8CFK2|TF3B_MOUSE Transcription factor IIIB 90 kDa subunit OS=Mus musculus (Mouse) OX=10090 GN=Brf1 PE=1 SV=1	1	IRECISSPSGDPK	ECIS(0.113)S(0.884)PS(0.002)GDPK	0	0	0	0	0	0	0	0	0	0	#DIV/0!	#DIV/0!	#NUM!	#NUM!	#NUM!	#NUM!	#NUM!	#NUM!	#NUM!	#NUM!	#NUM!	#NUM!	Q8CFK2S432	#NUM!	#NUM!	#NUM!	#NUM!
Q8CHT1	Ngef	S84	S	Ephexin-1	sp|Q8CHT1|NGEF_MOUSE Ephexin-1 OS=Mus musculus (Mouse) OX=10090 GN=Ngef PE=1 SV=1	1	TSERRASDQADLP	RAS(1)DQADLPK	0	0	0	0	0	0	0	0	0	0	#DIV/0!	#DIV/0!	#NUM!	#NUM!	#NUM!	#NUM!	#NUM!	#NUM!	#NUM!	#NUM!	#NUM!	#NUM!	Q8CHT1S84	#NUM!	#NUM!	#NUM!	#NUM!
Q8CI71	Vps50	S546	S	Coiled-coil domain-containing protein 132	sp|Q8CI71|VPS50_MOUSE Syndetin OS=Mus musculus (Mouse) OX=10090 GN=Vps50 PE=1 SV=2	1	ASNGYESDEQEKS	DEETEDVLASNGYES(1)DEQEK	0	0	0	0	0	0	0	0	0	0	#DIV/0!	#DIV/0!	#NUM!	#NUM!	#NUM!	#NUM!	#NUM!	#NUM!	#NUM!	#NUM!	#NUM!	#NUM!	Q8CI71S546	#NUM!	#NUM!	#NUM!	#NUM!
Q8JZZ7	Adgrl2	S1458	S	Latrophilin-2	sp|Q8JZZ7|AGRL2_MOUSE Adhesion G protein-coupled receptor L2 OS=Mus musculus (Mouse) OX=10090 GN=Adgrl2 PE=1 SV=3	1	QISRGNSDGYIIP	GNS(0.83)DGY(0.17)IIPINK	0	0	0	0	0	0	0	0	0	0	#DIV/0!	#DIV/0!	#NUM!	#NUM!	#NUM!	#NUM!	#NUM!	#NUM!	#NUM!	#NUM!	#NUM!	#NUM!	Q8JZZ7S1458	#NUM!	#NUM!	#NUM!	#NUM!
Q8K1N2	Phldb2	S534	S	Pleckstrin homology-like domain family B member 2	sp|Q8K1N2|PHLB2_MOUSE Pleckstrin homology-like domain family B member 2 OS=Mus musculus (Mouse) OX=10090 GN=Phldb2 PE=1 SV=2	1	FLAPRGSRSDELL	GS(0.591)RS(0.409)DELLGDLTR	0	0	0	0	0	0	0	0	0	0	#DIV/0!	#DIV/0!	#NUM!	#NUM!	#NUM!	#NUM!	#NUM!	#NUM!	#NUM!	#NUM!	#NUM!	#NUM!	Q8K1N2S534	#NUM!	#NUM!	#NUM!	#NUM!
Q8K2L8	Trappc12	S10	S	Trafficking protein particle complex subunit 12	sp|Q8K2L8|TPC12_MOUSE Trafficking protein particle complex subunit 12 OS=Mus musculus (Mouse) OX=10090 GN=Trappc12 PE=1 SV=2	1	AKDGEQSPSEASP	DGEQS(0.701)PS(0.263)EAS(0.036)PSAQAGPENIPEPMSR	0	0	0	0	0	0	0	0	0	0	#DIV/0!	#DIV/0!	#NUM!	#NUM!	#NUM!	#NUM!	#NUM!	#NUM!	#NUM!	#NUM!	#NUM!	#NUM!	Q8K2L8S10	#NUM!	#NUM!	#NUM!	#NUM!
Q8K2L8	Trappc12	S128	S	Trafficking protein particle complex subunit 12	sp|Q8K2L8|TPC12_MOUSE Trafficking protein particle complex subunit 12 OS=Mus musculus (Mouse) OX=10090 GN=Trappc12 PE=1 SV=2	1;2	DTLSNGSETDGDD	LPSSTDKEVVDT(0.019)LS(0.974)NGS(0.98)ET(0.026)DGDDT(0.001)PR	0	0	0	0	0	0	0	0	0	0	#DIV/0!	#DIV/0!	#NUM!	#NUM!	#NUM!	#NUM!	#NUM!	#NUM!	#NUM!	#NUM!	#NUM!	#NUM!	Q8K2L8S128	#NUM!	#NUM!	#NUM!	#NUM!
Q8R1A4	Dock7	S1428	S	Dedicator of cytokinesis protein 7	sp|Q8R1A4|DOCK7_MOUSE Dedicator of cytokinesis protein 7 OS=Mus musculus (Mouse) OX=10090 GN=Dock7 PE=1 SV=3	1	SGSAFGSQENLRW	SPSGSAFGS(1)QENLR	0	0	0	0	0	0	0	0	0	0	#DIV/0!	#DIV/0!	#NUM!	#NUM!	#NUM!	#NUM!	#NUM!	#NUM!	#NUM!	#NUM!	#NUM!	#NUM!	Q8R1A4S1428	#NUM!	#NUM!	#NUM!	#NUM!
Q8R1A4	Dock7	S896	S	Dedicator of cytokinesis protein 7	sp|Q8R1A4|DOCK7_MOUSE Dedicator of cytokinesis protein 7 OS=Mus musculus (Mouse) OX=10090 GN=Dock7 PE=1 SV=3	1	NLNRSRSLSNSNP	S(0.695)LS(0.152)NS(0.152)NPDIS(0.001)GTPTSPDDEVR	0	0	0	0	0	0	0	0	0	0	#DIV/0!	#DIV/0!	#NUM!	#NUM!	#NUM!	#NUM!	#NUM!	#NUM!	#NUM!	#NUM!	#NUM!	#NUM!	Q8R1A4S896	#NUM!	#NUM!	#NUM!	#NUM!
Q8R550	Sh3kbp1	S274	S	SH3 domain-containing kinase-binding protein 1	sp|Q8R550|SH3K1_MOUSE SH3 domain-containing kinase-binding protein 1 OS=Mus musculus (Mouse) OX=10090 GN=Sh3kbp1 PE=1 SV=1	1	IKLRPRSIEVEND	S(1)IEVENDFLPVEK	0	0	0	0	0	0	0	0	0	0	#DIV/0!	#DIV/0!	#NUM!	#NUM!	#NUM!	#NUM!	#NUM!	#NUM!	#NUM!	#NUM!	#NUM!	#NUM!	Q8R550S274	#NUM!	#NUM!	#NUM!	#NUM!
Q8VBW5	Bbx	S242	S	HMG box transcription factor BBX	sp|Q8VBW5|BBX_MOUSE HMG box transcription factor BBX OS=Mus musculus (Mouse) OX=10090 GN=Bbx PE=1 SV=2	1	PELRQKSPLFQFA	QKS(1)PLFQFAEISSR	0	0	0	0	0	0	0	0	0	0	#DIV/0!	#DIV/0!	#NUM!	#NUM!	#NUM!	#NUM!	#NUM!	#NUM!	#NUM!	#NUM!	#NUM!	#NUM!	Q8VBW5S242	#NUM!	#NUM!	#NUM!	#NUM!
Q8VCB3	Gys2	S627	S	Glycogen [starch] synthase, liver	sp|Q8VCB3|GYS2_MOUSE Glycogen [starch] synthase, liver OS=Mus musculus (Mouse) OX=10090 GN=Gys2 PE=1 SV=2	1	FHLEPTSPPTTDG	FHLEPT(0.018)S(0.981)PPTTDGFK	0	0	0	0	0	0	0	0	0	0	#DIV/0!	#DIV/0!	#NUM!	#NUM!	#NUM!	#NUM!	#NUM!	#NUM!	#NUM!	#NUM!	#NUM!	#NUM!	Q8VCB3S627	#NUM!	#NUM!	#NUM!	#NUM!
Q8VDM1	Zgpat	S278	S	Zinc finger CCCH-type with G patch domain-containing protein	sp|Q8VDM1|ZGPAT_MOUSE Zinc finger CCCH-type with G patch domain-containing protein OS=Mus musculus (Mouse) OX=10090 GN=Zgpat PE=1 SV=1	1	ATESSDSDTGDAS	TEATESS(0.002)DS(0.997)DT(0.001)GDASDSSYAR	0	0	0	0	0	0	0	0	0	0	#DIV/0!	#DIV/0!	#NUM!	#NUM!	#NUM!	#NUM!	#NUM!	#NUM!	#NUM!	#NUM!	#NUM!	#NUM!	Q8VDM1S278	#NUM!	#NUM!	#NUM!	#NUM!
Q8VDQ8	Sirt2	S368	S	NAD-dependent protein deacetylase sirtuin-2	sp|Q8VDQ8|SIR2_MOUSE NAD-dependent protein deacetylase sirtuin-2 OS=Mus musculus (Mouse) OX=10090 GN=Sirt2 PE=1 SV=2	1	NPSTTISPGKSPP	EHANIDAQSGSQAPNPS(0.006)T(0.005)T(0.019)IS(0.97)PGK	0	0	0	0	0	0	0	0	0	0	#DIV/0!	#DIV/0!	#NUM!	#NUM!	#NUM!	#NUM!	#NUM!	#NUM!	#NUM!	#NUM!	#NUM!	#NUM!	Q8VDQ8S368	#NUM!	#NUM!	#NUM!	#NUM!
Q8VDQ8	Sirt2	S23	S	NAD-dependent protein deacetylase sirtuin-2	sp|Q8VDQ8|SIR2_MOUSE NAD-dependent protein deacetylase sirtuin-2 OS=Mus musculus (Mouse) OX=10090 GN=Sirt2 PE=1 SV=2	1;2	VQEAQDSDSDTEG	VQEAQDS(0.996)DS(0.912)DT(0.089)EGGAT(0.003)GGEAEMDFLR	0	0	0	0	0	0	0	0	0	0	#DIV/0!	#DIV/0!	#NUM!	#NUM!	#NUM!	#NUM!	#NUM!	#NUM!	#NUM!	#NUM!	#NUM!	#NUM!	Q8VDQ8S23	#NUM!	#NUM!	#NUM!	#NUM!
Q8VEH5	Epm2aip1	S147	S	EPM2A-interacting protein 1	sp|Q8VEH5|EPMIP_MOUSE EPM2A-interacting protein 1 OS=Mus musculus (Mouse) OX=10090 GN=Epm2aip1 PE=1 SV=1	1	LEGIDLSPEITRQ	EVLPDHVGVLEGIDLS(0.789)PEIT(0.211)R	0	0	0	0	0	0	0	0	0	0	#DIV/0!	#DIV/0!	#NUM!	#NUM!	#NUM!	#NUM!	#NUM!	#NUM!	#NUM!	#NUM!	#NUM!	#NUM!	Q8VEH5S147	#NUM!	#NUM!	#NUM!	#NUM!
Q8VI36	Pxn	S258	S	Paxillin	sp|Q8VI36|PAXI_MOUSE Paxillin OS=Mus musculus (Mouse) OX=10090 GN=Pxn PE=1 SV=1	1	QQQTRISASSATR	IS(0.991)AS(0.004)S(0.004)ATR	0	0	0	0	0	0	0	0	0	0	#DIV/0!	#DIV/0!	#NUM!	#NUM!	#NUM!	#NUM!	#NUM!	#NUM!	#NUM!	#NUM!	#NUM!	#NUM!	Q8VI36S258	#NUM!	#NUM!	#NUM!	#NUM!
Q91VN4	Chchd6	S164	S	MICOS complex subunit Mic25	sp|Q91VN4|MIC25_MOUSE MICOS complex subunit Mic25 OS=Mus musculus (Mouse) OX=10090 GN=Chchd6 PE=1 SV=2	1	LPKKKASLTHEQQ	AS(0.735)LT(0.265)HEQQQSAR	0	0	0	0	0	0	0	0	0	0	#DIV/0!	#DIV/0!	#NUM!	#NUM!	#NUM!	#NUM!	#NUM!	#NUM!	#NUM!	#NUM!	#NUM!	#NUM!	Q91VN4S164	#NUM!	#NUM!	#NUM!	#NUM!
Q91W69	Epn3	S457	S	Epsin-3	sp|Q91W69|EPN3_MOUSE Epsin-3 OS=Mus musculus (Mouse) OX=10090 GN=Epn3 PE=1 SV=1	1	LDPFGDSSPSCKQ	SPSTVELDPFGDS(0.532)S(0.445)PS(0.023)CK	0	0	0	0	0	0	0	0	0	0	#DIV/0!	#DIV/0!	#NUM!	#NUM!	#NUM!	#NUM!	#NUM!	#NUM!	#NUM!	#NUM!	#NUM!	#NUM!	Q91W69S457	#NUM!	#NUM!	#NUM!	#NUM!
Q91W69	Epn3	S257	S	Epsin-3	sp|Q91W69|EPN3_MOUSE Epsin-3 OS=Mus musculus (Mouse) OX=10090 GN=Epn3 PE=1 SV=1	1	SWKGDDSPVANGA	GDDS(1)PVANGAEPAGQR	0	0	0	0	0	0	0	0	0	0	#DIV/0!	#DIV/0!	#NUM!	#NUM!	#NUM!	#NUM!	#NUM!	#NUM!	#NUM!	#NUM!	#NUM!	#NUM!	Q91W69S257	#NUM!	#NUM!	#NUM!	#NUM!
Q91WL6	Snx11	S194	S	Sorting nexin-11	sp|Q91WL6|SNX11_MOUSE Sorting nexin-11 OS=Mus musculus (Mouse) OX=10090 GN=Snx11 PE=1 SV=1	1;2	GRRSSPSPPLSEE	RS(0.547)S(0.605)PS(0.846)PPLS(0.002)EEK	0	0	0	0	0	0	0	0	0	0	#DIV/0!	#DIV/0!	#NUM!	#NUM!	#NUM!	#NUM!	#NUM!	#NUM!	#NUM!	#NUM!	#NUM!	#NUM!	Q91WL6S194	#NUM!	#NUM!	#NUM!	#NUM!
Q91X20	Ash2l	S96	S	Set1/Ash2 histone methyltransferase complex subunit ASH2	sp|Q91X20|ASH2L_MOUSE Set1/Ash2 histone methyltransferase complex subunit ASH2 OS=Mus musculus (Mouse) OX=10090 GN=Ash2l PE=1 SV=1	1	MDTQAGSVDEENG	DTLEGTGDTSEVMDT(0.009)QAGS(0.991)VDEENGR	0	0	0	0	0	0	0	0	0	0	#DIV/0!	#DIV/0!	#NUM!	#NUM!	#NUM!	#NUM!	#NUM!	#NUM!	#NUM!	#NUM!	#NUM!	#NUM!	Q91X20S96	#NUM!	#NUM!	#NUM!	#NUM!
Q91ZP3	Lpin1	S285	S	Phosphatidate phosphatase LPIN1	sp|Q91ZP3|LPIN1_MOUSE Phosphatidate phosphatase LPIN1 OS=Mus musculus (Mouse) OX=10090 GN=Lpin1 PE=1 SV=1	1	RPSTPKSDSELVS	PST(0.007)PKS(0.962)DS(0.031)ELVSK	0	0	0	0	0	0	0	0	0	0	#DIV/0!	#DIV/0!	#NUM!	#NUM!	#NUM!	#NUM!	#NUM!	#NUM!	#NUM!	#NUM!	#NUM!	#NUM!	Q91ZP3S285	#NUM!	#NUM!	#NUM!	#NUM!
Q920Q8	Ivns1abp	S322	S	Influenza virus NS1A-binding protein homolog	sp|Q920Q8|NS1BP_MOUSE Influenza virus NS1A-binding protein homolog OS=Mus musculus (Mouse) OX=10090 GN=Ivns1abp PE=1 SV=2	1;2	FLHGRNSPQSSPT	NS(1)PQS(0.01)S(0.954)PT(0.033)S(0.002)TPK	0	0	0	0	0	0	0	0	0	0	#DIV/0!	#DIV/0!	#NUM!	#NUM!	#NUM!	#NUM!	#NUM!	#NUM!	#NUM!	#NUM!	#NUM!	#NUM!	Q920Q8S322	#NUM!	#NUM!	#NUM!	#NUM!
Q923J1	Trpm7	S1849	S	Transient receptor potential cation channel subfamily M member 7	sp|Q923J1|TRPM7_MOUSE Transient receptor potential cation channel subfamily M member 7 OS=Mus musculus (Mouse) OX=10090 GN=Trpm7 PE=1 SV=1	1	NLQSGNSTKESEA	IIFPQDESS(0.001)DLNLQS(0.37)GNS(0.526)T(0.104)K	0	0	0	0	0	0	0	0	0	0	#DIV/0!	#DIV/0!	#NUM!	#NUM!	#NUM!	#NUM!	#NUM!	#NUM!	#NUM!	#NUM!	#NUM!	#NUM!	Q923J1S1849	#NUM!	#NUM!	#NUM!	#NUM!
Q923Q2	Stard13	S557	S	StAR-related lipid transfer protein 13	sp|Q923Q2|STA13_MOUSE StAR-related lipid transfer protein 13 OS=Mus musculus (Mouse) OX=10090 GN=Stard13 PE=1 SV=5	1	VERDRTSLNESEA	DRT(0.425)S(0.575)LNESEATGVR	0	0	0	0	0	0	0	0	0	0	#DIV/0!	#DIV/0!	#NUM!	#NUM!	#NUM!	#NUM!	#NUM!	#NUM!	#NUM!	#NUM!	#NUM!	#NUM!	Q923Q2S557	#NUM!	#NUM!	#NUM!	#NUM!
Q924Z4	Cers2	S349	S	Ceramide synthase 2	sp|Q924Z4|CERS2_MOUSE Ceramide synthase 2 OS=Mus musculus (Mouse) OX=10090 GN=Cers2 PE=1 SV=1	1	REETESSEGEETA	SDREETES(0.201)S(0.799)EGEETAAGAGAK	0	0	0	0	0	0	0	0	0	0	#DIV/0!	#DIV/0!	#NUM!	#NUM!	#NUM!	#NUM!	#NUM!	#NUM!	#NUM!	#NUM!	#NUM!	#NUM!	Q924Z4S349	#NUM!	#NUM!	#NUM!	#NUM!
Q925J9	Med1	S1481	S	Mediator of RNA polymerase II transcription subunit 1	sp|Q925J9|MED1_MOUSE Mediator of RNA polymerase II transcription subunit 1 OS=Mus musculus (Mouse) OX=10090 GN=Med1 PE=1 SV=2	1	ERSYQNSPSSEDG	S(0.002)Y(0.002)QNS(0.706)PS(0.145)S(0.145)EDGIRPLPEYSTEK	0	0	0	0	0	0	0	0	0	0	#DIV/0!	#DIV/0!	#NUM!	#NUM!	#NUM!	#NUM!	#NUM!	#NUM!	#NUM!	#NUM!	#NUM!	#NUM!	Q925J9S1481	#NUM!	#NUM!	#NUM!	#NUM!
Q99J36	Thumpd1	S88	S	THUMP domain-containing protein 1	sp|Q99J36|THUM1_MOUSE THUMP domain-containing protein 1 OS=Mus musculus (Mouse) OX=10090 GN=Thumpd1 PE=1 SV=1	1;2	DQQPSGSEGEDDD	FIDKDQQPS(1)GS(1)EGEDDDAEAALK	0	0	0	0	0	0	0	0	0	0	#DIV/0!	#DIV/0!	#NUM!	#NUM!	#NUM!	#NUM!	#NUM!	#NUM!	#NUM!	#NUM!	#NUM!	#NUM!	Q99J36S88	#NUM!	#NUM!	#NUM!	#NUM!
Q99KG3	Rbm10	S738	S	RNA-binding protein 10	sp|Q99KG3|RBM10_MOUSE RNA-binding protein 10 OS=Mus musculus (Mouse) OX=10090 GN=Rbm10 PE=1 SV=1	1;2	YSGESDSEEEQER	GLVAAYS(0.001)GES(0.999)DS(1)EEEQER	0	0	0	0	0	0	0	0	0	0	#DIV/0!	#DIV/0!	#NUM!	#NUM!	#NUM!	#NUM!	#NUM!	#NUM!	#NUM!	#NUM!	#NUM!	#NUM!	Q99KG3S738	#NUM!	#NUM!	#NUM!	#NUM!
Q99KG5	Lsr	S471	S	Lipolysis-stimulated lipoprotein receptor	sp|Q99KG5|LSR_MOUSE Lipolysis-stimulated lipoprotein receptor OS=Mus musculus (Mouse) OX=10090 GN=Lsr PE=1 SV=1	1	AYAPPRSRSRDDL	S(0.595)RS(0.405)RDDLYDPDDPR	0	0	0	0	0	0	0	0	0	0	#DIV/0!	#DIV/0!	#NUM!	#NUM!	#NUM!	#NUM!	#NUM!	#NUM!	#NUM!	#NUM!	#NUM!	#NUM!	Q99KG5S471	#NUM!	#NUM!	#NUM!	#NUM!
Q99LC5	Etfa	S207	S	Electron transfer flavoprotein subunit alpha, mitochondrial	sp|Q99LC5|ETFA_MOUSE Electron transfer flavoprotein subunit alpha, mitochondrial OS=Mus musculus (Mouse) OX=10090 GN=Etfa PE=1 SV=2	1	DQKLTKSDRPELT	S(1)DRPELTGAK	0	0	0	0	0	0	0	0	0	0	#DIV/0!	#DIV/0!	#NUM!	#NUM!	#NUM!	#NUM!	#NUM!	#NUM!	#NUM!	#NUM!	#NUM!	#NUM!	Q99LC5S207	#NUM!	#NUM!	#NUM!	#NUM!
Q99MR1	Gigyf1	S343	S	PERQ amino acid-rich with GYF domain-containing protein 1	sp|Q99MR1|GGYF1_MOUSE GRB10-interacting GYF protein 1 OS=Mus musculus (Mouse) OX=10090 GN=Gigyf1 PE=1 SV=2	1	EEEEEPSEGVDEE	GLEEEEEEEEEPS(1)EGVDEERPEAGGK	0	0	0	0	0	0	0	0	0	0	#DIV/0!	#DIV/0!	#NUM!	#NUM!	#NUM!	#NUM!	#NUM!	#NUM!	#NUM!	#NUM!	#NUM!	#NUM!	Q99MR1S343	#NUM!	#NUM!	#NUM!	#NUM!
Q99NF3	Cep41	S96	S	Centrosomal protein of 41 kDa	sp|Q99NF3|CEP41_MOUSE Centrosomal protein of 41 kDa OS=Mus musculus (Mouse) OX=10090 GN=Cep41 PE=1 SV=1	1	RLEDNDSATSEAD	LEDNDS(0.964)AT(0.035)S(0.001)EADAEIAAK	0	0	0	0	0	0	0	0	0	0	#DIV/0!	#DIV/0!	#NUM!	#NUM!	#NUM!	#NUM!	#NUM!	#NUM!	#NUM!	#NUM!	#NUM!	#NUM!	Q99NF3S96	#NUM!	#NUM!	#NUM!	#NUM!
Q99P31	Hspbp1	S349	S	Hsp70-binding protein 1	sp|Q99P31|HPBP1_MOUSE Hsp70-binding protein 1 OS=Mus musculus (Mouse) OX=10090 GN=Hspbp1 PE=1 SV=1	1	LQTCFSSPTDDSM	LLQT(0.002)CFS(0.32)S(0.665)PT(0.011)DDS(0.002)MDR	0	0	0	0	0	0	0	0	0	0	#DIV/0!	#DIV/0!	#NUM!	#NUM!	#NUM!	#NUM!	#NUM!	#NUM!	#NUM!	#NUM!	#NUM!	#NUM!	Q99P31S349	#NUM!	#NUM!	#NUM!	#NUM!
Q99PG2	Ogfr	S616	S	Opioid growth factor receptor	sp|Q99PG2|OGFR_MOUSE Opioid growth factor receptor OS=Mus musculus (Mouse) OX=10090 GN=Ogfr PE=1 SV=1	1	TTGTSMSESEELA	SLGEDPDSDT(0.001)T(0.002)GT(0.026)S(0.082)MS(0.639)ES(0.251)EELAR	0	0	0	0	0	0	0	0	0	0	#DIV/0!	#DIV/0!	#NUM!	#NUM!	#NUM!	#NUM!	#NUM!	#NUM!	#NUM!	#NUM!	#NUM!	#NUM!	Q99PG2S616	#NUM!	#NUM!	#NUM!	#NUM!
Q9CQV4	Retreg3	S260	S	Protein FAM134C	sp|Q9CQV4|RETR3_MOUSE Reticulophagy regulator 3 OS=Mus musculus (Mouse) OX=10090 GN=Retreg3 PE=1 SV=1	1;2	TDSHSDSEEELAA	AT(0.097)DS(0.476)HS(0.571)DS(0.856)EEELAAFCPQLDDSTVAR	0	0	0	0	0	0	0	0	0	0	#DIV/0!	#DIV/0!	#NUM!	#NUM!	#NUM!	#NUM!	#NUM!	#NUM!	#NUM!	#NUM!	#NUM!	#NUM!	Q9CQV4S260	#NUM!	#NUM!	#NUM!	#NUM!
Q9CVD2	Atxn3	S219	S	Ataxin-3	sp|Q9CVD2|ATX3_MOUSE Ataxin-3 OS=Mus musculus (Mouse) OX=10090 GN=Atxn3 PE=1 SV=2	1	LEAADGSGIFDED	VLEAADGS(1)GIFDEDEDDLQR	0	0	0	0	0	0	0	0	0	0	#DIV/0!	#DIV/0!	#NUM!	#NUM!	#NUM!	#NUM!	#NUM!	#NUM!	#NUM!	#NUM!	#NUM!	#NUM!	Q9CVD2S219	#NUM!	#NUM!	#NUM!	#NUM!
Q9CWK3	Cd2bp2	S196	S	CD2 antigen cytoplasmic tail-binding protein 2	sp|Q9CWK3|CD2B2_MOUSE CD2 antigen cytoplasmic tail-binding protein 2 OS=Mus musculus (Mouse) OX=10090 GN=Cd2bp2 PE=1 SV=1	1	GTGRPNSPQRLDR	GTGRPNS(1)PQR	0	0	0	0	0	0	0	0	0	0	#DIV/0!	#DIV/0!	#NUM!	#NUM!	#NUM!	#NUM!	#NUM!	#NUM!	#NUM!	#NUM!	#NUM!	#NUM!	Q9CWK3S196	#NUM!	#NUM!	#NUM!	#NUM!
Q9CWP6	Mospd2	S261	S	Motile sperm domain-containing protein 2	sp|Q9CWP6|MSPD2_MOUSE Motile sperm domain-containing protein 2 OS=Mus musculus (Mouse) OX=10090 GN=Mospd2 PE=1 SV=2	1	ENGPIASEDETSS	YSYPPLVDDDFQTPLCENGPIAS(0.999)EDETSSK	0	0	0	0	0	0	0	0	0	0	#DIV/0!	#DIV/0!	#NUM!	#NUM!	#NUM!	#NUM!	#NUM!	#NUM!	#NUM!	#NUM!	#NUM!	#NUM!	Q9CWP6S261	#NUM!	#NUM!	#NUM!	#NUM!
Q9CX66	D10Wsu102e	S143	S	Uncharacterized protein C12orf45 homolog	sp|Q9CX66|CL045_MOUSE Uncharacterized protein C12orf45 homolog OS=Mus musculus (Mouse) OX=10090 GN=D10Wsu102e PE=1 SV=1	1	DSSGDSSESEEDV	DS(0.056)S(0.056)GDS(0.155)S(0.732)ES(0.001)EEDVCVPSEVTIENIK	0	0	0	0	0	0	0	0	0	0	#DIV/0!	#DIV/0!	#NUM!	#NUM!	#NUM!	#NUM!	#NUM!	#NUM!	#NUM!	#NUM!	#NUM!	#NUM!	Q9CX66S143	#NUM!	#NUM!	#NUM!	#NUM!
Q9CZH7	Mxra7	S96	S	Matrix-remodeling-associated protein 7	sp|Q9CZH7|MXRA7_MOUSE Matrix-remodeling-associated protein 7 OS=Mus musculus (Mouse) OX=10090 GN=Mxra7 PE=1 SV=2	1	QDEDSDSEMGPPT	QDEDS(0.356)DS(0.644)EMGPPTEEPEEEDGAAFSFK	0	0	0	0	0	0	0	0	0	0	#DIV/0!	#DIV/0!	#NUM!	#NUM!	#NUM!	#NUM!	#NUM!	#NUM!	#NUM!	#NUM!	#NUM!	#NUM!	Q9CZH7S96	#NUM!	#NUM!	#NUM!	#NUM!
Q9D1F4	Akt1s1	S204	S	Proline-rich AKT1 substrate 1	sp|Q9D1F4|AKTS1_MOUSE Proline-rich AKT1 substrate 1 OS=Mus musculus (Mouse) OX=10090 GN=Akt1s1 PE=1 SV=1	1	RTEARSSDEENGP	S(0.252)S(0.748)DEENGPPSSPDLDR	0	0	0	0	0	0	0	0	0	0	#DIV/0!	#DIV/0!	#NUM!	#NUM!	#NUM!	#NUM!	#NUM!	#NUM!	#NUM!	#NUM!	#NUM!	#NUM!	Q9D1F4S204	#NUM!	#NUM!	#NUM!	#NUM!
Q9D2D7	Znf687	S254	S	Zinc finger protein 687	sp|Q9D2D7|ZN687_MOUSE Zinc finger protein 687 OS=Mus musculus (Mouse) OX=10090 GN=Znf687 PE=1 SV=1	1	GIPASVSPPQVAG	GPGSSPETAGIPAS(0.042)VS(0.957)PPQVAGVSFK	0	0	0	0	0	0	0	0	0	0	#DIV/0!	#DIV/0!	#NUM!	#NUM!	#NUM!	#NUM!	#NUM!	#NUM!	#NUM!	#NUM!	#NUM!	#NUM!	Q9D2D7S254	#NUM!	#NUM!	#NUM!	#NUM!
Q9D2V7	Coro7	S459	S	Coronin-7	sp|Q9D2V7|CORO7_MOUSE Coronin-7 OS=Mus musculus (Mouse) OX=10090 GN=Coro7 PE=1 SV=2	1	TSPSQRSLQSLLG	S(1)LQSLLGPSSK	0	0	0	0	0	0	0	0	0	0	#DIV/0!	#DIV/0!	#NUM!	#NUM!	#NUM!	#NUM!	#NUM!	#NUM!	#NUM!	#NUM!	#NUM!	#NUM!	Q9D2V7S459	#NUM!	#NUM!	#NUM!	#NUM!
Q9D7W5	Med8	S82	S	Mediator of RNA polymerase II transcription subunit 8	sp|Q9D7W5|MED8_MOUSE Mediator of RNA polymerase II transcription subunit 8 OS=Mus musculus (Mouse) OX=10090 GN=Med8 PE=1 SV=1	1	IIPLVLSPDRDED	NQVIIPLVLS(1)PDRDEDLMR	0	0	0	0	0	0	0	0	0	0	#DIV/0!	#DIV/0!	#NUM!	#NUM!	#NUM!	#NUM!	#NUM!	#NUM!	#NUM!	#NUM!	#NUM!	#NUM!	Q9D7W5S82	#NUM!	#NUM!	#NUM!	#NUM!
Q9DA75	Mfsd2a	S523	S	Sodium-dependent lysophosphatidylcholine symporter 1	sp|Q9DA75|NLS1_MOUSE Sodium-dependent lysophosphatidylcholine symporter 1 OS=Mus musculus (Mouse) OX=10090 GN=Mfsd2a PE=1 SV=1	1	ASSSGCSDTDSTE	EEASS(0.001)S(0.003)GCS(0.992)DT(0.004)DSTELASIL	0	0	0	0	0	0	0	0	0	0	#DIV/0!	#DIV/0!	#NUM!	#NUM!	#NUM!	#NUM!	#NUM!	#NUM!	#NUM!	#NUM!	#NUM!	#NUM!	Q9DA75S523	#NUM!	#NUM!	#NUM!	#NUM!
Q9DAY6	Yae1d1	S12	S		tr|Q9DAY6|Q9DAY6_MOUSE Yae1_N domain-containing protein OS=Mus musculus (Mouse) OX=10090 GN=Yae1d1 PE=1 SV=1	1	AAPENASPGDQDV	AAPENAS(1)PGDQDVFDEEADESLLAQR	0	0	0	0	0	0	0	0	0	0	#DIV/0!	#DIV/0!	#NUM!	#NUM!	#NUM!	#NUM!	#NUM!	#NUM!	#NUM!	#NUM!	#NUM!	#NUM!	Q9DAY6S12	#NUM!	#NUM!	#NUM!	#NUM!
Q9DBM2	Ehhadh	S690	S	Peroxisomal bifunctional enzyme;Enoyl-CoA hydratase/3,2-trans-enoyl-CoA isomerase;3-hydroxyacyl-CoA dehydrogenase	sp|Q9DBM2|ECHP_MOUSE Peroxisomal bifunctional enzyme OS=Mus musculus (Mouse) OX=10090 GN=Ehhadh PE=1 SV=4	1	IPQLEPSDYLRRL	QNPDIPQLEPS(1)DYLR	0	0	0	0	0	0	0	0	0	0	#DIV/0!	#DIV/0!	#NUM!	#NUM!	#NUM!	#NUM!	#NUM!	#NUM!	#NUM!	#NUM!	#NUM!	#NUM!	Q9DBM2S690	#NUM!	#NUM!	#NUM!	#NUM!
Q9DBR1	Xrn2	S501	S	5'-3' exoribonuclease 2	sp|Q9DBR1|XRN2_MOUSE 5'-3' exoribonuclease 2 OS=Mus musculus (Mouse) OX=10090 GN=Xrn2 PE=1 SV=1	1;2	KAEDSDSEPEPED	RKAEDS(1)DS(1)EPEPEDNVR	0	0	0	0	0	0	0	0	0	0	#DIV/0!	#DIV/0!	#NUM!	#NUM!	#NUM!	#NUM!	#NUM!	#NUM!	#NUM!	#NUM!	#NUM!	#NUM!	Q9DBR1S501	#NUM!	#NUM!	#NUM!	#NUM!
Q9DBS9	Osbpl3	S340	S	Oxysterol-binding protein-related protein 3	sp|Q9DBS9|OSBL3_MOUSE Oxysterol-binding protein-related protein 3 OS=Mus musculus (Mouse) OX=10090 GN=Osbpl3 PE=1 SV=2	1	ELDTSPSPSAQVV	QLMELDT(0.055)S(0.216)PS(0.715)PS(0.014)AQVVGLK	0	0	0	0	0	0	0	0	0	0	#DIV/0!	#DIV/0!	#NUM!	#NUM!	#NUM!	#NUM!	#NUM!	#NUM!	#NUM!	#NUM!	#NUM!	#NUM!	Q9DBS9S340	#NUM!	#NUM!	#NUM!	#NUM!
Q9DCS9	Ndufb10	S4	S	NADH dehydrogenase [ubiquinone] 1 beta subcomplex subunit 10	sp|Q9DCS9|NDUBA_MOUSE NADH dehydrogenase [ubiquinone] 1 beta subcomplex subunit 10 OS=Mus musculus (Mouse) OX=10090 GN=Ndufb10 PE=1 SV=3	1	___MPDSWDKDVY	PDS(1)WDKDVYPEPPSR	0	0	0	0	0	0	0	0	0	0	#DIV/0!	#DIV/0!	#NUM!	#NUM!	#NUM!	#NUM!	#NUM!	#NUM!	#NUM!	#NUM!	#NUM!	#NUM!	Q9DCS9S4	#NUM!	#NUM!	#NUM!	#NUM!
Q9EPN1	Nbea	S1519	S	Neurobeachin	sp|Q9EPN1|NBEA_MOUSE Neurobeachin OS=Mus musculus (Mouse) OX=10090 GN=Nbea PE=1 SV=1	1	NVPGNLSPIKDPD	TPLENVPGNLS(1)PIKDPDR	0	0	0	0	0	0	0	0	0	0	#DIV/0!	#DIV/0!	#NUM!	#NUM!	#NUM!	#NUM!	#NUM!	#NUM!	#NUM!	#NUM!	#NUM!	#NUM!	Q9EPN1S1519	#NUM!	#NUM!	#NUM!	#NUM!
Q9EQP2	Ehd4	S162	S	EH domain-containing protein 4	sp|Q9EQP2|EHD4_MOUSE EH domain-containing protein 4 OS=Mus musculus (Mouse) OX=10090 GN=Ehd4 PE=1 SV=1	1	DSPGILSGEKQRI	SISIIDSPGILS(1)GEK	0	0	0	0	0	0	0	0	0	0	#DIV/0!	#DIV/0!	#NUM!	#NUM!	#NUM!	#NUM!	#NUM!	#NUM!	#NUM!	#NUM!	#NUM!	#NUM!	Q9EQP2S162	#NUM!	#NUM!	#NUM!	#NUM!
Q9ERU9	Ranbp2	S2134	S	E3 SUMO-protein ligase RanBP2	sp|Q9ERU9|RBP2_MOUSE E3 SUMO-protein ligase RanBP2 OS=Mus musculus (Mouse) OX=10090 GN=Ranbp2 PE=1 SV=2	1	VGTDEESDVTQEE	LNQSGASVGTDEES(0.984)DVT(0.016)QEEER	0	0	0	0	0	0	0	0	0	0	#DIV/0!	#DIV/0!	#NUM!	#NUM!	#NUM!	#NUM!	#NUM!	#NUM!	#NUM!	#NUM!	#NUM!	#NUM!	Q9ERU9S2134	#NUM!	#NUM!	#NUM!	#NUM!
Q9ESC8	Aff4	S809	S	AF4/FMR2 family member 4	sp|Q9ESC8|AFF4_MOUSE AF4/FMR2 family member 4 OS=Mus musculus (Mouse) OX=10090 GN=Aff4 PE=1 SV=1	1	EKDLLPSPAGPIL	EKDLLPS(1)PAGPILSK	0	0	0	0	0	0	0	0	0	0	#DIV/0!	#DIV/0!	#NUM!	#NUM!	#NUM!	#NUM!	#NUM!	#NUM!	#NUM!	#NUM!	#NUM!	#NUM!	Q9ESC8S809	#NUM!	#NUM!	#NUM!	#NUM!
Q9ESE1	Lrba	S999	S	Lipopolysaccharide-responsive and beige-like anchor protein	sp|Q9ESE1|LRBA_MOUSE Lipopolysaccharide-responsive and beige-like anchor protein OS=Mus musculus (Mouse) OX=10090 GN=Lrba PE=1 SV=1	1	SSIGRASSIDSAS	AS(0.5)S(0.043)IDS(0.436)AS(0.015)NT(0.006)ELQTHDMSSDEK	0	0	0	0	0	0	0	0	0	0	#DIV/0!	#DIV/0!	#NUM!	#NUM!	#NUM!	#NUM!	#NUM!	#NUM!	#NUM!	#NUM!	#NUM!	#NUM!	Q9ESE1S999	#NUM!	#NUM!	#NUM!	#NUM!
Q9ESL4	Map3k20	S638	S	Mitogen-activated protein kinase kinase kinase MLT	sp|Q9ESL4|M3K20_MOUSE Mitogen-activated protein kinase kinase kinase 20 OS=Mus musculus (Mouse) OX=10090 GN=Map3k20 PE=1 SV=1	1	NPSRSSSPTQYGL	S(0.011)S(0.18)S(0.765)PT(0.043)QYGLSR	0	0	0	0	0	0	0	0	0	0	#DIV/0!	#DIV/0!	#NUM!	#NUM!	#NUM!	#NUM!	#NUM!	#NUM!	#NUM!	#NUM!	#NUM!	#NUM!	Q9ESL4S638	#NUM!	#NUM!	#NUM!	#NUM!
Q9JII1	Inpp5e	S245	S	72 kDa inositol polyphosphate 5-phosphatase	sp|Q9JII1|INP5E_MOUSE Phosphatidylinositol polyphosphate 5-phosphatase type IV OS=Mus musculus (Mouse) OX=10090 GN=Inpp5e PE=1 SV=1	1	GPSRPRSPLAGDD	S(1)PLAGDDHSIHSAR	0	0	0	0	0	0	0	0	0	0	#DIV/0!	#DIV/0!	#NUM!	#NUM!	#NUM!	#NUM!	#NUM!	#NUM!	#NUM!	#NUM!	#NUM!	#NUM!	Q9JII1S245	#NUM!	#NUM!	#NUM!	#NUM!
Q9JJ48	Zc3h8	S85	S	Zinc finger CCCH domain-containing protein 8	sp|Q9JJ48|ZC3H8_MOUSE Zinc finger CCCH domain-containing protein 8 OS=Mus musculus (Mouse) OX=10090 GN=Zc3h8 PE=1 SV=2	1	KDYDPYSDGETCS	DYDPY(0.002)S(0.99)DGET(0.008)CSQGSEDNFDK	0	0	0	0	0	0	0	0	0	0	#DIV/0!	#DIV/0!	#NUM!	#NUM!	#NUM!	#NUM!	#NUM!	#NUM!	#NUM!	#NUM!	#NUM!	#NUM!	Q9JJ48S85	#NUM!	#NUM!	#NUM!	#NUM!
Q9JJG9	Noa1	S421	S	Nitric oxide-associated protein 1	sp|Q9JJG9|NOA1_MOUSE Nitric oxide-associated protein 1 OS=Mus musculus (Mouse) OX=10090 GN=Noa1 PE=1 SV=1	1	KAEEDLSEEEQSQ	AEEDLS(1)EEEQSQLNQLK	0	0	0	0	0	0	0	0	0	0	#DIV/0!	#DIV/0!	#NUM!	#NUM!	#NUM!	#NUM!	#NUM!	#NUM!	#NUM!	#NUM!	#NUM!	#NUM!	Q9JJG9S421	#NUM!	#NUM!	#NUM!	#NUM!
Q9JLQ0	Cd2ap	S404	S	CD2-associated protein	sp|Q9JLQ0|CD2AP_MOUSE CD2-associated protein OS=Mus musculus (Mouse) OX=10090 GN=Cd2ap PE=1 SV=3	1	ASNLLRSPGAVYP	S(1)PGAVYPK	0	0	0	0	0	0	0	0	0	0	#DIV/0!	#DIV/0!	#NUM!	#NUM!	#NUM!	#NUM!	#NUM!	#NUM!	#NUM!	#NUM!	#NUM!	#NUM!	Q9JLQ0S404	#NUM!	#NUM!	#NUM!	#NUM!
Q9QXL2	Kif21a	S257	S	Kinesin-like protein KIF21A	sp|Q9QXL2|KI21A_MOUSE Kinesin-like protein KIF21A OS=Mus musculus (Mouse) OX=10090 GN=Kif21a PE=1 SV=2	1	NKLISESSPMNEF	LIS(0.032)ES(0.53)S(0.437)PMNEFETLTAK	0	0	0	0	0	0	0	0	0	0	#DIV/0!	#DIV/0!	#NUM!	#NUM!	#NUM!	#NUM!	#NUM!	#NUM!	#NUM!	#NUM!	#NUM!	#NUM!	Q9QXL2S257	#NUM!	#NUM!	#NUM!	#NUM!
Q9QXZ0	Macf1	S3891	S	Microtubule-actin cross-linking factor 1	sp|Q9QXZ0|MACF1_MOUSE Microtubule-actin cross-linking factor 1 OS=Mus musculus (Mouse) OX=10090 GN=Macf1 PE=1 SV=2	1	KRQGSFSEDVISH	QGS(0.292)FS(0.708)EDVISHK	0	0	0	0	0	0	0	0	0	0	#DIV/0!	#DIV/0!	#NUM!	#NUM!	#NUM!	#NUM!	#NUM!	#NUM!	#NUM!	#NUM!	#NUM!	#NUM!	Q9QXZ0S3891	#NUM!	#NUM!	#NUM!	#NUM!
Q9QY06	Myo9b	S1113	S	Unconventional myosin-IXb	sp|Q9QY06|MYO9B_MOUSE Unconventional myosin-IXb OS=Mus musculus (Mouse) OX=10090 GN=Myo9b PE=1 SV=2	1	PKKETPSPEMETA	KET(0.209)PS(0.559)PEMET(0.232)AAQK	0	0	0	0	0	0	0	0	0	0	#DIV/0!	#DIV/0!	#NUM!	#NUM!	#NUM!	#NUM!	#NUM!	#NUM!	#NUM!	#NUM!	#NUM!	#NUM!	Q9QY06S1113	#NUM!	#NUM!	#NUM!	#NUM!
Q9R0H0	Acox1	S511	S	Peroxisomal acyl-coenzyme A oxidase 1	sp|Q9R0H0|ACOX1_MOUSE Peroxisomal acyl-coenzyme A oxidase 1 OS=Mus musculus (Mouse) OX=10090 GN=Acox1 PE=1 SV=5	1	QVSHRKSKEVAWN	S(1)KEVAWNLTSVDLVR	0	0	0	0	0	0	0	0	0	0	#DIV/0!	#DIV/0!	#NUM!	#NUM!	#NUM!	#NUM!	#NUM!	#NUM!	#NUM!	#NUM!	#NUM!	#NUM!	Q9R0H0S511	#NUM!	#NUM!	#NUM!	#NUM!
Q9WTU0	Phf2	S458	S	Lysine-specific demethylase PHF2	sp|Q9WTU0|PHF2_MOUSE Lysine-specific demethylase PHF2 OS=Mus musculus (Mouse) OX=10090 GN=Phf2 PE=1 SV=2	1	EVNAAASSDEVCD	T(0.002)VRPEVNAAAS(0.793)S(0.205)DEVCDGDR	0	0	0	0	0	0	0	0	0	0	#DIV/0!	#DIV/0!	#NUM!	#NUM!	#NUM!	#NUM!	#NUM!	#NUM!	#NUM!	#NUM!	#NUM!	#NUM!	Q9WTU0S458	#NUM!	#NUM!	#NUM!	#NUM!
Q9WU42	Ncor2	S921	S	Nuclear receptor corepressor 2	sp|Q9WU42|NCOR2_MOUSE Nuclear receptor corepressor 2 OS=Mus musculus (Mouse) OX=10090 GN=Ncor2 PE=1 SV=3	1	DSSATCSADEVDE	GSSSGATQDSDSS(0.001)AT(0.224)CS(0.774)ADEVDEPEGGDK	0	0	0	0	0	0	0	0	0	0	#DIV/0!	#DIV/0!	#NUM!	#NUM!	#NUM!	#NUM!	#NUM!	#NUM!	#NUM!	#NUM!	#NUM!	#NUM!	Q9WU42S921	#NUM!	#NUM!	#NUM!	#NUM!
Q9WVL3	Slc12a7	S33	S	Solute carrier family 12 member 7	sp|Q9WVL3|S12A7_MOUSE Solute carrier family 12 member 7 OS=Mus musculus (Mouse) OX=10090 GN=Slc12a7 PE=1 SV=1	1	EPESPESVDQTSP	T(0.048)EEPES(0.388)PES(0.564)VDQTSPTPGDGNPR	0	0	0	0	0	0	0	0	0	0	#DIV/0!	#DIV/0!	#NUM!	#NUM!	#NUM!	#NUM!	#NUM!	#NUM!	#NUM!	#NUM!	#NUM!	#NUM!	Q9WVL3S33	#NUM!	#NUM!	#NUM!	#NUM!
Q9Z0P4	Palm	S248	S	Paralemmin-1	sp|Q9Z0P4|PALM_MOUSE Paralemmin-1 OS=Mus musculus (Mouse) OX=10090 GN=Palm PE=1 SV=1	1	TLSEAGSTAGPAE	ADEVTLSEAGS(0.776)T(0.224)AGPAEPR	0	0	0	0	0	0	0	0	0	0	#DIV/0!	#DIV/0!	#NUM!	#NUM!	#NUM!	#NUM!	#NUM!	#NUM!	#NUM!	#NUM!	#NUM!	#NUM!	Q9Z0P4S248	#NUM!	#NUM!	#NUM!	#NUM!
Q9Z0U1	Tjp2	S902	S	Tight junction protein ZO-2	sp|Q9Z0U1|ZO2_MOUSE Tight junction protein ZO-2 OS=Mus musculus (Mouse) OX=10090 GN=Tjp2 PE=1 SV=2	1;2	CDSRLISDFEDTD	LIS(0.994)DFEDT(0.006)DGEGGAY(0.459)T(0.541)DNELEEPAEEPLVSSITR	0	0	0	0	0	0	0	0	0	0	#DIV/0!	#DIV/0!	#NUM!	#NUM!	#NUM!	#NUM!	#NUM!	#NUM!	#NUM!	#NUM!	#NUM!	#NUM!	Q9Z0U1S902	#NUM!	#NUM!	#NUM!	#NUM!
Q9Z103	Adnp	S959	S	Activity-dependent neuroprotector homeobox protein	sp|Q9Z103|ADNP_MOUSE Activity-dependent neuroprotector homeobox protein OS=Mus musculus (Mouse) OX=10090 GN=Adnp PE=1 SV=2	1	KLMHDASDSEVDQ	LMHDAS(0.995)DS(0.005)EVDQDDVVEWK	0	0	0	0	0	0	0	0	0	0	#DIV/0!	#DIV/0!	#NUM!	#NUM!	#NUM!	#NUM!	#NUM!	#NUM!	#NUM!	#NUM!	#NUM!	#NUM!	Q9Z103S959	#NUM!	#NUM!	#NUM!	#NUM!
Q9Z191	Eya4	S338	S	Eyes absent homolog 4	sp|Q9Z191|EYA4_MOUSE Eyes absent homolog 4 OS=Mus musculus (Mouse) OX=10090 GN=Eya4 PE=2 SV=2	1	GRKNNPSPPPDSD	NNPS(0.999)PPPDS(0.001)DLER	0	0	0	0	0	0	0	0	0	0	#DIV/0!	#DIV/0!	#NUM!	#NUM!	#NUM!	#NUM!	#NUM!	#NUM!	#NUM!	#NUM!	#NUM!	#NUM!	Q9Z191S338	#NUM!	#NUM!	#NUM!	#NUM!
Q9Z1X2	Ptdss2	S12	S	Phosphatidylserine synthase 2	sp|Q9Z1X2|PTSS2_MOUSE Phosphatidylserine synthase 2 OS=Mus musculus (Mouse) OX=10090 GN=Ptdss2 PE=1 SV=2	1	RRVAGGSGSESPL	VAGGS(0.767)GS(0.233)ESPLLK	0	0	0	0	0	0	0	0	0	0	#DIV/0!	#DIV/0!	#NUM!	#NUM!	#NUM!	#NUM!	#NUM!	#NUM!	#NUM!	#NUM!	#NUM!	#NUM!	Q9Z1X2S12	#NUM!	#NUM!	#NUM!	#NUM!
Q9Z223	Mocs2	S23	S	Molybdopterin synthase catalytic subunit	sp|Q9Z223|MOC2B_MOUSE Molybdopterin synthase catalytic subunit OS=Mus musculus (Mouse) OX=10090 GN=Mocs2 PE=1 SV=3	1	SPSSRQSVEDNAS	QS(1)VEDNASEPSGK	0	0	0	0	0	0	0	0	0	0	#DIV/0!	#DIV/0!	#NUM!	#NUM!	#NUM!	#NUM!	#NUM!	#NUM!	#NUM!	#NUM!	#NUM!	#NUM!	Q9Z223S23	#NUM!	#NUM!	#NUM!	#NUM!
A2A432	Cul4b	T106	T	Cullin-4B	sp|A2A432|CUL4B_MOUSE Cullin-4B OS=Mus musculus (Mouse) OX=10090 GN=Cul4b PE=1 SV=1	1	DGNTSTTPPTSAK	SATDGNTS(0.003)T(0.024)T(0.971)PPT(0.001)SAK	0	0	0	0	0	0	0	0	0	0	#DIV/0!	#DIV/0!	#NUM!	#NUM!	#NUM!	#NUM!	#NUM!	#NUM!	#NUM!	#NUM!	#NUM!	#NUM!	A2A432T106	#NUM!	#NUM!	#NUM!	#NUM!
A6H8H2	Dennd4c	T1094	T	DENN domain-containing protein 4C	sp|A6H8H2|DEN4C_MOUSE DENN domain-containing protein 4C OS=Mus musculus (Mouse) OX=10090 GN=Dennd4c PE=1 SV=1	1	PPHVTRTHSFENV	T(0.5)HS(0.5)FENVNCHLADSR	0	0	0	0	0	0	0	0	0	0	#DIV/0!	#DIV/0!	#NUM!	#NUM!	#NUM!	#NUM!	#NUM!	#NUM!	#NUM!	#NUM!	#NUM!	#NUM!	A6H8H2T1094	#NUM!	#NUM!	#NUM!	#NUM!
E9Q1P8	Irf2bp2	T387	T	Interferon regulatory factor 2-binding protein 2	sp|E9Q1P8|I2BP2_MOUSE Interferon regulatory factor 2-binding protein 2 OS=Mus musculus (Mouse) OX=10090 GN=Irf2bp2 PE=1 SV=1	1	VSPPPPTASPHSN	IPITPTSSFVS(0.003)PPPPT(0.829)AS(0.135)PHS(0.033)NR	0	0	0	0	0	0	0	0	0	0	#DIV/0!	#DIV/0!	#NUM!	#NUM!	#NUM!	#NUM!	#NUM!	#NUM!	#NUM!	#NUM!	#NUM!	#NUM!	E9Q1P8T387	#NUM!	#NUM!	#NUM!	#NUM!
O70318	Epb41l2	T35	T	Band 4.1-like protein 2	sp|O70318|E41L2_MOUSE Band 4.1-like protein 2 OS=Mus musculus (Mouse) OX=10090 GN=Epb41l2 PE=1 SV=2	1	EVENEQTPVSEPE	EVENEQT(0.5)PVS(0.5)EPEEEK	0	0	0	0	0	0	0	0	0	0	#DIV/0!	#DIV/0!	#NUM!	#NUM!	#NUM!	#NUM!	#NUM!	#NUM!	#NUM!	#NUM!	#NUM!	#NUM!	O70318T35	#NUM!	#NUM!	#NUM!	#NUM!
P08226	Apoe	T140	T	Apolipoprotein E	sp|P08226|APOE_MOUSE Apolipoprotein E OS=Mus musculus (Mouse) OX=10090 GN=Apoe PE=1 SV=2	1	TMLGQSTEEIRAR	NEVHT(0.001)MLGQS(0.441)T(0.558)EEIR	0	0	0	0	0	0	0	0	0	0	#DIV/0!	#DIV/0!	#NUM!	#NUM!	#NUM!	#NUM!	#NUM!	#NUM!	#NUM!	#NUM!	#NUM!	#NUM!	P08226T140	#NUM!	#NUM!	#NUM!	#NUM!
P20029	Hspa5	T644	T	78 kDa glucose-regulated protein	sp|P20029|BIP_MOUSE Endoplasmic reticulum chaperone BiP OS=Mus musculus (Mouse) OX=10090 GN=Hspa5 PE=1 SV=3	1	SGGPPPTGEEDTS	LY(0.002)GS(0.002)GGPPPT(0.975)GEEDT(0.015)S(0.005)EKDEL	0	0	0	0	0	0	0	0	0	0	#DIV/0!	#DIV/0!	#NUM!	#NUM!	#NUM!	#NUM!	#NUM!	#NUM!	#NUM!	#NUM!	#NUM!	#NUM!	P20029T644	#NUM!	#NUM!	#NUM!	#NUM!
P25425	Pou2f1	T277	T	POU domain, class 2, transcription factor 1	sp|P25425|PO2F1_MOUSE POU domain, class 2, transcription factor 1 OS=Mus musculus (Mouse) OX=10090 GN=Pou2f1 PE=1 SV=3	1	TPKRIDTPSLEEP	RIDT(0.856)PS(0.144)LEEPSDLEELEQFAK	0	0	0	0	0	0	0	0	0	0	#DIV/0!	#DIV/0!	#NUM!	#NUM!	#NUM!	#NUM!	#NUM!	#NUM!	#NUM!	#NUM!	#NUM!	#NUM!	P25425T277	#NUM!	#NUM!	#NUM!	#NUM!
P31786	Dbi	T42	T	Acyl-CoA-binding protein	sp|P31786|ACBP_MOUSE Acyl-CoA-binding protein OS=Mus musculus (Mouse) OX=10090 GN=Dbi PE=1 SV=2	1	TVGDVNTDRPGLL	QAT(0.012)VGDVNT(0.988)DRPGLLDLK	0	0	0	0	0	0	0	0	0	0	#DIV/0!	#DIV/0!	#NUM!	#NUM!	#NUM!	#NUM!	#NUM!	#NUM!	#NUM!	#NUM!	#NUM!	#NUM!	P31786T42	#NUM!	#NUM!	#NUM!	#NUM!
P34152	Ptk2	T394	T	Focal adhesion kinase 1	sp|P34152|FAK1_MOUSE Focal adhesion kinase 1 OS=Mus musculus (Mouse) OX=10090 GN=Ptk2 PE=1 SV=4	1	AVSVSETDDYAEI	T(0.062)HAVS(0.18)VS(0.158)ET(0.587)DDY(0.011)AEIIDEEDTYTMPSTR	0	0	0	0	0	0	0	0	0	0	#DIV/0!	#DIV/0!	#NUM!	#NUM!	#NUM!	#NUM!	#NUM!	#NUM!	#NUM!	#NUM!	#NUM!	#NUM!	P34152T394	#NUM!	#NUM!	#NUM!	#NUM!
P56395	Cyb5a	T70	T	Cytochrome b5	sp|P56395|CYB5_MOUSE Cytochrome b5 OS=Mus musculus (Mouse) OX=10090 GN=Cyb5a PE=1 SV=2	1	EDVGHSTDARELS	EQAGGDATENFEDVGHS(0.47)T(0.53)DAR	0	0	0	0	0	0	0	0	0	0	#DIV/0!	#DIV/0!	#NUM!	#NUM!	#NUM!	#NUM!	#NUM!	#NUM!	#NUM!	#NUM!	#NUM!	#NUM!	P56395T70	#NUM!	#NUM!	#NUM!	#NUM!
P69744	Trpv5	T678	T	Transient receptor potential cation channel subfamily V member 5	sp|P69744|TRPV5_MOUSE Transient receptor potential cation channel subfamily V member 5 OS=Mus musculus (Mouse) OX=10090 GN=Trpv5 PE=1 SV=2	1	GSVVLQTPPLSRT	GSVVLQT(0.99)PPLS(0.01)R	0	0	0	0	0	0	0	0	0	0	#DIV/0!	#DIV/0!	#NUM!	#NUM!	#NUM!	#NUM!	#NUM!	#NUM!	#NUM!	#NUM!	#NUM!	#NUM!	P69744T678	#NUM!	#NUM!	#NUM!	#NUM!
P83741	Wnk1	T71	T	Serine/threonine-protein kinase WNK1	sp|P83741|WNK1_MOUSE Serine/threonine-protein kinase WNK1 OS=Mus musculus (Mouse) OX=10090 GN=Wnk1 PE=1 SV=2	1	GAAATTTPTEHRF	GAAAT(0.041)T(0.064)T(0.877)PT(0.018)EHR	0	0	0	0	0	0	0	0	0	0	#DIV/0!	#DIV/0!	#NUM!	#NUM!	#NUM!	#NUM!	#NUM!	#NUM!	#NUM!	#NUM!	#NUM!	#NUM!	P83741T71	#NUM!	#NUM!	#NUM!	#NUM!
P83741	Wnk1	T17	T	Serine/threonine-protein kinase WNK1	sp|P83741|WNK1_MOUSE Serine/threonine-protein kinase WNK1 OS=Mus musculus (Mouse) OX=10090 GN=Wnk1 PE=1 SV=2	1	GTPGFLTPPAPVP	QS(0.004)GT(0.003)PGFLT(0.993)PPAPVPK	0	0	0	0	0	0	0	0	0	0	#DIV/0!	#DIV/0!	#NUM!	#NUM!	#NUM!	#NUM!	#NUM!	#NUM!	#NUM!	#NUM!	#NUM!	#NUM!	P83741T17	#NUM!	#NUM!	#NUM!	#NUM!
Q03173	Enah	T721	T	Protein enabled homolog	sp|Q03173|ENAH_MOUSE Protein enabled homolog OS=Mus musculus (Mouse) OX=10090 GN=Enah PE=1 SV=2	1	KAPSTSTPEPTRK	APST(0.009)S(0.064)T(0.927)PEPTR	0	0	0	0	0	0	0	0	0	0	#DIV/0!	#DIV/0!	#NUM!	#NUM!	#NUM!	#NUM!	#NUM!	#NUM!	#NUM!	#NUM!	#NUM!	#NUM!	Q03173T721	#NUM!	#NUM!	#NUM!	#NUM!
Q03265	Atp5f1a	T71	T	ATP synthase subunit alpha, mitochondrial	sp|Q03265|ATPA_MOUSE ATP synthase subunit alpha, mitochondrial OS=Mus musculus (Mouse) OX=10090 GN=Atp5f1a PE=1 SV=1	1	SVDLEETGRVLSI	ILGADTSVDLEET(1)GR	0	0	0	0	0	0	0	0	0	0	#DIV/0!	#DIV/0!	#NUM!	#NUM!	#NUM!	#NUM!	#NUM!	#NUM!	#NUM!	#NUM!	#NUM!	#NUM!	Q03265T71	#NUM!	#NUM!	#NUM!	#NUM!
Q04692	Smarcad1	T99	T	SWI/SNF-related matrix-associated actin-dependent regulator of chromatin subfamily A containing DEAD/H box 1	sp|Q04692|SMRCD_MOUSE SWI/SNF-related matrix-associated actin-dependent regulator of chromatin subfamily A containing DEAD/H box 1 OS=Mus musculus (Mouse) OX=10090 GN=Smarcad1 PE=1 SV=2	1	IDLSSDTEDVSPN	AIQEYIDLS(0.058)S(0.411)DT(0.531)EDVSPNCSSTVQEK	0	0	0	0	0	0	0	0	0	0	#DIV/0!	#DIV/0!	#NUM!	#NUM!	#NUM!	#NUM!	#NUM!	#NUM!	#NUM!	#NUM!	#NUM!	#NUM!	Q04692T99	#NUM!	#NUM!	#NUM!	#NUM!
Q3TQF0	Fbxo31	T37	T	F-box only protein 31	sp|Q3TQF0|FBX31_MOUSE F-box only protein 31 OS=Mus musculus (Mouse) OX=10090 GN=Fbxo31 PE=1 SV=1	1	ADSEADTDPEEER	RGPAETAAADS(0.007)EADT(0.993)DPEEER	0	0	0	0	0	0	0	0	0	0	#DIV/0!	#DIV/0!	#NUM!	#NUM!	#NUM!	#NUM!	#NUM!	#NUM!	#NUM!	#NUM!	#NUM!	#NUM!	Q3TQF0T37	#NUM!	#NUM!	#NUM!	#NUM!
Q3UP23	Tmem26	T364	T	Transmembrane protein 26	sp|Q3UP23|TMM26_MOUSE Transmembrane protein 26 OS=Mus musculus (Mouse) OX=10090 GN=Tmem26 PE=2 SV=2	1	SEESYPTTP____	TSPVTSEESYPT(0.907)T(0.093)P	0	0	0	0	0	0	0	0	0	0	#DIV/0!	#DIV/0!	#NUM!	#NUM!	#NUM!	#NUM!	#NUM!	#NUM!	#NUM!	#NUM!	#NUM!	#NUM!	Q3UP23T364	#NUM!	#NUM!	#NUM!	#NUM!
Q5PSV9	Mdc1	T782	T	Mediator of DNA damage checkpoint protein 1	sp|Q5PSV9|MDC1_MOUSE Mediator of DNA damage checkpoint protein 1 OS=Mus musculus (Mouse) OX=10090 GN=Mdc1 PE=1 SV=1	1	EMADRMTPEREPL	MT(1)PEREPLER	0	0	0	0	0	0	0	0	0	0	#DIV/0!	#DIV/0!	#NUM!	#NUM!	#NUM!	#NUM!	#NUM!	#NUM!	#NUM!	#NUM!	#NUM!	#NUM!	Q5PSV9T782	#NUM!	#NUM!	#NUM!	#NUM!
Q5U5Q9	Uimc1	T410	T	BRCA1-A complex subunit RAP80	sp|Q5U5Q9|UIMC1_MOUSE BRCA1-A complex subunit RAP80 OS=Mus musculus (Mouse) OX=10090 GN=Uimc1 PE=1 SV=2	1	GLFVEETSEEGLK	GQSSQGLFVEET(0.556)S(0.444)EEGLK	0	0	0	0	0	0	0	0	0	0	#DIV/0!	#DIV/0!	#NUM!	#NUM!	#NUM!	#NUM!	#NUM!	#NUM!	#NUM!	#NUM!	#NUM!	#NUM!	Q5U5Q9T410	#NUM!	#NUM!	#NUM!	#NUM!
Q80VE5	Tbc1d22b	T179	T		tr|Q80VE5|Q80VE5_MOUSE Rab-GAP TBC domain-containing protein OS=Mus musculus (Mouse) OX=10090 GN=Tbc1d22b PE=1 SV=1	1	SGAPPMTVREKTR	ISDQNAS(0.5)GAPPMT(0.5)VR	0	0	0	0	0	0	0	0	0	0	#DIV/0!	#DIV/0!	#NUM!	#NUM!	#NUM!	#NUM!	#NUM!	#NUM!	#NUM!	#NUM!	#NUM!	#NUM!	Q80VE5T179	#NUM!	#NUM!	#NUM!	#NUM!
Q8K019	Bclaf1	T400	T	Bcl-2-associated transcription factor 1	sp|Q8K019|BCLF1_MOUSE Bcl-2-associated transcription factor 1 OS=Mus musculus (Mouse) OX=10090 GN=Bclaf1 PE=1 SV=2	1;2	DSEGDDTEETEDY	FHDS(1)EGDDT(1)EETEDYR	0	0	0	0	0	0	0	0	0	0	#DIV/0!	#DIV/0!	#NUM!	#NUM!	#NUM!	#NUM!	#NUM!	#NUM!	#NUM!	#NUM!	#NUM!	#NUM!	Q8K019T400	#NUM!	#NUM!	#NUM!	#NUM!
Q8K0L9	Zbtb20	T360	T	Zinc finger and BTB domain-containing protein 20	sp|Q8K0L9|ZBT20_MOUSE Zinc finger and BTB domain-containing protein 20 OS=Mus musculus (Mouse) OX=10090 GN=Zbtb20 PE=1 SV=1	1	EECTEDTDQAEGT	NES(0.001)EECT(0.006)EDT(0.993)DQAEGTESEPK	0	0	0	0	0	0	0	0	0	0	#DIV/0!	#DIV/0!	#NUM!	#NUM!	#NUM!	#NUM!	#NUM!	#NUM!	#NUM!	#NUM!	#NUM!	#NUM!	Q8K0L9T360	#NUM!	#NUM!	#NUM!	#NUM!
Q8R0Y6	Aldh1l1	T122	T	Cytosolic 10-formyltetrahydrofolate dehydrogenase	sp|Q8R0Y6|AL1L1_MOUSE Cytosolic 10-formyltetrahydrofolate dehydrogenase OS=Mus musculus (Mouse) OX=10090 GN=Aldh1l1 PE=1 SV=1	1	ASAINWTLIHGDK	GAS(0.213)AINWT(0.787)LIHGDK	0	0	0	0	0	0	0	0	0	0	#DIV/0!	#DIV/0!	#NUM!	#NUM!	#NUM!	#NUM!	#NUM!	#NUM!	#NUM!	#NUM!	#NUM!	#NUM!	Q8R0Y6T122	#NUM!	#NUM!	#NUM!	#NUM!
Q8VHR5	Gatad2b	T121	T	Transcriptional repressor p66-beta	sp|Q8VHR5|P66B_MOUSE Transcriptional repressor p66-beta OS=Mus musculus (Mouse) OX=10090 GN=Gatad2b PE=1 SV=1	1	PDRGRLTPSPDII	GRLT(0.891)PS(0.109)PDIIVLSDNEASSPR	0	0	0	0	0	0	0	0	0	0	#DIV/0!	#DIV/0!	#NUM!	#NUM!	#NUM!	#NUM!	#NUM!	#NUM!	#NUM!	#NUM!	#NUM!	#NUM!	Q8VHR5T121	#NUM!	#NUM!	#NUM!	#NUM!
Q91Z49	Fyttd1	T14	T	UAP56-interacting factor	sp|Q91Z49|UIF_MOUSE UAP56-interacting factor OS=Mus musculus (Mouse) OX=10090 GN=Fyttd1 PE=1 SV=1	1	LVGATATPPPPPK	LVGAT(0.1)AT(0.9)PPPPPK	0	0	0	0	0	0	0	0	0	0	#DIV/0!	#DIV/0!	#NUM!	#NUM!	#NUM!	#NUM!	#NUM!	#NUM!	#NUM!	#NUM!	#NUM!	#NUM!	Q91Z49T14	#NUM!	#NUM!	#NUM!	#NUM!
Q923J1	Trpm7	T1466	T	Transient receptor potential cation channel subfamily M member 7	sp|Q923J1|TRPM7_MOUSE Transient receptor potential cation channel subfamily M member 7 OS=Mus musculus (Mouse) OX=10090 GN=Trpm7 PE=1 SV=1	1	ELLSNDTPENTLK	ELLS(0.001)NDT(0.999)PENTLK	0	0	0	0	0	0	0	0	0	0	#DIV/0!	#DIV/0!	#NUM!	#NUM!	#NUM!	#NUM!	#NUM!	#NUM!	#NUM!	#NUM!	#NUM!	#NUM!	Q923J1T1466	#NUM!	#NUM!	#NUM!	#NUM!
Q99KK1	Reep3	T215	T	Receptor expression-enhancing protein 3	sp|Q99KK1|REEP3_MOUSE Receptor expression-enhancing protein 3 OS=Mus musculus (Mouse) OX=10090 GN=Reep3 PE=1 SV=1	1	SDDEMVTHKALRR	DGSEQTDEEAEGPFS(0.436)DDEMVT(0.564)HK	0	0	0	0	0	0	0	0	0	0	#DIV/0!	#DIV/0!	#NUM!	#NUM!	#NUM!	#NUM!	#NUM!	#NUM!	#NUM!	#NUM!	#NUM!	#NUM!	Q99KK1T215	#NUM!	#NUM!	#NUM!	#NUM!
Q99NB9	Sf3b1	T328	T	Splicing factor 3B subunit 1	sp|Q99NB9|SF3B1_MOUSE Splicing factor 3B subunit 1 OS=Mus musculus (Mouse) OX=10090 GN=Sf3b1 PE=1 SV=1	1;2	SIGETPTPGASKR	GGDS(0.005)IGET(0.995)PT(1)PGASK	0	0	0	0	0	0	0	0	0	0	#DIV/0!	#DIV/0!	#NUM!	#NUM!	#NUM!	#NUM!	#NUM!	#NUM!	#NUM!	#NUM!	#NUM!	#NUM!	Q99NB9T328	#NUM!	#NUM!	#NUM!	#NUM!
Q99NB9	Sf3b1	T125	T	Splicing factor 3B subunit 1	sp|Q99NB9|SF3B1_MOUSE Splicing factor 3B subunit 1 OS=Mus musculus (Mouse) OX=10090 GN=Sf3b1 PE=1 SV=1	1	YKKHRRTMIISPE	T(0.561)MIIS(0.439)PERLDPFADGGK	0	0	0	0	0	0	0	0	0	0	#DIV/0!	#DIV/0!	#NUM!	#NUM!	#NUM!	#NUM!	#NUM!	#NUM!	#NUM!	#NUM!	#NUM!	#NUM!	Q99NB9T125	#NUM!	#NUM!	#NUM!	#NUM!
Q9CQS4	Slc25a46	T44	T	Solute carrier family 25 member 46	sp|Q9CQS4|S2546_MOUSE Solute carrier family 25 member 46 OS=Mus musculus (Mouse) OX=10090 GN=Slc25a46 PE=1 SV=1	1	ELGHWVTTPPDIP	SFGSGTELGHWVT(0.529)T(0.467)PPDIPGS(0.002)R	0	0	0	0	0	0	0	0	0	0	#DIV/0!	#DIV/0!	#NUM!	#NUM!	#NUM!	#NUM!	#NUM!	#NUM!	#NUM!	#NUM!	#NUM!	#NUM!	Q9CQS4T44	#NUM!	#NUM!	#NUM!	#NUM!
Q9CU65	Zmym2	T1375	T	Zinc finger MYM-type protein 2	sp|Q9CU65|ZMYM2_MOUSE Zinc finger MYM-type protein 2 OS=Mus musculus (Mouse) OX=10090 GN=Zmym2 PE=1 SV=3	1	YELDEDTD_____	DIYDKDNYELDEDT(1)D	0	0	0	0	0	0	0	0	0	0	#DIV/0!	#DIV/0!	#NUM!	#NUM!	#NUM!	#NUM!	#NUM!	#NUM!	#NUM!	#NUM!	#NUM!	#NUM!	Q9CU65T1375	#NUM!	#NUM!	#NUM!	#NUM!
Q9DCL8	Ppp1r2	T117	T	Protein phosphatase inhibitor 2	sp|Q9DCL8|IPP2_MOUSE Protein phosphatase inhibitor 2 OS=Mus musculus (Mouse) OX=10090 GN=Ppp1r2 PE=1 SV=3	1	SEPKYRTREQESS	T(0.89)REQES(0.083)S(0.027)GEEDNDLSPEER	0	0	0	0	0	0	0	0	0	0	#DIV/0!	#DIV/0!	#NUM!	#NUM!	#NUM!	#NUM!	#NUM!	#NUM!	#NUM!	#NUM!	#NUM!	#NUM!	Q9DCL8T117	#NUM!	#NUM!	#NUM!	#NUM!
Q9ERT9	Ppp1r1a	T35	T	Protein phosphatase 1 regulatory subunit 1A	sp|Q9ERT9|PPR1A_MOUSE Protein phosphatase 1 regulatory subunit 1A OS=Mus musculus (Mouse) OX=10090 GN=Ppp1r1a PE=1 SV=1	1	IRRRRPTPATLVL	RRPT(0.78)PAT(0.22)LVLTSDQSSPEIDEDR	0	0	0	0	0	0	0	0	0	0	#DIV/0!	#DIV/0!	#NUM!	#NUM!	#NUM!	#NUM!	#NUM!	#NUM!	#NUM!	#NUM!	#NUM!	#NUM!	Q9ERT9T35	#NUM!	#NUM!	#NUM!	#NUM!
Q9ES52	Inpp5d	T964	T	Phosphatidylinositol 3,4,5-trisphosphate 5-phosphatase 1	sp|Q9ES52|SHIP1_MOUSE Phosphatidylinositol 3,4,5-trisphosphate 5-phosphatase 1 OS=Mus musculus (Mouse) OX=10090 GN=Inpp5d PE=1 SV=2	1	RGEGPPTPPSQPP	GEGPPT(0.982)PPS(0.018)QPPLSPK	0	0	0	0	0	0	0	0	0	0	#DIV/0!	#DIV/0!	#NUM!	#NUM!	#NUM!	#NUM!	#NUM!	#NUM!	#NUM!	#NUM!	#NUM!	#NUM!	Q9ES52T964	#NUM!	#NUM!	#NUM!	#NUM!
Q9JM05	Pias4	T119	T	E3 SUMO-protein ligase PIAS4	sp|Q9JM05|PIAS4_MOUSE E3 SUMO-protein ligase PIAS4 OS=Mus musculus (Mouse) OX=10090 GN=Pias4 PE=1 SV=2	1	GRLPTKTLKPEVR	T(1)LKPEVRLVK	0	0	0	0	0	0	0	0	0	0	#DIV/0!	#DIV/0!	#NUM!	#NUM!	#NUM!	#NUM!	#NUM!	#NUM!	#NUM!	#NUM!	#NUM!	#NUM!	Q9JM05T119	#NUM!	#NUM!	#NUM!	#NUM!
Q9WVL3	Slc12a7	T40	T	Solute carrier family 12 member 7	sp|Q9WVL3|S12A7_MOUSE Solute carrier family 12 member 7 OS=Mus musculus (Mouse) OX=10090 GN=Slc12a7 PE=1 SV=1	1	VDQTSPTPGDGNP	TEEPESPESVDQT(0.067)S(0.366)PT(0.567)PGDGNPR	0	0	0	0	0	0	0	0	0	0	#DIV/0!	#DIV/0!	#NUM!	#NUM!	#NUM!	#NUM!	#NUM!	#NUM!	#NUM!	#NUM!	#NUM!	#NUM!	Q9WVL3T40	#NUM!	#NUM!	#NUM!	#NUM!
Q9Z0P4	Palm	T249	T	Paralemmin-1	sp|Q9Z0P4|PALM_MOUSE Paralemmin-1 OS=Mus musculus (Mouse) OX=10090 GN=Palm PE=1 SV=1	1	LSEAGSTAGPAEP	ADEVTLSEAGS(0.497)T(0.503)AGPAEPR	0	0	0	0	0	0	0	0	0	0	#DIV/0!	#DIV/0!	#NUM!	#NUM!	#NUM!	#NUM!	#NUM!	#NUM!	#NUM!	#NUM!	#NUM!	#NUM!	Q9Z0P4T249	#NUM!	#NUM!	#NUM!	#NUM!
Q9Z0P4	Palm	T367	T	Paralemmin-1	sp|Q9Z0P4|PALM_MOUSE Paralemmin-1 OS=Mus musculus (Mouse) OX=10090 GN=Palm PE=1 SV=1	1	TTTPSDTQDLDMK	EENQTGPTTT(0.005)PS(0.432)DT(0.563)QDLDMK	0	0	0	0	0	0	0	0	0	0	#DIV/0!	#DIV/0!	#NUM!	#NUM!	#NUM!	#NUM!	#NUM!	#NUM!	#NUM!	#NUM!	#NUM!	#NUM!	Q9Z0P4T367	#NUM!	#NUM!	#NUM!	#NUM!
A2AB59	Arhgap27	Y227	Y	Rho GTPase-activating protein 27	sp|A2AB59|RHG27_MOUSE Rho GTPase-activating protein 27 OS=Mus musculus (Mouse) OX=10090 GN=Arhgap27 PE=1 SV=1	1;2	DPPEPVYANVERQ	QVDDPPEPVY(1)ANVER	0	0	0	0	0	0	0	0	0	0	#DIV/0!	#DIV/0!	#NUM!	#NUM!	#NUM!	#NUM!	#NUM!	#NUM!	#NUM!	#NUM!	#NUM!	#NUM!	A2AB59Y227	#NUM!	#NUM!	#NUM!	#NUM!
E9Q287	Adamts3	Y764	Y		tr|E9Q287|E9Q287_MOUSE A disintegrin-like and metallopeptidase (reprolysin type) with thrombospondin type 1 motif, 3 OS=Mus musculus (Mouse) OX=10090 GN=Adamts3 PE=4 SV=1	1	NQATGHYILNGKG	NQAT(0.02)GHY(0.98)ILNGK	0	0	0	0	0	0	0	0	0	0	#DIV/0!	#DIV/0!	#NUM!	#NUM!	#NUM!	#NUM!	#NUM!	#NUM!	#NUM!	#NUM!	#NUM!	#NUM!	E9Q287Y764	#NUM!	#NUM!	#NUM!	#NUM!
P01942	Hba	Y25	Y	Hemoglobin subunit alpha	sp|P01942|HBA_MOUSE Hemoglobin subunit alpha OS=Mus musculus (Mouse) OX=10090 GN=Hba PE=1 SV=2	1	GGHGAEYGAEALE	IGGHGAEY(1)GAEALER	0	0	0	0	0	0	0	0	0	0	#DIV/0!	#DIV/0!	#NUM!	#NUM!	#NUM!	#NUM!	#NUM!	#NUM!	#NUM!	#NUM!	#NUM!	#NUM!	P01942Y25	#NUM!	#NUM!	#NUM!	#NUM!
P34152	Ptk2	Y397	Y	Focal adhesion kinase 1	sp|P34152|FAK1_MOUSE Focal adhesion kinase 1 OS=Mus musculus (Mouse) OX=10090 GN=Ptk2 PE=1 SV=4	1	VSETDDYAEIIDE	THAVSVSETDDY(1)AEIIDEEDTYTMPSTR	0	0	0	0	0	0	0	0	0	0	#DIV/0!	#DIV/0!	#NUM!	#NUM!	#NUM!	#NUM!	#NUM!	#NUM!	#NUM!	#NUM!	#NUM!	#NUM!	P34152Y397	#NUM!	#NUM!	#NUM!	#NUM!
Q61937	Npm1	Y67	Y	Nucleophosmin	sp|Q61937|NPM_MOUSE Nucleophosmin OS=Mus musculus (Mouse) OX=10090 GN=Npm1 PE=1 SV=1	1	EAEAMNYEGSPIK	DELHIVEAEAMNY(0.596)EGS(0.404)PIK	0	0	0	0	0	0	0	0	0	0	#DIV/0!	#DIV/0!	#NUM!	#NUM!	#NUM!	#NUM!	#NUM!	#NUM!	#NUM!	#NUM!	#NUM!	#NUM!	Q61937Y67	#NUM!	#NUM!	#NUM!	#NUM!
Q64727	Vcl	Y692	Y	Vinculin	sp|Q64727|VINC_MOUSE Vinculin OS=Mus musculus (Mouse) OX=10090 GN=Vcl PE=1 SV=4	1	PGNQAAYEHFETM	NPGNQAAY(1)EHFETMK	0	0	0	0	0	0	0	0	0	0	#DIV/0!	#DIV/0!	#NUM!	#NUM!	#NUM!	#NUM!	#NUM!	#NUM!	#NUM!	#NUM!	#NUM!	#NUM!	Q64727Y692	#NUM!	#NUM!	#NUM!	#NUM!
Q4KWH5	Plch1	T232	T	1-phosphatidylinositol 4,5-bisphosphate phosphodiesterase eta-1	sp|Q4KWH5|PLCH1_MOUSE 1-phosphatidylinositol 4,5-bisphosphate phosphodiesterase eta-1 OS=Mus musculus (Mouse) OX=10090 GN=Plch1 PE=2 SV=1	1	DKKDHLTVEELAQ	DHLT(1)VEELAQFLK	55273	132890	40800	49178	337860	154520	61729	170230	69535.2	181085	2.60422	0.118707	15.7543	17.0199	15.3163	15.5857	18.3661	17.2374	15.9137	17.3771	15.919	17.2236	Q4KWH5T232	1.30453	0.0836954	1.30453	1.0773
Q8CC35	Synpo	S882	S	Synaptopodin	sp|Q8CC35|SYNPO_MOUSE Synaptopodin OS=Mus musculus (Mouse) OX=10090 GN=Synpo PE=1 SV=2	1	LQPTAVSPTYSSD	SSPGLYTAPVQDSLQPT(0.041)AVS(0.901)PT(0.055)YS(0.001)S(0.002)DISPVSPSR	3271.7	2361.7	4012.4	1248.3	4187.6	4828.2	5156.6	11450	2723.52	6405.6	2.35195	0.0861453	11.6758	11.2056	11.9702	10.2857	12.0319	12.2373	12.3322	13.4831	11.2844	12.5211	Q8CC35S882	1.23675	0.0457599	1.23675	1.33951
B1AZP2	Dlgap4	S763	S	Disks large-associated protein 4	sp|B1AZP2|DLGP4_MOUSE Disks large-associated protein 4 OS=Mus musculus (Mouse) OX=10090 GN=Dlgap4 PE=1 SV=1	1	QIKRNLSYGDNSD	NLS(0.933)YGDNS(0.067)DPALEASSLPPPDPWLETSSSSPAEPAQPGACR	1154.4	1361.4	838.68	944.42	1273.5	1453.1	1446.3	9639.2	1074.72	3453.03	3.21294	0.293408	10.1729	10.4109	9.71198	9.88328	10.3146	10.5049	10.4982	13.2347	10.0448	11.1381	B1AZP2S763	1.09332	0.178214	1.09332	0.749057
A2A5R2	Arfgef2	S356	S	Brefeldin A-inhibited guanine nucleotide-exchange protein 2	sp|A2A5R2|BIG2_MOUSE Brefeldin A-inhibited guanine nucleotide-exchange protein 2 OS=Mus musculus (Mouse) OX=10090 GN=Arfgef2 PE=1 SV=1	1	DRQSLSSADNLEP	QS(0.006)LS(0.163)S(0.831)ADNLEPDVQGHQVAAR	135970	145740	126800	163470	106050	811840	187100	477980	142995	395742	2.76753	0.165782	17.0529	17.153	16.9522	17.3187	16.6944	19.6308	17.5135	18.8666	17.1192	18.1763	A2A5R2S356	1.05711	0.162822	1.05711	0.788287
A2AJK6	Chd7	S2226	S	Chromodomain-helicase-DNA-binding protein 7	sp|A2AJK6|CHD7_MOUSE Chromodomain-helicase-DNA-binding protein 7 OS=Mus musculus (Mouse) OX=10090 GN=Chd7 PE=1 SV=1	1	SVSEKGSEEDEEE	GS(1)EEDEEEK	195500	171540	38467	154780	55294	363670	365990	290490	140072	268861	1.91945	0.163778	17.5768	17.3882	15.2313	17.2399	15.7548	18.4723	18.4814	18.1481	16.859	17.7142	A2AJK6S2226	0.855123	0.356059	0.855123	0.448478
O88379	Baz1a	Y388	Y	Bromodomain adjacent to zinc finger domain protein 1A	sp|O88379|BAZ1A_MOUSE Bromodomain adjacent to zinc finger domain protein 1A OS=Mus musculus (Mouse) OX=10090 GN=Baz1a PE=1 SV=3	1	REEKRKYMEYLKQ	KY(1)MEYLK	214610	191080	151210	110350	444100	276880	192120	309150	166812	305562	1.83177	0.0513334	17.7114	17.5438	17.2062	16.7517	18.7605	18.0789	17.5516	18.2379	17.3033	18.1573	O88379Y388	0.853981	0.0399391	0.853981	1.3986
Q3UQN2	Fcho2	S507	S	F-BAR domain only protein 2	sp|Q3UQN2|FCHO2_MOUSE F-BAR domain only protein 2 OS=Mus musculus (Mouse) OX=10090 GN=Fcho2 PE=1 SV=1	1	PLARAESSSSISS	AES(0.759)S(0.19)S(0.048)S(0.003)ISSSASLSAANTPTVGVSR	15520	18847	15120	14724	47930	22684	15943	33495	16052.8	30013	1.86965	0.0948081	13.9218	14.202	13.8842	13.8459	15.5486	14.4694	13.9606	15.0317	13.9635	14.7526	Q3UQN2S507	0.789095	0.0669353	0.789095	1.17435
Q9CYA6	Zcchc8	S601	S	Zinc finger CCHC domain-containing protein 8	sp|Q9CYA6|ZCHC8_MOUSE Zinc finger CCHC domain-containing protein 8 OS=Mus musculus (Mouse) OX=10090 GN=Zcchc8 PE=1 SV=3	1	GPEPSCSPAAGAA	ALEKPVLAEPQEPAASVDTAGPEPS(0.422)CS(0.578)PAAGAAVLSQR	20995	24593	23726	2232.1	20881	20640	25132	21034	17886.5	21921.8	1.2256	0.481768	14.3578	14.586	14.5342	11.1242	14.3499	14.3332	14.6172	14.3604	13.6505	14.4152	Q9CYA6S601	0.764662	0.401025	0.764662	0.396829
Q3UMT1	Ppp1r12c	S647	S	Protein phosphatase 1 regulatory subunit 12C	sp|Q3UMT1|PP12C_MOUSE Protein phosphatase 1 regulatory subunit 12C OS=Mus musculus (Mouse) OX=10090 GN=Ppp1r12c PE=1 SV=1	1	AGPAERSPECSTV	RGPAEGEEAGPAERS(1)PECSTVDGGSQVR	3787.8	2460.5	2451.1	2903.1	4262	3813.4	4701.2	6334.5	2900.62	4777.77	1.64715	0.025103	11.8871	11.2647	11.2592	11.5034	12.0573	11.8969	12.1988	12.629	11.4786	12.1955	Q3UMT1S647	0.716883	0.0158932	0.716883	1.79879
Q0P5V9	Slc45a4	S502	S	Solute carrier family 45 member 4	sp|Q0P5V9|S45A4_MOUSE Solute carrier family 45 member 4 OS=Mus musculus (Mouse) OX=10090 GN=Slc45a4 PE=1 SV=1	1	SSGDTESEEGETE	NQSGATASSGDT(0.001)ES(0.994)EEGET(0.004)ETTVR	2607.6	1260.2	2551.9	2673.1	2820.9	5991.4	5086.3	1846.5	2273.2	3936.27	1.7316	0.15479	11.3485	10.2994	11.3174	11.3843	11.4619	12.5487	12.3124	10.8506	11.0874	11.7934	Q0P5V9S502	0.705999	0.185014	0.705999	0.732796
Q8R1F1	Niban2	S647	S	Niban-like protein 1	sp|Q8R1F1|NIBA2_MOUSE Protein Niban 2 OS=Mus musculus (Mouse) OX=10090 GN=Niban2 PE=1 SV=2	1	AGVEPPSPASPDS	QVMSVVQDEES(0.001)GLPFEAGVEPPS(0.975)PAS(0.023)PDS(0.001)VTELR	10602	4952	6156.4	7390.2	8990.2	9795.6	17660	10444	7275.15	11722.5	1.6113	0.106278	13.372	12.2738	12.5879	12.8514	13.1341	13.2579	14.1082	13.3504	12.7713	13.4627	Q8R1F1S647	0.691382	0.0739149	0.691382	1.13127
P17751	Tpi1	T176	T	Triosephosphate isomerase	sp|P17751|TPIS_MOUSE Triosephosphate isomerase OS=Mus musculus (Mouse) OX=10090 GN=Tpi1 PE=1 SV=5	1	AIGTGKTATPQQA	T(0.986)AT(0.014)PQQAQEVHEK	32596	31017	26159	26441	28310	40020	53125	76623	29053.2	49519.5	1.70444	0.0987977	14.9924	14.9208	14.675	14.6905	14.789	15.2884	15.6971	16.2255	14.8197	15.5	P17751T176	0.680341	0.074319	0.680341	1.1289
Q9JIL4	Pdzk1	T517	T	Na(+)/H(+) exchange regulatory cofactor NHE-RF3	sp|Q9JIL4|NHRF3_MOUSE Na(+)/H(+) exchange regulatory cofactor NHE-RF3 OS=Mus musculus (Mouse) OX=10090 GN=Pdzk1 PE=1 SV=1	1;2;3	SSNSEDTEM____	TLSTASHSSS(0.001)NS(0.05)EDT(0.949)EM	2256.1	1123.8	1757.5	1881	1671.6	3940.3	2726.2	3047.4	1754.6	2846.37	1.62224	0.0824064	11.1396	10.1342	10.7793	10.8773	10.707	11.9441	11.4127	11.5734	10.7326	11.4093	Q9JIL4T517	0.676691	0.0904948	0.676691	1.04338
Q8BVY0	Rsl1d1	S8	S	Ribosomal L1 domain-containing protein 1	sp|Q8BVY0|RL1D1_MOUSE Ribosomal L1 domain-containing protein 1 OS=Mus musculus (Mouse) OX=10090 GN=Rsl1d1 PE=1 SV=1	1	KGSASESPSASVA	GS(0.009)AS(0.05)ES(0.933)PS(0.009)ASVAEATTTDVQVTPTALLQLDR	32468	33270	22766	25499	32418	65651	65946	28421	28500.8	48109	1.68799	0.112925	14.9867	15.0219	14.4746	14.6382	14.9845	16.0025	16.009	14.7947	14.7804	15.4477	Q8BVY0S8	0.667323	0.106006	0.667323	0.974672
P11859	Agt	S49	S	Angiotensinogen;Angiotensin-1;Angiotensin-2;Angiotensin-3;Angiotensin-4;Angiotensin 1-9;Angiotensin 1-7;Angiotensin 1-5;Angiotensin 1-4	sp|P11859|ANGT_MOUSE Angiotensinogen OS=Mus musculus (Mouse) OX=10090 GN=Agt PE=1 SV=1	1	AQLENPSVETLPE	STCAQLENPS(0.999)VET(0.001)LPESTFEPVPIQAK	15359	15673	21774	13179	16276	23751	35180	30962	16496.2	26542.2	1.60899	0.0692286	13.9068	13.936	14.4103	13.686	13.9905	14.5357	15.1025	14.9182	13.9848	14.6367	P11859S49	0.651944	0.0649772	0.651944	1.18724
P13808	Slc4a2	S144	S	Anion exchange protein 2	sp|P13808|B3A2_MOUSE Anion exchange protein 2 OS=Mus musculus (Mouse) OX=10090 GN=Slc4a2 PE=1 SV=1	1	APPQQPSPATTPS	APPQQPS(0.965)PAT(0.03)T(0.005)PSAVQFFLQEDEGAER	3720	1429	1756.9	2970.5	1341.4	5486.2	6727.1	3382.4	2469.1	4234.28	1.71491	0.223371	11.8611	10.4808	10.7788	11.5365	10.3895	12.4216	12.7158	11.7238	11.1643	11.8127	P13808S144	0.648383	0.328426	0.648383	0.483562
P25206	Mcm3	S672	S	DNA replication licensing factor MCM3	sp|P25206|MCM3_MOUSE DNA replication licensing factor MCM3 OS=Mus musculus (Mouse) OX=10090 GN=Mcm3 PE=1 SV=2	1	KASEDESDLEDEE	KASEDES(1)DLEDEEEKSQEDTEQK	128290	151220	146010	139760	193750	199570	217950	283220	141320	223622	1.58238	0.00799408	16.969	17.2063	17.1557	17.0926	17.5638	17.6065	17.7336	18.1116	17.1059	17.7539	P25206S672	0.647984	0.00296547	0.647984	2.52791
A2A6A1	Gpatch8	S1185	S	G patch domain-containing protein 8	sp|A2A6A1|GPTC8_MOUSE G patch domain-containing protein 8 OS=Mus musculus (Mouse) OX=10090 GN=Gpatch8 PE=1 SV=1	1	SEPEEGSPRSSDA	GEEQEHSEPEEGS(1)PR	3807.9	2419.7	2124.3	2226.6	2287.1	6234.2	4834.6	3704.8	2644.63	4265.18	1.61277	0.130491	11.8948	11.2406	11.0528	11.1206	11.1593	12.606	12.2392	11.8552	11.3272	11.9649	A2A6A1S1185	0.637716	0.130825	0.637716	0.883311
Q9ERD6	Ralgps2	S296	S	Ras-specific guanine nucleotide-releasing factor RalGPS2	sp|Q9ERD6|RGPS2_MOUSE Ras-specific guanine nucleotide-releasing factor RalGPS2 OS=Mus musculus (Mouse) OX=10090 GN=Ralgps2 PE=1 SV=2	1	TPRSAASREDLAG	S(0.05)AAS(0.95)REDLAGPDIGASPQGGR	19537	27742	17043	24481	22638	53671	30742	34036	22200.8	35271.8	1.58876	0.111534	14.2539	14.7598	14.0569	14.5794	14.4665	15.7119	14.9079	15.0548	14.4125	15.0353	Q9ERD6S296	0.62276	0.0851967	0.62276	1.06958
Q6ZQ58	Larp1	T626	T	La-related protein 1	sp|Q6ZQ58|LARP1_MOUSE La-related protein 1 OS=Mus musculus (Mouse) OX=10090 GN=Larp1 PE=1 SV=3	1	ILIVTQTPPYMRR	ILIVT(0.005)QT(0.994)PPY(0.002)MR	4225.6	5049.7	2736.7	2273.4	4607.6	8680	5355	3416.4	3571.35	5514.75	1.54416	0.185422	12.0449	12.302	11.4182	11.1506	12.1698	13.0835	12.3867	11.7383	11.7289	12.3446	Q6ZQ58T626	0.615608	0.163557	0.615608	0.78633
Q5XKE0	Mybpc2	S40	S	Myosin-binding protein C, fast-type	sp|Q5XKE0|MYPC2_MOUSE Myosin-binding protein C, fast-type OS=Mus musculus (Mouse) OX=10090 GN=Mybpc2 PE=1 SV=1	1	APPEDQSPTAEEP	QTPEEPPKEAPPEDQS(0.666)PT(0.333)AEEPT(0.001)GIFLK	3578.6	2453.2	1418	1462	2568.9	3655.8	3374.4	2993.3	2227.95	3148.1	1.413	0.152504	11.8052	11.2604	10.4696	10.5137	11.3269	11.836	11.7204	11.5475	11.0122	11.6077	Q5XKE0S40	0.595461	0.129688	0.595461	0.887101
B2KF50	Uhrf1bp1	S929	S		tr|B2KF50|B2KF50_MOUSE Chorein_N domain-containing protein OS=Mus musculus (Mouse) OX=10090 GN=Uhrf1bp1 PE=1 SV=1	1	KVLRDGSGENLAA	DGS(1)GENLAASQER	34972	45067	34366	31967	72816	54629	43490	52035	36593	55742.5	1.52331	0.0307681	15.0939	15.4598	15.0687	14.9643	16.152	15.7374	15.4084	15.6672	15.1467	15.7412	B2KF50S929	0.594563	0.0195951	0.594563	1.70785
Q9QXN0	Shroom3	S675	S	Protein Shroom3	sp|Q9QXN0|SHRM3_MOUSE Protein Shroom3 OS=Mus musculus (Mouse) OX=10090 GN=Shroom3 PE=1 SV=2	1	ESLRRQSNVELGE	RQS(1)NVELGEAQEVHPGGR	4998.8	3565.2	3843.8	3552.5	4502.4	5837.8	6573.2	7241.8	3990.07	6038.8	1.51346	0.0235798	12.2874	11.7998	11.9083	11.7946	12.1365	12.5112	12.6824	12.8221	11.9475	12.5381	Q9QXN0S675	0.590533	0.0201927	0.590533	1.6948
Q9JLV1	Bag3	T560	T	BAG family molecular chaperone regulator 3	sp|Q9JLV1|BAG3_MOUSE BAG family molecular chaperone regulator 3 OS=Mus musculus (Mouse) OX=10090 GN=Bag3 PE=1 SV=2	1	LEAKAATPPNPSN	AAT(0.976)PPNPS(0.024)NPADSAGNLVAP	10156	7526.3	5925.1	6532.6	9308.3	12373	15229	8542.6	7535	11363.2	1.50806	0.0767577	13.31	12.8777	12.5326	12.6734	13.1843	13.5949	13.8945	13.0605	12.8485	13.4336	Q9JLV1T560	0.585092	0.0620446	0.585092	1.2073
Q6Q477	Atp2b4	S329	S	Calcium-transporting ATPase	sp|Q6Q477|AT2B4_MOUSE Plasma membrane calcium-transporting ATPase 4 OS=Mus musculus (Mouse) OX=10090 GN=Atp2b4 PE=1 SV=1	1	EIQPLNSQEGLDS	TQDGVALEIQPLNS(1)QEGLDSEDKEK	8354.1	6223.2	11326	7471.6	11052	14629	13276	10001	8343.73	12239.5	1.46691	0.0417576	13.0283	12.6034	13.4674	12.8672	13.432	13.8365	13.6965	13.2879	12.9916	13.5632	Q6Q477S329	0.571673	0.0405653	0.571673	1.39185
Q9CT10	Ranbp3	S463	S	Ran-binding protein 3	sp|Q9CT10|RANB3_MOUSE Ran-binding protein 3 OS=Mus musculus (Mouse) OX=10090 GN=Ranbp3 PE=1 SV=2	1;2	ATEEEDSDEDAVL	AT(0.001)EEEDS(0.999)DEDAVLAPSGVTGAGTGDEGDGQAPGST	157330	134920	142420	148210	112740	341520	303160	184370	145720	235448	1.61575	0.141713	17.2634	17.0417	17.1198	17.1773	16.7826	18.3816	18.2097	17.4922	17.1506	17.7166	Q9CT10S463	0.56599	0.176	0.56599	0.754488
Q99KW3	Triobp	S1603	S	TRIO and F-actin-binding protein	sp|Q99KW3|TARA_MOUSE TRIO and F-actin-binding protein OS=Mus musculus (Mouse) OX=10090 GN=Triobp PE=1 SV=3	1	LSPLAPSSPQRMR	ADGPRPSLDYVELSPLAPS(0.55)S(0.45)PQR	2251.3	1565.9	2199.3	2188.2	2829	2058.8	2213	6285.2	2051.18	3346.5	1.6315	0.245638	11.1365	10.6128	11.1028	11.0955	11.4661	11.0076	11.1118	12.6177	10.9869	11.5508	Q99KW3S1603	0.56388	0.197904	0.56388	0.703545
Q9R1C7	Prpf40a	S830	S	Pre-mRNA-processing factor 40 homolog A	sp|Q9R1C7|PR40A_MOUSE Pre-mRNA-processing factor 40 homolog A OS=Mus musculus (Mouse) OX=10090 GN=Prpf40a PE=1 SV=1	1	SRSGSESDDDDSH	S(0.001)GS(0.08)ES(0.919)DDDDSHSK	53270	13904	23881	21920	16068	26351	44304	97570	28243.8	46073.2	1.63127	0.408618	15.701	13.7632	14.5436	14.42	13.9719	14.6856	15.4351	16.5742	14.6069	15.1667	Q9R1C7S830	0.559747	0.446188	0.559747	0.350482
Q9CYA6	Zcchc8	T482	T	Zinc finger CCHC domain-containing protein 8	sp|Q9CYA6|ZCHC8_MOUSE Zinc finger CCHC domain-containing protein 8 OS=Mus musculus (Mouse) OX=10090 GN=Zcchc8 PE=1 SV=3	1	PPLPQGTPPPLFT	AFQFQPPLPPGT(0.027)PPPLPQGT(0.972)PPPLFTPPLPK	5350.6	7437.8	7274.3	1917.5	4241.9	10026	7415.4	8153.6	5495.05	7459.23	1.35744	0.307181	12.3855	12.8607	12.8286	10.905	12.0505	13.2915	12.8563	12.9932	12.2449	12.7979	Q9CYA6T482	0.552934	0.337544	0.552934	0.47167
Q6A037	N4bp1	S560	S	NEDD4-binding protein 1	sp|Q6A037|N4BP1_MOUSE NEDD4-binding protein 1 OS=Mus musculus (Mouse) OX=10090 GN=N4bp1 PE=1 SV=2	1	PNYPPLSPPLPLP	PNY(0.001)PPLS(0.999)PPLPLPQLLPSVTEAR	1821.3	1129.9	1620.7	1302.9	2537	1925.9	2009.5	2016.7	1468.7	2122.28	1.445	0.0203951	10.8308	10.142	10.6624	10.3475	11.3089	10.9113	10.9726	10.9778	10.4957	11.0427	Q6A037S560	0.546996	0.0223313	0.546996	1.65109
O54988	Slk	S643	S	STE20-like serine/threonine-protein kinase	sp|O54988|SLK_MOUSE STE20-like serine/threonine-protein kinase OS=Mus musculus (Mouse) OX=10090 GN=Slk PE=1 SV=2	1;2	DEVEQVSESNSIE	ATLEQPETDEVEQVS(1)ESNSIEELER	13798	12989	11061	8047.1	13696	16208	22370	14630	11473.8	16726	1.45776	0.0653157	13.7522	13.665	13.4332	12.9743	13.7415	13.9844	14.4493	13.8366	13.4562	14.003	O54988S643	0.546796	0.0584579	0.546796	1.23316
P47713	Pla2g4a	S515	S	Cytosolic phospholipase A2;Phospholipase A2;Lysophospholipase	sp|P47713|PA24A_MOUSE Cytosolic phospholipase A2 OS=Mus musculus (Mouse) OX=10090 GN=Pla2g4a PE=1 SV=1	1	DFSSQDSFDDELD	DFS(0.001)S(0.003)QDS(0.997)FDDELDAAVADPDEFER	20693	12167	12796	10860	14809	22839	30509	15258	14129	20853.8	1.47595	0.170936	14.3369	13.5707	13.6434	13.4067	13.8542	14.4792	14.8969	13.8973	13.7394	14.2819	P47713S515	0.542485	0.144245	0.542485	0.840899
A2AB59	Arhgap27	S636	S	Rho GTPase-activating protein 27	sp|A2AB59|RHG27_MOUSE Rho GTPase-activating protein 27 OS=Mus musculus (Mouse) OX=10090 GN=Arhgap27 PE=1 SV=1	1	AASPSLSPGGLES	QNAASPS(0.005)LS(0.995)PGGLESDLSR	2523.9	1457	1184.5	1634.1	1047.3	3583.1	4163.8	2030.1	1699.88	2706.08	1.59193	0.239021	11.3014	10.5088	10.2101	10.6743	10.0325	11.807	12.0237	10.9873	10.6736	11.2126	A2AB59S636	0.538976	0.329104	0.538976	0.482667
Q9WTQ5	Akap12	S540	S	A-kinase anchor protein 12	sp|Q9WTQ5|AKA12_MOUSE A-kinase anchor protein 12 OS=Mus musculus (Mouse) OX=10090 GN=Akap12 PE=1 SV=1	1	QHIQTESPESADE	RGGGGGDEEPGEYQHIQT(0.112)ES(0.518)PES(0.37)ADEQK	6817.1	4298.2	5360	6311.3	8033.7	7586.4	8429.9	8555.2	5696.65	8151.3	1.43089	0.00627136	12.7349	12.0695	12.388	12.6237	12.9718	12.8892	13.0413	13.0626	12.454	12.9912	Q9WTQ5S540	0.537184	0.0124064	0.537184	1.90635
Q8BR07	Bicd1	S610	S	Protein bicaudal D homolog 1	sp|Q8BR07|BICD1_MOUSE Protein bicaudal D homolog 1 OS=Mus musculus (Mouse) OX=10090 GN=Bicd1 PE=1 SV=2	1	ITAPPSSPVLDTS	TPTISPVIT(0.001)APPS(0.344)S(0.65)PVLDT(0.002)S(0.003)DIR	3334.2	1598.9	2428.1	1115.5	2499.2	2939.2	2815	3008.5	2119.18	2815.47	1.32857	0.213315	11.7031	10.6429	11.2456	10.1235	11.2873	11.5212	11.4589	11.5548	10.9288	11.4556	Q8BR07S610	0.526783	0.183358	0.526783	0.736699
Q3V209	Tmub2	T112	T	Transmembrane and ubiquitin-like domain-containing protein 2	sp|Q3V209|TMUB2_MOUSE Transmembrane and ubiquitin-like domain-containing protein 2 OS=Mus musculus (Mouse) OX=10090 GN=Tmub2 PE=1 SV=1	1	DDKAEETSDSGGD	AEET(0.504)S(0.456)DS(0.04)GGDATGEPGAR	2950.5	2359.5	2398	3226.2	3451.9	3262.3	4483.3	4591.7	2733.55	3947.3	1.44402	0.0238952	11.5267	11.2043	11.2276	11.6556	11.7532	11.6717	12.1303	12.1648	11.4036	11.93	Q3V209T112	0.52644	0.0207067	0.52644	1.68389
Q9QZQ1	Afdn	S1172	S	Afadin	sp|Q9QZQ1|AFAD_MOUSE Afadin OS=Mus musculus (Mouse) OX=10090 GN=Afdn PE=1 SV=3	1	NRADHRSSPNVAN	S(0.5)S(0.5)PNVANQPPSPGGK	37070	42030	33783	29458	60600	52817	44083	47076	35585.2	51144	1.43722	0.0135263	15.178	15.3591	15.044	14.8464	15.887	15.6887	15.4279	15.5227	15.1069	15.6316	Q9QZQ1S1172	0.524726	0.012089	0.524726	1.91761
Q9QZQ1	Afdn	S1173	S	Afadin	sp|Q9QZQ1|AFAD_MOUSE Afadin OS=Mus musculus (Mouse) OX=10090 GN=Afdn PE=1 SV=3	1	RADHRSSPNVANQ	S(0.5)S(0.5)PNVANQPPSPGGK	37070	42030	33783	29458	60600	52817	44083	47076	35585.2	51144	1.43722	0.0135263	15.178	15.3591	15.044	14.8464	15.887	15.6887	15.4279	15.5227	15.1069	15.6316	Q9QZQ1S1173	0.524726	0.012089	0.524726	1.91761
P13405	Rb1	S31	S	Retinoblastoma-associated protein	sp|P13405|RB_MOUSE Retinoblastoma-associated protein OS=Mus musculus (Mouse) OX=10090 GN=Rb1 PE=1 SV=2	1	DDPAQDSGPEELP	EDDPAQDS(1)GPEELPLAR	2004.4	2696.6	2555.6	2655	2842.9	4727.2	7376.9	1544.5	2477.9	4122.88	1.66386	0.244931	10.969	11.3969	11.3194	11.3745	11.4731	12.2068	12.8488	10.5929	11.265	11.7804	P13405S31	0.515454	0.338421	0.515454	0.470542
P70698	Ctps1	S575	S	CTP synthase 1	sp|P70698|PYRG1_MOUSE CTP synthase 1 OS=Mus musculus (Mouse) OX=10090 GN=Ctps1 PE=1 SV=2	1;2	DRSGSSSPDSEIT	S(0.02)GS(0.143)S(0.88)S(0.957)PDS(0.001)EITELK	49063	49982	61193	58425	66775	69241	96162	81767	54665.8	78486.2	1.43575	0.0180915	15.5823	15.6091	15.9011	15.8343	16.027	16.0793	16.5532	16.3192	15.7317	16.2447	P70698S575	0.512981	0.0122193	0.512981	1.91295
P60710	Actb	S368	S	Actin, cytoplasmic 1;Actin, cytoplasmic 1, N-terminally processed;Actin, cytoplasmic 2;Actin, cytoplasmic 2, N-terminally processed	sp|P60710|ACTB_MOUSE Actin, cytoplasmic 1 OS=Mus musculus (Mouse) OX=10090 GN=Actb PE=1 SV=1;sp|P63260|ACTG_MOUSE Actin, cytoplasmic 2 OS=Mus musculus (Mouse) OX=10090 GN=Actg1 PE=1 SV=1	1	YDESGPSIVHRKC	QEYDES(0.016)GPS(0.983)IVHR	8398.7	10911	7252.6	7215	13873	11341	10368	12001	8444.33	11895.8	1.40873	0.0231275	13.036	13.4135	12.8243	12.8168	13.76	13.4693	13.3399	13.5509	13.0226	13.53	P60710S368	0.507364	0.0219545	0.507364	1.65848
Q99K99	#N/A	S69	S	Uncharacterized protein C4orf19 homolog	sp|Q99K99|CD019_MOUSE Uncharacterized protein C4orf19 homolog OS=Mus musculus (Mouse) OX=10090 GN=MGI:1923511 PE=1 SV=2	1	NSESRGSTTGLPH	GS(0.7)T(0.15)T(0.15)GLPHQGPLPQEDSEERPCVEK	23856	20774	6513.6	22261	4909.1	41148	45221	32098	18351.2	30844	1.68077	0.254273	14.5421	14.3425	12.6692	14.4422	12.2612	15.3285	15.4647	14.9702	13.999	14.5062	Q99K99S69	0.507163	0.584067	0.507163	0.233537
Q3UMF0	Cobll1	S666	S	Cordon-bleu protein-like 1	sp|Q3UMF0|COBL1_MOUSE Cordon-bleu protein-like 1 OS=Mus musculus (Mouse) OX=10090 GN=Cobll1 PE=1 SV=2	1	ENHLTASPGPDQK	ENHLT(0.001)AS(0.999)PGPDQK	29474	27351	15566	29742	18589	49985	44783	36462	25533.2	37454.8	1.4669	0.170478	14.8472	14.7393	13.9261	14.8602	14.1822	15.6092	15.4507	15.1541	14.5932	15.099	Q3UMF0S666	0.505838	0.242784	0.505838	0.614779
Q9WVR4	Fxr2	S534	S	Fragile X mental retardation syndrome-related protein 2	sp|Q9WVR4|FXR2_MOUSE Fragile X mental retardation syndrome-related protein 2 OS=Mus musculus (Mouse) OX=10090 GN=Fxr2 PE=1 SV=1	1;2	PEPPVDSEPGEPP	DPDSNPYS(0.001)LLDT(0.522)S(0.484)EPEPPVDS(0.991)EPGEPPPAS(0.001)AR	6232.1	4474.2	6633.5	6518.9	6552.3	6977.5	10575	9913.9	5964.67	8504.67	1.42584	0.0665735	12.6055	12.1274	12.6956	12.6704	12.6778	12.7685	13.3684	13.2752	12.5247	13.0225	Q9WVR4S534	0.497751	0.0644707	0.497751	1.19064
Q8C050	Rps6ka5	S862	S	Ribosomal protein S6 kinase alpha-5	sp|Q8C050|KS6A5_MOUSE Ribosomal protein S6 kinase alpha-5 OS=Mus musculus (Mouse) OX=10090 GN=Rps6ka5 PE=1 SV=2	1	DTLFQFSD_____	TLQPSNPTEGSNPDTLFQFS(1)D	3691.4	3938.3	3304.9	3330.9	3450.9	4529.6	7001.3	5793.4	3566.38	5193.8	1.45632	0.0833362	11.85	11.9434	11.6904	11.7017	11.7528	12.1452	12.7734	12.5002	11.7963	12.2929	Q8C050S862	0.496532	0.0737273	0.496532	1.13237
Q9WVM8	Aadat	S40	S	Kynurenine/alpha-aminoadipate aminotransferase, mitochondrial	sp|Q9WVM8|AADAT_MOUSE Kynurenine/alpha-aminoadipate aminotransferase, mitochondrial OS=Mus musculus (Mouse) OX=10090 GN=Aadat PE=1 SV=1	1	ISLAPGSPNPSMF	TLISLAPGS(0.998)PNPS(0.002)MFPFK	2533.3	3367.4	3155.3	3839.7	3183.4	8039.8	4175.6	3819.9	3223.93	4804.68	1.49032	0.2116	11.3068	11.7174	11.6236	11.9068	11.6364	12.9729	12.0278	11.8993	11.6386	12.1341	Q9WVM8S40	0.495456	0.169156	0.495456	0.771712
Q8BRM2	Gorab	S80	S	RAB6-interacting golgin	sp|Q8BRM2|GORAB_MOUSE RAB6-interacting golgin OS=Mus musculus (Mouse) OX=10090 GN=Gorab PE=1 SV=1	1	NSQKPRSPSPVAP	S(0.5)PS(0.5)PVAPSPLTPTSSSGDGK	14507	19452	13188	11559	25476	21955	17692	16978	14676.5	20525.2	1.39851	0.0664995	13.8245	14.2476	13.6869	13.4967	14.6369	14.4223	14.1108	14.0514	13.8139	14.3053	Q8BRM2S80	0.491385	0.0581398	0.491385	1.23553
Q8BRM2	Gorab	S82	S	RAB6-interacting golgin	sp|Q8BRM2|GORAB_MOUSE RAB6-interacting golgin OS=Mus musculus (Mouse) OX=10090 GN=Gorab PE=1 SV=1	1	QKPRSPSPVAPSP	S(0.5)PS(0.5)PVAPSPLTPTSSSGDGK	14507	19452	13188	11559	25476	21955	17692	16978	14676.5	20525.2	1.39851	0.0664995	13.8245	14.2476	13.6869	13.4967	14.6369	14.4223	14.1108	14.0514	13.8139	14.3053	Q8BRM2S82	0.491385	0.0581398	0.491385	1.23553
Q9R1X5	Abcc5	S43	S	Multidrug resistance-associated protein 5	sp|Q9R1X5|MRP5_MOUSE Multidrug resistance-associated protein 5 OS=Mus musculus (Mouse) OX=10090 GN=Abcc5 PE=1 SV=2	1	RFRRTRSLECQDA	T(0.5)RS(0.5)LECQDALETAAR	7377.4	7899.7	6940.6	7283.9	7688	10471	12052	11820	7375.4	10507.8	1.4247	0.0220768	12.8489	12.9476	12.7608	12.8305	12.9084	13.3541	13.557	13.5289	12.847	13.3371	Q9R1X5S43	0.490153	0.0193391	0.490153	1.71356
Q9R1X5	Abcc5	T41	T	Multidrug resistance-associated protein 5	sp|Q9R1X5|MRP5_MOUSE Multidrug resistance-associated protein 5 OS=Mus musculus (Mouse) OX=10090 GN=Abcc5 PE=1 SV=2	1	EPRFRRTRSLECQ	T(0.5)RS(0.5)LECQDALETAAR	7377.4	7899.7	6940.6	7283.9	7688	10471	12052	11820	7375.4	10507.8	1.4247	0.0220768	12.8489	12.9476	12.7608	12.8305	12.9084	13.3541	13.557	13.5289	12.847	13.3371	Q9R1X5T41	0.490153	0.0193391	0.490153	1.71356
Q923T9	Camk2g	S384	S	Calcium/calmodulin-dependent protein kinase type II subunit gamma	sp|Q923T9|KCC2G_MOUSE Calcium/calmodulin-dependent protein kinase type II subunit gamma OS=Mus musculus (Mouse) OX=10090 GN=Camk2g PE=1 SV=1	1	IKGSTESCNTTTE	GS(0.091)T(0.104)ES(0.735)CNT(0.067)T(0.002)T(0.001)EDEDLK	16335	13181	9268.2	15835	16962	19130	17721	21133	13654.8	18736.5	1.37215	0.0340411	13.9957	13.6862	13.1781	13.9508	14.05	14.2235	14.1132	14.3672	13.7027	14.1885	Q923T9S384	0.485799	0.051396	0.485799	1.28907
Q8BLG0	Phf20	S418	S	PHD finger protein 20	sp|Q8BLG0|PHF20_MOUSE PHD finger protein 20 OS=Mus musculus (Mouse) OX=10090 GN=Phf20 PE=1 SV=2	1	MKTEPVSPLAEVQ	T(0.028)EPVS(0.972)PLAEVQEVSTVEVPNTLK	4848.3	4265.7	2768.7	1732.4	4905.6	6761.5	8781.5	1307.2	3403.78	5438.95	1.59792	0.286338	12.2433	12.0586	11.435	10.7586	12.2602	12.7231	13.1003	10.3523	11.6238	12.109	Q8BLG0S418	0.485119	0.51233	0.485119	0.29045
Q9DCI3	Stard3nl	S218	S	MLN64 N-terminal domain homolog	sp|Q9DCI3|STR3N_MOUSE STARD3 N-terminal-like protein OS=Mus musculus (Mouse) OX=10090 GN=Stard3nl PE=1 SV=2	1	PESEAGSEEEAEE	AALIPAGLSDGQFY(0.004)S(0.003)PPES(0.024)EAGS(0.968)EEEAEEK	2876.7	4477.2	4060.3	2445.1	4265.2	4700.5	5120.2	4778.4	3464.83	4716.08	1.36113	0.0499497	11.4902	12.1284	11.9874	11.2557	12.0584	12.1986	12.322	12.2223	11.7154	12.2003	Q9DCI3S218	0.484916	0.0626561	0.484916	1.20304
Q8CIB5	Fermt2	S666	S	Fermitin family homolog 2	sp|Q8CIB5|FERM2_MOUSE Fermitin family homolog 2 OS=Mus musculus (Mouse) OX=10090 GN=Fermt2 PE=1 SV=1	1	AKDQNESLDEEMF	DQNES(1)LDEEMFYK	4001.3	3030.4	2509.4	2175.4	3396	6475	4723.6	2437.4	2929.12	4258	1.45368	0.216193	11.9663	11.5653	11.2931	11.0871	11.7296	12.6607	12.2057	11.2511	11.4779	11.9618	Q8CIB5S666	0.483837	0.225515	0.483837	0.646824
G3X9C2	Nccrp1	T42	T	F-box only protein 50	sp|G3X9C2|FBX50_MOUSE F-box only protein 50 OS=Mus musculus (Mouse) OX=10090 GN=Nccrp1 PE=1 SV=2	1	PSPRSPTSPVTPE	S(0.397)PT(0.504)S(0.099)PVTPELPQPNAPTEVEAR	10348	10825	10900	8465.4	10301	14507	19752	13282	10134.6	14460.5	1.42684	0.079711	13.3371	13.4021	13.412	13.0474	13.3305	13.8245	14.2697	13.6972	13.2996	13.7805	G3X9C2T42	0.480827	0.0637551	0.480827	1.19548
Q6PDK2	Kmt2d	S727	S	Histone-lysine N-methyltransferase 2D	sp|Q6PDK2|KMT2D_MOUSE Histone-lysine N-methyltransferase 2D OS=Mus musculus (Mouse) OX=10090 GN=Kmt2d PE=1 SV=2	1	PEEPYLSPQPEEP	LCPQPEEPYLS(1)PQPEEPR	8755.7	6833.3	7186.6	1909.9	6151.9	6398.7	6631.1	11926	6171.38	7776.92	1.26016	0.458783	13.096	12.7384	12.8111	10.8993	12.5868	12.6436	12.695	13.5418	12.3862	12.8668	Q6PDK2S727	0.480621	0.41596	0.480621	0.380948
O70405	Ulk1	S622	S	Serine/threonine-protein kinase ULK1	sp|O70405|ULK1_MOUSE Serine/threonine-protein kinase ULK1 OS=Mus musculus (Mouse) OX=10090 GN=Ulk1 PE=1 SV=1	1	LPPILGSPTKAGP	SPLPPILGS(0.997)PT(0.003)K	2794.5	2583.2	1260	2073.9	2827.1	2431.7	3407.8	2988	2177.9	2913.65	1.33783	0.112966	11.4484	11.3349	10.2992	11.0181	11.4651	11.2477	11.7346	11.545	11.0252	11.4981	O70405S622	0.472947	0.139201	0.472947	0.856358
P62754	Rps6	S244	S	40S ribosomal protein S6	sp|P62754|RS6_MOUSE 40S ribosomal protein S6 OS=Mus musculus (Mouse) OX=10090 GN=Rps6 PE=1 SV=1	1	RASTSKSESSQK_	AS(0.004)T(0.017)S(0.066)KS(0.911)ES(0.002)SQK	100960	49363	100260	113010	49786	50428	265900	311020	90898.2	169284	1.86234	0.310935	16.6234	15.5911	16.6134	16.7861	15.6035	15.6219	18.0205	18.2466	16.4035	16.8731	P62754S244	0.469629	0.568601	0.469629	0.245193
Q76I79	Ssh1	S28	S	Protein phosphatase Slingshot homolog 1	sp|Q76I79|SSH1_MOUSE Protein phosphatase Slingshot homolog 1 OS=Mus musculus (Mouse) OX=10090 GN=Ssh1 PE=1 SV=1	1	SELEAGSDEERKL	SPTPSAASSSAS(0.001)NS(0.025)ELEAGS(0.975)DEER	2390.8	1792.3	1704.1	1543.6	2075.7	2088.8	3310.7	2859	1857.7	2583.55	1.39073	0.0873496	11.2233	10.8076	10.7348	10.5921	11.0194	11.0285	11.6929	11.4813	10.8394	11.3055	Q76I79S28	0.466076	0.0743503	0.466076	1.12872
P63276	Rps17	S113	S	40S ribosomal protein S17	sp|P63276|RS17_MOUSE 40S ribosomal protein S17 OS=Mus musculus (Mouse) OX=10090 GN=Rps17 PE=1 SV=2	1	KLLDFGSLSNLQV	LLDFGS(0.926)LS(0.074)NLQVTQPTVGMNFK	3230	3006.7	2327	2520	4170.8	4458.4	3205.1	3477.6	2770.93	3827.98	1.38148	0.0259744	11.6573	11.554	11.1843	11.2992	12.0261	12.1223	11.6462	11.7639	11.4237	11.8896	P63276S113	0.465925	0.0244576	0.465925	1.61159
Q8BVK9	Sp110	S175	S	Sp110 nuclear body protein	sp|Q8BVK9|SP110_MOUSE Sp110 nuclear body protein OS=Mus musculus (Mouse) OX=10090 GN=Sp110 PE=1 SV=1	1	ILDEQPSPSPRAV	ATAQPIIEILDEQPS(0.844)PS(0.156)PR	3029.7	1880.1	1583.2	2337.9	2169.7	3367.1	5167.7	1976.1	2207.72	3170.15	1.43594	0.273307	11.565	10.8766	10.6286	11.191	11.0833	11.7173	12.3353	10.9484	11.0653	11.5211	Q8BVK9S175	0.455785	0.273062	0.455785	0.563738
Q62394	Znf185	T122	T	Zinc finger protein 185	sp|Q62394|ZN185_MOUSE Zinc finger protein 185 OS=Mus musculus (Mouse) OX=10090 GN=Znf185 PE=1 SV=1	1	RQITPPTAELHLV	QIT(0.457)PPT(0.543)AELHLVAPDLEALSTPDSCEENNAAPK	2702.6	2244.1	2243.7	1934.9	2206.5	2982.6	3723.4	3787.9	2281.32	3175.1	1.39178	0.0685531	11.4001	11.1319	11.1317	10.918	11.1075	11.5424	11.8624	11.8872	11.1454	11.5999	Q62394T122	0.454431	0.0705406	0.454431	1.15156
Q6ZPZ3	Zc3h4	S94	S	Zinc finger CCCH domain-containing protein 4	sp|Q6ZPZ3|ZC3H4_MOUSE Zinc finger CCCH domain-containing protein 4 OS=Mus musculus (Mouse) OX=10090 GN=Zc3h4 PE=1 SV=2	1;2	EKHHSDSEEEKSH	HHS(1)DS(1)EEEK	46246	35856	33263	41225	47680	58405	59353	47946	39147.5	53346	1.36269	0.0165541	15.497	15.1299	15.0216	15.3312	15.5411	15.8338	15.857	15.5491	15.245	15.6953	Q6ZPZ3S94	0.450307	0.0165802	0.450307	1.78041
P54726	Rad23a	S125	S	UV excision repair protein RAD23 homolog A	sp|P54726|RD23A_MOUSE UV excision repair protein RAD23 homolog A OS=Mus musculus (Mouse) OX=10090 GN=Rad23a PE=1 SV=2	1	REDKSPSEESTTT	EDKS(0.098)PS(0.883)EES(0.007)T(0.011)TTTSPESISGSVPSSGSSGR	29688	49732	46889	45848	61242	56686	81937	38574	43039.2	59609.8	1.38501	0.1483	14.8576	15.6019	15.517	15.4846	15.9022	15.7907	16.3222	15.2353	15.3653	15.8126	P54726S125	0.447374	0.16339	0.447374	0.786775
Q8C7V3	Utp15	S517	S	U3 small nucleolar RNA-associated protein 15 homolog	sp|Q8C7V3|UTP15_MOUSE U3 small nucleolar RNA-associated protein 15 homolog OS=Mus musculus (Mouse) OX=10090 GN=Utp15 PE=1 SV=1	1	PEEKTESPTQPSD	T(0.005)ES(0.942)PT(0.053)QPSDTDK	25965	21115	19482	21878	25480	29660	32910	32448	22110	30124.5	1.36248	0.0106661	14.6643	14.366	14.2499	14.4172	14.6371	14.8562	15.0062	14.9858	14.4243	14.8713	Q8C7V3S517	0.44702	0.0104357	0.44702	1.98148
Q9EPE9	Atp13a1	S896	S	Manganese-transporting ATPase 13A1	sp|Q9EPE9|AT131_MOUSE Manganese-transporting ATPase 13A1 OS=Mus musculus (Mouse) OX=10090 GN=Atp13a1 PE=1 SV=2	1	RRRPRDSPVLSNS	RPRDS(1)PVLSNSGPR	196640	132630	118620	117420	123390	252600	160390	250310	141328	196672	1.39161	0.190875	17.5852	17.017	16.856	16.8413	16.9129	17.9465	17.2912	17.9334	17.0749	17.521	Q9EPE9S896	0.446098	0.197947	0.446098	0.703451
Q8K3W3	Casc3	S263	S	Protein CASC3	sp|Q8K3W3|CASC3_MOUSE Protein CASC3 OS=Mus musculus (Mouse) OX=10090 GN=Casc3 PE=1 SV=3	1	KPRFGSSPQRDPN	FGS(0.129)S(0.871)PQRDPNWIGDR	109360	128540	55585	112710	54119	153400	194180	187120	101549	147205	1.4496	0.251405	16.7387	16.9719	15.7624	16.7823	15.7238	17.2269	17.567	17.5136	16.5638	17.0079	Q8K3W3S263	0.444045	0.419571	0.444045	0.377194
Q6ZQ58	Larp1	T701	T	La-related protein 1	sp|Q6ZQ58|LARP1_MOUSE La-related protein 1 OS=Mus musculus (Mouse) OX=10090 GN=Larp1 PE=1 SV=3	1	EQFDTLTPEPPVD	EQFDT(0.028)LT(0.972)PEPPVDPNQEVPPGPPR	9901.5	6972.9	4962.7	5357.5	5716.9	16761	9742.1	6693.8	6798.65	9728.45	1.43094	0.325506	13.2734	12.7675	12.2769	12.3873	12.481	14.0328	13.25	12.7086	12.6763	13.1181	Q6ZQ58T701	0.441809	0.324639	0.441809	0.488599
Q8BGD9	Eif4b	S445	S	Eukaryotic translation initiation factor 4B	sp|Q8BGD9|IF4B_MOUSE Eukaryotic translation initiation factor 4B OS=Mus musculus (Mouse) OX=10090 GN=Eif4b PE=1 SV=1	1	RRESEKSLENETL	ES(0.003)EKS(0.997)LENETLNK	71031	81849	75622	69598	111680	90037	115290	89501	74525	101627	1.36366	0.0106652	16.1162	16.3207	16.2065	16.0868	16.769	16.4582	16.8149	16.4496	16.1825	16.6229	Q8BGD9S445	0.440413	0.0074711	0.440413	2.12662
Q8BG87	Tet3	T907	T	Methylcytosine dioxygenase TET3	sp|Q8BG87|TET3_MOUSE Methylcytosine dioxygenase TET3 OS=Mus musculus (Mouse) OX=10090 GN=Tet3 PE=1 SV=4	1	WVIRRHTLEEKLL	HT(1)LEEKLLCLVRHR	81986	204690	148820	95293	213590	185550	178430	113760	132697	172832	1.30246	0.296015	16.3231	17.6431	17.1832	16.5401	17.7045	17.5014	17.445	16.7956	16.9224	17.3616	Q8BG87T907	0.439276	0.268432	0.439276	0.571166
Q8BPN8	Dmxl2	S463	S	DmX-like protein 2	sp|Q8BPN8|DMXL2_MOUSE DmX-like protein 2 OS=Mus musculus (Mouse) OX=10090 GN=Dmxl2 PE=1 SV=3	1	EAGTGSSEHEDGE	ESEAGTGS(0.02)S(0.98)EHEDGER	24298	23889	22603	17959	23465	35158	34803	27595	22187.2	30255.2	1.36363	0.0454774	14.5685	14.5441	14.4642	14.1324	14.5182	15.1016	15.0869	14.7521	14.4273	14.8647	Q8BPN8S463	0.437394	0.0449881	0.437394	1.3469
Q8BPN8	Dmxl2	S473	S	DmX-like protein 2	sp|Q8BPN8|DMXL2_MOUSE DmX-like protein 2 OS=Mus musculus (Mouse) OX=10090 GN=Dmxl2 PE=1 SV=3	1	DGEREGSPRTHPR	ESEAGTGSSEHEDGEREGS(1)PR	4316	6340.2	5416.1	5139.3	5688.8	7924.4	8529	6650.3	5302.9	7198.12	1.35739	0.0473282	12.0755	12.6303	12.403	12.3274	12.4739	12.9521	13.0582	12.6992	12.359	12.7958	Q8BPN8S473	0.436793	0.0458472	0.436793	1.33869
O08785	Clock	T461	T	Circadian locomoter output cycles protein kaput	sp|O08785|CLOCK_MOUSE Circadian locomoter output cycles protein kaput OS=Mus musculus (Mouse) OX=10090 GN=Clock PE=1 SV=1	1	IPTDTSTPPRQHL	IPTDT(0.002)S(0.016)T(0.982)PPR	11349	12612	9906	14210	10302	21210	20001	15436	12019.2	16737.2	1.39254	0.124503	13.4703	13.6225	13.2741	13.7946	13.3306	14.3725	14.2878	13.914	13.5404	13.9762	O08785T461	0.435849	0.146893	0.435849	0.832998
P49586	Pcyt1a	S323	S	Choline-phosphate cytidylyltransferase A	sp|P49586|PCY1A_MOUSE Choline-phosphate cytidylyltransferase A OS=Mus musculus (Mouse) OX=10090 GN=Pcyt1a PE=1 SV=1	1;2	KQSPSSSPTHERS	QS(0.926)PS(0.073)S(0.045)S(0.825)PT(0.131)HER	23146	17739	19851	16377	18414	31148	27928	27729	19278.2	26304.8	1.36448	0.0649479	14.4985	14.1146	14.2769	13.9994	14.1685	14.9269	14.7694	14.7591	14.2224	14.656	P49586S323	0.43362	0.0721215	0.43362	1.14193
Q9Z2Q2	Knop1	S312	S	Lysine-rich nucleolar protein 1	sp|Q9Z2Q2|KNOP1_MOUSE Lysine-rich nucleolar protein 1 OS=Mus musculus (Mouse) OX=10090 GN=Knop1 PE=1 SV=2	1	QEEKEESDTDLEV	EDPWQEEKEES(0.79)DT(0.21)DLEVVLEK	5605.8	5056.3	4479.6	4967.7	6512.3	5195.5	8425.4	7361	5027.35	6873.55	1.36723	0.0427922	12.4527	12.3039	12.1292	12.2784	12.669	12.343	13.0405	12.8457	12.291	12.7246	Q9Z2Q2S312	0.433532	0.0369113	0.433532	1.43284
Q3UZ39	Lrrfip1	S614	S	Leucine-rich repeat flightless-interacting protein 1	sp|Q3UZ39|LRRF1_MOUSE Leucine-rich repeat flightless-interacting protein 1 OS=Mus musculus (Mouse) OX=10090 GN=Lrrfip1 PE=1 SV=2	1	QKIRAGSREPVED	AGS(1)REPVEDPQSGSSGK	26487	25794	26538	31090	28613	31715	47195	43311	27477.2	37708.5	1.37235	0.0693846	14.693	14.6547	14.6958	14.9242	14.8044	14.9529	15.5263	15.4024	14.7419	15.1715	Q3UZ39S614	0.429593	0.0584639	0.429593	1.23311
Q9Z1X4	Ilf3	S60	S	Interleukin enhancer-binding factor 3	sp|Q9Z1X4|ILF3_MOUSE Interleukin enhancer-binding factor 3 OS=Mus musculus (Mouse) OX=10090 GN=Ilf3 PE=1 SV=2	1	KGNSELSEAENMD	GNS(0.059)ELS(0.935)EAENMDT(0.006)PPDDESK	9974.8	12191	8624.8	7351.9	16110	10911	11608	12413	9535.62	12760.5	1.33819	0.0830868	13.2841	13.5735	13.0743	12.8439	13.9757	13.4135	13.5028	13.5996	13.1939	13.6229	Q9Z1X4S60	0.428946	0.0738619	0.428946	1.13158
O88939	Zbtb7a	S331	S	Zinc finger and BTB domain-containing protein 7A	sp|O88939|ZBT7A_MOUSE Zinc finger and BTB domain-containing protein 7A OS=Mus musculus (Mouse) OX=10090 GN=Zbtb7a PE=1 SV=2	1	VGRAGDSDEESRT	AGDS(1)DEESR	12693	12558	8965.4	9752.4	9439.8	13450	19341	18617	10992.2	15212	1.38389	0.144725	13.6317	13.6163	13.1302	13.2515	13.2045	13.7153	14.2394	14.1843	13.4074	13.8359	O88939S331	0.428452	0.167226	0.428452	0.776696
P70441	Slc9a3r1	S273	S	Na(+)/H(+) exchange regulatory cofactor NHE-RF1	sp|P70441|NHRF1_MOUSE Na(+)/H(+) exchange regulatory cofactor NHE-RF1 OS=Mus musculus (Mouse) OX=10090 GN=Slc9a3r1 PE=1 SV=3	1;2	ALVEPASESPRPA	EALVEPAS(1)ES(1)PRPALAR	58160	63112	56089	64747	51987	104580	80161	100320	60527	84262	1.39214	0.0991442	15.8277	15.9456	15.7754	15.9825	15.6659	16.6742	16.2906	16.6142	15.8828	16.3112	P70441S273	0.428413	0.119534	0.428413	0.922507
Q6P4T0	Atg2a	S1243	S	Autophagy-related protein 2 homolog A	sp|Q6P4T0|ATG2A_MOUSE Autophagy-related protein 2 homolog A OS=Mus musculus (Mouse) OX=10090 GN=Atg2a PE=1 SV=2	1	GQKLSESPASLPS	LS(0.133)ES(0.682)PAS(0.185)LPSCLPVETALINQR	7681	5862.9	3956.4	6619	7394.9	6753.9	9367.1	8160.4	6029.82	7919.08	1.31332	0.0981541	12.9071	12.5174	11.95	12.6924	12.8523	12.7215	13.1934	12.9944	12.5167	12.9404	Q6P4T0S1243	0.423696	0.113236	0.423696	0.946014
D3Z6Q9	Bin2	S443	S	Bridging integrator 2	sp|D3Z6Q9|BIN2_MOUSE Bridging integrator 2 OS=Mus musculus (Mouse) OX=10090 GN=Bin2 PE=1 SV=1	1	LCSPRASPDASSN	AS(1)PDASSNPEPAETR	4046.9	5018.2	4183.9	5710.3	5900.5	6116.9	7497.6	5777.2	4739.82	6323.05	1.33403	0.0292388	11.9826	12.293	12.0306	12.4794	12.5266	12.5786	12.8722	12.4962	12.1964	12.6184	D3Z6Q9S443	0.422009	0.0268945	0.422009	1.57034
Q8C6M1	Usp20	S374	S	Ubiquitin carboxyl-terminal hydrolase 20	sp|Q8C6M1|UBP20_MOUSE Ubiquitin carboxyl-terminal hydrolase 20 OS=Mus musculus (Mouse) OX=10090 GN=Usp20 PE=1 SV=1	1	PSPRSTSPCQTPE	S(0.109)T(0.109)S(0.782)PCQTPEPDNEAHIR	16740	14989	10428	17217	13922	21214	22822	21359	14843.5	19829.2	1.33589	0.0963437	14.031	13.8716	13.3482	14.0715	13.7651	14.3727	14.4781	14.3826	13.8306	14.2496	Q8C6M1S374	0.419038	0.122448	0.419038	0.912049
Q80VC9	Camsap3	S868	S	Calmodulin-regulated spectrin-associated protein 3	sp|Q80VC9|CAMP3_MOUSE Calmodulin-regulated spectrin-associated protein 3 OS=Mus musculus (Mouse) OX=10090 GN=Camsap3 PE=1 SV=1	1	PPGAEDSLEEEAS	PALIEIPLASLGEPAADEEGDGSPPGAEDS(0.999)LEEEAS(0.001)S(0.001)EGEPR	2290.5	2526	2553.5	2054.1	2814	3176.6	4065.2	2649.8	2356.03	3176.4	1.3482	0.0508065	11.1614	11.3026	11.3183	11.0043	11.4584	11.6333	11.9891	11.3717	11.1967	11.6131	Q80VC9S868	0.416454	0.0362009	0.416454	1.44128
P58501	Paxbp1	S16	S	PAX3- and PAX7-binding protein 1	sp|P58501|PAXB1_MOUSE PAX3- and PAX7-binding protein 1 OS=Mus musculus (Mouse) OX=10090 GN=Paxbp1 PE=1 SV=3	1	VRKRNDSEEEERE	NDS(1)EEEERERDEEQEPPPLLPPPASGEEPGPGGGDR	12398	9285.5	11719	11591	13311	16826	18565	11894	11248.4	15149	1.34677	0.0595789	13.5978	13.1808	13.5166	13.5007	13.7003	14.0384	14.1803	13.5379	13.449	13.8642	P58501S16	0.415279	0.0546581	0.415279	1.26235
Q61188	Ezh2	S380	S	Histone-lysine N-methyltransferase EZH2	sp|Q61188|EZH2_MOUSE Histone-lysine N-methyltransferase EZH2 OS=Mus musculus (Mouse) OX=10090 GN=Ezh2 PE=1 SV=2	1	ESKDTDSDREAGT	DT(0.028)DS(0.972)DREAGTETGGENNDKEEEEK	13177	9518.2	11410	10680	11601	12129	18607	18234	11196.3	15142.8	1.35248	0.102009	13.6857	13.2165	13.478	13.3826	13.502	13.5662	14.1836	14.1543	13.4407	13.8515	Q61188S380	0.410798	0.0960596	0.410798	1.01746
P26339	Chga	S282	S	Chromogranin-A;Pancreastatin;Beta-granin;WE-14;Catestatin;GE-25;Serpinin-RRG;Serpinin;p-Glu serpinin precursor	sp|P26339|CMGA_MOUSE Chromogranin-A OS=Mus musculus (Mouse) OX=10090 GN=Chga PE=1 SV=1	1	DDGQSDSQAVDGD	DDGQS(0.002)DS(0.998)QAVDGDGK	24920	26785	26059	25974	29306	33174	40025	36232	25934.5	34684.2	1.33738	0.00905365	14.605	14.7091	14.6695	14.6648	14.8389	15.0178	15.2886	15.145	14.6621	15.0726	P26339S282	0.410459	0.00573698	0.410459	2.24132
Q6PAL7	Ahdc1	S892	S	AT-hook DNA-binding motif-containing protein 1	sp|Q6PAL7|AHDC1_MOUSE AT-hook DNA-binding motif-containing protein 1 OS=Mus musculus (Mouse) OX=10090 GN=Ahdc1 PE=1 SV=1	1	SRGAKASPVAVGS	AS(0.999)PVAVGS(0.001)S(0.001)GAGADPSFQPVLPSR	9961	9916.3	8331.9	7338.9	7343.4	16576	13599	11333	8887.02	12212.9	1.37423	0.155619	13.2821	13.2756	13.0244	12.8413	12.8422	14.0168	13.7312	13.4682	13.1059	13.5146	Q6PAL7S892	0.408764	0.184002	0.408764	0.735178
Q62059	Vcan	S2585	S	Versican core protein	sp|Q62059|CSPG2_MOUSE Versican core protein OS=Mus musculus (Mouse) OX=10090 GN=Vcan PE=1 SV=2	1;2	KLESHGSSEESLQ	LESHGS(1)S(1)EESLQVQEK	8933.7	7569	7835.7	7138.2	9553.2	9257.4	10760	12211	7869.15	10445.4	1.32739	0.015807	13.125	12.8859	12.9358	12.8013	13.2218	13.1764	13.3934	13.5759	12.937	13.3419	Q62059S2585	0.404831	0.0119979	0.404831	1.9209
Q3TRM4	Pnpla6	S1319	S	Neuropathy target esterase	sp|Q3TRM4|PLPL6_MOUSE Patatin-like phospholipase domain-containing protein 6 OS=Mus musculus (Mouse) OX=10090 GN=Pnpla6 PE=1 SV=2	1;2	SRDEGGSPEGASP	DEGGS(1)PEGASPSTASEVEEEK	50219	36348	43804	50379	48595	66691	57887	65817	45187.5	59747.5	1.32221	0.0348907	15.6159	15.1496	15.4188	15.6205	15.5685	16.0252	15.821	16.0062	15.4512	15.8552	Q3TRM4S1319	0.404001	0.0389932	0.404001	1.40901
Q9Z1E4	Gys1	S711	S	Glycogen [starch] synthase, muscle	sp|Q9Z1E4|GYS1_MOUSE Glycogen [starch] synthase, muscle OS=Mus musculus (Mouse) OX=10090 GN=Gys1 PE=1 SV=2	1	GSKRSNSVDTGPS	S(0.24)NS(0.751)VDT(0.008)GPSSSLSTPTEPLSPTSSLGEER	2311.5	2884.6	5099.2	2970.9	3209	5197.9	6430.7	2861.1	3316.55	4424.67	1.33412	0.328651	11.1746	11.4942	12.3161	11.5367	11.6479	12.3437	12.6508	11.4824	11.6304	12.0312	Q9Z1E4S711	0.400807	0.31922	0.400807	0.495911
Q9D1F4	Akt1s1	S92	S	Proline-rich AKT1 substrate 1	sp|Q9D1F4|AKTS1_MOUSE Proline-rich AKT1 substrate 1 OS=Mus musculus (Mouse) OX=10090 GN=Akt1s1 PE=1 SV=1	1;2	PPSPAPSPPPRPA	AAT(0.008)AT(0.008)RPPGPPPAPQPPS(0.984)PAPS(0.999)PPPRPALAR	17566	16901	13152	17065	12427	27434	27602	21507	16171	22242.5	1.37546	0.152621	14.1005	14.0448	13.683	14.0588	13.6012	14.7437	14.7525	14.3925	13.9718	14.3725	Q9D1F4S92	0.400701	0.212521	0.400701	0.672599
A2AAE1	Kiaa1109	S4308	S	Uncharacterized protein KIAA1109	sp|A2AAE1|K1109_MOUSE Transmembrane protein KIAA1109 OS=Mus musculus (Mouse) OX=10090 GN=Kiaa1109 PE=1 SV=4	1	GVSQHLSPESSRK	LFLGDQTVNLPTS(0.001)GPGT(0.004)PDS(0.014)IEGVS(0.18)QHLS(0.731)PES(0.032)S(0.038)R	1989.9	1551.8	1509.4	740.44	1167.1	1715	3255.6	1601.7	1447.89	1934.85	1.33633	0.389058	10.9585	10.5997	10.5598	9.53224	10.1887	10.744	11.6687	10.6454	10.4126	10.8117	A2AAE1S4308	0.399149	0.395569	0.399149	0.402777
P07309	Ttr	S72	S	Transthyretin	sp|P07309|TTHY_MOUSE Transthyretin OS=Mus musculus (Mouse) OX=10090 GN=Ttr PE=1 SV=1	1	SGKTAESGELHGL	T(0.206)AES(0.794)GELHGLTTDEK	65180	63699	76197	64839	44185	97613	125210	114580	67478.8	95397	1.41373	0.176491	15.9921	15.959	16.2174	15.9846	15.4313	16.5748	16.934	16.806	16.0383	16.4365	P07309S72	0.398224	0.296651	0.398224	0.527754
Q91W82	Ube2e2	S13	S	Ubiquitin-conjugating enzyme E2 E2	sp|Q91W82|UB2E2_MOUSE Ubiquitin-conjugating enzyme E2 E2 OS=Mus musculus (Mouse) OX=10090 GN=Ube2e2 PE=2 SV=1	1	RVDDSPSTSGGSS	VDDS(0.033)PS(0.917)T(0.04)S(0.009)GGSSDGDQR	7817.8	8043.6	6429.6	7112.1	9993.8	9657.3	10415	8575.9	7350.77	9660.5	1.31422	0.00508613	12.9325	12.9736	12.6505	12.7961	13.2868	13.2374	13.3464	13.0661	12.8382	13.2342	Q91W82S13	0.395981	0.00583637	0.395981	2.23386
P32507	Nectin2	T401	T	Nectin-2	sp|P32507|NECT2_MOUSE Nectin-2 OS=Mus musculus (Mouse) OX=10090 GN=Nectin2 PE=1 SV=2	1	PSYKPPTPKAKLE	LQAADEEEELEGPPS(0.093)YKPPT(0.907)PK	6687.9	2970.6	5201.5	4679.9	5319.9	4628.4	6019.2	9759.7	4884.98	6431.8	1.31665	0.30459	12.7073	11.5365	12.3447	12.1923	12.3772	12.1763	12.5554	13.2526	12.1952	12.5904	P32507T401	0.395152	0.287385	0.395152	0.541536
Q63918	Cavin2	S218	S	Serum deprivation-response protein	sp|Q63918|CAVN2_MOUSE Caveolae-associated protein 2 OS=Mus musculus (Mouse) OX=10090 GN=Cavin2 PE=1 SV=3	1;2;3	EEALEDSAEEKME	DEEALEDS(1)AEEK	83240	63741	50954	51272	95206	87615	64932	76363	62301.8	81029	1.30059	0.112186	16.345	15.9599	15.6369	15.6459	16.5388	16.4189	15.9866	16.2206	15.8969	16.2912	Q63918S218	0.394292	0.104521	0.394292	0.980798
Q9Z1D1	Eif3g	S42	S	Eukaryotic translation initiation factor 3 subunit G	sp|Q9Z1D1|EIF3G_MOUSE Eukaryotic translation initiation factor 3 subunit G OS=Mus musculus (Mouse) OX=10090 GN=Eif3g PE=1 SV=2	1;2	LPTGDTSPEPELL	GIPLPT(0.028)GDT(0.977)S(0.995)PEPELLPGDPLPPPK	702830	1105600	567060	761530	877500	1263400	1020800	883070	784255	1.01119e+06	1.28937	0.170937	19.4228	20.0764	19.1131	19.5385	19.743	20.2689	19.9613	19.7522	19.5377	19.9313	Q9Z1D1S42	0.393615	0.145804	0.393615	0.83623
Q9JM52	Mink1	S745	S	Misshapen-like kinase 1	sp|Q9JM52|MINK1_MOUSE Misshapen-like kinase 1 OS=Mus musculus (Mouse) OX=10090 GN=Mink1 PE=1 SV=3	1	ASTKLDSSPVLSP	LDS(0.5)S(0.5)PVLSPGNK	3655.1	3019	2956.6	3305.2	4102.8	5384.4	5283.2	2745.2	3233.98	4378.9	1.35403	0.122721	11.8357	11.5599	11.5297	11.6905	12.0024	12.3946	12.3672	11.4227	11.6539	12.0467	Q9JM52S745	0.392765	0.148473	0.392765	0.828353
Q99NH0	Ankrd17	S15	S	Ankyrin repeat domain-containing protein 17	sp|Q99NH0|ANR17_MOUSE Ankyrin repeat domain-containing protein 17 OS=Mus musculus (Mouse) OX=10090 GN=Ankrd17 PE=1 SV=2	1	AAEGEGSPPAAAA	AT(0.004)VPAAAEGEGS(0.996)PPAAAAVAAPPAAAAAEVGGGAR	2279.4	3057.9	1306	2493.2	2633.5	2754.4	2853.7	3241.2	2284.12	2870.7	1.25681	0.181343	11.1544	11.5783	10.3509	11.2838	11.3628	11.4275	11.4786	11.6623	11.0919	11.4828	Q99NH0S15	0.390933	0.198086	0.390933	0.703146
Q9D9K3	Aven	S84	S	Cell death regulator Aven	sp|Q9D9K3|AVEN_MOUSE Cell death regulator Aven OS=Mus musculus (Mouse) OX=10090 GN=Aven PE=1 SV=2	1	VEEDSDSETYGEE	VEEDS(0.35)DS(0.649)ETYGEENDEQGNFSR	33918	33135	38419	31764	29288	42756	55762	57726	34309	46383	1.35192	0.123917	15.0498	15.0161	15.2295	14.9551	14.838	15.3838	15.767	15.8169	15.0626	15.4514	Q9D9K3S84	0.38883	0.147307	0.38883	0.831778
Q8BTI8	Srrm2	S1538	S	Serine/arginine repetitive matrix protein 2	sp|Q8BTI8|SRRM2_MOUSE Serine/arginine repetitive matrix protein 2 OS=Mus musculus (Mouse) OX=10090 GN=Srrm2 PE=1 SV=3	1;2	RSHSGSSPEVDSK	S(0.002)HS(0.019)GS(0.984)S(0.995)PEVDSK	189740	55517	104240	102360	60973	131610	140920	291820	112964	156331	1.3839	0.468385	17.5337	15.7606	16.6695	16.6433	15.8959	17.0059	17.1045	18.1547	16.6518	17.0403	Q8BTI8S1538	0.38847	0.532413	0.38847	0.273752
Q3TMW1	Ccdc102a	S536	S	Coiled-coil domain-containing protein 102A	sp|Q3TMW1|C102A_MOUSE Coiled-coil domain-containing protein 102A OS=Mus musculus (Mouse) OX=10090 GN=Ccdc102a PE=1 SV=2	1	EAGDGASDLDEDE	FGTEEAGDGAS(1)DLDEDEDLQIQVA	7507.4	8164.5	6562.6	8193.6	7503.2	9373.7	10392	13154	7607.02	10105.7	1.32847	0.0904284	12.8741	12.9951	12.6801	13.0003	12.8733	13.1944	13.3432	13.6832	12.8874	13.2735	Q3TMW1S536	0.386128	0.0807563	0.386128	1.09282
Q9JJF6	Efcc1	S367	S	EF-hand and coiled-coil domain-containing protein 1	sp|Q9JJF6|EFCC1_MOUSE EF-hand and coiled-coil domain-containing protein 1 OS=Mus musculus (Mouse) OX=10090 GN=Efcc1 PE=2 SV=2	1	VEGQAASEEEEEE	SVEGQAAS(1)EEEEEER	9091	8629.2	9403.1	7984.5	10318	12434	10733	12471	8776.95	11489	1.309	0.00552046	13.1502	13.075	13.1989	12.963	13.3329	13.602	13.3898	13.6063	13.0968	13.4827	Q9JJF6S367	0.385948	0.00455981	0.385948	2.34105
Q61191	Hcfc1	S1516	S	Host cell factor 1;HCF N-terminal chain 1;HCF N-terminal chain 2;HCF N-terminal chain 3;HCF N-terminal chain 4;HCF N-terminal chain 5;HCF N-terminal chain 6;HCF C-terminal chain 1;HCF C-terminal chain 2;HCF C-terminal chain 3;HCF C-terminal chain 4;HCF C-terminal chain 5;HCF C-terminal chain 6	sp|Q61191|HCFC1_MOUSE Host cell factor 1 OS=Mus musculus (Mouse) OX=10090 GN=Hcfc1 PE=1 SV=2	1	PEELQVSPGPRQQ	AVTTVTQST(0.002)PVPGPS(0.342)VPPPEELQVS(0.655)PGPR	4604.7	4873.4	4675.7	3785.7	5018.8	5785.4	5961.2	6685.5	4484.88	5862.73	1.30722	0.0164633	12.1689	12.2507	12.191	11.8863	12.2931	12.4982	12.5414	12.7068	12.1242	12.5099	Q61191S1516	0.385655	0.0168305	0.385655	1.7739
P70121	Zhx1	S648	S	Zinc fingers and homeoboxes protein 1	sp|P70121|ZHX1_MOUSE Zinc fingers and homeoboxes protein 1 OS=Mus musculus (Mouse) OX=10090 GN=Zhx1 PE=1 SV=2	1	EEPGESSPGDETV	EEPGES(0.5)S(0.5)PGDETVAPK	82078	64898	37452	56134	34712	83431	106130	105880	60140.5	82538.2	1.37242	0.287685	16.3247	15.9859	15.1928	15.7766	15.0831	16.3483	16.6955	16.6921	15.82	16.2047	P70121S648	0.384762	0.425756	0.384762	0.370839
Q8K3E5	Ahi1	S26	S	Jouberin	sp|Q8K3E5|AHI1_MOUSE Jouberin OS=Mus musculus (Mouse) OX=10090 GN=Ahi1 PE=1 SV=2	1	TPTADDSDDSREK	TPTADDS(0.998)DDS(0.002)R	40570	37172	32961	29137	48410	47142	43848	41991	34960	45347.8	1.29713	0.0114822	15.3081	15.1819	15.0085	14.8306	15.563	15.5247	15.4202	15.3578	15.0823	15.4664	Q8K3E5S26	0.384167	0.0151365	0.384167	1.81997
O54988	Slk	S647	S	STE20-like serine/threonine-protein kinase	sp|O54988|SLK_MOUSE STE20-like serine/threonine-protein kinase OS=Mus musculus (Mouse) OX=10090 GN=Slk PE=1 SV=2	1;2	QVSESNSIEELER	ATLEQPETDEVEQVSES(0.004)NS(0.996)IEELER	34253	31980	24600	22483	25685	44435	50409	30453	28329	37745.5	1.3324	0.195	15.0639	14.9649	14.5864	14.4565	14.6486	15.4394	15.6214	14.8943	14.7679	15.1509	O54988S647	0.382999	0.206789	0.382999	0.684473
Q80TI1	Plekhh1	S739	S	Pleckstrin homology domain-containing family H member 1	sp|Q80TI1|PKHH1_MOUSE Pleckstrin homology domain-containing family H member 1 OS=Mus musculus (Mouse) OX=10090 GN=Plekhh1 PE=1 SV=2	1	VDRSCDSDEDYEA	SCDS(1)DEDYEAGGTGR	10308	9512.8	6375.8	5853.5	9587.3	11341	12312	7889.1	8012.52	10282.4	1.28328	0.176192	13.3315	13.2157	12.6384	12.5151	13.2269	13.4693	13.5878	12.9456	12.9252	13.3074	Q80TI1S739	0.382247	0.175165	0.382247	0.756552
Q8BTI8	Srrm2	S375	S	Serine/arginine repetitive matrix protein 2	sp|Q8BTI8|SRRM2_MOUSE Serine/arginine repetitive matrix protein 2 OS=Mus musculus (Mouse) OX=10090 GN=Srrm2 PE=1 SV=3	1	VEQHVDSPRPLAA	SSTGPELPAPTPLLVEQHVDS(1)PR	11230	11299	7111.6	9191.4	11077	15810	12205	11179	9708	12567.8	1.29458	0.103416	13.4551	13.4639	12.796	13.1661	13.4353	13.9485	13.5752	13.4485	13.2203	13.6019	Q8BTI8S375	0.381628	0.101976	0.381628	0.991504
Q01853	Vcp	S775	S	Transitional endoplasmic reticulum ATPase	sp|Q01853|TERA_MOUSE Transitional endoplasmic reticulum ATPase OS=Mus musculus (Mouse) OX=10090 GN=Vcp PE=1 SV=4	1	GSFRFPSGNQGGA	FPS(1)GNQGGAGPSQGSGGGTGGSVYTEDNDDDLYG	7407.4	6620.9	6827.1	5504.5	5726.6	8014.5	9011.4	12786	6589.98	8884.62	1.3482	0.182859	12.8548	12.6928	12.7371	12.4264	12.4835	12.9684	13.1375	13.6423	12.6778	13.0579	Q01853S775	0.380164	0.187511	0.380164	0.726974
Q921T2	Tor1aip1	S151	S	Torsin-1A-interacting protein 1	sp|Q921T2|TOIP1_MOUSE Torsin-1A-interacting protein 1 OS=Mus musculus (Mouse) OX=10090 GN=Tor1aip1 PE=1 SV=3	1	GRGLRDSPSSSED	GLRDS(0.97)PS(0.024)S(0.005)S(0.001)EDREEDEPSSR	14771	9226.7	8599	10267	8546.2	18945	20775	10171	10715.9	14609.3	1.36333	0.29243	13.8505	13.1716	13.07	13.3257	13.0611	14.2095	14.3426	13.3122	13.3544	13.7313	Q921T2S151	0.376893	0.34018	0.376893	0.468291
P14873	Map1b	S1013	S	Microtubule-associated protein 1B;MAP1B heavy chain;MAP1 light chain LC1	sp|P14873|MAP1B_MOUSE Microtubule-associated protein 1B OS=Mus musculus (Mouse) OX=10090 GN=Map1b PE=1 SV=2	1	KGEAEQSEEEGEE	GEAEQS(1)EEEGEEEDKAEDAR	32836	19597	29378	21101	28483	26575	44427	33670	25728	33288.8	1.29387	0.190609	15.003	14.2583	14.8424	14.365	14.7978	14.6978	15.4391	15.0392	14.6172	14.9935	P14873S1013	0.376278	0.174993	0.376278	0.756979
Q4U2R1	Herc2	S1943	S	E3 ubiquitin-protein ligase HERC2	sp|Q4U2R1|HERC2_MOUSE E3 ubiquitin-protein ligase HERC2 OS=Mus musculus (Mouse) OX=10090 GN=Herc2 PE=1 SV=3	1;2	QPSAEDSDTEDDS	LVELPVSSQPSAEDS(0.992)DT(0.008)EDDSEAEQGER	17405	14877	15375	14849	15878	18975	23211	23987	15626.5	20512.8	1.31269	0.0495447	14.0872	13.8608	13.9083	13.8581	13.9547	14.2118	14.5025	14.55	13.9286	14.3048	Q4U2R1S1943	0.376163	0.0447532	0.376163	1.34918
Q9CXE2	Bcl7a	S114	S	B-cell CLL/lymphoma 7 protein family member A	sp|Q9CXE2|BCL7A_MOUSE B-cell CLL/lymphoma 7 protein family member A OS=Mus musculus (Mouse) OX=10090 GN=Bcl7a PE=2 SV=1	1	ENSSNSSPAPETN	QENS(0.001)S(0.004)NS(0.123)S(0.872)PAPETNPPVPSDGTEAK	10184	9516.9	8753.8	8416	10241	12101	12072	13510	9217.67	11981	1.29979	0.0120664	13.314	13.2163	13.0957	13.0389	13.3221	13.5628	13.5594	13.7217	13.1662	13.5415	Q9CXE2S114	0.37528	0.0107221	0.37528	1.96972
P10404	#N/A	S639	S	MLV-related proviral Env polyprotein;Surface protein;Transmembrane protein;Retrovirus-related Env polyprotein from Fv-4 locus	sp|P10404|ENV1_MOUSE MLV-related proviral Env polyprotein (Fragment) OS=Mus musculus (Mouse) OX=10090 GN=- PE=1 SV=3;sp|P11370|ENV2_MOUSE Retrovirus-related Env polyprotein from Fv-4 locus OS=Mus musculus (Mouse) OX=10090 GN=Fv4 PE=1 SV=2	1	DPEEVESRE____	SIDPEEVES(1)RE	202630	141730	177010	112960	115990	218140	232340	276450	158582	210730	1.32884	0.231997	17.6285	17.1128	17.4335	16.7855	16.8236	17.7349	17.8259	18.0767	17.24	17.6153	P10404S639	0.375219	0.299321	0.375219	0.523862
P62960	Ybx1	S311	S	Nuclease-sensitive element-binding protein 1	sp|P62960|YBOX1_MOUSE Y-box-binding protein 1 OS=Mus musculus (Mouse) OX=10090 GN=Ybx1 PE=1 SV=3	1	DPPAENSSAPEAE	AADPPAENS(0.809)S(0.191)APEAEQGGAE	38632	53857	36505	47188	41487	60684	71498	56218	44045.5	57471.8	1.30483	0.119397	15.2375	15.7168	15.1558	15.5261	15.3404	15.889	16.1256	15.7787	15.4091	15.7834	P62960S311	0.374367	0.124143	0.374367	0.906079
Q8C5X1	Garre1	S934	S		tr|Q8C5X1|Q8C5X1_MOUSE DUF4745 domain-containing protein OS=Mus musculus (Mouse) OX=10090 GN=Garre1 PE=1 SV=1	1	KQRRKHSSGEQET	HS(0.532)S(0.463)GEQET(0.005)STLPSPPLLTTVEDVNQDNK	2070.1	2638.6	3012.6	1514.1	2243.7	3447.8	3154.6	2876.2	2308.85	2930.57	1.26928	0.186424	11.0155	11.3656	11.5568	10.5642	11.1317	11.7515	11.6232	11.4899	11.1255	11.4991	Q8C5X1S934	0.373559	0.194426	0.373559	0.711245
Q8BVF2	Pdcl3	S65	S	Phosducin-like protein 3	sp|Q8BVF2|PDCL3_MOUSE Phosducin-like protein 3 OS=Mus musculus (Mouse) OX=10090 GN=Pdcl3 PE=1 SV=1	1	ENEDEFSEEDERA	TYEDMTLEELEENEDEFS(1)EEDER	134940	118180	118800	108170	113600	175930	193100	149310	120022	157985	1.31629	0.081871	17.042	16.8506	16.8582	16.7229	16.7936	17.4246	17.559	17.188	16.8684	17.2413	Q8BVF2S65	0.372871	0.0839351	0.372871	1.07606
Q76LL6	Fhod3	T933	T	FH1/FH2 domain-containing protein 3	sp|Q76LL6|FHOD3_MOUSE FH1/FH2 domain-containing protein 3 OS=Mus musculus (Mouse) OX=10090 GN=Fhod3 PE=1 SV=1	1	QDKVPDTPPAQLK	GAISPDVESQDKVPDT(1)PPAQLK	11525	6663.7	7267.9	6755.4	7917.8	9558.8	9652.3	14513	8053	10410.5	1.29274	0.24741	13.4925	12.7021	12.8273	12.7218	12.9509	13.2226	13.2367	13.8251	12.9359	13.3088	Q76LL6T933	0.372869	0.205874	0.372869	0.686399
Q02357	Ank1	S1759	S	Ankyrin-1	sp|Q02357|ANK1_MOUSE Ankyrin-1 OS=Mus musculus (Mouse) OX=10090 GN=Ank1 PE=1 SV=2	1	GPPETGSPKAGKE	GPPETGS(1)PK	154310	242530	208220	204290	330800	250940	362770	146760	202338	272818	1.34833	0.21989	17.2355	17.8878	17.6677	17.6403	18.3356	17.937	18.4687	17.1631	17.6078	17.9761	Q02357S1759	0.368273	0.298399	0.368273	0.525202
Q9QXE0	Hacl1	S10	S	2-hydroxyacyl-CoA lyase 1	sp|Q9QXE0|HACL1_MOUSE 2-hydroxyacyl-CoA lyase 1 OS=Mus musculus (Mouse) OX=10090 GN=Hacl1 PE=1 SV=2	1	SNSAEGSDRSEEQ	PESNSAEGS(1)DRSEEQVSGAK	10726	8446.1	11497	8073.3	19653	7584.6	12930	12092	9685.6	13064.9	1.3489	0.245939	13.3888	13.0441	13.489	12.9789	14.2625	12.8889	13.6584	13.5618	13.2252	13.5929	Q9QXE0S10	0.367678	0.277755	0.367678	0.556338
Q91XS1	Mtmr4	S629	S	Myotubularin-related protein 4	sp|Q91XS1|MTMR4_MOUSE Myotubularin-related protein 4 OS=Mus musculus (Mouse) OX=10090 GN=Mtmr4 PE=1 SV=1	1	PLTRTSSDPNLNN	T(0.031)S(0.031)S(0.938)DPNLNNHSQEVR	45528	45219	48842	45058	42013	54728	70852	77021	46161.8	61153.5	1.32477	0.109173	15.4745	15.4646	15.5758	15.4595	15.3585	15.74	16.1125	16.233	15.4936	15.861	Q91XS1S629	0.367397	0.115201	0.367397	0.938544
Q6PGL7	Washc2	S159	S	WASH complex subunit FAM21	sp|Q6PGL7|WASC2_MOUSE WASH complex subunit 2 OS=Mus musculus (Mouse) OX=10090 GN=Washc2 PE=1 SV=1	1	KAGNSDSEEDDAN	AGNS(0.173)DS(0.827)EEDDANER	2984.7	1621.6	2421.8	3376.4	1708.6	2708.2	4875.9	4836.3	2601.12	3532.25	1.35797	0.329724	11.5434	10.6632	11.2419	11.7213	10.7386	11.4031	12.2515	12.2397	11.2924	11.6582	Q6PGL7S159	0.365788	0.430267	0.365788	0.366261
O54916	Reps1	S392	S	RalBP1-associated Eps domain-containing protein 1	sp|O54916|REPS1_MOUSE RalBP1-associated Eps domain-containing protein 1 OS=Mus musculus (Mouse) OX=10090 GN=Reps1 PE=1 SV=2	1	EVGYSGSPAEAPP	LIDLEDSADVGEQPGEVGY(0.008)S(0.273)GS(0.72)PAEAPPSK	9195.7	4594.3	7680.4	6609.2	6587.6	9816.9	11863	7695	7019.9	8990.62	1.28073	0.241548	13.1667	12.1656	12.907	12.6903	12.6855	13.2611	13.5342	12.9097	12.7324	13.0976	O54916S392	0.365219	0.245123	0.365219	0.610616
O70194	Eif3d	S529	S	Eukaryotic translation initiation factor 3 subunit D	sp|O70194|EIF3D_MOUSE Eukaryotic translation initiation factor 3 subunit D OS=Mus musculus (Mouse) OX=10090 GN=Eif3d PE=1 SV=2	1;2	PDGTFSSEEDEED	VYSLPDGT(0.006)FS(0.99)S(0.99)EEDEEDEEEEEEEEEEEET(0.014)	1420.6	4034.3	4075.1	2172.5	2401.8	4324.8	4582	2929.8	2925.62	3559.6	1.2167	0.48588	10.4723	11.9781	11.9926	11.0851	11.2299	12.0784	12.1618	11.5166	11.382	11.7467	O70194S529	0.36463	0.431659	0.36463	0.364859
Q9CZV5	Supt7l	S106	S	STAGA complex 65 subunit gamma	sp|Q9CZV5|ST65G_MOUSE STAGA complex 65 subunit gamma OS=Mus musculus (Mouse) OX=10090 GN=Supt7l PE=1 SV=1	1	LPSCPGSPPLPDD	AEESEPLPS(0.002)CPGS(0.998)PPLPDDLQPLDCK	6388.7	4739.2	5803.6	4710.3	3899.3	8172.3	12522	5695.3	5410.45	7572.22	1.39956	0.301654	12.6413	12.2104	12.5027	12.2016	11.929	12.9965	13.6122	12.4756	12.389	12.7533	Q9CZV5S106	0.364297	0.370094	0.364297	0.431688
P70121	Zhx1	S647	S	Zinc fingers and homeoboxes protein 1	sp|P70121|ZHX1_MOUSE Zinc fingers and homeoboxes protein 1 OS=Mus musculus (Mouse) OX=10090 GN=Zhx1 PE=1 SV=2	1	KEEPGESSPGDET	EEPGES(0.744)S(0.256)PGDETVAPK	118170	84536	55191	73462	49390	109650	145900	140390	82839.8	111332	1.34395	0.311597	16.8505	16.3673	15.7521	16.1647	15.5919	16.7425	17.1546	17.0991	16.2837	16.647	P70121S647	0.363385	0.429534	0.363385	0.367003
Q8R0S1	Atf7	T53	T	Cyclic AMP-dependent transcription factor ATF-7	sp|Q8R0S1|ATF7_MOUSE Cyclic AMP-dependent transcription factor ATF-7 OS=Mus musculus (Mouse) OX=10090 GN=Atf7 PE=1 SV=1	1	IADQTPTPTRFLK	TDSVIIADQT(0.024)PT(0.972)PT(0.004)R	13414	9523.3	7181.2	8251.3	8703.8	15128	12685	12376	9592.45	12223.2	1.27425	0.215291	13.7115	13.2172	12.81	13.0104	13.0874	13.8849	13.6308	13.5953	13.1873	13.5496	Q8R0S1T53	0.362336	0.206096	0.362336	0.68593
Q9CQC6	Bzw1	S411	S	Basic leucine zipper and W2 domain-containing protein 1	sp|Q9CQC6|BZW1_MOUSE Basic leucine zipper and W2 domain-containing protein 1 OS=Mus musculus (Mouse) OX=10090 GN=Bzw1 PE=1 SV=1	1	KNAEEESESEAEE	NAEEES(1)ESEAEEGD	113670	119000	118720	105600	128220	153470	162860	144450	114248	147250	1.28887	0.0062174	16.7945	16.8606	16.8572	16.6883	16.9683	17.2276	17.3133	17.1402	16.8001	17.1623	Q9CQC6S411	0.362199	0.00502513	0.362199	2.29885
Q3V0J1	Tmem237	S126	S	Transmembrane protein 237	sp|Q3V0J1|TM237_MOUSE Transmembrane protein 237 OS=Mus musculus (Mouse) OX=10090 GN=Tmem237 PE=1 SV=1	1	LTERPSSPSLLRN	IRPPPELETSLTERPS(0.155)S(0.841)PS(0.004)LLR	4919.9	4244.5	4381.8	4435.5	6433.8	5454.8	5308.7	5897	4495.43	5773.57	1.28432	0.00474025	12.2644	12.0514	12.0973	12.1149	12.6515	12.4133	12.3741	12.5258	12.132	12.4912	Q3V0J1S126	0.359173	0.00357294	0.359173	2.44697
P00920	Ca2	S50	S	Carbonic anhydrase 2	sp|P00920|CAH2_MOUSE Carbonic anhydrase 2 OS=Mus musculus (Mouse) OX=10090 GN=Ca2 PE=1 SV=4	1	LQPLLISYDKAAS	QSPVDIDTATAQHDPALQPLLIS(0.982)Y(0.018)DK	9742.7	10184	10330	6734.3	15549	10058	9844.7	11978	9247.75	11857.4	1.2822	0.147319	13.2501	13.314	13.3346	12.7173	13.9245	13.2961	13.2651	13.5481	13.154	13.5085	P00920S50	0.354458	0.144883	0.354458	0.838983
P55937	Golga3	S276	S	Golgin subfamily A member 3	sp|P55937|GOGA3_MOUSE Golgin subfamily A member 3 OS=Mus musculus (Mouse) OX=10090 GN=Golga3 PE=1 SV=3	1	SLKQSRSSTSVVS	S(0.966)S(0.028)T(0.006)S(0.001)VVSEVSPSSETDNR	9492.2	9661.1	9216.6	10375	10261	14610	14944	10419	9686.23	12558.5	1.29653	0.0702788	13.2125	13.238	13.17	13.3408	13.3249	13.8347	13.8673	13.3469	13.2403	13.5934	P55937S276	0.353105	0.0607789	0.353105	1.21625
Q52KI8	Srrm1	T404	T	Serine/arginine repetitive matrix protein 1	sp|Q52KI8|SRRM1_MOUSE Serine/arginine repetitive matrix protein 1 OS=Mus musculus (Mouse) OX=10090 GN=Srrm1 PE=1 SV=2	1;2	RPSSPATPPPKTR	HRPS(0.394)S(0.606)PAT(1)PPPK	25148	13573	15830	15844	15173	21389	22992	30486	17598.8	22510	1.27907	0.272488	14.6182	13.7285	13.9504	13.9516	13.8892	14.3846	14.4888	14.8959	14.0622	14.4146	Q52KI8T404	0.352468	0.258987	0.352468	0.586723
Q6P5H2	Nes	S1860	S	Nestin	sp|Q6P5H2|NEST_MOUSE Nestin OS=Mus musculus (Mouse) OX=10090 GN=Nes PE=1 SV=1	1	VDGDSWSSGED__	FTLSGVDGDS(0.002)WS(0.978)S(0.02)GED	6455.2	5609.1	5208.4	3985.8	6317.1	6243.2	7413.7	6805.6	5314.62	6694.9	1.25971	0.0548631	12.6562	12.4536	12.3466	11.9607	12.625	12.6081	12.856	12.7325	12.3543	12.7054	Q6P5H2S1860	0.351131	0.0665246	0.351131	1.17702
Q689Z5	Sbno1	S1321	S	Protein strawberry notch homolog 1	sp|Q689Z5|SBNO1_MOUSE Protein strawberry notch homolog 1 OS=Mus musculus (Mouse) OX=10090 GN=Sbno1 PE=1 SV=2	1	VEGVLASVSGTNV	VEGVLAS(0.5)VS(0.5)GTNVK	408220	358000	357540	471810	475200	489290	447370	625160	398892	509255	1.27667	0.0610274	18.639	18.4496	18.4477	18.8478	18.8582	18.9003	18.7711	19.2539	18.596	18.9459	Q689Z5S1321	0.349825	0.0495202	0.349825	1.30522
Q9EP82	Wdr4	T48	T	tRNA (guanine-N(7)-)-methyltransferase non-catalytic subunit WDR4	sp|Q9EP82|WDR4_MOUSE tRNA (guanine-N(7)-)-methyltransferase non-catalytic subunit WDR4 OS=Mus musculus (Mouse) OX=10090 GN=Wdr4 PE=1 SV=2	1	TAEKKATPEDKGE	AT(0.993)PEDKGEDGQPADT(0.002)GS(0.002)DS(0.003)ILASTFSK	3705.4	5790.1	2153	4417.1	5461.3	4174.5	5139.8	4590.1	4016.4	4841.42	1.20541	0.34725	11.8554	12.4994	11.0721	12.1089	12.415	12.0274	12.3275	12.1643	11.884	12.2336	Q9EP82T48	0.349605	0.307231	0.349605	0.512536
Q921Y4	Mfsd5	T442	T	Molybdate-anion transporter	sp|Q921Y4|MFSD5_MOUSE Molybdate-anion transporter OS=Mus musculus (Mouse) OX=10090 GN=Mfsd5 PE=2 SV=1	1	LRVPSPTGEPYAP	VPS(0.371)PT(0.629)GEPYAPEL	14052	13188	12653	10780	12043	15984	19975	17291	12668.2	16323.2	1.28852	0.0872432	13.7785	13.6869	13.6272	13.3961	13.5559	13.9643	14.2859	14.0777	13.6222	13.971	Q921Y4T442	0.348801	0.0916179	0.348801	1.03802
E9Q238	Kank1	S325	S		tr|E9Q238|E9Q238_MOUSE ANK_REP_REGION domain-containing protein OS=Mus musculus (Mouse) OX=10090 GN=Kank1 PE=1 SV=1	1	VRKRSYSAGNASQ	S(0.209)YS(0.791)AGNASQLELLAR	4204.9	2825.6	2867.3	2114.8	3429.8	4054.6	3858.6	3508.9	3003.15	3712.97	1.23636	0.174032	12.0379	11.4643	11.4855	11.0463	11.7439	11.9853	11.9139	11.7768	11.5085	11.855	E9Q238S325	0.346484	0.15199	0.346484	0.818186
Q9CT10	Ranbp3	S40	S	Ran-binding protein 3	sp|Q9CT10|RANB3_MOUSE Ran-binding protein 3 OS=Mus musculus (Mouse) OX=10090 GN=Ranbp3 PE=1 SV=2	1;2	PEAGEDSDHEDGN	S(0.001)AGS(0.023)S(0.121)S(0.855)PEAGEDS(1)DHEDGNYCPPVK	4727.1	3809.2	4894.3	3922.9	4234.2	4978.8	5905.7	7242.2	4338.38	5590.23	1.28855	0.125862	12.2067	11.8953	12.2569	11.9377	12.0479	12.2816	12.5279	12.8222	12.0742	12.4199	Q9CT10S40	0.345739	0.11848	0.345739	0.926357
Q5HZJ0	Drosha	S354	S	Ribonuclease 3	sp|Q5HZJ0|RNC_MOUSE Ribonuclease 3 OS=Mus musculus (Mouse) OX=10090 GN=Drosha PE=1 SV=1	1	ENVNHRSPSREKK	TTESWAPPPENVNHRS(0.971)PS(0.029)R	8523.1	8253.4	7826.1	7537.4	8527.6	11146	11078	10264	8035	10253.9	1.27615	0.0140326	13.0572	13.0108	12.9341	12.8799	13.0579	13.4442	13.4354	13.3253	12.9705	13.3157	Q5HZJ0S354	0.345253	0.0126636	0.345253	1.89744
Q8BTI8	Srrm2	S2679	S	Serine/arginine repetitive matrix protein 2	sp|Q8BTI8|SRRM2_MOUSE Serine/arginine repetitive matrix protein 2 OS=Mus musculus (Mouse) OX=10090 GN=Srrm2 PE=1 SV=3	1;2	RGQRGDSHSPGHK	GDS(1)HS(1)PGHK	127000	69903	87960	67941	64722	112880	131010	144010	88201	113156	1.28293	0.302184	16.9545	16.0931	16.4246	16.052	15.982	16.7844	16.9993	17.1358	16.381	16.7254	Q8BTI8S2679	0.344359	0.339422	0.344359	0.46926
Q80YS6	Afap1	S711	S	Actin filament-associated protein 1	sp|Q80YS6|AFAP1_MOUSE Actin filament-associated protein 1 OS=Mus musculus (Mouse) OX=10090 GN=Afap1 PE=1 SV=1	1	SQPSSGSSPCRGH	SQPS(0.004)S(0.025)GS(0.75)S(0.221)PCR	9631.6	8792.2	10318	9073	10175	12357	13737	11889	9453.7	12039.5	1.27352	0.0186332	13.2336	13.102	13.3329	13.1474	13.3127	13.593	13.7458	13.5373	13.204	13.5472	Q80YS6S711	0.343273	0.0158522	0.343273	1.79991
Q64707	Zrsr1	S418	S	U2 small nuclear ribonucleoprotein auxiliary factor 35 kDa subunit-related protein 1	sp|Q64707|U2AFL_MOUSE U2 small nuclear ribonucleoprotein auxiliary factor 35 kDa subunit-related protein 1 OS=Mus musculus (Mouse) OX=10090 GN=Zrsr1 PE=1 SV=1	1	GREEDSSPGPQSQ	EEDS(0.146)S(0.854)PGPQSQSHR	9838.5	9737.3	8448.6	8792.7	9068.3	13594	13183	11339	9204.28	11796.1	1.28159	0.054779	13.2642	13.2493	13.0445	13.1021	13.1466	13.7307	13.6864	13.469	13.165	13.5082	Q64707S418	0.343145	0.0545939	0.343145	1.26286
Q8BTI8	Srrm2	S434	S	Serine/arginine repetitive matrix protein 2	sp|Q8BTI8|SRRM2_MOUSE Serine/arginine repetitive matrix protein 2 OS=Mus musculus (Mouse) OX=10090 GN=Srrm2 PE=1 SV=3	1	GSRHASSSPESLK	HAS(0.101)S(0.515)S(0.381)PES(0.003)LKPTPAPGSR	7825	5056.2	4848.3	5561.9	4715.4	6904.3	7301.3	11616	5822.85	7634.25	1.31108	0.300157	12.9339	12.3038	12.2433	12.4414	12.2032	12.7533	12.8339	13.5038	12.4806	12.8236	Q8BTI8S434	0.342967	0.309812	0.342967	0.508902
Q91VK1	Bzw2	S412	S	Basic leucine zipper and W2 domain-containing protein 2	sp|Q91VK1|BZW2_MOUSE Basic leucine zipper and W2 domain-containing protein 2 OS=Mus musculus (Mouse) OX=10090 GN=Bzw2 PE=1 SV=1	1	QNAEEESESEGEE	FVEWLQNAEEES(0.559)ES(0.011)EGEES(0.43)	5783	9022	10388	8932.3	8445.6	10996	12813	10490	8531.33	10686.1	1.25258	0.155118	12.4976	13.1392	13.3426	13.1248	13.044	13.4247	13.6453	13.3567	13.0261	13.3677	Q91VK1S412	0.341611	0.173492	0.341611	0.76072
P01656	#N/A	T87	T	Ig kappa chain V-III region MOPC 70;Ig kappa chain V-III region 50S10.1;Ig kappa chain V-III region PC 2880/PC 1229;Ig kappa chain V-III region PC 7132	sp|P01656|KV3A3_MOUSE Ig kappa chain V-III region MOPC 70 (Fragment) OS=Mus musculus (Mouse) OX=10090 GN=- PE=1 SV=1;sp|P03977|KV3A4_MOUSE Ig kappa chain V-III region 50S10.1 (Fragment) OS=Mus musculus (Mouse) OX=10090 GN=- PE=1 SV=1;sp|P01654|KV3A1_MOUSE	1	PMEEDDTAMYFCQ	FS(0.006)GS(0.007)GS(0.002)GT(0.002)DFS(0.002)LNIHPMEEDDT(0.978)AMY(0.001)FCQQS(0.002)K	18794	19429	25364	21806	19890	20117	31446	41096	21348.2	28137.2	1.31801	0.24792	14.198	14.2459	14.6305	14.4124	14.2798	14.2961	14.9406	15.3267	14.3717	14.7108	P01656T87	0.339085	0.262975	0.339085	0.580085
Q8BTI8	Srrm2	S1688	S	Serine/arginine repetitive matrix protein 2	sp|Q8BTI8|SRRM2_MOUSE Serine/arginine repetitive matrix protein 2 OS=Mus musculus (Mouse) OX=10090 GN=Srrm2 PE=1 SV=3	1;2	RSPSVSSPEPTEK	S(0.011)PS(0.018)VS(0.978)S(0.992)PEPT(0.001)EK	253420	101840	146690	148740	107910	176750	221880	340040	162672	211645	1.30105	0.433985	17.9512	16.6359	17.1624	17.1824	16.7195	17.4314	17.7594	18.3753	17.233	17.5714	Q8BTI8S1688	0.338406	0.469517	0.338406	0.328349
P70459	Erf	T443	T	ETS domain-containing transcription factor ERF	sp|P70459|ERF_MOUSE ETS domain-containing transcription factor ERF OS=Mus musculus (Mouse) OX=10090 GN=Erf PE=1 SV=1	1	SEEVEVTDISDED	VEPISEGESEEVEVT(0.789)DIS(0.211)DEDEEDGEVFK	21493	25947	19979	18307	23669	26229	31163	26839	21431.5	26975	1.25866	0.0496217	14.3916	14.6633	14.2862	14.1601	14.5307	14.6789	14.9275	14.712	14.3753	14.7123	P70459T443	0.337003	0.0464601	0.337003	1.33292
Q689Z5	Sbno1	S1323	S	Protein strawberry notch homolog 1	sp|Q689Z5|SBNO1_MOUSE Protein strawberry notch homolog 1 OS=Mus musculus (Mouse) OX=10090 GN=Sbno1 PE=1 SV=2	1	GVLASVSGTNVKM	VEGVLAS(0.091)VS(0.896)GT(0.013)NVK	431890	379060	380050	494230	493270	514110	471560	654280	421308	533305	1.26583	0.0640903	18.7203	18.5321	18.5358	18.9148	18.912	18.9717	18.8471	19.3195	18.6758	19.0126	Q689Z5S1323	0.336836	0.0519678	0.336836	1.28427
Q3UH68	Limch1	S231	S	LIM and calponin homology domains-containing protein 1	sp|Q3UH68|LIMC1_MOUSE LIM and calponin homology domains-containing protein 1 OS=Mus musculus (Mouse) OX=10090 GN=Limch1 PE=1 SV=2	1	SSDGRGSDSESDL	GSSDGRGS(0.998)DS(0.002)ESDLPHR	31564	24918	22853	20411	24013	31388	37807	32757	24936.5	31491.2	1.26286	0.128638	14.946	14.6049	14.4801	14.3171	14.5515	14.9379	15.2064	14.9995	14.587	14.9238	Q3UH68S231	0.336822	0.128308	0.336822	0.891745
O54692	Zw10	S438	S	Centromere/kinetochore protein zw10 homolog	sp|O54692|ZW10_MOUSE Centromere/kinetochore protein zw10 homolog OS=Mus musculus (Mouse) OX=10090 GN=Zw10 PE=1 SV=3	1	ALPDLPSPDADHK	EALPDLPS(1)PDADHK	16402	12445	8766.6	12810	8834.8	15489	21292	20002	12605.9	16404.5	1.30133	0.28237	14.0016	13.6033	13.0978	13.645	13.109	13.919	14.378	14.2879	13.5869	13.9235	O54692S438	0.336543	0.36532	0.336543	0.437327
Q8BY87	Usp47	T933	T	Ubiquitin carboxyl-terminal hydrolase 47	sp|Q8BY87|UBP47_MOUSE Ubiquitin carboxyl-terminal hydrolase 47 OS=Mus musculus (Mouse) OX=10090 GN=Usp47 PE=1 SV=2	1	LEQHIQTSDPENF	ELEQHIQT(0.614)S(0.386)DPENFQSEER	109870	97148	112040	107710	98757	146870	147510	152950	106692	136522	1.27959	0.0628317	16.7454	16.5679	16.7737	16.7168	16.5916	17.1642	17.1705	17.2227	16.7009	17.0372	Q8BY87T933	0.336287	0.074535	0.336287	1.12764
Q9D8M7	Phf10	S326	S	PHD finger protein 10	sp|Q9D8M7|PHF10_MOUSE PHD finger protein 10 OS=Mus musculus (Mouse) OX=10090 GN=Phf10 PE=1 SV=4	1	SSSGNVSEGDSPP	GTSDSSSGNVS(1)EGDSPPDSQEDTFHGR	13129	11417	12109	9530.5	13182	13699	15794	15374	11546.4	14512.2	1.25687	0.0239671	13.6805	13.4789	13.5638	13.2183	13.6863	13.7418	13.9471	13.9082	13.4854	13.8208	Q9D8M7S326	0.335466	0.0282771	0.335466	1.54857
Q60778	Nfkbib	S349	S	NF-kappa-B inhibitor beta	sp|Q60778|IKBB_MOUSE NF-kappa-B inhibitor beta OS=Mus musculus (Mouse) OX=10090 GN=Nfkbib PE=1 SV=2	1	QPPSPASKPLPDD	QPPS(0.106)PAS(0.894)KPLPDDPNPA	17334	17835	19362	16258	16789	27063	28587	18971	17697.2	22852.5	1.2913	0.13568	14.0813	14.1224	14.2409	13.9889	14.0352	14.724	14.8031	14.2115	14.1084	14.4435	Q60778S349	0.335075	0.138305	0.335075	0.859161
Q8C4Y3	Nelfb	S557	S	Negative elongation factor B	sp|Q8C4Y3|NELFB_MOUSE Negative elongation factor B OS=Mus musculus (Mouse) OX=10090 GN=Nelfb PE=1 SV=2	1	LDHRKPSPTQAAE	KPS(0.95)PT(0.05)QAAETPALDLPLPSVPAPATL	39048	43129	34229	26885	36611	38755	67251	41123	35822.8	45935	1.28229	0.251508	15.253	15.3964	15.0629	14.7145	15.16	15.2421	16.0373	15.3277	15.1067	15.4418	Q8C4Y3S557	0.335058	0.228124	0.335058	0.641829
Q9CZ96	Zcrb1	S210	S	Zinc finger CCHC-type and RNA-binding motif-containing protein 1	sp|Q9CZ96|ZCRB1_MOUSE Zinc finger CCHC-type and RNA-binding motif-containing protein 1 OS=Mus musculus (Mouse) OX=10090 GN=Zcrb1 PE=1 SV=1	1;2	KKSAYFSDEEELS	S(0.001)AYFS(0.999)DEEELSD	46483	29609	33124	30019	29847	44773	54063	47848	34808.8	44132.8	1.26786	0.201057	15.5044	14.8537	15.0156	14.8736	14.8653	15.4503	15.7224	15.5462	15.0618	15.396	Q9CZ96S210	0.334206	0.21295	0.334206	0.671723
Q9DAU9	Znf654	S566	S	Zinc finger protein 654	sp|Q9DAU9|ZN654_MOUSE Zinc finger protein 654 OS=Mus musculus (Mouse) OX=10090 GN=Znf654 PE=1 SV=2	1	TLFGFDSDDESA_	CQTLFGFDS(1)DDESA	4071.8	3510.7	3255.9	2716.1	3991.2	3620.6	5056.1	4350.8	3388.62	4254.68	1.25558	0.0824006	11.9915	11.7775	11.6688	11.4073	11.9626	11.822	12.3038	12.0871	11.7113	12.0439	Q9DAU9S566	0.332585	0.081002	0.332585	1.0915
Q8VID5	Recql5	S492	S	ATP-dependent DNA helicase Q5	sp|Q8VID5|RECQ5_MOUSE ATP-dependent DNA helicase Q5 OS=Mus musculus (Mouse) OX=10090 GN=Recql5 PE=1 SV=1	1	DEGSGGSGDEGRD	YDEGS(0.001)GGS(0.999)GDEGRDEAHK	10110	9971.5	11804	8581	12305	12279	12635	13427	10116.6	12661.5	1.25155	0.0117373	13.3035	13.2836	13.527	13.0669	13.587	13.5839	13.6251	13.7128	13.2953	13.6272	Q8VID5S492	0.33196	0.015159	0.33196	1.81933
Q0VG18	Smim24	S109	S	Small integral membrane protein 24	sp|Q0VG18|SIM24_MOUSE Small integral membrane protein 24 OS=Mus musculus (Mouse) OX=10090 GN=Smim24 PE=1 SV=1	1;2	ELEEKESSDEERG	GGQSNEALELEEKES(1)S(1)DEER	69147	60372	62382	65116	43985	122670	73925	106640	64254.2	86805	1.35096	0.24768	16.0774	15.8816	15.9288	15.9907	15.4247	16.9044	16.1738	16.7024	15.9696	16.3013	Q0VG18S109	0.331693	0.357686	0.331693	0.446498
Q64337	Sqstm1	T272	T	Sequestosome-1	sp|Q64337|SQSTM_MOUSE Sequestosome-1 OS=Mus musculus (Mouse) OX=10090 GN=Sqstm1 PE=1 SV=1	1	SRLTPTTPESSST	LTPT(0.142)T(0.855)PES(0.002)S(0.001)STGTEDK	146870	130450	81795	121900	76084	164700	186150	205280	120254	158054	1.31433	0.278442	17.1642	16.9931	16.3197	16.8953	16.2153	17.3295	17.5061	17.6472	16.8431	17.1745	Q64337T272	0.331436	0.409788	0.331436	0.387441
Q8BTI8	Srrm2	S435	S	Serine/arginine repetitive matrix protein 2	sp|Q8BTI8|SRRM2_MOUSE Serine/arginine repetitive matrix protein 2 OS=Mus musculus (Mouse) OX=10090 GN=Srrm2 PE=1 SV=3	1	SRHASSSPESLKP	HAS(0.039)S(0.173)S(0.783)PES(0.005)LKPTPAPGSR	26027	15752	18466	17639	16807	20436	24055	40503	19471	25450.2	1.30708	0.334403	14.6677	13.9432	14.1726	14.1065	14.0368	14.3188	14.554	15.3057	14.2225	14.5538	Q8BTI8S435	0.331339	0.331376	0.331339	0.47968
Q7TT50	Cdc42bpb	S972	S	Serine/threonine-protein kinase MRCK beta	sp|Q7TT50|MRCKB_MOUSE Serine/threonine-protein kinase MRCK beta OS=Mus musculus (Mouse) OX=10090 GN=Cdc42bpb PE=1 SV=2	1	FRTSSASDQETQA	T(0.005)SS(0.001)AS(0.994)DQETQASK	31380	29647	28102	23766	41513	33045	32850	34498	28223.8	35476.5	1.25697	0.0322885	14.9376	14.8556	14.7784	14.5366	15.3413	15.0121	15.0036	15.0742	14.777	15.1078	Q7TT50S972	0.330774	0.0304529	0.330774	1.51637
P51141	Dvl1	S194	S	Segment polarity protein dishevelled homolog DVL-1	sp|P51141|DVL1_MOUSE Segment polarity protein dishevelled homolog DVL-1 OS=Mus musculus (Mouse) OX=10090 GN=Dvl1 PE=1 SV=2	1	SSSFIDSDEEDNT	DLGLPPDSASTVLSSELESSS(0.001)FIDS(0.999)DEEDNTSR	15203	13376	15950	13878	13491	21042	22426	17690	14601.8	18662.2	1.27808	0.0982599	13.8921	13.7074	13.9613	13.7605	13.7197	14.361	14.4529	14.1106	13.8303	14.1611	P51141S194	0.330754	0.106079	0.330754	0.974369
O54825	Bysl	S97	S	Bystin	sp|O54825|BYST_MOUSE Bystin OS=Mus musculus (Mouse) OX=10090 GN=Bysl PE=1 SV=3	1	GLPQDGSDEEDEE	LGPGLPQDGS(1)DEEDEEWPTLEK	30910	34954	38922	34013	32918	40617	53985	49514	34699.8	44258.5	1.27547	0.102985	14.9158	15.0932	15.2483	15.0538	15.0066	15.3098	15.7203	15.5955	15.0778	15.4081	O54825S97	0.330288	0.104999	0.330288	0.978815
Q7TPE5	Slc7a6os	S257	S	Probable RNA polymerase II nuclear localization protein SLC7A6OS	sp|Q7TPE5|S7A6O_MOUSE Probable RNA polymerase II nuclear localization protein SLC7A6OS OS=Mus musculus (Mouse) OX=10090 GN=Slc7a6os PE=1 SV=1	1	YPDEESSDRDEDS	NEYPDEES(0.027)S(0.973)DRDEDSR	17250	18795	20113	17877	19078	24436	26144	23872	18508.8	23382.5	1.26332	0.0247038	14.0743	14.1981	14.2958	14.1258	14.2196	14.5767	14.6742	14.543	14.1735	14.5034	Q7TPE5S257	0.329885	0.0237622	0.329885	1.62411
O08648	Map3k4	S454	S	Mitogen-activated protein kinase kinase kinase 4	sp|O08648|M3K4_MOUSE Mitogen-activated protein kinase kinase kinase 4 OS=Mus musculus (Mouse) OX=10090 GN=Map3k4 PE=1 SV=2	1;2	ESGTEESDEEPTP	ELESGTEES(1)DEEPTPSPR	49157	49907	51166	47809	60031	60786	65620	62528	49509.8	62241.2	1.25715	0.000110358	15.5851	15.607	15.6429	15.545	15.8734	15.8915	16.0018	15.9322	15.595	15.9247	O08648S454	0.329745	8.25273e-05	0.329745	4.0834
Q80XC6	Nrde2	S71	S	Protein NRDE2 homolog	sp|Q80XC6|NRDE2_MOUSE Nuclear exosome regulator NRDE2 OS=Mus musculus (Mouse) OX=10090 GN=Nrde2 PE=1 SV=3	1	PLKSELSGESNTS	SELS(0.999)GES(0.001)NTSEK	8436	10207	11300	10759	11312	11557	16670	11969	10175.5	12877	1.26549	0.104873	13.0423	13.3173	13.464	13.3933	13.4656	13.4965	14.025	13.547	13.3042	13.6335	Q80XC6S71	0.32928	0.0863674	0.32928	1.06365
Q62261	Sptbn1	S2168	S	Spectrin beta chain, non-erythrocytic 1	sp|Q62261|SPTB2_MOUSE Spectrin beta chain, non-erythrocytic 1 OS=Mus musculus (Mouse) OX=10090 GN=Sptbn1 PE=1 SV=2	1;2;3	ESSPVPSPTLDRK	T(0.037)S(0.05)S(0.4)KES(0.527)S(0.986)PVPS(0.992)PT(0.008)LDR	159710	117740	111600	117600	134770	150300	179100	169270	126662	158360	1.25025	0.0769483	17.2851	16.8452	16.768	16.8435	17.0401	17.1975	17.4504	17.369	16.9355	17.2642	Q62261S2168	0.328788	0.0697722	0.328788	1.15632
O35295	Purb	S316	S	Transcriptional activator protein Pur-beta	sp|O35295|PURB_MOUSE Transcriptional activator protein Pur-beta OS=Mus musculus (Mouse) OX=10090 GN=Purb PE=1 SV=3	1	SGGGDESEGEEVD	RGGGSGGGDES(1)EGEEVDED	561620	537950	531370	530980	491780	681720	803890	785620	540480	690752	1.27804	0.0817153	19.0992	19.0371	19.0194	19.0183	18.9077	19.3788	19.6166	19.5835	19.0435	19.3716	O35295S316	0.328145	0.0930443	0.328145	1.03131
Q9D620	Rab11fip1	S340	S	Rab11 family-interacting protein 1	sp|Q9D620|RFIP1_MOUSE Rab11 family-interacting protein 1 OS=Mus musculus (Mouse) OX=10090 GN=Rab11fip1 PE=1 SV=2	1;2	SEIRESSPSNSPS	ES(0.182)S(0.814)PS(0.003)NSPSPQGFR	14050	9142.7	11116	13901	6824.8	18822	19963	19211	12052.4	16205.2	1.34456	0.261516	13.7783	13.1584	13.4404	13.7629	12.7366	14.2001	14.285	14.2296	13.535	13.8628	Q9D620S340	0.327863	0.447864	0.327863	0.348854
Q80VA5	Sh3tc2	S34	S	SH3 domain and tetratricopeptide repeat-containing protein 2	sp|Q80VA5|S3TC2_MOUSE SH3 domain and tetratricopeptide repeat-containing protein 2 OS=Mus musculus (Mouse) OX=10090 GN=Sh3tc2 PE=1 SV=2	1	GLAEDTSSLENKR	DPPGLAEDT(0.047)S(0.504)S(0.449)LENK	4261.4	2845.6	3429.5	4059	3706.3	6175.5	4426	4134.6	3648.88	4610.6	1.26357	0.177776	12.0571	11.4745	11.7438	11.9869	11.8558	12.5923	12.1118	12.0135	11.8156	12.1434	Q80VA5S34	0.327776	0.163408	0.327776	0.786727
Q505F5	Lrrc47	S293	S	Leucine-rich repeat-containing protein 47	sp|Q505F5|LRC47_MOUSE Leucine-rich repeat-containing protein 47 OS=Mus musculus (Mouse) OX=10090 GN=Lrrc47 PE=1 SV=1	1	RKQHRESGEGEEE	QHRES(1)GEGEEEVADSAR	57990	50486	47612	43288	49935	54778	76815	71196	49844	63181	1.26757	0.110802	15.8235	15.6236	15.539	15.4017	15.6078	15.7413	16.2291	16.1195	15.597	15.9244	Q505F5S293	0.327463	0.106863	0.327463	0.971173
Q9QZQ1	Afdn	S188	S	Afadin	sp|Q9QZQ1|AFAD_MOUSE Afadin OS=Mus musculus (Mouse) OX=10090 GN=Afdn PE=1 SV=3	1	DKEERPSQGDDSE	QAS(0.001)DKEERPS(0.999)QGDDSENSR	10013	9808.2	6786.7	12191	8129.4	11836	15203	13753	9699.73	12230.4	1.2609	0.229393	13.2896	13.2598	12.7285	13.5735	12.9889	13.5309	13.8921	13.7475	13.2128	13.5398	Q9QZQ1S188	0.326993	0.263575	0.326993	0.579095
Q64707	Zrsr1	S417	S	U2 small nuclear ribonucleoprotein auxiliary factor 35 kDa subunit-related protein 1	sp|Q64707|U2AFL_MOUSE U2 small nuclear ribonucleoprotein auxiliary factor 35 kDa subunit-related protein 1 OS=Mus musculus (Mouse) OX=10090 GN=Zrsr1 PE=1 SV=1	1	RGREEDSSPGPQS	EEDS(0.5)S(0.5)PGPQSQSHR	3837.7	4093.4	3089.8	3603.7	3872.7	6761.7	4639.2	3564.4	3656.15	4709.5	1.2881	0.210527	11.906	11.9991	11.5933	11.8153	11.9191	12.7232	12.1797	11.7994	11.8284	12.1553	Q64707S417	0.326932	0.192776	0.326932	0.714946
O54916	Reps1	S390	S	RalBP1-associated Eps domain-containing protein 1	sp|O54916|REPS1_MOUSE RalBP1-associated Eps domain-containing protein 1 OS=Mus musculus (Mouse) OX=10090 GN=Reps1 PE=1 SV=2	1	PGEVGYSGSPAEA	LIDLEDSADVGEQPGEVGY(0.06)S(0.533)GS(0.406)PAEAPPSK	7259.2	8483.3	6954.2	7582	7463.4	18273	11131	5293.5	7569.68	10540.2	1.39243	0.339667	12.8256	13.0504	12.7637	12.8884	12.8656	14.1574	13.4423	12.37	12.882	13.2088	O54916S390	0.326827	0.433667	0.326827	0.362843
Q62261	Sptbn1	S2164	S	Spectrin beta chain, non-erythrocytic 1	sp|Q62261|SPTB2_MOUSE Spectrin beta chain, non-erythrocytic 1 OS=Mus musculus (Mouse) OX=10090 GN=Sptbn1 PE=1 SV=2	1;2;3	TSSKESSPVPSPT	ES(0.004)S(0.996)PVPS(0.962)PT(0.038)LDR	376650	282940	259630	348610	307150	439160	383630	461050	316958	397748	1.25489	0.115401	18.5229	18.1101	17.9861	18.4113	18.2286	18.7444	18.5494	18.8146	18.2576	18.5842	Q62261S2164	0.326634	0.122218	0.326634	0.912865
P10637	Mapt	S205	S	Microtubule-associated protein tau	sp|P10637|TAU_MOUSE Microtubule-associated protein tau OS=Mus musculus (Mouse) OX=10090 GN=Mapt PE=1 SV=3	1;2	DESSQDSPPSQAS	LGS(1)EEEVDEDLTVDES(0.008)S(0.004)QDS(0.984)PPS(0.004)QASLTPGR	6363.5	6891.9	7186.7	6211.6	5417.6	7841.9	9510.3	11958	6663.42	8681.95	1.30293	0.198454	12.6356	12.7507	12.8111	12.6007	12.4034	12.937	13.2153	13.5457	12.6995	13.0253	P10637S205	0.325809	0.234745	0.325809	0.629404
Q9JHG6	Rcan1	S165	S	Calcipressin-1;Calcipressin-3	sp|Q9JHG6|RCAN1_MOUSE Calcipressin-1 OS=Mus musculus (Mouse) OX=10090 GN=Rcan1 PE=1 SV=2;sp|Q9JKK0|RCAN3_MOUSE Calcipressin-3 OS=Mus musculus (Mouse) OX=10090 GN=Rcan3 PE=2 SV=1	1	LISPPASPPVGWK	QFLIS(0.003)PPAS(0.997)PPVGWK	81527	65532	52022	58972	101870	81534	69662	69893	64513.2	80739.8	1.25152	0.15065	16.315	15.9999	15.6668	15.8477	16.6364	16.3151	16.0881	16.0929	15.9574	16.2831	Q9JHG6S165	0.325737	0.134639	0.325737	0.87083
G3X9C2	Nccrp1	S43	S	F-box only protein 50	sp|G3X9C2|FBX50_MOUSE F-box only protein 50 OS=Mus musculus (Mouse) OX=10090 GN=Nccrp1 PE=1 SV=2	1	SPRSPTSPVTPEL	SPT(0.002)S(0.997)PVT(0.001)PELPQPNAPTEVEAR	498500	397310	517070	299520	275930	817790	631160	531290	428100	564042	1.31755	0.313557	18.9272	18.5999	18.98	18.1923	18.0739	19.6414	19.2676	19.0191	18.6749	19.0005	G3X9C2S43	0.325667	0.42477	0.325667	0.371846
P14220	Gypa	S138	S	Glycophorin-A	sp|P14220|GLPA_MOUSE Glycophorin-A OS=Mus musculus (Mouse) OX=10090 GN=Gypa PE=1 SV=2	1	SRMTKKSSVDIQS	KS(0.5)S(0.5)VDIQSPEGGDNSVPLSSIEQTPNEESSNV	2342.9	2702.5	2794.6	1424.1	3071.9	2224.3	2671.9	3393	2316.03	2840.28	1.22636	0.240241	11.1941	11.4001	11.4484	10.4758	11.5849	11.1191	11.3837	11.7283	11.1296	11.454	P14220S138	0.324407	0.259843	0.324407	0.585289
P14220	Gypa	S139	S	Glycophorin-A	sp|P14220|GLPA_MOUSE Glycophorin-A OS=Mus musculus (Mouse) OX=10090 GN=Gypa PE=1 SV=2	1	RMTKKSSVDIQSP	KS(0.5)S(0.5)VDIQSPEGGDNSVPLSSIEQTPNEESSNV	2342.9	2702.5	2794.6	1424.1	3071.9	2224.3	2671.9	3393	2316.03	2840.28	1.22636	0.240241	11.1941	11.4001	11.4484	10.4758	11.5849	11.1191	11.3837	11.7283	11.1296	11.454	P14220S139	0.324407	0.259843	0.324407	0.585289
Q6PAR5	Gapvd1	S748	S	GTPase-activating protein and VPS9 domain-containing protein 1	sp|Q6PAR5|GAPD1_MOUSE GTPase-activating protein and VPS9 domain-containing protein 1 OS=Mus musculus (Mouse) OX=10090 GN=Gapvd1 PE=1 SV=2	1	SGLGSTSDDTDVR	LQELESCSGLGS(0.092)T(0.225)S(0.561)DDT(0.122)DVR	3538.8	3291.6	3133.2	3157.5	2919.4	3827.1	4951	5118.7	3280.27	4204.05	1.28162	0.128169	11.789	11.6846	11.6134	11.6246	11.5115	11.902	12.2735	12.3216	11.6779	12.0021	Q6PAR5S748	0.324238	0.143539	0.324238	0.843029
Q3UVL4	Vps51	S640	S	Vacuolar protein sorting-associated protein 51 homolog	sp|Q3UVL4|VPS51_MOUSE Vacuolar protein sorting-associated protein 51 homolog OS=Mus musculus (Mouse) OX=10090 GN=Vps51 PE=1 SV=2	1	GVRKAQSSDSSKR	AQS(0.925)S(0.075)DSSK	68853	76028	70997	78118	89021	85761	108030	86382	73499	92298.5	1.25578	0.01659	16.0712	16.2142	16.1155	16.2534	16.4419	16.388	16.7211	16.3984	16.1636	16.4874	Q3UVL4S640	0.323774	0.0110822	0.323774	1.95537
Q62077	Plcg1	S525	S	1-phosphatidylinositol 4,5-bisphosphate phosphodiesterase gamma-1	sp|Q62077|PLCG1_MOUSE 1-phosphatidylinositol 4,5-bisphosphate phosphodiesterase gamma-1 OS=Mus musculus (Mouse) OX=10090 GN=Plcg1 PE=1 SV=2	1	YSEETSSDQGNED	IYYSEET(0.021)S(0.129)S(0.85)DQGNEDEEEPK	11273	6572.4	6586.7	4757.9	8249.1	7140.5	10234	9445.6	7297.5	8767.3	1.20141	0.379466	13.4606	12.6822	12.6853	12.2161	13.01	12.8018	13.3211	13.2054	12.7611	13.0846	Q62077S525	0.323525	0.294962	0.323525	0.530234
Q6ZPY2	Smg5	S415	S	Protein SMG5	sp|Q6ZPY2|SMG5_MOUSE Protein SMG5 OS=Mus musculus (Mouse) OX=10090 GN=Smg5 PE=1 SV=2	1	PVSAFQSDGTDEP	LQAELEEGENPVS(0.011)AFQS(0.982)DGT(0.008)DEPESK	8260.8	6933	7215.2	7620	7446.5	9731.3	10220	10400	7507.25	9449.45	1.25871	0.0394796	13.0121	12.7593	12.8168	12.8956	12.8623	13.2484	13.3191	13.3443	12.8709	13.1935	Q6ZPY2S415	0.32261	0.041573	0.32261	1.38119
Q64012	Raly	T274	T	RNA-binding protein Raly	sp|Q64012|RALY_MOUSE RNA-binding protein Raly OS=Mus musculus (Mouse) OX=10090 GN=Raly PE=1 SV=3	1;2;3	TASEAGTPQGEVQ	LPAPQEDTASEAGT(1)PQGEVQTR	166370	183680	185390	168300	198770	233200	242040	207380	175935	220348	1.25244	0.00812858	17.344	17.4868	17.5002	17.3607	17.6007	17.8312	17.8849	17.6619	17.4229	17.7447	Q64012T274	0.32175	0.00655036	0.32175	2.18374
Q6PAM1	Txlna	S523	S	Alpha-taxilin	sp|Q6PAM1|TXLNA_MOUSE Alpha-taxilin OS=Mus musculus (Mouse) OX=10090 GN=Txlna PE=1 SV=1	1	GAQPASSPRATDA	EQGVESPGAQPAS(0.124)S(0.876)PR	16713	14723	13637	14411	14791	21302	21352	17528	14871	18743.2	1.26039	0.0656036	14.0287	13.8458	13.7352	13.8149	13.8524	14.3787	14.3821	14.0974	13.8561	14.1776	Q6PAM1S523	0.3215	0.0636323	0.3215	1.19632
Q99JB8	Pacsin3	S276	S	Protein kinase C and casein kinase II substrate protein 3	sp|Q99JB8|PACN3_MOUSE Protein kinase C and casein kinase II substrate protein 3 OS=Mus musculus (Mouse) OX=10090 GN=Pacsin3 PE=1 SV=1	1	QSIEAASDEEDLR	DLQQSIEAAS(1)DEEDLR	7380.4	5487.1	7311.3	5099.9	7458.6	7294.6	7090.5	9544.6	6319.67	7847.08	1.24169	0.114143	12.8495	12.4218	12.8359	12.3163	12.8647	12.8326	12.7917	13.2205	12.6059	12.9274	Q99JB8S276	0.321492	0.107665	0.321492	0.967926
P47809	Map2k4	S88	S	Dual specificity mitogen-activated protein kinase kinase 4	sp|P47809|MP2K4_MOUSE Dual specificity mitogen-activated protein kinase kinase 4 OS=Mus musculus (Mouse) OX=10090 GN=Map2k4 PE=1 SV=2	1	SGKLKISPEQHWD	IS(1)PEQHWDFTAEDLK	15654	16601	13936	14231	19502	18155	22005	16080	15105.5	18935.5	1.25355	0.03303	13.9342	14.019	13.7665	13.7967	14.2513	14.1481	14.4255	13.973	13.8791	14.1995	P47809S88	0.320358	0.0285283	0.320358	1.54472
Q6PDQ2	Chd4	S312	S	Chromodomain-helicase-DNA-binding protein 4	sp|Q6PDQ2|CHD4_MOUSE Chromodomain-helicase-DNA-binding protein 4 OS=Mus musculus (Mouse) OX=10090 GN=Chd4 PE=1 SV=1	1	DDLDVESDFDDAS	SSSEDDDLDVES(0.999)DFDDAS(0.001)INSYSVSDGSTSR	8205.3	6677.4	5566.6	4744.9	6438.5	6352.3	7829.8	10982	6298.55	7900.65	1.25436	0.268964	13.0023	12.7051	12.4426	12.2122	12.6525	12.6331	12.9348	13.4229	12.5905	12.9108	Q6PDQ2S312	0.320258	0.248692	0.320258	0.604337
Q9Z1S8	Gab2	S282	S	GRB2-associated-binding protein 2	sp|Q9Z1S8|GAB2_MOUSE GRB2-associated-binding protein 2 OS=Mus musculus (Mouse) OX=10090 GN=Gab2 PE=1 SV=2	1	KSSLTGSETDNED	S(0.027)S(0.027)LT(0.132)GS(0.682)ET(0.132)DNEDVYTFK	2806.1	3005.1	3146.4	3071.9	3898.6	3606.5	4864.4	2889.4	3007.38	3814.72	1.26846	0.100063	11.4544	11.5532	11.6195	11.5849	11.9287	11.8164	12.248	11.4966	11.553	11.8724	Q9Z1S8S282	0.319444	0.0914722	0.319444	1.03871
Q8BU14	Sec62	S341	S	Translocation protein SEC62	sp|Q8BU14|SEC62_MOUSE Translocation protein SEC62 OS=Mus musculus (Mouse) OX=10090 GN=Sec62 PE=1 SV=1	1;2	SGGERHSDTDSDR	GAPADHGPEGSGGERHS(1)DTDSDR	59578	48529	48177	39215	52825	68812	67446	53980	48874.8	60765.8	1.2433	0.093259	15.8625	15.5666	15.5561	15.2591	15.6889	16.0704	16.0414	15.7201	15.5611	15.8802	Q8BU14S341	0.319165	0.0927843	0.319165	1.03253
Q9Z2Q2	Knop1	S261	S	Lysine-rich nucleolar protein 1	sp|Q9Z2Q2|KNOP1_MOUSE Lysine-rich nucleolar protein 1 OS=Mus musculus (Mouse) OX=10090 GN=Knop1 PE=1 SV=2	1	EFVPIDSPKAPGK	SEALEFVPIDS(1)PK	6899.1	6150.5	7419.7	6049.5	7797.1	6439.6	8832.3	10389	6629.7	8364.5	1.26167	0.100609	12.7522	12.5865	12.8571	12.5626	12.9287	12.6528	13.1086	13.3428	12.6896	13.0082	Q9Z2Q2S261	0.318599	0.0961654	0.318599	1.01698
Q5SXA9	Wwc1	S868	S	Protein KIBRA	sp|Q5SXA9|KIBRA_MOUSE Protein KIBRA OS=Mus musculus (Mouse) OX=10090 GN=Wwc1 PE=1 SV=1	1	VFTEKVSPEAEEC	VS(1)PEAEECPALK	6073.7	6946.2	7394.8	5395.8	6602.9	7460.6	8337.6	9912.1	6452.62	8078.3	1.25194	0.0996999	12.5684	12.762	12.8523	12.3976	12.6889	12.8651	13.0254	13.275	12.6451	12.9636	Q5SXA9S868	0.318517	0.0946651	0.318517	1.02381
Q3UCQ1	Foxk2	S419	S	Forkhead box protein K2	sp|Q3UCQ1|FOXK2_MOUSE Forkhead box protein K2 OS=Mus musculus (Mouse) OX=10090 GN=Foxk2 PE=1 SV=3	1	AQSAPGSPLSSQP	FAQS(0.011)APGS(0.987)PLS(0.002)SQPVLITVQR	3804.8	2694	2913	2305.2	2853.5	3756.3	4506.5	3444	2929.25	3640.07	1.24266	0.179934	11.8936	11.3955	11.5083	11.1707	11.4785	11.8751	12.1378	11.7499	11.492	11.8103	Q3UCQ1S419	0.318292	0.169681	0.318292	0.770367
Q8BU14	Sec62	S309	S	Translocation protein SEC62	sp|Q8BU14|SEC62_MOUSE Translocation protein SEC62 OS=Mus musculus (Mouse) OX=10090 GN=Sec62 PE=1 SV=1	1;2	KQQKSDSEEKSDS	S(0.03)DS(0.97)EEKS(0.784)DS(0.216)EK	26926	13080	21673	23082	14007	22968	28897	45770	21190.2	27910.5	1.31714	0.393012	14.7167	13.6751	14.4036	14.4945	13.7739	14.4873	14.8186	15.4821	14.3225	14.6405	Q8BU14S309	0.318016	0.478454	0.318016	0.32016
O35492	Clk3	S224	S	Dual specificity protein kinase CLK3	sp|O35492|CLK3_MOUSE Dual specificity protein kinase CLK3 OS=Mus musculus (Mouse) OX=10090 GN=Clk3 PE=1 SV=2	1	YRCEERSPSFGED	CEERS(0.998)PS(0.002)FGEDCYGSSR	6851.7	6199.1	5719.8	4862.7	5601.7	7816.2	7277.6	8930.2	5908.32	7406.43	1.25356	0.11375	12.7422	12.5978	12.4817	12.2475	12.4516	12.9323	12.8292	13.1245	12.5173	12.8344	O35492S224	0.317061	0.121561	0.317061	0.915207
Q9JMD3	Stard10	S284	S	PCTP-like protein	sp|Q9JMD3|STA10_MOUSE START domain-containing protein 10 OS=Mus musculus (Mouse) OX=10090 GN=Stard10 PE=1 SV=1	1;2	GAGGEGSDDDTSL	AGGAGGEGS(1)DDDTSLT	886260	916450	855450	891960	881260	1048000	1214300	1330500	887530	1118515	1.26026	0.0581083	19.7574	19.8057	19.7063	19.7666	19.7492	19.9992	20.2117	20.3435	19.759	20.0759	Q9JMD3S284	0.316909	0.0526553	0.316909	1.27856
Q00PI9	Hnrnpul2	S166	S	Heterogeneous nuclear ribonucleoprotein U-like protein 2	sp|Q00PI9|HNRL2_MOUSE Heterogeneous nuclear ribonucleoprotein U-like protein 2 OS=Mus musculus (Mouse) OX=10090 GN=Hnrnpul2 PE=1 SV=2	1;2	GDETPGSEAPGDK	S(0.021)GDET(0.979)PGS(1)EAPGDK	35110	24317	24132	19822	26318	26511	36585	38482	25845.2	31974	1.23713	0.230237	15.0996	14.5697	14.5587	14.2748	14.6838	14.6943	15.159	15.2319	14.6257	14.9422	Q00PI9S166	0.316545	0.211369	0.316545	0.674959
Q3UYI5	Rgl3	S572	S	Ral guanine nucleotide dissociation stimulator-like 3	sp|Q3UYI5|RGL3_MOUSE Ral guanine nucleotide dissociation stimulator-like 3 OS=Mus musculus (Mouse) OX=10090 GN=Rgl3 PE=1 SV=2	1	PGSPPASPGPQSP	NREPPPPGS(0.001)PPAS(0.999)PGPQSPSTK	14591	8768.7	8564.1	8939.1	8968.2	18076	10691	13563	10215.7	12824.5	1.25537	0.331323	13.8328	13.0981	13.0641	13.1259	13.1306	14.1418	13.3841	13.7274	13.2802	13.596	Q3UYI5S572	0.315738	0.31282	0.315738	0.504705
Q9QXM1	Jmy	S56	S	Junction-mediating and -regulatory protein	sp|Q9QXM1|JMY_MOUSE Junction-mediating and -regulatory protein OS=Mus musculus (Mouse) OX=10090 GN=Jmy PE=1 SV=1	1	TAQRQRSGSREQA	S(0.5)GS(0.5)REQAGTPASDGSR	2580.5	3011.6	1637	2552.9	2279.6	3341.1	3563.3	2867.2	2445.5	3012.8	1.23198	0.211358	11.3334	11.5563	10.6768	11.3179	11.1546	11.7061	11.799	11.4854	11.2211	11.5363	Q9QXM1S56	0.315147	0.23275	0.315147	0.633111
Q5XJE5	Leo1	T189	T	RNA polymerase-associated protein LEO1	sp|Q5XJE5|LEO1_MOUSE RNA polymerase-associated protein LEO1 OS=Mus musculus (Mouse) OX=10090 GN=Leo1 PE=1 SV=2	1	EEKMQNTDDEDRA	MQNT(1)DDEDR	67948	40041	46398	34070	47549	57229	66766	56707	47114.2	57062.8	1.21116	0.279217	16.0521	15.2892	15.5018	15.0562	15.5371	15.8045	16.0268	15.7912	15.4748	15.7899	Q5XJE5T189	0.315082	0.228912	0.315082	0.640331
O54781	Srpk2	S490	S	SRSF protein kinase 2;SRSF protein kinase 2 N-terminal;SRSF protein kinase 2 C-terminal	sp|O54781|SRPK2_MOUSE SRSF protein kinase 2 OS=Mus musculus (Mouse) OX=10090 GN=Srpk2 PE=1 SV=2	1	RTVSASSTGDLPK	TVS(0.002)AS(0.089)S(0.896)T(0.013)GDLPK	32148	36736	26808	25531	29279	36627	45135	39989	30305.8	37757.5	1.24589	0.12687	14.9724	15.1649	14.7104	14.64	14.8376	15.1606	15.462	15.2873	14.8719	15.1869	O54781S490	0.314947	0.128911	0.314947	0.889709
Q6P6L0	Filip1l	T984	T	Filamin A-interacting protein 1-like	sp|Q6P6L0|FIL1L_MOUSE Filamin A-interacting protein 1-like OS=Mus musculus (Mouse) OX=10090 GN=Filip1l PE=1 SV=2	1	TFARAQTPESCGS	AQT(0.987)PES(0.013)CGSVTPER	4319.3	3663	3927.8	4031.9	5809.4	5509.4	4641.9	4035	3985.5	4998.92	1.25428	0.0555545	12.0766	11.8388	11.9395	11.9772	12.5042	12.4277	12.1805	11.9784	11.958	12.2727	Q6P6L0T984	0.314641	0.0513865	0.314641	1.28915
Q9ER64	Osbpl5	S311	S	Oxysterol-binding protein-related protein 5	sp|Q9ER64|OSBL5_MOUSE Oxysterol-binding protein-related protein 5 OS=Mus musculus (Mouse) OX=10090 GN=Osbpl5 PE=1 SV=3	1	RENAEDSDAETQD	ENAEDS(1)DAETQDHSR	15017	13688	15233	13649	13767	17367	19835	21557	14396.8	18131.5	1.25942	0.0757368	13.8743	13.7406	13.8949	13.7365	13.7489	14.0841	14.2758	14.3959	13.8116	14.1262	Q9ER64S311	0.314566	0.0767863	0.314566	1.11472
P59325	Eif5	S387	S	Eukaryotic translation initiation factor 5	sp|P59325|IF5_MOUSE Eukaryotic translation initiation factor 5 OS=Mus musculus (Mouse) OX=10090 GN=Eif5 PE=1 SV=1	1;2	KEAEEESSGGEEE	EAEEES(1)S(1)GGEEEDEDENIEVVYSK	8678.9	19557	17649	15237	18953	17553	21038	15596	15280.5	18285	1.19663	0.297529	13.0833	14.2554	14.1073	13.8953	14.2101	14.0994	14.3607	13.9289	13.8353	14.1498	P59325S387	0.314471	0.299158	0.314471	0.524099
Q7TMI3	Uhrf2	S668	S	E3 ubiquitin-protein ligase UHRF2	sp|Q7TMI3|UHRF2_MOUSE E3 ubiquitin-protein ligase UHRF2 OS=Mus musculus (Mouse) OX=10090 GN=Uhrf2 PE=1 SV=1	1	ATKRPASDDECPG	RPAS(1)DDECPGDSK	92991	92581	100730	82907	84423	105950	144970	132190	92302.2	116883	1.26631	0.129931	16.5048	16.4984	16.6201	16.3392	16.3653	16.693	17.1454	17.0123	16.4906	16.804	Q7TMI3S668	0.313362	0.13878	0.313362	0.857673
Q3UQI9	Mindy4	S123	S	Protein FAM188B	sp|Q3UQI9|MINY4_MOUSE Probable ubiquitin carboxyl-terminal hydrolase MINDY-4 OS=Mus musculus (Mouse) OX=10090 GN=Mindy4 PE=1 SV=1	1	VNIYDLSDEDTGR	HSETTLVNIYDLS(0.988)DEDT(0.012)GR	10059	9996.2	7007.5	8226.6	9713.7	13714	11070	9366.4	8822.33	10966	1.24299	0.132781	13.2962	13.2872	12.7747	13.0061	13.2458	13.7434	13.4344	13.1933	13.091	13.4042	Q3UQI9S123	0.313171	0.126173	0.313171	0.899033
Q60598	Cttn	T401	T	Src substrate cortactin	sp|Q60598|SRC8_MOUSE Src substrate cortactin OS=Mus musculus (Mouse) OX=10090 GN=Cttn PE=1 SV=2	1;2;3	ARAKKQTPPASPS	KQT(1)PPASPSPQPIEDRPPSSPIYEDAAPFK	15332	20366	18317	14012	16982	20829	26284	20512	17006.8	21151.8	1.24373	0.134653	13.9043	14.3139	14.1609	13.7744	14.0517	14.3463	14.6819	14.3242	14.0384	14.351	Q60598T401	0.312675	0.128754	0.312675	0.89024
Q8BGD9	Eif4b	S504	S	Eukaryotic translation initiation factor 4B	sp|Q8BGD9|IF4B_MOUSE Eukaryotic translation initiation factor 4B OS=Mus musculus (Mouse) OX=10090 GN=Eif4b PE=1 SV=1	1;2	SDTEQPSPTSGGG	SQS(0.019)S(0.981)DTEQPS(0.999)PT(0.001)SGGGK	41527	39617	32266	32587	36331	54823	55714	36999	36499.2	45966.8	1.25939	0.158515	15.3418	15.2738	14.9777	14.992	15.1489	15.7425	15.7658	15.1752	15.1463	15.4581	Q8BGD9S504	0.311757	0.161592	0.311757	0.791581
Q99LG1	Tmem51	S114	S	Transmembrane protein 51	sp|Q99LG1|TMM51_MOUSE Transmembrane protein 51 OS=Mus musculus (Mouse) OX=10090 GN=Tmem51 PE=1 SV=1	1	HSQEEDSQEEEED	IQQQAGTVPHSQEEDS(1)QEEEEDVSSR	133970	113590	127320	112200	190090	136100	123550	161100	121770	152710	1.25409	0.0951055	17.0316	16.7935	16.9581	16.7757	17.5363	17.0543	16.9147	17.2976	16.8897	17.2007	Q99LG1S114	0.311031	0.0844933	0.311031	1.07318
P54276	Msh6	S63	S	DNA mismatch repair protein Msh6	sp|P54276|MSH6_MOUSE DNA mismatch repair protein Msh6 OS=Mus musculus (Mouse) OX=10090 GN=Msh6 PE=1 SV=3	1	AAVSASSPEAKDL	SAAVSAS(0.001)S(0.999)PEAK	50213	51902	50529	42561	65390	61045	59149	55979	48801.2	60390.8	1.23748	0.00699426	15.6158	15.6635	15.6248	15.3772	15.9968	15.8976	15.8521	15.7726	15.5703	15.8798	P54276S63	0.309422	0.00839896	0.309422	2.07577
Q8K194	Snrnp27	S63	S	U4/U6.U5 small nuclear ribonucleoprotein 27 kDa protein	sp|Q8K194|SNR27_MOUSE U4/U6.U5 small nuclear ribonucleoprotein 27 kDa protein OS=Mus musculus (Mouse) OX=10090 GN=Snrnp27 PE=1 SV=1	1	HRSTSPSPSRLKE	STS(0.004)PS(0.996)PSR	276720	101850	172970	173620	113470	207570	222050	381160	181290	231062	1.27455	0.480371	18.0781	16.6361	17.4002	17.4056	16.792	17.6632	17.7605	18.54	17.38	17.6889	Q8K194S63	0.308966	0.529702	0.308966	0.275969
Q8K019	Bclaf1	S759	S	Bcl-2-associated transcription factor 1	sp|Q8K019|BCLF1_MOUSE Bcl-2-associated transcription factor 1 OS=Mus musculus (Mouse) OX=10090 GN=Bclaf1 PE=1 SV=2	1	SSASPSSPSSREE	SSSSSASPS(0.023)S(0.974)PS(0.003)SR	28819	28271	28079	32123	30666	29760	45976	41224	29323	36906.5	1.25862	0.113805	14.8147	14.787	14.7772	14.9713	14.9044	14.8611	15.4886	15.3312	14.8376	15.1463	Q8K019S759	0.308735	0.105729	0.308735	0.975806
Q9Z1E4	Gys1	S672	S	Glycogen [starch] synthase, muscle	sp|Q9Z1E4|GYS1_MOUSE Glycogen [starch] synthase, muscle OS=Mus musculus (Mouse) OX=10090 GN=Gys1 PE=1 SV=2	1	GPLGEDSERYDEE	DGPLGEDS(1)ERYDEEEEAAK	104530	85021	90604	70882	95489	105970	115220	115030	87759.2	107927	1.22981	0.0529323	16.6736	16.3755	16.4673	16.1131	16.543	16.6933	16.814	16.8117	16.4074	16.7155	Q9Z1E4S672	0.308129	0.0592466	0.308129	1.22734
P56394	Cox17	S8	S	Cytochrome c oxidase copper chaperone	sp|P56394|COX17_MOUSE Cytochrome c oxidase copper chaperone OS=Mus musculus (Mouse) OX=10090 GN=Cox17 PE=1 SV=2	1	PGLAAASPAPPEA	PGLAAAS(1)PAPPEAQEK	9415.5	7756.2	6809.1	7038.5	9305.1	9004.8	8959	10951	7754.83	9554.98	1.23213	0.0543732	13.2008	12.9211	12.7332	12.7811	13.1838	13.1365	13.1291	13.4188	12.9091	13.217	P56394S8	0.307981	0.0493377	0.307981	1.30682
Q9Z131	Sh3bp5	S424	S	SH3 domain-binding protein 5	sp|Q9Z131|3BP5_MOUSE SH3 domain-binding protein 5 OS=Mus musculus (Mouse) OX=10090 GN=Sh3bp5 PE=1 SV=3	1	RSQSSTSLESQAL	S(0.001)QS(0.004)S(0.028)T(0.187)S(0.78)LESQALETR	3910.4	3707.4	1940.3	4812.5	5220.5	3605.5	3846.3	4389.5	3592.65	4265.45	1.18727	0.373262	11.9331	11.8562	10.9221	12.2326	12.35	11.816	11.9093	12.0998	11.736	12.0438	Q9Z131S424	0.307781	0.354441	0.307781	0.450456
Q91XA2	Golm1	S319	S	Golgi membrane protein 1	sp|Q91XA2|GOLM1_MOUSE Golgi membrane protein 1 OS=Mus musculus (Mouse) OX=10090 GN=Golm1 PE=1 SV=2	1	QEQQRASEEGGGQ	QEQQRAS(1)EEGGGQK	302960	231510	366950	260600	341210	310990	370790	399230	290505	355555	1.22392	0.112497	18.2088	17.8207	18.4852	17.9915	18.3803	18.2465	18.5002	18.6069	18.1265	18.4335	Q91XA2S319	0.306932	0.108994	0.306932	0.962597
Q9DA75	Mfsd2a	T528	T	Sodium-dependent lysophosphatidylcholine symporter 1	sp|Q9DA75|NLS1_MOUSE Sodium-dependent lysophosphatidylcholine symporter 1 OS=Mus musculus (Mouse) OX=10090 GN=Mfsd2a PE=1 SV=1	1	CSDTDSTELASIL	EEASSSGCSDT(0.001)DS(0.411)T(0.588)ELASIL	5315.2	5517.8	6706.4	4612.6	5595.8	6166.3	7693.6	8000.9	5538	6864.15	1.23946	0.118062	12.3759	12.4299	12.7113	12.1714	12.4501	12.5902	12.9094	12.9659	12.4221	12.7289	Q9DA75T528	0.306809	0.115736	0.306809	0.936533
Q80XH1	Kxd1	T168	T	KxDL motif-containing protein 1	sp|Q80XH1|KXDL1_MOUSE KxDL motif-containing protein 1 OS=Mus musculus (Mouse) OX=10090 GN=Kxd1 PE=1 SV=1	1	INGHRQTDDEEET	QT(1)DDEEETHEE	5793.2	4507.5	4899.1	4203.2	4649.8	6597.1	6192.8	6623.1	4850.75	6015.7	1.24016	0.0911792	12.5001	12.1381	12.2583	12.0373	12.183	12.6876	12.5964	12.6933	12.2335	12.5401	Q80XH1T168	0.306602	0.09843	0.306602	1.00687
Q922B9	Itprid2	S667	S	Sperm-specific antigen 2 homolog	sp|Q922B9|ITPI2_MOUSE Protein ITPRID2 OS=Mus musculus (Mouse) OX=10090 GN=Itprid2 PE=1 SV=3	1	ILRSLASFEAQGS	S(0.036)LAS(0.964)FEAQGSGMSSEK	3987.4	4069.8	4257.2	2710	5042.9	4393.4	4653.6	4247.3	3756.1	4584.3	1.22049	0.0802289	11.9612	11.9907	12.0557	11.4041	12.3	12.1011	12.1841	12.0523	11.8529	12.1594	Q922B9S667	0.30647	0.104529	0.30647	0.980764
O88508	Dnmt3a	S251	S	DNA (cytosine-5)-methyltransferase 3A	sp|O88508|DNM3A_MOUSE DNA (cytosine-5)-methyltransferase 3A OS=Mus musculus (Mouse) OX=10090 GN=Dnmt3a PE=1 SV=2	1	QPTDPASPTVATT	VEEASPPAVQQPT(0.006)DPAS(0.819)PT(0.173)VAT(0.002)TPEPVGGDAGDK	8095.9	5821.3	5843.7	4175.1	5235.2	8520.9	7916.9	7615.3	5984	7322.07	1.22361	0.261835	12.983	12.5071	12.5127	12.0276	12.354	13.0568	12.9507	12.8947	12.5076	12.8141	O88508S251	0.306465	0.266789	0.306465	0.573832
Q8K0Q5	Arhgap18	S68	S	Rho GTPase-activating protein 18	sp|Q8K0Q5|RHG18_MOUSE Rho GTPase-activating protein 18 OS=Mus musculus (Mouse) OX=10090 GN=Arhgap18 PE=1 SV=1	1	RSSSQDSLDESME	S(0.013)S(0.013)S(0.01)QDS(0.962)LDES(0.001)MEAYWTELENIK	8518.8	5434.8	7148.7	6421.1	6521.3	9905.9	8332.9	9226.2	6880.85	8496.58	1.23481	0.149998	13.0564	12.408	12.8035	12.6486	12.6709	13.2741	13.0246	13.1715	12.7291	13.0353	Q8K0Q5S68	0.306156	0.157215	0.306156	0.803505
Q80XI3	Eif4g3	T511	T	Eukaryotic translation initiation factor 4 gamma 3	sp|Q80XI3|IF4G3_MOUSE Eukaryotic translation initiation factor 4 gamma 3 OS=Mus musculus (Mouse) OX=10090 GN=Eif4g3 PE=1 SV=2	1	KKTKEQTRTPDEV	EQT(0.5)RT(0.5)PDEVLEAEAEPK	19136	20229	17835	21201	23841	23484	31329	19475	19600.2	24532.2	1.25163	0.104057	14.224	14.3041	14.1224	14.3718	14.5412	14.5194	14.9352	14.2493	14.2556	14.5613	Q80XI3T511	0.305672	0.0894948	0.305672	1.0482
Q80XI3	Eif4g3	T513	T	Eukaryotic translation initiation factor 4 gamma 3	sp|Q80XI3|IF4G3_MOUSE Eukaryotic translation initiation factor 4 gamma 3 OS=Mus musculus (Mouse) OX=10090 GN=Eif4g3 PE=1 SV=2	1	TKEQTRTPDEVLE	EQT(0.5)RT(0.5)PDEVLEAEAEPK	19136	20229	17835	21201	23841	23484	31329	19475	19600.2	24532.2	1.25163	0.104057	14.224	14.3041	14.1224	14.3718	14.5412	14.5194	14.9352	14.2493	14.2556	14.5613	Q80XI3T513	0.305672	0.0894948	0.305672	1.0482
Q80TZ9	Rere	S679	S	Arginine-glutamic acid dipeptide repeats protein	sp|Q80TZ9|RERE_MOUSE Arginine-glutamic acid dipeptide repeats protein OS=Mus musculus (Mouse) OX=10090 GN=Rere PE=1 SV=3	1;2	EISRPNSPSEGEG	TQEISRPNS(0.996)PS(0.004)EGEGESSDSR	34705	36551	42995	30946	38176	41990	59062	41546	36299.2	45193.5	1.24503	0.146382	15.0829	15.1576	15.3919	14.9175	15.2204	15.3578	15.8499	15.3424	15.1375	15.4426	Q80TZ9S679	0.305169	0.123775	0.305169	0.907368
E9Q6E5	Srsf11	S510	S		tr|E9Q6E5|E9Q6E5_MOUSE RRM domain-containing protein OS=Mus musculus (Mouse) OX=10090 GN=Srsf11 PE=1 SV=1	1	EEDMDMSD_____	VNGDDHHEEDMDMS(1)D	13933	10269	10737	8908.8	10843	14158	14570	14240	10962	13452.8	1.22722	0.120438	13.7662	13.326	13.3903	13.121	13.4045	13.7893	13.8307	13.7977	13.4009	13.7055	E9Q6E5S510	0.304659	0.119987	0.304659	0.920867
Q00PI9	Hnrnpul2	T163	T	Heterogeneous nuclear ribonucleoprotein U-like protein 2	sp|Q00PI9|HNRL2_MOUSE Heterogeneous nuclear ribonucleoprotein U-like protein 2 OS=Mus musculus (Mouse) OX=10090 GN=Hnrnpul2 PE=1 SV=2	1;2	ERSGDETPGSEAP	SGDET(1)PGSEAPGDK	185150	157520	147160	149880	146500	181740	222770	252270	159928	200820	1.25569	0.149549	17.4983	17.2652	17.167	17.1934	17.1605	17.4715	17.7652	17.9446	17.281	17.5855	Q00PI9T163	0.304469	0.155988	0.304469	0.806908
Q8K0S9	Snapc1	S268	S	snRNA-activating protein complex subunit 1	sp|Q8K0S9|SNPC1_MOUSE snRNA-activating protein complex subunit 1 OS=Mus musculus (Mouse) OX=10090 GN=Snapc1 PE=2 SV=1	1	EENGEGSSEEPER	LKDGEENGEGS(0.831)S(0.169)EEPER	6198.6	5782.3	6429.2	4670.2	5188.6	7910.4	8018.9	7599.8	5770.08	7179.43	1.24425	0.118856	12.5977	12.4974	12.6504	12.1893	12.3411	12.9495	12.9692	12.8917	12.4837	12.7879	Q8K0S9S268	0.304188	0.145501	0.304188	0.837134
O35326	Srsf5	S247	S	Serine/arginine-rich splicing factor 5	sp|O35326|SRSF5_MOUSE Serine/arginine-rich splicing factor 5 OS=Mus musculus (Mouse) OX=10090 GN=Srsf5 PE=1 SV=2	1	SSSRSKSPASVDR	S(0.061)KS(0.889)PAS(0.05)VDR	222550	115170	150400	135470	104680	165310	210310	333440	155898	203435	1.30493	0.410728	17.7638	16.8134	17.1984	17.0476	16.6756	17.3348	17.6822	18.3471	17.2058	17.5099	O35326S247	0.304108	0.478899	0.304108	0.319756
A2AQ07	Tubb1	S435	S	Tubulin beta-1 chain	sp|A2AQ07|TBB1_MOUSE Tubulin beta-1 chain OS=Mus musculus (Mouse) OX=10090 GN=Tubb1 PE=1 SV=1	1	RAGLEDSEEDVEE	AGLEDS(1)EEDVEEAEVEAEDKDH	110660	103890	166780	107010	121410	116140	225070	150180	122085	153200	1.25486	0.327891	16.7558	16.6647	17.3476	16.7074	16.8895	16.8255	17.78	17.1963	16.8689	17.1728	A2AQ07S435	0.303984	0.304497	0.303984	0.516417
Q68EF0	Rab3ip	S215	S	Rab-3A-interacting protein	sp|Q68EF0|RAB3I_MOUSE Rab-3A-interacting protein OS=Mus musculus (Mouse) OX=10090 GN=Rab3ip PE=1 SV=1	1	TLVLSSSPTSPTQ	TLVLS(0.055)S(0.074)S(0.76)PT(0.1)S(0.01)PTQEPLAAAK	9729.6	8222.1	9547	8056.2	10387	10029	12570	10912	8888.73	10974.5	1.23465	0.0261674	13.2482	13.0053	13.2208	12.9759	13.3425	13.2919	13.6177	13.4136	13.1125	13.4164	Q68EF0S215	0.303884	0.0235058	0.303884	1.62882
Q6PDM2	Srsf1	S199	S	Serine/arginine-rich splicing factor 1	sp|Q6PDM2|SRSF1_MOUSE Serine/arginine-rich splicing factor 1 OS=Mus musculus (Mouse) OX=10090 GN=Srsf1 PE=1 SV=3	1;2	KVDGPRSPSYGRS	VDGPRS(1)PSYGR	1444000	1250600	1332500	1366700	1186300	1592700	2085900	1936400	1348450	1700325	1.26095	0.135343	20.4616	20.2542	20.3457	20.3823	20.178	20.603	20.9922	20.8849	20.3609	20.6646	Q6PDM2S199	0.303617	0.15518	0.303617	0.809164
Q8JZQ9	Eif3b	S123	S	Eukaryotic translation initiation factor 3 subunit B	sp|Q8JZQ9|EIF3B_MOUSE Eukaryotic translation initiation factor 3 subunit B OS=Mus musculus (Mouse) OX=10090 GN=Eif3b PE=1 SV=1	1;2	EGGSDGSAAEAEP	GHPSAGAEEEGGS(1)DGS(1)AAEAEPR	31344	21156	31320	22825	26273	33220	32941	38250	26661.2	32671	1.22541	0.152062	14.9359	14.3688	14.9348	14.4783	14.6813	15.0198	15.0076	15.2232	14.6795	14.983	Q8JZQ9S123	0.303505	0.155286	0.303505	0.808869
Q80WM9	Tnfrsf14	S274	S		sp|Q80WM9|TNR14_MOUSE Tumor necrosis factor receptor superfamily member 14 OS=Mus musculus (Mouse) OX=10090 GN=Tnfrsf14 PE=1 SV=1	1	TEEETASN_____	FPVTEVGFAETEEET(0.023)AS(0.977)N	8086.1	9129.5	6998.9	5202	7270.2	8732.7	10831	9059	7354.12	8973.23	1.22016	0.195948	12.9812	13.1563	12.7729	12.3449	12.8278	13.0922	13.4029	13.1451	12.8138	13.117	Q80WM9S274	0.303174	0.200596	0.303174	0.697678
P06537	Nr3c1	T161	T	Glucocorticoid receptor	sp|P06537|GCR_MOUSE Glucocorticoid receptor OS=Mus musculus (Mouse) OX=10090 GN=Nr3c1 PE=1 SV=1	1	AGCATPTEKEFPQ	SSTPAAGCAT(0.5)PT(0.5)EK	9716.6	4658.1	4592.8	4746.5	7681.7	7534.1	6379	6183.6	5928.5	6944.6	1.17139	0.470907	13.2462	12.1855	12.1652	12.2126	12.9072	12.8792	12.6391	12.5942	12.4524	12.7549	P06537T161	0.302552	0.316272	0.302552	0.49994
P59325	Eif5	S388	S	Eukaryotic translation initiation factor 5	sp|P59325|IF5_MOUSE Eukaryotic translation initiation factor 5 OS=Mus musculus (Mouse) OX=10090 GN=Eif5 PE=1 SV=1	1;2	EAEEESSGGEEED	EAEEES(1)S(1)GGEEEDEDENIEVVYSK	201730	397570	358860	395610	323900	410280	514060	385450	338442	408422	1.20677	0.295236	17.6221	18.6008	18.4531	18.5937	18.3052	18.6462	18.9716	18.5562	18.3174	18.6198	P59325S388	0.302376	0.308392	0.302376	0.510897
Q99MS7	Ehbp1l1	S191	S	EH domain-binding protein 1-like protein 1	sp|Q99MS7|EH1L1_MOUSE EH domain-binding protein 1-like protein 1 OS=Mus musculus (Mouse) OX=10090 GN=Ehbp1l1 PE=1 SV=1	1	LDDFAESDEEEAN	PSDVGNLDDFAES(1)DEEEANGPGAPEVR	13859	11275	11921	12566	13414	14467	20447	13620	12405.2	15487	1.24842	0.130107	13.7585	13.4608	13.5412	13.6172	13.7115	13.8205	14.3196	13.7334	13.5945	13.8962	Q99MS7S191	0.301785	0.102008	0.301785	0.991365
Q8C8R3	Ank2	S1562	S	Ankyrin-2	sp|Q8C8R3|ANK2_MOUSE Ankyrin-2 OS=Mus musculus (Mouse) OX=10090 GN=Ank2 PE=1 SV=2	1	EEWVIVSDEEIQE	ELEEEWVIVS(1)DEEIQEAK	6811.9	5822.3	4488.5	3882.2	5337.3	5555.1	7290.7	7376.6	5251.23	6389.93	1.21684	0.232109	12.7338	12.5074	12.132	11.9227	12.3819	12.4396	12.8318	12.8487	12.324	12.6255	Q8C8R3S1562	0.301546	0.221295	0.301546	0.655029
Q60829	Ppp1r1b	S192	S	Protein phosphatase 1 regulatory subunit 1B	sp|Q60829|PPR1B_MOUSE Protein phosphatase 1 regulatory subunit 1B OS=Mus musculus (Mouse) OX=10090 GN=Ppp1r1b PE=1 SV=2	1	EEPQHPSPP____	ATLSEPGEEPQHPS(1)PP	341610	368910	355930	398200	304090	410470	586050	562540	366162	465788	1.27208	0.190757	18.382	18.4929	18.4412	18.6031	18.2141	18.6469	19.1607	19.1016	18.4798	18.7808	Q60829S192	0.301012	0.231168	0.301012	0.636072
E9Q784	Zc3h13	S1093	S		sp|E9Q784|ZC3HD_MOUSE Zinc finger CCCH domain-containing protein 13 OS=Mus musculus (Mouse) OX=10090 GN=Zc3h13 PE=1 SV=1	1;2	KGDSDVSDEEAAP	S(0.071)KGDS(0.929)DVS(1)DEEAAPQNK	49889	41925	40215	38331	37706	45991	67012	63831	42590	53635	1.25933	0.190573	15.6064	15.3555	15.2954	15.2262	15.2025	15.4891	16.0321	15.962	15.3709	15.6714	E9Q784S1093	0.300511	0.209996	0.300511	0.677789
Q8BJH1	Zc2hc1a	T243	T	Zinc finger C2HC domain-containing protein 1A	sp|Q8BJH1|ZC21A_MOUSE Zinc finger C2HC domain-containing protein 1A OS=Mus musculus (Mouse) OX=10090 GN=Zc2hc1a PE=1 SV=1	1	TKARNTTPPSLAR	NT(0.096)T(0.904)PPSLAR	61119	65983	40395	45520	49154	78903	65018	67648	53254.2	65180.8	1.22395	0.217709	15.8993	16.0098	15.3019	15.4742	15.585	16.2678	15.9886	16.0458	15.6713	15.9718	Q8BJH1T243	0.300471	0.222401	0.300471	0.652864
P70296	Pebp1	S113	S	Phosphatidylethanolamine-binding protein 1;Hippocampal cholinergic neurostimulating peptide	sp|P70296|PEBP1_MOUSE Phosphatidylethanolamine-binding protein 1 OS=Mus musculus (Mouse) OX=10090 GN=Pebp1 PE=1 SV=3	1	VGSGPPSGTGLHR	GNDISSGTVLSDYVGSGPPS(0.798)GT(0.202)GLHR	5173.4	5711.1	4766.3	5672.5	5446.5	6241.3	7478.2	7224.9	5330.82	6597.73	1.23766	0.0502306	12.3369	12.4796	12.2187	12.4698	12.4111	12.6076	12.8685	12.8188	12.3762	12.6765	P70296S113	0.300277	0.0487864	0.300277	1.3117
Q99MQ1	Bicc1	S681	S	Protein bicaudal C homolog 1	sp|Q99MQ1|BICC1_MOUSE Protein bicaudal C homolog 1 OS=Mus musculus (Mouse) OX=10090 GN=Bicc1 PE=1 SV=1	1	GTDRLLSDPELSA	LLS(1)DPELSATESPLADK	4039	3996.3	3978.7	3421.3	3784.8	5854.7	4891.1	4660.6	3858.82	4797.8	1.24333	0.0818792	11.9798	11.9644	11.9581	11.7403	11.886	12.5154	12.2559	12.1863	11.9107	12.2109	Q99MQ1S681	0.300246	0.0778743	0.300246	1.10861
Q9CZX5	Pinx1	S233	S	PIN2/TERF1-interacting telomerase inhibitor 1	sp|Q9CZX5|PINX1_MOUSE PIN2/TERF1-interacting telomerase inhibitor 1 OS=Mus musculus (Mouse) OX=10090 GN=Pinx1 PE=1 SV=2	1	DTDVENSPQHKAK	EAADTDVENS(1)PQHK	62288	55316	54246	46764	42463	66366	94603	75360	54653.5	69698	1.27527	0.230611	15.9267	15.7554	15.7272	15.5131	15.3739	16.0182	16.5296	16.2015	15.7306	16.0308	Q9CZX5S233	0.300192	0.288019	0.300192	0.540579
P04919	Slc4a1	S18	S	Band 3 anion transport protein	sp|P04919|B3AT_MOUSE Band 3 anion transport protein OS=Mus musculus (Mouse) OX=10090 GN=Slc4a1 PE=1 SV=1	1	EIPDRDSEEELEN	DHEEVLEIPDRDS(1)EEELENIIGQIAYR	20637	29662	33978	32111	30256	38045	59295	22482	29097	37519.5	1.28946	0.357711	14.3329	14.8563	15.0523	14.9708	14.8849	15.2154	15.8556	14.4565	14.8031	15.1031	P04919S18	0.300023	0.406929	0.300023	0.390482
Q7TMQ7	Wdr91	S257	S	WD repeat-containing protein 91	sp|Q7TMQ7|WDR91_MOUSE WD repeat-containing protein 91 OS=Mus musculus (Mouse) OX=10090 GN=Wdr91 PE=1 SV=1	1	PASLSQSPRVGFL	PASLSQS(1)PR	43050	35772	37711	38521	34248	43893	56275	60514	38763.5	48732.5	1.25717	0.157503	15.3937	15.1265	15.2027	15.2334	15.0637	15.4217	15.7802	15.885	15.2391	15.5377	Q7TMQ7S257	0.298575	0.176267	0.298575	0.753828
G3X9C2	Nccrp1	S40	S	F-box only protein 50	sp|G3X9C2|FBX50_MOUSE F-box only protein 50 OS=Mus musculus (Mouse) OX=10090 GN=Nccrp1 PE=1 SV=2	1	PPPSPRSPTSPVT	S(0.825)PT(0.167)S(0.008)PVTPELPQPNAPTEVEAR	691470	647550	956680	530520	580150	864010	1084200	956710	706555	871268	1.23312	0.283485	19.3993	19.3046	19.8677	19.017	19.1461	19.7207	20.0482	19.8677	19.3972	19.6957	G3X9C2S40	0.298503	0.299935	0.298503	0.522973
P28656	Nap1l1	T62	T	Nucleosome assembly protein 1-like 1	sp|P28656|NP1L1_MOUSE Nucleosome assembly protein 1-like 1 OS=Mus musculus (Mouse) OX=10090 GN=Nap1l1 PE=1 SV=2	1	LDGLVDTPTGYIE	LDGLVDT(0.995)PT(0.005)GYIESLPK	27456	17359	16781	10014	18923	21270	20755	21870	17902.5	20704.5	1.15651	0.47185	14.7448	14.0834	14.0345	13.2897	14.2079	14.3765	14.3412	14.4167	14.0381	14.3356	P28656T62	0.29743	0.361032	0.29743	0.442454
O70456	Sfn	S234	S	14-3-3 protein sigma	sp|O70456|1433S_MOUSE 14-3-3 protein sigma OS=Mus musculus (Mouse) OX=10090 GN=Sfn PE=1 SV=2	1	TLWTADSAGEEGG	DNLTLWT(0.001)ADS(0.999)AGEEGGEAPEEPQS	5591.8	5554.2	5757.8	5060.8	8505	7039.1	6489.1	5305.6	5491.15	6834.7	1.24468	0.0958341	12.4491	12.4394	12.4913	12.3051	13.0541	12.7812	12.6638	12.3733	12.4212	12.7181	O70456S234	0.296865	0.0894243	0.296865	1.04854
Q9DBS5	Klc4	S187	S	Kinesin light chain 4	sp|Q9DBS5|KLC4_MOUSE Kinesin light chain 4 OS=Mus musculus (Mouse) OX=10090 GN=Klc4 PE=1 SV=1	1	NEEEEDSGNDLSR	DSLDDLFPNEEEEDS(0.987)GNDLS(0.013)R	5039.3	3579.6	3494.6	4156.9	4337.5	4277.5	5992.1	5367.6	4067.6	4993.68	1.22767	0.141779	12.299	11.8056	11.7709	12.0213	12.0826	12.0626	12.5488	12.3901	11.9742	12.271	Q9DBS5S187	0.296828	0.131853	0.296828	0.879909
Q9Z204	Hnrnpc	S306	S	Heterogeneous nuclear ribonucleoproteins C1/C2	sp|Q9Z204|HNRPC_MOUSE Heterogeneous nuclear ribonucleoproteins C1/C2 OS=Mus musculus (Mouse) OX=10090 GN=Hnrnpc PE=1 SV=1	1	GEDDRDSANGEDD	DDEKEPEEGEDDRDS(1)ANGEDDS	123060	65713	103330	63607	100160	83899	149210	96492	88927.5	107440	1.20818	0.40047	16.909	16.0039	16.6569	15.9569	16.6119	16.3564	17.187	16.5581	16.3817	16.6784	Q9Z204S306	0.296682	0.356336	0.296682	0.44814
Q9ERD6	Ralgps2	S23	S	Ras-specific guanine nucleotide-releasing factor RalGPS2	sp|Q9ERD6|RGPS2_MOUSE Ras-specific guanine nucleotide-releasing factor RalGPS2 OS=Mus musculus (Mouse) OX=10090 GN=Ralgps2 PE=1 SV=2	1	VSEKSSSSESLSE	SSS(0.899)S(0.101)ESLSEK	32915	34319	36677	32516	40639	44042	44231	38713	34106.8	41906.2	1.22868	0.0031627	15.0065	15.0667	15.1626	14.9889	15.3106	15.4266	15.4328	15.2405	15.0562	15.3526	Q9ERD6S23	0.296461	0.0028249	0.296461	2.549
B1AR17	Chd3	S140	S		tr|B1AR17|B1AR17_MOUSE DNA helicase OS=Mus musculus (Mouse) OX=10090 GN=Chd3 PE=1 SV=1	1	DEYREKSESGGSE	EKS(0.787)ES(0.195)GGS(0.017)EYGTGPGR	21827	17764	17791	17688	17587	20105	27236	28813	18767.5	23435.2	1.24871	0.159008	14.4138	14.1167	14.1189	14.1105	14.1022	14.2953	14.7332	14.8144	14.19	14.4863	B1AR17S140	0.296327	0.164092	0.296327	0.784914
Q8VI47	Abcc2	S876	S	Canalicular multispecific organic anion transporter 1	sp|Q8VI47|MRP2_MOUSE Canalicular multispecific organic anion transporter 1 OS=Mus musculus (Mouse) OX=10090 GN=Abcc2 PE=1 SV=2	1	ATVDNDSEEEDGD	HSGPEGEATVDNDS(1)EEEDGDCGLIPTVEEIPDDAASLTMR	29716	20644	30201	24882	26982	31451	35701	34548	26360.8	32170.5	1.22039	0.098945	14.859	14.3334	14.8823	14.6028	14.7197	14.9408	15.1237	15.0763	14.6694	14.9651	Q8VI47S876	0.295752	0.109113	0.295752	0.962125
Q3THK3	Gtf2f1	T389	T	General transcription factor IIF subunit 1	sp|Q3THK3|T2FA_MOUSE General transcription factor IIF subunit 1 OS=Mus musculus (Mouse) OX=10090 GN=Gtf2f1 PE=1 SV=2	1	GTSRPGTPSAEAA	GT(0.022)S(0.022)RPGT(0.922)PS(0.033)AEAASTSSTLR	16958	17269	18152	13978	18446	17862	23034	22192	16589.2	20383.5	1.22872	0.0540922	14.0497	14.0759	14.1478	13.7709	14.171	14.1246	14.4915	14.4378	14.0111	14.3062	Q3THK3T389	0.295142	0.0549797	0.295142	1.2598
E9Q4F7	Ankrd11	S2354	S		sp|E9Q4F7|ANR11_MOUSE Ankyrin repeat domain-containing protein 11 OS=Mus musculus (Mouse) OX=10090 GN=Ankrd11 PE=1 SV=1	1	RAKGRASEEEDAQ	GRAS(1)EEEDAQAQHPR	1984.8	1949.1	2475.9	2935.1	3659	2540.2	3461	1980.4	2336.22	2910.15	1.24566	0.256775	10.9548	10.9286	11.2737	11.5192	11.8372	11.3107	11.757	10.9516	11.1691	11.4641	E9Q4F7S2354	0.295052	0.282148	0.295052	0.549524
F2Z3U3	Raph1	T190	T		tr|F2Z3U3|F2Z3U3_MOUSE Ras association (RalGDS/AF-6) and pleckstrin homology domains 1 OS=Mus musculus (Mouse) OX=10090 GN=Raph1 PE=1 SV=2	1	TNQHRRTASAGTV	RT(0.527)AS(0.471)AGT(0.002)VSDAEAR	6267.7	7587	5873.3	5557.5	5760.2	8771.9	9149.7	7580.8	6321.38	7815.65	1.23638	0.141662	12.6137	12.8893	12.52	12.4402	12.4919	13.0987	13.1595	12.8881	12.6158	12.9096	F2Z3U3T190	0.293752	0.153437	0.293752	0.81407
Q8BTI8	Srrm2	S2681	S	Serine/arginine repetitive matrix protein 2	sp|Q8BTI8|SRRM2_MOUSE Serine/arginine repetitive matrix protein 2 OS=Mus musculus (Mouse) OX=10090 GN=Srrm2 PE=1 SV=3	1;2	QRGDSHSPGHKRK	GDS(1)HS(1)PGHK	162490	94602	111650	93209	84413	144020	164430	180300	115488	143291	1.24074	0.334859	17.31	16.5296	16.7686	16.5082	16.3652	17.1359	17.3271	17.46	16.7791	17.0721	Q8BTI8S2681	0.292965	0.377959	0.292965	0.422555
P55014	Slc12a1	T114	T	Solute carrier family 12 member 1	sp|P55014|S12A1_MOUSE Solute carrier family 12 member 1 OS=Mus musculus (Mouse) OX=10090 GN=Slc12a1 PE=1 SV=2	1	IEYYRNTGSVSGP	NT(0.905)GS(0.095)VSGPK	539870	109340	274770	282840	135290	191610	362360	1098500	301705	446940	1.48138	0.566598	19.0423	16.7385	18.0679	18.1096	17.0457	17.5478	18.4671	20.0671	17.9896	18.2819	P55014T114	0.292368	0.732265	0.292368	0.135332
Q9QX96	Sall2	S803	S	Sal-like protein 2	sp|Q9QX96|SALL2_MOUSE Sal-like protein 2 OS=Mus musculus (Mouse) OX=10090 GN=Sall2 PE=1 SV=2	1	GDSEEVSGAEEEV	GDS(0.036)EEVS(0.964)GAEEEVATSVAAPTTVK	4695.6	2343.9	3958	2713	4392.4	3338	5199	3484.4	3427.62	4103.45	1.19717	0.369581	12.1971	11.1947	11.9506	11.4057	12.1008	11.7048	12.344	11.7667	11.687	11.9791	Q9QX96S803	0.292064	0.332005	0.292064	0.478855
Q6ZQ93	Usp34	T3418	T	Ubiquitin carboxyl-terminal hydrolase 34	sp|Q6ZQ93|UBP34_MOUSE Ubiquitin carboxyl-terminal hydrolase 34 OS=Mus musculus (Mouse) OX=10090 GN=Usp34 PE=1 SV=3	1;2	ETREVLTPTSTSD	EVLT(0.865)PT(0.122)S(0.04)T(0.105)S(0.857)DNET(0.012)R	14715	14015	15765	15220	15024	20195	18989	19255	14928.8	18365.8	1.23023	0.0288859	13.845	13.7747	13.9444	13.8937	13.875	14.3017	14.2129	14.2329	13.8645	14.1556	Q6ZQ93T3418	0.291178	0.0290893	0.291178	1.53627
Q5U3K5	Rabl6	S638	S	Rab-like protein 6	sp|Q5U3K5|RABL6_MOUSE Rab-like protein 6 OS=Mus musculus (Mouse) OX=10090 GN=Rabl6 PE=1 SV=2	1	MGPKESSDEDRDS	ES(0.049)S(0.951)DEDRDSK	106710	174230	238350	183780	206820	168910	303750	171330	175768	212702	1.21014	0.408146	16.7033	17.4106	17.8627	17.4876	17.658	17.3659	18.2125	17.3864	17.3661	17.6557	Q5U3K5S638	0.289636	0.389265	0.289636	0.409755
Q61037	Tsc2	S1343	S	Tuberin	sp|Q61037|TSC2_MOUSE Tuberin OS=Mus musculus (Mouse) OX=10090 GN=Tsc2 PE=1 SV=1	1	RSSSASSQEEKSH	SSSAS(0.352)S(0.648)QEEK	32875	20073	26349	28724	21204	26232	37548	53350	27005.2	34583.5	1.28062	0.358001	15.0047	14.293	14.6855	14.81	14.372	14.679	15.1964	15.7032	14.6983	14.9877	Q61037S1343	0.289409	0.413177	0.289409	0.383864
Q9QXM1	Jmy	S58	S	Junction-mediating and -regulatory protein	sp|Q9QXM1|JMY_MOUSE Junction-mediating and -regulatory protein OS=Mus musculus (Mouse) OX=10090 GN=Jmy PE=1 SV=1	1	QRQRSGSREQAGT	S(0.058)GS(0.942)REQAGTPASDGSR	16507	19998	13644	15135	19187	22566	19493	17985	16321	19807.8	1.21364	0.0821062	14.0108	14.2876	13.736	13.8856	14.2278	14.4619	14.2507	14.1345	13.98	14.2687	Q9QXM1S58	0.288735	0.0776273	0.288735	1.10999
Q9R1Y5	Hic1	S366	S	Hypermethylated in cancer 1 protein	sp|Q9R1Y5|HIC1_MOUSE Hypermethylated in cancer 1 protein OS=Mus musculus (Mouse) OX=10090 GN=Hic1 PE=1 SV=4	1	GGDPAASPGGPPL	GGDPAAS(1)PGGPPLGLVPPPR	1783.7	1343.9	1553.3	1384.5	1622.5	1627	1711.2	2537.5	1516.35	1874.55	1.23623	0.191539	10.8007	10.3922	10.6011	10.4351	10.664	10.668	10.7408	11.3092	10.5573	10.8455	Q9R1Y5S366	0.288212	0.162691	0.288212	0.788635
P70441	Slc9a3r1	S264	S	Na(+)/H(+) exchange regulatory cofactor NHE-RF1	sp|P70441|NHRF1_MOUSE Na(+)/H(+) exchange regulatory cofactor NHE-RF1 OS=Mus musculus (Mouse) OX=10090 GN=Slc9a3r1 PE=1 SV=3	1;2	EIQKESSREALVE	ES(0.166)S(0.834)REALVEPASESPR	7541.8	6929.7	6068	7567.8	6627.7	8053.6	11723	8524	7026.82	8732.08	1.24268	0.182523	12.8807	12.7586	12.567	12.8857	12.6943	12.9754	13.5171	13.0573	12.773	13.061	P70441S264	0.288036	0.173146	0.288036	0.761589
Q5SF07	Igf2bp2	S164	S	Insulin-like growth factor 2 mRNA-binding protein 2	sp|Q5SF07|IF2B2_MOUSE Insulin-like growth factor 2 mRNA-binding protein 2 OS=Mus musculus (Mouse) OX=10090 GN=Igf2bp2 PE=1 SV=1	1	EEVSSPSPPHRAR	ISYIPDEEVS(0.001)S(0.058)PS(0.941)PPHR	29007	21804	25454	21475	19879	38555	43023	23259	24435	31179	1.276	0.299185	14.8241	14.4123	14.6356	14.3904	14.279	15.2346	15.3928	14.5055	14.5656	14.853	Q5SF07S164	0.287379	0.360866	0.287379	0.442654
Q8VCZ8	Rpusd1	S271	S	RNA pseudouridylate synthase domain-containing protein 1	sp|Q8VCZ8|RUSD1_MOUSE RNA pseudouridylate synthase domain-containing protein 1 OS=Mus musculus (Mouse) OX=10090 GN=Rpusd1 PE=2 SV=1	1	GGPRPCSPSTPQP	TDPDPDPMS(0.032)GGPRPCS(0.89)PS(0.061)T(0.017)PQPR	4417.6	3464.1	4790.5	3293.1	4110.7	3391.5	6262.7	6123.9	3991.33	4972.2	1.24575	0.269938	12.109	11.7583	12.226	11.6852	12.0052	11.7277	12.6126	12.5802	11.9446	12.2314	Q8VCZ8S271	0.286794	0.303626	0.286794	0.517661
Q68FE9	Tshz2	S618	S	Teashirt homolog 2	sp|Q68FE9|TSH2_MOUSE Teashirt homolog 2 OS=Mus musculus (Mouse) OX=10090 GN=Tshz2 PE=1 SV=1	1	KQCGKESPHEEAT	QCGKES(1)PHEEATSFSQPEGESFSK	13956	13945	12465	10371	11332	17716	17311	16015	12684.2	15593.5	1.22936	0.136544	13.7686	13.7675	13.6056	13.3403	13.4681	14.1128	14.0794	13.9671	13.6205	13.9069	Q68FE9S618	0.286374	0.163534	0.286374	0.786392
Q8JZQ9	Eif3b	S40	S	Eukaryotic translation initiation factor 3 subunit B	sp|Q8JZQ9|EIF3B_MOUSE Eukaryotic translation initiation factor 3 subunit B OS=Mus musculus (Mouse) OX=10090 GN=Eif3b PE=1 SV=1	1;2	AAGSGGSEVGQTE	QQPASESPPTDEAAGS(0.833)GGS(0.833)EVGQT(0.335)EDAEEDAEAGPEPEVR	7972.6	5266.2	6907.8	6012.5	7252.1	10051	7298.1	7243.2	6539.77	7961.1	1.21734	0.16891	12.9608	12.3625	12.754	12.5537	12.8242	13.2951	12.8333	12.8224	12.6578	12.9437	Q8JZQ9S40	0.285953	0.151596	0.285953	0.819313
O09172	Gclm	S59	S	Glutamate--cysteine ligase regulatory subunit	sp|O09172|GSH0_MOUSE Glutamate--cysteine ligase regulatory subunit OS=Mus musculus (Mouse) OX=10090 GN=Gclm PE=1 SV=1	1	EWSSQISPDLVRE	TLNEWSSQIS(1)PDLVR	9909.4	11161	8132.2	8393.6	11779	12113	13603	8568	9399.05	11515.8	1.2252	0.147475	13.2746	13.4462	12.9894	13.0351	13.5239	13.5643	13.7316	13.0647	13.1863	13.4711	O09172S59	0.284828	0.16125	0.284828	0.7925
P70663	Sparcl1	S70	S	SPARC-like protein 1	sp|P70663|SPRL1_MOUSE SPARC-like protein 1 OS=Mus musculus (Mouse) OX=10090 GN=Sparcl1 PE=1 SV=3	1;2	KPSALNSEEETHE	AEKPS(0.001)ALNS(0.968)EEET(0.03)HEQS(0.278)T(0.722)EQDK	18067	15052	20162	16474	21635	19479	22590	20859	17438.8	21140.8	1.21229	0.0275158	14.1411	13.8777	14.2994	14.0079	14.4011	14.2496	14.4634	14.3484	14.0815	14.3656	P70663S70	0.284125	0.0306895	0.284125	1.51301
Q8VHK1	Caskin2	S406	S	Caskin-2	sp|Q8VHK1|CSKI2_MOUSE Caskin-2 OS=Mus musculus (Mouse) OX=10090 GN=Caskin2 PE=1 SV=3	1	DRNSVGSEGSVGS	NS(0.031)VGS(0.955)EGS(0.014)VGS(0.001)IR	15466	9488	12030	12300	10319	14535	16930	18760	12321	15136	1.22847	0.247368	13.9168	13.2119	13.5543	13.5864	13.333	13.8272	14.0473	14.1954	13.5674	13.8507	Q8VHK1S406	0.283376	0.277242	0.283376	0.557142
F8VQC1	Srp72	S620	S	Signal recognition particle subunit SRP72	tr|F8VQC1|F8VQC1_MOUSE Signal recognition particle subunit SRP72 OS=Mus musculus (Mouse) OX=10090 GN=Srp72 PE=1 SV=1	1;2	DASKAVSSPPTSP	AVS(0.821)S(0.253)PPT(0.497)S(0.415)PRPGS(0.012)AAT(0.001)ISSSASNIVPPR	15589	16326	14353	14259	11085	21473	20742	23065	15131.8	19091.2	1.26167	0.201146	13.9282	13.9949	13.8091	13.7996	13.4363	14.3902	14.3403	14.4934	13.8829	14.1651	F8VQC1S620	0.282117	0.301411	0.282117	0.520841
Q8BMG1	Atrip	S97	S	ATR-interacting protein	sp|Q8BMG1|ATRIP_MOUSE ATR-interacting protein OS=Mus musculus (Mouse) OX=10090 GN=Atrip PE=1 SV=2	1	LDGLPNSPIRKSR	LDGLPNS(1)PIRK	12200	11837	10577	8948.3	12936	12771	13907	12967	10890.6	13145.2	1.20703	0.0275012	13.5746	13.531	13.3686	13.1274	13.6591	13.6406	13.7635	13.6626	13.4004	13.6814	Q8BMG1S97	0.28103	0.0366613	0.28103	1.43579
Q6ZQ58	Larp1	S201	S	La-related protein 1	sp|Q6ZQ58|LARP1_MOUSE La-related protein 1 OS=Mus musculus (Mouse) OX=10090 GN=Larp1 PE=1 SV=3	1;2	KTKSDESGEEKNG	T(0.5)KS(0.5)DES(1)GEEKNGDEDCQR	109650	101250	112870	94355	100250	130550	154690	127270	104531	128190	1.22633	0.0939629	16.7425	16.6276	16.7843	16.5258	16.6132	16.9942	17.239	16.9575	16.6701	16.951	Q6ZQ58S201	0.280954	0.0940813	0.280954	1.0265
Q6A0A2	Larp4b	T735	T	La-related protein 4B	sp|Q6A0A2|LAR4B_MOUSE La-related protein 4B OS=Mus musculus (Mouse) OX=10090 GN=Larp4b PE=1 SV=2	1	LSKEQNTPPKSPQ	EQNT(1)PPKSPQ	10384	14039	11159	12686	16238	14382	15240	12634	12067	14623.5	1.21186	0.0617911	13.3421	13.7772	13.4459	13.6309	13.9871	13.812	13.8956	13.625	13.549	13.8299	Q6A0A2T735	0.280891	0.0635533	0.280891	1.19686
Q99KR6	Rnf34	S258	S	E3 ubiquitin-protein ligase RNF34	sp|Q99KR6|RNF34_MOUSE E3 ubiquitin-protein ligase RNF34 OS=Mus musculus (Mouse) OX=10090 GN=Rnf34 PE=1 SV=1	1	KKKARASLSDLSS	AS(0.996)LS(0.004)DLSSLEEVEGMSVR	14478	16791	17057	14718	16042	19641	23364	18060	15761	19276.8	1.22307	0.0826407	13.8216	14.0354	14.0581	13.8453	13.9696	14.2616	14.512	14.1405	13.9401	14.2209	Q99KR6S258	0.280828	0.0736534	0.280828	1.13281
Q9JM63	Kcnj10	S370	S	ATP-sensitive inward rectifier potassium channel 10	sp|Q9JM63|KCJ10_MOUSE ATP-sensitive inward rectifier potassium channel 10 OS=Mus musculus (Mouse) OX=10090 GN=Kcnj10 PE=1 SV=1	1	QAEKEGSALSVRI	EQAEKEGS(0.98)ALS(0.02)VR	6440.1	4394.4	5523.3	5353.8	4599.8	9094.6	4867.5	8925.6	5427.9	6871.88	1.26603	0.31099	12.6529	12.1015	12.4313	12.3863	12.1674	13.1508	12.249	13.1237	12.393	12.6727	Q9JM63S370	0.279717	0.374609	0.279717	0.426422
Q9JLQ2	Git2	S396	S	ARF GTPase-activating protein GIT2	sp|Q9JLQ2|GIT2_MOUSE ARF GTPase-activating protein GIT2 OS=Mus musculus (Mouse) OX=10090 GN=Git2 PE=1 SV=2	1	DYDSVASDEDTDV	TVSTQHSTESQDNDQPDYDS(0.003)VAS(0.994)DEDT(0.002)DVETR	13294	16066	17518	15024	16214	18418	21748	18789	15475.5	18792.2	1.21432	0.0613034	13.6985	13.9717	14.0966	13.875	13.985	14.1688	14.4086	14.1976	13.9104	14.19	Q9JLQ2S396	0.279559	0.0598105	0.279559	1.22322
Q5U5Q9	Uimc1	S665	S	BRCA1-A complex subunit RAP80	sp|Q5U5Q9|UIMC1_MOUSE BRCA1-A complex subunit RAP80 OS=Mus musculus (Mouse) OX=10090 GN=Uimc1 PE=1 SV=2	1	RTFRMPSPEVEEA	MPS(1)PEVEEASCSR	93739	81706	75121	76365	82319	99584	119150	97629	81732.8	99670.5	1.21947	0.0839237	16.5164	16.3182	16.1969	16.2206	16.3289	16.6036	16.8624	16.575	16.313	16.5925	Q5U5Q9S665	0.279484	0.0769544	0.279484	1.11377
Q8BGD9	Eif4b	S422	S	Eukaryotic translation initiation factor 4B	sp|Q8BGD9|IF4B_MOUSE Eukaryotic translation initiation factor 4B OS=Mus musculus (Mouse) OX=10090 GN=Eif4b PE=1 SV=1	1;2	ERSRTGSESSQTG	S(0.423)RT(0.588)GS(0.97)ES(0.017)S(0.002)QTGASATSGR	214030	136390	131650	140490	152770	149840	244830	209060	155640	189125	1.21514	0.310102	17.7075	17.0574	17.0063	17.1001	17.221	17.1931	17.9014	17.6736	17.2178	17.4973	Q8BGD9S422	0.279439	0.287266	0.279439	0.541716
Q99LH1	Gnl2	S504	S	Nucleolar GTP-binding protein 2	sp|Q99LH1|NOG2_MOUSE Nucleolar GTP-binding protein 2 OS=Mus musculus (Mouse) OX=10090 GN=Gnl2 PE=1 SV=2	1	EVERSDSITEKEP	S(0.05)DS(0.947)IT(0.003)EKEPEGDCSQDR	28866	23383	27224	24905	24989	31076	39733	32126	26094.5	31981	1.22558	0.121015	14.8171	14.5132	14.7326	14.6041	14.609	14.9235	15.2781	14.9715	14.6667	14.9455	Q99LH1S504	0.278757	0.117508	0.278757	0.929932
Q3UFY0	Rrp36	S66	S	Ribosomal RNA processing protein 36 homolog	sp|Q3UFY0|RRP36_MOUSE Ribosomal RNA processing protein 36 homolog OS=Mus musculus (Mouse) OX=10090 GN=Rrp36 PE=1 SV=1	1	NSTRTRSPQQPVC	T(0.5)RS(0.5)PQQPVCVADK	7238	8124.1	5272	6777.9	6871.5	9398.7	8658.5	8128.2	6853	8264.23	1.20593	0.12797	12.8214	12.988	12.3641	12.7266	12.7464	13.1982	13.0799	12.9887	12.725	13.0033	Q3UFY0S66	0.278288	0.138601	0.278288	0.858234
Q3UFY0	Rrp36	T64	T	Ribosomal RNA processing protein 36 homolog	sp|Q3UFY0|RRP36_MOUSE Ribosomal RNA processing protein 36 homolog OS=Mus musculus (Mouse) OX=10090 GN=Rrp36 PE=1 SV=1	1	AGNSTRTRSPQQP	T(0.5)RS(0.5)PQQPVCVADK	7238	8124.1	5272	6777.9	6871.5	9398.7	8658.5	8128.2	6853	8264.23	1.20593	0.12797	12.8214	12.988	12.3641	12.7266	12.7464	13.1982	13.0799	12.9887	12.725	13.0033	Q3UFY0T64	0.278288	0.138601	0.278288	0.858234
Q80U62	Rubcn	S570	S	Run domain Beclin-1 interacting and cysteine-rich containing protein	sp|Q80U62|RUBIC_MOUSE Run domain Beclin-1-interacting and cysteine-rich domain-containing protein OS=Mus musculus (Mouse) OX=10090 GN=Rubcn PE=1 SV=2	1	QLSESGSAEDADD	DSTQLS(0.001)ES(0.03)GS(0.97)AEDADDLEIQDADIR	16602	14350	14463	14343	17941	17504	18261	18592	14939.5	18074.5	1.20985	0.00198991	14.0191	13.8088	13.8201	13.8081	14.131	14.0954	14.1565	14.1824	13.864	14.1413	Q80U62S570	0.277318	0.00235006	0.277318	2.62892
Q0KL01	Ubxn2b	S235	S	UBX domain-containing protein 2B	sp|Q0KL01|UBX2B_MOUSE UBX domain-containing protein 2B OS=Mus musculus (Mouse) OX=10090 GN=Ubxn2b PE=1 SV=2	1	IVSTPSSPEEEDK	LGSLTPEIVSTPS(0.059)S(0.941)PEEEDK	14550	14155	17760	15628	15487	15219	24035	21736	15523.2	19119.2	1.23165	0.179563	13.8287	13.789	14.1163	13.9318	13.9188	13.8936	14.5528	14.4078	13.9165	14.1933	Q0KL01S235	0.276765	0.182469	0.276765	0.738811
Q9Z204	Hnrnpc	S261	S	Heterogeneous nuclear ribonucleoproteins C1/C2	sp|Q9Z204|HNRPC_MOUSE Heterogeneous nuclear ribonucleoproteins C1/C2 OS=Mus musculus (Mouse) OX=10090 GN=Hnrnpc PE=1 SV=1	1;2	TNVKMESEAGADD	MES(1)EAGADDS(1)AEEGDLLDDDDNEDRGDDQLELK	12331	9392.6	10409	9408.3	9456.6	12658	13746	14835	10385.2	12673.9	1.22038	0.141154	13.59	13.1973	13.3455	13.1997	13.2071	13.6278	13.7467	13.8567	13.3331	13.6096	Q9Z204S261	0.276434	0.153948	0.276434	0.812626
Q5PSV9	Mdc1	S168	S	Mediator of DNA damage checkpoint protein 1	sp|Q5PSV9|MDC1_MOUSE Mediator of DNA damage checkpoint protein 1 OS=Mus musculus (Mouse) OX=10090 GN=Mdc1 PE=1 SV=1	1	VLLAADSEEEGDF	VLLAADS(1)EEEGDFPSGR	67756	63545	50230	47382	72394	65023	62453	74939	57228.2	68702.2	1.2005	0.0946349	16.0481	15.9555	15.6163	15.5321	16.1436	15.9887	15.9305	16.1934	15.788	16.064	Q5PSV9S168	0.276073	0.0972488	0.276073	1.01212
P54227	Stmn1	S38	S	Stathmin	sp|P54227|STMN1_MOUSE Stathmin OS=Mus musculus (Mouse) OX=10090 GN=Stmn1 PE=1 SV=2	1	VPDFPLSPPKKKD	ESVPDFPLS(1)PPK	74388	91850	87399	94614	96292	85294	148520	99465	87062.8	107393	1.23351	0.216977	16.1828	16.487	16.4153	16.5298	16.5551	16.3802	17.1803	16.6019	16.4037	16.6794	P54227S38	0.275654	0.197234	0.275654	0.705018
Q99MR1	Gigyf1	S540	S	PERQ amino acid-rich with GYF domain-containing protein 1	sp|Q99MR1|GGYF1_MOUSE GRB10-interacting GYF protein 1 OS=Mus musculus (Mouse) OX=10090 GN=Gigyf1 PE=1 SV=2	1	PFAPGPSPPPLLG	VPFAPGPS(1)PPPLLGNMDQER	27907	29510	25978	25485	28813	34128	33718	35271	27220	32982.5	1.2117	0.0147376	14.7683	14.8489	14.665	14.6374	14.8144	15.0587	15.0412	15.1062	14.7299	15.0051	Q99MR1S540	0.275227	0.0147025	0.275227	1.83261
Q9D5V6	Syap1	T262	T	Synapse-associated protein 1	sp|Q9D5V6|SYAP1_MOUSE Synapse-associated protein 1 OS=Mus musculus (Mouse) OX=10090 GN=Syap1 PE=1 SV=1	1	EAVRPKTPPVVIK	PKT(1)PPVVIK	196780	190440	166490	131170	201410	209130	243080	171440	171220	206265	1.20468	0.144828	17.5862	17.539	17.3451	17.0011	17.6198	17.674	17.8911	17.3873	17.3678	17.6431	Q9D5V6T262	0.275219	0.153366	0.275219	0.81427
O54949	Nlk	S522	S	Serine/threonine-protein kinase NLK	sp|O54949|NLK_MOUSE Serine/threonine-protein kinase NLK OS=Mus musculus (Mouse) OX=10090 GN=Nlk PE=1 SV=2	1	PSEMPPSPLVWE_	SFISST(0.001)VAQPS(0.249)EMPPS(0.75)PLVWE	1764	1471.2	1594	959.36	1579.6	1379.3	2496.8	1563.5	1447.14	1754.8	1.2126	0.352648	10.7846	10.5228	10.6384	9.90593	10.6253	10.4297	11.2859	10.6106	10.4629	10.7379	O54949S522	0.274929	0.347194	0.274929	0.459427
Q91XC8	Dap	S51	S	Death-associated protein 1	sp|Q91XC8|DAP1_MOUSE Death-associated protein 1 OS=Mus musculus (Mouse) OX=10090 GN=Dap PE=1 SV=3	1	QEWESTSPPKPTV	DDQEWEST(0.028)S(0.972)PPKPTVFISGVIAR	29537	29770	34890	37624	33618	36924	44138	45040	32955.2	39930	1.21164	0.0872623	14.8502	14.8616	15.0905	15.1994	15.0369	15.1723	15.4297	15.4589	15.0004	15.2745	Q91XC8S51	0.274043	0.0862881	0.274043	1.06405
Q9WV70	Noc2l	S674	S	Nucleolar complex protein 2 homolog	sp|Q9WV70|NOC2L_MOUSE Nucleolar complex protein 2 homolog OS=Mus musculus (Mouse) OX=10090 GN=Noc2l PE=1 SV=2	1	LFELDSSEGEDST	DLFELDS(0.124)S(0.876)EGEDSTDFFER	5262.9	3945.9	5266.2	4785.2	3772.9	5381.4	7570	7278.8	4815.05	6000.77	1.24625	0.253986	12.3616	11.9461	12.3625	12.2244	11.8815	12.3938	12.8861	12.8295	12.2237	12.4977	Q9WV70S674	0.274024	0.319988	0.274024	0.494867
Q8K039	#N/A	S150	S	Uncharacterized protein KIAA1143 homolog	sp|Q8K039|K1143_MOUSE Uncharacterized protein KIAA1143 homolog OS=Mus musculus (Mouse) OX=10090 GN=MGI:1913452 PE=1 SV=1	1	SLLSFDSEDENE_	NSSLLSFDS(1)EDENE	120120	113340	110920	97910	105070	160720	138270	135300	110572	134840	1.21947	0.096807	16.8741	16.7903	16.7592	16.5792	16.681	17.2942	17.0771	17.0458	16.7507	17.0245	Q8K039S150	0.273842	0.101091	0.273842	0.995288
Q0VBL3	Rbm15	S364	S		sp|Q0VBL3|RBM15_MOUSE RNA-binding protein 15 OS=Mus musculus (Mouse) OX=10090 GN=Rbm15 PE=1 SV=1	1	REVDEISPEDDQR	EVDEIS(1)PEDDQR	14667	13118	10746	12487	17008	14870	13468	16191	12754.5	15384.2	1.20618	0.0576211	13.8403	13.6793	13.3915	13.6081	14.0539	13.8601	13.7172	13.9829	13.6298	13.9035	Q0VBL3S364	0.273749	0.0608243	0.273749	1.21592
Q80TI0	Gramd1b	S21	S	GRAM domain-containing protein 1B	sp|Q80TI0|ASTRB_MOUSE Protein Aster-B OS=Mus musculus (Mouse) OX=10090 GN=Gramd1b PE=1 SV=2	1	RSTPACSPILRKR	STPACS(1)PILR	111770	82173	76681	71367	99669	95697	104710	107420	85497.8	101874	1.19154	0.132146	16.7702	16.3264	16.2266	16.123	16.6049	16.5462	16.676	16.7129	16.3615	16.635	Q80TI0S21	0.273471	0.112498	0.273471	0.948855
Q7TPM1	Prrc2b	S621	S	Protein PRRC2B	sp|Q7TPM1|PRC2B_MOUSE Protein PRRC2B OS=Mus musculus (Mouse) OX=10090 GN=Prrc2b PE=1 SV=1	1	EVRESGSPAQEFS	ES(0.001)GS(0.999)PAQEFSK	374260	381150	353760	340800	369920	494290	499890	400870	362492	441242	1.21725	0.0606623	18.5137	18.54	18.4324	18.3786	18.4969	18.915	18.9313	18.6128	18.4662	18.739	Q7TPM1S621	0.272805	0.0555368	0.272805	1.25542
O35730	Ring1	S38	S	E3 ubiquitin-protein ligase RING1	sp|O35730|RING1_MOUSE E3 ubiquitin-protein ligase RING1 OS=Mus musculus (Mouse) OX=10090 GN=Ring1 PE=1 SV=2	1	GTEIAVSPRSLHS	TPQEAIMDGTEIAVS(1)PR	20040	19277	16700	16471	19426	25877	22811	19737	18122	21962.8	1.21194	0.071895	14.2906	14.2346	14.0276	14.0076	14.2457	14.6594	14.4774	14.2686	14.1401	14.4128	O35730S38	0.272688	0.0649954	0.272688	1.18712
Q9D9A7	Ptges3l	S129	S	Putative protein PTGES3L	sp|Q9D9A7|PTG3L_MOUSE Putative protein PTGES3L OS=Mus musculus (Mouse) OX=10090 GN=Ptges3l PE=2 SV=1	1	HYAEDDSDS____	DWEGDDEVELAQVEHYAEDDS(0.5)DS(0.5)	6375.3	6196.9	6477.2	6115.5	6880.6	7053.3	8599.8	7971.2	6291.23	7626.23	1.2122	0.0176021	12.6383	12.5973	12.6612	12.5783	12.7483	12.7841	13.0701	12.9606	12.6188	12.8908	Q9D9A7S129	0.272013	0.0130152	0.272013	1.88555
Q9D9A7	Ptges3l	S131	S	Putative protein PTGES3L	sp|Q9D9A7|PTG3L_MOUSE Putative protein PTGES3L OS=Mus musculus (Mouse) OX=10090 GN=Ptges3l PE=2 SV=1	1	AEDDSDS______	DWEGDDEVELAQVEHYAEDDS(0.5)DS(0.5)	6375.3	6196.9	6477.2	6115.5	6880.6	7053.3	8599.8	7971.2	6291.23	7626.23	1.2122	0.0176021	12.6383	12.5973	12.6612	12.5783	12.7483	12.7841	13.0701	12.9606	12.6188	12.8908	Q9D9A7S131	0.272013	0.0130152	0.272013	1.88555
G3UWD9	Slc17a3	S280	S		tr|G3UWD9|G3UWD9_MOUSE MFS domain-containing protein OS=Mus musculus (Mouse) OX=10090 GN=Slc17a3 PE=1 SV=2	1	LNQQFSSEEQPLP	EYILSSLNQQFS(0.17)S(0.83)EEQPLPIK	6887.4	6406.5	5519.3	5725.7	5970.2	7680.8	7302.6	8850.2	6134.73	7450.95	1.21455	0.0976987	12.7497	12.6453	12.4303	12.4832	12.5436	12.907	12.8342	13.1115	12.5771	12.8491	G3UWD9S280	0.271931	0.0974803	0.271931	1.01108
E9PZM7	Scaf11	S402	S		tr|E9PZM7|E9PZM7_MOUSE RING-type domain-containing protein OS=Mus musculus (Mouse) OX=10090 GN=Scaf11 PE=1 SV=1	1;2	EKSSSDSVEEETV	S(0.014)S(0.017)S(0.017)DS(0.951)VEEET(0.001)VDS(0.995)DT(0.005)PPVLEK	13960	14877	13036	13393	14077	16604	18372	17943	13816.5	16749	1.21225	0.0311271	13.769	13.8608	13.6702	13.7092	13.7811	14.0192	14.1652	14.1311	13.7523	14.0242	E9PZM7S402	0.271859	0.0301471	0.271859	1.52075
Q8BQR4	Kansl2	S149	S	KAT8 regulatory NSL complex subunit 2	sp|Q8BQR4|KANL2_MOUSE KAT8 regulatory NSL complex subunit 2 OS=Mus musculus (Mouse) OX=10090 GN=Kansl2 PE=1 SV=1	1	LDEDSWSDGDQEP	ILDEDS(0.109)WS(0.891)DGDQEPITVDQTWR	3293.9	4165.1	2887.8	3640.8	3010.8	4376.3	5078.3	4575.6	3496.9	4260.25	1.21829	0.191174	11.6856	12.0241	11.4958	11.83	11.5559	12.0955	12.3101	12.1597	11.7589	12.0303	Q8BQR4S149	0.271448	0.221139	0.271448	0.655334
Q8VCF0	Mavs	S152	S	Mitochondrial antiviral-signaling protein	sp|Q8VCF0|MAVS_MOUSE Mitochondrial antiviral-signaling protein OS=Mus musculus (Mouse) OX=10090 GN=Mavs PE=1 SV=1	1	DTQPPESPVENSE	ETPSCPKPVQDTQPPES(1)PVENSEQLLQTNSGAVAR	59009	33679	48576	52810	47815	54366	81582	50987	48518.5	58687.5	1.20959	0.322703	15.8486	15.0396	15.568	15.6885	15.5452	15.7304	16.316	15.6378	15.5362	15.8073	Q8VCF0S152	0.271177	0.31388	0.271177	0.503237
Q3UJB0	Sf3b2	S329	S		tr|Q3UJB0|Q3UJB0_MOUSE SAP domain-containing protein OS=Mus musculus (Mouse) OX=10090 GN=Sf3b2 PE=1 SV=1	1	RAASSESSGDREK	AASS(0.002)ES(0.867)S(0.13)GDREK	80041	51410	46182	68233	56282	67984	84775	84766	61466.5	73451.8	1.19499	0.294423	16.2885	15.6498	15.495	16.0582	15.7804	16.0529	16.3714	16.3712	15.8729	16.144	Q3UJB0S329	0.271101	0.28607	0.271101	0.543527
Q9Z248	Aebp2	S131	S	Zinc finger protein AEBP2	sp|Q9Z248|AEBP2_MOUSE Zinc finger protein AEBP2 OS=Mus musculus (Mouse) OX=10090 GN=Aebp2 PE=1 SV=2	1	DETRSLSPGAASS	S(0.002)LS(0.998)PGAASSSSGDGDGK	10665	11615	8946.4	8813.4	11551	11965	14452	10369	10010	12084.2	1.20722	0.107268	13.3806	13.5037	13.1271	13.1055	13.4957	13.5465	13.819	13.34	13.2792	13.5503	Q9Z248S131	0.27109	0.0999178	0.27109	1.00036
Q91WL0	Eps8l3	S238	S	Epidermal growth factor receptor kinase substrate 8-like protein 3	sp|Q91WL0|ES8L3_MOUSE Epidermal growth factor receptor kinase substrate 8-like protein 3 OS=Mus musculus (Mouse) OX=10090 GN=Eps8l3 PE=2 SV=1	1	PPRRAPSPEDPER	RAPS(1)PEDPERDEEVLNHVLR	4846.9	4677.3	5450.1	4882.3	6023.8	4871.5	7067.1	6158.3	4964.15	6030.18	1.21474	0.0684265	12.2428	12.1915	12.4121	12.2533	12.5565	12.2502	12.7869	12.5883	12.2749	12.5455	Q91WL0S238	0.270527	0.0661727	0.270527	1.17932
Q7TQH0	Atxn2l	S637	S	Ataxin-2-like protein	sp|Q7TQH0|ATX2L_MOUSE Ataxin-2-like protein OS=Mus musculus (Mouse) OX=10090 GN=Atxn2l PE=1 SV=1	1	CPSQTGSPPVGLI	VPMAGVGGTEGPEQLPAPCPS(0.014)QT(0.05)GS(0.936)PPVGLIK	21935	18713	20128	20072	20161	26653	30210	21619	20212	24660.8	1.2201	0.114027	14.4209	14.1918	14.2969	14.2929	14.2993	14.702	14.8827	14.4	14.3006	14.571	Q7TQH0S637	0.270382	0.106633	0.270382	0.972109
Q3UHX2	Pdap1	S60	S	28 kDa heat- and acid-stable phosphoprotein	sp|Q3UHX2|HAP28_MOUSE 28 kDa heat- and acid-stable phosphoprotein OS=Mus musculus (Mouse) OX=10090 GN=Pdap1 PE=1 SV=1	1;2	EKKSLDSDESEDE	SLDS(1)DESEDEDDDYQQK	270220	555220	560960	624440	438440	576900	763290	575920	502710	588638	1.17093	0.437916	18.0438	19.0827	19.0975	19.2522	18.742	19.138	19.5419	19.1355	18.8691	19.1393	Q3UHX2S60	0.270286	0.433663	0.270286	0.362848
E9PY43	Erich1	S190	S		tr|E9PY43|E9PY43_MOUSE Glutamate-rich 1 OS=Mus musculus (Mouse) OX=10090 GN=Erich1 PE=1 SV=1	1	FTYQPESSEEAEA	ASGVSFTYQPES(0.798)S(0.202)EEAEAEDDVGGEEEGDPER	7147.3	6039.6	6353.3	5758.2	5805.6	7671.8	8794.4	8529.6	6324.6	7700.35	1.21752	0.112008	12.8032	12.5602	12.6333	12.4914	12.5032	12.9053	13.1024	13.0583	12.622	12.8923	E9PY43S190	0.270275	0.125589	0.270275	0.901048
Q8BRN9	Cc2d1b	T586	T	Coiled-coil and C2 domain-containing protein 1B	sp|Q8BRN9|C2D1B_MOUSE Coiled-coil and C2 domain-containing protein 1B OS=Mus musculus (Mouse) OX=10090 GN=Cc2d1b PE=1 SV=1	1	KVPSPLTDEEGDF	VPS(0.003)PLT(0.997)DEEGDFILIHHEDLR	3970.5	4131.4	3168.6	3033.8	4406.4	3475.1	5686.3	3825.3	3576.07	4348.27	1.21594	0.216607	11.9551	12.0124	11.6296	11.5669	12.1054	11.7628	12.4733	11.9014	11.791	12.0607	Q8BRN9T586	0.269699	0.207987	0.269699	0.681963
Q8BJU0	Sgta	S303	S	Small glutamine-rich tetratricopeptide repeat-containing protein alpha	sp|Q8BJU0|SGTA_MOUSE Small glutamine-rich tetratricopeptide repeat-containing protein alpha OS=Mus musculus (Mouse) OX=10090 GN=Sgta PE=1 SV=2	1	RSQVVRSRTPSAS	S(0.719)RT(0.277)PS(0.004)ASHEEQQE	22368	21565	16683	20974	29694	21234	25708	21988	20397.5	24656	1.20878	0.116327	14.4491	14.3964	14.0261	14.3563	14.8579	14.3741	14.6499	14.4244	14.307	14.5766	Q8BJU0S303	0.269593	0.115718	0.269593	0.936599
Q9R0A0	Pex14	S282	S	Peroxisomal membrane protein PEX14	sp|Q9R0A0|PEX14_MOUSE Peroxisomal membrane protein PEX14 OS=Mus musculus (Mouse) OX=10090 GN=Pex14 PE=1 SV=1	1	PGKDSHSPEGSTA	DS(0.152)HS(0.848)PEGSTATYHLLGPQEEGEGVLDVK	48346	38947	37510	49291	50580	44937	58485	55222	43523.5	52306	1.20179	0.084766	15.5611	15.2492	15.195	15.589	15.6263	15.4556	15.8358	15.753	15.3986	15.6677	Q9R0A0S282	0.269068	0.0873861	0.269068	1.05856
Q8BYH7	Tbc1d17	S633	S	TBC1 domain family member 17	sp|Q8BYH7|TBC17_MOUSE TBC1 domain family member 17 OS=Mus musculus (Mouse) OX=10090 GN=Tbc1d17 PE=1 SV=2	1	VIPQPDSSLEILP	APLPPPLPEEVIPQPDS(0.5)S(0.5)LEILPEDEDGA	17398	11998	15091	19053	9684.5	21146	33267	18551	15885	20662.1	1.30073	0.38509	14.0866	13.5505	13.8814	14.2177	13.2415	14.3681	15.0218	14.1792	13.9341	14.2026	Q8BYH7S633	0.268575	0.522344	0.268575	0.282044
Q8BYH7	Tbc1d17	S634	S	TBC1 domain family member 17	sp|Q8BYH7|TBC17_MOUSE TBC1 domain family member 17 OS=Mus musculus (Mouse) OX=10090 GN=Tbc1d17 PE=1 SV=2	1	IPQPDSSLEILPE	APLPPPLPEEVIPQPDS(0.5)S(0.5)LEILPEDEDGA	17398	11998	15091	19053	9684.5	21146	33267	18551	15885	20662.1	1.30073	0.38509	14.0866	13.5505	13.8814	14.2177	13.2415	14.3681	15.0218	14.1792	13.9341	14.2026	Q8BYH7S634	0.268575	0.522344	0.268575	0.282044
Q9QXE0	Hacl1	S6	S	2-hydroxyacyl-CoA lyase 1	sp|Q9QXE0|HACL1_MOUSE 2-hydroxyacyl-CoA lyase 1 OS=Mus musculus (Mouse) OX=10090 GN=Hacl1 PE=1 SV=2	1	_MPESNSAEGSDR	PES(0.237)NS(0.759)AEGS(0.004)DRS(0.001)EEQVSGAK	90477	80157	79930	74765	132170	75139	108280	84812	81332.2	100100	1.23076	0.204103	16.4653	16.2905	16.2864	16.1901	17.012	16.1973	16.7244	16.372	16.3081	16.5764	Q9QXE0S6	0.268342	0.209116	0.268342	0.679612
O09106	Hdac1	S421	S	Histone deacetylase 1	sp|O09106|HDAC1_MOUSE Histone deacetylase 1 OS=Mus musculus (Mouse) OX=10090 GN=Hdac1 PE=1 SV=1	1	ACEEEFSDSDEEG	IACEEEFS(0.984)DS(0.016)DEEGEGGR	4846.3	3985.3	6590.9	8149	5174.4	8509	7790.6	6356.8	5892.88	6957.7	1.1807	0.404828	12.2427	11.9605	12.6863	12.9924	12.3372	13.0548	12.9275	12.6341	12.4705	12.7384	O09106S421	0.267936	0.375062	0.267936	0.425897
Q00PI9	Hnrnpul2	S159	S	Heterogeneous nuclear ribonucleoprotein U-like protein 2	sp|Q00PI9|HNRL2_MOUSE Heterogeneous nuclear ribonucleoprotein U-like protein 2 OS=Mus musculus (Mouse) OX=10090 GN=Hnrnpul2 PE=1 SV=2	1;2	DGPEERSGDETPG	GEEDGPEERS(1)GDET(0.94)PGS(0.06)EAPGDK	516460	440440	467390	399270	454190	530700	711490	519740	455890	554030	1.21527	0.155123	18.9783	18.7486	18.8343	18.607	18.7929	19.0175	19.4405	18.9874	18.792	19.0596	Q00PI9S159	0.267558	0.139216	0.267558	0.856309
G3X8Q1	Cabin1	T2121	T		tr|G3X8Q1|G3X8Q1_MOUSE Calcineurin-binding protein 1 OS=Mus musculus (Mouse) OX=10090 GN=Cabin1 PE=1 SV=1	1	ITVTPPTPTLLSP	SPPEITVTPPT(0.594)PT(0.403)LLS(0.002)PK	4118.7	3213.8	4164.6	2549	2663.3	4285.6	7912	3266.7	3511.53	4531.9	1.29058	0.441305	12.008	11.6501	12.024	11.3157	11.379	12.0653	12.9498	11.6736	11.7494	12.0169	G3X8Q1T2121	0.267503	0.508417	0.267503	0.29378
E9Q6H8	Plekha5	S1245	S		tr|E9Q6H8|E9Q6H8_MOUSE Pleckstrin homology domain-containing, family A member 5 OS=Mus musculus (Mouse) OX=10090 GN=Plekha5 PE=1 SV=1	1	VRSLSPSPDSSTA	S(0.006)LS(0.283)PS(0.709)PDS(0.001)STAADPPTPPQLR	8224.6	7322.2	5316.9	5751	6591.8	8009.4	7969	9183.5	6653.67	7938.43	1.19309	0.186052	13.0057	12.8381	12.3764	12.4896	12.6865	12.9675	12.9602	13.1648	12.6774	12.9447	E9Q6H8S1245	0.267297	0.181478	0.267297	0.741176
Q922D4	Ppp6r3	S622	S	Serine/threonine-protein phosphatase 6 regulatory subunit 3	sp|Q922D4|PP6R3_MOUSE Serine/threonine-protein phosphatase 6 regulatory subunit 3 OS=Mus musculus (Mouse) OX=10090 GN=Ppp6r3 PE=1 SV=1	1;2	SEESTDSEEEDGA	SSSGSTDSEEST(0.002)DS(0.998)EEEDGAK	12408	15609	18371	17496	15923	19698	23540	17678	15971	19209.8	1.20279	0.1744	13.599	13.9301	14.1651	14.0947	13.9588	14.2658	14.5228	14.1097	13.9472	14.2143	Q922D4S622	0.267032	0.176554	0.267032	0.753123
P97433	Arhgef28	S1604	S	Rho guanine nucleotide exchange factor 28	sp|P97433|ARG28_MOUSE Rho guanine nucleotide exchange factor 28 OS=Mus musculus (Mouse) OX=10090 GN=Arhgef28 PE=1 SV=1	1	LARTSESPTELKI	TSES(1)PTELK	363450	382370	331590	363640	358470	403030	507040	479470	360262	437002	1.21301	0.0756512	18.4714	18.5446	18.339	18.4722	18.4515	18.6205	18.9517	18.8711	18.4568	18.7237	P97433S1604	0.266911	0.0724251	0.266911	1.14011
Q8K1I3	Spp2	S162	S	Secreted phosphoprotein 24	sp|Q8K1I3|SPP24_MOUSE Secreted phosphoprotein 24 OS=Mus musculus (Mouse) OX=10090 GN=Spp2 PE=1 SV=2	1	YLLGFLSDESRSE	RNDYLLGFLS(1)DESR	156900	173920	153000	143680	152110	197870	247940	168120	156875	191510	1.22078	0.166353	17.2595	17.4081	17.2232	17.1325	17.2148	17.5942	17.9196	17.3591	17.2558	17.5219	Q8K1I3S162	0.266123	0.156298	0.266123	0.806047
P61406	Smg6	S1195	S	Telomerase-binding protein EST1A	sp|P61406|EST1A_MOUSE Telomerase-binding protein EST1A OS=Mus musculus (Mouse) OX=10090 GN=Smg6 PE=1 SV=1	1	DSEAEGSGGEDDI	QLEDEEEDVVIEDFEEDSEAEGS(1)GGEDDIR	5198	5741.6	3118.8	3418.6	4968.2	9267.2	3892.5	3713.4	4369.25	5460.33	1.24972	0.480671	12.3437	12.4872	11.6068	11.7392	12.2785	13.1779	11.9265	11.8585	12.0442	12.3104	P61406S1195	0.266122	0.503092	0.266122	0.298353
P62996	Tra2b	S22	S	Transformer-2 protein homolog beta	sp|P62996|TRA2B_MOUSE Transformer-2 protein homolog beta OS=Mus musculus (Mouse) OX=10090 GN=Tra2b PE=1 SV=1	1;2	SASRSGSAHGSGK	S(0.006)GS(0.991)AHGS(0.002)GK	84142	64862	68285	65195	64508	75596	98956	105260	70621	86080	1.2189	0.196649	16.3605	15.9851	16.0593	15.9925	15.9772	16.206	16.5945	16.6836	16.0993	16.3653	P62996S22	0.265983	0.206876	0.265983	0.68429
A2CG63	Arid4b	S790	S	AT-rich interactive domain-containing protein 4B	sp|A2CG63|ARI4B_MOUSE AT-rich interactive domain-containing protein 4B OS=Mus musculus (Mouse) OX=10090 GN=Arid4b PE=1 SV=1	1	KDMEAISEDTDFE	DMEAIS(0.983)EDT(0.017)DFEEEDEITK	4542.4	4844.7	4015.8	4314.9	5235.8	4723.7	6527.1	4932.6	4429.45	5354.8	1.20891	0.080699	12.1492	12.2422	11.9715	12.0751	12.3542	12.2057	12.6722	12.2681	12.1095	12.3751	A2CG63S790	0.26556	0.0661168	0.26556	1.17969
Q6Y7W8	Gigyf2	T383	T	PERQ amino acid-rich with GYF domain-containing protein 2	sp|Q6Y7W8|GGYF2_MOUSE GRB10-interacting GYF protein 2 OS=Mus musculus (Mouse) OX=10090 GN=Gigyf2 PE=1 SV=2	1	SSARPGTPSDHQP	PGT(0.97)PS(0.03)DHQPQEATQFER	93624	84535	75233	66889	80376	108260	109030	87427	80070.2	96273.2	1.20236	0.132143	16.5146	16.3673	16.1991	16.0295	16.2945	16.7241	16.7344	16.4158	16.2776	16.5422	Q6Y7W8T383	0.264591	0.133559	0.264591	0.874326
Q65Z40	Wapl	S468	S	Wings apart-like protein homolog	sp|Q65Z40|WAPL_MOUSE Wings apart-like protein homolog OS=Mus musculus (Mouse) OX=10090 GN=Wapl PE=1 SV=2	1;2	FGFDDLSESEDDD	YFGFDDLS(1)ES(1)EDDDDDDCQVER	13974	20354	20003	20588	17479	19837	28740	24444	18729.8	22625	1.20797	0.236516	13.7705	14.313	14.2879	14.3295	14.0933	14.2759	14.8108	14.5772	14.1752	14.4393	Q65Z40S468	0.26407	0.252702	0.26407	0.597392
Q9WU40	Lemd3	S261	S	Inner nuclear membrane protein Man1	sp|Q9WU40|MAN1_MOUSE Inner nuclear membrane protein Man1 OS=Mus musculus (Mouse) OX=10090 GN=Lemd3 PE=1 SV=2	1	SCREHYSDSEEEE	EHYS(0.835)DS(0.165)EEEEEEGEEDGDVAPAR	4947.3	4343.6	5307.1	4137.5	3850.3	6422.2	9007.8	4398.5	4683.88	5919.7	1.26385	0.342501	12.2724	12.0847	12.3737	12.0145	11.9108	12.6489	13.137	12.1028	12.1863	12.4498	Q9WU40S261	0.263502	0.397683	0.263502	0.400463
E9PYH6	Setd1a	S1110	S	Histone-lysine N-methyltransferase	sp|E9PYH6|SET1A_MOUSE Histone-lysine N-methyltransferase SETD1A OS=Mus musculus (Mouse) OX=10090 GN=Setd1a PE=1 SV=1	1	TDGLVDSPVMPLS	EVPEPLPAPDEKPETDGLVDS(1)PVMPLSEK	39502	28067	32368	26450	31166	38077	43867	37845	31596.8	37738.8	1.19439	0.166745	15.2696	14.7766	14.9823	14.691	14.9277	15.2166	15.4208	15.2078	14.9299	15.1932	E9PYH6S1110	0.263374	0.158912	0.263374	0.798843
Q8BTI8	Srrm2	S1400	S	Serine/arginine repetitive matrix protein 2	sp|Q8BTI8|SRRM2_MOUSE Serine/arginine repetitive matrix protein 2 OS=Mus musculus (Mouse) OX=10090 GN=Srrm2 PE=1 SV=3	1	RSRSGSSPGLRDG	S(0.001)GS(0.05)S(0.949)PGLR	505000	371480	415130	370320	351040	455410	589470	635040	415482	507740	1.22205	0.247224	18.9459	18.5029	18.6632	18.4984	18.4213	18.7968	19.1691	19.2765	18.6526	18.9159	Q8BTI8S1400	0.263291	0.278195	0.263291	0.555651
Q9CX66	D10Wsu102e	S130	S	Uncharacterized protein C12orf45 homolog	sp|Q9CX66|CL045_MOUSE Uncharacterized protein C12orf45 homolog OS=Mus musculus (Mouse) OX=10090 GN=D10Wsu102e PE=1 SV=1	1	DSKEEDSPEESSR	SDS(0.003)KEEDS(0.972)PEES(0.012)S(0.012)R	12825	14224	15702	14347	16907	15022	20464	16406	14274.5	17199.8	1.20493	0.0653255	13.6467	13.796	13.9387	13.8085	14.0453	13.8748	14.3208	14.0019	13.7975	14.0607	Q9CX66S130	0.263256	0.0559095	0.263256	1.25251
Q99J21	Mcoln1	T34	T	Mucolipin-1	sp|Q99J21|MCLN1_MOUSE Mucolipin-1 OS=Mus musculus (Mouse) OX=10090 GN=Mcoln1 PE=1 SV=1	1	TSPAPTTPTEEED	LLTPNPGYGTQVGTSPAPT(0.06)T(0.902)PT(0.038)EEEDLRR	66144	47453	47057	41621	54335	55783	71602	58768	50568.8	60122	1.18892	0.200848	16.0133	15.5342	15.5221	15.345	15.7296	15.7675	16.1277	15.8427	15.6037	15.8669	Q99J21T34	0.263227	0.170765	0.263227	0.767602
P14873	Map1b	S1438	S	Microtubule-associated protein 1B;MAP1B heavy chain;MAP1 light chain LC1	sp|P14873|MAP1B_MOUSE Microtubule-associated protein 1B OS=Mus musculus (Mouse) OX=10090 GN=Map1b PE=1 SV=2	1	GFPDRESPVSDLT	QGFPDRES(0.997)PVS(0.003)DLTSTGLYQDK	37105	34836	32904	27562	30837	33428	48621	48471	33101.8	40339.2	1.21864	0.212176	15.1793	15.0883	15.006	14.7504	14.9124	15.0288	15.5693	15.5648	15.006	15.2688	P14873S1438	0.262821	0.230137	0.262821	0.638014
Q8BTI8	Srrm2	T823	T	Serine/arginine repetitive matrix protein 2	sp|Q8BTI8|SRRM2_MOUSE Serine/arginine repetitive matrix protein 2 OS=Mus musculus (Mouse) OX=10090 GN=Srrm2 PE=1 SV=3	1	PKVKSGTPPRPGS	S(0.177)GT(0.818)PPRPGS(0.004)VT(0.001)NMQADECTATPQR	83021	90168	83575	79071	75026	93701	123450	118090	83958.8	102567	1.22163	0.155742	16.3412	16.4603	16.3508	16.2709	16.1951	16.5158	16.9136	16.8495	16.3558	16.6185	Q8BTI8T823	0.262703	0.174193	0.262703	0.75897
Q8CIN4	Pak2	S141	S	Serine/threonine-protein kinase PAK 2;PAK-2p27;PAK-2p34	sp|Q8CIN4|PAK2_MOUSE Serine/threonine-protein kinase PAK 2 OS=Mus musculus (Mouse) OX=10090 GN=Pak2 PE=1 SV=1	1	VKQKYLSFTPPEK	Y(0.005)LS(0.538)FT(0.445)PPEKDGFPS(0.006)GT(0.006)PALNTK	4753.2	4355.8	4049.6	4226.7	3547	5056.4	6510.3	6280.5	4346.32	5348.55	1.23059	0.200078	12.2147	12.0887	11.9836	12.0453	11.7924	12.3039	12.6685	12.6167	12.0831	12.3454	Q8CIN4S141	0.262291	0.252086	0.262291	0.598451
Q5U4C3	Scaf1	S518	S	Splicing factor, arginine/serine-rich 19	sp|Q5U4C3|SFR19_MOUSE Splicing factor, arginine/serine-rich 19 OS=Mus musculus (Mouse) OX=10090 GN=Scaf1 PE=1 SV=1	1;2	DPAPPDSPSWEAK	SGDPAPPDS(0.999)PS(0.001)WEAK	45152	44971	40032	39161	50960	48979	48945	53863	42329	50686.8	1.19745	0.00537157	15.4625	15.4567	15.2889	15.2571	15.6371	15.5799	15.5789	15.717	15.3663	15.6282	Q5U4C3S518	0.261907	0.00609339	0.261907	2.21514
Q3UHJ0	Aak1	S676	S	AP2-associated protein kinase 1	sp|Q3UHJ0|AAK1_MOUSE AP2-associated protein kinase 1 OS=Mus musculus (Mouse) OX=10090 GN=Aak1 PE=1 SV=2	1;2	TTTPSGSPRTSQQ	SAT(0.002)T(0.022)T(0.976)PS(0.001)GS(1)PR	114030	152980	146110	146010	153160	175080	197980	144640	139782	167715	1.19983	0.108171	16.7991	17.223	17.1567	17.1557	17.2247	17.4177	17.595	17.1421	17.0836	17.3449	Q3UHJ0S676	0.261249	0.110767	0.261249	0.955589
P10923	Spp1	T170	T	Osteopontin	sp|P10923|OSTP_MOUSE Osteopontin OS=Mus musculus (Mouse) OX=10090 GN=Spp1 PE=1 SV=1	1	EQYPDATDEDLTS	SFQVSDEQYPDAT(0.995)DEDLT(0.004)S(0.001)HMK	26879	23020	29269	20723	23783	29514	36426	30281	24972.8	30001	1.20135	0.169129	14.7142	14.4906	14.8371	14.3389	14.5376	14.8491	15.1527	14.8861	14.5952	14.8564	P10923T170	0.261184	0.171512	0.261184	0.765706
Q5U4C3	Scaf1	S510	S	Splicing factor, arginine/serine-rich 19	sp|Q5U4C3|SFR19_MOUSE Splicing factor, arginine/serine-rich 19 OS=Mus musculus (Mouse) OX=10090 GN=Scaf1 PE=1 SV=1	1;2	RRERQRSGDPAPP	S(1)GDPAPPDS(0.947)PS(0.053)WEAK	20010	26280	15777	23056	19531	23896	32475	25992	21280.8	25473.5	1.19702	0.276323	14.2884	14.6817	13.9455	14.4929	14.2535	14.5445	14.987	14.6658	14.3521	14.6127	Q5U4C3S510	0.26057	0.278642	0.26057	0.554954
A2A8R0	Zfyve9	S640	S		tr|A2A8R0|A2A8R0_MOUSE Zinc finger FYVE domain-containing protein OS=Mus musculus (Mouse) OX=10090 GN=Zfyve9 PE=1 SV=1	1	LALAPDSPDNDLR	PCLALAPDS(1)PDNDLR	32944	27948	31767	30729	27192	45068	33795	44652	30847	37676.8	1.22141	0.17907	15.0077	14.7705	14.9552	14.9073	14.7309	15.4598	15.0445	15.4464	14.9102	15.1704	A2A8R0S640	0.260232	0.20396	0.260232	0.690456
P58735	Slc26a1	S590	S	Sulfate anion transporter 1	sp|P58735|S26A1_MOUSE Sulfate anion transporter 1 OS=Mus musculus (Mouse) OX=10090 GN=Slc26a1 PE=1 SV=1	1	VGVSNRSLVDGKD	DQGPEVGVS(0.106)NRS(0.894)LVDGK	16755	12221	10291	13877	10106	18284	19137	17008	13286	16133.8	1.21434	0.292844	14.0323	13.5771	13.3291	13.7604	13.3029	14.1583	14.2241	14.0539	13.6747	13.9348	P58735S590	0.260085	0.355796	0.260085	0.448798
Q8BTI8	Srrm2	S351	S	Serine/arginine repetitive matrix protein 2	sp|Q8BTI8|SRRM2_MOUSE Serine/arginine repetitive matrix protein 2 OS=Mus musculus (Mouse) OX=10090 GN=Srrm2 PE=1 SV=3	1;2	AVRPSPSPERSST	SAVRPS(1)PS(1)PER	163920	103030	112930	113580	95752	128040	165080	220100	123365	152243	1.23409	0.373112	17.3226	16.6527	16.7851	16.7933	16.547	16.9662	17.3328	17.7478	16.8884	17.1485	Q8BTI8S351	0.260025	0.413602	0.260025	0.383417
Q6URW6	Myh14	S1973	S	Myosin-14	sp|Q6URW6|MYH14_MOUSE Myosin-14 OS=Mus musculus (Mouse) OX=10090 GN=Myh14 PE=1 SV=1	1;2	LEEGVASDEEEAE	LEEGVAS(1)DEEEAEGAEPGSAPGQEPEAPPPAT(1)PQ	26585	25618	96603	59000	21697	79938	56882	80801	51951.5	59829.5	1.15164	0.729851	14.6983	14.6449	16.5598	15.8484	14.4052	16.2866	15.7957	16.3021	15.4379	15.6974	Q6URW6S1973	0.259542	0.701422	0.259542	0.154021
Q99MI1	Erc1	S17	S	ELKS/Rab6-interacting/CAST family member 1	sp|Q99MI1|RB6I2_MOUSE ELKS/Rab6-interacting/CAST family member 1 OS=Mus musculus (Mouse) OX=10090 GN=Erc1 PE=1 SV=1	1;2	VEPSSQSPGRSPR	VEPSS(0.001)QS(0.999)PGR	17378	18380	14505	16164	18440	23481	20540	17291	16606.8	19938	1.2006	0.0817232	14.085	14.1658	13.8243	13.9805	14.1706	14.5192	14.3261	14.0777	14.0139	14.2734	Q99MI1S17	0.259514	0.0766684	0.259514	1.11538
Q922K7	Nop2	T169	T	Probable 28S rRNA (cytosine-C(5))-methyltransferase	sp|Q922K7|NOP2_MOUSE Probable 28S rRNA (cytosine-C(5))-methyltransferase OS=Mus musculus (Mouse) OX=10090 GN=Nop2 PE=1 SV=1	1;2	LWNEEDTDEDEDD	AQDATAGVLWNEEDT(1)DEDEDDDGVSPESHPR	111480	93241	86782	88987	81491	133180	143850	105510	95122.5	116008	1.21956	0.216911	16.7664	16.5087	16.4051	16.4413	16.3144	17.023	17.1342	16.687	16.5304	16.7896	Q922K7T169	0.25927	0.24656	0.25927	0.608078
Q9ERU9	Ranbp2	T2342	T	E3 SUMO-protein ligase RanBP2	sp|Q9ERU9|RBP2_MOUSE E3 SUMO-protein ligase RanBP2 OS=Mus musculus (Mouse) OX=10090 GN=Ranbp2 PE=1 SV=2	1	SSTSETTPKAVVS	TDLTQGDEVIDTTSEAGETSSTSET(0.044)T(0.956)PK	70197	34074	26129	28341	60977	43308	35396	38871	39685.2	44638	1.1248	0.688555	16.0991	15.0564	14.6734	14.7906	15.896	15.4023	15.1113	15.2464	15.1549	15.414	Q9ERU9T2342	0.259139	0.506823	0.259139	0.295144
Q04891	Sox13	S327	S	Transcription factor SOX-13	sp|Q04891|SOX13_MOUSE Transcription factor SOX-13 OS=Mus musculus (Mouse) OX=10090 GN=Sox13 PE=1 SV=4	1	TRDLQSSPPSLPL	DLQS(0.132)S(0.864)PPS(0.004)LPLGFLGEGDAVTK	39644	34949	24606	24804	23123	45762	43813	37413	31000.8	37527.8	1.21054	0.343897	15.2748	15.093	14.5867	14.5983	14.497	15.4819	15.4191	15.1913	14.8882	15.1473	Q04891S327	0.25911	0.398813	0.25911	0.399231
Q8BTI8	Srrm2	S1305	S	Serine/arginine repetitive matrix protein 2	sp|Q8BTI8|SRRM2_MOUSE Serine/arginine repetitive matrix protein 2 OS=Mus musculus (Mouse) OX=10090 GN=Srrm2 PE=1 SV=3	1	EVNTGFSPEVKEE	NSGPVSEVNTGFS(1)PEVK	354260	258300	276840	237200	280090	332990	384610	342350	281650	335010	1.18945	0.160769	18.4344	17.9787	18.0787	17.8557	18.0955	18.3451	18.553	18.3851	18.0869	18.3447	Q8BTI8S1305	0.257806	0.150134	0.257806	0.823521
P10923	Spp1	S228	S	Osteopontin	sp|P10923|OSTP_MOUSE Osteopontin OS=Mus musculus (Mouse) OX=10090 GN=Spp1 PE=1 SV=1	1;3	THRLEHSKESQES	LEHS(1)KES(1)QES(0.99)ADQS(0.011)DVIDSQASSK	46186	44319	50798	40307	45422	55172	63178	54045	45402.5	54454.2	1.19937	0.0764323	15.4952	15.4356	15.6325	15.2987	15.4711	15.7516	15.9471	15.7219	15.4655	15.7229	P10923S228	0.257432	0.0750634	0.257432	1.12457
Q52KI8	Srrm1	S401	S	Serine/arginine repetitive matrix protein 1	sp|Q52KI8|SRRM1_MOUSE Serine/arginine repetitive matrix protein 1 OS=Mus musculus (Mouse) OX=10090 GN=Srrm1 PE=1 SV=2	1;2	RRHRPSSPATPPP	HRPS(0.394)S(0.606)PAT(1)PPPK	33091	33741	28160	26097	30896	33714	44267	36320	30272.2	36299.2	1.19909	0.129469	15.0142	15.0422	14.7814	14.6716	14.9151	15.0411	15.4339	15.1485	14.8773	15.1347	Q52KI8S401	0.257323	0.121282	0.257323	0.916205
Q8BTI8	Srrm2	S946	S	Serine/arginine repetitive matrix protein 2	sp|Q8BTI8|SRRM2_MOUSE Serine/arginine repetitive matrix protein 2 OS=Mus musculus (Mouse) OX=10090 GN=Srrm2 PE=1 SV=3	1	SRSRSSSPDSKME	SS(0.016)S(0.984)PDSK	519310	293830	296720	333680	251350	380300	507990	634310	360885	443488	1.22889	0.432901	18.9862	18.1646	18.1787	18.3481	17.9393	18.5368	18.9544	19.2748	18.4194	18.6763	Q8BTI8S946	0.25692	0.487365	0.25692	0.312145
Q9CZC8	Scrn1	S360	S	Secernin-1	sp|Q9CZC8|SCRN1_MOUSE Secernin-1 OS=Mus musculus (Mouse) OX=10090 GN=Scrn1 PE=1 SV=1	1	ARAVIESDEEQGR	AVIES(1)DEEQGR	10489	8101.8	8105.1	9233.6	10470	10450	11170	10609	8982.38	10674.8	1.18841	0.0290359	13.3566	12.984	12.9846	13.1727	13.354	13.3512	13.4473	13.373	13.1245	13.3814	Q9CZC8S360	0.256906	0.0314763	0.256906	1.50202
P59808	Sash1	S711	S	SAM and SH3 domain-containing protein 1	sp|P59808|SASH1_MOUSE SAM and SH3 domain-containing protein 1 OS=Mus musculus (Mouse) OX=10090 GN=Sash1 PE=1 SV=1	1	VDNQGLSGRSPRD	LLVDNQGLS(0.565)GRS(0.435)PR	7887.4	6440.8	6743.9	6555.9	7409.4	9939.9	8494.5	7316.3	6907	8290.02	1.20024	0.0941585	12.9453	12.653	12.7194	12.6786	12.8551	13.279	13.0523	12.8369	12.7491	13.0058	P59808S711	0.256766	0.0819321	0.256766	1.08655
Q9R0H0	Acox1	S26	S	Peroxisomal acyl-coenzyme A oxidase 1	sp|Q9R0H0|ACOX1_MOUSE Peroxisomal acyl-coenzyme A oxidase 1 OS=Mus musculus (Mouse) OX=10090 GN=Acox1 PE=1 SV=5	1	THILDGSPENTRR	AAATFNPELITHILDGS(0.989)PENT(0.011)R	33351	32194	25890	47131	48733	33975	47624	33827	34641.5	41039.8	1.1847	0.333721	15.0254	14.9745	14.6601	15.5244	15.5726	15.0522	15.5394	15.0459	15.0461	15.3025	Q9R0H0S26	0.256411	0.309685	0.256411	0.50908
Q6PAM1	Txlna	S522	S	Alpha-taxilin	sp|Q6PAM1|TXLNA_MOUSE Alpha-taxilin OS=Mus musculus (Mouse) OX=10090 GN=Txlna PE=1 SV=1	1	PGAQPASSPRATD	EQGVESPGAQPAS(0.579)S(0.421)PR	16334	13812	13010	12876	15395	18420	18486	14661	14008	16740.5	1.19507	0.077091	13.9956	13.7536	13.6673	13.6524	13.9102	14.169	14.1741	13.8397	13.7672	14.0233	Q6PAM1S522	0.256011	0.072382	0.256011	1.14037
Q8CHY6	Gatad2a	S96	S	Transcriptional repressor p66 alpha	sp|Q8CHY6|P66A_MOUSE Transcriptional repressor p66 alpha OS=Mus musculus (Mouse) OX=10090 GN=Gatad2a PE=1 SV=2	1;2;3	SEKRPPSPDVIVL	RPPS(1)PDVIVLSDSEQPSSPR	43153	42831	44541	34663	40626	57034	48603	51391	41297	49413.5	1.19654	0.094083	15.3972	15.3864	15.4428	15.0811	15.3101	15.7995	15.5688	15.6492	15.3269	15.5819	Q8CHY6S96	0.255035	0.101017	0.255035	0.995604
P53995	Anapc1	T530	T	Anaphase-promoting complex subunit 1	sp|P53995|APC1_MOUSE Anaphase-promoting complex subunit 1 OS=Mus musculus (Mouse) OX=10090 GN=Anapc1 PE=1 SV=2	1	MMPRPSTPLDGVG	PS(0.002)T(0.998)PLDGVGTPK	54862	51640	32433	41042	28018	54517	74917	66788	44994.2	56060	1.24594	0.371306	15.7435	15.6562	14.9852	15.3248	14.7741	15.7344	16.193	16.0273	15.4274	15.6822	P53995T530	0.254771	0.507072	0.254771	0.294931
Q5SWP3	Nacad	S1268	S	NAC-alpha domain-containing protein 1	sp|Q5SWP3|NACAD_MOUSE NAC-alpha domain-containing protein 1 OS=Mus musculus (Mouse) OX=10090 GN=Nacad PE=1 SV=1	1	EQKDEDSLEEDAQ	EFPALEQKDEDS(1)LEEDAQR	5811.6	5350.6	6226.3	6717.8	6029.1	6091	7874.6	9113.7	6026.57	7277.1	1.2075	0.169876	12.5047	12.3855	12.6042	12.7138	12.5577	12.5725	12.943	13.1538	12.552	12.8068	Q5SWP3S1268	0.254716	0.166849	0.254716	0.777675
Q6NS82	Retreg2	S339	S	Protein FAM134A	sp|Q6NS82|RETR2_MOUSE Reticulophagy regulator 2 OS=Mus musculus (Mouse) OX=10090 GN=Retreg2 PE=1 SV=2	1;2;3	EDLDQQSLPSEPE	AT(0.499)T(0.499)PQLT(0.002)DVSEDLDQQS(0.994)LPS(0.005)EPEEALNR	4201.9	3689.2	4621.7	2314.4	4213.2	3785.7	5368.3	3923.6	3706.8	4322.7	1.16615	0.357002	12.0368	11.8491	12.1742	11.1764	12.0407	11.8863	12.3902	11.938	11.8091	12.0638	Q6NS82S339	0.254677	0.345096	0.254677	0.462061
O70310	Nmt1	S47	S	Glycylpeptide N-tetradecanoyltransferase 1	sp|O70310|NMT1_MOUSE Glycylpeptide N-tetradecanoyltransferase 1 OS=Mus musculus (Mouse) OX=10090 GN=Nmt1 PE=1 SV=1	1	HNRSGLSPANDTG	S(0.05)GLS(0.95)PANDTGAK	203980	207660	176240	194070	193730	213520	278500	254780	195488	235132	1.2028	0.101235	17.6381	17.6639	17.4272	17.5662	17.5637	17.704	18.0873	17.9589	17.5738	17.8285	O70310S47	0.254645	0.0982554	0.254645	1.00764
Q8C0E3	Trim47	S591	S	Tripartite motif-containing protein 47	sp|Q8C0E3|TRI47_MOUSE E3 ubiquitin-protein ligase TRIM47 OS=Mus musculus (Mouse) OX=10090 GN=Trim47 PE=1 SV=2	1	RSGALASPTDPFQ	S(0.002)GALAS(0.985)PT(0.012)DPFQSR	45995	39750	38489	35910	40036	50904	54934	45714	40036	47897	1.19635	0.088791	15.4892	15.2787	15.2322	15.1321	15.289	15.6355	15.7454	15.4803	15.283	15.5376	Q8C0E3S591	0.254537	0.0867251	0.254537	1.06185
Q8C0E3	Trim47	T593	T	Tripartite motif-containing protein 47	sp|Q8C0E3|TRI47_MOUSE E3 ubiquitin-protein ligase TRIM47 OS=Mus musculus (Mouse) OX=10090 GN=Trim47 PE=1 SV=2	1	GALASPTDPFQSR	SGALAS(0.5)PT(0.5)DPFQSR	40166	35251	32783	30933	33540	46054	47791	39385	34783.2	41692.5	1.19864	0.121276	15.2937	15.1054	15.0007	14.9169	15.0336	15.491	15.5445	15.2654	15.0791	15.3336	Q8C0E3T593	0.254465	0.124036	0.254465	0.906452
Q62059	Vcan	S2586	S	Versican core protein	sp|Q62059|CSPG2_MOUSE Versican core protein OS=Mus musculus (Mouse) OX=10090 GN=Vcan PE=1 SV=2	1;2	LESHGSSEESLQV	LESHGS(1)S(1)EESLQVQEK	30498	28586	26422	25145	27626	31801	39722	33600	27662.8	33187.2	1.19971	0.093729	14.8964	14.803	14.6895	14.618	14.7537	14.9568	15.2777	15.0362	14.7517	15.0061	Q62059S2586	0.254366	0.087132	0.254366	1.05982
P99027	Rplp2	S105	S	60S acidic ribosomal protein P2	sp|P99027|RLA2_MOUSE 60S acidic ribosomal protein P2 OS=Mus musculus (Mouse) OX=10090 GN=Rplp2 PE=1 SV=3;tr|A0A5F8MPY2|A0A5F8MPY2_MOUSE Uncharacterized protein OS=Mus musculus (Mouse) OX=10090 GN=Rplp2-ps1 PE=3 SV=1	1;2	KEESEESDDDMGF	KEES(1)EES(1)DDDMGFGLFD	991540	1815500	1963000	2113600	1603500	1826300	2749600	1877000	1720910	2014100	1.17037	0.441188	19.9193	20.7919	20.9046	21.0113	20.6128	20.8005	21.3908	20.84	20.6568	20.911	P99027S105	0.254232	0.430382	0.254232	0.366146
Q8BP22	Fam92a	T351	T	Protein FAM92A1	sp|Q8BP22|FA92A_MOUSE Protein FAM92A OS=Mus musculus (Mouse) OX=10090 GN=Fam92a PE=1 SV=1	1	DEELDVTEDEN__	DQQVEDEDDEELDVT(1)EDEN	18906	12123	11695	15192	12910	23066	21111	13101	14479	17547	1.21189	0.365368	14.2066	13.5655	13.5136	13.891	13.6562	14.4935	14.3657	13.6774	13.7942	14.0482	Q8BP22T351	0.254034	0.389583	0.254034	0.4094
Q52KI8	Srrm1	S781	S	Serine/arginine repetitive matrix protein 1	sp|Q52KI8|SRRM1_MOUSE Serine/arginine repetitive matrix protein 1 OS=Mus musculus (Mouse) OX=10090 GN=Srrm1 PE=1 SV=2	1;2	SRAASPSPQSVRR	AAS(0.005)PS(0.995)PQSVR	152180	84666	100650	116550	94796	123770	150130	173370	113512	135516	1.19386	0.361001	17.2154	16.3695	16.619	16.8306	16.5325	16.9173	17.1959	17.4035	16.7586	17.0123	Q52KI8S781	0.253674	0.366765	0.253674	0.435612
Q99K99	#N/A	S268	S	Uncharacterized protein C4orf19 homolog	sp|Q99K99|CD019_MOUSE Uncharacterized protein C4orf19 homolog OS=Mus musculus (Mouse) OX=10090 GN=MGI:1923511 PE=1 SV=2	1	PTPAADSGSERED	EEGPT(0.003)HPT(0.118)PAADS(0.685)GS(0.195)ER	2917.4	2640.2	2431.2	3079.6	2938.6	3362.1	3222.6	3657.3	2767.1	3295.15	1.19083	0.0438725	11.5105	11.3664	11.2475	11.5885	11.5209	11.7151	11.654	11.8366	11.4282	11.6817	Q99K99S268	0.253438	0.0448456	0.253438	1.34828
Q5BL07	Pex1	T1180	T	Peroxisome biogenesis factor 1	sp|Q5BL07|PEX1_MOUSE Peroxisome biogenesis factor 1 OS=Mus musculus (Mouse) OX=10090 GN=Pex1 PE=1 SV=2	1	QHPVFRTPSQEGC	T(0.725)PS(0.275)QEGCQDLTQEQR	33883	30587	31011	32825	35122	36324	45193	36944	32076.5	38395.8	1.19701	0.0402729	15.0483	14.9006	14.9205	15.0025	15.1001	15.1486	15.4638	15.1731	14.968	15.2214	Q5BL07T1180	0.253421	0.029563	0.253421	1.52925
E9Q2E4	Hectd4	T2503	T		tr|E9Q2E4|E9Q2E4_MOUSE HECT domain-containing protein OS=Mus musculus (Mouse) OX=10090 GN=Hectd4 PE=1 SV=2	1	WERTEGTPPPPGQ	T(0.001)EGT(0.999)PPPPGQPAK	94163	101760	86752	89917	87738	108960	125820	125460	93148	111994	1.20233	0.0961492	16.5229	16.6348	16.4046	16.4563	16.4209	16.7334	16.941	16.9369	16.5046	16.7581	E9Q2E4T2503	0.253406	0.103464	0.253406	0.985211
Q8BWW9	Pkn2	T121	T	Serine/threonine-protein kinase N2	sp|Q8BWW9|PKN2_MOUSE Serine/threonine-protein kinase N2 OS=Mus musculus (Mouse) OX=10090 GN=Pkn2 PE=1 SV=3	1	STDCPRTPDTPNS	LQELNAHIVVSDPEDS(0.154)T(0.154)DCPRT(0.663)PDT(0.023)PNS(0.006)DS(0.001)R	8538.6	7008.8	6102.2	7480.1	6945.7	8744.8	9431.4	9620.1	7282.43	8685.5	1.19267	0.127221	13.0598	12.775	12.5751	12.8688	12.7619	13.0942	13.2033	13.2318	12.8197	13.0728	Q8BWW9T121	0.253129	0.137099	0.253129	0.862967
Q99LL5	Pwp1	S493	S	Periodic tryptophan protein 1 homolog	sp|Q99LL5|PWP1_MOUSE Periodic tryptophan protein 1 homolog OS=Mus musculus (Mouse) OX=10090 GN=Pwp1 PE=1 SV=1	1	GPCGSRSPQQTPM	GLSVS(0.001)GPCGS(0.022)RS(0.958)PQQT(0.019)PMES	70838	62764	85251	67621	68022	111200	69798	97845	71618.5	86716.2	1.21081	0.244042	16.1122	15.9376	16.3794	16.0452	16.0537	16.7628	16.0909	16.5782	16.1186	16.3714	Q99LL5S493	0.25278	0.253929	0.25278	0.595287
G3X9D6	Apon	S103	S		tr|G3X9D6|G3X9D6_MOUSE Apolipoprotein N OS=Mus musculus (Mouse) OX=10090 GN=Apon PE=1 SV=1	1	EMGGKDSAETLVL	DS(1)AETLVLQSQK	392440	396740	604000	363690	242090	606540	663450	707520	439218	554900	1.26338	0.371803	18.5821	18.5978	19.2042	18.4723	17.8852	19.2102	19.3396	19.4324	18.7141	18.9669	G3X9D6S103	0.252745	0.550225	0.252745	0.25946
Q4VA53	Pds5b	S1257	S	Sister chromatid cohesion protein PDS5 homolog B	sp|Q4VA53|PDS5B_MOUSE Sister chromatid cohesion protein PDS5 homolog B OS=Mus musculus (Mouse) OX=10090 GN=Pds5b PE=1 SV=1	1	GRTASDSDEQQWP	T(0.041)AS(0.356)DS(0.602)DEQQWPEEK	8806.7	8417.2	7339.7	7183.5	8194.1	9548.7	10400	9675.3	7936.78	9454.53	1.19123	0.0470421	13.1044	13.0391	12.8415	12.8105	13.0004	13.2211	13.3443	13.2401	12.9489	13.2015	Q4VA53S1257	0.252589	0.0486109	0.252589	1.31327
Q91ZP3	Lpin1	S472	S	Phosphatidate phosphatase LPIN1	sp|Q91ZP3|LPIN1_MOUSE Phosphatidate phosphatase LPIN1 OS=Mus musculus (Mouse) OX=10090 GN=Lpin1 PE=1 SV=1	1	ARSANQSPQSVGG	S(0.051)ANQS(0.939)PQS(0.01)VGGSGIDSGVESTSDSLR	16900	14595	13982	17032	15835	20230	22718	16234	15627.2	18754.2	1.2001	0.138122	14.0447	13.8332	13.7713	14.056	13.9508	14.3042	14.4715	13.9867	13.9263	14.1783	Q91ZP3S472	0.252038	0.133808	0.252038	0.873518
E9Q0S6	Tns1	S836	S		tr|E9Q0S6|E9Q0S6_MOUSE Tensin 1 OS=Mus musculus (Mouse) OX=10090 GN=Tns1 PE=1 SV=1	1	PRQQERSPLQSLA	S(1)PLQSLAR	152460	190530	162660	130690	159010	207240	201410	186970	159085	188658	1.18589	0.122069	17.2181	17.5397	17.3115	16.9958	17.2788	17.6609	17.6198	17.5124	17.2663	17.518	E9Q0S6S836	0.251726	0.125593	0.251726	0.901035
Q6KAU7	Plekhg2	S1277	S	Pleckstrin homology domain-containing family G member 2	sp|Q6KAU7|PKHG2_MOUSE Pleckstrin homology domain-containing family G member 2 OS=Mus musculus (Mouse) OX=10090 GN=Plekhg2 PE=2 SV=2	1	PTSRAPSPPPQPQ	APS(1)PPPQPQPPAPPAR	6254.3	10353	8219.7	8071.6	9294.9	9192.7	12221	8263.6	8224.65	9743.05	1.18462	0.252526	12.6106	13.3378	13.0049	12.9786	13.1822	13.1663	13.5771	13.0126	12.983	13.2345	Q6KAU7S1277	0.251556	0.236474	0.251556	0.626217
Q01320	Top2a	S1521	S	DNA topoisomerase 2-alpha	sp|Q01320|TOP2A_MOUSE DNA topoisomerase 2-alpha OS=Mus musculus (Mouse) OX=10090 GN=Top2a PE=1 SV=2	1	IKYLEESDDDDDL	YLEES(1)DDDDDLF	4734.1	5090.9	4283.6	4657	4392.7	5693.3	6571	5876.5	4691.4	5633.38	1.20079	0.0995281	12.2089	12.3137	12.0646	12.1852	12.1009	12.475	12.6819	12.5207	12.1931	12.4446	Q01320S1521	0.251552	0.107627	0.251552	0.96808
Q3U319	Rnf40	S585	S	E3 ubiquitin-protein ligase BRE1B	sp|Q3U319|BRE1B_MOUSE E3 ubiquitin-protein ligase BRE1B OS=Mus musculus (Mouse) OX=10090 GN=Rnf40 PE=1 SV=2	1	KEELVSSEDDAQA	KEELVS(0.166)S(0.834)EDDAQALTPVTQGLPSR	2804.8	3741.2	3161.7	2548.9	3364.7	3594.1	4512.2	3112.2	3064.15	3645.8	1.18982	0.195912	11.4537	11.8693	11.6265	11.3157	11.7163	11.8114	12.1396	11.6037	11.5663	11.8178	Q3U319S585	0.251475	0.180572	0.251475	0.743349
P06745	Gpi	S455	S	Glucose-6-phosphate isomerase	sp|P06745|G6PI_MOUSE Glucose-6-phosphate isomerase OS=Mus musculus (Mouse) OX=10090 GN=Gpi PE=1 SV=4	1	LQAAGKSPEDLEK	ELQAAGKS(1)PEDLEK	30193	27960	28422	27404	26979	34485	39387	36022	28494.8	34218.2	1.20086	0.0774283	14.8819	14.7711	14.7947	14.7421	14.7195	15.0737	15.2654	15.1366	14.7975	15.0488	P06745S455	0.251358	0.0822746	0.251358	1.08473
Q9JMG7	Hdgfl3	S179	S	Hepatoma-derived growth factor-related protein 3	sp|Q9JMG7|HDGR3_MOUSE Hepatoma-derived growth factor-related protein 3 OS=Mus musculus (Mouse) OX=10090 GN=Hdgfl3 PE=1 SV=2	1	EENKSSSEGGDAG	S(0.003)S(0.026)S(0.971)EGGDAGNDTR	9862.6	8503.2	8668.2	9001.4	7373.9	11220	12519	12674	9008.85	10946.7	1.21511	0.178281	13.2678	13.0538	13.0815	13.1359	12.8482	13.4538	13.6118	13.6296	13.1347	13.3859	Q9JMG7S179	0.251105	0.233509	0.251105	0.631696
Q8BTI8	Srrm2	S1497	S	Serine/arginine repetitive matrix protein 2	sp|Q8BTI8|SRRM2_MOUSE Serine/arginine repetitive matrix protein 2 OS=Mus musculus (Mouse) OX=10090 GN=Srrm2 PE=1 SV=3	1;2	QRSRSGSSQELDG	S(0.009)GS(0.946)S(0.045)QELDGKPSASPQER	50659	49786	46123	41474	48384	48421	71670	57506	47010.5	56495.2	1.20176	0.157794	15.6285	15.6035	15.4932	15.3399	15.5622	15.5633	16.1291	15.8114	15.5163	15.7665	Q8BTI8S1497	0.250248	0.145242	0.250248	0.837906
Q76LS9	Mindy1	S440	S	Protein FAM63A	sp|Q76LS9|MINY1_MOUSE Ubiquitin carboxyl-terminal hydrolase MINDY-1 OS=Mus musculus (Mouse) OX=10090 GN=Mindy1 PE=1 SV=1	1	VRTRAPSPQGRGA	T(0.006)RAPS(0.994)PQGR	54273	47970	48220	54270	59689	61404	57739	64294	51183.2	60781.5	1.18753	0.00541122	15.7279	15.5498	15.5573	15.7279	15.8652	15.906	15.8173	15.9724	15.6408	15.8902	Q76LS9S440	0.249469	0.00601245	0.249469	2.22095
Q99JX3	Gorasp2	S411	S	Golgi reassembly-stacking protein 2	sp|Q99JX3|GORS2_MOUSE Golgi reassembly-stacking protein 2 OS=Mus musculus (Mouse) OX=10090 GN=Gorasp2 PE=1 SV=3	1	AKADASSLTVDVT	ADAS(0.167)S(0.797)LT(0.036)VDVTSPASK	8357.9	9075	6849.1	7663	7494.3	11184	10415	9105.7	7986.25	9549.75	1.19577	0.146665	13.0289	13.1477	12.7417	12.9037	12.8716	13.4491	13.3464	13.1526	12.9555	13.2049	Q99JX3S411	0.249414	0.156233	0.249414	0.806226
Q8C1D8	Iws1	S386	S	Protein IWS1 homolog	sp|Q8C1D8|IWS1_MOUSE Protein IWS1 homolog OS=Mus musculus (Mouse) OX=10090 GN=Iws1 PE=1 SV=1	1;2	TTVASDSEEEAGK	RET(0.001)T(0.005)VAS(0.994)DS(1)EEEAGKEESSVK	11950	11830	10794	12084	10626	12556	16343	16884	11664.5	14102.2	1.20899	0.163375	13.5447	13.5302	13.3979	13.5608	13.3753	13.6161	13.9964	14.0434	13.5084	13.7578	Q8C1D8S386	0.249379	0.178506	0.249379	0.748348
Q8VC03	Eml3	S890	S	Echinoderm microtubule-associated protein-like 3	sp|Q8VC03|EMAL3_MOUSE Echinoderm microtubule-associated protein-like 3 OS=Mus musculus (Mouse) OX=10090 GN=Eml3 PE=1 SV=1	1	SRTPSLSPASSLD	T(0.008)PS(0.008)LS(0.983)PAS(0.001)SLDV	5153.5	3816.2	4752.3	4003.7	4395	5741.4	6945.8	4262	4431.43	5336.05	1.20414	0.247341	12.3313	11.8979	12.2144	11.9671	12.1016	12.4872	12.7619	12.0573	12.1027	12.352	Q8VC03S890	0.249322	0.250389	0.249322	0.601385
A2A6A1	Gpatch8	S648	S	G patch domain-containing protein 8	sp|A2A6A1|GPTC8_MOUSE G patch domain-containing protein 8 OS=Mus musculus (Mouse) OX=10090 GN=Gpatch8 PE=1 SV=1	1	PGGSHMSETEDTG	QEPGGS(0.001)HMS(0.95)ET(0.049)EDTGR	19391	18768	15875	13115	15982	19489	21604	22444	16787.2	19879.8	1.18422	0.180227	14.2431	14.196	13.9545	13.6789	13.9642	14.2504	14.399	14.454	14.0181	14.2669	A2A6A1S648	0.248775	0.193112	0.248775	0.714192
Q9Z2V4	Pck1	S118	S	Phosphoenolpyruvate carboxykinase, cytosolic [GTP]	sp|Q9Z2V4|PCKGC_MOUSE Phosphoenolpyruvate carboxykinase, cytosolic [GTP] OS=Mus musculus (Mouse) OX=10090 GN=Pck1 PE=1 SV=1	1	QLGRWMSEEDFEK	WMS(1)EEDFEK	108440	110460	45634	88912	114180	121160	146260	47872	88361.5	107368	1.2151	0.489593	16.7265	16.7532	15.4778	16.4401	16.801	16.8866	17.1582	15.5469	16.3494	16.5981	Q9Z2V4S118	0.24874	0.613369	0.24874	0.212278
F8VQC1	Srp72	S524	S	Signal recognition particle subunit SRP72	tr|F8VQC1|F8VQC1_MOUSE Signal recognition particle subunit SRP72 OS=Mus musculus (Mouse) OX=10090 GN=Srp72 PE=1 SV=1	1	VEALENSPGATYI	VDVEALENS(1)PGATYIR	10279	9324.4	7805.7	5981.7	8027.6	9221.8	9569	12588	8347.7	9851.6	1.18016	0.307874	13.3274	13.1868	12.9303	12.5463	12.9708	13.1708	13.2242	13.6198	12.9977	13.2464	F8VQC1S524	0.24866	0.299042	0.24866	0.524269
Q8BGD9	Eif4b	S424	S	Eukaryotic translation initiation factor 4B	sp|Q8BGD9|IF4B_MOUSE Eukaryotic translation initiation factor 4B OS=Mus musculus (Mouse) OX=10090 GN=Eif4b PE=1 SV=1	1;2	SRTGSESSQTGAS	TGS(0.314)ES(0.684)S(0.001)QTGASATSGR	76990	66354	47957	56587	54632	66162	83411	91509	61972	73928.5	1.19293	0.294695	16.2324	16.0179	15.5495	15.7882	15.7375	16.0137	16.348	16.4816	15.897	16.1452	Q8BGD9S424	0.248208	0.308584	0.248208	0.510627
Q3U214	Mast3	S370	S	Microtubule-associated serine/threonine-protein kinase 3	sp|Q3U214|MAST3_MOUSE Microtubule-associated serine/threonine-protein kinase 3 OS=Mus musculus (Mouse) OX=10090 GN=Mast3 PE=1 SV=3	1	QPPAPGSPESRGL	DPLEEIQPLNDLDES(0.001)QPPAPGS(0.864)PES(0.135)R	20945	21795	20577	18635	19420	21625	28407	29192	20488	24661	1.20368	0.149704	14.3543	14.4117	14.3287	14.1857	14.2453	14.4004	14.794	14.8333	14.3201	14.5682	Q3U214S370	0.248103	0.156309	0.248103	0.806017
P46938	Yap1	S46	S	Transcriptional coactivator YAP1	sp|P46938|YAP1_MOUSE Transcriptional coactivator YAP1 OS=Mus musculus (Mouse) OX=10090 GN=Yap1 PE=1 SV=2	1	VHVRGDSETDLEA	GDS(0.959)ET(0.041)DLEALFNAVMNPK	13156	12661	12191	12054	14580	15018	13924	15965	12515.5	14871.8	1.18827	0.00315037	13.6834	13.6281	13.5735	13.5572	13.8317	13.8744	13.7653	13.9626	13.6106	13.8585	P46938S46	0.247932	0.00262733	0.247932	2.58049
P54276	Msh6	S252	S	DNA mismatch repair protein Msh6	sp|P54276|MSH6_MOUSE DNA mismatch repair protein Msh6 OS=Mus musculus (Mouse) OX=10090 GN=Msh6 PE=1 SV=3	1	KKRRVISDSESDI	VIS(0.996)DS(0.004)ESDIGGSDVEFKPDTK	52639	70058	72041	63966	67912	64085	96126	80749	64676	77218	1.19392	0.188457	15.6838	16.0963	16.1365	15.965	16.0514	15.9677	16.5526	16.3012	15.9704	16.2182	P54276S252	0.247805	0.188504	0.247805	0.724679
Q3U9G9	Lbr	S71	S	Lamin-B receptor	sp|Q3U9G9|LBR_MOUSE Delta(14)-sterol reductase LBR OS=Mus musculus (Mouse) OX=10090 GN=Lbr PE=1 SV=2	1	SGSISSSPSRRRG	SGSIS(0.005)S(0.013)S(0.982)PSR	51821	52028	54145	62906	58962	57288	78632	68710	55225	65898	1.19326	0.104549	15.6612	15.667	15.7245	15.9409	15.8475	15.8059	16.2628	16.0682	15.7484	15.9961	Q3U9G9S71	0.247701	0.0940755	0.247701	1.02652
G3X9K3	Arfgef1	S664	S	Brefeldin A-inhibited guanine nucleotide-exchange protein 1	sp|G3X9K3|BIG1_MOUSE Brefeldin A-inhibited guanine nucleotide-exchange protein 1 OS=Mus musculus (Mouse) OX=10090 GN=Arfgef1 PE=1 SV=1	1	RYGSLNSLESTSS	YGS(0.34)LNS(0.66)LESTSSSGIGSYSTQMSGTDNPEQFEVLK	10699	13821	15589	11951	12712	12442	21103	16383	13015	15660	1.20323	0.292128	13.3852	13.7546	13.9282	13.5448	13.6339	13.6029	14.3652	13.9999	13.6532	13.9005	G3X9K3S664	0.247265	0.293964	0.247265	0.531706
O88939	Zbtb7a	S537	S	Zinc finger and BTB domain-containing protein 7A	sp|O88939|ZBT7A_MOUSE Zinc finger and BTB domain-containing protein 7A OS=Mus musculus (Mouse) OX=10090 GN=Zbtb7a PE=1 SV=2	1	EDEEEASPDGSGR	HFKDEEEDEEEAS(0.994)PDGS(0.006)GR	30800	21484	21796	22981	17903	27800	42020	31450	24265.2	29793.2	1.22782	0.349165	14.9106	14.391	14.4118	14.4882	14.1279	14.7628	15.3588	14.9408	14.5504	14.7976	O88939S537	0.247181	0.416545	0.247181	0.380338
Q6ZQ58	Larp1	S198	S	La-related protein 1	sp|Q6ZQ58|LARP1_MOUSE La-related protein 1 OS=Mus musculus (Mouse) OX=10090 GN=Larp1 PE=1 SV=3	1;2	ESPKTKSDESGEE	T(0.004)KS(0.993)DES(0.003)GEEK	107010	109730	112670	108280	110260	139340	143330	129070	109422	130500	1.19262	0.030509	16.7074	16.7436	16.7817	16.7244	16.7505	17.0882	17.129	16.9778	16.7393	16.9864	Q6ZQ58S198	0.24711	0.0287286	0.24711	1.54169
Q9QXG2	Chm	S660	S	Rab proteins geranylgeranyltransferase component A 1	sp|Q9QXG2|RAE1_MOUSE Rab proteins geranylgeranyltransferase component A 1 OS=Mus musculus (Mouse) OX=10090 GN=Chm PE=1 SV=1	1;2	STVLGDSEEPSE_	ESTVLGDS(1)EEPSE	30308	36289	28542	27969	30173	34541	37585	44426	30777	36681.2	1.19184	0.147325	14.8874	15.1472	14.8008	14.7715	14.881	15.076	15.1979	15.4391	14.9017	15.1485	Q9QXG2S660	0.246746	0.139087	0.246746	0.856714
P35235	Ptpn11	S558	S	Tyrosine-protein phosphatase non-receptor type 11	sp|P35235|PTN11_MOUSE Tyrosine-protein phosphatase non-receptor type 11 OS=Mus musculus (Mouse) OX=10090 GN=Ptpn11 PE=1 SV=3	1	QTSGDQSPLPPCT	YS(0.001)LVDQT(0.049)S(0.049)GDQS(0.899)PLPPCT(0.001)PTPPCAEMR	17035	14402	15636	16866	14041	22038	24114	17171	15984.8	19341	1.20997	0.20637	14.0562	13.814	13.9326	14.0418	13.7774	14.4277	14.5576	14.0677	13.9612	14.2076	P35235S558	0.246431	0.232673	0.246431	0.633254
Q9ET54	Palld	S1146	S	Palladin	sp|Q9ET54|PALLD_MOUSE Palladin OS=Mus musculus (Mouse) OX=10090 GN=Palld PE=1 SV=2	1;2	RSRSRDSGDENEP	S(1)RDS(1)GDENEPIQER	593320	434670	434230	443430	385270	574110	584500	760150	476412	576008	1.20905	0.29057	19.1785	18.7296	18.7281	18.7583	18.5555	19.131	19.1568	19.5359	18.8486	19.0948	Q9ET54S1146	0.246197	0.326085	0.246197	0.48667
Q9JI13	Utp3	S37	S	Something about silencing protein 10	sp|Q9JI13|SAS10_MOUSE Something about silencing protein 10 OS=Mus musculus (Mouse) OX=10090 GN=Utp3 PE=1 SV=1	1	DLGLPPSPGDSSY	AQAGLTATDENEDDLGLPPS(0.974)PGDS(0.012)S(0.012)Y(0.003)YQDQVDEFHEAR	29325	27818	27489	24592	26549	28449	37972	38022	27306	32748	1.1993	0.141083	14.8398	14.7637	14.7466	14.5859	14.6964	14.7961	15.2126	15.2145	14.734	14.9799	Q9JI13S37	0.245903	0.144277	0.245903	0.840804
A6X8Z5	Arhgap31	S658	S	Rho GTPase-activating protein 31	sp|A6X8Z5|RHG31_MOUSE Rho GTPase-activating protein 31 OS=Mus musculus (Mouse) OX=10090 GN=Arhgap31 PE=1 SV=1	1	SEEEFSSLPPAAQ	IIES(0.001)EEEFS(0.122)S(0.878)LPPAAQK	3863.1	3506	1861.2	2506.7	4169.5	2814.9	3891	2735.5	2934.25	3402.72	1.15966	0.455559	11.9155	11.7756	10.862	11.2916	12.0257	11.4589	11.9259	11.4176	11.4612	11.707	A6X8Z5S658	0.245824	0.424464	0.245824	0.372159
P54726	Rad23a	S133	S	UV excision repair protein RAD23 homolog A	sp|P54726|RD23A_MOUSE UV excision repair protein RAD23 homolog A OS=Mus musculus (Mouse) OX=10090 GN=Rad23a PE=1 SV=2	1	ESTTTTSPESISG	EDKSPSEEST(0.001)T(0.003)T(0.012)T(0.229)S(0.748)PES(0.008)ISGSVPSSGSSGR	6262.6	8278.6	7345.1	6012	8434.4	11535	6758.4	6882.6	6974.58	8402.6	1.20475	0.289056	12.6125	13.0152	12.8426	12.5536	13.0421	13.4937	12.7225	12.7487	12.756	13.0018	P54726S133	0.245773	0.283204	0.245773	0.5479
Q6A098	Secisbp2l	S1081	S	Selenocysteine insertion sequence-binding protein 2-like	sp|Q6A098|SBP2L_MOUSE Selenocysteine insertion sequence-binding protein 2-like OS=Mus musculus (Mouse) OX=10090 GN=Secisbp2l PE=1 SV=2	1	EHPDSSSPPQST_	EHPDS(0.002)S(0.019)S(0.978)PPQST	4987.1	4860.6	4727.3	4880.2	5031.3	6859.7	6402.5	4994.8	4863.8	5822.07	1.19702	0.092543	12.284	12.2469	12.2068	12.2527	12.2967	12.7439	12.6444	12.2862	12.2476	12.4928	Q6A098S1081	0.245212	0.0851752	0.245212	1.06969
Q8BTI8	Srrm2	S982	S	Serine/arginine repetitive matrix protein 2	sp|Q8BTI8|SRRM2_MOUSE Serine/arginine repetitive matrix protein 2 OS=Mus musculus (Mouse) OX=10090 GN=Srrm2 PE=1 SV=3	1	DQNLSGSKSPCPQ	SMLQTPPDQNLS(0.035)GS(0.535)KS(0.43)PCPQK	6791.7	6001.8	5227.1	4776	7163.1	6177.4	6866	6610.3	5699.15	6704.2	1.17635	0.0862016	12.7296	12.5512	12.3518	12.2216	12.8064	12.5928	12.7453	12.6905	12.4635	12.7087	Q8BTI8S982	0.245197	0.087983	0.245197	1.0556
A2ALS5	Rap1gap	T486	T	Rap1 GTPase-activating protein 1	sp|A2ALS5|RPGP1_MOUSE Rap1 GTPase-activating protein 1 OS=Mus musculus (Mouse) OX=10090 GN=Rap1gap PE=1 SV=2	1	VPGKSPTRKKSGP	AAGISLIVPGKS(0.396)PT(0.604)R	40240	35324	26973	28719	40181	49531	37282	29272	32814	39066.5	1.19054	0.272976	15.2963	15.1084	14.7192	14.8097	15.2942	15.596	15.1862	14.8372	14.9834	15.2284	A2ALS5T486	0.245011	0.278605	0.245011	0.555011
Q99JF8	Psip1	T122	T	PC4 and SFRS1-interacting protein	sp|Q99JF8|PSIP1_MOUSE PC4 and SFRS1-interacting protein OS=Mus musculus (Mouse) OX=10090 GN=Psip1 PE=1 SV=1	1	NVSKEDTDQEEKA	ETNVSKEDT(1)DQEEK	38925	24844	31852	28805	25482	35290	42744	45512	31106.5	37257	1.19772	0.296276	15.2484	14.6006	14.9591	14.814	14.6372	15.107	15.3834	15.474	14.9055	15.1504	Q99JF8T122	0.244852	0.331931	0.244852	0.478952
Q99NH2	Pard3	S728	S	Partitioning defective 3 homolog	sp|Q99NH2|PARD3_MOUSE Partitioning defective 3 homolog OS=Mus musculus (Mouse) OX=10090 GN=Pard3 PE=1 SV=2	1	IEGLDESPTRNAA	ISHSLYS(0.006)GIEGLDES(0.745)PT(0.249)R	12139	10541	11385	11094	14897	12218	14529	12037	11289.8	13420.2	1.18871	0.0410209	13.5674	13.3637	13.4748	13.4375	13.8627	13.5767	13.8266	13.5552	13.4609	13.7053	Q99NH2S728	0.244467	0.0366971	0.244467	1.43537
O70305	Atxn2	S859	S	Ataxin-2	sp|O70305|ATX2_MOUSE Ataxin-2 OS=Mus musculus (Mouse) OX=10090 GN=Atxn2 PE=1 SV=1	1	SQGVQTSSPACKQ	RGPEVTSQGVQT(0.009)S(0.571)S(0.42)PACK	23001	22716	18511	15606	20635	24991	25612	22451	19958.5	23422.2	1.17355	0.153203	14.4894	14.4714	14.1761	13.9298	14.3328	14.6091	14.6445	14.4545	14.2667	14.5102	O70305S859	0.243553	0.159164	0.243553	0.798155
Q8CIF6	Sidt2	S404	S	SID1 transmembrane family member 2	sp|Q8CIF6|SIDT2_MOUSE SID1 transmembrane family member 2 OS=Mus musculus (Mouse) OX=10090 GN=Sidt2 PE=1 SV=1	1;2	RLDSMSSVEEDDY	LDS(0.178)MS(0.874)S(0.948)VEEDDYDTLTDIDSDK	41759	27767	40818	32170	34167	35323	51937	47706	35628.5	42283.2	1.18678	0.278948	15.3498	14.7611	15.3169	14.9734	15.0603	15.1083	15.6645	15.5419	15.1003	15.3437	Q8CIF6S404	0.243441	0.285824	0.243441	0.543902
Q99LD4	Gps1	S454	S	COP9 signalosome complex subunit 1	sp|Q99LD4|CSN1_MOUSE COP9 signalosome complex subunit 1 OS=Mus musculus (Mouse) OX=10090 GN=Gps1 PE=1 SV=1	1	SPPREGSQGELTP	EGS(1)QGELTPANSQSR	44058	40339	40235	36022	42609	41024	57302	50505	40163.5	47860	1.19163	0.110348	15.4271	15.2999	15.2962	15.1366	15.3789	15.3242	15.8063	15.6241	15.2899	15.5334	Q99LD4S454	0.243432	0.103215	0.243432	0.986256
Q9DBX2	Pdcl	S296	S	Phosducin-like protein	sp|Q9DBX2|PHLP_MOUSE Phosducin-like protein OS=Mus musculus (Mouse) OX=10090 GN=Pdcl PE=1 SV=1	1	TCHSEDSDLEID_	NSATCHS(0.001)EDS(0.999)DLEID	19807	15877	18760	18848	21068	22462	21849	21099	18323	21619.5	1.17991	0.0111897	14.2737	13.9547	14.1954	14.2021	14.3628	14.4552	14.4153	14.3649	14.1565	14.3995	Q9DBX2S296	0.243065	0.0158275	0.243065	1.80059
Q9QWI6	Srcin1	S933	S	SRC kinase signaling inhibitor 1	sp|Q9QWI6|SRCN1_MOUSE SRC kinase signaling inhibitor 1 OS=Mus musculus (Mouse) OX=10090 GN=Srcin1 PE=1 SV=2	1	FEIPPPSPPLNLH	GLDFEIPPPS(1)PPLNLHELSGPAEGTPLTPK	19079	17197	10844	13115	17334	21251	17824	13940	15058.8	17587.2	1.16791	0.332667	14.2197	14.0699	13.4046	13.6789	14.0813	14.3752	14.1215	13.7669	13.8433	14.0863	Q9QWI6S933	0.242982	0.318618	0.242982	0.49673
Q60974	Ncor1	S779	S	Nuclear receptor corepressor 1	sp|Q60974|NCOR1_MOUSE Nuclear receptor corepressor 1 OS=Mus musculus (Mouse) OX=10090 GN=Ncor1 PE=1 SV=1	1	DPAPCASPSSAVP	GNTEPVAELEATT(0.001)DPAPCAS(0.795)PS(0.174)S(0.03)AVPTTKPAER	40074	36270	37256	25437	33160	36786	46966	47084	34759.2	40999	1.17951	0.24058	15.2904	15.1465	15.1852	14.6346	15.0172	15.1669	15.5193	15.5229	15.0642	15.3066	Q60974S779	0.242402	0.2584	0.242402	0.587707
Q6NS82	Retreg2	T324	T	Protein FAM134A	sp|Q6NS82|RETR2_MOUSE Reticulophagy regulator 2 OS=Mus musculus (Mouse) OX=10090 GN=Retreg2 PE=1 SV=2	1	FSVSRATTPQLTD	AT(0.572)T(0.428)PQLTDVSEDLDQQSLPSEPEEALNR	40527	40303	32229	33688	32127	40956	53615	49202	36686.8	43975	1.19866	0.211784	15.3066	15.2986	14.9761	15.0399	14.9715	15.3218	15.7103	15.5864	15.1553	15.3975	Q6NS82T324	0.242212	0.237808	0.242212	0.623774
B2RUR8	Otud7b	S467	S	OTU domain-containing protein 7B	sp|B2RUR8|OTU7B_MOUSE OTU domain-containing protein 7B OS=Mus musculus (Mouse) OX=10090 GN=Otud7b PE=1 SV=1	1;2	TPESGESDKESVG	S(0.011)T(0.012)PES(0.976)GES(1)DKESVGSSSLGNEGSR	30415	37159	34015	32724	34132	40329	45366	39403	33578.2	39807.5	1.18551	0.0603011	14.8925	15.1814	15.0539	14.9981	15.0588	15.2995	15.4693	15.266	15.0315	15.2734	B2RUR8S467	0.241961	0.0580424	0.241961	1.23625
Q61371	Ift88	S747	S	Intraflagellar transport protein 88 homolog	sp|Q61371|IFT88_MOUSE Intraflagellar transport protein 88 homolog OS=Mus musculus (Mouse) OX=10090 GN=Ift88 PE=1 SV=2	1	REGSAGSDSGQNN	REGS(0.434)AGS(0.564)DS(0.003)GQNNSASSK	3156	4141.9	4006.1	2189.1	3210.1	3529.4	4971.7	3978.1	3373.28	3922.33	1.16276	0.389537	11.6239	12.0161	11.968	11.0961	11.6484	11.7852	12.2795	11.9579	11.676	11.9177	Q61371S747	0.241733	0.374599	0.241733	0.426433
P97311	Mcm6	T676	T	DNA replication licensing factor MCM6	sp|P97311|MCM6_MOUSE DNA replication licensing factor MCM6 OS=Mus musculus (Mouse) OX=10090 GN=Mcm6 PE=1 SV=1	1	EEIQMETDEGQGG	VETPDVNLDQEEEIQMET(0.867)DEGQGGVNGHADS(0.133)PAPVNR	9181.3	6498.8	8417.2	7373.4	7788.3	6918	11329	11857	7867.67	9473.08	1.20405	0.286821	13.1645	12.666	13.0391	12.8481	12.9271	12.7561	13.4677	13.5335	12.9294	13.1711	P97311T676	0.241684	0.319179	0.241684	0.495966
Q91WT4	Dnajc17	S112	S	DnaJ homolog subfamily C member 17	sp|Q91WT4|DJC17_MOUSE DnaJ homolog subfamily C member 17 OS=Mus musculus (Mouse) OX=10090 GN=Dnajc17 PE=1 SV=2	1	QAQAHGSEEEEES	QAQAHGS(1)EEEEESR	34539	33123	32279	27724	25800	34561	55551	40391	31916.2	39075.8	1.22432	0.307986	15.0759	15.0155	14.9783	14.7588	14.6551	15.0769	15.7615	15.3017	14.9572	15.1988	Q91WT4S112	0.241643	0.354112	0.241643	0.45086
Q9Z1R2	Bag6	S995	S	Large proline-rich protein BAG6	sp|Q9Z1R2|BAG6_MOUSE Large proline-rich protein BAG6 OS=Mus musculus (Mouse) OX=10090 GN=Bag6 PE=1 SV=1	1;2	PQRENASPAPGTT	ENAS(1)PAPGTTAEEAMSR	249670	244950	225930	219620	285960	266880	282270	274970	235042	277520	1.18072	0.00231654	17.9297	17.9021	17.7855	17.7446	18.1255	18.0258	18.1067	18.0689	17.8405	18.0817	Q9Z1R2S995	0.24124	0.00287403	0.24124	2.54151
Q8C4V1	Arhgap24	S380	S	Rho GTPase-activating protein 24	sp|Q8C4V1|RHG24_MOUSE Rho GTPase-activating protein 24 OS=Mus musculus (Mouse) OX=10090 GN=Arhgap24 PE=1 SV=2	1	SWDKPESPQRSSV	CSWDKPES(1)PQR	39984	32011	32519	33272	28654	40714	46924	49332	34446.5	41406	1.20204	0.212057	15.2871	14.9663	14.989	15.022	14.8064	15.3132	15.518	15.5902	15.0661	15.307	Q8C4V1S380	0.240882	0.256135	0.240882	0.591532
P14873	Map1b	S1877	S	Microtubule-associated protein 1B;MAP1B heavy chain;MAP1 light chain LC1	sp|P14873|MAP1B_MOUSE Microtubule-associated protein 1B OS=Mus musculus (Mouse) OX=10090 GN=Map1b PE=1 SV=2	1	PENAAGSPDEEDY	TPGDFNYAYQKPENAAGS(0.894)PDEEDY(0.096)DY(0.008)ES(0.001)QEK	8659.8	8025.6	5016.8	7568.7	6461	7897.3	12049	8370.2	7317.73	8694.38	1.18813	0.373809	13.0801	12.9704	12.2926	12.8858	12.6575	12.9471	13.5566	13.031	12.8072	13.0481	P14873S1877	0.240866	0.385152	0.240866	0.414367
Q99LG1	Tmem51	S156	S	Transmembrane protein 51	sp|Q99LG1|TMM51_MOUSE Transmembrane protein 51 OS=Mus musculus (Mouse) OX=10090 GN=Tmem51 PE=1 SV=1	1	LSISLPSYESLTG	LSISLPS(0.972)YES(0.027)LTGLDEATPTSTR	27267	14558	19869	19607	18119	23697	25808	27201	20325.2	23706.2	1.16634	0.34397	14.7349	13.8295	14.2782	14.2591	14.1452	14.5324	14.6555	14.7314	14.2754	14.5161	Q99LG1S156	0.240707	0.328133	0.240707	0.483949
A2A7S8	Kiaa1522	S404	S	Uncharacterized protein KIAA1522	sp|A2A7S8|K1522_MOUSE Uncharacterized protein KIAA1522 OS=Mus musculus (Mouse) OX=10090 GN=Kiaa1522 PE=1 SV=1	1	SGRGSPSGGSTAE	GS(0.023)PS(0.968)GGS(0.007)T(0.002)AETSDTASIR	5642.6	5576.1	4699.9	5694.6	5116.8	6789.2	6630.8	7124	5403.3	6415.2	1.18727	0.0911552	12.4621	12.445	12.1984	12.4754	12.321	12.729	12.695	12.7985	12.3952	12.6359	A2A7S8S404	0.240628	0.104266	0.240628	0.981855
Q6ZWQ0	Syne2	T4195	T	Nesprin-2	sp|Q6ZWQ0|SYNE2_MOUSE Nesprin-2 OS=Mus musculus (Mouse) OX=10090 GN=Syne2 PE=1 SV=2	1	QTDEGATPPIEAA	LSQTDEGAT(1)PPIEAALLDFPR	6125.1	5788.1	5783.8	3753.5	5059.2	5543.8	7620.1	7016.9	5362.62	6310	1.17666	0.287168	12.5805	12.4989	12.4978	11.874	12.3047	12.4367	12.8956	12.7766	12.3628	12.6034	Q6ZWQ0T4195	0.240588	0.306224	0.240588	0.513961
O70551	Srpk1	S450	S	SRSF protein kinase 1	sp|O70551|SRPK1_MOUSE SRSF protein kinase 1 OS=Mus musculus (Mouse) OX=10090 GN=Srpk1 PE=1 SV=2	1	IRADTPSGDEQEP	ADT(0.102)PS(0.898)GDEQEPNGALDSK	63093	60206	54304	64676	48915	76613	82961	83551	60569.8	73010	1.20539	0.193492	15.9452	15.8776	15.7288	15.9809	15.578	16.2253	16.3401	16.3504	15.8831	16.1235	O70551S450	0.24032	0.257881	0.24032	0.58858
Q569Z6	Thrap3	S253	S	Thyroid hormone receptor-associated protein 3	sp|Q569Z6|TR150_MOUSE Thyroid hormone receptor-associated protein 3 OS=Mus musculus (Mouse) OX=10090 GN=Thrap3 PE=1 SV=1	1;2	RSPALKSPLQSVV	ERS(1)PALKS(0.998)PLQS(0.002)VVVR	7331.9	9613.4	6889.9	8035.1	8929.9	8756.4	12470	7785.8	7967.57	9485.52	1.19052	0.248291	12.84	13.2308	12.7503	12.9721	13.1244	13.0961	13.6062	12.9266	12.9483	13.1883	Q569Z6S253	0.240046	0.229781	0.240046	0.638686
Q8BGC0	Htatsf1	S621	S	HIV Tat-specific factor 1 homolog	sp|Q8BGC0|HTSF1_MOUSE HIV Tat-specific factor 1 homolog OS=Mus musculus (Mouse) OX=10090 GN=Htatsf1 PE=1 SV=1	1;2	REFEEDSDEKEEE	VLDEEGS(1)EREFEEDS(1)DEKEEEGDDDEEEVVYER	129850	104440	137970	98242	109130	130610	165610	151500	117626	139212	1.18352	0.217033	16.9865	16.6723	17.074	16.5841	16.7357	16.9949	17.3374	17.209	16.8292	17.0692	Q8BGC0S621	0.240033	0.224767	0.240033	0.648268
Q69ZA1	Cdk13	S662	S	Cyclin-dependent kinase 13	sp|Q69ZA1|CDK13_MOUSE Cyclin-dependent kinase 13 OS=Mus musculus (Mouse) OX=10090 GN=Cdk13 PE=1 SV=3	1	PGGDDLSKSPEEK	CLLADLPLPPELPGGDDLS(0.716)KS(0.284)PEEK	21513	30059	24257	24127	22828	29396	38692	28356	24989	29818	1.19325	0.245571	14.3929	14.8755	14.5661	14.5584	14.4785	14.8433	15.2397	14.7914	14.5982	14.8382	Q69ZA1S662	0.240015	0.244071	0.240015	0.612485
P35822	Ptprk	S868	S	Receptor-type tyrosine-protein phosphatase kappa	sp|P35822|PTPRK_MOUSE Receptor-type tyrosine-protein phosphatase kappa OS=Mus musculus (Mouse) OX=10090 GN=Ptprk PE=1 SV=1	1	LCEGTESPYQTGQ	YLCEGT(0.088)ES(0.912)PYQTGQLHPAIR	13314	13429	10831	7876.2	11711	16044	13294	11877	11362.5	13231.5	1.16448	0.299934	13.7007	13.7131	13.4029	12.9433	13.5156	13.9697	13.6985	13.5359	13.44	13.6799	P35822S868	0.239952	0.294021	0.239952	0.531621
Q8CH02	Sugp1	S409	S	SURP and G-patch domain-containing protein 1	sp|Q8CH02|SUGP1_MOUSE SURP and G-patch domain-containing protein 1 OS=Mus musculus (Mouse) OX=10090 GN=Sugp1 PE=1 SV=1	1	DIDASPSPLSVQD	DIDAS(0.11)PS(0.89)PLSVQDLK	3072.5	1876.9	1637.6	2145	2756.7	2883.3	2415.7	2049.8	2183	2526.38	1.1573	0.383831	11.5852	10.8741	10.6774	11.0668	11.4287	11.4935	11.2382	11.0013	11.0509	11.2904	Q8CH02S409	0.239566	0.326378	0.239566	0.486279
Q05920	Pc	S939	S	Pyruvate carboxylase, mitochondrial	sp|Q05920|PYC_MOUSE Pyruvate carboxylase, mitochondrial OS=Mus musculus (Mouse) OX=10090 GN=Pc PE=1 SV=1	1	AQAEELSFPRSVV	AEAEAQAEELS(1)FPR	3790.8	2939.2	4041.3	2711.7	3763.6	4183.9	3645.7	4131	3370.75	3931.05	1.16622	0.159329	11.8883	11.5212	11.9806	11.405	11.8779	12.0306	11.832	12.0123	11.6988	11.9382	Q05920S939	0.239426	0.156372	0.239426	0.80584
Q80TM9	Nisch	S543	S	Nischarin	sp|Q80TM9|NISCH_MOUSE Nischarin OS=Mus musculus (Mouse) OX=10090 GN=Nisch PE=1 SV=2	1	PIARACSDSLESI	ACS(0.767)DS(0.233)LESIPAGQVASDDLR	6126.5	4430.7	5175	4681.4	5653.5	6286.2	5558.7	6465	5103.4	5990.85	1.17389	0.0887558	12.5808	12.1133	12.3373	12.1927	12.4649	12.618	12.4405	12.6584	12.3061	12.5455	Q80TM9S543	0.239408	0.0849957	0.239408	1.0706
P52479	Usp10	S359	S	Ubiquitin carboxyl-terminal hydrolase 10	sp|P52479|UBP10_MOUSE Ubiquitin carboxyl-terminal hydrolase 10 OS=Mus musculus (Mouse) OX=10090 GN=Usp10 PE=1 SV=3	1	YVETKCSPPVPSP	CS(1)PPVPSPLASEK	180270	207430	208540	191150	184710	218010	278500	257990	196848	234802	1.19281	0.134865	17.4598	17.6623	17.67	17.5443	17.4949	17.734	18.0873	17.977	17.5841	17.8233	P52479S359	0.239209	0.141453	0.239209	0.849388
Q62261	Sptbn1	S2160	S	Spectrin beta chain, non-erythrocytic 1	sp|Q62261|SPTB2_MOUSE Spectrin beta chain, non-erythrocytic 1 OS=Mus musculus (Mouse) OX=10090 GN=Sptbn1 PE=1 SV=2	1;2;3	AEQRTSSKESSPV	T(0.081)S(0.102)S(0.817)KES(0.854)S(0.147)PVPS(0.942)PT(0.058)LDR	22675	26186	24035	29857	25399	31488	32978	31348	25688.2	30303.2	1.17965	0.0909132	14.4688	14.6765	14.5528	14.8658	14.6325	14.9425	15.0092	14.9361	14.641	14.8801	Q62261S2160	0.239087	0.0944658	0.239087	1.02473
Q8CJ19	Mical3	S687	S	Protein-methionine sulfoxide oxidase MICAL3	sp|Q8CJ19|MICA3_MOUSE [F-actin]-monooxygenase MICAL3 OS=Mus musculus (Mouse) OX=10090 GN=Mical3 PE=1 SV=2	1	RRKTSQSEEEEPP	T(0.003)S(0.001)QS(0.996)EEEEPPR	15157	13931	13573	11905	12071	16270	18146	18571	13641.5	16264.5	1.19228	0.158495	13.8877	13.766	13.7285	13.5393	13.5593	13.9899	14.1474	14.1808	13.7304	13.9693	Q8CJ19S687	0.238968	0.186107	0.238968	0.730237
Q9JJC6	Rilpl1	S259	S	RILP-like protein 1	sp|Q9JJC6|RIPL1_MOUSE RILP-like protein 1 OS=Mus musculus (Mouse) OX=10090 GN=Rilpl1 PE=1 SV=1	1	RLQGEHSQNGEEE	LQGEHS(1)QNGEEEEAEIQPQPDGEESISDAEK	15508	15044	14730	11651	13911	17794	16097	19487	14233.2	16822.2	1.1819	0.130565	13.9207	13.8769	13.8465	13.5082	13.7639	14.1191	13.9745	14.2502	13.7881	14.0269	Q9JJC6S259	0.238877	0.14044	0.238877	0.85251
Q9ERT9	Ppp1r1a	T129	T	Protein phosphatase 1 regulatory subunit 1A	sp|Q9ERT9|PPR1A_MOUSE Protein phosphatase 1 regulatory subunit 1A OS=Mus musculus (Mouse) OX=10090 GN=Ppp1r1a PE=1 SV=1	1	SASRPDTPGTAQK	QGEEPEGATESTGNQESCPPGIPDT(0.037)GS(0.026)AS(0.026)RPDT(0.868)PGT(0.044)AQK	26983	33170	26902	23992	25852	34198	34346	36853	27761.8	32812.2	1.18192	0.152185	14.7198	15.0176	14.7154	14.5503	14.658	15.0616	15.0679	15.1695	14.7508	14.9892	Q9ERT9T129	0.238479	0.161151	0.238479	0.792767
Q9ESN6	Trim2	T371	T	Tripartite motif-containing protein 2	sp|Q9ESN6|TRIM2_MOUSE Tripartite motif-containing protein 2 OS=Mus musculus (Mouse) OX=10090 GN=Trim2 PE=1 SV=1	1	LTAELSTPDGSVA	TGNAYLTAELS(0.067)T(0.933)PDGSVADGEILDNK	25404	21800	22987	16665	20273	22863	32405	27340	21714	25720.2	1.1845	0.262327	14.6328	14.412	14.4885	14.0245	14.3073	14.4807	14.9839	14.7387	14.3895	14.6277	Q9ESN6T371	0.238195	0.272324	0.238195	0.564913
Q9DB20	Atp5po	S147	S	ATP synthase subunit O, mitochondrial	sp|Q9DB20|ATPO_MOUSE ATP synthase subunit O, mitochondrial OS=Mus musculus (Mouse) OX=10090 GN=Atp5po PE=1 SV=1	1	CTVTTASPLDDAV	GEVPCTVT(0.006)T(0.188)AS(0.806)PLDDAVLSELK	5248.4	2814.1	4786.2	7084.7	6371	5670.5	5207	5152.7	4983.35	5600.3	1.1238	0.527972	12.3577	11.4585	12.2247	12.7905	12.6373	12.4693	12.3462	12.3311	12.2078	12.446	Q9DB20S147	0.23816	0.437442	0.23816	0.35908
Q9CQV4	Retreg3	S435	S	Protein FAM134C	sp|Q9CQV4|RETR3_MOUSE Reticulophagy regulator 3 OS=Mus musculus (Mouse) OX=10090 GN=Retreg3 PE=1 SV=1	1	GFLRAPSSDLDTD	APS(0.818)S(0.182)DLDTDAEGDDFELLDQSELNQLDPASSR	5196	4650.8	2132.3	5726.6	4464.6	6715.6	5396.6	3526.3	4426.42	5025.78	1.1354	0.587784	12.3432	12.1833	11.0582	12.4835	12.1243	12.7133	12.3978	11.7839	12.017	12.2548	Q9CQV4S435	0.237821	0.555296	0.237821	0.255475
Q3THG9	Aarsd1	S22	S	Alanyl-tRNA editing protein Aarsd1	sp|Q3THG9|AASD1_MOUSE Alanyl-tRNA editing protein Aarsd1 OS=Mus musculus (Mouse) OX=10090 GN=Aarsd1 PE=1 SV=2	1	TTVVSCSPAELQT	EFTTTVVS(0.076)CS(0.914)PAELQT(0.009)DASGGK	4334	2877.7	2747.3	2872.4	2810.5	3695.6	4480.9	4088.6	3207.85	3768.9	1.1749	0.321388	12.0815	11.4907	11.4238	11.488	11.4566	11.8516	12.1296	11.9974	11.621	11.8588	Q3THG9S22	0.237786	0.305134	0.237786	0.515509
Q69ZA1	Cdk13	S350	S	Cyclin-dependent kinase 13	sp|Q69ZA1|CDK13_MOUSE Cyclin-dependent kinase 13 OS=Mus musculus (Mouse) OX=10090 GN=Cdk13 PE=1 SV=3	1;2	PAGGGSSPYSRRL	S(0.979)PS(0.021)PAGGGS(0.131)S(0.869)PYSR	7861.2	4077.7	5922	5396.7	4953.3	7000	7501.8	7613.8	5814.4	6767.22	1.16387	0.377328	12.9405	11.9935	12.5319	12.3979	12.2742	12.7731	12.873	12.8944	12.466	12.7037	Q69ZA1S350	0.237733	0.366684	0.237733	0.435708
P40645	Sox6	S442	S	Transcription factor SOX-6	sp|P40645|SOX6_MOUSE Transcription factor SOX-6 OS=Mus musculus (Mouse) OX=10090 GN=Sox6 PE=1 SV=2	1	PVKSPTSPTQNLF	S(0.133)PT(0.133)S(0.6)PT(0.133)QNLFPASK	12117	10357	8258.3	5570.6	6394.5	15792	10483	10535	9075.73	10801.1	1.19011	0.496893	13.5647	13.3383	13.0116	12.4436	12.6426	13.9469	13.3558	13.3629	13.0896	13.327	P40645S442	0.23747	0.53531	0.23747	0.271395
Q9Z1A1	Tfg	S134	S		tr|Q9Z1A1|Q9Z1A1_MOUSE PB1 domain-containing protein OS=Mus musculus (Mouse) OX=10090 GN=Tfg PE=1 SV=1	1	EPGPSTSIPENDT	LLDSLEPPGEPGPS(0.01)T(0.191)S(0.799)IPENDTVDGR	40477	36596	33637	32713	36004	41245	45326	46768	35855.8	42335.8	1.18072	0.0726165	15.3048	15.1594	15.0378	14.9976	15.1359	15.3319	15.4681	15.5132	15.1249	15.3623	Q9Z1A1S134	0.237384	0.0729995	0.237384	1.13668
Q8BTI8	Srrm2	S396	S	Serine/arginine repetitive matrix protein 2	sp|Q8BTI8|SRRM2_MOUSE Serine/arginine repetitive matrix protein 2 OS=Mus musculus (Mouse) OX=10090 GN=Srrm2 PE=1 SV=3	1	NPSSEASPTRGCS	PLAAIPSSQEPVNPSS(0.001)EAS(0.859)PT(0.141)R	68357	64681	63464	47394	67022	56207	88812	76719	60974	72190	1.18395	0.228057	16.0608	15.9811	15.9537	15.5324	16.0323	15.7785	16.4385	16.2273	15.882	16.1191	Q8BTI8S396	0.237162	0.244944	0.237162	0.610933
P58802	Tbc1d10a	S43	S	TBC1 domain family member 10A	sp|P58802|TB10A_MOUSE TBC1 domain family member 10A OS=Mus musculus (Mouse) OX=10090 GN=Tbc1d10a PE=1 SV=1	1	ELSSLGSDSEANG	ESLAQGPDAATADELSS(0.022)LGS(0.923)DS(0.055)EANGFAER	13805	12971	9701.3	12150	10658	13074	15037	19423	12156.8	14548	1.19669	0.288949	13.7529	13.663	13.244	13.5687	13.3796	13.6744	13.8762	14.2455	13.5571	13.7939	P58802S43	0.236808	0.308745	0.236808	0.5104
O54774	Ap3d1	S825	S	AP-3 complex subunit delta-1	sp|O54774|AP3D1_MOUSE AP-3 complex subunit delta-1 OS=Mus musculus (Mouse) OX=10090 GN=Ap3d1 PE=1 SV=1	1	NAEAVKSPEKEGV	NAEAVKS(1)PEKEGVLGVEK	29316	29343	34833	34557	30227	29472	44758	50068	32012.2	38631.2	1.20676	0.267302	14.8394	14.8407	15.0882	15.0767	14.8836	14.8471	15.4499	15.6116	14.9612	15.198	O54774S825	0.23677	0.296767	0.23677	0.527585
P14869	Rplp0	S304	S	60S acidic ribosomal protein P0	sp|P14869|RLA0_MOUSE 60S acidic ribosomal protein P0 OS=Mus musculus (Mouse) OX=10090 GN=Rplp0 PE=1 SV=3	1;2	AEAKEESEESDED	AEAKEES(1)EES(1)DEDMGFGLFD	61990	100810	97038	105640	82721	95311	136580	114690	91369.5	107326	1.17463	0.340246	15.9197	16.6213	16.5663	16.6888	16.336	16.5404	17.0594	16.8074	16.449	16.6858	P14869S304	0.23675	0.358004	0.23675	0.446112
P51859	Hdgf	S133	S	Hepatoma-derived growth factor	sp|P51859|HDGF_MOUSE Hepatoma-derived growth factor OS=Mus musculus (Mouse) OX=10090 GN=Hdgf PE=1 SV=2	1;2	GSAEGSSDEEGKL	GSAEGS(1)S(1)DEEGKLVIDEPAK	1134000	1080100	1113400	1003200	1042700	1201200	1669100	1261100	1082675	1293525	1.19475	0.173258	20.113	20.0427	20.0865	19.9362	19.9919	20.196	20.6706	20.2663	20.0446	20.2812	P51859S133	0.236597	0.159796	0.236597	0.796434
B2B9E1	Triqk	S79	S	Triple QxxK/R motif-containing protein	sp|B2B9E1|TRIQK_MOUSE Triple QxxK/R motif-containing protein OS=Mus musculus (Mouse) OX=10090 GN=Triqk PE=2 SV=1	1	LSTNIDSDLDLDE	LST(0.001)NIDS(0.998)DLDLDED	2902.1	2884.9	3434.8	3101.1	2156.8	4905.3	4825.6	3363.9	3080.72	3812.9	1.23766	0.315268	11.5029	11.4943	11.746	11.5986	11.0747	12.2601	12.2365	11.7159	11.5854	11.8218	B2B9E1S79	0.236363	0.438625	0.236363	0.357907
O08784	Tcof1	S853	S	Treacle protein	sp|O08784|TCOF_MOUSE Treacle protein OS=Mus musculus (Mouse) OX=10090 GN=Tcof1 PE=1 SV=1	1	SVNRNSSPAVPAP	NS(0.251)S(0.749)PAVPAPTPEGVQAVNTTK	19240	22475	17734	17830	24687	22617	24572	19185	19319.8	22765.2	1.17834	0.0883898	14.2318	14.456	14.1142	14.122	14.5915	14.4651	14.5847	14.2277	14.231	14.4673	O08784S853	0.236225	0.0888793	0.236225	1.0512
Q61462	Cyba	S168	S	Cytochrome b-245 light chain	sp|Q61462|CY24A_MOUSE Cytochrome b-245 light chain OS=Mus musculus (Mouse) OX=10090 GN=Cyba PE=1 SV=3	1	EVRKKPSEGEEEA	KKPS(1)EGEEEAASAGGPQVNPMPVTDEVV	19525	11857	12615	10471	14168	17286	14559	16493	13617	15626.5	1.14757	0.38686	14.253	13.5335	13.6229	13.3541	13.7903	14.0773	13.8296	14.0096	13.6909	13.9267	Q61462S168	0.235851	0.298929	0.235851	0.524432
Q6Y7W8	Gigyf2	S26	S	PERQ amino acid-rich with GYF domain-containing protein 2	sp|Q6Y7W8|GGYF2_MOUSE GRB10-interacting GYF protein 2 OS=Mus musculus (Mouse) OX=10090 GN=Gigyf2 PE=1 SV=2	1	SGGSITSPPLSPA	ALSSGGSIT(0.014)S(0.982)PPLS(0.004)PALPK	45372	46170	37914	35679	60087	53751	46628	36157	41283.8	49155.8	1.19068	0.221331	15.4695	15.4947	15.2104	15.1228	15.8748	15.714	15.5089	15.142	15.3244	15.5599	Q6Y7W8S26	0.235563	0.246456	0.235563	0.60826
Q64012	Raly	S294	S	RNA-binding protein Raly	sp|Q64012|RALY_MOUSE RNA-binding protein Raly OS=Mus musculus (Mouse) OX=10090 GN=Raly PE=1 SV=3	1;2	EGLLTHSEEELEH	DDGDEEGLLT(1)HS(1)EEELEHSQDTDAEDGALQ	195260	207320	182350	158270	175240	220770	239580	242180	185800	219442	1.18107	0.122265	17.575	17.6615	17.4764	17.272	17.419	17.7522	17.8701	17.8857	17.4962	17.7318	Q64012S294	0.235527	0.136427	0.235527	0.8651
Q9D2U5	Naa38	S29	S	N-alpha-acetyltransferase 38, NatC auxiliary subunit	sp|Q9D2U5|LSMD1_MOUSE N-alpha-acetyltransferase 38, NatC auxiliary subunit OS=Mus musculus (Mouse) OX=10090 GN=Naa38 PE=1 SV=1	1;2	SSSAGDSDGEQED	RQSSSSAGDS(1)DGEQEDSPATR	37089	33047	50913	44372	29950	44686	55872	71137	41355.2	50411.2	1.21898	0.380428	15.1787	15.0122	15.6357	15.4374	14.8703	15.4475	15.7698	16.1183	15.316	15.5515	Q9D2U5S29	0.235478	0.460753	0.235478	0.336532
P06837	Gap43	T172	T	Neuromodulin	sp|P06837|NEUM_MOUSE Neuromodulin OS=Mus musculus (Mouse) OX=10090 GN=Gap43 PE=1 SV=1	1	TDAAATTPAAEDA	QADVPAAVTDAAAT(0.037)T(0.963)PAAEDAATK	12625	9821.5	10591	9245.2	10804	14802	13419	10857	10570.7	12470.5	1.17973	0.17441	13.624	13.2617	13.3706	13.1745	13.3993	13.8535	13.712	13.4063	13.3577	13.5928	P06837T172	0.235087	0.166929	0.235087	0.777469
Q62504	Spen	T1634	T	Msx2-interacting protein	sp|Q62504|MINT_MOUSE Msx2-interacting protein OS=Mus musculus (Mouse) OX=10090 GN=Spen PE=1 SV=2	1	PETHPKTPEPAAE	EAEKQEEPET(0.002)HPKT(0.998)PEPAAETK	15274	11732	9285.2	9535.4	12534	12517	14524	13361	11456.6	13234	1.15514	0.270507	13.8988	13.5182	13.1807	13.2191	13.6136	13.6116	13.8262	13.7057	13.4542	13.6893	Q62504T1634	0.235076	0.225009	0.235076	0.647799
Q8C8U0	Ppfibp1	S403	S	Liprin-beta-1	sp|Q8C8U0|LIPB1_MOUSE Liprin-beta-1 OS=Mus musculus (Mouse) OX=10090 GN=Ppfibp1 PE=1 SV=3	1	PTKPETSFEEGDG	LPT(0.001)KPET(0.082)S(0.917)FEEGDGR	65554	59750	44726	38483	68328	54763	62055	55709	52128.2	60213.8	1.15511	0.295883	16.0004	15.8667	15.4488	15.2319	16.0602	15.7409	15.9213	15.7656	15.637	15.872	Q8C8U0S403	0.235045	0.270742	0.235045	0.567444
E9Q784	Zc3h13	T263	T		sp|E9Q784|ZC3HD_MOUSE Zinc finger CCCH domain-containing protein 13 OS=Mus musculus (Mouse) OX=10090 GN=Zc3h13 PE=1 SV=1	1	KKKGPRTPSPPPP	T(0.846)PS(0.154)PPPPILEDIILGK	16752	12251	12754	13020	11466	15144	20201	18629	13694.2	16360	1.19466	0.27126	14.032	13.5806	13.6387	13.6684	13.4851	13.8865	14.3021	14.1853	13.7299	13.9647	E9Q784T263	0.234793	0.304269	0.234793	0.516743
O88643	Pak1	T229	T	Serine/threonine-protein kinase PAK 1	sp|O88643|PAK1_MOUSE Serine/threonine-protein kinase PAK 1 OS=Mus musculus (Mouse) OX=10090 GN=Pak1 PE=1 SV=1	1	SPTENNTTPPDAL	DVATSPISPTENNT(0.631)T(0.369)PPDALTR	10245	9740.2	7189	9765	9574.5	10267	12398	11021	9234.8	10815.1	1.17113	0.136219	13.3226	13.2497	12.8116	13.2534	13.225	13.3257	13.5978	13.428	13.1593	13.3941	O88643T229	0.234787	0.14833	0.234787	0.828771
Q9CW79	Golga1	S41	S	Golgin subfamily A member 1	sp|Q9CW79|GOGA1_MOUSE Golgin subfamily A member 1 OS=Mus musculus (Mouse) OX=10090 GN=Golga1 PE=1 SV=2	1	ASMGADSGDDFAS	ESVASMGADS(1)GDDFASDGSSSR	37033	38720	38387	39176	37165	56566	50446	38985	38329	45790.5	1.19467	0.160771	15.1765	15.2408	15.2283	15.2577	15.1817	15.7876	15.6225	15.2506	15.2258	15.4606	Q9CW79S41	0.234765	0.160974	0.234765	0.793244
Q9DD18	Dtd1	S196	S	D-tyrosyl-tRNA(Tyr) deacylase 1	sp|Q9DD18|DTD1_MOUSE D-aminoacyl-tRNA deacylase 1 OS=Mus musculus (Mouse) OX=10090 GN=Dtd1 PE=1 SV=2	1	KEDRSASSGAEGD	SAS(0.979)S(0.021)GAEGDVSSER	6240.5	5077.9	5856.5	4345.7	5915.5	6194.4	7191.4	5859	5380.15	6290.07	1.16913	0.132246	12.6074	12.31	12.5158	12.0854	12.5303	12.5967	12.8121	12.5164	12.3797	12.6139	Q9DD18S196	0.234218	0.132878	0.234218	0.876548
Q61037	Tsc2	S1340	S	Tuberin	sp|Q61037|TSC2_MOUSE Tuberin OS=Mus musculus (Mouse) OX=10090 GN=Tsc2 PE=1 SV=1	1	TYSRSSSASSQEE	SS(0.013)S(0.98)AS(0.006)SQEEK	14479	9132.9	12143	10381	13410	11585	13677	15015	11534	13421.8	1.16367	0.213746	13.8217	13.1569	13.5678	13.3417	13.711	13.5	13.7395	13.8741	13.472	13.7061	Q61037S1340	0.234137	0.201389	0.234137	0.695965
Q91VN6	Ddx41	S21	S	Probable ATP-dependent RNA helicase DDX41	sp|Q91VN6|DDX41_MOUSE Probable ATP-dependent RNA helicase DDX41 OS=Mus musculus (Mouse) OX=10090 GN=Ddx41 PE=1 SV=2	1	EATAGGSRSEDED	ADEATAGGS(0.979)RS(0.021)EDEDEDDEDYVPYVPLR	11461	10884	12524	11970	8762.3	13917	16621	17658	11709.8	14239.6	1.21604	0.256906	13.4844	13.4099	13.6124	13.5471	13.0971	13.7646	14.0207	14.108	13.5135	13.7476	Q91VN6S21	0.234125	0.353416	0.234125	0.451713
Q99MS7	Ehbp1l1	S284	S	EH domain-binding protein 1-like protein 1	sp|Q99MS7|EH1L1_MOUSE EH domain-binding protein 1-like protein 1 OS=Mus musculus (Mouse) OX=10090 GN=Ehbp1l1 PE=1 SV=1	1	TPEPPPSPPETRS	GQGSEPAAITGGQVGPET(0.001)PEPPPS(0.942)PPET(0.057)R	27421	30211	33928	28415	27652	33235	44789	37126	29993.8	35700.5	1.19026	0.191189	14.743	14.8828	15.0502	14.7944	14.7551	15.0204	15.4509	15.1801	14.8676	15.1016	Q99MS7S284	0.234044	0.195143	0.234044	0.709647
Q80WK2	Slc51b	S115	S	Organic solute transporter subunit beta	sp|Q80WK2|OSTB_MOUSE Organic solute transporter subunit beta OS=Mus musculus (Mouse) OX=10090 GN=Slc51b PE=1 SV=1	1	ELKEKDSSLVFLP	EKDS(0.634)S(0.366)LVFLPDPQETES	55107	38255	39309	39600	46966	49269	55915	48530	43067.8	50170	1.16491	0.164125	15.7499	15.2234	15.2626	15.2732	15.5193	15.5884	15.7709	15.5666	15.3773	15.6113	Q80WK2S115	0.234041	0.136842	0.234041	0.863781
Q9QYC0	Add1	T614	T	Alpha-adducin	sp|Q9QYC0|ADDA_MOUSE Alpha-adducin OS=Mus musculus (Mouse) OX=10090 GN=Add1 PE=1 SV=2	1;2	PNTPPSTPVKLEE	SPPDQSAVPNT(1)PPS(0.039)T(0.961)PVKLEEDLPQEPTSR	13728	11358	12984	13282	14581	15985	14259	15474	12838	15074.8	1.17423	0.0139431	13.7448	13.4714	13.6644	13.6972	13.8318	13.9644	13.7996	13.9176	13.6445	13.8783	Q9QYC0T614	0.233872	0.0165442	0.233872	1.78135
Q8C006	Trim35	T205	T	Tripartite motif-containing protein 35	sp|Q8C006|TRI35_MOUSE Tripartite motif-containing protein 35 OS=Mus musculus (Mouse) OX=10090 GN=Trim35 PE=1 SV=2	1	RVEEQATLDAMKE	DFLRVEEQAT(1)LDAMK	600360	1026300	1045600	699950	885420	991100	1317200	745410	843052	984782	1.16812	0.426663	19.1955	19.969	19.9959	19.4169	19.756	19.9187	20.329	19.5077	19.6443	19.8778	Q8C006T205	0.233527	0.411218	0.233527	0.385928
Q6ZWU9	Rps27	S11	S	40S ribosomal protein S27	sp|Q6ZWU9|RS27_MOUSE 40S ribosomal protein S27 OS=Mus musculus (Mouse) OX=10090 GN=Rps27 PE=1 SV=3	1	KDLLHPSPEEEKR	DLLHPS(1)PEEEK	29853	33314	33954	34872	35649	34832	44603	40609	32998.2	38923.2	1.17955	0.057894	14.8656	15.0238	15.0513	15.0898	15.1216	15.0881	15.4449	15.3095	15.0076	15.241	Q6ZWU9S11	0.23339	0.0529081	0.23339	1.27648
P53349	Map3k1	S142	S	Mitogen-activated protein kinase kinase kinase 1	sp|P53349|M3K1_MOUSE Mitogen-activated protein kinase kinase kinase 1 OS=Mus musculus (Mouse) OX=10090 GN=Map3k1 PE=1 SV=3	1	RDSGARSPAGAEP	DS(0.325)GARS(0.675)PAGAEPPSAAAPSGR	5602.9	4775.6	6061.3	4088.1	6098.3	6161.5	6034.8	5583.2	5131.97	5969.45	1.16319	0.116744	12.452	12.2215	12.5654	11.9972	12.5742	12.5891	12.5591	12.4469	12.309	12.5423	P53349S142	0.233293	0.123512	0.233293	0.908292
Q91WG7	Dgkg	S107	S	Diacylglycerol kinase gamma	sp|Q91WG7|DGKG_MOUSE Diacylglycerol kinase gamma OS=Mus musculus (Mouse) OX=10090 GN=Dgkg PE=1 SV=1	1	NVSDYNSDNAAKA	EGASSSEPNVS(0.003)DY(0.081)NS(0.916)DNAAK	2232	2787.4	2937.5	3429.3	2137.6	3980.3	4171.5	3370	2846.55	3414.85	1.19965	0.317044	11.1241	11.4447	11.5204	11.7437	11.0618	11.9587	12.0264	11.7185	11.4582	11.6913	Q91WG7S107	0.233106	0.395223	0.233106	0.403158
Q6NZR5	Skiv2l	S242	S		tr|Q6NZR5|Q6NZR5_MOUSE Superkiller viralicidic activity 2-like (S. cerevisiae) OS=Mus musculus (Mouse) OX=10090 GN=Skiv2l PE=1 SV=1	1	GDNASPSPSGTPL	GDNASPS(0.995)PS(0.002)GT(0.002)PLVR	9771.9	8446.6	9018	10711	11113	11061	12519	9883.5	9486.88	11144.1	1.17469	0.0632508	13.2544	13.0442	13.1386	13.3868	13.44	13.4332	13.6118	13.2708	13.206	13.4389	Q6NZR5S242	0.232954	0.0617777	0.232954	1.20917
Q8BTI8	Srrm2	S1097	S	Serine/arginine repetitive matrix protein 2	sp|Q8BTI8|SRRM2_MOUSE Serine/arginine repetitive matrix protein 2 OS=Mus musculus (Mouse) OX=10090 GN=Srrm2 PE=1 SV=3	1	KLKSGMSPEQSKT	SGMS(1)PEQSK	922600	925660	773090	768470	896970	938490	1130600	1016700	847455	995690	1.17492	0.0714894	19.8153	19.8201	19.5603	19.5516	19.7747	19.84	20.1087	19.9555	19.6868	19.9197	Q8BTI8S1097	0.232857	0.0689225	0.232857	1.16164
P97855	G3bp1	S149	S	Ras GTPase-activating protein-binding protein 1	sp|P97855|G3BP1_MOUSE Ras GTPase-activating protein-binding protein 1 OS=Mus musculus (Mouse) OX=10090 GN=G3bp1 PE=1 SV=1	1	TEPQEESEEEVEE	YQDEVFGGFVTEPQEES(1)EEEVEEPEER	436620	469380	394210	369610	366620	443290	617520	567210	417455	498660	1.19452	0.234069	18.736	18.8404	18.5886	18.4956	18.4839	18.7579	19.2361	19.1135	18.6652	18.8979	P97855S149	0.232701	0.261061	0.232701	0.583258
P25322	Ccnd1	T286	T	G1/S-specific cyclin-D1	sp|P25322|CCND1_MOUSE G1/S-specific cyclin-D1 OS=Mus musculus (Mouse) OX=10090 GN=Ccnd1 PE=1 SV=1	1	EAGLACTPTDVRD	ATEEEGEVEEEAGLACT(0.851)PT(0.149)DVR	13236	9337.7	11088	10731	12110	12013	13783	13961	11098.2	12966.8	1.16837	0.100081	13.6922	13.1889	13.4367	13.3895	13.5639	13.5523	13.7506	13.7691	13.4268	13.659	P25322T286	0.232174	0.098557	0.232174	1.00631
Q3TAA7	Stk11ip	T456	T	Serine/threonine-protein kinase 11-interacting protein	sp|Q3TAA7|S11IP_MOUSE Serine/threonine-protein kinase 11-interacting protein OS=Mus musculus (Mouse) OX=10090 GN=Stk11ip PE=1 SV=1	1	KTPALSTPPLDVQ	T(0.008)PALS(0.148)T(0.844)PPLDVQNLETVCSPPAIEDDTK	17001	14969	15043	17025	13672	17027	26559	20046	16009.5	19326	1.20716	0.281107	14.0533	13.8697	13.8768	14.0554	13.7389	14.0555	14.6969	14.291	13.9638	14.1956	Q3TAA7T456	0.231805	0.308677	0.231805	0.510495
Q9JMH9	Myo18a	S102	S	Unconventional myosin-XVIIIa	sp|Q9JMH9|MY18A_MOUSE Unconventional myosin-XVIIIa OS=Mus musculus (Mouse) OX=10090 GN=Myo18a PE=1 SV=2	1	HLSTASSSDDLKG	GSIILDSGHLST(0.003)AS(0.133)S(0.73)S(0.133)DDLKGEEGSFR	9054.3	8593.8	10009	6865.6	7929.3	9183.5	12552	11122	8630.67	10196.7	1.18145	0.245513	13.1444	13.0691	13.289	12.7452	12.953	13.1648	13.6156	13.4411	13.0619	13.2936	Q9JMH9S102	0.231729	0.260117	0.231729	0.584832
Q7TSC1	Prrc2a	S350	S	Protein PRRC2A	sp|Q7TSC1|PRC2A_MOUSE Protein PRRC2A OS=Mus musculus (Mouse) OX=10090 GN=Prrc2a PE=1 SV=1	1;2	EEDGRDSDEEGAE	LKFS(1)DEEDGRDS(1)DEEGAEGHK	81627	58138	73062	71975	61121	81829	95382	99368	71200.5	84425	1.18574	0.230125	16.3168	15.8272	16.1568	16.1352	15.8994	16.3203	16.5414	16.6005	16.109	16.3404	Q7TSC1S350	0.231408	0.266628	0.231408	0.574094
Q0P678	Zc3h18	S33	S	Zinc finger CCCH domain-containing protein 18	sp|Q0P678|ZCH18_MOUSE Zinc finger CCCH domain-containing protein 18 OS=Mus musculus (Mouse) OX=10090 GN=Zc3h18 PE=1 SV=1	1	ILRESGSEQDLDG	ES(0.005)GS(0.995)EQDLDGAGER	10127	9675.5	12430	10685	10589	11990	14878	13083	10729.4	12635	1.17761	0.130383	13.3059	13.2401	13.6015	13.3833	13.3703	13.5495	13.8609	13.6754	13.3827	13.614	Q0P678S33	0.231311	0.125188	0.231311	0.902438
Q6DFV3	Arhgap21	S41	S	Rho GTPase-activating protein 21	sp|Q6DFV3|RHG21_MOUSE Rho GTPase-activating protein 21 OS=Mus musculus (Mouse) OX=10090 GN=Arhgap21 PE=1 SV=1	1	DQGEPVSPSEDEP	DQGEPVS(0.964)PS(0.036)EDEPFSWPGPK	16022	9941.1	13587	11320	8658.3	17849	22003	13681	12717.5	15547.8	1.22255	0.403867	13.9678	13.2792	13.7299	13.4666	13.0799	14.1236	14.4254	13.7399	13.6109	13.8422	Q6DFV3S41	0.23131	0.505893	0.23131	0.295941
Q8R4H2	Arhgef12	S1327	S	Rho guanine nucleotide exchange factor 12	sp|Q8R4H2|ARHGC_MOUSE Rho guanine nucleotide exchange factor 12 OS=Mus musculus (Mouse) OX=10090 GN=Arhgef12 PE=1 SV=2	1	DIATCDSPRTSTE	TGTGDIATCDS(1)PR	46041	46522	37168	33318	47143	49495	47831	45102	40762.2	47392.8	1.16266	0.0995953	15.4906	15.5056	15.1818	15.024	15.5248	15.595	15.5457	15.4609	15.3005	15.5316	Q8R4H2S1327	0.231067	0.106601	0.231067	0.972237
Q9WU38	Scnn1b	S633	S	Amiloride-sensitive sodium channel subunit beta	sp|Q9WU38|SCNNB_MOUSE Amiloride-sensitive sodium channel subunit beta OS=Mus musculus (Mouse) OX=10090 GN=Scnn1b PE=1 SV=1	1	DTMESDSEVEAI_	LQPLDTMES(0.006)DS(0.994)EVEAI	7551.5	6994.2	8182.3	5415	6881	6896.9	9447.5	9901.6	7035.75	8281.75	1.1771	0.260483	12.8825	12.7719	12.9983	12.4027	12.7484	12.7517	13.2057	13.2734	12.7639	12.9948	Q9WU38S633	0.230943	0.273894	0.230943	0.562417
E9Q6J5	Bod1l	S2001	S		sp|E9Q6J5|BD1L1_MOUSE Biorientation of chromosomes in cell division protein 1-like 1 OS=Mus musculus (Mouse) OX=10090 GN=Bod1l PE=1 SV=1	1	CEVGHMSPRKNEE	GSDDVLVSGEVPECEVGHMS(1)PR	118920	144610	95341	98597	121990	119190	156700	134530	114367	133102	1.16382	0.235342	16.8596	17.1418	16.5408	16.5893	16.8964	16.8629	17.2576	17.0376	16.7829	17.0136	E9Q6J5S2001	0.230754	0.211884	0.230754	0.673901
O88487	Dync1i2	S98	S	Cytoplasmic dynein 1 intermediate chain 2	sp|O88487|DC1I2_MOUSE Cytoplasmic dynein 1 intermediate chain 2 OS=Mus musculus (Mouse) OX=10090 GN=Dync1i2 PE=1 SV=1	1	EAGSQDSGDGAVG	SVSTPSEAGSQDS(1)GDGAVGSR	14092	13577	12131	11630	16503	12671	15019	16294	12857.5	15121.8	1.1761	0.0756569	13.7826	13.7289	13.5664	13.5056	14.0104	13.6292	13.8745	13.9921	13.6459	13.8766	O88487S98	0.230699	0.0798261	0.230699	1.09786
A2AHC3	Camsap1	S560	S	Calmodulin-regulated spectrin-associated protein 1	sp|A2AHC3|CAMP1_MOUSE Calmodulin-regulated spectrin-associated protein 1 OS=Mus musculus (Mouse) OX=10090 GN=Camsap1 PE=1 SV=1	1	PQMPRTSPQAPGL	T(0.5)S(0.5)PQAPGLVASIR	6266.3	6071.3	5522.6	3059.7	5932.2	5383.6	6063.3	6290	5229.98	5917.27	1.13142	0.40357	12.6134	12.5678	12.4311	11.5792	12.5344	12.3944	12.5659	12.6188	12.2979	12.5284	A2AHC3S560	0.230486	0.387418	0.230486	0.41182
A2AHC3	Camsap1	T559	T	Calmodulin-regulated spectrin-associated protein 1	sp|A2AHC3|CAMP1_MOUSE Calmodulin-regulated spectrin-associated protein 1 OS=Mus musculus (Mouse) OX=10090 GN=Camsap1 PE=1 SV=1	1	SPQMPRTSPQAPG	T(0.5)S(0.5)PQAPGLVASIR	6266.3	6071.3	5522.6	3059.7	5932.2	5383.6	6063.3	6290	5229.98	5917.27	1.13142	0.40357	12.6134	12.5678	12.4311	11.5792	12.5344	12.3944	12.5659	12.6188	12.2979	12.5284	A2AHC3T559	0.230486	0.387418	0.230486	0.41182
Q9ESJ4	Nckipsd	S260	S	NCK-interacting protein with SH3 domain	sp|Q9ESJ4|SPN90_MOUSE NCK-interacting protein with SH3 domain OS=Mus musculus (Mouse) OX=10090 GN=Nckipsd PE=1 SV=2	1;2	SPSKAPSPEPPTE	APS(0.962)PEPPT(0.038)EEVAAET(0.185)NS(0.432)T(0.383)PDDLEAQDALSPETTEEK	45851	39701	40878	39860	40149	50215	56462	49330	41572.5	49039	1.1796	0.0874999	15.4847	15.2769	15.319	15.2827	15.2931	15.6158	15.785	15.5902	15.3408	15.571	Q9ESJ4S260	0.230208	0.088442	0.230208	1.05334
Q5BL07	Pex1	S1182	S	Peroxisome biogenesis factor 1	sp|Q5BL07|PEX1_MOUSE Peroxisome biogenesis factor 1 OS=Mus musculus (Mouse) OX=10090 GN=Pex1 PE=1 SV=2	1	PVFRTPSQEGCQD	T(0.33)PS(0.67)QEGCQDLTQEQR	55394	49074	50151	52715	59223	59121	73786	52613	51833.5	61185.8	1.18043	0.0933436	15.7574	15.5827	15.614	15.6859	15.8539	15.8514	16.1711	15.6831	15.66	15.8899	Q5BL07S1182	0.229854	0.0797356	0.229854	1.09835
E9Q842	Nav2	S1921	S		tr|E9Q842|E9Q842_MOUSE Calponin-homology (CH) domain-containing protein OS=Mus musculus (Mouse) OX=10090 GN=Nav2 PE=1 SV=1	1	QVSISASPRQSLG	APSQVSIS(0.002)AS(0.998)PR	25599	27396	19957	21771	25648	30876	30662	23734	23680.8	27730	1.17099	0.153611	14.6438	14.7417	14.2846	14.4101	14.6466	14.9142	14.9042	14.5347	14.5201	14.7499	E9Q842S1921	0.229846	0.15505	0.229846	0.809529
O88888	Apba3	S122	S	Amyloid beta A4 precursor protein-binding family A member 3	sp|O88888|APBA3_MOUSE Amyloid-beta A4 precursor protein-binding family A member 3 OS=Mus musculus (Mouse) OX=10090 GN=Apba3 PE=1 SV=1	1	LRDEASSPAQSVP	DEAS(0.043)S(0.957)PAQSVPQDPAQTAPR	23175	22044	19110	19107	22101	27006	27272	21672	20859	24512.8	1.17516	0.0942256	14.5003	14.4281	14.222	14.2218	14.4318	14.721	14.7351	14.4035	14.3431	14.5729	O88888S122	0.229815	0.0921728	0.229815	1.0354
B1AV60	Nhs	S412	S		tr|B1AV60|B1AV60_MOUSE NHS actin-remodeling regulator OS=Mus musculus (Mouse) OX=10090 GN=Nhs PE=1 SV=1	1	VQQEIDSDESPVA	VQQEIDS(0.986)DES(0.014)PVAR	35265	31614	30770	30157	36861	32407	48446	33783	31951.5	37874.2	1.18537	0.172029	15.1059	14.9483	14.9092	14.8802	15.1698	14.984	15.5641	15.044	14.9609	15.1905	B1AV60S412	0.229564	0.151637	0.229564	0.819196
Q8BTI8	Srrm2	S1214	S	Serine/arginine repetitive matrix protein 2	sp|Q8BTI8|SRRM2_MOUSE Serine/arginine repetitive matrix protein 2 OS=Mus musculus (Mouse) OX=10090 GN=Srrm2 PE=1 SV=3	1	LSQVLPSLSPEHK	SEQPLSQVLPS(0.576)LS(0.424)PEHK	6967.3	6927.6	7653.5	5735.1	6504	8099	7732.8	9826.4	6820.88	8040.55	1.17882	0.175129	12.7664	12.7581	12.9019	12.4856	12.6671	12.9835	12.9168	13.2624	12.728	12.9575	Q8BTI8S1214	0.229458	0.177666	0.229458	0.750396
Q8BIQ5	Cstf2	S113	S	Cleavage stimulation factor subunit 2	sp|Q8BIQ5|CSTF2_MOUSE Cleavage stimulation factor subunit 2 OS=Mus musculus (Mouse) OX=10090 GN=Cstf2 PE=1 SV=2	1	GAPVIESPYGESI	SLGTGAPVIES(0.982)PY(0.017)GES(0.001)ISPEDAPESISK	11791	6942.6	8112.1	8549.5	8586.7	10866	10948	10486	8848.8	10221.7	1.15515	0.287498	13.5254	12.7613	12.9859	13.0616	13.0679	13.4075	13.4184	13.3562	13.0835	13.3125	Q8BIQ5S113	0.228959	0.251701	0.228959	0.599116
P51830	Adcy9	S1332	S	Adenylate cyclase type 9	sp|P51830|ADCY9_MOUSE Adenylate cyclase type 9 OS=Mus musculus (Mouse) OX=10090 GN=Adcy9 PE=1 SV=1	1	KAIEKDSCEDIGV	AIEKDS(1)CEDIGVEEASELSK	3987.2	3368.2	3219.3	3134.5	3547.9	3608.6	3898.2	5122.5	3427.3	4044.3	1.18003	0.18758	11.9612	11.7178	11.6525	11.614	11.7927	11.8172	11.9286	12.3226	11.7364	11.9653	P51830S1332	0.228931	0.166381	0.228931	0.778897
Q9CQG2	Mettl16	S425	S	Methyltransferase-like protein 16	sp|Q9CQG2|MET16_MOUSE RNA N6-adenosine-methyltransferase METTL16 OS=Mus musculus (Mouse) OX=10090 GN=Mettl16 PE=1 SV=1	1	GQDVAHSPQESAL	ELSSGQDVAHS(1)PQESALCGLDVPGGEAAADGGHCLSQK	31092	19480	26444	23230	23174	27275	36534	30387	25061.5	29342.5	1.17082	0.296042	14.9243	14.2497	14.6907	14.5037	14.5002	14.7353	15.157	14.8912	14.5921	14.8209	Q9CQG2S425	0.228828	0.292983	0.228828	0.533157
P62960	Ybx1	S312	S	Nuclease-sensitive element-binding protein 1	sp|P62960|YBOX1_MOUSE Y-box-binding protein 1 OS=Mus musculus (Mouse) OX=10090 GN=Ybx1 PE=1 SV=3	1	PPAENSSAPEAEQ	AADPPAENS(0.131)S(0.869)APEAEQGGAE	103170	100220	106090	97644	99957	109830	145920	126090	101781	120449	1.18342	0.117528	16.6547	16.6128	16.6949	16.5752	16.609	16.7449	17.1548	16.9441	16.6344	16.8632	P62960S312	0.228799	0.109546	0.228799	0.960404
Q8CJ40	Crocc	S464	S	Rootletin	sp|Q8CJ40|CROCC_MOUSE Rootletin OS=Mus musculus (Mouse) OX=10090 GN=Crocc PE=1 SV=2	1	LAQAALSDTESGV	DLAQAALS(0.987)DT(0.013)ESGVQLSSSER	11981	10227	9089.9	11105	10271	17155	16229	8155.9	10600.7	12952.7	1.22187	0.344871	13.5485	13.3201	13.15	13.4389	13.3263	14.0663	13.9863	12.9936	13.3644	13.5931	Q8CJ40S464	0.228755	0.434684	0.228755	0.361826
P26443	Glud1	S128	S	Glutamate dehydrogenase 1, mitochondrial	sp|P26443|DHE3_MOUSE Glutamate dehydrogenase 1, mitochondrial OS=Mus musculus (Mouse) OX=10090 GN=Glud1 PE=1 SV=1	1	IRRDDGSWEVIEG	DDGS(1)WEVIEGYR	25588	25331	23560	31060	33632	27940	30581	31113	26384.8	30816.5	1.16797	0.0684273	14.6432	14.6286	14.5241	14.9228	15.0375	14.77	14.9003	14.9252	14.6797	14.9083	P26443S128	0.228638	0.0650414	0.228638	1.18681
Q80X50	Ubap2l	S629	S	Ubiquitin-associated protein 2-like	sp|Q80X50|UBP2L_MOUSE Ubiquitin-associated protein 2-like OS=Mus musculus (Mouse) OX=10090 GN=Ubap2l PE=1 SV=1	1	PSSISSSPQKDLT	YPSSISS(0.018)S(0.981)PQK	62684	72157	58939	50717	61542	77648	82715	64439	61124.2	71586	1.17116	0.173163	15.9358	16.1389	15.8469	15.6302	15.9093	16.2447	16.3359	15.9756	15.8879	16.1164	Q80X50S629	0.228419	0.17218	0.228419	0.764018
B2RUJ5	Apba1	S571	S	Amyloid beta A4 precursor protein-binding family A member 1	sp|B2RUJ5|APBA1_MOUSE Amyloid-beta A4 precursor protein-binding family A member 1 OS=Mus musculus (Mouse) OX=10090 GN=Apba1 PE=1 SV=2	1	RRRMPRSNSQENV	S(0.5)NS(0.5)QENVEASHPSQDGK	11477	13089	12289	11730	12662	12428	20034	12939	12146.2	14515.8	1.19508	0.253581	13.4865	13.6761	13.5851	13.5179	13.6282	13.6013	14.2902	13.6594	13.5664	13.7948	B2RUJ5S571	0.228401	0.229571	0.228401	0.639082
B2RUJ5	Apba1	S573	S	Amyloid beta A4 precursor protein-binding family A member 1	sp|B2RUJ5|APBA1_MOUSE Amyloid-beta A4 precursor protein-binding family A member 1 OS=Mus musculus (Mouse) OX=10090 GN=Apba1 PE=1 SV=2	1	RMPRSNSQENVEA	S(0.5)NS(0.5)QENVEASHPSQDGK	11477	13089	12289	11730	12662	12428	20034	12939	12146.2	14515.8	1.19508	0.253581	13.4865	13.6761	13.5851	13.5179	13.6282	13.6013	14.2902	13.6594	13.5664	13.7948	B2RUJ5S573	0.228401	0.229571	0.228401	0.639082
Q9QYB8	Add2	S594	S	Beta-adducin	sp|Q9QYB8|ADDB_MOUSE Beta-adducin OS=Mus musculus (Mouse) OX=10090 GN=Add2 PE=1 SV=4	1	ATEKPGSPVKSTP	LEQEQEGEKDIATEKPGS(1)PVK	22440	30569	30789	30585	29578	30396	42603	31752	28595.8	33582.2	1.17438	0.222888	14.4538	14.8998	14.9101	14.9005	14.8522	14.8916	15.3787	14.9546	14.7911	15.0193	Q9QYB8S594	0.228207	0.2175	0.228207	0.66254
B2RT41	Zfc3h1	T769	T		tr|B2RT41|B2RT41_MOUSE Zinc finger, C3H1-type-containing OS=Mus musculus (Mouse) OX=10090 GN=Zfc3h1 PE=1 SV=1	1	ENDPLRTPEALPE	S(0.031)EKENDPLRT(0.969)PEALPEEK	14722	12259	10502	11618	12614	14687	14483	15450	12275.2	14308.5	1.16564	0.107889	13.8457	13.5816	13.3584	13.5041	13.6227	13.8423	13.8221	13.9153	13.5724	13.8006	B2RT41T769	0.228173	0.105501	0.228173	0.976744
Q9JL04	Fmn2	Y1153	Y	Formin-2	sp|Q9JL04|FMN2_MOUSE Formin-2 OS=Mus musculus (Mouse) OX=10090 GN=Fmn2 PE=1 SV=2	1	RPMKPLYWTRIQL	QLIEPCRPMKPLY(0.951)WT(0.049)R	94750	71930	76744	70451	71207	83200	108810	107590	78468.8	92701.8	1.18138	0.236934	16.5318	16.1343	16.2278	16.1043	16.1197	16.3443	16.7315	16.7152	16.2496	16.4777	Q9JL04Y1153	0.228105	0.247895	0.228105	0.605732
O54988	Slk	S347	S	STE20-like serine/threonine-protein kinase	sp|O54988|SLK_MOUSE STE20-like serine/threonine-protein kinase OS=Mus musculus (Mouse) OX=10090 GN=Slk PE=1 SV=2	1	SDLSIASSEEDKL	ASSDLSIAS(0.972)S(0.028)EEDK	25632	24481	29035	28636	26569	29855	39852	31064	26946	31835	1.18144	0.159925	14.6457	14.5794	14.8255	14.8055	14.6975	14.8657	15.2824	14.923	14.714	14.9421	O54988S347	0.228095	0.147143	0.228095	0.83226
Q80U59	Kiaa0232	S155	S	Uncharacterized protein KIAA0232	sp|Q80U59|K0232_MOUSE Uncharacterized protein KIAA0232 OS=Mus musculus (Mouse) OX=10090 GN=Kiaa0232 PE=1 SV=2	1;2	HKKLEGSPSPEEE	LEGS(0.858)PS(0.142)PEEELSPTAK	7540.9	6844.7	5350.2	6031.1	5727.8	9231.7	9389.8	6312.5	6441.73	7665.45	1.18997	0.296383	12.8805	12.7408	12.3854	12.5582	12.4838	13.1724	13.1969	12.624	12.6412	12.8693	Q80U59S155	0.228036	0.326767	0.228036	0.485762
Q9WV69	Dmtn	S92	S	Dematin	sp|Q9WV69|DEMA_MOUSE Dematin OS=Mus musculus (Mouse) OX=10090 GN=Dmtn PE=1 SV=1	1;2	LSPKSTSPPPSPE	S(0.005)T(0.005)S(0.989)PPPSPEVWAESR	321610	421070	333840	307110	375820	433570	475040	337110	345908	405385	1.17195	0.186325	18.295	18.6837	18.3488	18.2284	18.5197	18.7259	18.8577	18.3629	18.389	18.6165	Q9WV69S92	0.227573	0.177911	0.227573	0.749798
Q9CRB0	Snx24	S116	S	Sorting nexin-24	sp|Q9CRB0|SNX24_MOUSE Sorting nexin-24 OS=Mus musculus (Mouse) OX=10090 GN=Snx24 PE=1 SV=1	1	KAESCGSFDETES	AES(0.023)CGS(0.977)FDETESEESSK	73526	80603	75788	65511	76239	79867	110190	82384	73857	87170	1.18025	0.163649	16.166	16.2985	16.2097	15.9994	16.2182	16.2853	16.7496	16.3301	16.1684	16.3958	Q9CRB0S116	0.227405	0.144396	0.227405	0.840446
Q99PP7	Trim33	S1120	S	E3 ubiquitin-protein ligase TRIM33	sp|Q99PP7|TRI33_MOUSE E3 ubiquitin-protein ligase TRIM33 OS=Mus musculus (Mouse) OX=10090 GN=Trim33 PE=1 SV=2	1;2	GEVTEDSDEDFIQ	TFTPLPEFEQDEDDGEVT(1)EDS(1)DEDFIQPR	21884	25414	23951	27831	25311	27909	32851	29981	24770	29013	1.1713	0.0814011	14.4176	14.6333	14.5478	14.7644	14.6275	14.7684	15.0036	14.8718	14.5908	14.8178	Q99PP7S1120	0.227051	0.0801718	0.227051	1.09598
E9Q394	Akap13	S856	S		sp|E9Q394|AKP13_MOUSE A-kinase anchor protein 13 OS=Mus musculus (Mouse) OX=10090 GN=Akap13 PE=1 SV=1	1	TSMGNTSPVGIGG	T(0.041)S(0.041)MGNT(0.168)S(0.75)PVGIGGEQEGSSPTATLEVLSDSLLHNVDK	5097.3	5517.9	5638.9	4046	5371.1	5394.6	6393.2	6500.1	5075.02	5914.75	1.16546	0.127714	12.3155	12.4299	12.4612	11.9823	12.391	12.3973	12.6423	12.6662	12.2972	12.5242	E9Q394S856	0.226993	0.138534	0.226993	0.858443
Q62093	Srsf2	S191	S	Serine/arginine-rich splicing factor 2	sp|Q62093|SRSF2_MOUSE Serine/arginine-rich splicing factor 2 OS=Mus musculus (Mouse) OX=10090 GN=Srsf2 PE=1 SV=4	1	SRSRSRSPPPVSK	S(0.031)RS(0.969)PPPVSK	394840	239800	300330	287450	258520	310510	402700	474440	305605	361542	1.18304	0.371741	18.5909	17.8715	18.1962	18.133	17.9799	18.2443	18.6193	18.8559	18.1979	18.4249	Q62093S191	0.226972	0.389697	0.226972	0.409272
Q8BTV2	Cpsf7	S48	S	Cleavage and polyadenylation specificity factor subunit 7	sp|Q8BTV2|CPSF7_MOUSE Cleavage and polyadenylation specificity factor subunit 7 OS=Mus musculus (Mouse) OX=10090 GN=Cpsf7 PE=1 SV=2	1	SDDRSSSTEPPPP	S(0.002)S(0.027)S(0.789)T(0.182)EPPPPVR	18295	17352	15509	16323	18454	22629	19893	18122	16869.8	19774.5	1.17219	0.0506907	14.1592	14.0828	13.9208	13.9946	14.1716	14.4659	14.28	14.1455	14.0394	14.2657	Q8BTV2S48	0.226387	0.0445176	0.226387	1.35147
Q9D6Z1	Nop56	S554	S	Nucleolar protein 56	sp|Q9D6Z1|NOP56_MOUSE Nucleolar protein 56 OS=Mus musculus (Mouse) OX=10090 GN=Nop56 PE=1 SV=2	1	KKKRKFSEEPEVA	FS(1)EEPEVAANFTK	50712	34623	27532	25283	35362	38580	46983	35699	34537.5	39156	1.13372	0.494595	15.63	15.0794	14.7488	14.6259	15.1099	15.2356	15.5199	15.1236	15.021	15.2472	Q9D6Z1S554	0.226185	0.389298	0.226185	0.409718
Q6NS82	Retreg2	S342	S	Protein FAM134A	sp|Q6NS82|RETR2_MOUSE Reticulophagy regulator 2 OS=Mus musculus (Mouse) OX=10090 GN=Retreg2 PE=1 SV=2	1;3	DQQSLPSEPEEAL	ATTPQLTDVSEDLDQQS(0.216)LPS(0.784)EPEEALNR	3232.6	3140.1	1956.4	3484.7	3288.4	2999	4367.3	3007.9	2953.45	3415.65	1.15649	0.363384	11.6585	11.6166	10.934	11.7668	11.6832	11.5503	12.0925	11.5545	11.494	11.7201	Q6NS82S342	0.226156	0.360484	0.226156	0.443114
Q9CX66	D10Wsu102e	S177	S	Uncharacterized protein C12orf45 homolog	sp|Q9CX66|CL045_MOUSE Uncharacterized protein C12orf45 homolog OS=Mus musculus (Mouse) OX=10090 GN=D10Wsu102e PE=1 SV=1	1	KIEILDSPASKKK	IEILDS(1)PASK	71340	73611	51900	44590	66248	86131	72852	54682	60360.2	69978.2	1.15934	0.360573	16.1224	16.1676	15.6634	15.4444	16.0156	16.3942	16.1527	15.7388	15.8495	16.0753	Q9CX66S177	0.225839	0.351082	0.225839	0.454592
Q61235	Sntb2	S202	S	Beta-2-syntrophin	sp|Q61235|SNTB2_MOUSE Beta-2-syntrophin OS=Mus musculus (Mouse) OX=10090 GN=Sntb2 PE=1 SV=2	1	EGASPQSPSFSGS	KPSLVSDLPWEGASPQS(0.976)PS(0.023)FS(0.001)GSEDSGSPK	5264.7	1777.6	1214.2	2388	2595.5	2242.3	2535.3	3438.7	2661.12	2702.95	1.01572	0.965821	12.3621	10.7957	10.2458	11.2216	11.3418	11.1308	11.3079	11.7476	11.1563	11.382	Q61235S202	0.22573	0.646231	0.22573	0.189612
Q60974	Ncor1	S2165	S	Nuclear receptor corepressor 1	sp|Q60974|NCOR1_MOUSE Nuclear receptor corepressor 1 OS=Mus musculus (Mouse) OX=10090 GN=Ncor1 PE=1 SV=1	1	EPYEPISPPQGPA	SHIPSEPYEPIS(1)PPQGPAVHEK	19312	15264	13937	14493	14932	18188	22507	18213	15751.5	18460	1.17195	0.219084	14.2372	13.8978	13.7666	13.8231	13.8661	14.1507	14.4581	14.1527	13.9312	14.1569	Q60974S2165	0.225707	0.209088	0.225707	0.679672
Q99NH0	Ankrd17	S2401	S	Ankyrin repeat domain-containing protein 17	sp|Q99NH0|ANR17_MOUSE Ankyrin repeat domain-containing protein 17 OS=Mus musculus (Mouse) OX=10090 GN=Ankrd17 PE=1 SV=2	1	SGVRAPSPAPSSV	APS(0.996)PAPS(0.002)S(0.002)VPLGSEKPSSVSQDR	10297	8580.2	7456.8	7441.9	7902.1	8862.3	11253	11625	8443.98	9910.6	1.17369	0.24174	13.3299	13.0668	12.8643	12.8615	12.948	13.1135	13.458	13.5049	13.0306	13.2561	Q99NH0S2401	0.225481	0.243673	0.225481	0.613192
Q9EP71	Rai14	S413	S	Ankycorbin	sp|Q9EP71|RAI14_MOUSE Ankycorbin OS=Mus musculus (Mouse) OX=10090 GN=Rai14 PE=1 SV=1	1	PSSDAKSSPPVEH	S(0.5)S(0.5)PPVEHPAGTSTTDNDVIIR	11902	10174	11254	11649	9145.4	16356	14830	13371	11244.8	13425.6	1.19394	0.221175	13.5389	13.3126	13.4582	13.5079	13.1588	13.9975	13.8562	13.7068	13.4544	13.6799	Q9EP71S413	0.225457	0.280804	0.225457	0.551596
Q9EP71	Rai14	S414	S	Ankycorbin	sp|Q9EP71|RAI14_MOUSE Ankycorbin OS=Mus musculus (Mouse) OX=10090 GN=Rai14 PE=1 SV=1	1	SSDAKSSPPVEHP	S(0.5)S(0.5)PPVEHPAGTSTTDNDVIIR	11902	10174	11254	11649	9145.4	16356	14830	13371	11244.8	13425.6	1.19394	0.221175	13.5389	13.3126	13.4582	13.5079	13.1588	13.9975	13.8562	13.7068	13.4544	13.6799	Q9EP71S414	0.225457	0.280804	0.225457	0.551596
P97310	Mcm2	S139	S	DNA replication licensing factor MCM2	sp|P97310|MCM2_MOUSE DNA replication licensing factor MCM2 OS=Mus musculus (Mouse) OX=10090 GN=Mcm2 PE=1 SV=3	1	RGLLYDSSEEDEE	GLLYDS(0.909)S(0.091)EEDEERPAR	245720	253880	254850	233180	262070	261160	306600	329940	246908	289942	1.1743	0.0516222	17.9067	17.9538	17.9593	17.8311	17.9996	17.9946	18.226	18.3318	17.9127	18.138	P97310S139	0.225298	0.0450348	0.225298	1.34645
P59808	Sash1	T245	T	SAM and SH3 domain-containing protein 1	sp|P59808|SASH1_MOUSE SAM and SH3 domain-containing protein 1 OS=Mus musculus (Mouse) OX=10090 GN=Sash1 PE=1 SV=1	1	EQSDDETEDSVKF	EQS(0.419)DDET(0.581)EDSVK	199850	260730	231050	226130	231040	279210	325520	242010	229440	269445	1.17436	0.156782	17.6086	17.9922	17.8178	17.7868	17.8178	18.091	18.3124	17.8847	17.8013	18.0265	P59808T245	0.225119	0.150232	0.225119	0.823236
Q9R1C7	Prpf40a	S884	S	Pre-mRNA-processing factor 40 homolog A	sp|Q9R1C7|PR40A_MOUSE Pre-mRNA-processing factor 40 homolog A OS=Mus musculus (Mouse) OX=10090 GN=Prpf40a PE=1 SV=1	1	KSDSPESDTEREK	SDSPES(0.998)DT(0.001)ER	219210	217710	207130	201430	209580	228330	278250	278850	211370	248752	1.17686	0.0848807	17.742	17.732	17.6602	17.6199	17.6771	17.8008	18.086	18.0891	17.6885	17.9133	Q9R1C7S884	0.224739	0.0821849	0.224739	1.08521
Q9Z2H5	Epb41l1	S461	S	Band 4.1-like protein 1	sp|Q9Z2H5|E41L1_MOUSE Band 4.1-like protein 1 OS=Mus musculus (Mouse) OX=10090 GN=Epb41l1 PE=1 SV=2	1;2	REDDAESGGRRSE	EDDAES(1)GGRRS(1)EAEEGEVR	9396.9	8378.5	9060.3	7583.2	8475.6	12782	11449	8124.3	8604.73	10207.7	1.18629	0.231916	13.198	13.0325	13.1453	12.8886	13.0491	13.6418	13.4829	12.988	13.0661	13.2905	Q9Z2H5S461	0.224377	0.246544	0.224377	0.608106
Q8BVK9	Sp110	S177	S	Sp110 nuclear body protein	sp|Q8BVK9|SP110_MOUSE Sp110 nuclear body protein OS=Mus musculus (Mouse) OX=10090 GN=Sp110 PE=1 SV=1	1	DEQPSPSPRAVPL	ATAQPIIEILDEQPS(0.256)PS(0.744)PR	2253.6	1986	3386	2583.8	1708.1	1920	4145.4	5364.6	2552.35	3284.53	1.28686	0.463973	11.138	10.9556	11.7254	11.3353	10.7382	10.9069	12.0173	12.3893	11.2886	11.5129	Q8BVK9S177	0.224327	0.627875	0.224327	0.202127
Q6P4S6	Sik3	S533	S	Serine/threonine-protein kinase SIK3	sp|Q6P4S6|SIK3_MOUSE Serine/threonine-protein kinase SIK3 OS=Mus musculus (Mouse) OX=10090 GN=Sik3 PE=1 SV=3	1	TPVDEESSDGEPD	GPSPLVTMTPAVPAVTPVDEES(0.564)S(0.435)DGEPDQEAVQR	25544	27605	27287	24906	25921	31086	32155	34387	26335.5	30887.2	1.17284	0.0544717	14.6407	14.7526	14.7359	14.6042	14.6618	14.924	14.9728	15.0696	14.6834	14.907	Q6P4S6S533	0.223668	0.0554528	0.223668	1.25608
Q02357	Ank1	T862	T	Ankyrin-1	sp|Q02357|ANK1_MOUSE Ankyrin-1 OS=Mus musculus (Mouse) OX=10090 GN=Ank1 PE=1 SV=2	1	PRIPCVTPETVVI	IPCVT(1)PETVVIR	72375	91817	95533	85940	100260	102480	133640	73840	86416.2	102555	1.18676	0.268836	16.1432	16.4865	16.5437	16.391	16.6134	16.645	17.028	16.1721	16.3911	16.6146	Q02357T862	0.223511	0.297819	0.223511	0.526048
Q99MN1	Kars1	T585	T	Lysine--tRNA ligase	sp|Q99MN1|SYK_MOUSE Lysine--tRNA ligase OS=Mus musculus (Mouse) OX=10090 GN=Kars1 PE=1 SV=1	1	TAATTETPESTEA	KETAAT(0.001)T(0.01)ET(0.989)PESTEASPSV	21922	20272	15361	16502	21225	23127	18673	22817	18514.2	21460.5	1.15913	0.162656	14.4201	14.3072	13.907	14.0104	14.3735	14.4973	14.1887	14.4778	14.1612	14.3843	Q99MN1T585	0.223156	0.162371	0.223156	0.789491
Q6PFD9	Nup98	S934	S	Nuclear pore complex protein Nup98-Nup96;Nuclear pore complex protein Nup98;Nuclear pore complex protein Nup96	sp|Q6PFD9|NUP98_MOUSE Nuclear pore complex protein Nup98-Nup96 OS=Mus musculus (Mouse) OX=10090 GN=Nup98 PE=1 SV=2	1	PPPQSQSPEVEQL	PAPPPQSQS(1)PEVEQLGR	36416	28570	30795	29341	34525	43844	33703	34205	31280.5	36569.2	1.16907	0.129279	15.1523	14.8022	14.9104	14.8406	15.0754	15.4201	15.0406	15.0619	14.9264	15.1495	Q6PFD9S934	0.223104	0.111935	0.223104	0.951033
Q9JLN9	Mtor	S2448	S	Serine/threonine-protein kinase mTOR	sp|Q9JLN9|MTOR_MOUSE Serine/threonine-protein kinase mTOR OS=Mus musculus (Mouse) OX=10090 GN=Mtor PE=1 SV=2	1	SRTRTDSYSAGQS	T(0.135)RT(0.135)DS(0.697)YS(0.026)AGQS(0.007)VEILDGVELGEPAHK	12516	9801.6	6970.4	8568.8	10386	10119	12559	10299	9464.2	10840.8	1.14545	0.331957	13.6115	13.2588	12.767	13.0649	13.3424	13.3048	13.6164	13.3302	13.1755	13.3984	Q9JLN9S2448	0.222898	0.288697	0.222898	0.539558
Q8BTI8	Srrm2	S454	S	Serine/arginine repetitive matrix protein 2	sp|Q8BTI8|SRRM2_MOUSE Serine/arginine repetitive matrix protein 2 OS=Mus musculus (Mouse) OX=10090 GN=Srrm2 PE=1 SV=3	1;2	RREISSSPTSKNR	EIS(0.901)S(0.099)S(0.986)PT(0.011)S(0.002)K	57119	43100	42371	42556	43152	49498	55364	69634	46286.5	54412	1.17555	0.271445	15.8017	15.3954	15.3708	15.3771	15.3971	15.5951	15.7567	16.0875	15.4862	15.7091	Q8BTI8S454	0.22286	0.261905	0.22286	0.581856
Q8CI11	Gnl3	S505	S	Guanine nucleotide-binding protein-like 3	sp|Q8CI11|GNL3_MOUSE Guanine nucleotide-binding protein-like 3 OS=Mus musculus (Mouse) OX=10090 GN=Gnl3 PE=1 SV=2	1	EETRELSPEQSTA	ELS(0.999)PEQS(0.001)TAGK	224970	233880	209470	193600	218050	240290	298840	252770	215480	252488	1.17174	0.102299	17.7794	17.8354	17.6764	17.5627	17.7343	17.8744	18.189	17.9475	17.7135	17.9363	Q8CI11S505	0.222828	0.0949855	0.222828	1.02234
Q9D5V6	Syap1	S283	S	Synapse-associated protein 1	sp|Q9D5V6|SYAP1_MOUSE Synapse-associated protein 1 OS=Mus musculus (Mouse) OX=10090 GN=Syap1 PE=1 SV=1	1	EEEISTSPGVSEF	SQEDEEEIS(0.012)T(0.157)S(0.674)PGVS(0.157)EFVSDAFDTCSLNQEDLR	2720.8	4494.7	3797.6	3070	3241.4	4128.7	6065.4	3255	3520.78	4172.62	1.18514	0.431151	11.4098	12.134	11.8909	11.584	11.6624	12.0115	12.5664	11.6684	11.7547	11.9772	Q9D5V6S283	0.222496	0.436008	0.222496	0.360505
Q9D279	Misp	S549	S	Mitotic interactor and substrate of PLK1	sp|Q9D279|MISP_MOUSE Mitotic interactor and substrate of PLK1 OS=Mus musculus (Mouse) OX=10090 GN=Misp PE=1 SV=1	1	VPAEDESHEQDSR	NAFFPEVFSPVPAEDES(0.776)HEQDS(0.224)R	8609.5	8877.8	9596.7	5743.1	6531.4	7376.4	16234	9976.6	8206.77	10029.6	1.22211	0.467785	13.0717	13.116	13.2283	12.4876	12.6732	12.8487	13.9867	13.2843	12.9759	13.1982	Q9D279S549	0.222326	0.533212	0.222326	0.2731
Q03265	Atp5f1a	S220	S	ATP synthase subunit alpha, mitochondrial	sp|Q03265|ATPA_MOUSE ATP synthase subunit alpha, mitochondrial OS=Mus musculus (Mouse) OX=10090 GN=Atp5f1a PE=1 SV=1	1	RQTGKTSIAIDTI	T(0.358)S(0.642)IAIDTIINQK	16206	11220	12588	13036	16292	13708	15591	15860	13262.5	15362.8	1.15836	0.130317	13.9842	13.4538	13.6198	13.6702	13.9919	13.7427	13.9284	13.9531	13.682	13.904	Q03265S220	0.222034	0.123276	0.222034	0.90912
Q61127	Nab2	S162	S	NGFI-A-binding protein 2	sp|Q61127|NAB2_MOUSE NGFI-A-binding protein 2 OS=Mus musculus (Mouse) OX=10090 GN=Nab2 PE=1 SV=2	1	RSFSPKSPLELGE	S(0.003)FS(0.187)PKS(0.81)PLELGEK	15390	13856	11509	11923	14822	14609	15285	16360	13169.5	15269	1.15942	0.0760411	13.9097	13.7582	13.4905	13.5415	13.8555	13.8346	13.8998	13.9979	13.675	13.8969	Q61127S162	0.221968	0.0766752	0.221968	1.11535
P10637	Mapt	S491	S	Microtubule-associated protein tau	sp|P10637|TAU_MOUSE Microtubule-associated protein tau OS=Mus musculus (Mouse) OX=10090 GN=Mapt PE=1 SV=3	1;2	ERSGYSSPGSPGT	SGYS(0.007)S(0.993)PGSPGTPGSR	734770	660500	632400	571560	549380	824160	898440	797920	649808	767475	1.18108	0.205939	19.4869	19.3332	19.2705	19.1245	19.0674	19.6526	19.7771	19.6059	19.3038	19.5257	P10637S491	0.22195	0.249285	0.22195	0.603304
Q05AH6	Spindoc	S249	S	Uncharacterized protein C11orf84 homolog	sp|Q05AH6|SPNDC_MOUSE Spindlin interactor and repressor of chromatin-binding protein OS=Mus musculus (Mouse) OX=10090 GN=Spindoc PE=1 SV=1	1	PDPDPPSPESPTE	ILDPDPDPPS(0.735)PES(0.224)PT(0.039)ET(0.002)FAAPAEVR	10898	9614.4	7271.6	7883.7	8753.6	10898	10296	11315	8916.92	10315.6	1.15686	0.210806	13.4118	13.231	12.8281	12.9447	13.0957	13.4118	13.3298	13.4659	13.1039	13.3258	Q05AH6S249	0.221928	0.204941	0.221928	0.688371
Q8CI08	Slain2	S248	S	SLAIN motif-containing protein 2	sp|Q8CI08|SLAI2_MOUSE SLAIN motif-containing protein 2 OS=Mus musculus (Mouse) OX=10090 GN=Slain2 PE=1 SV=2	1	DRNPPLSPQSSID	NPPLS(0.818)PQS(0.124)S(0.059)IDSELSASELDEDSIGSNYK	8478.6	10450	9482.6	8965.7	8387.8	11402	13148	11080	9344.22	11004.5	1.17767	0.171753	13.0496	13.3512	13.2111	13.1302	13.0341	13.477	13.6826	13.4357	13.1855	13.4073	Q8CI08S248	0.221802	0.189964	0.221802	0.721329
Q9DCD5	Tjap1	S527	S	Tight junction-associated protein 1	sp|Q9DCD5|TJAP1_MOUSE Tight junction-associated protein 1 OS=Mus musculus (Mouse) OX=10090 GN=Tjap1 PE=1 SV=1	1	HLHRKDSLTQAQE	DS(0.999)LT(0.001)QAQEQGTVLS	25772	23069	23941	19804	25019	24851	27780	30185	23146.5	26958.8	1.1647	0.0758829	14.6535	14.4937	14.5472	14.2735	14.6107	14.601	14.7618	14.8815	14.492	14.7138	Q9DCD5S527	0.221793	0.077686	0.221793	1.10966
P10923	Spp1	S212	S	Osteopontin	sp|P10923|OSTP_MOUSE Osteopontin OS=Mus musculus (Mouse) OX=10090 GN=Spp1 PE=1 SV=1	1;2	GKGSHESSQLDEP	GS(0.009)HES(0.941)S(0.05)QLDEPSLETHR	37493	31501	40664	30081	29777	44640	45395	44193	34934.8	41001.2	1.17365	0.226654	15.1943	14.9431	15.3115	14.8766	14.8619	15.446	15.4702	15.4315	15.0814	15.3024	P10923S212	0.221066	0.263986	0.221066	0.578419
E9Q784	Zc3h13	T353	T		sp|E9Q784|ZC3HD_MOUSE Zinc finger CCCH domain-containing protein 13 OS=Mus musculus (Mouse) OX=10090 GN=Zc3h13 PE=1 SV=1	1;2	SPRRKRTPSPSYQ	RT(1)PS(0.972)PS(0.028)YQR	12403	11766	10065	8810.4	10788	13212	11106	15089	10761.1	12548.8	1.16612	0.216137	13.5984	13.5223	13.2971	13.105	13.3971	13.6896	13.4391	13.8812	13.3807	13.6017	E9Q784T353	0.221043	0.214661	0.221043	0.668247
Q9JJT9	Phax	S355	S	Phosphorylated adapter RNA export protein	sp|Q9JJT9|PHAX_MOUSE Phosphorylated adapter RNA export protein OS=Mus musculus (Mouse) OX=10090 GN=Phax PE=1 SV=1	1	TNEALASLDEAQE	ETFASDTNEALAS(1)LDEAQEGPGETK	13000	13666	14109	13263	12131	13607	18856	19713	13509.5	16076.8	1.19003	0.225356	13.6662	13.7383	13.7843	13.6951	13.5664	13.7321	14.2027	14.2669	13.721	13.942	Q9JJT9S355	0.221023	0.252957	0.221023	0.596954
Q9R0P4	Smap	S17	S	Small acidic protein	sp|Q9R0P4|SMAP_MOUSE Small acidic protein OS=Mus musculus (Mouse) OX=10090 GN=Smap PE=1 SV=1	1	GVKRSASPDDDLG	S(0.009)AS(0.991)PDDDLGSSNWEAADLGNEER	184650	272460	251330	181470	243120	299870	275780	210590	222478	257340	1.1567	0.292946	17.4944	18.0557	17.9392	17.4694	17.8913	18.194	18.0732	17.6841	17.7397	17.9606	Q9R0P4S17	0.220952	0.282944	0.220952	0.5483
Q8K310	Matr3	S630	S	Matrin-3	sp|Q8K310|MATR3_MOUSE Matrin-3 OS=Mus musculus (Mouse) OX=10090 GN=Matr3 PE=1 SV=1	1	KEQEEKSGEDGEK	EQEEKS(1)GEDGEK	76935	72936	72973	62973	75081	83530	94377	80354	71454.2	83335.5	1.16628	0.0566736	16.2314	16.1543	16.1551	15.9424	16.1962	16.35	16.5261	16.2941	16.1208	16.3416	Q8K310S630	0.220795	0.0552795	0.220795	1.25744
Q8R5F7	Ifih1	S284	S	Interferon-induced helicase C domain-containing protein 1	sp|Q8R5F7|IFIH1_MOUSE Interferon-induced helicase C domain-containing protein 1 OS=Mus musculus (Mouse) OX=10090 GN=Ifih1 PE=1 SV=1	1	SNMGRDSGTMGSD	DS(0.624)GT(0.091)MGS(0.283)DS(0.002)DESVIQTK	25380	29634	28717	25803	28241	38956	34093	27385	27383.5	32168.8	1.17475	0.150889	14.6314	14.855	14.8096	14.6553	14.7855	15.2496	15.0572	14.7411	14.7378	14.9583	Q8R5F7S284	0.220527	0.145485	0.220527	0.837183
Q9Z2D1	Mtmr2	S58	S	Myotubularin-related protein 2	sp|Q9Z2D1|MTMR2_MOUSE Myotubularin-related protein 2 OS=Mus musculus (Mouse) OX=10090 GN=Mtmr2 PE=1 SV=3	1	TSADNFSPDLRVL	SASAISSDSISTSADNFS(1)PDLR	5703.6	7038.7	6303.8	5137.5	8736.5	6264.2	6829.4	6405.6	6045.9	7058.92	1.16756	0.199313	12.4777	12.7811	12.622	12.3269	13.0928	12.6129	12.7375	12.6451	12.5519	12.7721	Q9Z2D1S58	0.220202	0.184665	0.220202	0.733615
Q7TPE5	Slc7a6os	S156	S	Probable RNA polymerase II nuclear localization protein SLC7A6OS	sp|Q7TPE5|S7A6O_MOUSE Probable RNA polymerase II nuclear localization protein SLC7A6OS OS=Mus musculus (Mouse) OX=10090 GN=Slc7a6os PE=1 SV=1	1	TDCRKTSDPDVIL	KT(0.5)S(0.5)DPDVILCNSVELIR	14328	22205	15042	14238	23927	17530	21672	13798	16453.2	19231.8	1.16887	0.383662	13.8065	14.4386	13.8767	13.7975	14.5464	14.0975	14.4035	13.7522	13.9798	14.1999	Q7TPE5S156	0.220073	0.38319	0.220073	0.416586
Q7TPE5	Slc7a6os	T155	T	Probable RNA polymerase II nuclear localization protein SLC7A6OS	sp|Q7TPE5|S7A6O_MOUSE Probable RNA polymerase II nuclear localization protein SLC7A6OS OS=Mus musculus (Mouse) OX=10090 GN=Slc7a6os PE=1 SV=1	1	ATDCRKTSDPDVI	KT(0.5)S(0.5)DPDVILCNSVELIR	14328	22205	15042	14238	23927	17530	21672	13798	16453.2	19231.8	1.16887	0.383662	13.8065	14.4386	13.8767	13.7975	14.5464	14.0975	14.4035	13.7522	13.9798	14.1999	Q7TPE5T155	0.220073	0.38319	0.220073	0.416586
P10637	Mapt	S688	S	Microtubule-associated protein tau	sp|P10637|TAU_MOUSE Microtubule-associated protein tau OS=Mus musculus (Mouse) OX=10090 GN=Mapt PE=1 SV=3	1;2;3	AEIVYKSPVVSGD	TDHGAEIVYKS(1)PVVSGDTSPR	37016	40975	35304	39907	31753	48250	50688	50627	38300.5	45329.5	1.18352	0.188886	15.1759	15.3225	15.1075	15.2844	14.9546	15.5582	15.6294	15.6276	15.2226	15.4425	P10637S688	0.219902	0.24521	0.219902	0.610461
Q03265	Atp5f1a	T64	T	ATP synthase subunit alpha, mitochondrial	sp|Q03265|ATPA_MOUSE ATP synthase subunit alpha, mitochondrial OS=Mus musculus (Mouse) OX=10090 GN=Atp5f1a PE=1 SV=1	1	RILGADTSVDLEE	ILGADT(0.5)S(0.5)VDLEETGR	18957	17059	16733	23932	19193	22223	22058	25298	19170.2	22193	1.15768	0.195856	14.2104	14.0582	14.0304	14.5467	14.2283	14.4398	14.429	14.6267	14.2114	14.431	Q03265T64	0.219515	0.177695	0.219515	0.750324
Q7TQH0	Atxn2l	S562	S	Ataxin-2-like protein	sp|Q7TQH0|ATX2L_MOUSE Ataxin-2-like protein OS=Mus musculus (Mouse) OX=10090 GN=Atxn2l PE=1 SV=1	1	KLQPSSSPETGLD	LQPSS(0.022)S(0.909)PET(0.069)GLDPFPSR	68681	74591	54629	57921	75893	73301	76323	70167	63955.5	73921	1.15582	0.0859834	16.0676	16.1867	15.7374	15.8218	16.2117	16.1615	16.2198	16.0985	15.9534	16.1729	Q7TQH0S562	0.219511	0.0891271	0.219511	1.04999
Q6AW69	Cgnl1	S602	S	Cingulin-like protein 1	sp|Q6AW69|CGNL1_MOUSE Cingulin-like protein 1 OS=Mus musculus (Mouse) OX=10090 GN=Cgnl1 PE=1 SV=2	1	SNQAPNSPSEGNS	AAGSAQGSNQAPNS(1)PSEGNSLLDQK	72806	44651	52954	55682	55376	73392	72632	59653	56523.2	65263.2	1.15463	0.286207	16.1518	15.4464	15.6925	15.7649	15.757	16.1633	16.1483	15.8643	15.7639	15.9832	Q6AW69S602	0.219346	0.264598	0.219346	0.577413
Q9CQS5	Riok2	S337	S	Serine/threonine-protein kinase RIO2	sp|Q9CQS5|RIOK2_MOUSE Serine/threonine-protein kinase RIO2 OS=Mus musculus (Mouse) OX=10090 GN=Riok2 PE=1 SV=1	1;2	DSDFTFSDEEMLE	ITETEEDS(0.995)DFT(0.005)FS(1)DEEMLEK	28507	27982	30864	29933	28993	28174	46872	35358	29321.5	34849.2	1.18852	0.252534	14.799	14.7722	14.9136	14.8694	14.8234	14.7821	15.5164	15.1097	14.8386	15.0579	Q9CQS5S337	0.219339	0.250301	0.219339	0.601538
E9Q616	Ahnak	S5617	S		tr|E9Q616|E9Q616_MOUSE PDZ domain-containing protein OS=Mus musculus (Mouse) OX=10090 GN=Ahnak PE=1 SV=1	1	AGKLQGSGVSLAS	LQGS(0.993)GVS(0.007)LASK	24241	21247	18782	21630	22394	25274	28785	23574	21475	25006.8	1.16446	0.0951103	14.5652	14.375	14.1971	14.4007	14.4508	14.6254	14.813	14.5249	14.3845	14.6035	E9Q616S5617	0.219047	0.0906889	0.219047	1.04245
Q64337	Sqstm1	S334	S	Sequestosome-1	sp|Q64337|SQSTM_MOUSE Sequestosome-1 OS=Mus musculus (Mouse) OX=10090 GN=Sqstm1 PE=1 SV=1	1	MESGNCSGGDDDW	IALESVGQPEEQMES(0.063)GNCS(0.93)GGDDDWT(0.007)HLSSK	7816	8602.5	7168	8891.3	10118	8539.4	10876	8368.3	8119.45	9475.42	1.167	0.110525	12.9322	13.0705	12.8074	13.1182	13.3046	13.0599	13.4089	13.0307	12.9821	13.201	Q64337S334	0.218962	0.108656	0.218962	0.963946
Q920R0	Als2	S486	S	Alsin	sp|Q920R0|ALS2_MOUSE Alsin OS=Mus musculus (Mouse) OX=10090 GN=Als2 PE=1 SV=3	1	GLLSQVSPRLLRK	LSLPGLLSQVS(1)PR	45279	44527	51262	49957	44314	52844	62245	64965	47756.2	56092	1.17455	0.146284	15.4666	15.4424	15.6456	15.6084	15.4355	15.6895	15.9257	15.9874	15.5407	15.7595	Q920R0S486	0.218756	0.157453	0.218756	0.802849
Q80UE6	Wnk4	S1014	S	Serine/threonine-protein kinase WNK4	sp|Q80UE6|WNK4_MOUSE Serine/threonine-protein kinase WNK4 OS=Mus musculus (Mouse) OX=10090 GN=Wnk4 PE=1 SV=1	1	PPLQPASPTLSRS	EPAEPPLQPAS(0.979)PT(0.02)LS(0.001)R	193390	174160	169810	146420	177440	194530	209960	211810	170945	198435	1.16081	0.0707258	17.5612	17.4101	17.3736	17.1598	17.437	17.5696	17.6798	17.6924	17.3761	17.5947	Q80UE6S1014	0.218562	0.075546	0.218562	1.12179
Q9D4C5	Eaf1	T157	T	ELL-associated factor 1	sp|Q9D4C5|EAF1_MOUSE ELL-associated factor 1 OS=Mus musculus (Mouse) OX=10090 GN=Eaf1 PE=1 SV=2	1	PPAGPKTSPLKDN	T(0.5)S(0.5)PLKDNPSPEPQLDDIKR	10048	10903	11062	10073	10849	11605	13153	13511	10521.5	12279.5	1.16709	0.0427117	13.2946	13.4124	13.4333	13.2982	13.4053	13.5025	13.6831	13.7218	13.3596	13.5782	Q9D4C5T157	0.218524	0.0396021	0.218524	1.40228
Q6P542	Abcf1	S138	S	ATP-binding cassette sub-family F member 1	sp|Q6P542|ABCF1_MOUSE ATP-binding cassette sub-family F member 1 OS=Mus musculus (Mouse) OX=10090 GN=Abcf1 PE=1 SV=1	1	ALIQDDSEEEEEE	GGNVFEALIQDDS(1)EEEEEEEENR	427820	354850	373030	380960	373900	422880	492510	507690	384165	449245	1.16941	0.110923	18.7066	18.4368	18.5089	18.5393	18.5123	18.6899	18.9098	18.9536	18.5479	18.7664	Q6P542S138	0.218464	0.111879	0.218464	0.951253
P42567	Eps15	S816	S	Epidermal growth factor receptor substrate 15	sp|P42567|EPS15_MOUSE Epidermal growth factor receptor substrate 15 OS=Mus musculus (Mouse) OX=10090 GN=Eps15 PE=1 SV=1	1	PFPGNDSPKEKDP	LNDPFQPFPGNDS(1)PK	24179	17749	13009	15331	16915	22142	22809	18344	17567	20052.5	1.14149	0.409292	14.5615	14.1155	13.6672	13.9042	14.046	14.4345	14.4773	14.163	14.0621	14.2802	P42567S816	0.218136	0.353291	0.218136	0.451867
Q52KI8	Srrm1	S647	S	Serine/arginine repetitive matrix protein 1	sp|Q52KI8|SRRM1_MOUSE Serine/arginine repetitive matrix protein 1 OS=Mus musculus (Mouse) OX=10090 GN=Srrm1 PE=1 SV=2	1	KRRASPSPPPKRR	AS(0.001)PS(0.999)PPPK	812470	483070	609580	588760	513440	675930	807940	919340	623470	729162	1.16952	0.378854	19.632	18.8819	19.2175	19.1673	18.9698	19.3665	19.6239	19.8102	19.2247	19.4426	Q52KI8S647	0.217969	0.396476	0.217969	0.401783
Q9ESC8	Aff4	S701	S	AF4/FMR2 family member 4	sp|Q9ESC8|AFF4_MOUSE AF4/FMR2 family member 4 OS=Mus musculus (Mouse) OX=10090 GN=Aff4 PE=1 SV=1	1	ELLSPLSEPDDRY	ELLS(0.001)PLS(0.999)EPDDRYPLIVK	17748	15734	12957	11836	12905	14690	20145	20518	14568.8	17064.5	1.17131	0.327802	14.1154	13.9416	13.6614	13.5309	13.6556	13.8425	14.2981	14.3246	13.8123	14.0302	Q9ESC8S701	0.217905	0.345781	0.217905	0.461199
Q8BTI8	Srrm2	S1048	S	Serine/arginine repetitive matrix protein 2	sp|Q8BTI8|SRRM2_MOUSE Serine/arginine repetitive matrix protein 2 OS=Mus musculus (Mouse) OX=10090 GN=Srrm2 PE=1 SV=3	1	MQTQVESPLLQSK	GHTQTWPDTSSPEVMQT(0.029)QVES(0.968)PLLQS(0.003)K	7662.1	8415.6	6988.3	6958.6	6870.9	7963.9	9571.2	10954	7506.15	8840	1.1777	0.214229	12.9035	13.0389	12.7707	12.7646	12.7463	12.9593	13.2245	13.4192	12.8694	13.0873	Q8BTI8S1048	0.217879	0.225506	0.217879	0.646842
Q8CGB6	Tns2	S1087	S	Tensin-2	sp|Q8CGB6|TNS2_MOUSE Tensin-2 OS=Mus musculus (Mouse) OX=10090 GN=Tns2 PE=1 SV=1	1	GSGQQPSPPARST	HLPGSGQQPS(1)PPAR	21659	21665	17334	19931	20029	22014	26547	25334	20147.2	23481	1.16547	0.115603	14.4027	14.4031	14.0813	14.2827	14.2898	14.4261	14.6963	14.6288	14.2925	14.5102	Q8CGB6S1087	0.217796	0.119958	0.217796	0.92097
Q68FD9	Kiaa1549	S1401	S	UPF0606 protein KIAA1549	sp|Q68FD9|K1549_MOUSE UPF0606 protein KIAA1549 OS=Mus musculus (Mouse) OX=10090 GN=Kiaa1549 PE=1 SV=3	1	RLRGRVSPSDADS	GRVS(0.953)PS(0.047)DADSTVSEESSER	13391	13996	12367	11910	10099	15596	17488	18320	12916	15375.8	1.19044	0.245008	13.709	13.7727	13.5942	13.5399	13.3019	13.9289	14.0941	14.1611	13.6539	13.8715	Q68FD9S1401	0.217557	0.325209	0.217557	0.487837
Q80WK2	Slc51b	S116	S	Organic solute transporter subunit beta	sp|Q80WK2|OSTB_MOUSE Organic solute transporter subunit beta OS=Mus musculus (Mouse) OX=10090 GN=Slc51b PE=1 SV=1	1	LKEKDSSLVFLPD	EKDS(0.102)S(0.898)LVFLPDPQETES	22581	17521	15619	17604	20819	22571	20433	20701	18331.2	21131	1.15273	0.124112	14.4628	14.0968	13.931	14.1036	14.3456	14.4622	14.3186	14.3374	14.1486	14.366	Q80WK2S116	0.217393	0.111861	0.217393	0.95132
P61264	Stx1b	S14	S	Syntaxin-1B	sp|P61264|STX1B_MOUSE Syntaxin-1B OS=Mus musculus (Mouse) OX=10090 GN=Stx1b PE=1 SV=1	1	LRSAKDSDDEEEV	S(0.09)AKDS(0.91)DDEEEVVHVDR	33426	24631	25244	24196	23577	31761	36635	33485	26874.2	31364.5	1.16708	0.252317	15.0287	14.5882	14.6237	14.5625	14.5251	14.955	15.1609	15.0312	14.7008	14.9181	P61264S14	0.217305	0.263761	0.217305	0.57879
Q7TSH6	Scaf4	S1167	S		sp|Q7TSH6|SCAF4_MOUSE SR-related and CTD-associated factor 4 OS=Mus musculus (Mouse) OX=10090 GN=Scaf4 PE=1 SV=1	1	SPAEVTSPVGPEK	GEAMATVVKPEES(0.001)PAEVT(0.263)S(0.736)PVGPEKDPGSAAEPPR	7787.4	9148.7	6849.3	5079.6	6820.3	8110.2	9943.2	8231.9	7216.25	8276.4	1.14691	0.359227	12.9269	13.1594	12.7417	12.3105	12.7356	12.9855	13.2795	13.007	12.7846	13.0019	Q7TSH6S1167	0.217282	0.343374	0.217282	0.464233
Q6PAJ1	Bcr	S475	S	Breakpoint cluster region protein	sp|Q6PAJ1|BCR_MOUSE Breakpoint cluster region protein OS=Mus musculus (Mouse) OX=10090 GN=Bcr PE=1 SV=3	1	SSKGRGSLASGAL	GRGS(0.989)LAS(0.011)GALDPTK	11740	10283	9162.3	8012.6	7166.9	11966	15794	11951	9799.48	11719.5	1.19593	0.359935	13.5191	13.328	13.1615	12.9681	12.8071	13.5467	13.9471	13.5448	13.2442	13.4614	Q6PAJ1S475	0.217263	0.443945	0.217263	0.352671
P46656	Fdx1	S67	S	Adrenodoxin, mitochondrial	sp|P46656|ADX_MOUSE Adrenodoxin, mitochondrial OS=Mus musculus (Mouse) OX=10090 GN=Fdx1 PE=1 SV=1	1	ARARSSSEDKITV	S(0.003)S(0.019)S(0.978)EDKITVHFK	17207	21357	18204	19222	17454	22085	22367	27232	18997.5	22284.5	1.17302	0.183259	14.0707	14.3824	14.152	14.2305	14.0913	14.4308	14.4491	14.733	14.2089	14.426	P46656S67	0.217145	0.190437	0.217145	0.72025
Q0VGY8	Tanc1	S462	S	Protein TANC1	sp|Q0VGY8|TANC1_MOUSE Protein TANC1 OS=Mus musculus (Mouse) OX=10090 GN=Tanc1 PE=1 SV=2	1	PGTPLLSPSSSTS	SSDPTQDLPGTPLLS(0.991)PS(0.006)S(0.001)S(0.001)TSALSVTR	3835.9	3065.1	4952.7	3807.5	3879.9	4506.7	4922.1	4702.3	3915.3	4502.75	1.15004	0.238755	11.9053	11.5817	12.274	11.8946	11.9218	12.1379	12.2651	12.1992	11.9139	12.131	Q0VGY8S462	0.217043	0.223544	0.217043	0.650636
Q91X45	Zbtb3	S308	S	Zinc finger and BTB domain-containing protein 3	sp|Q91X45|ZBTB3_MOUSE Zinc finger and BTB domain-containing protein 3 OS=Mus musculus (Mouse) OX=10090 GN=Zbtb3 PE=2 SV=3	1	VEAIVISDEEADL	VEAIVIS(1)DEEADLSEEQPHR	24533	22725	19986	21653	23911	28054	25795	25440	22224.2	25800	1.16089	0.0315324	14.5824	14.472	14.2867	14.4023	14.5454	14.7759	14.6548	14.6348	14.4359	14.6527	Q91X45S308	0.216878	0.0321225	0.216878	1.49319
Q8R344	Ccdc12	S165	S	Coiled-coil domain-containing protein 12	sp|Q8R344|CCD12_MOUSE Coiled-coil domain-containing protein 12 OS=Mus musculus (Mouse) OX=10090 GN=Ccdc12 PE=1 SV=2	1	GQEACDSD_____	GQEDSLASAVDATTGQEACDS(1)D	91468	75830	84823	63928	78672	100590	113720	76209	79012.2	92297.8	1.16814	0.264543	16.481	16.2105	16.3722	15.9642	16.2636	16.6181	16.7951	16.2177	16.2569	16.4736	Q8R344S165	0.216675	0.272026	0.216675	0.565389
P98078	Dab2	T671	T	Disabled homolog 2	sp|P98078|DAB2_MOUSE Disabled homolog 2 OS=Mus musculus (Mouse) OX=10090 GN=Dab2 PE=1 SV=2	1	PSRKGETPPSGTS	GET(0.995)PPS(0.005)GTSSAFSSYFNNK	86175	75302	92672	84208	80171	89059	116720	110640	84589.2	99147.5	1.17211	0.17184	16.395	16.2004	16.4998	16.3617	16.2908	16.4425	16.8327	16.7555	16.3642	16.5804	P98078T671	0.216144	0.179894	0.216144	0.744983
Q80TZ9	Rere	S600	S	Arginine-glutamic acid dipeptide repeats protein	sp|Q80TZ9|RERE_MOUSE Arginine-glutamic acid dipeptide repeats protein OS=Mus musculus (Mouse) OX=10090 GN=Rere PE=1 SV=3	1;2	SPDGRASPINEDI	KQPT(0.14)S(0.86)PDGRAS(1)PINEDIR	4645.1	4719.5	3815.2	3710.5	3504.5	4219.2	6867	5564.4	4222.57	5038.77	1.19329	0.341624	12.1815	12.2044	11.8975	11.8574	11.775	12.0428	12.7455	12.442	12.0352	12.2513	Q80TZ9S600	0.216092	0.389506	0.216092	0.409486
P47955	Rplp1	S101	S	60S acidic ribosomal protein P1	sp|P47955|RLA1_MOUSE 60S acidic ribosomal protein P1 OS=Mus musculus (Mouse) OX=10090 GN=Rplp1 PE=1 SV=1	1;2	EAKKEESEESEDD	KEES(1)EES(1)EDDMGFGLFD	415330	533970	526080	589510	493570	601940	726540	579870	516222	600480	1.16322	0.212162	18.6639	19.0264	19.0049	19.1692	18.9129	19.1993	19.4707	19.1454	18.9661	19.1821	P47955S101	0.215958	0.21764	0.215958	0.662261
Q9DBR1	Xrn2	S499	S	5'-3' exoribonuclease 2	sp|Q9DBR1|XRN2_MOUSE 5'-3' exoribonuclease 2 OS=Mus musculus (Mouse) OX=10090 GN=Xrn2 PE=1 SV=1	1;2	KRKAEDSDSEPEP	RKAEDS(1)DS(1)EPEPEDNVR	132610	135510	131020	108070	118680	141110	167700	164830	126802	148080	1.1678	0.155229	17.0168	17.048	16.9994	16.7216	16.8567	17.1065	17.3555	17.3306	16.9465	17.1623	Q9DBR1S499	0.215854	0.170607	0.215854	0.768002
Q8BWJ3	Phka2	S735	S	Phosphorylase b kinase regulatory subunit alpha, liver isoform	sp|Q8BWJ3|KPB2_MOUSE Phosphorylase b kinase regulatory subunit alpha, liver isoform OS=Mus musculus (Mouse) OX=10090 GN=Phka2 PE=1 SV=1	1	SLNLVDSPQPLLK	S(0.001)LNLVDS(0.999)PQPLLK	8319.5	3984.8	4195.5	3687.9	6123.4	6967.8	3937.6	5554.5	5046.93	5645.82	1.11867	0.653536	13.0223	11.9603	12.0346	11.8486	12.5801	12.7665	11.9431	12.4394	12.2164	12.4323	Q8BWJ3S735	0.215841	0.52952	0.215841	0.276118
P51859	Hdgf	S202	S	Hepatoma-derived growth factor	sp|P51859|HDGF_MOUSE Hepatoma-derived growth factor OS=Mus musculus (Mouse) OX=10090 GN=Hdgf PE=1 SV=2	1;2	EKNSTPSEPDSGQ	NS(0.173)T(0.831)PS(0.995)EPDSGQGPPAEEEEGEEEAAKEEAEAQGVR	504700	419820	478370	384600	410130	463470	683820	544810	446872	525558	1.17608	0.275147	18.9451	18.6794	18.8678	18.553	18.6457	18.8221	19.3833	19.0554	18.7613	18.9766	P51859S202	0.215311	0.282983	0.215311	0.54824
Q9QZW0	Atp11c	S1105	S	Phospholipid-transporting ATPase 11C	sp|Q9QZW0|AT11C_MOUSE Phospholipid-transporting ATPase 11C OS=Mus musculus (Mouse) OX=10090 GN=Atp11c PE=1 SV=2	1	LSCRRASDSLSAR	AS(0.726)DS(0.274)LSAR	70262	51899	46130	49218	77194	58962	62561	52806	54377.2	62880.8	1.15638	0.300116	16.1005	15.6634	15.4934	15.5869	16.2362	15.8475	15.933	15.6884	15.711	15.9263	Q9QZW0S1105	0.215224	0.269448	0.215224	0.569526
Q8C172	Cers6	S347	S	Ceramide synthase 6	sp|Q8C172|CERS6_MOUSE Ceramide synthase 6 OS=Mus musculus (Mouse) OX=10090 GN=Cers6 PE=1 SV=1	1	SDIESSSDDEDSE	SDIESS(0.019)S(0.981)DDEDSEPPGK	18951	16646	16514	11717	16404	16819	23755	16904	15957	18470.5	1.15752	0.321998	14.21	14.0229	14.0114	13.5163	14.0018	14.0378	14.5359	14.0451	13.9401	14.1551	Q8C172S347	0.214998	0.313673	0.214998	0.503523
B2RQC6	Cad	S1859	S	CAD protein;Glutamine-dependent carbamoyl-phosphate synthase;Aspartate carbamoyltransferase;Dihydroorotase	sp|B2RQC6|PYR1_MOUSE CAD protein OS=Mus musculus (Mouse) OX=10090 GN=Cad PE=1 SV=1	1	PRIHRASDPGLPA	IHRAS(1)DPGLPAEEPK	77395	71346	77586	69471	71018	75713	103900	96586	73949.5	86804.2	1.17383	0.169173	16.24	16.1225	16.2435	16.0841	16.1159	16.2083	16.6648	16.5595	16.1725	16.3871	B2RQC6S1859	0.214596	0.173928	0.214596	0.759631
Q8BVE8	Nsd2	S408	S	Histone-lysine N-methyltransferase NSD2	sp|Q8BVE8|NSD2_MOUSE Histone-lysine N-methyltransferase NSD2 OS=Mus musculus (Mouse) OX=10090 GN=Nsd2 PE=1 SV=2	1	RTKRSSSAENQEG	S(0.13)S(0.13)S(0.741)AENQEGDPGTDK	13787	11921	10835	8277.1	12015	14256	15145	10293	11205	12927.2	1.1537	0.320386	13.751	13.5412	13.4034	13.0149	13.5525	13.7993	13.8866	13.3294	13.4276	13.6419	Q8BVE8S408	0.2143	0.324532	0.2143	0.488743
Q9Z204	Hnrnpc	S247	S	Heterogeneous nuclear ribonucleoproteins C1/C2	sp|Q9Z204|HNRPC_MOUSE Heterogeneous nuclear ribonucleoproteins C1/C2 OS=Mus musculus (Mouse) OX=10090 GN=Hnrnpc PE=1 SV=1	1	SEEEQSSASVKKD	SEEEQS(0.39)S(0.61)ASVK	10972	9459.3	7391.9	6239	8918.3	8900.9	10966	9960.5	8515.55	9686.42	1.1375	0.353712	13.4215	13.2075	12.8517	12.6071	13.1226	13.1197	13.4207	13.282	13.022	13.2363	Q9Z204S247	0.214289	0.314668	0.214289	0.502148
Q8VI36	Pxn	S321	S	Paxillin	sp|Q8VI36|PAXI_MOUSE Paxillin OS=Mus musculus (Mouse) OX=10090 GN=Pxn PE=1 SV=1	1	QGKTGSSSPPGGL	T(0.012)GS(0.022)S(0.663)S(0.304)PPGGLSK	114520	183690	150680	130890	153810	184270	191550	138400	144945	167008	1.15221	0.300448	16.8052	17.4869	17.2011	16.998	17.2308	17.4915	17.5474	17.0785	17.1228	17.337	Q8VI36S321	0.214205	0.285896	0.214205	0.543792
Q5SSH7	Zzef1	S1515	S	Zinc finger ZZ-type and EF-hand domain-containing protein 1	sp|Q5SSH7|ZZEF1_MOUSE Zinc finger ZZ-type and EF-hand domain-containing protein 1 OS=Mus musculus (Mouse) OX=10090 GN=Zzef1 PE=1 SV=2	1	STAEEPSPPSTPT	LLPSSGPCVAEVSTAEEPS(0.929)PPS(0.053)T(0.017)PT(0.001)R	32301	28472	26489	22903	25890	32518	30134	39821	27541.2	32090.8	1.16519	0.243275	14.9793	14.7973	14.6931	14.4832	14.6601	14.989	14.8791	15.2812	14.7382	14.9524	Q5SSH7S1515	0.214126	0.243455	0.214126	0.613581
A3KGF9	Ccdc9b	S423	S	Uncharacterized protein C15orf52 homolog	sp|A3KGF9|CCD9B_MOUSE Coiled-coil domain-containing protein 9B OS=Mus musculus (Mouse) OX=10090 GN=Ccdc9b PE=1 SV=1	1	ASLAPDSPQHSDL	GESGTSTASLAPDS(1)PQHSDLAPLDLSVGGASSR	8891.2	7606.9	5502.5	4872.5	6979.8	7503.4	8195.8	7647.1	6718.27	7581.52	1.12849	0.404909	13.1182	12.8931	12.4259	12.2504	12.769	12.8733	13.0007	12.9007	12.6719	12.8859	A3KGF9S423	0.214023	0.340713	0.214023	0.467611
P15508	Sptb	S2116	S	Spectrin beta chain, erythrocytic	sp|P15508|SPTB1_MOUSE Spectrin beta chain, erythrocytic OS=Mus musculus (Mouse) OX=10090 GN=Sptb PE=1 SV=4	1	MSRLSSSWESLLP	LSS(0.008)S(0.992)WESLLPEPAHPF	56195	88296	118830	83645	91626	105520	146040	63197	86741.5	101596	1.17125	0.515176	15.7782	16.4301	16.8585	16.352	16.4835	16.6872	17.156	15.9476	16.3547	16.5685	P15508S2116	0.213863	0.5464	0.213863	0.262489
Q60778	Nfkbib	S346	S	NF-kappa-B inhibitor beta	sp|Q60778|IKBB_MOUSE NF-kappa-B inhibitor beta OS=Mus musculus (Mouse) OX=10090 GN=Nfkbib PE=1 SV=2	1	QNRQPPSPASKPL	QPPS(0.562)PAS(0.438)KPLPDDPNPA	13441	14098	13774	13161	15402	16658	17763	13632	13618.5	15863.8	1.16487	0.0485499	13.7144	13.7832	13.7497	13.684	13.9108	14.0239	14.1166	13.7347	13.7328	13.9465	Q60778S346	0.213714	0.0455491	0.213714	1.34152
P97825	Jpt1	S88	S	Hematological and neurological expressed 1 protein;Hematological and neurological expressed 1 protein, N-terminally processed	sp|P97825|JUPI1_MOUSE Jupiter microtubule associated homolog 1 OS=Mus musculus (Mouse) OX=10090 GN=Jpt1 PE=1 SV=3	1	TQRSNSSEASSGD	SNS(0.361)S(0.637)EAS(0.002)SGDFLDLK	234310	170810	183810	157820	199060	207390	272240	186830	186688	216380	1.15905	0.286574	17.8381	17.382	17.4879	17.2679	17.6028	17.662	18.0545	17.5114	17.494	17.7077	P97825S88	0.213712	0.259785	0.213712	0.585387
P55200	Kmt2a	S151	S	Histone-lysine N-methyltransferase 2A;MLL cleavage product N320;MLL cleavage product C180	sp|P55200|KMT2A_MOUSE Histone-lysine N-methyltransferase 2A OS=Mus musculus (Mouse) OX=10090 GN=Kmt2a PE=1 SV=3	1	QFLGFGSDEEVRV	AVFGESGGGGGSGEDEQFLGFGS(1)DEEVR	6526.2	10055	8730.9	9720.3	8857.9	9933.7	11163	10254	8758.1	10052.1	1.14775	0.212059	12.672	13.2956	13.0919	13.2468	13.1127	13.2781	13.4464	13.3239	13.0766	13.2903	P55200S151	0.213712	0.223879	0.213712	0.649986
O55137	Acot1	S56	S	Acyl-coenzyme A thioesterase 1;Acyl-coenzyme A thioesterase 6;Acyl-coenzyme A thioesterase 4;Acyl-coenzyme A thioesterase 3;Acyl-coenzyme A thioesterase 5	sp|O55137|ACOT1_MOUSE Acyl-coenzyme A thioesterase 1 OS=Mus musculus (Mouse) OX=10090 GN=Acot1 PE=1 SV=1;sp|Q32Q92|ACOT6_MOUSE Acyl-coenzyme A thioesterase 6 OS=Mus musculus (Mouse) OX=10090 GN=Acot6 PE=1 SV=1;sp|Q8BWN8|ACOT4_MOUSE Peroxisomal succinyl-coe	1	ARYRADSHGELDL	ADS(1)HGELDLAR	405720	381280	338240	364610	462080	409660	440010	414190	372462	431485	1.15847	0.0197001	18.6301	18.5405	18.3677	18.476	18.8178	18.6441	18.7472	18.6599	18.5036	18.7172	O55137S56	0.213666	0.0205623	0.213666	1.68693
Q9D219	Bcl9	T115	T	B-cell CLL/lymphoma 9 protein	sp|Q9D219|BCL9_MOUSE B-cell CLL/lymphoma 9 protein OS=Mus musculus (Mouse) OX=10090 GN=Bcl9 PE=1 SV=3	1	DQRDPGTPNDDSD	DPGT(1)PNDDSDIK	24234	18159	19259	17862	22287	21289	25165	22926	19878.5	22916.8	1.15284	0.123237	14.5647	14.1484	14.2332	14.1246	14.4439	14.3778	14.6191	14.4847	14.2677	14.4814	Q9D219T115	0.213643	0.109411	0.213643	0.96094
P52479	Usp10	S208	S	Ubiquitin carboxyl-terminal hydrolase 10	sp|P52479|UBP10_MOUSE Ubiquitin carboxyl-terminal hydrolase 10 OS=Mus musculus (Mouse) OX=10090 GN=Usp10 PE=1 SV=3	1	MPRTCDSPQNPVD	T(0.046)CDS(0.954)PQNPVDFISGPVPDSPFPR	53870	52963	47753	45718	41709	59165	65274	69916	50076	59016	1.17853	0.217216	15.7172	15.6927	15.5433	15.4805	15.3481	15.8525	15.9942	16.0933	15.6084	15.822	P52479S208	0.213603	0.268534	0.213603	0.571001
Q80Y44	Ddx10	T587	T	Probable ATP-dependent RNA helicase DDX10	sp|Q80Y44|DDX10_MOUSE Probable ATP-dependent RNA helicase DDX10 OS=Mus musculus (Mouse) OX=10090 GN=Ddx10 PE=1 SV=2	1	EEQDEETEDEETE	LASGDGDEEQDEET(1)EDEETEDHLGK	207780	172450	150790	149760	161340	193870	234810	199070	170195	197272	1.1591	0.229887	17.6647	17.3958	17.2022	17.1923	17.2997	17.5647	17.8411	17.6029	17.3637	17.5771	Q80Y44T587	0.213384	0.222123	0.213384	0.653406
Q8VC30	Tkfc	S511	S	Bifunctional ATP-dependent dihydroxyacetone kinase/FAD-AMP lyase (cyclizing);ATP-dependent dihydroxyacetone kinase;FAD-AMP lyase (cyclizing)	sp|Q8VC30|TKFC_MOUSE Triokinase/FMN cyclase OS=Mus musculus (Mouse) OX=10090 GN=Tkfc PE=1 SV=1	1	EFQAWKSPGASLL	S(1)PGASLLPVLTK	11331	10465	10736	9183.4	12967	10565	16039	9612.1	10428.9	12295.8	1.17902	0.260634	13.468	13.3533	13.3902	13.1648	13.6626	13.367	13.9693	13.2306	13.3441	13.5574	Q8VC30S511	0.21331	0.272074	0.21331	0.565313
E2JF22	Piezo1	S1385	S	Piezo-type mechanosensitive ion channel component 1	sp|E2JF22|PIEZ1_MOUSE Piezo-type mechanosensitive ion channel component 1 OS=Mus musculus (Mouse) OX=10090 GN=Piezo1 PE=1 SV=1	1	QEPGPDSPGGSSP	DPQDPSQEPGPDS(0.918)PGGS(0.055)S(0.026)PPR	10829	6874.9	4333.3	4226.5	9960.9	8316.9	4213.7	7055.7	6565.93	7386.8	1.12502	0.69086	13.4026	12.7471	12.0813	12.0452	13.2821	13.0218	12.0409	12.7846	12.5691	12.7823	E2JF22S1385	0.213276	0.628034	0.213276	0.202017
Q9R0L6	Pcm1	S1260	S	Pericentriolar material 1 protein	sp|Q9R0L6|PCM1_MOUSE Pericentriolar material 1 protein OS=Mus musculus (Mouse) OX=10090 GN=Pcm1 PE=1 SV=2	1	SLESFSSMPDPID	QFDEESLES(0.001)FS(0.192)S(0.8)MPDPIDPT(0.006)T(0.001)VTK	2223.9	4421	3083.6	2549	2622.5	3703.7	3756.8	3824.9	3069.38	3476.97	1.1328	0.495779	11.1189	12.1102	11.5904	11.3157	11.3567	11.8548	11.8753	11.9012	11.5338	11.747	Q9R0L6S1260	0.213206	0.429169	0.213206	0.367371
Q8R5F7	Ifih1	S1022	S	Interferon-induced helicase C domain-containing protein 1	sp|Q8R5F7|IFIH1_MOUSE Interferon-induced helicase C domain-containing protein 1 OS=Mus musculus (Mouse) OX=10090 GN=Ifih1 PE=1 SV=1	1	SEYCLYSDED___	FPDLDYSEYCLYS(1)DED	10502	10110	11937	8273.7	8266.1	9851.7	15375	15116	10205.7	12152.2	1.19073	0.360407	13.3584	13.3035	13.5432	13.0143	13.013	13.2662	13.9083	13.8838	13.3048	13.5178	Q8R5F7S1022	0.212974	0.426569	0.212974	0.37001
P70441	Slc9a3r1	T288	T	Na(+)/H(+) exchange regulatory cofactor NHE-RF1	sp|P70441|NHRF1_MOUSE Na(+)/H(+) exchange regulatory cofactor NHE-RF1 OS=Mus musculus (Mouse) OX=10090 GN=Slc9a3r1 PE=1 SV=3	1;2;3	RSASSDTSEELNS	SASS(0.006)DT(0.988)S(0.006)EELNSQDSPK	140660	142240	146570	166870	152530	158690	177640	205300	149085	173540	1.16403	0.115946	17.1019	17.118	17.1612	17.3484	17.2187	17.2759	17.4386	17.6474	17.1824	17.3951	P70441T288	0.212785	0.105226	0.212785	0.977878
Q62377	Zrsr2	S389	S	U2 small nuclear ribonucleoprotein auxiliary factor 35 kDa subunit-related protein 2	sp|Q62377|U2AFM_MOUSE U2 small nuclear ribonucleoprotein auxiliary factor 35 kDa subunit-related protein 2 OS=Mus musculus (Mouse) OX=10090 GN=Zrsr2 PE=1 SV=1	1	RRRRSPSPDFYKR	S(0.047)PS(0.953)PDFYK	129460	106610	102330	106040	102320	124420	147820	143540	111110	129525	1.16574	0.178873	16.9821	16.702	16.6429	16.6942	16.6427	16.9249	17.1735	17.1311	16.7553	16.968	Q62377S389	0.212728	0.18878	0.212728	0.724045
Q80U28	Madd	S1058	S	MAP kinase-activating death domain protein	sp|Q80U28|MADD_MOUSE MAP kinase-activating death domain protein OS=Mus musculus (Mouse) OX=10090 GN=Madd PE=1 SV=2	1	PDKRKRSPTENVN	RS(0.949)PT(0.051)ENVNTPVGK	9491.6	7454.1	6328.2	6367.3	8381	9056.1	9099.1	7445.1	7410.3	8495.32	1.14642	0.242008	13.2124	12.8638	12.6276	12.6365	13.0329	13.1447	13.1515	12.8621	12.8351	13.0478	Q80U28S1058	0.212716	0.213586	0.212716	0.670427
Q9D3S3	Snx29	S645	S	Sorting nexin-29	sp|Q9D3S3|SNX29_MOUSE Sorting nexin-29 OS=Mus musculus (Mouse) OX=10090 GN=Snx29 PE=1 SV=2	1;2	GDLSQTSEDQSLS	GPVPGDLSQT(0.004)S(0.996)EDQSLSDFEISNR	16996	15816	19684	18085	14532	25926	24131	18982	17645.2	20892.8	1.18404	0.275766	14.0529	13.9491	14.2647	14.1425	13.8269	14.6621	14.5586	14.2123	14.1023	14.315	Q9D3S3S645	0.212689	0.32964	0.212689	0.48196
P63101	Ywhaz	S28	S	14-3-3 protein zeta/delta	sp|P63101|1433Z_MOUSE 14-3-3 protein zeta/delta OS=Mus musculus (Mouse) OX=10090 GN=Ywhaz PE=1 SV=1	1	MAACMKSVTEQGA	S(0.977)VT(0.023)EQGAELSNEER	20893	22219	21774	19068	19046	26020	32784	21391	20988.5	24810.2	1.18209	0.264623	14.3507	14.4395	14.4103	14.2189	14.2172	14.6673	15.0007	14.3847	14.3549	14.5675	P63101S28	0.212633	0.278638	0.212633	0.55496
Q3ULL6	Upf3b	S453	S		tr|Q3ULL6|Q3ULL6_MOUSE Smg4_UPF3 domain-containing protein OS=Mus musculus (Mouse) OX=10090 GN=Upf3b PE=1 SV=1	1	SIKPGDSPVDKKQ	LCPADDS(0.001)IKPGDS(0.999)PVDK	30256	27831	22583	24924	26639	34859	34668	26530	26398.5	30674	1.16196	0.190202	14.8849	14.7644	14.4629	14.6052	14.7013	15.0892	15.0813	14.6953	14.6794	14.8918	Q3ULL6S453	0.212403	0.192793	0.212403	0.71491
Q3UH06	Rreb1	S1452	S	Ras-responsive element-binding protein 1	sp|Q3UH06|RREB1_MOUSE Ras-responsive element-binding protein 1 OS=Mus musculus (Mouse) OX=10090 GN=Rreb1 PE=1 SV=2	1	VEGPSPSPEPEEK	AVEGPS(0.004)PS(0.996)PEPEEKPAESLAIDPTPGTR	13680	10726	11424	9526.9	10705	14269	16195	11628	11339.2	13199.2	1.16403	0.268721	13.7398	13.3888	13.4798	13.2178	13.386	13.8006	13.9833	13.5053	13.4565	13.6688	Q3UH06S1452	0.212248	0.269483	0.212248	0.569469
Q0P678	Zc3h18	S483	S	Zinc finger CCCH domain-containing protein 18	sp|Q0P678|ZCH18_MOUSE Zinc finger CCCH domain-containing protein 18 OS=Mus musculus (Mouse) OX=10090 GN=Zc3h18 PE=1 SV=1	1	EKPKPRSPQPPSR	PRS(1)PQPPSR	74341	90310	92758	90817	96828	88224	120480	98923	87056.5	101114	1.16147	0.132523	16.1819	16.4626	16.5012	16.4707	16.5631	16.4289	16.8784	16.594	16.4041	16.6161	Q0P678S483	0.212036	0.128585	0.212036	0.890809
P42567	Eps15	S852	S	Epidermal growth factor receptor substrate 15	sp|P42567|EPS15_MOUSE Epidermal growth factor receptor substrate 15 OS=Mus musculus (Mouse) OX=10090 GN=Eps15 PE=1 SV=1	1	NFSAYPSEEDMIE	EADPSNFANFS(0.01)AY(0.069)PS(0.921)EEDMIEWAK	3971.9	3350.2	3695.9	2521	3545.6	2700.5	4740.8	4915.1	3384.75	3975.5	1.17453	0.370353	11.9556	11.71	11.8517	11.2998	11.7918	11.399	12.2109	12.263	11.7043	11.9162	P42567S852	0.211902	0.42583	0.211902	0.370764
Q6NZJ6	Eif4g1	S1231	S	Eukaryotic translation initiation factor 4 gamma 1	sp|Q6NZJ6|IF4G1_MOUSE Eukaryotic translation initiation factor 4 gamma 1 OS=Mus musculus (Mouse) OX=10090 GN=Eif4g1 PE=1 SV=1	1	ATLPPVSPPKAAL	EATLPPVS(1)PPK	687210	741520	554480	609390	677020	809660	856730	659550	648150	750740	1.15828	0.15943	19.3904	19.5001	19.0808	19.217	19.3688	19.627	19.7085	19.3311	19.2971	19.5088	Q6NZJ6S1231	0.211775	0.158947	0.211775	0.798748
Q3V1V3	Esf1	S651	S	ESF1 homolog	sp|Q3V1V3|ESF1_MOUSE ESF1 homolog OS=Mus musculus (Mouse) OX=10090 GN=Esf1 PE=1 SV=1	1;2	ALAEEDSEDELPS	ALAEEDS(1)EDELPS(1)DVDFNDPYFAEEVK	78816	79049	80362	73204	62191	85294	113410	109580	77857.8	92618.8	1.18959	0.264918	16.2662	16.2705	16.2942	16.1596	15.9244	16.3802	16.7912	16.7416	16.2476	16.4593	Q3V1V3S651	0.211717	0.336484	0.211717	0.473036
Q3TQI7	#N/A	S261	S	Uncharacterized protein C9orf78 homolog	sp|Q3TQI7|TLS1_MOUSE Telomere length and silencing protein 1 homolog OS=Mus musculus (Mouse) OX=10090 GN=MGI:2385132 PE=1 SV=2	1	KPEPERSPPNRKR	VGDTEKPEPERS(1)PPNR	71266	58100	66702	60250	53983	73686	89036	84494	64079.5	75299.8	1.1751	0.228228	16.1209	15.8263	16.0254	15.8787	15.7202	16.1691	16.4421	16.3666	15.9628	16.1745	Q3TQI7S261	0.211672	0.273141	0.211672	0.563613
Q6NXI6	Rprd2	S374	S	Regulation of nuclear pre-mRNA domain-containing protein 2	sp|Q6NXI6|RPRD2_MOUSE Regulation of nuclear pre-mRNA domain-containing protein 2 OS=Mus musculus (Mouse) OX=10090 GN=Rprd2 PE=1 SV=1	1	AMESDKSATPEPV	S(0.894)AT(0.106)PEPVTDNR	11864	9804.1	7507.2	8388.2	9431.3	9897.6	12675	11131	9390.88	10783.7	1.14832	0.288231	13.5343	13.2592	12.8741	13.0341	13.2032	13.2729	13.6297	13.4423	13.1754	13.387	Q6NXI6S374	0.211605	0.264843	0.211605	0.577011
O35126	Atn1	S101	S	Atrophin-1	sp|O35126|ATN1_MOUSE Atrophin-1 OS=Mus musculus (Mouse) OX=10090 GN=Atn1 PE=1 SV=1	1	ELPRPQSPSDLDS	TEQELPRPQS(0.831)PS(0.169)DLDSLDGR	77208	80396	69934	65920	75706	84765	97931	81865	73364.5	85066.8	1.15951	0.0874391	16.2365	16.2948	16.0937	16.0084	16.2081	16.3712	16.5795	16.321	16.1584	16.3699	O35126S101	0.211576	0.0824626	0.211576	1.08374
Q8CBD1	Nrip1	S808	S	Nuclear receptor-interacting protein 1	sp|Q8CBD1|NRIP1_MOUSE Nuclear receptor-interacting protein 1 OS=Mus musculus (Mouse) OX=10090 GN=Nrip1 PE=1 SV=1	1	FKSEPASPQDFSF	S(0.01)EPAS(0.979)PQDFS(0.008)FS(0.003)K	8123.7	6925.6	7025.9	7091.1	7028.8	7862.9	9818	9284.3	7291.57	8498.5	1.16552	0.134883	12.9879	12.7577	12.7785	12.7918	12.7791	12.9408	13.2612	13.1806	12.829	13.0404	Q8CBD1S808	0.211448	0.135808	0.211448	0.867073
Q91Z58	#N/A	T269	T	Uncharacterized protein C6orf132 homolog	sp|Q91Z58|CF132_MOUSE Uncharacterized protein C6orf132 homolog OS=Mus musculus (Mouse) OX=10090 GN=MGI:2146908 PE=1 SV=2	1	HPEDPRTSPPKSP	T(0.889)S(0.111)PPKSPAELK	48795	56573	51108	40604	56149	56385	60125	54051	49270	56677.5	1.15035	0.0819461	15.5744	15.7878	15.6413	15.3093	15.777	15.783	15.8757	15.722	15.5782	15.7894	Q91Z58T269	0.21121	0.0910579	0.21121	1.04068
Q6ZQ03	Fnbp4	S487	S	Formin-binding protein 4	sp|Q6ZQ03|FNBP4_MOUSE Formin-binding protein 4 OS=Mus musculus (Mouse) OX=10090 GN=Fnbp4 PE=1 SV=2	1	SKTGRDSPENGET	T(0.001)GRDS(0.999)PENGETAIGAEDSEK	55269	50717	61588	47450	43974	57455	76810	75812	53756	63512.8	1.1815	0.292741	15.7542	15.6302	15.9104	15.5341	15.4244	15.8101	16.229	16.2101	15.7072	15.9184	Q6ZQ03S487	0.211202	0.34806	0.211202	0.458346
Q8R0S1	Atf7	T101	T	Cyclic AMP-dependent transcription factor ATF-7	sp|Q8R0S1|ATF7_MOUSE Cyclic AMP-dependent transcription factor ATF-7 OS=Mus musculus (Mouse) OX=10090 GN=Atf7 PE=1 SV=1	1	DMSLPSTPDIKIK	GAAGPLDMSLPS(0.15)T(0.85)PDIK	12832	10510	9597.1	9334.3	10840	11675	14107	12138	10568.3	12190	1.15344	0.175217	13.6475	13.3595	13.2284	13.1883	13.4041	13.5111	13.7841	13.5672	13.3559	13.5666	Q8R0S1T101	0.210734	0.159017	0.210734	0.798556
Q569Z5	Ddx46	S106	S	Probable ATP-dependent RNA helicase DDX46	sp|Q569Z5|DDX46_MOUSE Probable ATP-dependent RNA helicase DDX46 OS=Mus musculus (Mouse) OX=10090 GN=Ddx46 PE=1 SV=2	1;2	RRSRSSSPGSKTK	S(0.304)RS(0.696)S(0.004)S(0.996)PGSK	443720	302200	439530	394970	305540	397260	548510	626910	395105	469555	1.18843	0.385896	18.7593	18.2051	18.7456	18.5914	18.221	18.5997	19.0652	19.2579	18.5754	18.7859	Q569Z5S106	0.210591	0.46009	0.210591	0.337157
P70441	Slc9a3r1	S263	S	Na(+)/H(+) exchange regulatory cofactor NHE-RF1	sp|P70441|NHRF1_MOUSE Na(+)/H(+) exchange regulatory cofactor NHE-RF1 OS=Mus musculus (Mouse) OX=10090 GN=Slc9a3r1 PE=1 SV=3	1	GEIQKESSREALV	ES(0.578)S(0.422)REALVEPASESPR	71736	60825	63335	59632	64439	73830	86059	72150	63882	74119.5	1.16026	0.0986009	16.1304	15.8924	15.9507	15.8638	15.9756	16.1719	16.393	16.1387	15.9593	16.1698	P70441S263	0.210504	0.0909975	0.210504	1.04097
A6H5X4	Phf11	S326	S	PHD finger protein 11	sp|A6H5X4|PHF11_MOUSE PHD finger protein 11 OS=Mus musculus (Mouse) OX=10090 GN=Phf11 PE=2 SV=1	1	QVRSQESPEVQAG	S(0.096)QES(0.904)PEVQAGSGDSL	8178.3	6011.8	8163.7	7253.5	6611.7	12254	9306.8	6914.7	7401.82	8771.8	1.18509	0.366956	12.9976	12.5536	12.995	12.8245	12.6908	13.581	13.1841	12.7555	12.8427	13.0528	A6H5X4S326	0.210164	0.400211	0.210164	0.397711
Q9D4C5	Eaf1	S158	S	ELL-associated factor 1	sp|Q9D4C5|EAF1_MOUSE ELL-associated factor 1 OS=Mus musculus (Mouse) OX=10090 GN=Eaf1 PE=1 SV=2	1	PAGPKTSPLKDNP	T(0.174)S(0.826)PLKDNPSPEPQLDDIK	41908	44164	41531	41734	41140	49430	53461	52833	42334.2	49216	1.16256	0.0552796	15.3549	15.4306	15.3419	15.3489	15.3283	15.5931	15.7062	15.6892	15.3691	15.5792	Q9D4C5S158	0.210087	0.0576388	0.210087	1.23928
Q9JIL4	Pdzk1	S514	S	Na(+)/H(+) exchange regulatory cofactor NHE-RF3	sp|Q9JIL4|NHRF3_MOUSE Na(+)/H(+) exchange regulatory cofactor NHE-RF3 OS=Mus musculus (Mouse) OX=10090 GN=Pdzk1 PE=1 SV=1	1;2;3	SHSSSNSEDTEM_	TLSTASHS(0.018)S(0.708)S(0.273)NS(1)EDTEM	214600	156030	272050	259790	158660	215550	276980	446980	225618	274542	1.21685	0.496836	17.7113	17.2515	18.0535	17.987	17.2756	17.7177	18.0794	18.7699	17.7508	17.9606	Q9JIL4S514	0.209815	0.585939	0.209815	0.232148
Q9D4C5	Eaf1	S165	S	ELL-associated factor 1	sp|Q9D4C5|EAF1_MOUSE ELL-associated factor 1 OS=Mus musculus (Mouse) OX=10090 GN=Eaf1 PE=1 SV=2	1	PLKDNPSPEPQLD	DNPS(1)PEPQLDDIKR	61109	56104	52481	50706	55357	62391	75750	62382	55100	63970	1.16098	0.116635	15.8991	15.7758	15.6795	15.6299	15.7565	15.9291	16.209	15.9288	15.7461	15.9558	Q9D4C5S165	0.20976	0.107353	0.20976	0.969186
P62960	Ybx1	S172	S	Nuclease-sensitive element-binding protein 1	sp|P62960|YBOX1_MOUSE Y-box-binding protein 1 OS=Mus musculus (Mouse) OX=10090 GN=Ybx1 PE=1 SV=3	1;2	GEKNEGSESAPEG	NYQQNYQNSESGEKNEGS(1)ESAPEGQAQQR	382980	297270	275200	269200	308570	344640	377020	375440	306162	351418	1.14781	0.192737	18.5469	18.1814	18.0701	18.0383	18.2352	18.3947	18.5243	18.5182	18.2092	18.4181	P62960S172	0.208927	0.172637	0.208927	0.762865
Q8BR65	Suds3	S236	S	Sin3 histone deacetylase corepressor complex component SDS3	sp|Q8BR65|SDS3_MOUSE Sin3 histone deacetylase corepressor complex component SDS3 OS=Mus musculus (Mouse) OX=10090 GN=Suds3 PE=1 SV=1	1	KRPASPSSPEHLP	RPAS(0.105)PS(0.511)S(0.384)PEHLPATPAESPAQR	15525	14252	13867	15532	10462	16473	23512	20978	14794	17856.2	1.20699	0.330833	13.9223	13.7989	13.7594	13.923	13.3529	14.0078	14.5211	14.3566	13.8509	14.0596	Q8BR65S236	0.20872	0.456274	0.20872	0.340775
Q8C1D8	Iws1	S458	S	Protein IWS1 homolog	sp|Q8C1D8|IWS1_MOUSE Protein IWS1 homolog OS=Mus musculus (Mouse) OX=10090 GN=Iws1 PE=1 SV=1	1;2	LKEAEDSDSDDNI	EAEDS(1)DS(1)DDNIK	11961	14196	11029	11315	11374	15174	16431	13324	12125.2	14075.8	1.16086	0.188898	13.5461	13.7932	13.429	13.4659	13.4735	13.8893	14.0041	13.7017	13.5586	13.7672	Q8C1D8S458	0.208607	0.192381	0.208607	0.715838
O88448	Klc2	S515	S	Kinesin light chain 2	sp|O88448|KLC2_MOUSE Kinesin light chain 2 OS=Mus musculus (Mouse) OX=10090 GN=Klc2 PE=1 SV=1	1	AGPQSESDLEESG	DVAGPQS(0.05)ES(0.95)DLEESGPAAEWSGDGSGSLR	13688	10581	10235	8193.3	5258.1	16607	23183	10698	10674.3	13936.5	1.30561	0.448011	13.7406	13.3692	13.3212	13.0002	12.3603	14.0195	14.5008	13.3851	13.3578	13.5664	O88448S515	0.2086	0.683134	0.2086	0.165494
P97864	Casp7	S17	S	Caspase-7;Caspase-7 subunit p20;Caspase-7 subunit p11	sp|P97864|CASP7_MOUSE Caspase-7 OS=Mus musculus (Mouse) OX=10090 GN=Casp7 PE=1 SV=2	1	LEKVDSSSEDGVD	VDS(0.095)S(0.616)S(0.289)EDGVDAKPDR	16462	13837	15588	15091	16683	17211	17708	18791	15244.5	17598.2	1.1544	0.0159811	14.0069	13.7562	13.9281	13.8814	14.0261	14.071	14.1121	14.1978	13.8932	14.1018	P97864S17	0.208589	0.0171755	0.208589	1.76509
Q923B1	Dbr1	S520	S	Lariat debranching enzyme	sp|Q923B1|DBR1_MOUSE Lariat debranching enzyme OS=Mus musculus (Mouse) OX=10090 GN=Dbr1 PE=1 SV=2	1	FPLKRLSDEHEPE	RLS(1)DEHEPEQR	7442.5	6690.9	4787.9	6031	5928.1	7202.5	8657.2	6935.6	6238.07	7180.85	1.15113	0.281267	12.8616	12.708	12.2252	12.5582	12.5334	12.8143	13.0797	12.7598	12.5882	12.7968	Q923B1S520	0.208553	0.281512	0.208553	0.550504
P70441	Slc9a3r1	S289	S	Na(+)/H(+) exchange regulatory cofactor NHE-RF1	sp|P70441|NHRF1_MOUSE Na(+)/H(+) exchange regulatory cofactor NHE-RF1 OS=Mus musculus (Mouse) OX=10090 GN=Slc9a3r1 PE=1 SV=3	1;2;3	SASSDTSEELNSQ	SAS(0.012)S(0.987)DT(0.001)S(1)EELNSQDSPK	126170	106190	145200	151230	84420	141430	183690	239110	132198	162162	1.22667	0.415673	16.945	16.6963	17.1477	17.2064	16.3653	17.1097	17.4869	17.8673	16.9988	17.2073	P70441S289	0.208472	0.56293	0.208472	0.249546
Q9D0B0	Srsf9	S205	S	Serine/arginine-rich splicing factor 9	sp|Q9D0B0|SRSF9_MOUSE Serine/arginine-rich splicing factor 9 OS=Mus musculus (Mouse) OX=10090 GN=Srsf9 PE=1 SV=1	1	GSRGRDSPYQSRG	GRDS(1)PYQSR	784810	537690	461040	451660	525930	606620	684170	717440	558800	633540	1.13375	0.431875	19.582	19.0364	18.8145	18.7849	19.0045	19.2104	19.384	19.4525	19.0545	19.2629	Q9D0B0S205	0.208407	0.359221	0.208407	0.444639
Q80YS6	Afap1	S669	S	Actin filament-associated protein 1	sp|Q80YS6|AFAP1_MOUSE Actin filament-associated protein 1 OS=Mus musculus (Mouse) OX=10090 GN=Afap1 PE=1 SV=1	1	GTSSPQSPVFRHR	SGTSSPQS(1)PVFR	154260	151350	120070	123900	143160	160820	162290	165490	137395	157940	1.14953	0.0922056	17.235	17.2075	16.8735	16.9188	17.1273	17.2951	17.3082	17.3364	17.0587	17.2667	Q80YS6S669	0.208022	0.0964646	0.208022	1.01563
A0A338P6S8	Abi3bp	S1334	S		tr|A0A338P6S8|A0A338P6S8_MOUSE ABI gene family, member 3 (NESH)-binding protein OS=Mus musculus (Mouse) OX=10090 GN=Abi3bp PE=1 SV=1	1	EPTAPASEEEFGT	EPT(0.18)APAS(0.805)EEEFGT(0.007)T(0.008)T(0.001)DFSSSPTK	11340	7482	7647.4	7369.8	8327.1	14776	8421.8	8214.1	8459.8	9934.75	1.17435	0.462353	13.4691	12.8692	12.9008	12.8474	13.0236	13.851	13.0399	13.0039	13.0216	13.2296	A0A338P6S8S1334	0.207965	0.446916	0.207965	0.349775
P39447	Tjp1	T868	T	Tight junction protein ZO-1	sp|P39447|ZO1_MOUSE Tight junction protein ZO-1 OS=Mus musculus (Mouse) OX=10090 GN=Tjp1 PE=1 SV=2	1	LNDEVGTPPESAI	HTSDYEDTDTEGGAYTDQELDET(0.008)LNDEVGT(0.992)PPES(0.001)AITR	36891	29080	36923	31502	23105	35820	46553	57614	33599	40773	1.21352	0.383969	15.171	14.8277	15.1722	14.9432	14.4959	15.1285	15.5066	15.8141	15.0285	15.2363	P39447T868	0.207751	0.509814	0.207751	0.292588
E9Q784	Zc3h13	S355	S		sp|E9Q784|ZC3HD_MOUSE Zinc finger CCCH domain-containing protein 13 OS=Mus musculus (Mouse) OX=10090 GN=Zc3h13 PE=1 SV=1	1;2	RRKRTPSPSYQRT	RT(1)PS(0.972)PS(0.028)YQR	19925	14296	16806	17360	15627	17870	23324	22694	17096.8	19878.8	1.16272	0.252293	14.2823	13.8033	14.0367	14.0835	13.9318	14.1253	14.5095	14.47	14.0514	14.2591	E9Q784S355	0.207693	0.268603	0.207693	0.570889
P10923	Spp1	S213	S	Osteopontin	sp|P10923|OSTP_MOUSE Osteopontin OS=Mus musculus (Mouse) OX=10090 GN=Spp1 PE=1 SV=1	1;2	KGSHESSQLDEPS	GS(0.079)HES(0.167)S(0.755)QLDEPS(0.719)LET(0.281)HR	9746.7	8488.8	10194	9128.1	9803.7	13390	10664	9779	9389.4	10909.2	1.16186	0.153169	13.2507	13.0513	13.3154	13.1561	13.2591	13.7089	13.3805	13.2555	13.1934	13.401	P10923S213	0.207584	0.137587	0.207584	0.861423
O88643	Pak1	S223	S	Serine/threonine-protein kinase PAK 1	sp|O88643|PAK1_MOUSE Serine/threonine-protein kinase PAK 1 OS=Mus musculus (Mouse) OX=10090 GN=Pak1 PE=1 SV=1	1	VATSPISPTENNT	DVATSPIS(0.998)PT(0.001)ENNTTPPDALTR	11262	8025.8	5009.1	8473.7	7432.2	9490	9949.3	9716.4	8192.65	9146.98	1.11649	0.522318	13.4592	12.9704	12.2903	13.0488	12.8596	13.2122	13.2804	13.2462	12.9422	13.1496	O88643S223	0.207409	0.457436	0.207409	0.33967
P47955	Rplp1	S104	S	60S acidic ribosomal protein P1	sp|P47955|RLA1_MOUSE 60S acidic ribosomal protein P1 OS=Mus musculus (Mouse) OX=10090 GN=Rplp1 PE=1 SV=1	1;2	KEESEESEDDMGF	KEES(1)EES(1)EDDMGFGLFD	904660	1177700	1162100	1182100	1019300	1249900	1594300	1280100	1106640	1285900	1.16199	0.235725	19.787	20.1675	20.1483	20.1729	19.9591	20.2534	20.6045	20.2878	20.0689	20.2762	P47955S104	0.207266	0.248222	0.207266	0.60516
Q8BRH4	Kmt2c	S593	S	Histone-lysine N-methyltransferase 2C	sp|Q8BRH4|KMT2C_MOUSE Histone-lysine N-methyltransferase 2C OS=Mus musculus (Mouse) OX=10090 GN=Kmt2c PE=1 SV=2	1	KSNPLESPDTVGL	S(0.011)NPLES(0.973)PDT(0.016)VGLITSESSDNK	21915	17108	16422	17140	15382	21902	23162	24021	18146.2	21116.8	1.1637	0.250271	14.4196	14.0624	14.0033	14.0651	13.909	14.4188	14.4995	14.552	14.1376	14.3448	Q8BRH4S593	0.207194	0.283131	0.207194	0.548013
E9Q4Z2	Acacb	S1332	S	Acetyl-CoA carboxylase 2;Biotin carboxylase	sp|E9Q4Z2|ACACB_MOUSE Acetyl-CoA carboxylase 2 OS=Mus musculus (Mouse) OX=10090 GN=Acacb PE=1 SV=1	1	AVPISVSNPDLLR	MAVPIS(0.016)VS(0.984)NPDLLR	56399	52855	56709	53242	62863	60043	66032	64103	54801.2	63260.2	1.15436	0.00194477	15.7834	15.6898	15.7913	15.7003	15.9399	15.8737	16.0109	15.9681	15.7412	15.9482	E9Q4Z2S1332	0.206978	0.00189403	0.206978	2.72261
Q52KI8	Srrm1	S714	S	Serine/arginine repetitive matrix protein 1	sp|Q52KI8|SRRM1_MOUSE Serine/arginine repetitive matrix protein 1 OS=Mus musculus (Mouse) OX=10090 GN=Srrm1 PE=1 SV=2	1	RAPQTSSPPPVRR	APQT(0.001)S(0.005)S(0.994)PPPVR	1623700	1575100	1212800	1488300	1492800	1839100	1910900	1561900	1474975	1701175	1.15336	0.15106	20.6309	20.587	20.2099	20.5052	20.5096	20.8106	20.8658	20.5749	20.4833	20.6902	Q52KI8S714	0.20696	0.159154	0.20696	0.798184
Q9JJT9	Phax	S347	S	Phosphorylated adapter RNA export protein	sp|Q9JJT9|PHAX_MOUSE Phosphorylated adapter RNA export protein OS=Mus musculus (Mouse) OX=10090 GN=Phax PE=1 SV=1	1	SRETFASDTNEAL	ET(0.009)FAS(0.983)DT(0.009)NEALASLDEAQEGPGETK	41018	38869	35874	33929	32352	50315	52380	40377	37422.5	43856	1.17192	0.237409	15.324	15.2463	15.1307	15.0502	14.9816	15.6187	15.6767	15.3012	15.1878	15.3946	Q9JJT9S347	0.206765	0.273554	0.206765	0.562957
Q8BRK8	Prkaa2	S377	S	5'-AMP-activated protein kinase catalytic subunit alpha-2	sp|Q8BRK8|AAPK2_MOUSE 5'-AMP-activated protein kinase catalytic subunit alpha-2 OS=Mus musculus (Mouse) OX=10090 GN=Prkaa2 PE=1 SV=3	1	PPLIADSPKARCP	MPPLIADS(1)PK	69298	86199	68844	76140	84212	70789	108650	85656	75120.2	87326.8	1.16249	0.216562	16.0805	16.3954	16.071	16.2164	16.3617	16.1112	16.7293	16.3863	16.1908	16.3971	Q8BRK8S377	0.206313	0.212467	0.206313	0.672708
E9Q6J5	Bod1l	T657	T		sp|E9Q6J5|BD1L1_MOUSE Biorientation of chromosomes in cell division protein 1-like 1 OS=Mus musculus (Mouse) OX=10090 GN=Bod1l PE=1 SV=1	1	YKRRTSTPVILEG	T(0.001)S(0.021)T(0.978)PVILEGAQEETDTR	8424.2	6611.6	5670.6	6386	6092.6	7691.2	8815.6	8650.3	6773.1	7812.43	1.15345	0.270439	13.0403	12.6908	12.4693	12.6407	12.5728	12.909	13.1058	13.0785	12.7103	12.9166	E9Q6J5T657	0.206281	0.27408	0.206281	0.562123
P97825	Jpt1	S79	S	Hematological and neurological expressed 1 protein;Hematological and neurological expressed 1 protein, N-terminally processed	sp|P97825|JUPI1_MOUSE Jupiter microtubule associated homolog 1 OS=Mus musculus (Mouse) OX=10090 GN=Jpt1 PE=1 SV=3	1	GREDSESPGTQRS	EDSES(1)PGTQR	72423	67351	78216	66096	64758	90950	83938	90365	71021.5	82502.8	1.16166	0.138301	16.1442	16.0394	16.2552	16.0123	15.9828	16.4728	16.357	16.4635	16.1128	16.319	P97825S79	0.206262	0.157464	0.206262	0.802819
Q9R0L6	Pcm1	S68	S	Pericentriolar material 1 protein	sp|Q9R0L6|PCM1_MOUSE Pericentriolar material 1 protein OS=Mus musculus (Mouse) OX=10090 GN=Pcm1 PE=1 SV=2	1	NAISPESSPGVGR	VT(0.011)NAIS(0.357)PES(0.598)S(0.034)PGVGR	44655	38896	36958	41242	42396	43218	55936	45755	40437.8	46826.2	1.15798	0.120483	15.4465	15.2473	15.1736	15.3318	15.3716	15.3993	15.7715	15.4816	15.2998	15.506	Q9R0L6S68	0.206206	0.106564	0.206206	0.972389
A2AR02	Ppig	S685	S	Peptidyl-prolyl cis-trans isomerase G	sp|A2AR02|PPIG_MOUSE Peptidyl-prolyl cis-trans isomerase G OS=Mus musculus (Mouse) OX=10090 GN=Ppig PE=1 SV=1	1	KADREQSPVSKTK	ADREQS(1)PVSK	1275900	1136600	917090	923000	1009800	1167400	1427900	1291300	1.06315e+06	1224100	1.15139	0.244551	20.2831	20.1163	19.8067	19.816	19.9456	20.1549	20.4455	20.3004	20.0055	20.2116	A2AR02S685	0.206078	0.241134	0.206078	0.617742
Q8R1Q8	Dync1li1	S516	S	Cytoplasmic dynein 1 light intermediate chain 1	sp|Q8R1Q8|DC1L1_MOUSE Cytoplasmic dynein 1 light intermediate chain 1 OS=Mus musculus (Mouse) OX=10090 GN=Dync1li1 PE=1 SV=1	1	SPTTPTSPTEGEA	KPASVSPT(0.001)T(0.005)PT(0.026)S(0.912)PT(0.03)EGEAS(0.026)	7304.1	8513.6	6541.8	8091	6670	12878	8559.6	7926.5	7612.62	9008.52	1.18337	0.362628	12.8345	13.0556	12.6755	12.9821	12.7035	13.6526	13.0633	12.9525	12.8869	13.093	Q8R1Q8S516	0.206067	0.381098	0.206067	0.418963
P15066	Jund	S249	S	Transcription factor jun-D	sp|P15066|JUND_MOUSE Transcription factor jun-D OS=Mus musculus (Mouse) OX=10090 GN=Jund PE=1 SV=1	1	VPSFGDSPPLSPI	DEPQTVPDVPS(0.006)FGDS(0.992)PPLS(0.001)PIDMDTQER	7648.2	8814	6558.5	7369.3	6989.1	9775.9	9960.2	8475.8	7597.5	8800.25	1.15831	0.198191	12.9009	13.1056	12.6792	12.8473	12.7709	13.255	13.282	13.0491	12.8832	13.0892	P15066S249	0.206012	0.211366	0.206012	0.674965
Q3UHX2	Pdap1	T18	T	28 kDa heat- and acid-stable phosphoprotein	sp|Q3UHX2|HAP28_MOUSE 28 kDa heat- and acid-stable phosphoprotein OS=Mus musculus (Mouse) OX=10090 GN=Pdap1 PE=1 SV=1	1	GRVRQYTSPEEID	QYT(0.612)S(0.388)PEEIDAQLQAEK	11532	11097	9800	9308.1	10040	11748	15408	11369	10434.3	12141.2	1.16359	0.22537	13.4934	13.4379	13.2586	13.1843	13.2935	13.5201	13.9114	13.4728	13.3435	13.5495	Q3UHX2T18	0.205934	0.216779	0.205934	0.663984
Q7TQE6	Maco1	S305	S	Macoilin	sp|Q7TQE6|MACOI_MOUSE Macoilin OS=Mus musculus (Mouse) OX=10090 GN=Maco1 PE=1 SV=1	1	NNDLVGSTENLLK	LNNDLVGS(0.883)T(0.117)ENLLK	5138.2	3850	3190.8	2896.5	3266.8	3235.6	5321.8	5751.3	3768.88	4393.88	1.16583	0.480584	12.327	11.9106	11.6397	11.5001	11.6737	11.6598	12.3777	12.4897	11.8444	12.0502	Q7TQE6S305	0.205841	0.501012	0.205841	0.300152
Q9CXS4	Cenpv	S105	S	Centromere protein V	sp|Q9CXS4|CENPV_MOUSE Centromere protein V OS=Mus musculus (Mouse) OX=10090 GN=Cenpv PE=1 SV=2	1	QKRQRLSFEGAAK	QRLS(1)FEGAAK	13550	12818	7679.6	8832.5	11955	13948	16565	7540.6	10720	12502.1	1.16624	0.484616	13.726	13.6459	12.9068	13.1086	13.5453	13.7678	14.0159	12.8805	13.3468	13.5524	Q9CXS4S105	0.205525	0.539202	0.205525	0.268248
Q80W00	Ppp1r10	S545	S	Serine/threonine-protein phosphatase 1 regulatory subunit 10	sp|Q80W00|PP1RA_MOUSE Serine/threonine-protein phosphatase 1 regulatory subunit 10 OS=Mus musculus (Mouse) OX=10090 GN=Ppp1r10 PE=1 SV=1	1	PGGSGGSPDGAGG	LIPLDEECAMDETPYVETLEPGGS(0.02)GGS(0.98)PDGAGGSK	18139	16901	14396	15419	13722	16706	22190	23651	16213.8	19067.2	1.17599	0.291349	14.1468	14.0448	13.8134	13.9124	13.7442	14.0281	14.4376	14.5296	13.9794	14.1849	Q80W00S545	0.205522	0.337099	0.205522	0.472243
P56395	Cyb5a	S69	S	Cytochrome b5	sp|P56395|CYB5_MOUSE Cytochrome b5 OS=Mus musculus (Mouse) OX=10090 GN=Cyb5a PE=1 SV=2	1	FEDVGHSTDAREL	EQAGGDATENFEDVGHS(0.564)T(0.436)DAR	5132.1	3855.3	3687.2	3561.6	4927.8	4805.5	4788.4	4050.4	4059.05	4643.02	1.14387	0.208223	12.3253	11.9126	11.8483	11.7983	12.2667	12.2305	12.2253	11.9838	11.9711	12.1766	P56395S69	0.205449	0.183671	0.205449	0.73596
Q9QYE6	Golga5	S116	S	Golgin subfamily A member 5	sp|Q9QYE6|GOGA5_MOUSE Golgin subfamily A member 5 OS=Mus musculus (Mouse) OX=10090 GN=Golga5 PE=1 SV=2	1	FVRRKKSEPDDEL	KKS(1)EPDDELLFDFLNSSQK	35983	42692	37112	40633	39309	44968	58850	39314	39105	45610.2	1.16635	0.2296	15.135	15.3817	15.1796	15.3104	15.2626	15.4566	15.8448	15.2628	15.2517	15.4567	Q9QYE6S116	0.205006	0.216963	0.205006	0.663614
Q8CDG3	Vcpip1	S996	S	Deubiquitinating protein VCIP135	sp|Q8CDG3|VCIP1_MOUSE Deubiquitinating protein VCIP135 OS=Mus musculus (Mouse) OX=10090 GN=Vcpip1 PE=1 SV=1	1	TTRSRESSPSHGL	ES(0.638)S(0.362)PSHGLLK	53953	38970	45207	39872	38258	53121	58730	56044	44500.5	51538.2	1.15815	0.264673	15.7194	15.2501	15.4643	15.2831	15.2235	15.697	15.8418	15.7743	15.4292	15.6341	Q8CDG3S996	0.204928	0.289962	0.204928	0.537658
Q61879	Myh10	S1975	S	Myosin-10	sp|Q61879|MYH10_MOUSE Myosin-10 OS=Mus musculus (Mouse) OX=10090 GN=Myh10 PE=1 SV=2	1	DTQPPQSE_____	TSDVNDTQPPQS(1)E	46759	38536	41614	51214	34551	50899	69049	55783	44530.8	52570.5	1.18054	0.334125	15.513	15.2339	15.3448	15.6443	15.0764	15.6353	16.0753	15.7675	15.434	15.6387	Q61879S1975	0.204688	0.403196	0.204688	0.394483
Q99MZ3	Mlxipl	S23	S	Carbohydrate-responsive element-binding protein	sp|Q99MZ3|MLXPL_MOUSE Carbohydrate-responsive element-binding protein OS=Mus musculus (Mouse) OX=10090 GN=Mlxipl PE=1 SV=1	1;2	VVPSPDSDSDTDL	VVPSPDS(1)DSDTDLEDPSPR	38865	46278	35901	41295	46095	42746	50926	46836	40584.8	46650.8	1.14947	0.0706262	15.2462	15.498	15.1317	15.3337	15.4923	15.3835	15.6361	15.5153	15.3024	15.5068	Q99MZ3S23	0.204408	0.0702595	0.204408	1.15329
Q52KI8	Srrm1	S725	S	Serine/arginine repetitive matrix protein 1	sp|Q52KI8|SRRM1_MOUSE Serine/arginine repetitive matrix protein 1 OS=Mus musculus (Mouse) OX=10090 GN=Srrm1 PE=1 SV=2	1;2	RRGASASPQGRQS	RGAS(1)AS(1)PQGR	297230	152370	204910	214020	146080	234790	294280	346820	217132	255492	1.17667	0.492131	18.1812	17.2172	17.6446	17.7074	17.1564	17.841	18.1668	18.4038	17.6876	17.892	Q52KI8S725	0.204403	0.56437	0.204403	0.248436
Q64337	Sqstm1	T269	T	Sequestosome-1	sp|Q64337|SQSTM_MOUSE Sequestosome-1 OS=Mus musculus (Mouse) OX=10090 GN=Sqstm1 PE=1 SV=1	1	GKRSRLTPTTPES	S(0.021)RLT(0.971)PT(0.007)T(0.001)PESSSTGTEDK	346520	375770	370000	420780	411500	348450	471520	528410	378268	439970	1.16312	0.189694	18.4026	18.5195	18.4972	18.6827	18.6505	18.4106	18.847	19.0113	18.5255	18.7298	Q64337T269	0.20436	0.200033	0.20436	0.698899
Q5SW75	Ssh2	S487	S	Protein phosphatase Slingshot homolog 2	sp|Q5SW75|SSH2_MOUSE Protein phosphatase Slingshot homolog 2 OS=Mus musculus (Mouse) OX=10090 GN=Ssh2 PE=1 SV=2	1	KKEMTTSADQIAE	KEMT(0.175)T(0.175)S(0.649)ADQIAEVK	31197	27344	27236	24542	28117	31521	31848	35574	27579.8	31765	1.15175	0.0871034	14.9291	14.7389	14.7332	14.583	14.7792	14.944	14.9589	15.1185	14.7461	14.9502	Q5SW75S487	0.204096	0.0853054	0.204096	1.06902
Q80U49	Cep170b	S843	S	Centrosomal protein of 170 kDa protein B	sp|Q80U49|C170B_MOUSE Centrosomal protein of 170 kDa protein B OS=Mus musculus (Mouse) OX=10090 GN=Cep170b PE=1 SV=2	1	QLRSGRSPEPDPA	S(0.15)GRS(0.85)PEPDPAPPK	39303	40409	39069	35995	34801	41388	52539	51971	38694	45174.8	1.16749	0.191857	15.2624	15.3024	15.2537	15.1355	15.0868	15.3369	15.6811	15.6654	15.2385	15.4426	Q80U49S843	0.204075	0.214749	0.204075	0.668069
P39054	Dnm2	S764	S	Dynamin-2	sp|P39054|DYN2_MOUSE Dynamin-2 OS=Mus musculus (Mouse) OX=10090 GN=Dnm2 PE=1 SV=2	1	QNTSGHSPTPQRR	EALNIIGDISTSTVSTPVPPPVDDT(0.038)WLQNT(0.089)S(0.065)GHS(0.692)PT(0.116)PQR	15137	13400	12154	11209	10146	15092	16248	19553	12975	15259.8	1.17609	0.323813	13.8858	13.7099	13.5691	13.4524	13.3086	13.8815	13.988	14.2551	13.6543	13.8583	P39054S764	0.203987	0.389921	0.203987	0.409023
Q5U4C3	Scaf1	T948	T	Splicing factor, arginine/serine-rich 19	sp|Q5U4C3|SFR19_MOUSE Splicing factor, arginine/serine-rich 19 OS=Mus musculus (Mouse) OX=10090 GN=Scaf1 PE=1 SV=1	1	VDSSCKTPEVSFL	VAPPPPALTPDSQT(0.003)VDS(0.152)S(0.152)CKT(0.692)PEVS(0.001)FLPEEASEDTGVR	7634.7	6180	4841.6	5918	4666.8	8652.9	7844.3	7513.3	6143.58	7169.32	1.16696	0.362575	12.8984	12.5934	12.2413	12.5309	12.1882	13.079	12.9374	12.8752	12.566	12.77	Q5U4C3T948	0.203984	0.427883	0.203984	0.368675
P0C7T6	Atxn1l	T328	T	Ataxin-1-like	sp|P0C7T6|ATX1L_MOUSE Ataxin-1-like OS=Mus musculus (Mouse) OX=10090 GN=Atxn1l PE=1 SV=1	1	APAHRGTPDTDLE	GT(1)PDTDLEVQR	43897	41770	35646	32981	32212	51741	50701	44891	38573.5	44886.2	1.16366	0.267264	15.4218	15.3502	15.1215	15.0093	14.9753	15.659	15.6297	15.4541	15.2257	15.4295	P0C7T6T328	0.203845	0.313071	0.203845	0.504357
Q9R1C7	Prpf40a	S881	S	Pre-mRNA-processing factor 40 homolog A	sp|Q9R1C7|PR40A_MOUSE Pre-mRNA-processing factor 40 homolog A OS=Mus musculus (Mouse) OX=10090 GN=Prpf40a PE=1 SV=1	1	RRHKSDSPESDTE	S(0.004)DS(0.924)PES(0.072)DTEREKDK	4577.5	7819.7	4445.5	6751.1	4576.2	8191.7	5531.4	9113.6	5898.45	6853.23	1.16187	0.508146	12.1603	12.9329	12.1181	12.7209	12.1599	12.9999	12.4334	13.1538	12.4831	12.6868	Q9R1C7S881	0.203709	0.535646	0.203709	0.271122
P70399	Tp53bp1	S1459	S	Tumor suppressor p53-binding protein 1	sp|P70399|TP53B_MOUSE TP53-binding protein 1 OS=Mus musculus (Mouse) OX=10090 GN=Tp53bp1 PE=1 SV=3	1	TLRRSDSPEIPFQ	S(0.172)DS(0.828)PEIPFQAATGSSDGLDSSSSGNSFVGLR	25917	25042	24991	19865	19375	28020	33354	31295	23953.8	28011	1.16938	0.274685	14.6616	14.6121	14.6091	14.2779	14.2419	14.7742	15.0256	14.9336	14.5402	14.7438	P70399S1459	0.20364	0.339196	0.20364	0.469549
Q9ERA6	Tfip11	S96	S	Tuftelin-interacting protein 11	sp|Q9ERA6|TFP11_MOUSE Tuftelin-interacting protein 11 OS=Mus musculus (Mouse) OX=10090 GN=Tfip11 PE=1 SV=1	1;2	AAEEADSEDSDAE	GAAEEADS(1)EDS(1)DAEEKPVK	25579	25645	24122	24790	23646	28997	36632	27463	25034	29184.5	1.16579	0.181864	14.6427	14.6464	14.5581	14.5975	14.5293	14.8236	15.1608	14.7452	14.6111	14.8147	Q9ERA6S96	0.203587	0.175953	0.203587	0.754603
Q9QXE0	Hacl1	S4	S	2-hydroxyacyl-CoA lyase 1	sp|Q9QXE0|HACL1_MOUSE 2-hydroxyacyl-CoA lyase 1 OS=Mus musculus (Mouse) OX=10090 GN=Hacl1 PE=1 SV=2	1	___MPESNSAEGS	PES(0.999)NS(0.001)AEGSDRSEEQVSGAK	150590	152950	137090	150500	215160	149740	172510	150340	147782	171938	1.16345	0.176458	17.2003	17.2227	17.0648	17.1994	17.7151	17.1921	17.3963	17.1979	17.1718	17.3753	Q9QXE0S4	0.203551	0.162817	0.203551	0.788299
Q8CCN5	Bcas3	S869	S	Breast carcinoma-amplified sequence 3 homolog	sp|Q8CCN5|BCAS3_MOUSE Breast carcinoma-amplified sequence 3 homolog OS=Mus musculus (Mouse) OX=10090 GN=Bcas3 PE=1 SV=2	1	ADAMAESPSRDVV	LADAMAES(0.954)PS(0.045)RDVVGSGTELQR	46525	41211	45689	48839	41025	50511	60234	60265	45566	53008.8	1.16334	0.177771	15.5057	15.3307	15.4796	15.5757	15.3242	15.6243	15.8783	15.879	15.4729	15.6765	Q8CCN5S869	0.203521	0.200561	0.203521	0.697754
Q9JKC6	Cend1	S10	S	Cell cycle exit and neuronal differentiation protein 1	sp|Q9JKC6|CEND_MOUSE Cell cycle exit and neuronal differentiation protein 1 OS=Mus musculus (Mouse) OX=10090 GN=Cend1 PE=1 SV=1	1	RGKSASSPKPDTK	S(0.004)AS(0.341)S(0.655)PKPDTK	52263	44109	61137	47786	55151	50899	54487	77381	51323.8	59479.5	1.15891	0.292433	15.6735	15.4288	15.8998	15.5443	15.7511	15.6353	15.7336	16.2397	15.6366	15.8399	Q9JKC6S10	0.203355	0.274465	0.203355	0.561514
Q61937	Npm1	S125	S	Nucleophosmin	sp|Q61937|NPM_MOUSE Nucleophosmin OS=Mus musculus (Mouse) OX=10090 GN=Npm1 PE=1 SV=1	1	VEEDAESEDEDEE	CGSGPVHISGQHLVAVEEDAES(1)EDEDEEDVK	258040	225010	254610	207610	215390	228540	319330	343070	236318	276582	1.17039	0.284004	17.9772	17.7796	17.9579	17.6635	17.7166	17.8021	18.2847	18.3881	17.8446	18.0479	Q61937S125	0.2033	0.313268	0.2033	0.504083
Q8VE88	Fam114a2	S119	S	Protein FAM114A2	sp|Q8VE88|F1142_MOUSE Protein FAM114A2 OS=Mus musculus (Mouse) OX=10090 GN=Fam114a2 PE=1 SV=2	1	TSLGIPSPTEISA	AETSLGIPS(0.996)PT(0.004)EISAEVK	8654.4	4597.9	4075.4	4009.8	5293.5	6554.2	4592.4	7169.2	5334.38	5902.32	1.10647	0.667754	13.0792	12.1668	11.9927	11.9693	12.37	12.6782	12.165	12.8076	12.302	12.5052	Q8VE88S119	0.203205	0.524177	0.203205	0.280522
Q9R0L6	Pcm1	S859	S	Pericentriolar material 1 protein	sp|Q9R0L6|PCM1_MOUSE Pericentriolar material 1 protein OS=Mus musculus (Mouse) OX=10090 GN=Pcm1 PE=1 SV=2	1	GLAETSSPVAISL	RQGLAETS(0.017)S(0.983)PVAISLR	26804	27003	30582	26139	28165	31044	32882	35348	27632	31859.8	1.153	0.0587212	14.7102	14.7208	14.9004	14.6739	14.7816	14.922	15.005	15.1093	14.7513	14.9545	Q9R0L6S859	0.203172	0.0556427	0.203172	1.25459
E9Q4F7	Ankrd11	S1808	S		sp|E9Q4F7|ANR11_MOUSE Ankyrin repeat domain-containing protein 11 OS=Mus musculus (Mouse) OX=10090 GN=Ankrd11 PE=1 SV=1	1	APSSFDSPVQHLL	QQSVPAPS(0.158)S(0.158)FDS(0.684)PVQHLLEEK	3040.8	2207.5	2433.9	1528.1	2228.6	2608.8	2275.8	3313.8	2302.58	2606.75	1.1321	0.47619	11.5702	11.1082	11.2491	10.5775	11.1219	11.3492	11.1522	11.6943	11.1263	11.3294	E9Q4F7S1808	0.203128	0.439179	0.203128	0.357359
E9Q784	Zc3h13	S265	S		sp|E9Q784|ZC3HD_MOUSE Zinc finger CCCH domain-containing protein 13 OS=Mus musculus (Mouse) OX=10090 GN=Zc3h13 PE=1 SV=1	1	KGPRTPSPPPPIL	T(0.409)PS(0.591)PPPPILEDIILGK	30058	23972	27323	23628	24926	28382	33802	34142	26245.2	30313	1.15499	0.182249	14.8755	14.5491	14.7378	14.5282	14.6054	14.7927	15.0448	15.0593	14.6726	14.8755	E9Q784S265	0.202893	0.187896	0.202893	0.726082
P70398	Usp9x	S2547	S	Probable ubiquitin carboxyl-terminal hydrolase FAF-X	sp|P70398|USP9X_MOUSE Probable ubiquitin carboxyl-terminal hydrolase FAF-X OS=Mus musculus (Mouse) OX=10090 GN=Usp9x PE=1 SV=2	1	EGGEEVSPPQTKG	AQENYEGGEEVS(1)PPQTK	26509	28399	27943	26980	26042	38227	35873	27865	27457.8	32001.8	1.16549	0.181704	14.6942	14.7936	14.7702	14.7196	14.6686	15.2223	15.1306	14.7662	14.7444	14.9469	P70398S2547	0.202521	0.190433	0.202521	0.720258
Q497V6	Bahd1	S182	S	Bromo adjacent homology domain-containing 1 protein	sp|Q497V6|BAHD1_MOUSE Bromo adjacent homology domain-containing 1 protein OS=Mus musculus (Mouse) OX=10090 GN=Bahd1 PE=1 SV=1	1	EGSRDLSPELAPD	DLS(1)PELAPDEGAR	36015	23978	21911	24713	31782	29751	30558	28357	26654.2	30112	1.12973	0.329173	15.1363	14.5494	14.4194	14.593	14.9559	14.8607	14.8993	14.7914	14.6745	14.8768	Q497V6S182	0.202292	0.258307	0.202292	0.587864
Q3UJU9	Rmdn3	S193	S	Regulator of microtubule dynamics protein 3	sp|Q3UJU9|RMD3_MOUSE Regulator of microtubule dynamics protein 3 OS=Mus musculus (Mouse) OX=10090 GN=Rmdn3 PE=1 SV=2	1	RDSDKESGDAEDE	DSDKES(0.998)GDAEDEVS(0.002)CETVR	38408	65144	95304	112520	54889	86273	103490	95898	77844	85137.5	1.09369	0.7221	15.2291	15.9913	16.5402	16.7798	15.7442	16.3966	16.6591	16.5492	16.1351	16.3373	Q3UJU9S193	0.202165	0.631729	0.202165	0.199469
Q6PGL7	Washc2	S613	S	WASH complex subunit FAM21	sp|Q6PGL7|WASC2_MOUSE WASH complex subunit 2 OS=Mus musculus (Mouse) OX=10090 GN=Washc2 PE=1 SV=1	1	TSALLFSSDEEDQ	T(0.002)S(0.002)ALLFS(0.523)S(0.472)DEEDQWNIADSHTK	1555.7	1585.7	1685.1	1545.3	1444.9	1564.8	2011.4	2472	1592.95	1873.28	1.17598	0.27981	10.6033	10.6309	10.7186	10.5937	10.4968	10.6118	10.974	11.2715	10.6366	10.8385	Q6PGL7S613	0.201855	0.302078	0.201855	0.519882
Q60953	Pml	S503	S	Protein PML	sp|Q60953|PML_MOUSE Protein PML OS=Mus musculus (Mouse) OX=10090 GN=Pml PE=1 SV=3	1	KIIKMESTEENED	MES(0.991)T(0.009)EENEDR	150490	90435	112030	88420	119040	113440	142720	122380	110344	124395	1.12734	0.406921	17.1993	16.4646	16.7735	16.4321	16.8611	16.7916	17.1228	16.901	16.7174	16.9191	Q60953S503	0.201745	0.333735	0.201745	0.476599
Q5I012	Slc38a10	S441	S	Putative sodium-coupled neutral amino acid transporter 10	sp|Q5I012|S38AA_MOUSE Putative sodium-coupled neutral amino acid transporter 10 OS=Mus musculus (Mouse) OX=10090 GN=Slc38a10 PE=1 SV=2	1	VVVAEDSQEKLKP	LSVQDPVVVVAEDS(1)QEK	105960	81461	79791	69983	77015	96061	102080	111620	84298.8	96694	1.14704	0.285577	16.6932	16.3138	16.2839	16.0947	16.2329	16.5517	16.6393	16.7682	16.3464	16.548	Q5I012S441	0.201614	0.279168	0.201614	0.554134
Q80TR8	Dcaf1	S999	S	Protein VPRBP	sp|Q80TR8|DCAF1_MOUSE DDB1- and CUL4-associated factor 1 OS=Mus musculus (Mouse) OX=10090 GN=Dcaf1 PE=1 SV=4	1	LDRHLPSPPTLDS	HLPS(1)PPTLDSIITEYLR	7372.3	6191.4	5697.3	5651.5	6270.7	7225.8	8686.6	6525.8	6228.12	7177.22	1.15239	0.208736	12.8479	12.596	12.4761	12.4644	12.6144	12.8189	13.0846	12.6719	12.5961	12.7975	Q80TR8S999	0.201359	0.193786	0.201359	0.712676
Q8C4V4	Fbxl3	S12	S	F-box/LRR-repeat protein 3	sp|Q8C4V4|FBXL3_MOUSE F-box/LRR-repeat protein 3 OS=Mus musculus (Mouse) OX=10090 GN=Fbxl3 PE=1 SV=1	1	RDSDQDSAEEGTA	DSDQDS(1)AEEGTAEKPK	24631	22440	25559	18770	18313	26352	28289	33939	22850	26723.2	1.16951	0.319277	14.5882	14.4538	14.6415	14.1961	14.1606	14.6856	14.788	15.0507	14.4699	14.6712	Q8C4V4S12	0.201289	0.378163	0.201289	0.422321
O88273	Grem2	S56	S	Gremlin-2	sp|O88273|GREM2_MOUSE Gremlin-2 OS=Mus musculus (Mouse) OX=10090 GN=Grem2 PE=1 SV=1	1	KEVLASSQEALVV	EVLAS(0.027)S(0.973)QEALVVTER	33137	21810	12636	22276	21710	19907	35448	23178	22464.8	25060.8	1.11556	0.652368	15.0162	14.4127	13.6253	14.4432	14.4061	14.281	15.1134	14.5005	14.3743	14.5752	O88273S56	0.200908	0.576484	0.200908	0.239213
A2AKX3	Setx	S1376	S	Probable helicase senataxin	sp|A2AKX3|SETX_MOUSE Probable helicase senataxin OS=Mus musculus (Mouse) OX=10090 GN=Setx PE=1 SV=1	1	DVLEADSDEPDDH	IVQGSDVLEADS(1)DEPDDHR	7813.8	9796.9	8035	8399.9	8343.8	10001	9714.7	11123	8511.4	9795.62	1.15088	0.126628	12.9318	13.2581	12.9721	13.0362	13.0265	13.2879	13.246	13.4413	13.0495	13.2504	A2AKX3S1376	0.20085	0.124101	0.20085	0.906224
P81068	Irx1	S267	S	Iroquois-class homeodomain protein IRX-1	sp|P81068|IRX1_MOUSE Iroquois-class homeodomain protein IRX-1 OS=Mus musculus (Mouse) OX=10090 GN=Irx1 PE=1 SV=4	1	SARDQSSPLSAAE	DQS(0.271)S(0.729)PLSAAETLK	18144	15808	12034	13300	14982	16735	20830	15335	14821.5	16970.5	1.14499	0.303016	14.1472	13.9484	13.5548	13.6991	13.8709	14.0306	14.3464	13.9045	13.8374	14.0381	P81068S267	0.200725	0.283219	0.200725	0.547878
Q9QXZ0	Macf1	S5551	S	Microtubule-actin cross-linking factor 1	sp|Q9QXZ0|MACF1_MOUSE Microtubule-actin cross-linking factor 1 OS=Mus musculus (Mouse) OX=10090 GN=Macf1 PE=1 SV=2	1	AASGGQSPTGEQI	EAEEELAASGGQS(0.998)PT(0.002)GEQIPQFQQR	24275	22651	18034	21518	21275	26116	26974	24820	21619.5	24796.2	1.14694	0.13198	14.5672	14.4673	14.1384	14.3933	14.3769	14.6726	14.7193	14.5992	14.3915	14.592	Q9QXZ0S5551	0.200464	0.142818	0.200464	0.845216
P81066	Irx2	S187	S	Iroquois-class homeodomain protein IRX-2	sp|P81066|IRX2_MOUSE Iroquois-class homeodomain protein IRX-2 OS=Mus musculus (Mouse) OX=10090 GN=Irx2 PE=2 SV=2	1	WAPRNKSEDEDED	NKS(1)EDEDEDEGDASR	63845	41366	37569	37406	40599	43659	66504	54882	45046.5	51411	1.14129	0.489661	15.9623	15.3362	15.1973	15.191	15.3092	15.414	16.0212	15.744	15.4217	15.6221	P81066S187	0.200416	0.444069	0.200416	0.352549
[truncated: 5,094 more rows]

## Sheet: sham sensitivity
Sham1_1	Sham2_1	Sham3_1	Sham4_1			Log2 sham2/1	Log2 sham3/1	Log2 sham4/1	Log2 sham3/2	Log2 sham4/2	Log2 sham4/3
[truncated: 5,788 more rows]

## Sheet: sensitivity stats
	Log2 sham2/1	Log2 sham3/1	Log2 sham4/1	Log2 sham3/2	Log2 sham4/2	Log2 sham4/3				Log2 sham2/1	Log2 sham3/1	Log2 sham4/1	Log2 sham3/2	Log2 sham4/2	Log2 sham4/3
[truncated: 5,788 more rows]
