# Supplementary material for: Signaling mechanisms in renal compensatory hypertrophy revealed by multi-omics
Source: Nat Commun. 2023 Jun 16;14:3481. doi: 10.1038/s41467-023-38958-9 (PMC10276015; doi:10.1038/s41467-023-38958-9)
Supplement: Supplementary file 26 — Supplementary Data 23 [file 41467_2023_38958_MOESM26_ESM.xlsx]

## Sheet: Readme
The data in this spreadsheet compares phosphosphorylation of proteins in whole contralateral kidney form mice 72h after left unilateral nephrectomy versus sham surgery.
Quantification uses TMT labeling. Equal protein was labled for each sample. No corrections were applied, e.g. for increase in cell size or cell protein content with UnX.
Reference: in preparation September, 2021
Contact: Hiroaki Kikuchi at NIH at hiroaki.kikuchi@nih.gov or Mark Knepper at knep@helix.nih.gov

## Sheet: 72 hour_phospho
								Raw intensity												log scale intensity								log	log	mean	-0.12	log
UniProt ID	Gene Symbol	Protein names	Fasta headers	Number of Phospho (STY)	P Site	Centralized Sequence	Phospho (STY) Probabilities	Sham1_1	Sham2_1	Sham3_1	Sham4_1	UniX1_1	UniX2_1	UniX3_1	UniX4_1	Sham mean	UnX mean	Unx/sham	P (t-test)	Sham1_1	Sham2_1	Sham3_1	Sham4_1	UniX1_1	UniX2_1	UniX3_1	UniX4_1	Sham mean	UnX mean	Concatenated	logUnX-logSham	P (t-test)	minus log10P	logUnX-logSham	minus log10P
G5E8J6	Hrc		tr|G5E8J6|G5E8J6_MOUSE Histidine-rich calcium-binding protein OS=Mus musculus (Mouse) OX=10090 GN=Hrc PE=1 SV=1	1	S249	EEDDGDSDEDSHT	YQDHEEEDDGDS(1)DEDSHTHR	2043.5	1883.5	998.11	2864.4	1782.5	0	1057.3	1678.1	1947.38	1129.47	0.579998	0.194468	10.9968	10.8792	9.96306	11.484	10.7997	#NUM!	10.0462	10.7126	10.8308	#NUM!	G5E8J6S249	#NUM!	#NUM!	#NUM!	#NUM!	#NUM!
P99029	Prdx5	Peroxiredoxin-5, mitochondrial	sp|P99029|PRDX5_MOUSE Peroxiredoxin-5, mitochondrial OS=Mus musculus (Mouse) OX=10090 GN=Prdx5 PE=1 SV=2	1	T199	PDGTGLTCSLAPN	ALNVEPDGT(0.003)GLT(0.856)CS(0.141)LAPNILSQL	1878.3	2259.8	1992.9	2873.6	1395.9	1085	3078.8	0	2251.15	1389.93	0.617429	0.249273	10.8752	11.142	10.9607	11.4886	10.447	10.0835	11.5882	#NUM!	11.1166	#NUM!	P99029T199	#NUM!	#NUM!	#NUM!	#NUM!	#NUM!
Q9Z2H5	Epb41l1	Band 4.1-like protein 1	sp|Q9Z2H5|E41L1_MOUSE Band 4.1-like protein 1 OS=Mus musculus (Mouse) OX=10090 GN=Epb41l1 PE=1 SV=2	1	S671	SSQEDESGGLEDS	GPSSQEDES(1)GGLEDSPDR	4040.3	4062.1	3001.6	2988.1	3440.4	0	2708	3995.2	3523.03	2535.9	0.719808	0.332439	11.9802	11.988	11.5515	11.545	11.7484	#NUM!	11.403	11.9641	11.7662	#NUM!	Q9Z2H5S671	#NUM!	#NUM!	#NUM!	#NUM!	#NUM!
O35730	Ring1	E3 ubiquitin-protein ligase RING1	sp|O35730|RING1_MOUSE E3 ubiquitin-protein ligase RING1 OS=Mus musculus (Mouse) OX=10090 GN=Ring1 PE=1 SV=2	1	S324	GPGGGASDTGGPD	QQQETTEPGGPGGGAS(0.771)DT(0.229)GGPDGGGGER	3880.2	2711.4	3240.1	2964.8	1190.9	3873.9	4794.1	0	3199.12	2464.73	0.770437	0.546636	11.9219	11.4048	11.6618	11.5337	10.2178	11.9196	12.227	#NUM!	11.6306	#NUM!	O35730S324	#NUM!	#NUM!	#NUM!	#NUM!	#NUM!
Q8BYJ6	Tbc1d4	TBC1 domain family member 4	sp|Q8BYJ6|TBCD4_MOUSE TBC1 domain family member 4 OS=Mus musculus (Mouse) OX=10090 GN=Tbc1d4 PE=1 SV=2	1	S616	DFSPGDSPPGTPP	DFS(0.009)PGDS(0.585)PPGT(0.345)PPAS(0.02)PLS(0.02)S(0.02)AWHAFPEEDSDSPQFR	1739.6	3553.8	2237.2	0	3179.4	2788.8	2976.8	1461.7	1882.65	2601.68	1.38192	0.420293	10.7645	11.7951	11.1275	#NUM!	11.6345	11.4454	11.5395	10.5134	#NUM!	11.2832	Q8BYJ6S616	#NUM!	#NUM!	#NUM!	#NUM!	#NUM!
Q920R0	Als2	Alsin	sp|Q920R0|ALS2_MOUSE Alsin OS=Mus musculus (Mouse) OX=10090 GN=Als2 PE=1 SV=3	1	S1456	GKSDSRSESPEPG	S(0.551)ES(0.449)PEPGYVVTSSGLLLPVLLPR	0	6513.4	0	0	5538.8	4692.7	0	0	1628.35	2557.88	1.57084	0.688043	#NUM!	12.6692	#NUM!	#NUM!	12.4354	12.1962	#NUM!	#NUM!	#NUM!	#NUM!	Q920R0S1456	#NUM!	#NUM!	#NUM!	#NUM!	#NUM!
A0A1L1SQU7	Fat1		tr|A0A1L1SQU7|A0A1L1SQU7_MOUSE FAT atypical cadherin 1 OS=Mus musculus (Mouse) OX=10090 GN=Fat1 PE=1 SV=1	1	S68	IYILDPSWEIRYK	MGIY(0.176)ILDPS(0.824)WEIR	53953	89377	68590	0	133750	294200	197210	0	52980	156290	2.94998	0.160628	15.7194	16.4476	16.0657	#NUM!	17.0292	18.1664	17.5894	#NUM!	#NUM!	#NUM!	A0A1L1SQU7S68	#NUM!	#NUM!	#NUM!	#NUM!	#NUM!
A0A286YCV9	Kif13b		tr|A0A286YCV9|A0A286YCV9_MOUSE Kinesin family member 13B OS=Mus musculus (Mouse) OX=10090 GN=Kif13b PE=1 SV=1	1	S1715	SDSEDASEVPEWL	LEVT(0.022)S(0.035)DS(0.349)EDAS(0.593)EVPEWLR	0	0	0	0	0	0	0	0	0	0	#DIV/0!	#DIV/0!	#NUM!	#NUM!	#NUM!	#NUM!	#NUM!	#NUM!	#NUM!	#NUM!	#NUM!	#NUM!	A0A286YCV9S1715	#NUM!	#NUM!	#NUM!	#NUM!	#NUM!
A1L3T7	Ripor3	Protein FAM65C	sp|A1L3T7|RIPR3_MOUSE RIPOR family member 3 OS=Mus musculus (Mouse) OX=10090 GN=Ripor3 PE=1 SV=1	1	S384	SILGYLSDSELQG	ATSILGY(0.001)LS(0.905)DS(0.095)ELQGPR	0	0	0	0	0	0	0	0	0	0	#DIV/0!	#DIV/0!	#NUM!	#NUM!	#NUM!	#NUM!	#NUM!	#NUM!	#NUM!	#NUM!	#NUM!	#NUM!	A1L3T7S384	#NUM!	#NUM!	#NUM!	#NUM!	#NUM!
A2AI08	Tprn	Taperin	sp|A2AI08|TPRN_MOUSE Taperin OS=Mus musculus (Mouse) OX=10090 GN=Tprn PE=1 SV=1	1	S196	QPAPPISPVPVAQ	LS(0.001)QPAPPIS(0.999)PVPVAQR	0	0	0	0	0	0	0	0	0	0	#DIV/0!	#DIV/0!	#NUM!	#NUM!	#NUM!	#NUM!	#NUM!	#NUM!	#NUM!	#NUM!	#NUM!	#NUM!	A2AI08S196	#NUM!	#NUM!	#NUM!	#NUM!	#NUM!
A2AJT4	Pnisr	Arginine/serine-rich protein PNISR	sp|A2AJT4|PNISR_MOUSE Arginine/serine-rich protein PNISR OS=Mus musculus (Mouse) OX=10090 GN=Pnisr PE=1 SV=1	1	S286	PRLPQRSKFDSDE	S(0.541)KFDS(0.459)DEEDEDAENLEAVSSGK	0	0	0	0	0	0	0	0	0	0	#DIV/0!	#DIV/0!	#NUM!	#NUM!	#NUM!	#NUM!	#NUM!	#NUM!	#NUM!	#NUM!	#NUM!	#NUM!	A2AJT4S286	#NUM!	#NUM!	#NUM!	#NUM!	#NUM!
A2AWT3	Atxn7l3	Ataxin-7-like protein 3	sp|A2AWT3|AT7L3_MOUSE Ataxin-7-like protein 3 OS=Mus musculus (Mouse) OX=10090 GN=Atxn7l3 PE=1 SV=1	1	S131	NMNKSESDQEDND	S(0.207)ES(0.793)DQEDNDDINDNDWSYGSEK	0	0	0	0	0	0	0	0	0	0	#DIV/0!	#DIV/0!	#NUM!	#NUM!	#NUM!	#NUM!	#NUM!	#NUM!	#NUM!	#NUM!	#NUM!	#NUM!	A2AWT3S131	#NUM!	#NUM!	#NUM!	#NUM!	#NUM!
A2TJV2	Palm3	Paralemmin-3	sp|A2TJV2|PALM3_MOUSE Paralemmin-3 OS=Mus musculus (Mouse) OX=10090 GN=Palm3 PE=1 SV=1	1	S87	ASKDPQSPEGQAQ	DPQS(1)PEGQAQAR	0	0	0	0	0	0	0	0	0	0	#DIV/0!	#DIV/0!	#NUM!	#NUM!	#NUM!	#NUM!	#NUM!	#NUM!	#NUM!	#NUM!	#NUM!	#NUM!	A2TJV2S87	#NUM!	#NUM!	#NUM!	#NUM!	#NUM!
A6X8Z5	Arhgap31	Rho GTPase-activating protein 31	sp|A6X8Z5|RHG31_MOUSE Rho GTPase-activating protein 31 OS=Mus musculus (Mouse) OX=10090 GN=Arhgap31 PE=1 SV=1	1	S1239	KDDSPSSLGSPEE	DDS(0.005)PS(0.183)S(0.811)LGS(0.001)PEEEQPK	0	0	0	0	0	0	0	0	0	0	#DIV/0!	#DIV/0!	#NUM!	#NUM!	#NUM!	#NUM!	#NUM!	#NUM!	#NUM!	#NUM!	#NUM!	#NUM!	A6X8Z5S1239	#NUM!	#NUM!	#NUM!	#NUM!	#NUM!
B1AXH1	Nhsl2	NHS-like protein 2	sp|B1AXH1|NHSL2_MOUSE NHS-like protein 2 OS=Mus musculus (Mouse) OX=10090 GN=Nhsl2 PE=1 SV=2	1	S1055	PGKGVTSPLHTDT	GVT(0.5)S(0.5)PLHTDTEK	0	0	0	0	0	0	0	0	0	0	#DIV/0!	#DIV/0!	#NUM!	#NUM!	#NUM!	#NUM!	#NUM!	#NUM!	#NUM!	#NUM!	#NUM!	#NUM!	B1AXH1S1055	#NUM!	#NUM!	#NUM!	#NUM!	#NUM!
B9EJA2	Cttnbp2	Cortactin-binding protein 2	sp|B9EJA2|CTTB2_MOUSE Cortactin-binding protein 2 OS=Mus musculus (Mouse) OX=10090 GN=Cttnbp2 PE=1 SV=2	1	S1510	HRLSLGSDDEADL	LS(0.036)LGS(0.964)DDEADLVK	0	0	0	0	0	0	0	0	0	0	#DIV/0!	#DIV/0!	#NUM!	#NUM!	#NUM!	#NUM!	#NUM!	#NUM!	#NUM!	#NUM!	#NUM!	#NUM!	B9EJA2S1510	#NUM!	#NUM!	#NUM!	#NUM!	#NUM!
B9EKI3	Tmf1	TATA element modulatory factor	sp|B9EKI3|TMF1_MOUSE TATA element modulatory factor OS=Mus musculus (Mouse) OX=10090 GN=Tmf1 PE=1 SV=2	1	S368	KTKVVESTEENAE	VVES(0.84)T(0.16)EENAEEEEGNETLVAPSEEAELEESGR	0	0	0	0	0	0	0	0	0	0	#DIV/0!	#DIV/0!	#NUM!	#NUM!	#NUM!	#NUM!	#NUM!	#NUM!	#NUM!	#NUM!	#NUM!	#NUM!	B9EKI3S368	#NUM!	#NUM!	#NUM!	#NUM!	#NUM!
E9PXF0	Pcdh17		tr|E9PXF0|E9PXF0_MOUSE Protocadherin 17 OS=Mus musculus (Mouse) OX=10090 GN=Pcdh17 PE=1 SV=1	1	S1110	RARRASSEMGAVL	RAS(0.447)S(0.553)EMGAVLEQLEQPNR	0	0	0	0	0	0	0	0	0	0	#DIV/0!	#DIV/0!	#NUM!	#NUM!	#NUM!	#NUM!	#NUM!	#NUM!	#NUM!	#NUM!	#NUM!	#NUM!	E9PXF0S1110	#NUM!	#NUM!	#NUM!	#NUM!	#NUM!
E9Q238	Kank1		tr|E9Q238|E9Q238_MOUSE ANK_REP_REGION domain-containing protein OS=Mus musculus (Mouse) OX=10090 GN=Kank1 PE=1 SV=1	1	S325	VRKRSYSAGNASQ	S(0.115)YS(0.885)AGNASQLELLAR	0	0	0	0	0	0	0	0	0	0	#DIV/0!	#DIV/0!	#NUM!	#NUM!	#NUM!	#NUM!	#NUM!	#NUM!	#NUM!	#NUM!	#NUM!	#NUM!	E9Q238S325	#NUM!	#NUM!	#NUM!	#NUM!	#NUM!
E9Q309	Cep350		sp|E9Q309|CE350_MOUSE Centrosome-associated protein 350 OS=Mus musculus (Mouse) OX=10090 GN=Cep350 PE=1 SV=1	1	S1641	RGHHDDSDEDASP	GHHDDS(1)DEDASPDK	0	0	0	0	0	0	0	0	0	0	#DIV/0!	#DIV/0!	#NUM!	#NUM!	#NUM!	#NUM!	#NUM!	#NUM!	#NUM!	#NUM!	#NUM!	#NUM!	E9Q309S1641	#NUM!	#NUM!	#NUM!	#NUM!	#NUM!
E9Q414	Apob	Apolipoprotein B-100;Apolipoprotein B-48	sp|E9Q414|APOB_MOUSE Apolipoprotein B-100 OS=Mus musculus (Mouse) OX=10090 GN=Apob PE=1 SV=1	1	S665	LIFDPSSYLPRES	IEGNLIFDPS(0.346)S(0.587)Y(0.067)LPR	0	0	0	0	0	0	0	0	0	0	#DIV/0!	#DIV/0!	#NUM!	#NUM!	#NUM!	#NUM!	#NUM!	#NUM!	#NUM!	#NUM!	#NUM!	#NUM!	E9Q414S665	#NUM!	#NUM!	#NUM!	#NUM!	#NUM!
E9Q616	Ahnak		tr|E9Q616|E9Q616_MOUSE PDZ domain-containing protein OS=Mus musculus (Mouse) OX=10090 GN=Ahnak PE=1 SV=1	1	S418	GSITGPSVEIGTP	IEGS(0.006)IT(0.138)GPS(0.811)VEIGT(0.045)PDVDVHGLGGK	0	0	0	0	0	0	0	0	0	0	#DIV/0!	#DIV/0!	#NUM!	#NUM!	#NUM!	#NUM!	#NUM!	#NUM!	#NUM!	#NUM!	#NUM!	#NUM!	E9Q616S418	#NUM!	#NUM!	#NUM!	#NUM!	#NUM!
E9Q784	Zc3h13		sp|E9Q784|ZC3HD_MOUSE Zinc finger CCCH domain-containing protein 13 OS=Mus musculus (Mouse) OX=10090 GN=Zc3h13 PE=1 SV=1	1	S1273	TSGRLRSPSNDSA	LRS(0.996)PS(0.004)NDSAHR	0	0	0	0	0	0	0	0	0	0	#DIV/0!	#DIV/0!	#NUM!	#NUM!	#NUM!	#NUM!	#NUM!	#NUM!	#NUM!	#NUM!	#NUM!	#NUM!	E9Q784S1273	#NUM!	#NUM!	#NUM!	#NUM!	#NUM!
E9Q7P9	Cdhr2		sp|E9Q7P9|CDHR2_MOUSE Cadherin-related family member 2 OS=Mus musculus (Mouse) OX=10090 GN=Cdhr2 PE=1 SV=1	1	S1297	QQKKNLSFTNPGL	NLS(0.961)FT(0.039)NPGLDTTDL	0	0	0	0	0	0	0	0	0	0	#DIV/0!	#DIV/0!	#NUM!	#NUM!	#NUM!	#NUM!	#NUM!	#NUM!	#NUM!	#NUM!	#NUM!	#NUM!	E9Q7P9S1297	#NUM!	#NUM!	#NUM!	#NUM!	#NUM!
E9Q9T0	Fbrsl1		tr|E9Q9T0|E9Q9T0_MOUSE Fibrosin-like 1 OS=Mus musculus (Mouse) OX=10090 GN=Fbrsl1 PE=1 SV=1	1	S213	RGYSCDSESGVDD	GYS(0.009)CDS(0.815)ES(0.176)GVDDK	0	0	0	0	0	0	0	0	0	0	#DIV/0!	#DIV/0!	#NUM!	#NUM!	#NUM!	#NUM!	#NUM!	#NUM!	#NUM!	#NUM!	#NUM!	#NUM!	E9Q9T0S213	#NUM!	#NUM!	#NUM!	#NUM!	#NUM!
E9QAT4	Sec16a		sp|E9QAT4|SC16A_MOUSE Protein transport protein Sec16A OS=Mus musculus (Mouse) OX=10090 GN=Sec16a PE=1 SV=1	1	S2104	RAPSLTSDSEGKK	APS(0.001)LT(0.059)S(0.935)DS(0.005)EGK	0	0	0	0	0	0	0	0	0	0	#DIV/0!	#DIV/0!	#NUM!	#NUM!	#NUM!	#NUM!	#NUM!	#NUM!	#NUM!	#NUM!	#NUM!	#NUM!	E9QAT4S2104	#NUM!	#NUM!	#NUM!	#NUM!	#NUM!
F8VPP8	Zc3h7b		tr|F8VPP8|F8VPP8_MOUSE Zinc finger CCCH type-containing 7B OS=Mus musculus (Mouse) OX=10090 GN=Zc3h7b PE=1 SV=1	1	S400	TQKPAPSPEPSMP	PAPS(0.97)PEPS(0.03)MPNTTLLIK	0	0	0	0	0	0	0	0	0	0	#DIV/0!	#DIV/0!	#NUM!	#NUM!	#NUM!	#NUM!	#NUM!	#NUM!	#NUM!	#NUM!	#NUM!	#NUM!	F8VPP8S400	#NUM!	#NUM!	#NUM!	#NUM!	#NUM!
F8VPU2	Farp1	FERM, RhoGEF and pleckstrin domain-containing protein 1	sp|F8VPU2|FARP1_MOUSE FERM, ARHGEF and pleckstrin domain-containing protein 1 OS=Mus musculus (Mouse) OX=10090 GN=Farp1 PE=1 SV=1	1;2;3	S899	EDDLSASRTSLER	SPDEAT(0.012)AADQES(0.973)EDDLS(0.128)AS(0.887)R	0	0	0	0	0	0	0	0	0	0	#DIV/0!	#DIV/0!	#NUM!	#NUM!	#NUM!	#NUM!	#NUM!	#NUM!	#NUM!	#NUM!	#NUM!	#NUM!	F8VPU2S899	#NUM!	#NUM!	#NUM!	#NUM!	#NUM!
F8VQ05	Fryl		tr|F8VQ05|F8VQ05_MOUSE FRY-like transcription coactivator OS=Mus musculus (Mouse) OX=10090 GN=Fryl PE=1 SV=1	1	S2273	YGVDVGSPEISFA	AY(0.002)GVDVGS(0.995)PEIS(0.003)FAK	0	0	0	0	0	0	0	0	0	0	#DIV/0!	#DIV/0!	#NUM!	#NUM!	#NUM!	#NUM!	#NUM!	#NUM!	#NUM!	#NUM!	#NUM!	#NUM!	F8VQ05S2273	#NUM!	#NUM!	#NUM!	#NUM!	#NUM!
O08582	Gtpbp1	GTP-binding protein 1	sp|O08582|GTPB1_MOUSE GTP-binding protein 1 OS=Mus musculus (Mouse) OX=10090 GN=Gtpbp1 PE=1 SV=2	1;2	S47	GFDSDCSEDGEAL	LHGGFDS(1)DCS(1)EDGEALNGEPELDLTSK	0	0	0	0	0	0	0	0	0	0	#DIV/0!	#DIV/0!	#NUM!	#NUM!	#NUM!	#NUM!	#NUM!	#NUM!	#NUM!	#NUM!	#NUM!	#NUM!	O08582S47	#NUM!	#NUM!	#NUM!	#NUM!	#NUM!
O35973	Per1	Period circadian protein homolog 1	sp|O35973|PER1_MOUSE Period circadian protein homolog 1 OS=Mus musculus (Mouse) OX=10090 GN=Per1 PE=1 SV=2	1	S1005	AAGGPGSSAGPLP	TEGGAAAGGPGS(0.5)S(0.5)AGPLPPSEETAEPEAR	0	0	0	0	0	0	0	0	0	0	#DIV/0!	#DIV/0!	#NUM!	#NUM!	#NUM!	#NUM!	#NUM!	#NUM!	#NUM!	#NUM!	#NUM!	#NUM!	O35973S1005	#NUM!	#NUM!	#NUM!	#NUM!	#NUM!
O35973	Per1	Period circadian protein homolog 1	sp|O35973|PER1_MOUSE Period circadian protein homolog 1 OS=Mus musculus (Mouse) OX=10090 GN=Per1 PE=1 SV=2	1	S1006	AGGPGSSAGPLPP	TEGGAAAGGPGS(0.5)S(0.5)AGPLPPSEETAEPEAR	0	0	0	0	0	0	0	0	0	0	#DIV/0!	#DIV/0!	#NUM!	#NUM!	#NUM!	#NUM!	#NUM!	#NUM!	#NUM!	#NUM!	#NUM!	#NUM!	O35973S1006	#NUM!	#NUM!	#NUM!	#NUM!	#NUM!
O88522	Ikbkg	NF-kappa-B essential modulator	sp|O88522|NEMO_MOUSE NF-kappa-B essential modulator OS=Mus musculus (Mouse) OX=10090 GN=Ikbkg PE=1 SV=2	1	S380	LSNQRRSPPEEPP	RS(1)PPEEPPDFCCPK	0	0	0	0	0	0	0	0	0	0	#DIV/0!	#DIV/0!	#NUM!	#NUM!	#NUM!	#NUM!	#NUM!	#NUM!	#NUM!	#NUM!	#NUM!	#NUM!	O88522S380	#NUM!	#NUM!	#NUM!	#NUM!	#NUM!
O88783	F5	Coagulation factor V;Coagulation factor V heavy chain;Coagulation factor V light chain	sp|O88783|FA5_MOUSE Coagulation factor V OS=Mus musculus (Mouse) OX=10090 GN=F5 PE=1 SV=1	1	S935	VASEKGSYEIIAA	GS(0.531)Y(0.468)EIIAANGEDTDVDK	0	0	0	0	0	0	0	0	0	0	#DIV/0!	#DIV/0!	#NUM!	#NUM!	#NUM!	#NUM!	#NUM!	#NUM!	#NUM!	#NUM!	#NUM!	#NUM!	O88783S935	#NUM!	#NUM!	#NUM!	#NUM!	#NUM!
O88907	Pias1	E3 SUMO-protein ligase PIAS1	sp|O88907|PIAS1_MOUSE E3 SUMO-protein ligase PIAS1 OS=Mus musculus (Mouse) OX=10090 GN=Pias1 PE=1 SV=2	1	S488	PSLSPTSPLSNKG	TCPSLSPT(0.03)S(0.969)PLS(0.001)NK	0	0	0	0	0	0	0	0	0	0	#DIV/0!	#DIV/0!	#NUM!	#NUM!	#NUM!	#NUM!	#NUM!	#NUM!	#NUM!	#NUM!	#NUM!	#NUM!	O88907S488	#NUM!	#NUM!	#NUM!	#NUM!	#NUM!
P10637	Mapt	Microtubule-associated protein tau	sp|P10637|TAU_MOUSE Microtubule-associated protein tau OS=Mus musculus (Mouse) OX=10090 GN=Mapt PE=1 SV=3	1	S502	GTPGSRSRTPSLP	S(0.57)RT(0.429)PS(0.002)LPTPPTR	0	0	0	0	0	0	0	0	0	0	#DIV/0!	#DIV/0!	#NUM!	#NUM!	#NUM!	#NUM!	#NUM!	#NUM!	#NUM!	#NUM!	#NUM!	#NUM!	P10637S502	#NUM!	#NUM!	#NUM!	#NUM!	#NUM!
P11531	Dmd	Dystrophin	sp|P11531|DMD_MOUSE Dystrophin OS=Mus musculus (Mouse) OX=10090 GN=Dmd PE=1 SV=3	1	S3483	PLSQPRSPAQILI	S(1)PAQILISLESEER	0	0	0	0	0	0	0	0	0	0	#DIV/0!	#DIV/0!	#NUM!	#NUM!	#NUM!	#NUM!	#NUM!	#NUM!	#NUM!	#NUM!	#NUM!	#NUM!	P11531S3483	#NUM!	#NUM!	#NUM!	#NUM!	#NUM!
P14873	Map1b	Microtubule-associated protein 1B;MAP1B heavy chain;MAP1 light chain LC1	sp|P14873|MAP1B_MOUSE Microtubule-associated protein 1B OS=Mus musculus (Mouse) OX=10090 GN=Map1b PE=1 SV=2	1	S1247	VSDERLSPAKSPS	DVSDERLS(1)PAK	0	0	0	0	0	0	0	0	0	0	#DIV/0!	#DIV/0!	#NUM!	#NUM!	#NUM!	#NUM!	#NUM!	#NUM!	#NUM!	#NUM!	#NUM!	#NUM!	P14873S1247	#NUM!	#NUM!	#NUM!	#NUM!	#NUM!
P16054	Prkce	Protein kinase C epsilon type	sp|P16054|KPCE_MOUSE Protein kinase C epsilon type OS=Mus musculus (Mouse) OX=10090 GN=Prkce PE=1 SV=1	1	S337	QPASGNSPSEDDR	LAAGAES(0.013)PQPAS(0.187)GNS(0.752)PS(0.048)EDDR	0	0	0	0	0	0	0	0	0	0	#DIV/0!	#DIV/0!	#NUM!	#NUM!	#NUM!	#NUM!	#NUM!	#NUM!	#NUM!	#NUM!	#NUM!	#NUM!	P16054S337	#NUM!	#NUM!	#NUM!	#NUM!	#NUM!
P21981	Tgm2	Protein-glutamine gamma-glutamyltransferase 2	sp|P21981|TGM2_MOUSE Protein-glutamine gamma-glutamyltransferase 2 OS=Mus musculus (Mouse) OX=10090 GN=Tgm2 PE=1 SV=4	1	S638	QKSVEVSDPVPAG	S(0.027)VEVS(0.973)DPVPAGDLVK	0	0	0	0	0	0	0	0	0	0	#DIV/0!	#DIV/0!	#NUM!	#NUM!	#NUM!	#NUM!	#NUM!	#NUM!	#NUM!	#NUM!	#NUM!	#NUM!	P21981S638	#NUM!	#NUM!	#NUM!	#NUM!	#NUM!
P24270	Cat	Catalase	sp|P24270|CATA_MOUSE Catalase OS=Mus musculus (Mouse) OX=10090 GN=Cat PE=1 SV=4	1	S417	APEQQRSALEHSV	S(0.988)ALEHS(0.012)VQCAVDVK	0	0	0	0	0	0	0	0	0	0	#DIV/0!	#DIV/0!	#NUM!	#NUM!	#NUM!	#NUM!	#NUM!	#NUM!	#NUM!	#NUM!	#NUM!	#NUM!	P24270S417	#NUM!	#NUM!	#NUM!	#NUM!	#NUM!
P26618	Pdgfra	Platelet-derived growth factor receptor alpha	sp|P26618|PGFRA_MOUSE Platelet-derived growth factor receptor alpha OS=Mus musculus (Mouse) OX=10090 GN=Pdgfra PE=1 SV=3	1	S1013	LDEQRLSADSGYI	LS(0.944)ADS(0.054)GY(0.002)IIPLPDIDPVPEEEDLGK	0	0	0	0	0	0	0	0	0	0	#DIV/0!	#DIV/0!	#NUM!	#NUM!	#NUM!	#NUM!	#NUM!	#NUM!	#NUM!	#NUM!	#NUM!	#NUM!	P26618S1013	#NUM!	#NUM!	#NUM!	#NUM!	#NUM!
P35123	Usp4	Ubiquitin carboxyl-terminal hydrolase 4	sp|P35123|UBP4_MOUSE Ubiquitin carboxyl-terminal hydrolase 4 OS=Mus musculus (Mouse) OX=10090 GN=Usp4 PE=1 SV=3	1	S675	EGKEQLSEVEGSG	EQLS(0.978)EVEGS(0.022)GEDDQGDDHSESAQK	0	0	0	0	0	0	0	0	0	0	#DIV/0!	#DIV/0!	#NUM!	#NUM!	#NUM!	#NUM!	#NUM!	#NUM!	#NUM!	#NUM!	#NUM!	#NUM!	P35123S675	#NUM!	#NUM!	#NUM!	#NUM!	#NUM!
P35505	Fah	Fumarylacetoacetase	sp|P35505|FAAA_MOUSE Fumarylacetoacetase OS=Mus musculus (Mouse) OX=10090 GN=Fah PE=1 SV=2	1	S92	QNLLSASQARLRD	ASLQNLLS(0.256)AS(0.744)QAR	0	0	0	0	0	0	0	0	0	0	#DIV/0!	#DIV/0!	#NUM!	#NUM!	#NUM!	#NUM!	#NUM!	#NUM!	#NUM!	#NUM!	#NUM!	#NUM!	P35505S92	#NUM!	#NUM!	#NUM!	#NUM!	#NUM!
P35689	Ercc5	DNA repair protein complementing XP-G cells homolog	sp|P35689|ERCC5_MOUSE DNA repair protein complementing XP-G cells homolog OS=Mus musculus (Mouse) OX=10090 GN=Ercc5 PE=1 SV=4	1	S705	CLLQDSSDIEAME	DTECLLQDS(0.5)S(0.5)DIEAMEGHR	0	0	0	0	0	0	0	0	0	0	#DIV/0!	#DIV/0!	#NUM!	#NUM!	#NUM!	#NUM!	#NUM!	#NUM!	#NUM!	#NUM!	#NUM!	#NUM!	P35689S705	#NUM!	#NUM!	#NUM!	#NUM!	#NUM!
P42225	Stat1	Signal transducer and activator of transcription 1	sp|P42225|STAT1_MOUSE Signal transducer and activator of transcription 1 OS=Mus musculus (Mouse) OX=10090 GN=Stat1 PE=1 SV=1	1	S727	DNLLPMSPEEFDE	LQT(0.003)T(0.003)DNLLPMS(0.946)PEEFDEMS(0.048)R	0	0	0	0	0	0	0	0	0	0	#DIV/0!	#DIV/0!	#NUM!	#NUM!	#NUM!	#NUM!	#NUM!	#NUM!	#NUM!	#NUM!	#NUM!	#NUM!	P42225S727	#NUM!	#NUM!	#NUM!	#NUM!	#NUM!
P47867	Scg3	Secretogranin-3	sp|P47867|SCG3_MOUSE Secretogranin-3 OS=Mus musculus (Mouse) OX=10090 GN=Scg3 PE=1 SV=1	1	S40	LHNRELSAERPLN	ELS(1)AERPLNEQIAEAEADK	0	0	0	0	0	0	0	0	0	0	#DIV/0!	#DIV/0!	#NUM!	#NUM!	#NUM!	#NUM!	#NUM!	#NUM!	#NUM!	#NUM!	#NUM!	#NUM!	P47867S40	#NUM!	#NUM!	#NUM!	#NUM!	#NUM!
P51163	Uros	Uroporphyrinogen-III synthase	sp|P51163|HEM4_MOUSE Uroporphyrinogen-III synthase OS=Mus musculus (Mouse) OX=10090 GN=Uros PE=1 SV=1	1	S245	VSCTAESPTPQAL	GLPVSCT(0.001)AES(0.946)PT(0.052)PQALAAGIR	0	0	0	0	0	0	0	0	0	0	#DIV/0!	#DIV/0!	#NUM!	#NUM!	#NUM!	#NUM!	#NUM!	#NUM!	#NUM!	#NUM!	#NUM!	#NUM!	P51163S245	#NUM!	#NUM!	#NUM!	#NUM!	#NUM!
P55096	Abcd3	ATP-binding cassette sub-family D member 3	sp|P55096|ABCD3_MOUSE ATP-binding cassette sub-family D member 3 OS=Mus musculus (Mouse) OX=10090 GN=Abcd3 PE=1 SV=2	1	S424	IEGAQASPLVPGA	GIEGAQAS(0.812)PLVPGAGEIINT(0.188)DNIIK	0	0	0	0	0	0	0	0	0	0	#DIV/0!	#DIV/0!	#NUM!	#NUM!	#NUM!	#NUM!	#NUM!	#NUM!	#NUM!	#NUM!	#NUM!	#NUM!	P55096S424	#NUM!	#NUM!	#NUM!	#NUM!	#NUM!
P55937	Golga3	Golgin subfamily A member 3	sp|P55937|GOGA3_MOUSE Golgin subfamily A member 3 OS=Mus musculus (Mouse) OX=10090 GN=Golga3 PE=1 SV=3	1	S285	SVVSEVSPSSETD	SSTSVVS(0.116)EVS(0.825)PS(0.02)S(0.02)ET(0.02)DNR	0	0	0	0	0	0	0	0	0	0	#DIV/0!	#DIV/0!	#NUM!	#NUM!	#NUM!	#NUM!	#NUM!	#NUM!	#NUM!	#NUM!	#NUM!	#NUM!	P55937S285	#NUM!	#NUM!	#NUM!	#NUM!	#NUM!
P58686	Bbln	UPF0184 protein C9orf16 homolog	sp|P58686|CI016_MOUSE UPF0184 protein C9orf16 homolog OS=Mus musculus (Mouse) OX=10090 GN=MGI:1920987 PE=3 SV=1	1	S82	EAPGDASP_____	LEFQQQLGEAPGDAS(1)P	0	0	0	0	0	0	0	0	0	0	#DIV/0!	#DIV/0!	#NUM!	#NUM!	#NUM!	#NUM!	#NUM!	#NUM!	#NUM!	#NUM!	#NUM!	#NUM!	P58686S82	#NUM!	#NUM!	#NUM!	#NUM!	#NUM!
P59242	Cgn	Cingulin	sp|P59242|CING_MOUSE Cingulin OS=Mus musculus (Mouse) OX=10090 GN=Cgn PE=1 SV=1	1	S326	SVRRKVSLVLEQM	VS(1)LVLEQMQPLGMVSPASTK	0	0	0	0	0	0	0	0	0	0	#DIV/0!	#DIV/0!	#NUM!	#NUM!	#NUM!	#NUM!	#NUM!	#NUM!	#NUM!	#NUM!	#NUM!	#NUM!	P59242S326	#NUM!	#NUM!	#NUM!	#NUM!	#NUM!
P59997	Kdm2a	Lysine-specific demethylase 2A	sp|P59997|KDM2A_MOUSE Lysine-specific demethylase 2A OS=Mus musculus (Mouse) OX=10090 GN=Kdm2a PE=1 SV=2	1	S692	KRKIEESDEEAVQ	IEES(1)DEEAVQAK	0	0	0	0	0	0	0	0	0	0	#DIV/0!	#DIV/0!	#NUM!	#NUM!	#NUM!	#NUM!	#NUM!	#NUM!	#NUM!	#NUM!	#NUM!	#NUM!	P59997S692	#NUM!	#NUM!	#NUM!	#NUM!	#NUM!
P59997	Kdm2a	Lysine-specific demethylase 2A	sp|P59997|KDM2A_MOUSE Lysine-specific demethylase 2A OS=Mus musculus (Mouse) OX=10090 GN=Kdm2a PE=1 SV=2	1	S28	YEDDGISDDEIEG	YEDDGIS(1)DDEIEGK	0	0	0	0	0	0	0	0	0	0	#DIV/0!	#DIV/0!	#NUM!	#NUM!	#NUM!	#NUM!	#NUM!	#NUM!	#NUM!	#NUM!	#NUM!	#NUM!	P59997S28	#NUM!	#NUM!	#NUM!	#NUM!	#NUM!
P60710	Actb	Actin, cytoplasmic 1;Actin, cytoplasmic 1, N-terminally processed;Actin, cytoplasmic 2;Actin, cytoplasmic 2, N-terminally processed	sp|P60710|ACTB_MOUSE Actin, cytoplasmic 1 OS=Mus musculus (Mouse) OX=10090 GN=Actb PE=1 SV=1;sp|P63260|ACTG_MOUSE Actin, cytoplasmic 2 OS=Mus musculus (Mouse) OX=10090 GN=Actg1 PE=1 SV=1	1	S368	YDESGPSIVHRKC	QEYDESGPS(1)IVHR	0	0	0	0	0	0	0	0	0	0	#DIV/0!	#DIV/0!	#NUM!	#NUM!	#NUM!	#NUM!	#NUM!	#NUM!	#NUM!	#NUM!	#NUM!	#NUM!	P60710S368	#NUM!	#NUM!	#NUM!	#NUM!	#NUM!
P61021	Rab5b	Ras-related protein Rab-5B	sp|P61021|RAB5B_MOUSE Ras-related protein Rab-5B OS=Mus musculus (Mouse) OX=10090 GN=Rab5b PE=1 SV=1	1	S123	ELQRQASPSIVIA	QAS(0.828)PS(0.172)IVIALAGNK	0	0	0	0	0	0	0	0	0	0	#DIV/0!	#DIV/0!	#NUM!	#NUM!	#NUM!	#NUM!	#NUM!	#NUM!	#NUM!	#NUM!	#NUM!	#NUM!	P61021S123	#NUM!	#NUM!	#NUM!	#NUM!	#NUM!
P62960	Ybx1	Nuclease-sensitive element-binding protein 1;Y-box-binding protein 3;Y-box-binding protein 2	sp|P62960|YBOX1_MOUSE Y-box-binding protein 1 OS=Mus musculus (Mouse) OX=10090 GN=Ybx1 PE=1 SV=3;sp|Q9JKB3|YBOX3_MOUSE Y-box-binding protein 3 OS=Mus musculus (Mouse) OX=10090 GN=Ybx3 PE=1 SV=2;sp|Q9Z2C8|YBOX2_MOUSE Y-box-binding protein 2 OS=Mus musculus	1	S100	PRKYLRSVGDGET	S(0.669)VGDGET(0.331)VEFDVVEGEK	0	0	0	0	0	0	0	0	0	0	#DIV/0!	#DIV/0!	#NUM!	#NUM!	#NUM!	#NUM!	#NUM!	#NUM!	#NUM!	#NUM!	#NUM!	#NUM!	P62960S100	#NUM!	#NUM!	#NUM!	#NUM!	#NUM!
P70255	Nfic	Nuclear factor 1 C-type	sp|P70255|NFIC_MOUSE Nuclear factor 1 C-type OS=Mus musculus (Mouse) OX=10090 GN=Nfic PE=1 SV=1	1	S339	SPFNSPSPQDSPR	SPFNS(0.113)PS(0.842)PQDS(0.045)PR	0	0	0	0	0	0	0	0	0	0	#DIV/0!	#DIV/0!	#NUM!	#NUM!	#NUM!	#NUM!	#NUM!	#NUM!	#NUM!	#NUM!	#NUM!	#NUM!	P70255S339	#NUM!	#NUM!	#NUM!	#NUM!	#NUM!
P70424	Erbb2	Receptor tyrosine-protein kinase erbB-2	sp|P70424|ERBB2_MOUSE Receptor tyrosine-protein kinase erbB-2 OS=Mus musculus (Mouse) OX=10090 GN=Erbb2 PE=1 SV=3	1	S1084	PSEGAGSDVFDGD	SPLAPS(0.001)EGAGS(0.999)DVFDGDLAVGVTK	0	0	0	0	0	0	0	0	0	0	#DIV/0!	#DIV/0!	#NUM!	#NUM!	#NUM!	#NUM!	#NUM!	#NUM!	#NUM!	#NUM!	#NUM!	#NUM!	P70424S1084	#NUM!	#NUM!	#NUM!	#NUM!	#NUM!
P70663	Sparcl1	SPARC-like protein 1	sp|P70663|SPRL1_MOUSE SPARC-like protein 1 OS=Mus musculus (Mouse) OX=10090 GN=Sparcl1 PE=1 SV=3	1	S272	QGQESDSEAEGED	HQSEQGNQGQES(0.019)DS(0.981)EAEGEDK	0	0	0	0	0	0	0	0	0	0	#DIV/0!	#DIV/0!	#NUM!	#NUM!	#NUM!	#NUM!	#NUM!	#NUM!	#NUM!	#NUM!	#NUM!	#NUM!	P70663S272	#NUM!	#NUM!	#NUM!	#NUM!	#NUM!
P81122	Irs2	Insulin receptor substrate 2	sp|P81122|IRS2_MOUSE Insulin receptor substrate 2 OS=Mus musculus (Mouse) OX=10090 GN=Irs2 PE=1 SV=2	1	S556	RPYRRVSGDGAQD	VS(1)GDGAQDLDR	0	0	0	0	0	0	0	0	0	0	#DIV/0!	#DIV/0!	#NUM!	#NUM!	#NUM!	#NUM!	#NUM!	#NUM!	#NUM!	#NUM!	#NUM!	#NUM!	P81122S556	#NUM!	#NUM!	#NUM!	#NUM!	#NUM!
P83917	Cbx1	Chromobox protein homolog 1	sp|P83917|CBX1_MOUSE Chromobox protein homolog 1 OS=Mus musculus (Mouse) OX=10090 GN=Cbx1 PE=1 SV=1	1;2	S91	RKADSDSEDKGEE	ADS(1)DS(1)EDKGEESKPK	0	0	0	0	0	0	0	0	0	0	#DIV/0!	#DIV/0!	#NUM!	#NUM!	#NUM!	#NUM!	#NUM!	#NUM!	#NUM!	#NUM!	#NUM!	#NUM!	P83917S91	#NUM!	#NUM!	#NUM!	#NUM!	#NUM!
P97864	Casp7	Caspase-7;Caspase-7 subunit p20;Caspase-7 subunit p11	sp|P97864|CASP7_MOUSE Caspase-7 OS=Mus musculus (Mouse) OX=10090 GN=Casp7 PE=1 SV=2	1	S16	ELEKVDSSSEDGV	VDS(0.978)S(0.021)S(0.001)EDGVDAKPDR	0	0	0	0	0	0	0	0	0	0	#DIV/0!	#DIV/0!	#NUM!	#NUM!	#NUM!	#NUM!	#NUM!	#NUM!	#NUM!	#NUM!	#NUM!	#NUM!	P97864S16	#NUM!	#NUM!	#NUM!	#NUM!	#NUM!
P98203	Arvcf	Armadillo repeat protein deleted in velo-cardio-facial syndrome homolog	sp|P98203|ARVC_MOUSE Armadillo repeat protein deleted in velo-cardio-facial syndrome homolog OS=Mus musculus (Mouse) OX=10090 GN=Arvcf PE=1 SV=2	1	S251	GPPSGRSLPEHFQ	S(1)LPEHFQAEPYGLEDDTR	0	0	0	0	0	0	0	0	0	0	#DIV/0!	#DIV/0!	#NUM!	#NUM!	#NUM!	#NUM!	#NUM!	#NUM!	#NUM!	#NUM!	#NUM!	#NUM!	P98203S251	#NUM!	#NUM!	#NUM!	#NUM!	#NUM!
P98203	Arvcf	Armadillo repeat protein deleted in velo-cardio-facial syndrome homolog	sp|P98203|ARVC_MOUSE Armadillo repeat protein deleted in velo-cardio-facial syndrome homolog OS=Mus musculus (Mouse) OX=10090 GN=Arvcf PE=1 SV=2	1	S916	RTLGSDSTGDTSE	T(0.001)LGS(0.144)DS(0.65)T(0.174)GDT(0.016)S(0.016)EK	0	0	0	0	0	0	0	0	0	0	#DIV/0!	#DIV/0!	#NUM!	#NUM!	#NUM!	#NUM!	#NUM!	#NUM!	#NUM!	#NUM!	#NUM!	#NUM!	P98203S916	#NUM!	#NUM!	#NUM!	#NUM!	#NUM!
Q01768	Nme2	Nucleoside diphosphate kinase B	sp|Q01768|NDKB_MOUSE Nucleoside diphosphate kinase B OS=Mus musculus (Mouse) OX=10090 GN=Nme2 PE=1 SV=1	1	S122	IIHGSDSVESAEK	NIIHGS(0.01)DS(0.99)VESAEK	0	0	0	0	0	0	0	0	0	0	#DIV/0!	#DIV/0!	#NUM!	#NUM!	#NUM!	#NUM!	#NUM!	#NUM!	#NUM!	#NUM!	#NUM!	#NUM!	Q01768S122	#NUM!	#NUM!	#NUM!	#NUM!	#NUM!
Q04692	Smarcad1	SWI/SNF-related matrix-associated actin-dependent regulator of chromatin subfamily A containing DEAD/H box 1	sp|Q04692|SMRCD_MOUSE SWI/SNF-related matrix-associated actin-dependent regulator of chromatin subfamily A containing DEAD/H box 1 OS=Mus musculus (Mouse) OX=10090 GN=Smarcad1 PE=1 SV=2	1	S144	VTRRNDSSELEDL	RNDS(0.5)S(0.5)ELEDLSELEDLK	0	0	0	0	0	0	0	0	0	0	#DIV/0!	#DIV/0!	#NUM!	#NUM!	#NUM!	#NUM!	#NUM!	#NUM!	#NUM!	#NUM!	#NUM!	#NUM!	Q04692S144	#NUM!	#NUM!	#NUM!	#NUM!	#NUM!
Q04692	Smarcad1	SWI/SNF-related matrix-associated actin-dependent regulator of chromatin subfamily A containing DEAD/H box 1	sp|Q04692|SMRCD_MOUSE SWI/SNF-related matrix-associated actin-dependent regulator of chromatin subfamily A containing DEAD/H box 1 OS=Mus musculus (Mouse) OX=10090 GN=Smarcad1 PE=1 SV=2	1	S145	TRRNDSSELEDLS	RNDS(0.5)S(0.5)ELEDLSELEDLK	0	0	0	0	0	0	0	0	0	0	#DIV/0!	#DIV/0!	#NUM!	#NUM!	#NUM!	#NUM!	#NUM!	#NUM!	#NUM!	#NUM!	#NUM!	#NUM!	Q04692S145	#NUM!	#NUM!	#NUM!	#NUM!	#NUM!
Q05AH6	Spindoc	Uncharacterized protein C11orf84 homolog	sp|Q05AH6|SPNDC_MOUSE Spindlin interactor and repressor of chromatin-binding protein OS=Mus musculus (Mouse) OX=10090 GN=Spindoc PE=1 SV=1	1	S311	QPQNPSSASPPGL	AAEGLPQPQNPS(0.155)S(0.522)AS(0.323)PPGLR	0	0	0	0	0	0	0	0	0	0	#DIV/0!	#DIV/0!	#NUM!	#NUM!	#NUM!	#NUM!	#NUM!	#NUM!	#NUM!	#NUM!	#NUM!	#NUM!	Q05AH6S311	#NUM!	#NUM!	#NUM!	#NUM!	#NUM!
Q148V7	Relch	LisH domain and HEAT repeat-containing protein KIAA1468	sp|Q148V7|RELCH_MOUSE RAB11-binding protein RELCH OS=Mus musculus (Mouse) OX=10090 GN=Relch PE=1 SV=1	1	S186	SISTLDSLDFARY	AGSIST(0.008)LDS(0.992)LDFAR	0	0	0	0	0	0	0	0	0	0	#DIV/0!	#DIV/0!	#NUM!	#NUM!	#NUM!	#NUM!	#NUM!	#NUM!	#NUM!	#NUM!	#NUM!	#NUM!	Q148V7S186	#NUM!	#NUM!	#NUM!	#NUM!	#NUM!
Q14AX6	Cdk12	Cyclin-dependent kinase 12	sp|Q14AX6|CDK12_MOUSE Cyclin-dependent kinase 12 OS=Mus musculus (Mouse) OX=10090 GN=Cdk12 PE=1 SV=2	1	S248	GQDYDLSPPRSHT	QDDSPSGASYGQDY(0.001)DLS(0.998)PPR	0	0	0	0	0	0	0	0	0	0	#DIV/0!	#DIV/0!	#NUM!	#NUM!	#NUM!	#NUM!	#NUM!	#NUM!	#NUM!	#NUM!	#NUM!	#NUM!	Q14AX6S248	#NUM!	#NUM!	#NUM!	#NUM!	#NUM!
Q1LZI2	Slc35f3	Putative thiamine transporter SLC35F3	sp|Q1LZI2|S35F3_MOUSE Putative thiamine transporter SLC35F3 OS=Mus musculus (Mouse) OX=10090 GN=Slc35f3 PE=2 SV=1	1	S16	PLSACNSPVLTLT	VAPLS(0.044)ACNS(0.924)PVLT(0.031)LT(0.001)K	0	0	0	0	0	0	0	0	0	0	#DIV/0!	#DIV/0!	#NUM!	#NUM!	#NUM!	#NUM!	#NUM!	#NUM!	#NUM!	#NUM!	#NUM!	#NUM!	Q1LZI2S16	#NUM!	#NUM!	#NUM!	#NUM!	#NUM!
Q3TB48	Tmem104	Transmembrane protein 104	sp|Q3TB48|TM104_MOUSE Transmembrane protein 104 OS=Mus musculus (Mouse) OX=10090 GN=Tmem104 PE=1 SV=1	1	S120	SVQRRSSANLFEI	S(0.163)S(0.837)ANLFEITDR	0	0	0	0	0	0	0	0	0	0	#DIV/0!	#DIV/0!	#NUM!	#NUM!	#NUM!	#NUM!	#NUM!	#NUM!	#NUM!	#NUM!	#NUM!	#NUM!	Q3TB48S120	#NUM!	#NUM!	#NUM!	#NUM!	#NUM!
Q3TT38	Ilrun	Uncharacterized protein C6orf106 homolog	sp|Q3TT38|ILRUN_MOUSE Protein ILRUN OS=Mus musculus (Mouse) OX=10090 GN=Ilrun PE=2 SV=2	1	S215	NFNPFASPQKNRQ	VEGNFNPFAS(1)PQK	0	0	0	0	0	0	0	0	0	0	#DIV/0!	#DIV/0!	#NUM!	#NUM!	#NUM!	#NUM!	#NUM!	#NUM!	#NUM!	#NUM!	#NUM!	#NUM!	Q3TT38S215	#NUM!	#NUM!	#NUM!	#NUM!	#NUM!
Q3TWW8	Srsf6	Serine/arginine-rich splicing factor 6	sp|Q3TWW8|SRSF6_MOUSE Serine/arginine-rich splicing factor 6 OS=Mus musculus (Mouse) OX=10090 GN=Srsf6 PE=1 SV=1	1	S301	SRSQSRSHSPLPA	S(0.545)HS(0.455)PLPAPPSK	0	0	0	0	0	0	0	0	0	0	#DIV/0!	#DIV/0!	#NUM!	#NUM!	#NUM!	#NUM!	#NUM!	#NUM!	#NUM!	#NUM!	#NUM!	#NUM!	Q3TWW8S301	#NUM!	#NUM!	#NUM!	#NUM!	#NUM!
Q3TYA6	Mphosph8	M-phase phosphoprotein 8	sp|Q3TYA6|MPP8_MOUSE M-phase phosphoprotein 8 OS=Mus musculus (Mouse) OX=10090 GN=Mphosph8 PE=1 SV=1	1	S379	ELNKLPSPVFAQT	LPS(1)PVFAQTLK	0	0	0	0	0	0	0	0	0	0	#DIV/0!	#DIV/0!	#NUM!	#NUM!	#NUM!	#NUM!	#NUM!	#NUM!	#NUM!	#NUM!	#NUM!	#NUM!	Q3TYA6S379	#NUM!	#NUM!	#NUM!	#NUM!	#NUM!
Q3U5C8	Arhgef16	Rho guanine nucleotide exchange factor 16	sp|Q3U5C8|ARHGG_MOUSE Rho guanine nucleotide exchange factor 16 OS=Mus musculus (Mouse) OX=10090 GN=Arhgef16 PE=1 SV=3	1;2	S231	ERGLNTSHESDDD	GLNT(0.146)S(0.878)HES(0.928)DDDILDEPS(0.047)GPVGTQR	0	0	0	0	0	0	0	0	0	0	#DIV/0!	#DIV/0!	#NUM!	#NUM!	#NUM!	#NUM!	#NUM!	#NUM!	#NUM!	#NUM!	#NUM!	#NUM!	Q3U5C8S231	#NUM!	#NUM!	#NUM!	#NUM!	#NUM!
Q3UFM5	Nom1	Nucleolar MIF4G domain-containing protein 1	sp|Q3UFM5|NOM1_MOUSE Nucleolar MIF4G domain-containing protein 1 OS=Mus musculus (Mouse) OX=10090 GN=Nom1 PE=1 SV=2	1	S326	EQQESHSVESGEK	SSSEDDIEQQES(0.226)HS(0.75)VES(0.024)GEK	0	0	0	0	0	0	0	0	0	0	#DIV/0!	#DIV/0!	#NUM!	#NUM!	#NUM!	#NUM!	#NUM!	#NUM!	#NUM!	#NUM!	#NUM!	#NUM!	Q3UFM5S326	#NUM!	#NUM!	#NUM!	#NUM!	#NUM!
Q3UHH1	Zswim8	Zinc finger SWIM domain-containing protein 8	sp|Q3UHH1|ZSWM8_MOUSE Zinc finger SWIM domain-containing protein 8 OS=Mus musculus (Mouse) OX=10090 GN=Zswim8 PE=1 SV=1	1	S1158	ETTSDSSPTLSRR	HTGMASIDSSAPET(0.001)TS(0.009)DS(0.201)S(0.594)PT(0.145)LS(0.05)R	0	0	0	0	0	0	0	0	0	0	#DIV/0!	#DIV/0!	#NUM!	#NUM!	#NUM!	#NUM!	#NUM!	#NUM!	#NUM!	#NUM!	#NUM!	#NUM!	Q3UHH1S1158	#NUM!	#NUM!	#NUM!	#NUM!	#NUM!
Q3UHK1	Slc2a13	Proton myo-inositol cotransporter	sp|Q3UHK1|MYCT_MOUSE Proton myo-inositol cotransporter OS=Mus musculus (Mouse) OX=10090 GN=Slc2a13 PE=1 SV=2	1	S634	LSDNDASDVE___	GSNYHLS(0.001)DNDAS(0.999)DVE	0	0	0	0	0	0	0	0	0	0	#DIV/0!	#DIV/0!	#NUM!	#NUM!	#NUM!	#NUM!	#NUM!	#NUM!	#NUM!	#NUM!	#NUM!	#NUM!	Q3UHK1S634	#NUM!	#NUM!	#NUM!	#NUM!	#NUM!
Q3UHX0	Nol8	Nucleolar protein 8	sp|Q3UHX0|NOL8_MOUSE Nucleolar protein 8 OS=Mus musculus (Mouse) OX=10090 GN=Nol8 PE=1 SV=2	1	S870	DSRFLESDSEDEK	FLES(0.999)DS(0.001)EDEK	0	0	0	0	0	0	0	0	0	0	#DIV/0!	#DIV/0!	#NUM!	#NUM!	#NUM!	#NUM!	#NUM!	#NUM!	#NUM!	#NUM!	#NUM!	#NUM!	Q3UHX0S870	#NUM!	#NUM!	#NUM!	#NUM!	#NUM!
Q3UMU9	Hdgfl2	Hepatoma-derived growth factor-related protein 2	sp|Q3UMU9|HDGR2_MOUSE Hepatoma-derived growth factor-related protein 2 OS=Mus musculus (Mouse) OX=10090 GN=Hdgfl2 PE=1 SV=1	1	S229	KKKKVPSASDSDS	VPS(0.997)AS(0.002)DS(0.001)DSK	0	0	0	0	0	0	0	0	0	0	#DIV/0!	#DIV/0!	#NUM!	#NUM!	#NUM!	#NUM!	#NUM!	#NUM!	#NUM!	#NUM!	#NUM!	#NUM!	Q3UMU9S229	#NUM!	#NUM!	#NUM!	#NUM!	#NUM!
Q3UZ39	Lrrfip1	Leucine-rich repeat flightless-interacting protein 1	sp|Q3UZ39|LRRF1_MOUSE Leucine-rich repeat flightless-interacting protein 1 OS=Mus musculus (Mouse) OX=10090 GN=Lrrfip1 PE=1 SV=2	1	S92	RGSGDTSISMDTE	RGS(0.258)GDT(0.121)S(0.6)IS(0.019)MDT(0.002)EASIR	0	0	0	0	0	0	0	0	0	0	#DIV/0!	#DIV/0!	#NUM!	#NUM!	#NUM!	#NUM!	#NUM!	#NUM!	#NUM!	#NUM!	#NUM!	#NUM!	Q3UZ39S92	#NUM!	#NUM!	#NUM!	#NUM!	#NUM!
Q4ACU6	Shank3	SH3 and multiple ankyrin repeat domains protein 3	sp|Q4ACU6|SHAN3_MOUSE SH3 and multiple ankyrin repeat domains protein 3 OS=Mus musculus (Mouse) OX=10090 GN=Shank3 PE=1 SV=3	1	S1159	ERGPLASPAFSPR	GPLAS(0.981)PAFS(0.019)PR	0	0	0	0	0	0	0	0	0	0	#DIV/0!	#DIV/0!	#NUM!	#NUM!	#NUM!	#NUM!	#NUM!	#NUM!	#NUM!	#NUM!	#NUM!	#NUM!	Q4ACU6S1159	#NUM!	#NUM!	#NUM!	#NUM!	#NUM!
Q4G0F8	Ubn1	Ubinuclein-1	sp|Q4G0F8|UBN1_MOUSE Ubinuclein-1 OS=Mus musculus (Mouse) OX=10090 GN=Ubn1 PE=2 SV=1	1	S173	LQFRQASESEDDF	QAS(0.984)ES(0.016)EDDFIK	0	0	0	0	0	0	0	0	0	0	#DIV/0!	#DIV/0!	#NUM!	#NUM!	#NUM!	#NUM!	#NUM!	#NUM!	#NUM!	#NUM!	#NUM!	#NUM!	Q4G0F8S173	#NUM!	#NUM!	#NUM!	#NUM!	#NUM!
Q570Y9	Deptor	DEP domain-containing mTOR-interacting protein	sp|Q570Y9|DPTOR_MOUSE DEP domain-containing mTOR-interacting protein OS=Mus musculus (Mouse) OX=10090 GN=Deptor PE=1 SV=2	1;3	S265	TSFMSVSPSKEIK	KS(0.333)T(0.333)S(0.333)FMS(0.033)VS(0.983)PS(0.983)KEIK	0	0	0	0	0	0	0	0	0	0	#DIV/0!	#DIV/0!	#NUM!	#NUM!	#NUM!	#NUM!	#NUM!	#NUM!	#NUM!	#NUM!	#NUM!	#NUM!	Q570Y9S265	#NUM!	#NUM!	#NUM!	#NUM!	#NUM!
Q5SV85	Synrg	Synergin gamma	sp|Q5SV85|SYNRG_MOUSE Synergin gamma OS=Mus musculus (Mouse) OX=10090 GN=Synrg PE=1 SV=1	1	S744	DVFKQLSLEGAGL	QLS(1)LEGAGLAMEEFK	0	0	0	0	0	0	0	0	0	0	#DIV/0!	#DIV/0!	#NUM!	#NUM!	#NUM!	#NUM!	#NUM!	#NUM!	#NUM!	#NUM!	#NUM!	#NUM!	Q5SV85S744	#NUM!	#NUM!	#NUM!	#NUM!	#NUM!
Q5SVD0	Rflnb	Filamin-interacting protein FAM101B	sp|Q5SVD0|RFLB_MOUSE Refilin-B OS=Mus musculus (Mouse) OX=10090 GN=Rflnb PE=1 SV=1	1	S6	_MVGRLSLQDVPE	VGRLS(1)LQDVPELVDTK	0	0	0	0	0	0	0	0	0	0	#DIV/0!	#DIV/0!	#NUM!	#NUM!	#NUM!	#NUM!	#NUM!	#NUM!	#NUM!	#NUM!	#NUM!	#NUM!	Q5SVD0S6	#NUM!	#NUM!	#NUM!	#NUM!	#NUM!
Q5SW75	Ssh2	Protein phosphatase Slingshot homolog 2	sp|Q5SW75|SSH2_MOUSE Protein phosphatase Slingshot homolog 2 OS=Mus musculus (Mouse) OX=10090 GN=Ssh2 PE=1 SV=2	1	S1217	RIPHSSSSENIRD	IPHSS(0.109)S(0.76)S(0.131)ENIR	0	0	0	0	0	0	0	0	0	0	#DIV/0!	#DIV/0!	#NUM!	#NUM!	#NUM!	#NUM!	#NUM!	#NUM!	#NUM!	#NUM!	#NUM!	#NUM!	Q5SW75S1217	#NUM!	#NUM!	#NUM!	#NUM!	#NUM!
Q5XJE5	Leo1	RNA polymerase-associated protein LEO1	sp|Q5XJE5|LEO1_MOUSE RNA polymerase-associated protein LEO1 OS=Mus musculus (Mouse) OX=10090 GN=Leo1 PE=1 SV=2	1	S239	EDQPQVSDEEKMQ	QNSDDEDQPQVS(1)DEEK	0	0	0	0	0	0	0	0	0	0	#DIV/0!	#DIV/0!	#NUM!	#NUM!	#NUM!	#NUM!	#NUM!	#NUM!	#NUM!	#NUM!	#NUM!	#NUM!	Q5XJE5S239	#NUM!	#NUM!	#NUM!	#NUM!	#NUM!
Q60592	Mast2	Microtubule-associated serine/threonine-protein kinase 2	sp|Q60592|MAST2_MOUSE Microtubule-associated serine/threonine-protein kinase 2 OS=Mus musculus (Mouse) OX=10090 GN=Mast2 PE=1 SV=1	1	S123	IVTSSTSPTLPRP	SLIVT(0.001)S(0.022)S(0.189)T(0.193)S(0.545)PT(0.049)LPR	0	0	0	0	0	0	0	0	0	0	#DIV/0!	#DIV/0!	#NUM!	#NUM!	#NUM!	#NUM!	#NUM!	#NUM!	#NUM!	#NUM!	#NUM!	#NUM!	Q60592S123	#NUM!	#NUM!	#NUM!	#NUM!	#NUM!
Q60780	Gas7	Growth arrest-specific protein 7	sp|Q60780|GAS7_MOUSE Growth arrest-specific protein 7 OS=Mus musculus (Mouse) OX=10090 GN=Gas7 PE=1 SV=1	1	S97	HMSLRKSTGDSQN	S(0.828)T(0.167)GDS(0.001)QNLGS(0.002)S(0.001)S(0.001)PGR	0	0	0	0	0	0	0	0	0	0	#DIV/0!	#DIV/0!	#NUM!	#NUM!	#NUM!	#NUM!	#NUM!	#NUM!	#NUM!	#NUM!	#NUM!	#NUM!	Q60780S97	#NUM!	#NUM!	#NUM!	#NUM!	#NUM!
Q60974	Ncor1	Nuclear receptor corepressor 1	sp|Q60974|NCOR1_MOUSE Nuclear receptor corepressor 1 OS=Mus musculus (Mouse) OX=10090 GN=Ncor1 PE=1 SV=1	1	S1274	GMSMRESPVSAPL	ES(0.998)PVS(0.002)APLEGLICR	0	0	0	0	0	0	0	0	0	0	#DIV/0!	#DIV/0!	#NUM!	#NUM!	#NUM!	#NUM!	#NUM!	#NUM!	#NUM!	#NUM!	#NUM!	#NUM!	Q60974S1274	#NUM!	#NUM!	#NUM!	#NUM!	#NUM!
Q61171	Prdx2	Peroxiredoxin-2	sp|Q61171|PRDX2_MOUSE Peroxiredoxin-2 OS=Mus musculus (Mouse) OX=10090 GN=Prdx2 PE=1 SV=3	1	S11	NAQIGKSAPDFTA	S(0.995)APDFT(0.005)ATAVVDGAFK	0	0	0	0	0	0	0	0	0	0	#DIV/0!	#DIV/0!	#NUM!	#NUM!	#NUM!	#NUM!	#NUM!	#NUM!	#NUM!	#NUM!	#NUM!	#NUM!	Q61171S11	#NUM!	#NUM!	#NUM!	#NUM!	#NUM!
Q61190	Il10rb	Interleukin-10 receptor subunit beta	sp|Q61190|I10R2_MOUSE Interleukin-10 receptor subunit beta OS=Mus musculus (Mouse) OX=10090 GN=Il10rb PE=1 SV=1	1	S299	DKLSIISEESEGS	LSIIS(1)EESEGSK	0	0	0	0	0	0	0	0	0	0	#DIV/0!	#DIV/0!	#NUM!	#NUM!	#NUM!	#NUM!	#NUM!	#NUM!	#NUM!	#NUM!	#NUM!	#NUM!	Q61190S299	#NUM!	#NUM!	#NUM!	#NUM!	#NUM!
Q61191	Hcfc1	Host cell factor 1;HCF N-terminal chain 1;HCF N-terminal chain 2;HCF N-terminal chain 3;HCF N-terminal chain 4;HCF N-terminal chain 5;HCF N-terminal chain 6;HCF C-terminal chain 1;HCF C-terminal chain 2;HCF C-terminal chain 3;HCF C-terminal chain 4;HCF C-terminal chain 5;HCF C-terminal chain 6	sp|Q61191|HCFC1_MOUSE Host cell factor 1 OS=Mus musculus (Mouse) OX=10090 GN=Hcfc1 PE=1 SV=2	1	S666	TITLVKSPISVPG	S(0.907)PIS(0.093)VPGGSALISNLGK	0	0	0	0	0	0	0	0	0	0	#DIV/0!	#DIV/0!	#NUM!	#NUM!	#NUM!	#NUM!	#NUM!	#NUM!	#NUM!	#NUM!	#NUM!	#NUM!	Q61191S666	#NUM!	#NUM!	#NUM!	#NUM!	#NUM!
Q61464	Znf638	Zinc finger protein 638	sp|Q61464|ZN638_MOUSE Zinc finger protein 638 OS=Mus musculus (Mouse) OX=10090 GN=Znf638 PE=1 SV=2	1	S128	TQVTEQSPKVQSR	QSSVTQVTEQS(1)PK	0	0	0	0	0	0	0	0	0	0	#DIV/0!	#DIV/0!	#NUM!	#NUM!	#NUM!	#NUM!	#NUM!	#NUM!	#NUM!	#NUM!	#NUM!	#NUM!	Q61464S128	#NUM!	#NUM!	#NUM!	#NUM!	#NUM!
Q61595	Ktn1	Kinectin	sp|Q61595|KTN1_MOUSE Kinectin OS=Mus musculus (Mouse) OX=10090 GN=Ktn1 PE=1 SV=1	1	S90	FKLSDASPAEDEQ	LS(0.175)DAS(0.825)PAEDEQFVPAPLNVAETSSSVR	0	0	0	0	0	0	0	0	0	0	#DIV/0!	#DIV/0!	#NUM!	#NUM!	#NUM!	#NUM!	#NUM!	#NUM!	#NUM!	#NUM!	#NUM!	#NUM!	Q61595S90	#NUM!	#NUM!	#NUM!	#NUM!	#NUM!
Q61771	Kif3b	Kinesin-like protein KIF3B;Kinesin-like protein KIF3B, N-terminally processed	sp|Q61771|KIF3B_MOUSE Kinesin-like protein KIF3B OS=Mus musculus (Mouse) OX=10090 GN=Kif3b PE=1 SV=1	1	S681	YEGPAISPKVQAA	DYEGPAIS(1)PK	0	0	0	0	0	0	0	0	0	0	#DIV/0!	#DIV/0!	#NUM!	#NUM!	#NUM!	#NUM!	#NUM!	#NUM!	#NUM!	#NUM!	#NUM!	#NUM!	Q61771S681	#NUM!	#NUM!	#NUM!	#NUM!	#NUM!
Q62417	Sorbs1	Sorbin and SH3 domain-containing protein 1	sp|Q62417|SRBS1_MOUSE Sorbin and SH3 domain-containing protein 1 OS=Mus musculus (Mouse) OX=10090 GN=Sorbs1 PE=1 SV=2	1;2	S58	PSSSPVSPQESPK	GT(0.014)PS(0.095)S(0.681)S(0.21)PVS(1)PQESPK	0	0	0	0	0	0	0	0	0	0	#DIV/0!	#DIV/0!	#NUM!	#NUM!	#NUM!	#NUM!	#NUM!	#NUM!	#NUM!	#NUM!	#NUM!	#NUM!	Q62417S58	#NUM!	#NUM!	#NUM!	#NUM!	#NUM!
Q64092	Tfe3	Transcription factor E3	sp|Q64092|TFE3_MOUSE Transcription factor E3 OS=Mus musculus (Mouse) OX=10090 GN=Tfe3 PE=1 SV=2	1	S553	PLLSSVSPAVSKA	AASDPLLS(0.014)S(0.056)VS(0.929)PAVS(0.001)K	0	0	0	0	0	0	0	0	0	0	#DIV/0!	#DIV/0!	#NUM!	#NUM!	#NUM!	#NUM!	#NUM!	#NUM!	#NUM!	#NUM!	#NUM!	#NUM!	Q64092S553	#NUM!	#NUM!	#NUM!	#NUM!	#NUM!
Q64430	Atp7a	Copper-transporting ATPase 1	sp|Q64430|ATP7A_MOUSE Copper-transporting ATPase 1 OS=Mus musculus (Mouse) OX=10090 GN=Atp7a PE=1 SV=3	1	S1438	DDTSRNSPRLGLL	SPSEISVHVGIDDT(0.152)S(0.152)RNS(0.696)PR	0	0	0	0	0	0	0	0	0	0	#DIV/0!	#DIV/0!	#NUM!	#NUM!	#NUM!	#NUM!	#NUM!	#NUM!	#NUM!	#NUM!	#NUM!	#NUM!	Q64430S1438	#NUM!	#NUM!	#NUM!	#NUM!	#NUM!
Q68FG3	Spty2d1	Protein SPT2 homolog	sp|Q68FG3|SPT2_MOUSE Protein SPT2 homolog OS=Mus musculus (Mouse) OX=10090 GN=Spty2d1 PE=2 SV=1	1	S596	DDDEYDSEMDDFI	EY(0.004)EEDDDDEY(0.122)DS(0.873)EMDDFIEDEGEPQEEISK	0	0	0	0	0	0	0	0	0	0	#DIV/0!	#DIV/0!	#NUM!	#NUM!	#NUM!	#NUM!	#NUM!	#NUM!	#NUM!	#NUM!	#NUM!	#NUM!	Q68FG3S596	#NUM!	#NUM!	#NUM!	#NUM!	#NUM!
Q69ZA1	Cdk13	Cyclin-dependent kinase 13	sp|Q69ZA1|CDK13_MOUSE Cyclin-dependent kinase 13 OS=Mus musculus (Mouse) OX=10090 GN=Cdk13 PE=1 SV=3	1	S384	ERGGDVSPSPYSS	GGDVS(0.994)PS(0.006)PYSSSSWR	0	0	0	0	0	0	0	0	0	0	#DIV/0!	#DIV/0!	#NUM!	#NUM!	#NUM!	#NUM!	#NUM!	#NUM!	#NUM!	#NUM!	#NUM!	#NUM!	Q69ZA1S384	#NUM!	#NUM!	#NUM!	#NUM!	#NUM!
Q69ZX8	Ablim3	Actin-binding LIM protein 3	sp|Q69ZX8|ABLM3_MOUSE Actin-binding LIM protein 3 OS=Mus musculus (Mouse) OX=10090 GN=Ablim3 PE=1 SV=2	1	S282	TSETSISPPGSSI	TSET(0.001)S(0.016)IS(0.755)PPGS(0.189)S(0.036)IGS(0.002)PNR	0	0	0	0	0	0	0	0	0	0	#DIV/0!	#DIV/0!	#NUM!	#NUM!	#NUM!	#NUM!	#NUM!	#NUM!	#NUM!	#NUM!	#NUM!	#NUM!	Q69ZX8S282	#NUM!	#NUM!	#NUM!	#NUM!	#NUM!
Q69ZZ9	Kiaa0754	Uncharacterized protein KIAA0754	sp|Q69ZZ9|K0754_MOUSE Uncharacterized protein KIAA0754 OS=Mus musculus (Mouse) OX=10090 GN=Kiaa0754 PE=2 SV=2	1	S276	ASVPRGSPPDCTC	GS(0.965)PPDCT(0.035)CVPAGDT(0.001)VISEVK	0	0	0	0	0	0	0	0	0	0	#DIV/0!	#DIV/0!	#NUM!	#NUM!	#NUM!	#NUM!	#NUM!	#NUM!	#NUM!	#NUM!	#NUM!	#NUM!	Q69ZZ9S276	#NUM!	#NUM!	#NUM!	#NUM!	#NUM!
Q6AW69	Cgnl1	Cingulin-like protein 1	sp|Q6AW69|CGNL1_MOUSE Cingulin-like protein 1 OS=Mus musculus (Mouse) OX=10090 GN=Cgnl1 PE=1 SV=2	1	S443	GKHSPSSPPAKLQ	HS(0.019)PS(0.205)S(0.776)PPAK	0	0	0	0	0	0	0	0	0	0	#DIV/0!	#DIV/0!	#NUM!	#NUM!	#NUM!	#NUM!	#NUM!	#NUM!	#NUM!	#NUM!	#NUM!	#NUM!	Q6AW69S443	#NUM!	#NUM!	#NUM!	#NUM!	#NUM!
Q6NVE8	Wdr44	WD repeat-containing protein 44	sp|Q6NVE8|WDR44_MOUSE WD repeat-containing protein 44 OS=Mus musculus (Mouse) OX=10090 GN=Wdr44 PE=1 SV=1	1	S264	PPRKKKSELEFEA	S(1)ELEFEALK	0	0	0	0	0	0	0	0	0	0	#DIV/0!	#DIV/0!	#NUM!	#NUM!	#NUM!	#NUM!	#NUM!	#NUM!	#NUM!	#NUM!	#NUM!	#NUM!	Q6NVE8S264	#NUM!	#NUM!	#NUM!	#NUM!	#NUM!
Q6NZK8	Ptpdc1	Protein tyrosine phosphatase domain-containing protein 1	sp|Q6NZK8|PTPC1_MOUSE Protein tyrosine phosphatase domain-containing protein 1 OS=Mus musculus (Mouse) OX=10090 GN=Ptpdc1 PE=1 SV=1	1	S392	HLKRQLSYSDSDL	QLS(0.768)YS(0.225)DS(0.007)DLKR	0	0	0	0	0	0	0	0	0	0	#DIV/0!	#DIV/0!	#NUM!	#NUM!	#NUM!	#NUM!	#NUM!	#NUM!	#NUM!	#NUM!	#NUM!	#NUM!	Q6NZK8S392	#NUM!	#NUM!	#NUM!	#NUM!	#NUM!
Q6P1Y8	Inpp4b	Type II inositol 3,4-bisphosphate 4-phosphatase	sp|Q6P1Y8|INP4B_MOUSE Type II inositol 3,4-bisphosphate 4-phosphatase OS=Mus musculus (Mouse) OX=10090 GN=Inpp4b PE=2 SV=1	1	S530	KLIERDSHNEEGA	LIERDS(1)HNEEGAGGSSSK	0	0	0	0	0	0	0	0	0	0	#DIV/0!	#DIV/0!	#NUM!	#NUM!	#NUM!	#NUM!	#NUM!	#NUM!	#NUM!	#NUM!	#NUM!	#NUM!	Q6P1Y8S530	#NUM!	#NUM!	#NUM!	#NUM!	#NUM!
Q6P5H2	Nes	Nestin	sp|Q6P5H2|NEST_MOUSE Nestin OS=Mus musculus (Mouse) OX=10090 GN=Nes PE=1 SV=1	1	S623	EDQELMSPEHTLE	MEDQELMS(0.743)PEHT(0.257)LET(0.001)VSFLGK	0	0	0	0	0	0	0	0	0	0	#DIV/0!	#DIV/0!	#NUM!	#NUM!	#NUM!	#NUM!	#NUM!	#NUM!	#NUM!	#NUM!	#NUM!	#NUM!	Q6P5H2S623	#NUM!	#NUM!	#NUM!	#NUM!	#NUM!
Q6PDN3	Mylk	Myosin light chain kinase, smooth muscle;Myosin light chain kinase, smooth muscle, deglutamylated form	sp|Q6PDN3|MYLK_MOUSE Myosin light chain kinase, smooth muscle OS=Mus musculus (Mouse) OX=10090 GN=Mylk PE=1 SV=3	1	S1870	WFKDDQSIRESRH	IEGYPDPEVVWFKDDQS(1)IR	0	0	0	0	0	0	0	0	0	0	#DIV/0!	#DIV/0!	#NUM!	#NUM!	#NUM!	#NUM!	#NUM!	#NUM!	#NUM!	#NUM!	#NUM!	#NUM!	Q6PDN3S1870	#NUM!	#NUM!	#NUM!	#NUM!	#NUM!
Q78IK4	Apool	MICOS complex subunit Mic27	sp|Q78IK4|MIC27_MOUSE MICOS complex subunit Mic27 OS=Mus musculus (Mouse) OX=10090 GN=Apool PE=1 SV=1	1	S234	TVIKSESTSGTTQ	S(0.158)ES(0.58)T(0.158)S(0.102)GT(0.002)TQFIPDPK	0	0	0	0	0	0	0	0	0	0	#DIV/0!	#DIV/0!	#NUM!	#NUM!	#NUM!	#NUM!	#NUM!	#NUM!	#NUM!	#NUM!	#NUM!	#NUM!	Q78IK4S234	#NUM!	#NUM!	#NUM!	#NUM!	#NUM!
Q7TMB8	Cyfip1	Cytoplasmic FMR1-interacting protein 1	sp|Q7TMB8|CYFP1_MOUSE Cytoplasmic FMR1-interacting protein 1 OS=Mus musculus (Mouse) OX=10090 GN=Cyfip1 PE=1 SV=1	1	S583	KKTLRSSLEGPTI	S(0.171)S(0.829)LEGPTILDIEK	0	0	0	0	0	0	0	0	0	0	#DIV/0!	#DIV/0!	#NUM!	#NUM!	#NUM!	#NUM!	#NUM!	#NUM!	#NUM!	#NUM!	#NUM!	#NUM!	Q7TMB8S583	#NUM!	#NUM!	#NUM!	#NUM!	#NUM!
Q7TMK6	Hook2	Protein Hook homolog 2	sp|Q7TMK6|HOOK2_MOUSE Protein Hook homolog 2 OS=Mus musculus (Mouse) OX=10090 GN=Hook2 PE=1 SV=3	1	S163	DTPDSLSPENYGN	DT(0.001)PDS(0.022)LS(0.977)PENYGNFDTQSR	0	0	0	0	0	0	0	0	0	0	#DIV/0!	#DIV/0!	#NUM!	#NUM!	#NUM!	#NUM!	#NUM!	#NUM!	#NUM!	#NUM!	#NUM!	#NUM!	Q7TMK6S163	#NUM!	#NUM!	#NUM!	#NUM!	#NUM!
Q7TN22	Txndc16	Thioredoxin domain-containing protein 16	sp|Q7TN22|TXD16_MOUSE Thioredoxin domain-containing protein 16 OS=Mus musculus (Mouse) OX=10090 GN=Txndc16 PE=2 SV=1	1	S777	EAEVQESAELQPG	EAEVQES(1)AELQPGDR	0	0	0	0	0	0	0	0	0	0	#DIV/0!	#DIV/0!	#NUM!	#NUM!	#NUM!	#NUM!	#NUM!	#NUM!	#NUM!	#NUM!	#NUM!	#NUM!	Q7TN22S777	#NUM!	#NUM!	#NUM!	#NUM!	#NUM!
Q7TNL5	Ppp2r5d		tr|Q7TNL5|Q7TNL5_MOUSE Serine/threonine-protein phosphatase 2A 56 kDa regulatory subunit OS=Mus musculus (Mouse) OX=10090 GN=Ppp2r5d PE=1 SV=1	1	S43	AQPQPQSQSPSSN	DGGGENTDEAQPQPQS(0.79)QS(0.184)PS(0.019)S(0.006)NK	0	0	0	0	0	0	0	0	0	0	#DIV/0!	#DIV/0!	#NUM!	#NUM!	#NUM!	#NUM!	#NUM!	#NUM!	#NUM!	#NUM!	#NUM!	#NUM!	Q7TNL5S43	#NUM!	#NUM!	#NUM!	#NUM!	#NUM!
Q7TPM1	Prrc2b	Protein PRRC2B	sp|Q7TPM1|PRC2B_MOUSE Protein PRRC2B OS=Mus musculus (Mouse) OX=10090 GN=Prrc2b PE=1 SV=1	1	S806	GGLGSHSPYALER	SPDEALPGGLGS(0.187)HS(0.813)PYALER	0	0	0	0	0	0	0	0	0	0	#DIV/0!	#DIV/0!	#NUM!	#NUM!	#NUM!	#NUM!	#NUM!	#NUM!	#NUM!	#NUM!	#NUM!	#NUM!	Q7TPM1S806	#NUM!	#NUM!	#NUM!	#NUM!	#NUM!
Q80TY5	Vps13b	Vacuolar protein sorting-associated protein 13B	sp|Q80TY5|VP13B_MOUSE Vacuolar protein sorting-associated protein 13B OS=Mus musculus (Mouse) OX=10090 GN=Vps13b PE=1 SV=3	1	S998	RKEDELSIGSAPL	EDELS(0.999)IGS(0.001)APLGK	0	0	0	0	0	0	0	0	0	0	#DIV/0!	#DIV/0!	#NUM!	#NUM!	#NUM!	#NUM!	#NUM!	#NUM!	#NUM!	#NUM!	#NUM!	#NUM!	Q80TY5S998	#NUM!	#NUM!	#NUM!	#NUM!	#NUM!
Q80TY5	Vps13b	Vacuolar protein sorting-associated protein 13B	sp|Q80TY5|VP13B_MOUSE Vacuolar protein sorting-associated protein 13B OS=Mus musculus (Mouse) OX=10090 GN=Vps13b PE=1 SV=3	1	S1017	QASEYASSPIKTK	QQSYQASEY(0.107)AS(0.513)S(0.38)PIK	0	0	0	0	0	0	0	0	0	0	#DIV/0!	#DIV/0!	#NUM!	#NUM!	#NUM!	#NUM!	#NUM!	#NUM!	#NUM!	#NUM!	#NUM!	#NUM!	Q80TY5S1017	#NUM!	#NUM!	#NUM!	#NUM!	#NUM!
Q80TY5	Vps13b	Vacuolar protein sorting-associated protein 13B	sp|Q80TY5|VP13B_MOUSE Vacuolar protein sorting-associated protein 13B OS=Mus musculus (Mouse) OX=10090 GN=Vps13b PE=1 SV=3	1	S1772	QDSGIGSDSVKIR	YSGAQDSGIGS(0.804)DS(0.196)VK	0	0	0	0	0	0	0	0	0	0	#DIV/0!	#DIV/0!	#NUM!	#NUM!	#NUM!	#NUM!	#NUM!	#NUM!	#NUM!	#NUM!	#NUM!	#NUM!	Q80TY5S1772	#NUM!	#NUM!	#NUM!	#NUM!	#NUM!
Q80U87	Usp8	Ubiquitin carboxyl-terminal hydrolase 8	sp|Q80U87|UBP8_MOUSE Ubiquitin carboxyl-terminal hydrolase 8 OS=Mus musculus (Mouse) OX=10090 GN=Usp8 PE=1 SV=2	1	S580	KRPADVSPASVSG	RPADVS(0.978)PAS(0.022)VSGELNAGK	0	0	0	0	0	0	0	0	0	0	#DIV/0!	#DIV/0!	#NUM!	#NUM!	#NUM!	#NUM!	#NUM!	#NUM!	#NUM!	#NUM!	#NUM!	#NUM!	Q80U87S580	#NUM!	#NUM!	#NUM!	#NUM!	#NUM!
Q80VC9	Camsap3	Calmodulin-regulated spectrin-associated protein 3	sp|Q80VC9|CAMP3_MOUSE Calmodulin-regulated spectrin-associated protein 3 OS=Mus musculus (Mouse) OX=10090 GN=Camsap3 PE=1 SV=1	1	S548	PPPSEGSPKAVAS	SSPCSTGEILKPPPPS(0.154)EGS(0.846)PK	0	0	0	0	0	0	0	0	0	0	#DIV/0!	#DIV/0!	#NUM!	#NUM!	#NUM!	#NUM!	#NUM!	#NUM!	#NUM!	#NUM!	#NUM!	#NUM!	Q80VC9S548	#NUM!	#NUM!	#NUM!	#NUM!	#NUM!
Q80X90	Flnb	Filamin-B	sp|Q80X90|FLNB_MOUSE Filamin-B OS=Mus musculus (Mouse) OX=10090 GN=Flnb PE=1 SV=3	1	S885	PLNVQFSSPLPGE	APLNVQFS(0.862)S(0.138)PLPGEAVK	0	0	0	0	0	0	0	0	0	0	#DIV/0!	#DIV/0!	#NUM!	#NUM!	#NUM!	#NUM!	#NUM!	#NUM!	#NUM!	#NUM!	#NUM!	#NUM!	Q80X90S885	#NUM!	#NUM!	#NUM!	#NUM!	#NUM!
Q80XI3	Eif4g3	Eukaryotic translation initiation factor 4 gamma 3	sp|Q80XI3|IF4G3_MOUSE Eukaryotic translation initiation factor 4 gamma 3 OS=Mus musculus (Mouse) OX=10090 GN=Eif4g3 PE=1 SV=2	1	S1107	PPAPSGSPSATPL	FS(0.001)PLQPPAPS(0.133)GS(0.529)PS(0.133)AT(0.171)PLEFDS(0.033)R	0	0	0	0	0	0	0	0	0	0	#DIV/0!	#DIV/0!	#NUM!	#NUM!	#NUM!	#NUM!	#NUM!	#NUM!	#NUM!	#NUM!	#NUM!	#NUM!	Q80XI3S1107	#NUM!	#NUM!	#NUM!	#NUM!	#NUM!
Q80YE4	Aatk	Serine/threonine-protein kinase LMTK1	sp|Q80YE4|LMTK1_MOUSE Serine/threonine-protein kinase LMTK1 OS=Mus musculus (Mouse) OX=10090 GN=Aatk PE=1 SV=1	1	S718	EQTPRASPEVGHL	AS(1)PEVGHLLSQEDPR	0	0	0	0	0	0	0	0	0	0	#DIV/0!	#DIV/0!	#NUM!	#NUM!	#NUM!	#NUM!	#NUM!	#NUM!	#NUM!	#NUM!	#NUM!	#NUM!	Q80YE4S718	#NUM!	#NUM!	#NUM!	#NUM!	#NUM!
Q80YR6	Rbbp8	DNA endonuclease RBBP8	sp|Q80YR6|CTIP_MOUSE DNA endonuclease RBBP8 OS=Mus musculus (Mouse) OX=10090 GN=Rbbp8 PE=1 SV=1	1	S326	FTTRASSPVFGAT	AS(0.271)S(0.729)PVFGATSTVK	0	0	0	0	0	0	0	0	0	0	#DIV/0!	#DIV/0!	#NUM!	#NUM!	#NUM!	#NUM!	#NUM!	#NUM!	#NUM!	#NUM!	#NUM!	#NUM!	Q80YR6S326	#NUM!	#NUM!	#NUM!	#NUM!	#NUM!
Q80YS6	Afap1	Actin filament-associated protein 1	sp|Q80YS6|AFAP1_MOUSE Actin filament-associated protein 1 OS=Mus musculus (Mouse) OX=10090 GN=Afap1 PE=1 SV=1	1	S259	PVDPECSPPPSTS	EAYSGCS(0.001)GPVDPECS(0.989)PPPS(0.004)T(0.004)S(0.001)APVNK	0	0	0	0	0	0	0	0	0	0	#DIV/0!	#DIV/0!	#NUM!	#NUM!	#NUM!	#NUM!	#NUM!	#NUM!	#NUM!	#NUM!	#NUM!	#NUM!	Q80YS6S259	#NUM!	#NUM!	#NUM!	#NUM!	#NUM!
Q8BGC0	Htatsf1	HIV Tat-specific factor 1 homolog	sp|Q8BGC0|HTSF1_MOUSE HIV Tat-specific factor 1 homolog OS=Mus musculus (Mouse) OX=10090 GN=Htatsf1 PE=1 SV=1	1;3	S455	DAKEGGSDGDHPE	EGGS(1)DGDHPER	0	0	0	0	0	0	0	0	0	0	#DIV/0!	#DIV/0!	#NUM!	#NUM!	#NUM!	#NUM!	#NUM!	#NUM!	#NUM!	#NUM!	#NUM!	#NUM!	Q8BGC0S455	#NUM!	#NUM!	#NUM!	#NUM!	#NUM!
Q8BGI4	Fam13a	Protein FAM13A	sp|Q8BGI4|FA13A_MOUSE Protein FAM13A OS=Mus musculus (Mouse) OX=10090 GN=Fam13a PE=1 SV=1	1	S287	DSDPMLSPRFYAY	LIHQFLDEDS(0.058)DPMLS(0.942)PR	0	0	0	0	0	0	0	0	0	0	#DIV/0!	#DIV/0!	#NUM!	#NUM!	#NUM!	#NUM!	#NUM!	#NUM!	#NUM!	#NUM!	#NUM!	#NUM!	Q8BGI4S287	#NUM!	#NUM!	#NUM!	#NUM!	#NUM!
Q8BGV9	Atg4d	Cysteine protease ATG4D;Cysteine protease ATG4D, mitochondrial	sp|Q8BGV9|ATG4D_MOUSE Cysteine protease ATG4D OS=Mus musculus (Mouse) OX=10090 GN=Atg4d PE=1 SV=1	1	S184	EMPGPASPSRCRG	WVEGTGLAS(0.005)S(0.014)EMPGPAS(0.704)PS(0.277)R	0	0	0	0	0	0	0	0	0	0	#DIV/0!	#DIV/0!	#NUM!	#NUM!	#NUM!	#NUM!	#NUM!	#NUM!	#NUM!	#NUM!	#NUM!	#NUM!	Q8BGV9S184	#NUM!	#NUM!	#NUM!	#NUM!	#NUM!
Q8BH60	Gopc	Golgi-associated PDZ and coiled-coil motif-containing protein	sp|Q8BH60|GOPC_MOUSE Golgi-associated PDZ and coiled-coil motif-containing protein OS=Mus musculus (Mouse) OX=10090 GN=Gopc PE=1 SV=1	1	S405	LEGSGNSGASCKD	LYLDELEGS(0.384)GNS(0.609)GAS(0.007)CK	0	0	0	0	0	0	0	0	0	0	#DIV/0!	#DIV/0!	#NUM!	#NUM!	#NUM!	#NUM!	#NUM!	#NUM!	#NUM!	#NUM!	#NUM!	#NUM!	Q8BH60S405	#NUM!	#NUM!	#NUM!	#NUM!	#NUM!
Q8BHN1	Txlng	Gamma-taxilin	sp|Q8BHN1|TXLNG_MOUSE Gamma-taxilin OS=Mus musculus (Mouse) OX=10090 GN=Txlng PE=1 SV=1	1	S79	GTTKKHSLEGDEG	HS(1)LEGDEGSDFITK	0	0	0	0	0	0	0	0	0	0	#DIV/0!	#DIV/0!	#NUM!	#NUM!	#NUM!	#NUM!	#NUM!	#NUM!	#NUM!	#NUM!	#NUM!	#NUM!	Q8BHN1S79	#NUM!	#NUM!	#NUM!	#NUM!	#NUM!
Q8BK06	Fbxo9	F-box only protein 9	sp|Q8BK06|FBX9_MOUSE F-box only protein 9 OS=Mus musculus (Mouse) OX=10090 GN=Fbxo9 PE=1 SV=1	1	S126	KITYTRSPDGDGV	S(1)PDGDGVGSGYIEENEDASK	0	0	0	0	0	0	0	0	0	0	#DIV/0!	#DIV/0!	#NUM!	#NUM!	#NUM!	#NUM!	#NUM!	#NUM!	#NUM!	#NUM!	#NUM!	#NUM!	Q8BK06S126	#NUM!	#NUM!	#NUM!	#NUM!	#NUM!
Q8BM75	Arid5b	AT-rich interactive domain-containing protein 5B	sp|Q8BM75|ARI5B_MOUSE AT-rich interactive domain-containing protein 5B OS=Mus musculus (Mouse) OX=10090 GN=Arid5b PE=1 SV=3	1	S544	LAPLLPSPPLPPE	GLAPLLPS(1)PPLPPEK	0	0	0	0	0	0	0	0	0	0	#DIV/0!	#DIV/0!	#NUM!	#NUM!	#NUM!	#NUM!	#NUM!	#NUM!	#NUM!	#NUM!	#NUM!	#NUM!	Q8BM75S544	#NUM!	#NUM!	#NUM!	#NUM!	#NUM!
Q8BSQ9	Pbrm1	Protein polybromo-1	sp|Q8BSQ9|PB1_MOUSE Protein polybromo-1 OS=Mus musculus (Mouse) OX=10090 GN=Pbrm1 PE=1 SV=4	1	S10	KRRRATSPSSSVS	AT(0.181)S(0.595)PS(0.056)S(0.056)S(0.056)VS(0.056)GDFDDGHHSVPTPGPSR	0	0	0	0	0	0	0	0	0	0	#DIV/0!	#DIV/0!	#NUM!	#NUM!	#NUM!	#NUM!	#NUM!	#NUM!	#NUM!	#NUM!	#NUM!	#NUM!	Q8BSQ9S10	#NUM!	#NUM!	#NUM!	#NUM!	#NUM!
Q8BWJ3	Phka2	Phosphorylase b kinase regulatory subunit alpha, liver isoform	sp|Q8BWJ3|KPB2_MOUSE Phosphorylase b kinase regulatory subunit alpha, liver isoform OS=Mus musculus (Mouse) OX=10090 GN=Phka2 PE=1 SV=1	1	S729	LSGHRKSLNLVDS	S(0.991)LNLVDS(0.009)PQPLLK	0	0	0	0	0	0	0	0	0	0	#DIV/0!	#DIV/0!	#NUM!	#NUM!	#NUM!	#NUM!	#NUM!	#NUM!	#NUM!	#NUM!	#NUM!	#NUM!	Q8BWJ3S729	#NUM!	#NUM!	#NUM!	#NUM!	#NUM!
Q8BZW2	Sowahb	Ankyrin repeat domain-containing protein SOWAHB	sp|Q8BZW2|SWAHB_MOUSE Ankyrin repeat domain-containing protein SOWAHB OS=Mus musculus (Mouse) OX=10090 GN=Sowahb PE=1 SV=1	1	S132	VAGPDPSPEDSPN	VAGPDPS(0.738)PEDS(0.262)PNQR	0	0	0	0	0	0	0	0	0	0	#DIV/0!	#DIV/0!	#NUM!	#NUM!	#NUM!	#NUM!	#NUM!	#NUM!	#NUM!	#NUM!	#NUM!	#NUM!	Q8BZW2S132	#NUM!	#NUM!	#NUM!	#NUM!	#NUM!
Q8C0I1	Agps	Alkyldihydroxyacetonephosphate synthase, peroxisomal	sp|Q8C0I1|ADAS_MOUSE Alkyldihydroxyacetonephosphate synthase, peroxisomal OS=Mus musculus (Mouse) OX=10090 GN=Agps PE=1 SV=1	1	S576	FNYRGISDPLTVF	GIS(0.993)DPLT(0.007)VFEHTEAAAR	0	0	0	0	0	0	0	0	0	0	#DIV/0!	#DIV/0!	#NUM!	#NUM!	#NUM!	#NUM!	#NUM!	#NUM!	#NUM!	#NUM!	#NUM!	#NUM!	Q8C0I1S576	#NUM!	#NUM!	#NUM!	#NUM!	#NUM!
Q8C4S8	Dennd2a	DENN domain-containing protein 2A	sp|Q8C4S8|DEN2A_MOUSE DENN domain-containing protein 2A OS=Mus musculus (Mouse) OX=10090 GN=Dennd2a PE=1 SV=1	1	S327	SADHRKSYEFEDL	KS(0.865)Y(0.135)EFEDLLQSSSENSR	0	0	0	0	0	0	0	0	0	0	#DIV/0!	#DIV/0!	#NUM!	#NUM!	#NUM!	#NUM!	#NUM!	#NUM!	#NUM!	#NUM!	#NUM!	#NUM!	Q8C4S8S327	#NUM!	#NUM!	#NUM!	#NUM!	#NUM!
Q8C9S4	Ccdc186	Coiled-coil domain-containing protein 186	sp|Q8C9S4|CC186_MOUSE Coiled-coil domain-containing protein 186 OS=Mus musculus (Mouse) OX=10090 GN=Ccdc186 PE=1 SV=2	1	S49	DSCISVSGDESSR	DDSCIS(0.046)VS(0.954)GDESSR	0	0	0	0	0	0	0	0	0	0	#DIV/0!	#DIV/0!	#NUM!	#NUM!	#NUM!	#NUM!	#NUM!	#NUM!	#NUM!	#NUM!	#NUM!	#NUM!	Q8C9S4S49	#NUM!	#NUM!	#NUM!	#NUM!	#NUM!
Q8CGA2	Tbc1d14	TBC1 domain family member 14	sp|Q8CGA2|TBC14_MOUSE TBC1 domain family member 14 OS=Mus musculus (Mouse) OX=10090 GN=Tbc1d14 PE=1 SV=2	1	S442	ERWRSLSTGGSEV	S(0.184)LS(0.631)T(0.184)GGS(0.002)EVENEDAGFSAADR	0	0	0	0	0	0	0	0	0	0	#DIV/0!	#DIV/0!	#NUM!	#NUM!	#NUM!	#NUM!	#NUM!	#NUM!	#NUM!	#NUM!	#NUM!	#NUM!	Q8CGA2S442	#NUM!	#NUM!	#NUM!	#NUM!	#NUM!
Q8CGB6	Tns2	Tensin-2	sp|Q8CGB6|TNS2_MOUSE Tensin-2 OS=Mus musculus (Mouse) OX=10090 GN=Tns2 PE=1 SV=1	1	S648	RLCRSLSEGPYPY	S(0.466)LS(0.534)EGPYPYAPELGK	0	0	0	0	0	0	0	0	0	0	#DIV/0!	#DIV/0!	#NUM!	#NUM!	#NUM!	#NUM!	#NUM!	#NUM!	#NUM!	#NUM!	#NUM!	#NUM!	Q8CGB6S648	#NUM!	#NUM!	#NUM!	#NUM!	#NUM!
Q8K1J5	Sde2	Protein SDE2 homolog	sp|Q8K1J5|SDE2_MOUSE Replication stress response regulator SDE2 OS=Mus musculus (Mouse) OX=10090 GN=Sde2 PE=1 SV=1	1	S281	SGTHSESPEKLQC	S(0.001)S(0.001)AS(0.001)GT(0.001)HS(0.037)ES(0.958)PEK	0	0	0	0	0	0	0	0	0	0	#DIV/0!	#DIV/0!	#NUM!	#NUM!	#NUM!	#NUM!	#NUM!	#NUM!	#NUM!	#NUM!	#NUM!	#NUM!	Q8K1J5S281	#NUM!	#NUM!	#NUM!	#NUM!	#NUM!
Q8K1Z0	Coq9	Ubiquinone biosynthesis protein COQ9, mitochondrial	sp|Q8K1Z0|COQ9_MOUSE Ubiquinone biosynthesis protein COQ9, mitochondrial OS=Mus musculus (Mouse) OX=10090 GN=Coq9 PE=1 SV=1	1	S90	EEEDYESEEQLQH	YTDQSGEEEEDYES(1)EEQLQHR	0	0	0	0	0	0	0	0	0	0	#DIV/0!	#DIV/0!	#NUM!	#NUM!	#NUM!	#NUM!	#NUM!	#NUM!	#NUM!	#NUM!	#NUM!	#NUM!	Q8K1Z0S90	#NUM!	#NUM!	#NUM!	#NUM!	#NUM!
Q8K3I9	Glcci1	Glucocorticoid-induced transcript 1 protein	sp|Q8K3I9|GLCI1_MOUSE Glucocorticoid-induced transcript 1 protein OS=Mus musculus (Mouse) OX=10090 GN=Glcci1 PE=1 SV=1	1	S342	IDTQTPSVQERSS	SIDT(0.001)QT(0.385)PS(0.614)VQER	0	0	0	0	0	0	0	0	0	0	#DIV/0!	#DIV/0!	#NUM!	#NUM!	#NUM!	#NUM!	#NUM!	#NUM!	#NUM!	#NUM!	#NUM!	#NUM!	Q8K3I9S342	#NUM!	#NUM!	#NUM!	#NUM!	#NUM!
Q8K4L3	Svil	Supervillin	sp|Q8K4L3|SVIL_MOUSE Supervillin OS=Mus musculus (Mouse) OX=10090 GN=Svil PE=1 SV=1	1	S1045	AWKQQESSEQLAE	QQES(0.961)S(0.039)EQLAEK	0	0	0	0	0	0	0	0	0	0	#DIV/0!	#DIV/0!	#NUM!	#NUM!	#NUM!	#NUM!	#NUM!	#NUM!	#NUM!	#NUM!	#NUM!	#NUM!	Q8K4L3S1045	#NUM!	#NUM!	#NUM!	#NUM!	#NUM!
Q8K4R4	Pitpnc1	Cytoplasmic phosphatidylinositol transfer protein 1	sp|Q8K4R4|PITC1_MOUSE Cytoplasmic phosphatidylinositol transfer protein 1 OS=Mus musculus (Mouse) OX=10090 GN=Pitpnc1 PE=1 SV=1	1	S126	NDSIFDSEAKDLE	GS(0.003)NDS(0.183)IFDS(0.814)EAKDLER	0	0	0	0	0	0	0	0	0	0	#DIV/0!	#DIV/0!	#NUM!	#NUM!	#NUM!	#NUM!	#NUM!	#NUM!	#NUM!	#NUM!	#NUM!	#NUM!	Q8K4R4S126	#NUM!	#NUM!	#NUM!	#NUM!	#NUM!
Q8N7N5	Dcaf8	DDB1- and CUL4-associated factor 8	sp|Q8N7N5|DCAF8_MOUSE DDB1- and CUL4-associated factor 8 OS=Mus musculus (Mouse) OX=10090 GN=Dcaf8 PE=1 SV=1	1	S577	PSSSDTSDEEEGP	WREPGVGATDADS(0.001)DES(0.017)PS(0.113)S(0.113)S(0.113)DT(0.124)S(0.52)DEEEGPDR	0	0	0	0	0	0	0	0	0	0	#DIV/0!	#DIV/0!	#NUM!	#NUM!	#NUM!	#NUM!	#NUM!	#NUM!	#NUM!	#NUM!	#NUM!	#NUM!	Q8N7N5S577	#NUM!	#NUM!	#NUM!	#NUM!	#NUM!
Q8R1A4	Dock7	Dedicator of cytokinesis protein 7	sp|Q8R1A4|DOCK7_MOUSE Dedicator of cytokinesis protein 7 OS=Mus musculus (Mouse) OX=10090 GN=Dock7 PE=1 SV=3	1	S898	NRSRSLSNSNPDI	S(0.147)LS(0.82)NS(0.033)NPDISGTPTSPDDEVR	0	0	0	0	0	0	0	0	0	0	#DIV/0!	#DIV/0!	#NUM!	#NUM!	#NUM!	#NUM!	#NUM!	#NUM!	#NUM!	#NUM!	#NUM!	#NUM!	Q8R1A4S898	#NUM!	#NUM!	#NUM!	#NUM!	#NUM!
Q8R2M2	Dnttip2	Deoxynucleotidyltransferase terminal-interacting protein 2	sp|Q8R2M2|TDIF2_MOUSE Deoxynucleotidyltransferase terminal-interacting protein 2 OS=Mus musculus (Mouse) OX=10090 GN=Dnttip2 PE=1 SV=1	1	S173	SQSGTVSDAELSC	DSSQESQSGT(0.006)VS(0.994)DAELSCSGISSLEILPR	0	0	0	0	0	0	0	0	0	0	#DIV/0!	#DIV/0!	#NUM!	#NUM!	#NUM!	#NUM!	#NUM!	#NUM!	#NUM!	#NUM!	#NUM!	#NUM!	Q8R2M2S173	#NUM!	#NUM!	#NUM!	#NUM!	#NUM!
Q8R3C0	Mcmbp	Mini-chromosome maintenance complex-binding protein	sp|Q8R3C0|MCMBP_MOUSE Mini-chromosome maintenance complex-binding protein OS=Mus musculus (Mouse) OX=10090 GN=Mcmbp PE=1 SV=1	1	S298	EEQRVHSPPASLV	VHS(1)PPASLVPR	0	0	0	0	0	0	0	0	0	0	#DIV/0!	#DIV/0!	#NUM!	#NUM!	#NUM!	#NUM!	#NUM!	#NUM!	#NUM!	#NUM!	#NUM!	#NUM!	Q8R3C0S298	#NUM!	#NUM!	#NUM!	#NUM!	#NUM!
Q8R4H2	Arhgef12	Rho guanine nucleotide exchange factor 12	sp|Q8R4H2|ARHGC_MOUSE Rho guanine nucleotide exchange factor 12 OS=Mus musculus (Mouse) OX=10090 GN=Arhgef12 PE=1 SV=2	1	S341	PQSLVGSPSTRGA	SEGVQDAEPQSLVGS(1)PSTR	0	0	0	0	0	0	0	0	0	0	#DIV/0!	#DIV/0!	#NUM!	#NUM!	#NUM!	#NUM!	#NUM!	#NUM!	#NUM!	#NUM!	#NUM!	#NUM!	Q8R4H2S341	#NUM!	#NUM!	#NUM!	#NUM!	#NUM!
Q8R5K2	Usp33	Ubiquitin carboxyl-terminal hydrolase 33	sp|Q8R5K2|UBP33_MOUSE Ubiquitin carboxyl-terminal hydrolase 33 OS=Mus musculus (Mouse) OX=10090 GN=Usp33 PE=1 SV=2	1	S281	TVEEEKSQSDVDF	S(0.585)QS(0.414)DVDFQSCESCSSSEK	0	0	0	0	0	0	0	0	0	0	#DIV/0!	#DIV/0!	#NUM!	#NUM!	#NUM!	#NUM!	#NUM!	#NUM!	#NUM!	#NUM!	#NUM!	#NUM!	Q8R5K2S281	#NUM!	#NUM!	#NUM!	#NUM!	#NUM!
Q8VDV3	Rab3il1	Guanine nucleotide exchange factor for Rab-3A	sp|Q8VDV3|R3GEF_MOUSE Guanine nucleotide exchange factor for Rab-3A OS=Mus musculus (Mouse) OX=10090 GN=Rab3il1 PE=1 SV=1	1	S169	ITSTPASPNRELH	TLVIT(0.042)S(0.036)T(0.042)PAS(0.879)PNR	0	0	0	0	0	0	0	0	0	0	#DIV/0!	#DIV/0!	#NUM!	#NUM!	#NUM!	#NUM!	#NUM!	#NUM!	#NUM!	#NUM!	#NUM!	#NUM!	Q8VDV3S169	#NUM!	#NUM!	#NUM!	#NUM!	#NUM!
Q8VEB3	MACIR	UNC119-binding protein C5orf30 homolog	sp|Q8VEB3|MACIR_MOUSE Macrophage immunometabolism regulator OS=Mus musculus (Mouse) OX=10090 GN=MACIR PE=2 SV=1	1	S24	LPVAEGSSPGKAE	STLTTLPLPVAEGS(0.5)S(0.5)PGK	0	0	0	0	0	0	0	0	0	0	#DIV/0!	#DIV/0!	#NUM!	#NUM!	#NUM!	#NUM!	#NUM!	#NUM!	#NUM!	#NUM!	#NUM!	#NUM!	Q8VEB3S24	#NUM!	#NUM!	#NUM!	#NUM!	#NUM!
Q8VI56	Lrp4	Low-density lipoprotein receptor-related protein 4	sp|Q8VI56|LRP4_MOUSE Low-density lipoprotein receptor-related protein 4 OS=Mus musculus (Mouse) OX=10090 GN=Lrp4 PE=1 SV=3	1	S1887	TPERRGSLPDTGW	GS(0.992)LPDT(0.008)GWK	0	0	0	0	0	0	0	0	0	0	#DIV/0!	#DIV/0!	#NUM!	#NUM!	#NUM!	#NUM!	#NUM!	#NUM!	#NUM!	#NUM!	#NUM!	#NUM!	Q8VI56S1887	#NUM!	#NUM!	#NUM!	#NUM!	#NUM!
Q91X20	Ash2l	Set1/Ash2 histone methyltransferase complex subunit ASH2	sp|Q91X20|ASH2L_MOUSE Set1/Ash2 histone methyltransferase complex subunit ASH2 OS=Mus musculus (Mouse) OX=10090 GN=Ash2l PE=1 SV=1	1	S96	MDTQAGSVDEENG	DTLEGTGDTSEVMDT(0.001)QAGS(0.999)VDEENGR	0	0	0	0	0	0	0	0	0	0	#DIV/0!	#DIV/0!	#NUM!	#NUM!	#NUM!	#NUM!	#NUM!	#NUM!	#NUM!	#NUM!	#NUM!	#NUM!	Q91X20S96	#NUM!	#NUM!	#NUM!	#NUM!	#NUM!
Q925H1	Trps1	Zinc finger transcription factor Trps1	sp|Q925H1|TRPS1_MOUSE Zinc finger transcription factor Trps1 OS=Mus musculus (Mouse) OX=10090 GN=Trps1 PE=1 SV=1	1	S178	ANCQGLSPVSVAS	ATEETGPVQSGQANCQGLS(0.99)PVS(0.009)VASK	0	0	0	0	0	0	0	0	0	0	#DIV/0!	#DIV/0!	#NUM!	#NUM!	#NUM!	#NUM!	#NUM!	#NUM!	#NUM!	#NUM!	#NUM!	#NUM!	Q925H1S178	#NUM!	#NUM!	#NUM!	#NUM!	#NUM!
Q99JT2	Stk26	Serine/threonine-protein kinase 26	sp|Q99JT2|STK26_MOUSE Serine/threonine-protein kinase 26 OS=Mus musculus (Mouse) OX=10090 GN=Stk26 PE=1 SV=1	1	S300	WKAEGHSDEESDS	AEGHS(0.999)DEESDSEGSDSESSSR	0	0	0	0	0	0	0	0	0	0	#DIV/0!	#DIV/0!	#NUM!	#NUM!	#NUM!	#NUM!	#NUM!	#NUM!	#NUM!	#NUM!	#NUM!	#NUM!	Q99JT2S300	#NUM!	#NUM!	#NUM!	#NUM!	#NUM!
Q99JZ7	Errfi1	ERBB receptor feedback inhibitor 1	sp|Q99JZ7|ERRFI_MOUSE ERBB receptor feedback inhibitor 1 OS=Mus musculus (Mouse) OX=10090 GN=Errfi1 PE=1 SV=1	1	S274	THRASPSSDEDKP	AS(0.193)PS(0.728)S(0.079)DEDKPEVPPR	0	0	0	0	0	0	0	0	0	0	#DIV/0!	#DIV/0!	#NUM!	#NUM!	#NUM!	#NUM!	#NUM!	#NUM!	#NUM!	#NUM!	#NUM!	#NUM!	Q99JZ7S274	#NUM!	#NUM!	#NUM!	#NUM!	#NUM!
Q99K30	Eps8l2	Epidermal growth factor receptor kinase substrate 8-like protein 2	sp|Q99K30|ES8L2_MOUSE Epidermal growth factor receptor kinase substrate 8-like protein 2 OS=Mus musculus (Mouse) OX=10090 GN=Eps8l2 PE=1 SV=1	1	S573	KYWGPASPTHKLP	YWGPAS(0.997)PT(0.003)HK	0	0	0	0	0	0	0	0	0	0	#DIV/0!	#DIV/0!	#NUM!	#NUM!	#NUM!	#NUM!	#NUM!	#NUM!	#NUM!	#NUM!	#NUM!	#NUM!	Q99K30S573	#NUM!	#NUM!	#NUM!	#NUM!	#NUM!
Q99KJ8	Dctn2	Dynactin subunit 2	sp|Q99KJ8|DCTN2_MOUSE Dynactin subunit 2 OS=Mus musculus (Mouse) OX=10090 GN=Dctn2 PE=1 SV=3	1	S321	ETIQRWSPVASTL	WS(0.992)PVAS(0.006)T(0.002)LPELVQR	0	0	0	0	0	0	0	0	0	0	#DIV/0!	#DIV/0!	#NUM!	#NUM!	#NUM!	#NUM!	#NUM!	#NUM!	#NUM!	#NUM!	#NUM!	#NUM!	Q99KJ8S321	#NUM!	#NUM!	#NUM!	#NUM!	#NUM!
Q99LG1	Tmem51	Transmembrane protein 51	sp|Q99LG1|TMM51_MOUSE Transmembrane protein 51 OS=Mus musculus (Mouse) OX=10090 GN=Tmem51 PE=1 SV=1	1	S156	LSISLPSYESLTG	LS(0.002)IS(0.033)LPS(0.937)Y(0.027)ES(0.001)LTGLDEATPTSTR	0	0	0	0	0	0	0	0	0	0	#DIV/0!	#DIV/0!	#NUM!	#NUM!	#NUM!	#NUM!	#NUM!	#NUM!	#NUM!	#NUM!	#NUM!	#NUM!	Q99LG1S156	#NUM!	#NUM!	#NUM!	#NUM!	#NUM!
Q99PP2	Znf318	Zinc finger protein 318	sp|Q99PP2|ZN318_MOUSE Zinc finger protein 318 OS=Mus musculus (Mouse) OX=10090 GN=Znf318 PE=1 SV=3	1	S246	REEGPLSPFLGQL	EEGPLS(1)PFLGQLDEDYR	0	0	0	0	0	0	0	0	0	0	#DIV/0!	#DIV/0!	#NUM!	#NUM!	#NUM!	#NUM!	#NUM!	#NUM!	#NUM!	#NUM!	#NUM!	#NUM!	Q99PP2S246	#NUM!	#NUM!	#NUM!	#NUM!	#NUM!
Q99PT3	Ino80b	INO80 complex subunit B	sp|Q99PT3|IN80B_MOUSE INO80 complex subunit B OS=Mus musculus (Mouse) OX=10090 GN=Ino80b PE=1 SV=2	1	S149	DSNLSPSPLRDLP	AWLDEDSNLS(0.03)PS(0.97)PLR	0	0	0	0	0	0	0	0	0	0	#DIV/0!	#DIV/0!	#NUM!	#NUM!	#NUM!	#NUM!	#NUM!	#NUM!	#NUM!	#NUM!	#NUM!	#NUM!	Q99PT3S149	#NUM!	#NUM!	#NUM!	#NUM!	#NUM!
Q9CSB4	Pard3b	Partitioning defective 3 homolog B	sp|Q9CSB4|PAR3L_MOUSE Partitioning defective 3 homolog B OS=Mus musculus (Mouse) OX=10090 GN=Pard3b PE=1 SV=2	1	S337	VHLTRASSPEGEE	AS(0.5)S(0.5)PEGEEPASPQQSK	0	0	0	0	0	0	0	0	0	0	#DIV/0!	#DIV/0!	#NUM!	#NUM!	#NUM!	#NUM!	#NUM!	#NUM!	#NUM!	#NUM!	#NUM!	#NUM!	Q9CSB4S337	#NUM!	#NUM!	#NUM!	#NUM!	#NUM!
Q9CZK6	Anks3	Ankyrin repeat and SAM domain-containing protein 3	sp|Q9CZK6|ANKS3_MOUSE Ankyrin repeat and SAM domain-containing protein 3 OS=Mus musculus (Mouse) OX=10090 GN=Anks3 PE=1 SV=2	1;2	S369	SEASIESNEDSDH	AQGLSSEAS(0.005)IES(0.996)NEDS(0.999)DHAR	0	0	0	0	0	0	0	0	0	0	#DIV/0!	#DIV/0!	#NUM!	#NUM!	#NUM!	#NUM!	#NUM!	#NUM!	#NUM!	#NUM!	#NUM!	#NUM!	Q9CZK6S369	#NUM!	#NUM!	#NUM!	#NUM!	#NUM!
Q9D074	Mgrn1	E3 ubiquitin-protein ligase MGRN1	sp|Q9D074|MGRN1_MOUSE E3 ubiquitin-protein ligase MGRN1 OS=Mus musculus (Mouse) OX=10090 GN=Mgrn1 PE=1 SV=2	1	S428	GKTQSKSPDSTLR	T(0.023)QS(0.065)KS(0.888)PDS(0.019)T(0.005)LR	0	0	0	0	0	0	0	0	0	0	#DIV/0!	#DIV/0!	#NUM!	#NUM!	#NUM!	#NUM!	#NUM!	#NUM!	#NUM!	#NUM!	#NUM!	#NUM!	Q9D074S428	#NUM!	#NUM!	#NUM!	#NUM!	#NUM!
Q9DBB9	Cpn2	Carboxypeptidase N subunit 2	sp|Q9DBB9|CPN2_MOUSE Carboxypeptidase N subunit 2 OS=Mus musculus (Mouse) OX=10090 GN=Cpn2 PE=1 SV=2	1	S467	EGEPAGSWDLTVE	ALGLDEGEPAGS(0.998)WDLT(0.002)VEGR	0	0	0	0	0	0	0	0	0	0	#DIV/0!	#DIV/0!	#NUM!	#NUM!	#NUM!	#NUM!	#NUM!	#NUM!	#NUM!	#NUM!	#NUM!	#NUM!	Q9DBB9S467	#NUM!	#NUM!	#NUM!	#NUM!	#NUM!
Q9DBC3	Cmtr1	Cap-specific mRNA (nucleoside-2'-O-)-methyltransferase 1	sp|Q9DBC3|CMTR1_MOUSE Cap-specific mRNA (nucleoside-2'-O-)-methyltransferase 1 OS=Mus musculus (Mouse) OX=10090 GN=Cmtr1 PE=1 SV=1	1	S54	SLSGSDSETEGKQ	ASATSLS(0.008)GS(0.036)DS(0.792)ET(0.163)EGKQPCSDDFK	0	0	0	0	0	0	0	0	0	0	#DIV/0!	#DIV/0!	#NUM!	#NUM!	#NUM!	#NUM!	#NUM!	#NUM!	#NUM!	#NUM!	#NUM!	#NUM!	Q9DBC3S54	#NUM!	#NUM!	#NUM!	#NUM!	#NUM!
Q9DBC3	Cmtr1	Cap-specific mRNA (nucleoside-2'-O-)-methyltransferase 1	sp|Q9DBC3|CMTR1_MOUSE Cap-specific mRNA (nucleoside-2'-O-)-methyltransferase 1 OS=Mus musculus (Mouse) OX=10090 GN=Cmtr1 PE=1 SV=1	1	S27	ELARHLSSTSDDE	HLS(0.647)S(0.118)T(0.118)S(0.118)DDEPLSSVNHAAK	0	0	0	0	0	0	0	0	0	0	#DIV/0!	#DIV/0!	#NUM!	#NUM!	#NUM!	#NUM!	#NUM!	#NUM!	#NUM!	#NUM!	#NUM!	#NUM!	Q9DBC3S27	#NUM!	#NUM!	#NUM!	#NUM!	#NUM!
Q9DBX1	Rgcc	Regulator of cell cycle RGCC	sp|Q9DBX1|RGCC_MOUSE Regulator of cell cycle RGCC OS=Mus musculus (Mouse) OX=10090 GN=Rgcc PE=1 SV=1	1	S75	SDSSGFSDSESAD	SSASVSDSSGFS(1)DSESADSVYR	0	0	0	0	0	0	0	0	0	0	#DIV/0!	#DIV/0!	#NUM!	#NUM!	#NUM!	#NUM!	#NUM!	#NUM!	#NUM!	#NUM!	#NUM!	#NUM!	Q9DBX1S75	#NUM!	#NUM!	#NUM!	#NUM!	#NUM!
Q9EPW2	Klf15	Krueppel-like factor 15	sp|Q9EPW2|KLF15_MOUSE Krueppel-like factor 15 OS=Mus musculus (Mouse) OX=10090 GN=Klf15 PE=1 SV=1	1	S237	AGTGPASPGQAPE	QEAGT(0.002)GPAS(0.998)PGQAPESVK	0	0	0	0	0	0	0	0	0	0	#DIV/0!	#DIV/0!	#NUM!	#NUM!	#NUM!	#NUM!	#NUM!	#NUM!	#NUM!	#NUM!	#NUM!	#NUM!	Q9EPW2S237	#NUM!	#NUM!	#NUM!	#NUM!	#NUM!
Q9JIL4	Pdzk1	Na(+)/H(+) exchange regulatory cofactor NHE-RF3	sp|Q9JIL4|NHRF3_MOUSE Na(+)/H(+) exchange regulatory cofactor NHE-RF3 OS=Mus musculus (Mouse) OX=10090 GN=Pdzk1 PE=1 SV=1	1	S275	KDIEPGSPAEAAG	DIEPGS(1)PAEAAGLK	0	0	0	0	0	0	0	0	0	0	#DIV/0!	#DIV/0!	#NUM!	#NUM!	#NUM!	#NUM!	#NUM!	#NUM!	#NUM!	#NUM!	#NUM!	#NUM!	Q9JIL4S275	#NUM!	#NUM!	#NUM!	#NUM!	#NUM!
Q9JKS5	Habp4	Intracellular hyaluronan-binding protein 4	sp|Q9JKS5|HABP4_MOUSE Intracellular hyaluronan-binding protein 4 OS=Mus musculus (Mouse) OX=10090 GN=Habp4 PE=1 SV=2	1	S108	GAQQPDSPGGPQP	S(0.001)LAAS(0.01)GAQQPDS(0.989)PGGPQPPGQK	0	0	0	0	0	0	0	0	0	0	#DIV/0!	#DIV/0!	#NUM!	#NUM!	#NUM!	#NUM!	#NUM!	#NUM!	#NUM!	#NUM!	#NUM!	#NUM!	Q9JKS5S108	#NUM!	#NUM!	#NUM!	#NUM!	#NUM!
Q9JMB0	Gkap1	G kinase-anchoring protein 1	sp|Q9JMB0|GKAP1_MOUSE G kinase-anchoring protein 1 OS=Mus musculus (Mouse) OX=10090 GN=Gkap1 PE=1 SV=1	1	S23	ALLQVDSGSGSDS	FALLQVDS(0.98)GS(0.019)GS(0.001)DSEPGK	0	0	0	0	0	0	0	0	0	0	#DIV/0!	#DIV/0!	#NUM!	#NUM!	#NUM!	#NUM!	#NUM!	#NUM!	#NUM!	#NUM!	#NUM!	#NUM!	Q9JMB0S23	#NUM!	#NUM!	#NUM!	#NUM!	#NUM!
Q9QXY1	Tjp3	Tight junction protein ZO-3	sp|Q9QXY1|ZO3_MOUSE Tight junction protein ZO-3 OS=Mus musculus (Mouse) OX=10090 GN=Tjp3 PE=1 SV=1	1;2	S891	RARDVESSDDEGY	DVES(0.99)S(0.953)DDEGY(0.051)DWGPAT(0.006)DL	0	0	0	0	0	0	0	0	0	0	#DIV/0!	#DIV/0!	#NUM!	#NUM!	#NUM!	#NUM!	#NUM!	#NUM!	#NUM!	#NUM!	#NUM!	#NUM!	Q9QXY1S891	#NUM!	#NUM!	#NUM!	#NUM!	#NUM!
Q9R0L6	Pcm1	Pericentriolar material 1 protein	sp|Q9R0L6|PCM1_MOUSE Pericentriolar material 1 protein OS=Mus musculus (Mouse) OX=10090 GN=Pcm1 PE=1 SV=2	1	S542	EESEYDSEHENSE	DEETEESEYDS(1)EHENSEPVTNIR	0	0	0	0	0	0	0	0	0	0	#DIV/0!	#DIV/0!	#NUM!	#NUM!	#NUM!	#NUM!	#NUM!	#NUM!	#NUM!	#NUM!	#NUM!	#NUM!	Q9R0L6S542	#NUM!	#NUM!	#NUM!	#NUM!	#NUM!
Q9WTK2	Cdyl	Chromodomain Y-like protein	sp|Q9WTK2|CDYL_MOUSE Chromodomain Y-like protein OS=Mus musculus (Mouse) OX=10090 GN=Cdyl PE=1 SV=1	1	S211	DGFQGESPEKLDP	TSVDGFQGES(1)PEK	0	0	0	0	0	0	0	0	0	0	#DIV/0!	#DIV/0!	#NUM!	#NUM!	#NUM!	#NUM!	#NUM!	#NUM!	#NUM!	#NUM!	#NUM!	#NUM!	Q9WTK2S211	#NUM!	#NUM!	#NUM!	#NUM!	#NUM!
Q9WTU0	Phf2	Lysine-specific demethylase PHF2	sp|Q9WTU0|PHF2_MOUSE Lysine-specific demethylase PHF2 OS=Mus musculus (Mouse) OX=10090 GN=Phf2 PE=1 SV=2	1	S458	EVNAAASSDEVCD	TVRPEVNAAAS(0.97)S(0.03)DEVCDGDR	0	0	0	0	0	0	0	0	0	0	#DIV/0!	#DIV/0!	#NUM!	#NUM!	#NUM!	#NUM!	#NUM!	#NUM!	#NUM!	#NUM!	#NUM!	#NUM!	Q9WTU0S458	#NUM!	#NUM!	#NUM!	#NUM!	#NUM!
Q9WTX8	Mad1l1	Mitotic spindle assembly checkpoint protein MAD1	sp|Q9WTX8|MD1L1_MOUSE Mitotic spindle assembly checkpoint protein MAD1 OS=Mus musculus (Mouse) OX=10090 GN=Mad1l1 PE=1 SV=1	1	S244	DAAVVKSMKSELM	S(0.5)MKS(0.5)ELMRMPR	0	0	0	0	0	0	0	0	0	0	#DIV/0!	#DIV/0!	#NUM!	#NUM!	#NUM!	#NUM!	#NUM!	#NUM!	#NUM!	#NUM!	#NUM!	#NUM!	Q9WTX8S244	#NUM!	#NUM!	#NUM!	#NUM!	#NUM!
Q9WTX8	Mad1l1	Mitotic spindle assembly checkpoint protein MAD1	sp|Q9WTX8|MD1L1_MOUSE Mitotic spindle assembly checkpoint protein MAD1 OS=Mus musculus (Mouse) OX=10090 GN=Mad1l1 PE=1 SV=1	1	S247	VVKSMKSELMRMP	S(0.5)MKS(0.5)ELMRMPR	0	0	0	0	0	0	0	0	0	0	#DIV/0!	#DIV/0!	#NUM!	#NUM!	#NUM!	#NUM!	#NUM!	#NUM!	#NUM!	#NUM!	#NUM!	#NUM!	Q9WTX8S247	#NUM!	#NUM!	#NUM!	#NUM!	#NUM!
Q9WU42	Ncor2	Nuclear receptor corepressor 2	sp|Q9WU42|NCOR2_MOUSE Nuclear receptor corepressor 2 OS=Mus musculus (Mouse) OX=10090 GN=Ncor2 PE=1 SV=3	1	S2215	PRMGSKSPGNTSQ	S(0.612)PGNT(0.194)S(0.194)QPPAFFSK	0	0	0	0	0	0	0	0	0	0	#DIV/0!	#DIV/0!	#NUM!	#NUM!	#NUM!	#NUM!	#NUM!	#NUM!	#NUM!	#NUM!	#NUM!	#NUM!	Q9WU42S2215	#NUM!	#NUM!	#NUM!	#NUM!	#NUM!
Q9WV69	Dmtn	Dematin	sp|Q9WV69|DEMA_MOUSE Dematin OS=Mus musculus (Mouse) OX=10090 GN=Dmtn PE=1 SV=1	1	S26	DSSVPGSPSSIVA	DS(0.001)S(0.005)VPGS(0.761)PS(0.186)S(0.046)IVAK	0	0	0	0	0	0	0	0	0	0	#DIV/0!	#DIV/0!	#NUM!	#NUM!	#NUM!	#NUM!	#NUM!	#NUM!	#NUM!	#NUM!	#NUM!	#NUM!	Q9WV69S26	#NUM!	#NUM!	#NUM!	#NUM!	#NUM!
Q9WV92	Epb41l3	Band 4.1-like protein 3;Band 4.1-like protein 3, N-terminally processed	sp|Q9WV92|E41L3_MOUSE Band 4.1-like protein 3 OS=Mus musculus (Mouse) OX=10090 GN=Epb41l3 PE=1 SV=1	1	S724	EVDAAESTPTDRR	DEVDAAES(0.61)T(0.39)PTDR	0	0	0	0	0	0	0	0	0	0	#DIV/0!	#DIV/0!	#NUM!	#NUM!	#NUM!	#NUM!	#NUM!	#NUM!	#NUM!	#NUM!	#NUM!	#NUM!	Q9WV92S724	#NUM!	#NUM!	#NUM!	#NUM!	#NUM!
Q9WVR4	Fxr2	Fragile X mental retardation syndrome-related protein 2	sp|Q9WVR4|FXR2_MOUSE Fragile X mental retardation syndrome-related protein 2 OS=Mus musculus (Mouse) OX=10090 GN=Fxr2 PE=1 SV=1	1	S455	SDPSTASETESEK	TGGPAYGPSSDPS(0.001)T(0.041)AS(0.932)ET(0.025)ES(0.001)EK	0	0	0	0	0	0	0	0	0	0	#DIV/0!	#DIV/0!	#NUM!	#NUM!	#NUM!	#NUM!	#NUM!	#NUM!	#NUM!	#NUM!	#NUM!	#NUM!	Q9WVR4S455	#NUM!	#NUM!	#NUM!	#NUM!	#NUM!
Q9Z131	Sh3bp5	SH3 domain-binding protein 5	sp|Q9Z131|3BP5_MOUSE SH3 domain-binding protein 5 OS=Mus musculus (Mouse) OX=10090 GN=Sh3bp5 PE=1 SV=3	1	S8	DTALKRSRSDEPA	S(0.5)RS(0.5)DEPAELPPPAR	0	0	0	0	0	0	0	0	0	0	#DIV/0!	#DIV/0!	#NUM!	#NUM!	#NUM!	#NUM!	#NUM!	#NUM!	#NUM!	#NUM!	#NUM!	#NUM!	Q9Z131S8	#NUM!	#NUM!	#NUM!	#NUM!	#NUM!
Q9Z1X4	Ilf3	Interleukin enhancer-binding factor 3	sp|Q9Z1X4|ILF3_MOUSE Interleukin enhancer-binding factor 3 OS=Mus musculus (Mouse) OX=10090 GN=Ilf3 PE=1 SV=2	1	S60	KGNSELSEAENMD	GNS(0.18)ELS(0.818)EAENMDT(0.001)PPDDESK	0	0	0	0	0	0	0	0	0	0	#DIV/0!	#DIV/0!	#NUM!	#NUM!	#NUM!	#NUM!	#NUM!	#NUM!	#NUM!	#NUM!	#NUM!	#NUM!	Q9Z1X4S60	#NUM!	#NUM!	#NUM!	#NUM!	#NUM!
Q9Z2W1	Stk25	Serine/threonine-protein kinase 25	sp|Q9Z2W1|STK25_MOUSE Serine/threonine-protein kinase 25 OS=Mus musculus (Mouse) OX=10090 GN=Stk25 PE=1 SV=2	1	S278	RYTKKTSFLTELI	T(0.117)S(0.881)FLT(0.003)ELIDR	0	0	0	0	0	0	0	0	0	0	#DIV/0!	#DIV/0!	#NUM!	#NUM!	#NUM!	#NUM!	#NUM!	#NUM!	#NUM!	#NUM!	#NUM!	#NUM!	Q9Z2W1S278	#NUM!	#NUM!	#NUM!	#NUM!	#NUM!
B1AXH1	Nhsl2	NHS-like protein 2	sp|B1AXH1|NHSL2_MOUSE NHS-like protein 2 OS=Mus musculus (Mouse) OX=10090 GN=Nhsl2 PE=1 SV=2	1	T1054	SPGKGVTSPLHTD	GVT(0.5)S(0.5)PLHTDTEK	0	0	0	0	0	0	0	0	0	0	#DIV/0!	#DIV/0!	#NUM!	#NUM!	#NUM!	#NUM!	#NUM!	#NUM!	#NUM!	#NUM!	#NUM!	#NUM!	B1AXH1T1054	#NUM!	#NUM!	#NUM!	#NUM!	#NUM!
B9EKI3	Tmf1	TATA element modulatory factor	sp|B9EKI3|TMF1_MOUSE TATA element modulatory factor OS=Mus musculus (Mouse) OX=10090 GN=Tmf1 PE=1 SV=2	1	T369	TKVVESTEENAEE	VVES(0.5)T(0.5)EENAEEEEGNETLVAPSEEAELEESGR	0	0	0	0	0	0	0	0	0	0	#DIV/0!	#DIV/0!	#NUM!	#NUM!	#NUM!	#NUM!	#NUM!	#NUM!	#NUM!	#NUM!	#NUM!	#NUM!	B9EKI3T369	#NUM!	#NUM!	#NUM!	#NUM!	#NUM!
E9PYF7	Ap1ar		tr|E9PYF7|E9PYF7_MOUSE AP1AR OS=Mus musculus (Mouse) OX=10090 GN=Ap1ar PE=1 SV=1	1	T201	SGNDDSTSLDLEW	S(0.005)T(0.005)S(0.005)GNDDS(0.036)T(0.501)S(0.446)LDLEWEDEEGMNR	0	0	0	0	0	0	0	0	0	0	#DIV/0!	#DIV/0!	#NUM!	#NUM!	#NUM!	#NUM!	#NUM!	#NUM!	#NUM!	#NUM!	#NUM!	#NUM!	E9PYF7T201	#NUM!	#NUM!	#NUM!	#NUM!	#NUM!
O54781	Srpk2	SRSF protein kinase 2;SRSF protein kinase 2 N-terminal;SRSF protein kinase 2 C-terminal	sp|O54781|SRPK2_MOUSE SRSF protein kinase 2 OS=Mus musculus (Mouse) OX=10090 GN=Srpk2 PE=1 SV=2	1	T331	AADLEDTTEEETA	AADLEDT(0.916)T(0.084)EEETAK	0	0	0	0	0	0	0	0	0	0	#DIV/0!	#DIV/0!	#NUM!	#NUM!	#NUM!	#NUM!	#NUM!	#NUM!	#NUM!	#NUM!	#NUM!	#NUM!	O54781T331	#NUM!	#NUM!	#NUM!	#NUM!	#NUM!
O70318	Epb41l2	Band 4.1-like protein 2	sp|O70318|E41L2_MOUSE Band 4.1-like protein 2 OS=Mus musculus (Mouse) OX=10090 GN=Epb41l2 PE=1 SV=2	1	T35	EVENEQTPVSEPE	EVENEQT(0.758)PVS(0.242)EPEEEK	0	0	0	0	0	0	0	0	0	0	#DIV/0!	#DIV/0!	#NUM!	#NUM!	#NUM!	#NUM!	#NUM!	#NUM!	#NUM!	#NUM!	#NUM!	#NUM!	O70318T35	#NUM!	#NUM!	#NUM!	#NUM!	#NUM!
P05201	Got1	Aspartate aminotransferase, cytoplasmic	sp|P05201|AATC_MOUSE Aspartate aminotransferase, cytoplasmic OS=Mus musculus (Mouse) OX=10090 GN=Got1 PE=1 SV=3	1	T310	ARIVAATLSDPEL	IVAAT(0.5)LS(0.5)DPELFK	0	0	0	0	0	0	0	0	0	0	#DIV/0!	#DIV/0!	#NUM!	#NUM!	#NUM!	#NUM!	#NUM!	#NUM!	#NUM!	#NUM!	#NUM!	#NUM!	P05201T310	#NUM!	#NUM!	#NUM!	#NUM!	#NUM!
P10637	Mapt	Microtubule-associated protein tau	sp|P10637|TAU_MOUSE Microtubule-associated protein tau OS=Mus musculus (Mouse) OX=10090 GN=Mapt PE=1 SV=3	1;2	T497	SPGSPGTPGSRSR	S(0.84)GYS(0.092)S(0.068)PGSPGT(1)PGSR	0	0	0	0	0	0	0	0	0	0	#DIV/0!	#DIV/0!	#NUM!	#NUM!	#NUM!	#NUM!	#NUM!	#NUM!	#NUM!	#NUM!	#NUM!	#NUM!	P10637T497	#NUM!	#NUM!	#NUM!	#NUM!	#NUM!
P10923	Spp1	Osteopontin	sp|P10923|OSTP_MOUSE Osteopontin OS=Mus musculus (Mouse) OX=10090 GN=Spp1 PE=1 SV=1	1;2	T170	EQYPDATDEDLTS	S(0.002)FQVS(0.006)DEQY(0.747)PDAT(0.927)DEDLT(0.26)S(0.058)HMK	0	0	0	0	0	0	0	0	0	0	#DIV/0!	#DIV/0!	#NUM!	#NUM!	#NUM!	#NUM!	#NUM!	#NUM!	#NUM!	#NUM!	#NUM!	#NUM!	P10923T170	#NUM!	#NUM!	#NUM!	#NUM!	#NUM!
P20065	Tmsb4x	Thymosin beta-4;Hematopoietic system regulatory peptide	sp|P20065|TYB4_MOUSE Thymosin beta-4 OS=Mus musculus (Mouse) OX=10090 GN=Tmsb4x PE=1 SV=1	1	T27	KSKLKKTETQEKN	T(0.5)ET(0.5)QEKNPLPSK	0	0	0	0	0	0	0	0	0	0	#DIV/0!	#DIV/0!	#NUM!	#NUM!	#NUM!	#NUM!	#NUM!	#NUM!	#NUM!	#NUM!	#NUM!	#NUM!	P20065T27	#NUM!	#NUM!	#NUM!	#NUM!	#NUM!
P35569	Irs1	Insulin receptor substrate 1	sp|P35569|IRS1_MOUSE Insulin receptor substrate 1 OS=Mus musculus (Mouse) OX=10090 GN=Irs1 PE=1 SV=1	1;2	T448	PDSLGHTPPARGE	SVTPDSLGHT(1)PPAR	0	0	0	0	0	0	0	0	0	0	#DIV/0!	#DIV/0!	#NUM!	#NUM!	#NUM!	#NUM!	#NUM!	#NUM!	#NUM!	#NUM!	#NUM!	#NUM!	P35569T448	#NUM!	#NUM!	#NUM!	#NUM!	#NUM!
Q3U3N6	Tepsin	AP-4 complex accessory subunit tepsin	sp|Q3U3N6|AP4AT_MOUSE AP-4 complex accessory subunit Tepsin OS=Mus musculus (Mouse) OX=10090 GN=Tepsin PE=2 SV=1	1	T305	AERAEATPPNDCQ	AEAT(1)PPNDCQQELNLVR	0	0	0	0	0	0	0	0	0	0	#DIV/0!	#DIV/0!	#NUM!	#NUM!	#NUM!	#NUM!	#NUM!	#NUM!	#NUM!	#NUM!	#NUM!	#NUM!	Q3U3N6T305	#NUM!	#NUM!	#NUM!	#NUM!	#NUM!
Q5SUF2	Luc7l3	Luc7-like protein 3	sp|Q5SUF2|LC7L3_MOUSE Luc7-like protein 3 OS=Mus musculus (Mouse) OX=10090 GN=Luc7l3 PE=1 SV=1	1	T403	EKQSEDTNPESKE	QSEDT(1)NPESK	0	0	0	0	0	0	0	0	0	0	#DIV/0!	#DIV/0!	#NUM!	#NUM!	#NUM!	#NUM!	#NUM!	#NUM!	#NUM!	#NUM!	#NUM!	#NUM!	Q5SUF2T403	#NUM!	#NUM!	#NUM!	#NUM!	#NUM!
Q80VC9	Camsap3	Calmodulin-regulated spectrin-associated protein 3	sp|Q80VC9|CAMP3_MOUSE Calmodulin-regulated spectrin-associated protein 3 OS=Mus musculus (Mouse) OX=10090 GN=Camsap3 PE=1 SV=1	1	T830	ILLSEGTPPEEPT	SSILLS(0.003)EGT(0.997)PPEEPTTK	0	0	0	0	0	0	0	0	0	0	#DIV/0!	#DIV/0!	#NUM!	#NUM!	#NUM!	#NUM!	#NUM!	#NUM!	#NUM!	#NUM!	#NUM!	#NUM!	Q80VC9T830	#NUM!	#NUM!	#NUM!	#NUM!	#NUM!
Q8JZX4	Rbm17	Splicing factor 45	sp|Q8JZX4|SPF45_MOUSE Splicing factor 45 OS=Mus musculus (Mouse) OX=10090 GN=Rbm17 PE=1 SV=1	1	T71	DRQIADTPPHVAA	QIADT(1)PPHVAAGLK	0	0	0	0	0	0	0	0	0	0	#DIV/0!	#DIV/0!	#NUM!	#NUM!	#NUM!	#NUM!	#NUM!	#NUM!	#NUM!	#NUM!	#NUM!	#NUM!	Q8JZX4T71	#NUM!	#NUM!	#NUM!	#NUM!	#NUM!
Q8K0L3	Acsm2	Acyl-coenzyme A synthetase ACSM2, mitochondrial	sp|Q8K0L3|ACSM2_MOUSE Acyl-coenzyme A synthetase ACSM2, mitochondrial OS=Mus musculus (Mouse) OX=10090 GN=Acsm2 PE=1 SV=1	1	T210	IHQCVETESRESA	EASTIHQCVET(0.668)ES(0.332)R	0	0	0	0	0	0	0	0	0	0	#DIV/0!	#DIV/0!	#NUM!	#NUM!	#NUM!	#NUM!	#NUM!	#NUM!	#NUM!	#NUM!	#NUM!	#NUM!	Q8K0L3T210	#NUM!	#NUM!	#NUM!	#NUM!	#NUM!
Q99KC7	Smagp	Small cell adhesion glycoprotein	sp|Q99KC7|SMAGP_MOUSE Small cell adhesion glycoprotein OS=Mus musculus (Mouse) OX=10090 GN=Smagp PE=1 SV=2	1	T84	AILQMETDSAKGR	GSYVTYEPAEGEPS(0.003)AILQMET(0.529)DS(0.468)AKGR	0	0	0	0	0	0	0	0	0	0	#DIV/0!	#DIV/0!	#NUM!	#NUM!	#NUM!	#NUM!	#NUM!	#NUM!	#NUM!	#NUM!	#NUM!	#NUM!	Q99KC7T84	#NUM!	#NUM!	#NUM!	#NUM!	#NUM!
Q99NH2	Pard3	Partitioning defective 3 homolog	sp|Q99NH2|PARD3_MOUSE Partitioning defective 3 homolog OS=Mus musculus (Mouse) OX=10090 GN=Pard3 PE=1 SV=2	1	T730	GLDESPTRNAALS	ISHSLYS(0.003)GIEGLDES(0.446)PT(0.55)R	0	0	0	0	0	0	0	0	0	0	#DIV/0!	#DIV/0!	#NUM!	#NUM!	#NUM!	#NUM!	#NUM!	#NUM!	#NUM!	#NUM!	#NUM!	#NUM!	Q99NH2T730	#NUM!	#NUM!	#NUM!	#NUM!	#NUM!
Q9CYV5	Tmem135	Transmembrane protein 135	sp|Q9CYV5|TM135_MOUSE Transmembrane protein 135 OS=Mus musculus (Mouse) OX=10090 GN=Tmem135 PE=2 SV=1	1	T450	PRYTVVTPELPID	YTVVT(0.999)PELPIDFS	0	0	0	0	0	0	0	0	0	0	#DIV/0!	#DIV/0!	#NUM!	#NUM!	#NUM!	#NUM!	#NUM!	#NUM!	#NUM!	#NUM!	#NUM!	#NUM!	Q9CYV5T450	#NUM!	#NUM!	#NUM!	#NUM!	#NUM!
Q9D0L8	Rnmt	mRNA cap guanine-N7 methyltransferase	sp|Q9D0L8|MCES_MOUSE mRNA cap guanine-N7 methyltransferase OS=Mus musculus (Mouse) OX=10090 GN=Rnmt PE=1 SV=1	1	T34	QRLPENTPPCQQV	LPENT(1)PPCQQVDQPK	0	0	0	0	0	0	0	0	0	0	#DIV/0!	#DIV/0!	#NUM!	#NUM!	#NUM!	#NUM!	#NUM!	#NUM!	#NUM!	#NUM!	#NUM!	#NUM!	Q9D0L8T34	#NUM!	#NUM!	#NUM!	#NUM!	#NUM!
Q9D1F4	Akt1s1	Proline-rich AKT1 substrate 1	sp|Q9D1F4|AKTS1_MOUSE Proline-rich AKT1 substrate 1 OS=Mus musculus (Mouse) OX=10090 GN=Akt1s1 PE=1 SV=1	1	T112	EDEDEPTETETSG	EDEEEDEDEPT(0.98)ET(0.014)ET(0.003)S(0.003)GER	0	0	0	0	0	0	0	0	0	0	#DIV/0!	#DIV/0!	#NUM!	#NUM!	#NUM!	#NUM!	#NUM!	#NUM!	#NUM!	#NUM!	#NUM!	#NUM!	Q9D1F4T112	#NUM!	#NUM!	#NUM!	#NUM!	#NUM!
Q9EPL9	Acox3	Peroxisomal acyl-coenzyme A oxidase 3	sp|Q9EPL9|ACOX3_MOUSE Peroxisomal acyl-coenzyme A oxidase 3 OS=Mus musculus (Mouse) OX=10090 GN=Acox3 PE=1 SV=2	1	T16	SALWSDTPKGPLS	DSALWSDT(1)PK	0	0	0	0	0	0	0	0	0	0	#DIV/0!	#DIV/0!	#NUM!	#NUM!	#NUM!	#NUM!	#NUM!	#NUM!	#NUM!	#NUM!	#NUM!	#NUM!	Q9EPL9T16	#NUM!	#NUM!	#NUM!	#NUM!	#NUM!
Q9Z0P4	Palm	Paralemmin-1	sp|Q9Z0P4|PALM_MOUSE Paralemmin-1 OS=Mus musculus (Mouse) OX=10090 GN=Palm PE=1 SV=1	1	T363	QTGPTTTPSDTQD	EENQTGPT(0.005)T(0.031)T(0.926)PS(0.032)DT(0.006)QDLDMK	0	0	0	0	0	0	0	0	0	0	#DIV/0!	#DIV/0!	#NUM!	#NUM!	#NUM!	#NUM!	#NUM!	#NUM!	#NUM!	#NUM!	#NUM!	#NUM!	Q9Z0P4T363	#NUM!	#NUM!	#NUM!	#NUM!	#NUM!
E9PUQ8	Dgkd	Diacylglycerol kinase	sp|E9PUQ8|DGKD_MOUSE Diacylglycerol kinase delta OS=Mus musculus (Mouse) OX=10090 GN=Dgkd PE=1 SV=1	1	Y451	RWSVMAYETKLPR	MLDRWS(0.03)VMAY(0.875)ET(0.094)K	0	0	0	0	0	0	0	0	0	0	#DIV/0!	#DIV/0!	#NUM!	#NUM!	#NUM!	#NUM!	#NUM!	#NUM!	#NUM!	#NUM!	#NUM!	#NUM!	E9PUQ8Y451	#NUM!	#NUM!	#NUM!	#NUM!	#NUM!
O54804	Chka	Choline kinase alpha	sp|O54804|CHKA_MOUSE Choline kinase alpha OS=Mus musculus (Mouse) OX=10090 GN=Chka PE=1 SV=3	1	Y144	KVLLRLYGAILKM	VLLRLY(1)GAILK	0	0	0	0	0	0	0	0	0	0	#DIV/0!	#DIV/0!	#NUM!	#NUM!	#NUM!	#NUM!	#NUM!	#NUM!	#NUM!	#NUM!	#NUM!	#NUM!	O54804Y144	#NUM!	#NUM!	#NUM!	#NUM!	#NUM!
P97784	Cry1	Cryptochrome-1	sp|P97784|CRY1_MOUSE Cryptochrome-1 OS=Mus musculus (Mouse) OX=10090 GN=Cry1 PE=1 SV=1	1	Y445	FPAKYIYDPWNAP	YIY(1)DPWNAPEGIQK	0	0	0	0	0	0	0	0	0	0	#DIV/0!	#DIV/0!	#NUM!	#NUM!	#NUM!	#NUM!	#NUM!	#NUM!	#NUM!	#NUM!	#NUM!	#NUM!	P97784Y445	#NUM!	#NUM!	#NUM!	#NUM!	#NUM!
Q4TU81	Rhox12		tr|Q4TU81|Q4TU81_MOUSE Homeobox domain-containing protein OS=Mus musculus (Mouse) OX=10090 GN=Rhox12 PE=2 SV=1	1	Y64	DKDDVIYVGELKN	DDVIY(1)VGELKNIGNDIK	0	0	0	0	0	0	0	0	0	0	#DIV/0!	#DIV/0!	#NUM!	#NUM!	#NUM!	#NUM!	#NUM!	#NUM!	#NUM!	#NUM!	#NUM!	#NUM!	Q4TU81Y64	#NUM!	#NUM!	#NUM!	#NUM!	#NUM!
Q80WC7	Agfg2	Arf-GAP domain and FG repeat-containing protein 2	sp|Q80WC7|AGFG2_MOUSE Arf-GAP domain and FG repeat-containing protein 2 OS=Mus musculus (Mouse) OX=10090 GN=Agfg2 PE=1 SV=1	1	Y145	YEKKRWYVPPEQV	KRWY(1)VPPEQVK	0	0	0	0	0	0	0	0	0	0	#DIV/0!	#DIV/0!	#NUM!	#NUM!	#NUM!	#NUM!	#NUM!	#NUM!	#NUM!	#NUM!	#NUM!	#NUM!	Q80WC7Y145	#NUM!	#NUM!	#NUM!	#NUM!	#NUM!
Q91VU7	Pus7		sp|Q91VU7|PUS7_MOUSE Pseudouridylate synthase 7 homolog OS=Mus musculus (Mouse) OX=10090 GN=Pus7 PE=2 SV=2	1	Y229	DREGRKYIVAYHA	Y(0.5)IVAY(0.5)HAAGK	0	0	0	0	0	0	0	0	0	0	#DIV/0!	#DIV/0!	#NUM!	#NUM!	#NUM!	#NUM!	#NUM!	#NUM!	#NUM!	#NUM!	#NUM!	#NUM!	Q91VU7Y229	#NUM!	#NUM!	#NUM!	#NUM!	#NUM!
Q91VU7	Pus7		sp|Q91VU7|PUS7_MOUSE Pseudouridylate synthase 7 homolog OS=Mus musculus (Mouse) OX=10090 GN=Pus7 PE=2 SV=2	1	Y233	RKYIVAYHAAGKK	Y(0.5)IVAY(0.5)HAAGK	0	0	0	0	0	0	0	0	0	0	#DIV/0!	#DIV/0!	#NUM!	#NUM!	#NUM!	#NUM!	#NUM!	#NUM!	#NUM!	#NUM!	#NUM!	#NUM!	Q91VU7Y233	#NUM!	#NUM!	#NUM!	#NUM!	#NUM!
Q9DB70	Fundc1	FUN14 domain-containing protein 1	sp|Q9DB70|FUND1_MOUSE FUN14 domain-containing protein 1 OS=Mus musculus (Mouse) OX=10090 GN=Fundc1 PE=1 SV=1	1	Y11	NPPPQDYESDDES	NPPPQDY(0.53)ES(0.385)DDES(0.072)Y(0.013)EVLDLTEYAR	0	0	0	0	0	0	0	0	0	0	#DIV/0!	#DIV/0!	#NUM!	#NUM!	#NUM!	#NUM!	#NUM!	#NUM!	#NUM!	#NUM!	#NUM!	#NUM!	Q9DB70Y11	#NUM!	#NUM!	#NUM!	#NUM!	#NUM!
P56402	Aqp2	Aquaporin-2	sp|P56402|AQP2_MOUSE Aquaporin-2 OS=Mus musculus (Mouse) OX=10090 GN=Aqp2 PE=1 SV=2	1;2	S264	ELHSPQSLPRGSK	QS(0.003)VELHS(0.062)PQS(0.935)LPR	52995	66895	28312	75290	194630	102960	145400	204820	55873	161952	2.89858	0.0061636	15.6936	16.0296	14.7891	16.2002	17.5704	16.6517	17.1497	17.644	15.6781	17.2539	P56402S264	1.57582	0.00668998	2.17458	1.57582	2.17458
Q9D826	Pipox	Peroxisomal sarcosine oxidase	sp|Q9D826|SOX_MOUSE Peroxisomal sarcosine oxidase OS=Mus musculus (Mouse) OX=10090 GN=Pipox PE=1 SV=1	1	S347	VIGAGFSGHGFKL	YDNIVIGAGFS(1)GHGFKLAPVVGK	47452	35115	42050	179490	115320	125050	153180	118020	76026.8	127892	1.6822	0.195963	15.5342	15.0998	15.3598	17.4535	16.8153	16.9321	17.2249	16.8487	15.8618	16.9552	Q9D826S347	1.09341	0.0921112	1.03569	1.09341	1.03569
Q91W69	Epn3	Epsin-3	sp|Q91W69|EPN3_MOUSE Epsin-3 OS=Mus musculus (Mouse) OX=10090 GN=Epn3 PE=1 SV=1	1	T494	EARPCRTPESFLG	PCRT(0.991)PES(0.009)FLGPSASSLVNLDSLVK	22827	33398	33216	51567	64559	48752	67403	68197	35252	62227.8	1.76523	0.0115054	14.4785	15.0275	15.0196	15.6542	15.9783	15.5732	16.0405	16.0574	15.0449	15.9124	Q91W69T494	0.867443	0.017259	1.76298	0.867443	1.76298
Q8CGN5	Plin1	Perilipin-1	sp|Q8CGN5|PLIN1_MOUSE Perilipin-1 OS=Mus musculus (Mouse) OX=10090 GN=Plin1 PE=1 SV=2	1	S439	SGARPASPESTPR	GSGARPAS(0.993)PES(0.006)T(0.001)PR	141830	516930	498210	210510	551410	498130	332140	896850	341870	569632	1.66623	0.187403	17.1138	18.9796	18.9264	17.6835	19.0728	18.9262	18.3414	19.7745	18.1758	19.0287	Q8CGN5S439	0.852883	0.171486	0.765771	0.852883	0.765771
Q80XR2	Atp2c1	Calcium-transporting ATPase type 2C member 1	sp|Q80XR2|AT2C1_MOUSE Calcium-transporting ATPase type 2C member 1 OS=Mus musculus (Mouse) OX=10090 GN=Atp2c1 PE=1 SV=2	1	T556	GVKEAVTTLIASG	EAVT(0.5)T(0.5)LIASGVSIK	136210	121440	123660	393940	310280	263780	330960	265850	193812	292718	1.51031	0.200789	17.0555	16.8899	16.916	18.5876	18.2432	18.009	18.3363	18.0203	17.3622	18.1522	Q80XR2T556	0.789936	0.107769	0.967505	0.789936	0.967505
Q80XR2	Atp2c1	Calcium-transporting ATPase type 2C member 1	sp|Q80XR2|AT2C1_MOUSE Calcium-transporting ATPase type 2C member 1 OS=Mus musculus (Mouse) OX=10090 GN=Atp2c1 PE=1 SV=2	1	T557	VKEAVTTLIASGV	EAVT(0.5)T(0.5)LIASGVSIK	136210	121440	123660	393940	310280	263780	330960	265850	193812	292718	1.51031	0.200789	17.0555	16.8899	16.916	18.5876	18.2432	18.009	18.3363	18.0203	17.3622	18.1522	Q80XR2T557	0.789936	0.107769	0.967505	0.789936	0.967505
Q8BGD9	Eif4b	Eukaryotic translation initiation factor 4B	sp|Q8BGD9|IF4B_MOUSE Eukaryotic translation initiation factor 4B OS=Mus musculus (Mouse) OX=10090 GN=Eif4b PE=1 SV=1	1	T97	PKSPPYTAFLGNL	LPKS(0.045)PPY(0.001)T(0.954)AFLGNLPY(0.001)DVTEDSIK	52647	46804	60845	107650	103780	103990	146960	89157	66986.5	110972	1.65663	0.0564425	15.6841	15.5143	15.8929	16.716	16.6632	16.6661	17.1651	16.4441	15.9518	16.7346	Q8BGD9T97	0.782783	0.0434394	1.36212	0.782783	1.36212
Q99K70	Rragc	Ras-related GTP-binding protein C;Ras-related GTP-binding protein D	sp|Q99K70|RRAGC_MOUSE Ras-related GTP-binding protein C OS=Mus musculus (Mouse) OX=10090 GN=Rragc PE=1 SV=1;sp|Q7TT45|RRAGD_MOUSE Ras-related GTP-binding protein D OS=Mus musculus (Mouse) OX=10090 GN=Rragd PE=1 SV=2	1	S71	LMGLRRSGKSSIQ	ILLMGLRRS(1)GK	37723	47538	38379	124660	93239	93157	112210	74811	62075	93354.2	1.50389	0.210776	15.2032	15.5368	15.228	16.9276	16.5086	16.5074	16.7758	16.191	15.7239	16.4957	Q99K70S71	0.771802	0.119639	0.922127	0.771802	0.922127
E9Q287	Adamts3		tr|E9Q287|E9Q287_MOUSE A disintegrin-like and metallopeptidase (reprolysin type) with thrombospondin type 1 motif, 3 OS=Mus musculus (Mouse) OX=10090 GN=Adamts3 PE=4 SV=1	1	Y764	NQATGHYILNGKG	NQAT(0.009)GHY(0.991)ILNGK	16757	15193	12828	36088	29639	39329	43802	17108	20216.5	32469.5	1.60609	0.175333	14.0325	13.8911	13.647	15.1392	14.8552	15.2633	15.4187	14.0624	14.1775	14.8999	E9Q287Y764	0.722443	0.158366	0.800338	0.722443	0.800338
Q8CJH3	Plxnb1	Plexin-B1	sp|Q8CJH3|PLXB1_MOUSE Plexin-B1 OS=Mus musculus (Mouse) OX=10090 GN=Plxnb1 PE=1 SV=2	1	S2059	SVLAELSRNCSAD	QTVPASDQEMNS(0.004)VLAELS(0.996)R	15036	25424	21796	52740	32836	46064	52304	40711	28749	42978.8	1.49497	0.175019	13.8761	14.6339	14.4118	15.6866	15.003	15.4914	15.6746	15.3131	14.6521	15.3705	Q8CJH3S2059	0.718421	0.127041	0.896058	0.718421	0.896058
G3XA20	Grip2		tr|G3XA20|G3XA20_MOUSE Glutamate receptor-interacting protein 2 OS=Mus musculus (Mouse) OX=10090 GN=Grip2 PE=1 SV=1	1	S719	LKGRPLSEAIHLL	GRPLS(1)EAIHLLQVAGETVTLK	18292	26336	24896	55143	39857	43220	59168	47409	31166.8	47413.5	1.52128	0.127908	14.1589	14.6847	14.6036	15.7509	15.2825	15.3994	15.8525	15.5329	14.7995	15.5168	G3XA20S719	0.717292	0.0928508	1.03221	0.717292	1.03221
Q8BTI8	Srrm2	Serine/arginine repetitive matrix protein 2	sp|Q8BTI8|SRRM2_MOUSE Serine/arginine repetitive matrix protein 2 OS=Mus musculus (Mouse) OX=10090 GN=Srrm2 PE=1 SV=3	1;2;3	S1538	RSHSGSSPEVDSK	SHS(0.01)GS(0.99)S(0.999)PEVDSK	192260	286410	155510	402430	218940	325380	593360	554630	259152	423078	1.63254	0.171832	17.5527	18.1277	17.2466	18.6184	17.7402	18.3118	19.1785	19.0812	17.8864	18.5779	Q8BTI8S1538	0.691552	0.180621	0.743232	0.691552	0.743232
Q8BG50	Tmem169	Transmembrane protein 169	sp|Q8BG50|TM169_MOUSE Transmembrane protein 169 OS=Mus musculus (Mouse) OX=10090 GN=Tmem169 PE=2 SV=1	1	S69	DEEPEESEGGDRP	TDEEPEES(1)EGGDRPK	16562	13560	12671	12703	18094	20153	23529	27978	13874	22438.5	1.61731	0.0107228	14.0156	13.7271	13.6292	13.6329	14.1432	14.2987	14.5222	14.772	13.7512	14.434	Q8BG50S69	0.682826	0.00598383	2.22302	0.682826	2.22302
Q8BTI8	Srrm2	Serine/arginine repetitive matrix protein 2	sp|Q8BTI8|SRRM2_MOUSE Serine/arginine repetitive matrix protein 2 OS=Mus musculus (Mouse) OX=10090 GN=Srrm2 PE=1 SV=3	1;2;3	S1537	QRSHSGSSPEVDS	S(0.031)HS(0.972)GS(0.997)S(0.994)PEVDS(0.005)K	46515	63874	32924	104370	44399	74908	144210	126930	61920.8	97611.8	1.5764	0.246266	15.5054	15.9629	15.0069	16.6713	15.4382	16.1928	17.1378	16.9537	15.7866	16.4306	Q8BTI8S1537	0.644002	0.266447	0.574389	0.644002	0.574389
Q80U72	Scrib	Protein scribble homolog	sp|Q80U72|SCRIB_MOUSE Protein scribble homolog OS=Mus musculus (Mouse) OX=10090 GN=Scrib PE=1 SV=2	1	S976	LPRLSPSLLATAL	LS(0.304)PS(0.696)LLATALEGPYPVEEICLPR	6156.5	6527.3	4226.4	7619	9110.8	6531.6	11710	9977.3	6132.3	9332.42	1.52185	0.0477292	12.5879	12.6723	12.0452	12.8954	13.1534	12.6732	13.5155	13.2844	12.5502	13.1566	Q80U72S976	0.606426	0.0536497	1.27043	0.606426	1.27043
Q60520	Sin3a	Paired amphipathic helix protein Sin3a	sp|Q60520|SIN3A_MOUSE Paired amphipathic helix protein Sin3a OS=Mus musculus (Mouse) OX=10090 GN=Sin3a PE=1 SV=3	1	S277	PYASPRSPPVQPH	S(0.705)PPVQPHT(0.099)PVT(0.035)IS(0.035)LGT(0.112)APS(0.013)LQNNQPVEFNHAINYVNK	2721.7	3311.6	3778.2	6967.2	7870	4693.9	5628.4	6040.7	4194.68	6058.25	1.44427	0.159189	11.4103	11.6933	11.8835	12.7664	12.9421	12.1966	12.4585	12.5605	11.9384	12.5394	Q60520S277	0.601069	0.119236	0.923594	0.601069	0.923594
Q8R1U2	Cgref1	Cell growth regulator with EF hand domain protein 1	sp|Q8R1U2|CGRE1_MOUSE Cell growth regulator with EF hand domain protein 1 OS=Mus musculus (Mouse) OX=10090 GN=Cgref1 PE=1 SV=1	1	S228	ARGQAESEGDVPG	GQAES(1)EGDVPGPR	191290	141920	149500	206150	223070	190070	336840	305960	172215	263985	1.53288	0.0513683	17.5454	17.1147	17.1898	17.6533	17.7671	17.5362	18.3617	18.223	17.3758	17.972	Q8R1U2S228	0.596189	0.0434207	1.3623	0.596189	1.3623
P62897	Cycs	Cytochrome c, somatic	sp|P62897|CYC_MOUSE Cytochrome c, somatic OS=Mus musculus (Mouse) OX=10090 GN=Cycs PE=1 SV=2	1	T50	AAGFSYTDANKNK	T(0.004)GQAAGFS(0.153)YT(0.843)DANK	19524	37275	26729	33596	35824	30720	58021	51693	29281	44064.5	1.50488	0.0977932	14.253	15.1859	14.7061	15.036	15.1286	14.9069	15.8243	15.6577	14.7953	15.3794	P62897T50	0.584124	0.0987294	1.00555	0.584124	1.00555
O55003	Bnip3	BCL2/adenovirus E1B 19 kDa protein-interacting protein 3	sp|O55003|BNIP3_MOUSE BCL2/adenovirus E1B 19 kDa protein-interacting protein 3 OS=Mus musculus (Mouse) OX=10090 GN=Bnip3 PE=1 SV=1	1;2	S88	EKNSTLSEEDYIE	NST(0.001)LS(0.999)EEDYIER	871550	987700	948490	1671400	1215700	1416200	2239800	1764200	1119785	1658975	1.48151	0.11339	19.7332	19.9137	19.8553	20.6726	20.2134	20.4336	21.0949	20.7506	20.0437	20.6231	O55003S88	0.579409	0.0898663	1.0464	0.579409	1.0464
Q91ZV0	Mia2	Melanoma inhibitory activity protein 2	sp|Q91ZV0|MIA2_MOUSE Melanoma inhibitory activity protein 2 OS=Mus musculus (Mouse) OX=10090 GN=Mia2 PE=1 SV=3	1	S1131	ETRAFLSPPTLLE	AFLS(1)PPTLLEGPLR	31332	90429	78532	105120	79922	103440	124710	111760	76353.2	104958	1.37464	0.173719	14.9353	16.4645	16.261	16.6817	16.2863	16.6584	16.9282	16.77	16.0856	16.6608	Q91ZV0S1131	0.575121	0.21605	0.665446	0.575121	0.665446
Q99KN9	Clint1	Clathrin interactor 1	sp|Q99KN9|EPN4_MOUSE Clathrin interactor 1 OS=Mus musculus (Mouse) OX=10090 GN=Clint1 PE=1 SV=2	1;2;3	S242	PERCSDSDEEKKA	DREDS(1)PERCS(1)DS(1)DEEK	98611	171120	145090	138320	190750	160610	219350	238750	138285	202365	1.46339	0.0302909	16.5895	17.3846	17.1466	17.0777	17.5413	17.2932	17.7429	17.8651	17.0496	17.6106	Q99KN9S242	0.561048	0.0360526	1.44306	0.561048	1.44306
A2A690	Tanc2	Protein TANC2	sp|A2A690|TANC2_MOUSE Protein TANC2 OS=Mus musculus (Mouse) OX=10090 GN=Tanc2 PE=1 SV=1	1	Y318	RVRFAPYRPPDIS	VRFAPY(1)RPPDISLK	394550	356330	457990	497530	1139800	341160	674070	568540	426600	680892	1.59609	0.187427	18.5898	18.4429	18.805	18.9244	20.1203	18.3801	19.3625	19.1169	18.6905	19.245	A2A690Y318	0.554449	0.189329	0.722783	0.554449	0.722783
E9Q876	Abca12		tr|E9Q876|E9Q876_MOUSE ATP-binding cassette, sub-family A (ABC1), member 12 OS=Mus musculus (Mouse) OX=10090 GN=Abca12 PE=4 SV=1	1	S679	ILNQLASGTHPLL	LREILNQLAS(0.5)GT(0.5)HPLLDK	99355	181550	148420	338590	191020	179780	449720	262680	191979	270800	1.41057	0.368299	16.6003	17.47	17.1793	18.3692	17.5434	17.4559	18.7787	18.0029	17.4047	17.9452	E9Q876S679	0.540508	0.300467	0.522204	0.540508	0.522204
Q501J7	Phactr4	Phosphatase and actin regulator 4	sp|Q501J7|PHAR4_MOUSE Phosphatase and actin regulator 4 OS=Mus musculus (Mouse) OX=10090 GN=Phactr4 PE=1 SV=2	1	S337	IPPSSPSPPLPTH	TVSLCLEPPLIIPPS(0.074)S(0.074)PS(0.848)PPLPT(0.005)HIPPEPPR	14181	20635	15693	21246	25017	19010	33402	26748	17938.8	26044.2	1.45184	0.0569172	13.7917	14.3328	13.9378	14.3749	14.6106	14.2145	15.0276	14.7071	14.1093	14.64	Q501J7S337	0.530667	0.0534171	1.27232	0.530667	1.27232
B9EJ80	Pdzd8		sp|B9EJ80|PDZD8_MOUSE PDZ domain-containing protein 8 OS=Mus musculus (Mouse) OX=10090 GN=Pdzd8 PE=1 SV=1	1	S532	KPLGAISPVLNRK	PLGAIS(1)PVLNR	111970	115060	102010	199220	164110	138470	243400	202960	132065	187235	1.41775	0.137201	16.7728	16.812	16.6384	17.604	17.3243	17.0792	17.893	17.6308	16.9568	17.4818	B9EJ80S532	0.525047	0.111779	0.951641	0.525047	0.951641
Q7TSC1	Prrc2a	Protein PRRC2A	sp|Q7TSC1|PRC2A_MOUSE Protein PRRC2A OS=Mus musculus (Mouse) OX=10090 GN=Prrc2a PE=1 SV=1	1;2	S1306	AKSPDLSNQNSDQ	T(0.001)AAKS(0.197)PDLS(0.798)NQNS(0.004)DQANEEWET(0.02)AS(0.956)ES(0.021)S(0.004)DFASER	15747	13966	6360.4	21735	17102	16439	26289	17300	14452.1	19282.5	1.33424	0.266142	13.9428	13.7696	12.6349	14.4077	14.0619	14.0048	14.6822	14.0785	13.6888	14.2068	Q7TSC1S1306	0.518078	0.251736	0.599054	0.518078	0.599054
Q58A65	Spag9	C-Jun-amino-terminal kinase-interacting protein 4	sp|Q58A65|JIP4_MOUSE C-Jun-amino-terminal kinase-interacting protein 4 OS=Mus musculus (Mouse) OX=10090 GN=Spag9 PE=1 SV=2	1;2	S332	RNVSTESGENEEK	NVS(0.294)T(0.706)ES(1)GENEEK	47530	63823	52558	65547	62763	74481	97923	94898	57364.5	82516.2	1.43845	0.037588	15.5366	15.9618	15.6816	16.0002	15.9376	16.1846	16.5794	16.5341	15.7951	16.3089	Q58A65S332	0.513864	0.0344177	1.46322	0.513864	1.46322
Q9EST3	Eif4enif1	Eukaryotic translation initiation factor 4E transporter	sp|Q9EST3|4ET_MOUSE Eukaryotic translation initiation factor 4E transporter OS=Mus musculus (Mouse) OX=10090 GN=Eif4enif1 PE=1 SV=2	1	S586	LHPRIPSPIGFPS	IPS(0.999)PIGFPS(0.001)GPQQLLGDPFQGMR	6922.6	6690.9	5623.2	9110.7	11801	7527.2	13543	8165.7	7086.85	10259.2	1.44764	0.0976625	12.7571	12.708	12.4572	13.1533	13.5266	12.8779	13.7253	12.9954	12.7689	13.2813	Q9EST3S586	0.512384	0.0863953	1.06351	0.512384	1.06351
Q9JLN5	Ermap	Erythroid membrane-associated protein	sp|Q9JLN5|ERMAP_MOUSE Erythroid membrane-associated protein OS=Mus musculus (Mouse) OX=10090 GN=Ermap PE=1 SV=2	1	S509	CTELQKSEESIVP	NTAPLIICTELQKS(0.965)EES(0.035)IVPK	6415.3	7068.3	9972.2	6753.7	14739	4685.8	14972	12091	7552.38	11622	1.53885	0.159937	12.6473	12.7871	13.2837	12.7215	13.8474	12.1941	13.87	13.5616	12.8599	13.3683	Q9JLN5S509	0.508362	0.274664	0.561199	0.508362	0.561199
P10637	Mapt	Microtubule-associated protein tau	sp|P10637|TAU_MOUSE Microtubule-associated protein tau OS=Mus musculus (Mouse) OX=10090 GN=Mapt PE=1 SV=3	1;2	S494	GYSSPGSPGTPGS	SGYSSPGS(1)PGTPGSR	347880	416830	355380	717900	430200	661330	918780	564360	459498	643668	1.40081	0.222421	18.4082	18.6691	18.439	19.4534	18.7146	19.335	19.8094	19.1063	18.7424	19.2413	P10637S494	0.49888	0.186311	0.729761	0.49888	0.729761
P54726	Rad23a	UV excision repair protein RAD23 homolog A	sp|P54726|RD23A_MOUSE UV excision repair protein RAD23 homolog A OS=Mus musculus (Mouse) OX=10090 GN=Rad23a PE=1 SV=2	1	S125	REDKSPSEESTTT	EDKS(0.046)PS(0.878)EES(0.061)T(0.013)T(0.003)T(0.001)TSPESISGSVPSSGSSGR	26231	34690	43481	37767	68863	35525	51630	46889	35542.2	50726.8	1.42722	0.0996708	14.679	15.0822	15.4081	15.2048	16.0714	15.1165	15.6559	15.517	15.0935	15.5902	P54726S125	0.49668	0.0939601	1.02706	0.49668	1.02706
Q689Z5	Sbno1	Protein strawberry notch homolog 1	sp|Q689Z5|SBNO1_MOUSE Protein strawberry notch homolog 1 OS=Mus musculus (Mouse) OX=10090 GN=Sbno1 PE=1 SV=2	1	S1321	VEGVLASVSGTNV	VEGVLAS(0.5)VS(0.5)GTNVK	1468800	1080500	1114400	4164000	2253800	2512000	3038200	1693900	1956925	2374475	1.21337	0.616905	20.4862	20.0433	20.0878	21.9895	21.1039	21.2604	21.5348	20.6919	20.6517	21.1478	Q689Z5S1321	0.496047	0.350159	0.455734	0.496047	0.455734
Q8BG05	Hnrnpa3	Heterogeneous nuclear ribonucleoprotein A3	sp|Q8BG05|ROA3_MOUSE Heterogeneous nuclear ribonucleoprotein A3 OS=Mus musculus (Mouse) OX=10090 GN=Hnrnpa3 PE=1 SV=1	1	S359	GGRSSGSPYGGGY	SSGS(1)PYGGGYGSGGGSGGYGSR	10561	24467	28235	14682	16429	19846	32035	40506	19486.2	27204	1.39606	0.307387	13.3665	14.5785	14.7852	13.8418	14.004	14.2766	14.9674	15.3058	14.143	14.6384	Q8BG05S359	0.49544	0.308787	0.510341	0.49544	0.510341
Q689Z5	Sbno1	Protein strawberry notch homolog 1	sp|Q689Z5|SBNO1_MOUSE Protein strawberry notch homolog 1 OS=Mus musculus (Mouse) OX=10090 GN=Sbno1 PE=1 SV=2	1	S1323	GVLASVSGTNVKM	VEGVLAS(0.073)VS(0.919)GT(0.008)NVK	1508700	1116400	1151000	4252700	2308300	2569300	3103700	1733600	2007200	2428725	1.21001	0.619614	20.5249	20.0904	20.1345	22.0199	21.1384	21.2929	21.5656	20.7253	20.6924	21.1806	Q689Z5S1323	0.488135	0.353932	0.45108	0.488135	0.45108
Q9R0L7	Akap8l	A-kinase anchor protein 8-like	sp|Q9R0L7|AKP8L_MOUSE A-kinase anchor protein 8-like OS=Mus musculus (Mouse) OX=10090 GN=Akap8l PE=1 SV=1	1	T450	TEELRKTVEDLDG	KT(1)VEDLDGLIQQIYR	56672	55201	56609	161350	87735	90686	164400	84482	82458	106826	1.29552	0.482798	15.7903	15.7524	15.7887	17.2998	16.4209	16.4686	17.3269	16.3664	16.1578	16.6457	Q9R0L7T450	0.487833	0.313832	0.503303	0.487833	0.503303
G3X9K3	Arfgef1	Brefeldin A-inhibited guanine nucleotide-exchange protein 1	sp|G3X9K3|BIG1_MOUSE Brefeldin A-inhibited guanine nucleotide-exchange protein 1 OS=Mus musculus (Mouse) OX=10090 GN=Arfgef1 PE=1 SV=1	1	S1550	GEAEPPSPSAVSE	PTSGEAEPPS(0.957)PS(0.04)AVS(0.002)EKPLDAISQK	30713	28042	27818	34950	40944	33698	59863	38856	30380.8	43340.2	1.42657	0.0722589	14.9066	14.7753	14.7637	15.093	15.3214	15.0404	15.8694	15.2458	14.8846	15.3692	G3X9K3S1550	0.484592	0.0457274	1.33982	0.484592	1.33982
Q9R1C7	Prpf40a	Pre-mRNA-processing factor 40 homolog A	sp|Q9R1C7|PR40A_MOUSE Pre-mRNA-processing factor 40 homolog A OS=Mus musculus (Mouse) OX=10090 GN=Prpf40a PE=1 SV=1	1;3	S830	SRSGSESDDDDSH	S(0.001)GS(0.005)ES(0.993)DDDDS(0.001)HSK	62420	49545	31286	80222	47449	55769	106590	104800	55868.2	78652	1.40781	0.271132	15.9297	15.5965	14.9332	16.2917	15.5341	15.7672	16.7017	16.6773	15.6878	16.1701	Q9R1C7S830	0.482286	0.293607	0.532233	0.482286	0.532233
Q8K310	Matr3	Matrin-3	sp|Q8K310|MATR3_MOUSE Matrin-3 OS=Mus musculus (Mouse) OX=10090 GN=Matr3 PE=1 SV=1	1;2	S604	SPDGKESPSDKKS	SYSPDGKES(0.994)PS(0.006)DK	218050	368210	237560	428660	300880	410820	552000	451820	313120	428880	1.3697	0.162714	17.7343	18.4902	17.8579	18.7095	18.1988	18.6481	19.0743	18.7854	18.198	18.6767	Q8K310S604	0.478699	0.161137	0.792806	0.478699	0.792806
Q8BGD9	Eif4b	Eukaryotic translation initiation factor 4B	sp|Q8BGD9|IF4B_MOUSE Eukaryotic translation initiation factor 4B OS=Mus musculus (Mouse) OX=10090 GN=Eif4b PE=1 SV=1	1;2	S422	ERSRTGSESSQTG	S(0.392)RT(0.609)GS(0.96)ES(0.039)S(0.001)QTGASATSGR	3058.5	5747	2723.9	4752.8	3305.5	7140.5	7751.2	4643.8	4070.55	5710.25	1.40282	0.242986	11.5786	12.4886	11.4115	12.2146	11.6907	12.8018	12.9202	12.1811	11.9233	12.3984	Q8BGD9S422	0.475134	0.262053	0.581611	0.475134	0.581611
P23881	Tcea3	Transcription elongation factor A protein 3	sp|P23881|TCEA3_MOUSE Transcription elongation factor A protein 3 OS=Mus musculus (Mouse) OX=10090 GN=Tcea3 PE=1 SV=3	1	S139	RSSTTSSPKRPSL	SST(0.007)T(0.007)S(0.102)S(0.884)PK	66630	132040	86075	106220	102690	101630	166810	171910	97741.2	135760	1.38897	0.163476	16.0239	17.0106	16.3933	16.6967	16.6479	16.633	17.3478	17.3913	16.5311	17.005	P23881S139	0.473885	0.162994	0.787828	0.473885	0.787828
Q920R0	Als2	Alsin	sp|Q920R0|ALS2_MOUSE Alsin OS=Mus musculus (Mouse) OX=10090 GN=Als2 PE=1 SV=3	1	S1458	SDSRSESPEPGYV	S(0.002)ES(0.998)PEPGYVVTSSGLLLPVLLPR	96470	93885	75245	130940	145550	111510	151850	134050	99135	135740	1.36924	0.046223	16.5578	16.5186	16.1993	16.9985	17.1512	16.7668	17.2123	17.0324	16.5686	17.0407	Q920R0S1458	0.472103	0.0488616	1.31103	0.472103	1.31103
P43276	H1-5	Histone H1.5	sp|P43276|H15_MOUSE Histone H1.5 OS=Mus musculus (Mouse) OX=10090 GN=H1-5 PE=1 SV=2	1	S18	PAPVEKSPAKKKT	SETAPAETAAPAPVEKS(1)PAK	28337	24714	42911	37845	40957	40503	56317	44301	33451.8	45519.5	1.36075	0.0743053	14.7904	14.593	15.3891	15.2078	15.3218	15.3057	15.7813	15.4351	14.9951	15.461	P43276S18	0.465896	0.0725858	1.13915	0.465896	1.13915
Q8K019	Bclaf1	Bcl-2-associated transcription factor 1	sp|Q8K019|BCLF1_MOUSE Bcl-2-associated transcription factor 1 OS=Mus musculus (Mouse) OX=10090 GN=Bclaf1 PE=1 SV=2	1	S759	SSASPSSPSSREE	SSSSSASPSS(1)PSSR	16956	35352	29282	35246	28436	34067	50921	44957	29209	39595.2	1.35558	0.171313	14.0495	15.1095	14.8377	15.1052	14.7954	15.0561	15.636	15.4563	14.7755	15.2359	Q8K019S759	0.46046	0.193377	0.713595	0.46046	0.713595
P25206	Mcm3	DNA replication licensing factor MCM3	sp|P25206|MCM3_MOUSE DNA replication licensing factor MCM3 OS=Mus musculus (Mouse) OX=10090 GN=Mcm3 PE=1 SV=2	1;2	S672	KASEDESDLEDEE	KAS(1)EDES(1)DLEDEEEK	372790	488400	417590	418990	522590	614840	616230	571400	424442	581265	1.36948	0.00295272	18.508	18.8977	18.6717	18.6766	18.9953	19.2299	19.2331	19.1241	18.6885	19.1456	P25206S672	0.457108	0.00340247	2.46821	0.457108	2.46821
P61793	Lpar1	Lysophosphatidic acid receptor 1	sp|P61793|LPAR1_MOUSE Lysophosphatidic acid receptor 1 OS=Mus musculus (Mouse) OX=10090 GN=Lpar1 PE=1 SV=1	1	S341	NGPTEGSDRSASS	NENPNGPTEGS(1)DR	4536.9	4559.1	3011.4	5476.8	5267.9	4119.1	8625.8	6410.7	4396.05	6105.88	1.38895	0.16736	12.1475	12.1545	11.5562	12.4191	12.363	12.0081	13.0744	12.6463	12.0693	12.523	P61793S341	0.453618	0.168767	0.772714	0.453618	0.772714
P42567	Eps15	Epidermal growth factor receptor substrate 15	sp|P42567|EPS15_MOUSE Epidermal growth factor receptor substrate 15 OS=Mus musculus (Mouse) OX=10090 GN=Eps15 PE=1 SV=1	1	S816	PFPGNDSPKEKDP	LNDPFQPFPGNDS(1)PKEK	66683	69391	47684	63253	85261	58030	107140	91962	61752.8	85598.2	1.38614	0.0804977	16.025	16.0825	15.5412	15.9488	16.3796	15.8245	16.7091	16.4888	15.8994	16.3505	P42567S816	0.45111	0.0913303	1.03939	0.45111	1.03939
O70174	Chrna4	Neuronal acetylcholine receptor subunit alpha-4	sp|O70174|ACHA4_MOUSE Neuronal acetylcholine receptor subunit alpha-4 OS=Mus musculus (Mouse) OX=10090 GN=Chrna4 PE=1 SV=2	1	S476	SVQHVPSSQEAAE	SLS(0.001)VQHVPS(0.708)S(0.145)QEAAEGS(0.145)IR	4562.2	4777.6	4640.6	7120.2	7655.4	6535	10120	4961.7	5275.15	7318.03	1.38726	0.152789	12.1555	12.2221	12.1801	12.7977	12.9023	12.674	13.3049	12.2766	12.3388	12.7894	O70174S476	0.450598	0.139005	0.856968	0.450598	0.856968
P10637	Mapt	Microtubule-associated protein tau	sp|P10637|TAU_MOUSE Microtubule-associated protein tau OS=Mus musculus (Mouse) OX=10090 GN=Mapt PE=1 SV=3	1;2	S490	GERSGYSSPGSPG	S(0.998)GY(0.002)S(0.53)S(0.434)PGS(0.031)PGT(0.004)PGSR	446630	708190	597230	628900	624260	627560	1091500	927040	595238	817590	1.37355	0.132928	18.7687	19.4338	19.1879	19.2625	19.2518	19.2594	20.0579	19.8223	19.1632	19.5978	P10637S490	0.43461	0.129723	0.886984	0.43461	0.886984
P20065	Tmsb4x	Thymosin beta-4;Hematopoietic system regulatory peptide	sp|P20065|TYB4_MOUSE Thymosin beta-4 OS=Mus musculus (Mouse) OX=10090 GN=Tmsb4x PE=1 SV=1	1	T29	KLKKTETQEKNPL	KT(0.025)ET(0.975)QEKNPLPSK	174590	141950	130060	323680	205560	216000	309970	249530	192570	245265	1.27364	0.337069	17.4136	17.115	16.9888	18.3042	17.6492	17.7207	18.2418	17.9289	17.4554	17.8851	P20065T29	0.429708	0.23429	0.630247	0.429708	0.630247
Q8BGD9	Eif4b	Eukaryotic translation initiation factor 4B	sp|Q8BGD9|IF4B_MOUSE Eukaryotic translation initiation factor 4B OS=Mus musculus (Mouse) OX=10090 GN=Eif4b PE=1 SV=1	1;2	S425	RTGSESSQTGASA	T(0.991)GS(0.009)ES(0.004)S(0.996)QTGASATSGR	6751.2	13604	8349.9	10067	6725.8	12603	18192	16377	9693.02	13474.5	1.39012	0.244057	12.7209	13.7317	13.0275	13.2973	12.7155	13.6215	14.151	13.9994	13.1944	13.6218	Q8BGD9S425	0.427452	0.311452	0.506609	0.427452	0.506609
Q8BM89	Arsj	Arylsulfatase J	sp|Q8BM89|ARSJ_MOUSE Arylsulfatase J OS=Mus musculus (Mouse) OX=10090 GN=Arsj PE=2 SV=1	1	Y553	GVWGPWYKEENKK	LNGGVWGPWY(1)K	20452	77707	46827	69284	37025	69053	90992	71956	53567.5	67256.5	1.25555	0.451804	14.32	16.2458	15.5151	16.0802	15.1762	16.0754	16.4735	16.1348	15.5402	15.965	Q8BM89Y553	0.424727	0.442311	0.354272	0.424727	0.354272
Q8BUV3	Gphn	Gephyrin;Molybdopterin adenylyltransferase;Molybdopterin molybdenumtransferase	sp|Q8BUV3|GEPH_MOUSE Gephyrin OS=Mus musculus (Mouse) OX=10090 GN=Gphn PE=1 SV=2	1	S328	VQSRCSSKENILR	CS(0.036)S(0.964)KENILR	24043	62402	53184	63214	54312	51969	78368	73611	50710.8	64565	1.2732	0.268091	14.5533	15.9293	15.6987	15.948	15.729	15.6654	16.258	16.1676	15.5323	15.955	Q8BUV3S328	0.422666	0.289468	0.538399	0.422666	0.538399
Q8BU14	Sec62	Translocation protein SEC62	sp|Q8BU14|SEC62_MOUSE Translocation protein SEC62 OS=Mus musculus (Mouse) OX=10090 GN=Sec62 PE=1 SV=1	1;2	S313	SDSEEKSDSEKKE	SDSEEKS(0.998)DS(0.002)EK	701170	944360	804640	1248400	1088300	899830	1563600	1392500	924642	1.23606e+06	1.3368	0.153503	19.4194	19.849	19.618	20.2516	20.0536	19.7793	20.5764	20.4092	19.7845	20.2047	Q8BU14S313	0.420152	0.14765	0.830767	0.420152	0.830767
O88587	Comt	Catechol O-methyltransferase	sp|O88587|COMT_MOUSE Catechol O-methyltransferase OS=Mus musculus (Mouse) OX=10090 GN=Comt PE=1 SV=2	1	S261	YQGPGSSPVKS__	AVYQGPGS(0.016)S(0.963)PVKS(0.021)	319220	646790	490260	535000	419520	860330	616480	778980	497818	668828	1.34352	0.199925	18.2842	19.3029	18.9032	19.0292	18.6784	19.7145	19.2337	19.5712	18.8799	19.2995	O88587S261	0.419584	0.231591	0.635278	0.419584	0.635278
Q80UE6	Wnk4	Serine/threonine-protein kinase WNK4	sp|Q80UE6|WNK4_MOUSE Serine/threonine-protein kinase WNK4 OS=Mus musculus (Mouse) OX=10090 GN=Wnk4 PE=1 SV=1	1	S1204	SGSSTGSQEQRAS	NSLSGS(0.001)S(0.004)T(0.004)GS(0.992)QEQR	5246.5	6076.8	3392.8	6228	4657.7	5116.6	9388.8	9584.3	5236.02	7186.85	1.37258	0.236197	12.3571	12.5691	11.7283	12.6046	12.1854	12.321	13.1967	13.2265	12.3148	12.7324	Q80UE6S1204	0.417626	0.270741	0.567446	0.417626	0.567446
Q9JLN5	Ermap	Erythroid membrane-associated protein	sp|Q9JLN5|ERMAP_MOUSE Erythroid membrane-associated protein OS=Mus musculus (Mouse) OX=10090 GN=Ermap PE=1 SV=2	1	S512	LQKSEESIVPKQE	NTAPLIICTELQKS(0.423)EES(0.577)IVPK	13526	17320	19888	14503	29206	10884	25260	26356	16309.2	22926.5	1.40574	0.178559	13.7234	14.0802	14.2796	13.8241	14.834	13.4099	14.6246	14.6858	13.9768	14.3886	Q9JLN5S512	0.411759	0.28693	0.542224	0.411759	0.542224
Q6A026	Pds5a	Sister chromatid cohesion protein PDS5 homolog A	sp|Q6A026|PDS5A_MOUSE Sister chromatid cohesion protein PDS5 homolog A OS=Mus musculus (Mouse) OX=10090 GN=Pds5a PE=1 SV=3	1	S1185	SRSREQSSEASET	EQS(0.8)S(0.2)EASETGVSENEENPVR	17538	18736	16661	16122	19374	24432	20070	28934	17264.2	23202.5	1.34396	0.0408263	14.0982	14.1935	14.0242	13.9767	14.2418	14.5765	14.2928	14.8205	14.0732	14.4829	Q6A026S1185	0.409724	0.0282583	1.54885	0.409724	1.54885
Q61124	Cln3	Battenin	sp|Q61124|CLN3_MOUSE Battenin OS=Mus musculus (Mouse) OX=10090 GN=Cln3 PE=1 SV=2	1	S14	WRRLEDSEREETD	LEDS(1)EREETDSEPQAPR	51157	67670	59978	47901	65860	72840	80397	79756	56676.5	74713.2	1.31824	0.0183657	15.6426	16.0462	15.8721	15.5478	16.0071	16.1524	16.2949	16.2833	15.7772	16.1844	Q61124S14	0.407233	0.021013	1.67751	0.407233	1.67751
Q02357	Ank1	Ankyrin-1	sp|Q02357|ANK1_MOUSE Ankyrin-1 OS=Mus musculus (Mouse) OX=10090 GN=Ank1 PE=1 SV=2	1	T862	PRIPCVTPETVVI	IPCVT(0.986)PET(0.014)VVIR	136060	143990	205660	97753	326870	71483	213730	241860	145866	213486	1.46358	0.28491	17.0539	17.1356	17.6499	16.5769	18.3184	16.1253	17.7054	17.8838	17.1041	17.5082	Q02357T862	0.404166	0.471924	0.326128	0.404166	0.326128
Q6NXN1	Szrd1	SUZ domain-containing protein 1	sp|Q6NXN1|SZRD1_MOUSE SUZ domain-containing protein 1 OS=Mus musculus (Mouse) OX=10090 GN=Szrd1 PE=1 SV=1	1	S51	IVIQDDSLPTGPP	S(0.255)PPKVPIVIQDDS(0.745)LPTGPPPQIR	91136	81441	90287	224710	152200	160240	152770	123100	121894	147078	1.20661	0.502461	16.4757	16.3135	16.4622	17.7777	17.2156	17.2899	17.221	16.9095	16.7573	17.159	Q6NXN1S51	0.401705	0.297888	0.525946	0.401705	0.525946
P26339	Chga	Chromogranin-A;Pancreastatin;Beta-granin;WE-14;Catestatin;GE-25;Serpinin-RRG;Serpinin;p-Glu serpinin precursor	sp|P26339|CMGA_MOUSE Chromogranin-A OS=Mus musculus (Mouse) OX=10090 GN=Chga PE=1 SV=1	1	S282	DDGQSDSQAVDGD	DDGQS(0.016)DS(0.984)QAVDGDGK	26592	32638	32832	26565	39535	32858	46685	38007	29656.8	39271.2	1.32419	0.0288294	14.6987	14.9943	15.0028	14.6972	15.2708	15.004	15.5107	15.214	14.8483	15.2499	P26339S282	0.401606	0.0252162	1.59832	0.401606	1.59832
O55003	Bnip3	BCL2/adenovirus E1B 19 kDa protein-interacting protein 3	sp|O55003|BNIP3_MOUSE BCL2/adenovirus E1B 19 kDa protein-interacting protein 3 OS=Mus musculus (Mouse) OX=10090 GN=Bnip3 PE=1 SV=1	1;2	T66	SPPRSQTPQDTNR	S(0.038)QT(0.962)PQDTNR	462000	306400	242410	589620	458740	380280	590930	596230	400108	506545	1.26602	0.302279	18.8175	18.2251	17.8871	19.1694	18.8073	18.5367	19.1726	19.1855	18.5248	18.9255	O55003T66	0.400763	0.267683	0.572379	0.400763	0.572379
Q9Z204	Hnrnpc	Heterogeneous nuclear ribonucleoproteins C1/C2	sp|Q9Z204|HNRPC_MOUSE Heterogeneous nuclear ribonucleoproteins C1/C2 OS=Mus musculus (Mouse) OX=10090 GN=Hnrnpc PE=1 SV=1	1	S306	GEDDRDSANGEDD	DDEKEPEEGEDDRDS(1)ANGEDDS	486270	337510	250320	394410	583390	250300	613490	547660	367128	498710	1.35841	0.225551	18.8914	18.3646	17.9334	18.5893	19.1541	17.9333	19.2267	19.0629	18.4447	18.8443	Q9Z204S306	0.39957	0.316943	0.499019	0.39957	0.499019
E9PUZ9	Pdzrn4		tr|E9PUZ9|E9PUZ9_MOUSE PDZ domain-containing RING finger 4 OS=Mus musculus (Mouse) OX=10090 GN=Pdzrn4 PE=1 SV=1	1	S830	HARHYQSYMQLIQ	YANIPAHARHYQS(0.997)Y(0.002)MQLIQQK	40991	52868	46539	94848	78982	77959	87937	53316	58811.5	74548.5	1.26758	0.314165	15.323	15.6901	15.5062	16.5333	16.2692	16.2504	16.4242	15.7023	15.7632	16.1615	E9PUZ9S830	0.39838	0.246948	0.607395	0.39838	0.607395
P32304	Htr7	5-hydroxytryptamine receptor 7	sp|P32304|5HT7R_MOUSE 5-hydroxytryptamine receptor 7 OS=Mus musculus (Mouse) OX=10090 GN=Htr7 PE=2 SV=2	1	S414	NINRKLSAAGMHE	LS(1)AAGMHEALK	274210	424170	154980	51357	205550	113090	298810	399700	226179	254288	1.12427	0.790263	18.0649	18.6943	17.2417	15.6483	17.6491	16.7871	18.1889	18.6086	17.4123	17.8084	P32304S414	0.396117	0.624117	0.204734	0.396117	0.204734
Q58A65	Spag9	C-Jun-amino-terminal kinase-interacting protein 4	sp|Q58A65|JIP4_MOUSE C-Jun-amino-terminal kinase-interacting protein 4 OS=Mus musculus (Mouse) OX=10090 GN=Spag9 PE=1 SV=2	1;2	S730	SKQRSASQSSLDK	S(0.039)AS(0.961)QS(0.005)S(0.995)LDK	141700	356010	194970	218460	210080	243690	364230	339480	227785	289370	1.27036	0.335361	17.1125	18.4416	17.5729	17.737	17.6806	17.8947	18.4745	18.373	17.716	18.1057	Q58A65S730	0.389696	0.288494	0.539864	0.389696	0.539864
A2AQ25	Skt	Sickle tail protein	sp|A2AQ25|SKT_MOUSE Sickle tail protein OS=Mus musculus (Mouse) OX=10090 GN=Skt PE=1 SV=1	1	S1087	SMSKVSSEDPGPT	VS(0.036)S(0.958)EDPGPT(0.006)PQTR	17030	21048	17887	16991	16515	26211	35376	20885	18239	24746.8	1.3568	0.169781	14.0558	14.3614	14.1266	14.0525	14.0115	14.6779	15.1105	14.3502	14.1491	14.5375	A2AQ25S1087	0.388436	0.164726	0.783237	0.388436	0.783237
Q6AW69	Cgnl1	Cingulin-like protein 1	sp|Q6AW69|CGNL1_MOUSE Cingulin-like protein 1 OS=Mus musculus (Mouse) OX=10090 GN=Cgnl1 PE=1 SV=2	1	T302	RSSSSSTTPTSAT	SSS(0.004)S(0.036)S(0.367)T(0.516)T(0.065)PT(0.012)SATSLYK	10618	12867	10149	14885	11272	14405	21006	17699	12129.8	16095.5	1.32694	0.144668	13.3742	13.6514	13.309	13.8616	13.4605	13.8143	14.3585	14.1114	13.5491	13.9362	Q6AW69T302	0.387099	0.146423	0.834391	0.387099	0.834391
Q9Z1M4	Rps6kb2	Ribosomal protein S6 kinase beta-2	sp|Q9Z1M4|KS6B2_MOUSE Ribosomal protein S6 kinase beta-2 OS=Mus musculus (Mouse) OX=10090 GN=Rps6kb2 PE=1 SV=1	1	S456	LLPSPPSPPPTST	PSPGPPEPMEPSLPPLLPS(0.013)PPS(0.985)PPPT(0.001)ST(0.001)APLPIRPPSGTK	10154	8023.8	9247.2	17665	12990	12973	18425	12405	11272.5	14198.2	1.25955	0.302622	13.3098	12.9701	13.1748	14.1086	13.6651	13.6632	14.1694	13.5986	13.3908	13.7741	Q9Z1M4S456	0.383278	0.223477	0.650768	0.383278	0.650768
Q08509	Eps8	Epidermal growth factor receptor kinase substrate 8	sp|Q08509|EPS8_MOUSE Epidermal growth factor receptor kinase substrate 8 OS=Mus musculus (Mouse) OX=10090 GN=Eps8 PE=1 SV=2	1	S661	RQNSSSSDSGGSI	QNSS(0.001)S(0.075)S(0.907)DS(0.017)GGSIVR	33232	77092	50478	68112	44980	65218	105200	82400	57228.5	74449.5	1.30092	0.324942	15.0203	16.2343	15.6234	16.0556	15.457	15.993	16.6828	16.3304	15.7334	16.1158	Q08509S661	0.382386	0.347804	0.458666	0.382386	0.458666
Q8BTI8	Srrm2	Serine/arginine repetitive matrix protein 2	sp|Q8BTI8|SRRM2_MOUSE Serine/arginine repetitive matrix protein 2 OS=Mus musculus (Mouse) OX=10090 GN=Srrm2 PE=1 SV=3	1	S435	SRHASSSPESLKP	HASS(0.003)S(0.997)PESLKPTPAPGSR	75308	76220	47128	118500	67576	79064	138500	124430	79289	102392	1.29138	0.346587	16.2005	16.2179	15.5243	16.8545	16.0442	16.2707	17.0795	16.925	16.1993	16.5799	Q8BTI8S435	0.380559	0.342511	0.465325	0.380559	0.465325
Q52KI8	Srrm1	Serine/arginine repetitive matrix protein 1	sp|Q52KI8|SRRM1_MOUSE Serine/arginine repetitive matrix protein 1 OS=Mus musculus (Mouse) OX=10090 GN=Srrm1 PE=1 SV=2	1;2	S781	SRAASPSPQSVRR	AAS(1)PS(0.993)PQS(0.007)VR	23705	68998	34767	50961	31517	47558	81356	68236	44607.8	57166.8	1.28154	0.428533	14.5329	16.0743	15.0854	15.6371	14.9438	15.5374	16.312	16.0582	15.3324	15.7129	Q52KI8S781	0.380435	0.431532	0.364987	0.380435	0.364987
A2AJK6	Chd7	Chromodomain-helicase-DNA-binding protein 7	sp|A2AJK6|CHD7_MOUSE Chromodomain-helicase-DNA-binding protein 7 OS=Mus musculus (Mouse) OX=10090 GN=Chd7 PE=1 SV=1	1	S2226	SVSEKGSEEDEEE	GS(1)EEDEEEK	465280	160970	69457	30253	175050	40903	168710	371960	181490	189156	1.04224	0.951083	18.8277	17.2964	16.0838	14.8848	17.4174	15.3199	17.3642	18.5048	16.7732	17.1516	A2AJK6S2226	0.378376	0.736622	0.132755	0.378376	0.132755
P59328	Wdhd1	WD repeat and HMG-box DNA-binding protein 1	sp|P59328|WDHD1_MOUSE WD repeat and HMG-box DNA-binding protein 1 OS=Mus musculus (Mouse) OX=10090 GN=Wdhd1 PE=1 SV=2	1	S821	ELAETQSEEEKEE	AAELAET(0.105)QS(0.895)EEEKEEDFR	51876	55790	44737	53303	59375	72129	70341	64665	51426.5	66627.5	1.29559	0.00663248	15.6628	15.7677	15.4492	15.7019	15.8576	16.1383	16.1021	15.9807	15.6454	16.0197	P59328S821	0.374257	0.007207	2.14225	0.374257	2.14225
P59158	Slc12a3	Solute carrier family 12 member 3	sp|P59158|S12A3_MOUSE Solute carrier family 12 member 3 OS=Mus musculus (Mouse) OX=10090 GN=Slc12a3 PE=1 SV=1	1	S89	TLADLHSFLKQEG	VRPTLADLHS(1)FLK	55992	109350	70203	86673	91022	90368	120960	105640	80554.5	101998	1.26619	0.164816	15.7729	16.7386	16.0992	16.4033	16.4739	16.4635	16.8842	16.6888	16.2535	16.6276	P59158S89	0.374088	0.154374	0.811426	0.374088	0.811426
O88574	Sap30	Histone deacetylase complex subunit SAP30	sp|O88574|SAP30_MOUSE Histone deacetylase complex subunit SAP30 OS=Mus musculus (Mouse) OX=10090 GN=Sap30 PE=1 SV=1	1	S138	DDDGGDSPVQDID	GS(0.001)DDDGGDS(0.998)PVQDIDT(0.001)PEVDLYQLQVNTLR	13032	12140	8895.9	9288.4	17310	10460	15200	13375	10839.1	14086.2	1.29958	0.117725	13.6698	13.5675	13.1189	13.1812	14.0793	13.3526	13.8918	13.7073	13.3843	13.7577	O88574S138	0.373389	0.121487	0.915471	0.373389	0.915471
E9QAT4	Sec16a		sp|E9QAT4|SC16A_MOUSE Protein transport protein Sec16A OS=Mus musculus (Mouse) OX=10090 GN=Sec16a PE=1 SV=1	1	S554	SSHSHRSPPGSAR	S(0.99)PPGS(0.01)ARPQELVGTFIQQEVGK	35879	34974	33913	37258	52881	28540	50176	58841	35506	47609.5	1.34089	0.118475	15.1309	15.094	15.0496	15.1853	15.6905	14.8007	15.6147	15.8445	15.1149	15.4876	E9QAT4S554	0.372686	0.164867	0.782865	0.372686	0.782865
E9Q7M2	Tsc22d2		tr|E9Q7M2|E9Q7M2_MOUSE TSC22 domain family, member 2 OS=Mus musculus (Mouse) OX=10090 GN=Tsc22d2 PE=1 SV=1	1	S587	DDTRRKSEPLPQA	S(1)EPLPQAPLSLIAESK	26378	19829	21835	22743	38491	19832	30145	31530	22696.2	29999.5	1.32178	0.124119	14.687	14.2753	14.4144	14.4731	15.2322	14.2755	14.8796	14.9444	14.4625	14.833	E9Q7M2S587	0.370496	0.140806	0.85138	0.370496	0.85138
Q6AW69	Cgnl1	Cingulin-like protein 1	sp|Q6AW69|CGNL1_MOUSE Cingulin-like protein 1 OS=Mus musculus (Mouse) OX=10090 GN=Cgnl1 PE=1 SV=2	1;2	S203	YGSQPNSPTSEDL	SYGSQPNS(0.999)PT(0.001)SEDLAK	234720	240650	209950	331820	262780	261730	419320	381050	254285	331220	1.30255	0.164252	17.8406	17.8766	17.6797	18.34	18.0035	17.9977	18.6777	18.5396	17.9342	18.3046	Q6AW69S203	0.370411	0.154545	0.810944	0.370411	0.810944
Q60749	Khdrbs1	KH domain-containing, RNA-binding, signal transduction-associated protein 1	sp|Q60749|KHDR1_MOUSE KH domain-containing, RNA-binding, signal transduction-associated protein 1 OS=Mus musculus (Mouse) OX=10090 GN=Khdrbs1 PE=1 SV=2	1	S58	RGGARASPATQPP	AS(0.927)PAT(0.073)QPPPLLPPSTPGPDATVVGSAPTPLLPPSATAAVK	6158.1	6505.2	6988	12325	12054	12893	10739	5693.2	7994.07	10344.8	1.29406	0.320508	12.5883	12.6674	12.7707	13.5893	13.5572	13.6543	13.3906	12.475	12.9039	13.2693	Q60749S58	0.365377	0.344165	0.463234	0.365377	0.463234
Q3UYI5	Rgl3	Ral guanine nucleotide dissociation stimulator-like 3	sp|Q3UYI5|RGL3_MOUSE Ral guanine nucleotide dissociation stimulator-like 3 OS=Mus musculus (Mouse) OX=10090 GN=Rgl3 PE=1 SV=2	1	S572	PGSPPASPGPQSP	NREPPPPGSPPAS(1)PGPQSPSTK	6672.8	5996.3	3452.1	6115.2	4768	6521.3	9393.7	7904.7	5559.1	7146.93	1.28563	0.240735	12.7041	12.5499	11.7533	12.5782	12.2192	12.6709	13.1975	12.9485	12.3963	12.759	Q3UYI5S572	0.362677	0.274598	0.561302	0.362677	0.561302
Q8BGD9	Eif4b	Eukaryotic translation initiation factor 4B	sp|Q8BGD9|IF4B_MOUSE Eukaryotic translation initiation factor 4B OS=Mus musculus (Mouse) OX=10090 GN=Eif4b PE=1 SV=1	1;2	S424	SRTGSESSQTGAS	S(0.138)RT(0.832)GS(0.04)ES(0.971)S(0.019)QTGASATSGR	90527	185120	130640	148510	86634	191860	259510	205440	138699	185861	1.34003	0.295468	16.4661	17.4981	16.9952	17.1802	16.4026	17.5497	17.9854	17.6484	17.0349	17.3965	Q8BGD9S424	0.361632	0.407852	0.389498	0.361632	0.389498
Q61188	Ezh2	Histone-lysine N-methyltransferase EZH2	sp|Q61188|EZH2_MOUSE Histone-lysine N-methyltransferase EZH2 OS=Mus musculus (Mouse) OX=10090 GN=Ezh2 PE=1 SV=2	1	S380	ESKDTDSDREAGT	DT(0.024)DS(0.976)DREAGTETGGENNDKEEEEK	50104	42465	46522	62626	67046	53178	79664	58982	50429.2	64717.5	1.28333	0.0945106	15.6126	15.374	15.5056	15.9345	16.0329	15.6985	16.2816	15.848	15.6067	15.9653	Q61188S380	0.358577	0.0843263	1.07404	0.358577	1.07404
Q5SXY1	Specc1	Cytospin-B	sp|Q5SXY1|CYTSB_MOUSE Cytospin-B OS=Mus musculus (Mouse) OX=10090 GN=Specc1 PE=1 SV=2	1	S810	VYVNRTSPAPSDS	T(0.257)S(0.743)PAPSDSATTVK	13841	17145	13786	15959	15328	19159	21431	22375	15182.8	19573.2	1.28918	0.047995	13.7567	14.0655	13.7509	13.9621	13.9039	14.2257	14.3874	14.4496	13.8838	14.2417	Q5SXY1S810	0.357867	0.0484237	1.31494	0.357867	1.31494
A0A1B0GSW2	Gm28729		tr|A0A1B0GSW2|A0A1B0GSW2_MOUSE Predicted gene 28729 OS=Mus musculus (Mouse) OX=10090 GN=Gm28729 PE=4 SV=1	1	S203	RLGSVISHSGICE	LGSVIS(0.5)HS(0.5)GICELR	89253	123010	82684	49653	92540	64717	143980	140860	86150	110524	1.28293	0.357302	16.4456	16.9084	16.3353	15.5996	16.4978	15.9819	17.1355	17.1039	16.3222	16.6798	A0A1B0GSW2S203	0.357529	0.390187	0.408727	0.357529	0.408727
A0A1B0GSW2	Gm28729		tr|A0A1B0GSW2|A0A1B0GSW2_MOUSE Predicted gene 28729 OS=Mus musculus (Mouse) OX=10090 GN=Gm28729 PE=4 SV=1	1	S205	GSVISHSGICELR	LGSVIS(0.5)HS(0.5)GICELR	89253	123010	82684	49653	92540	64717	143980	140860	86150	110524	1.28293	0.357302	16.4456	16.9084	16.3353	15.5996	16.4978	15.9819	17.1355	17.1039	16.3222	16.6798	A0A1B0GSW2S205	0.357529	0.390187	0.408727	0.357529	0.408727
Q811P8	Arhgap32	Rho GTPase-activating protein 32	sp|Q811P8|RHG32_MOUSE Rho GTPase-activating protein 32 OS=Mus musculus (Mouse) OX=10090 GN=Arhgap32 PE=1 SV=2	1	S871	FFTLDLSPTDDKS	LSPFFTLDLS(0.999)PT(0.001)DDK	4706.7	7343.4	6878.2	4993.2	6101.9	7015.5	8576.4	8709.4	5980.38	7600.8	1.27096	0.126709	12.2005	12.8422	12.7478	12.2857	12.575	12.7763	13.0662	13.0884	12.5191	12.8765	Q811P8S871	0.357398	0.128773	0.890176	0.357398	0.890176
Q3UZA1	Rcsd1	CapZ-interacting protein	sp|Q3UZA1|CPZIP_MOUSE CapZ-interacting protein OS=Mus musculus (Mouse) OX=10090 GN=Rcsd1 PE=1 SV=1	1	T256	PEELVRTPEEANA	NTCNSTEKPEELVRT(1)PEEANAGEK	50291	68714	52934	64026	69801	58555	92359	83570	58991.2	76071.2	1.28953	0.0960417	15.618	16.0683	15.6919	15.9664	16.091	15.8375	16.495	16.3507	15.8362	16.1935	Q3UZA1T256	0.35738	0.0954061	1.02042	0.35738	1.02042
P59017	Bcl2l13	Bcl-2-like protein 13	sp|P59017|B2L13_MOUSE Bcl-2-like protein 13 OS=Mus musculus (Mouse) OX=10090 GN=Bcl2l13 PE=1 SV=2	1	S387	AGSRKKSHTGEAA	S(0.999)HT(0.001)GEAAAVR	729780	529430	539260	1206400	790480	685010	1048900	1190500	751218	928722	1.23629	0.40111	19.4771	19.0141	19.0406	20.2023	19.5924	19.3858	20.0004	20.1831	19.4335	19.7904	P59017S387	0.356909	0.323983	0.489478	0.356909	0.489478
Q8BTI8	Srrm2	Serine/arginine repetitive matrix protein 2	sp|Q8BTI8|SRRM2_MOUSE Serine/arginine repetitive matrix protein 2 OS=Mus musculus (Mouse) OX=10090 GN=Srrm2 PE=1 SV=3	1	S1305	EVNTGFSPEVKEE	NSGPVSEVNTGFS(1)PEVK	260330	281970	256340	331650	304210	248670	508710	431930	282572	373380	1.32136	0.191453	17.99	18.1052	17.9677	18.3393	18.2147	17.9239	18.9565	18.7204	18.1005	18.4539	Q8BTI8S1305	0.353334	0.206926	0.684185	0.353334	0.684185
Q6AW69	Cgnl1	Cingulin-like protein 1	sp|Q6AW69|CGNL1_MOUSE Cingulin-like protein 1 OS=Mus musculus (Mouse) OX=10090 GN=Cgnl1 PE=1 SV=2	1	S252	VGEETLSPRRKSP	EGVGEETLS(1)PR	56593	67308	59506	68457	69466	59990	119370	82956	62966	82945.5	1.31731	0.18499	15.7883	16.0385	15.8607	16.0629	16.084	15.8724	16.8651	16.3401	15.9376	16.2904	Q6AW69S252	0.352777	0.166934	0.777455	0.352777	0.777455
Q8CES0	Naa30	N-alpha-acetyltransferase 30	sp|Q8CES0|NAA30_MOUSE N-alpha-acetyltransferase 30 OS=Mus musculus (Mouse) OX=10090 GN=Naa30 PE=1 SV=2	1	S39	AALACCSEDEEDD	CPFPAGAALACCS(0.947)EDEEDDEEHEGGCGS(0.053)PAGGEAATSAK	7084.2	10488	14070	13122	13125	12454	16390	13523	11191	13873	1.23965	0.184508	12.7904	13.3565	13.7803	13.6797	13.68	13.6043	14.0005	13.7231	13.4017	13.752	Q8CES0S39	0.350283	0.193255	0.71387	0.350283	0.71387
P81122	Irs2	Insulin receptor substrate 2	sp|P81122|IRS2_MOUSE Insulin receptor substrate 2 OS=Mus musculus (Mouse) OX=10090 GN=Irs2 PE=1 SV=2	1	S362	CRVRTASEGDGGA	T(0.005)AS(0.995)EGDGGAAGGAGTAGGR	1763.2	3240.9	2978.8	2703.5	3712.9	1855.6	3811.2	4620.9	2671.6	3500.15	1.31013	0.260856	10.784	11.6622	11.5405	11.4006	11.8583	10.8577	11.896	12.174	11.3468	11.6965	P81122S362	0.349675	0.353929	0.451084	0.349675	0.451084
L7N2A4	Vmn2r92		tr|L7N2A4|L7N2A4_MOUSE G_PROTEIN_RECEP_F3_4 domain-containing protein OS=Mus musculus (Mouse) OX=10090 GN=Vmn2r92 PE=4 SV=1;tr|E9Q2U5|E9Q2U5_MOUSE G_PROTEIN_RECEP_F3_4 domain-containing protein OS=Mus musculus (Mouse) OX=10090 GN=Vmn2r91 PE=4 SV=1	1	S128	NVFIWLSALVQRN	DTLDNVFIWLS(1)ALVQR	30311	46985	17731	6797.7	19239	13118	31862	55977	25456.2	30049	1.18042	0.73253	14.8876	15.5199	14.114	12.7308	14.2317	13.6793	14.9595	15.7725	14.3131	14.6608	L7N2A4S128	0.347705	0.660482	0.180139	0.347705	0.180139
Q8BTI8	Srrm2	Serine/arginine repetitive matrix protein 2	sp|Q8BTI8|SRRM2_MOUSE Serine/arginine repetitive matrix protein 2 OS=Mus musculus (Mouse) OX=10090 GN=Srrm2 PE=1 SV=3	1	T823	PKVKSGTPPRPGS	S(0.154)GT(0.818)PPRPGS(0.024)VT(0.004)NMQADECTATPQR	17799	23701	16302	26056	24620	21927	33641	25833	20964.5	26505.2	1.26429	0.157205	14.1195	14.5327	13.9928	14.6693	14.5875	14.4204	15.0379	14.6569	14.3286	14.6757	Q8BTI8T823	0.347142	0.146032	0.835551	0.347142	0.835551
P54227	Stmn1	Stathmin	sp|P54227|STMN1_MOUSE Stathmin OS=Mus musculus (Mouse) OX=10090 GN=Stmn1 PE=1 SV=2	1	S38	VPDFPLSPPKKKD	ESVPDFPLS(1)PPK	161550	204580	202790	192430	209380	221530	316550	229270	190338	244182	1.28289	0.0876615	17.3016	17.6423	17.6296	17.554	17.6758	17.7571	18.2721	17.8067	17.5319	17.8779	P54227S38	0.346035	0.0680511	1.16716	0.346035	1.16716
Q99PI5	Lpin2	Phosphatidate phosphatase LPIN2	sp|Q99PI5|LPIN2_MOUSE Phosphatidate phosphatase LPIN2 OS=Mus musculus (Mouse) OX=10090 GN=Lpin2 PE=1 SV=2	1	S106	PAYLATSPIPTED	LPAYLAT(0.019)S(0.981)PIPTEDQFFK	241160	251060	196050	306800	363910	281510	340030	272770	248768	314555	1.26445	0.0840083	17.8796	17.9377	17.5809	18.2269	18.4732	18.1028	18.3753	18.0573	17.9063	18.2522	Q99PI5S106	0.345893	0.0837609	1.07696	0.345893	1.07696
Q9DBS5	Klc4	Kinesin light chain 4	sp|Q9DBS5|KLC4_MOUSE Kinesin light chain 4 OS=Mus musculus (Mouse) OX=10090 GN=Klc4 PE=1 SV=1	1	S460	KACRVSSPTVNTT	VS(0.021)S(0.978)PT(0.001)VNTTLK	50566	125930	76196	59753	74787	65612	109370	140590	78111.2	97589.8	1.24937	0.448148	15.6259	16.9423	16.2174	15.8667	16.1905	16.0017	16.7389	17.1011	16.1631	16.508	Q9DBS5S460	0.344968	0.401002	0.396853	0.344968	0.396853
P59017	Bcl2l13	Bcl-2-like protein 13	sp|P59017|B2L13_MOUSE Bcl-2-like protein 13 OS=Mus musculus (Mouse) OX=10090 GN=Bcl2l13 PE=1 SV=2	1	T389	SRKKSHTGEAAAV	KS(0.5)HT(0.5)GEAAAVR	44663	48206	31230	79348	51239	45362	74711	79733	50861.8	62761.2	1.23396	0.403944	15.4468	15.5569	14.9306	16.2759	15.645	15.4692	16.189	16.2829	15.5526	15.8965	P59017T389	0.343951	0.353121	0.452076	0.343951	0.452076
Q8K194	Snrnp27	U4/U6.U5 small nuclear ribonucleoprotein 27 kDa protein	sp|Q8K194|SNR27_MOUSE U4/U6.U5 small nuclear ribonucleoprotein 27 kDa protein OS=Mus musculus (Mouse) OX=10090 GN=Snrnp27 PE=1 SV=1	1	S63	HRSTSPSPSRLKE	STSPS(1)PSR	112690	128510	82503	151820	105950	119460	205340	180400	118881	152788	1.28522	0.270525	16.782	16.9715	16.3322	17.212	16.693	16.8662	17.6477	17.4608	16.8244	17.1669	Q8K194S63	0.342501	0.290611	0.536688	0.342501	0.536688
Q505G8	Znf827	Zinc finger protein 827	sp|Q505G8|ZN827_MOUSE Zinc finger protein 827 OS=Mus musculus (Mouse) OX=10090 GN=Znf827 PE=1 SV=2	1	T327	KKPEKVTPPPPPP	VT(1)PPPPPPPPTAQPPQSLELLLLPVSK	10154	10688	10468	14933	14110	9321.3	19188	17301	11560.8	14980.1	1.29577	0.209916	13.3098	13.3837	13.3537	13.8662	13.7844	13.1863	14.2279	14.0786	13.4783	13.8193	Q505G8T327	0.340963	0.244811	0.61117	0.340963	0.61117
Q64311	Ntan1	Protein N-terminal asparagine amidohydrolase	sp|Q64311|NTAN1_MOUSE Protein N-terminal asparagine amidohydrolase OS=Mus musculus (Mouse) OX=10090 GN=Ntan1 PE=1 SV=3	1	S107	EVPLIMSSIKSFS	AEVPLIMS(0.5)S(0.5)IK	106360	119120	73410	87260	118420	78879	142880	156290	96537.5	124117	1.28569	0.212599	16.6986	16.8621	16.1637	16.413	16.8536	16.2674	17.1244	17.2539	16.5343	16.8748	Q64311S107	0.340461	0.250998	0.60033	0.340461	0.60033
Q64311	Ntan1	Protein N-terminal asparagine amidohydrolase	sp|Q64311|NTAN1_MOUSE Protein N-terminal asparagine amidohydrolase OS=Mus musculus (Mouse) OX=10090 GN=Ntan1 PE=1 SV=3	1	S108	VPLIMSSIKSFSE	AEVPLIMS(0.5)S(0.5)IK	106360	119120	73410	87260	118420	78879	142880	156290	96537.5	124117	1.28569	0.212599	16.6986	16.8621	16.1637	16.413	16.8536	16.2674	17.1244	17.2539	16.5343	16.8748	Q64311S108	0.340461	0.250998	0.60033	0.340461	0.60033
Q62313	Tgoln1	Trans-Golgi network integral membrane protein 1;Trans-Golgi network integral membrane protein 2	sp|Q62313|TGON1_MOUSE Trans-Golgi network integral membrane protein 1 OS=Mus musculus (Mouse) OX=10090 GN=Tgoln1 PE=1 SV=1;sp|Q62314|TGON2_MOUSE Trans-Golgi network integral membrane protein 2 OS=Mus musculus (Mouse) OX=10090 GN=Tgoln2 PE=1 SV=1	1	S130	EKSDQSSTEDSGK	SDQS(0.02)S(0.945)T(0.035)EDSGKPTGGNSGK	311400	288690	227870	309580	375600	244300	478480	369710	284385	367022	1.29058	0.161436	18.2484	18.1392	17.7979	18.24	18.5188	17.8983	18.8681	18.496	18.1063	18.4453	Q62313S130	0.338973	0.186554	0.729195	0.338973	0.729195
P70191	Traf5	TNF receptor-associated factor 5	sp|P70191|TRAF5_MOUSE TNF receptor-associated factor 5 OS=Mus musculus (Mouse) OX=10090 GN=Traf5 PE=1 SV=1	1	S490	LMLLDQSGKKNHI	VTLMLLDQS(1)GKK	25048	29595	25518	24565	20074	52773	24625	45436	26181.5	35727	1.36459	0.278141	14.6124	14.8531	14.6392	14.5843	14.293	15.6875	14.5878	15.4715	14.6723	15.01	P70191S490	0.33773	0.36245	0.440752	0.33773	0.440752
B1AR17	Chd3		tr|B1AR17|B1AR17_MOUSE DNA helicase OS=Mus musculus (Mouse) OX=10090 GN=Chd3 PE=1 SV=1	1;2	S140	DEYREKSESGGSE	EKS(0.915)ES(0.087)GGS(0.064)EY(0.082)GT(0.852)GPGR	65197	46668	40820	93656	64924	55714	96055	85336	61585.2	75507.2	1.22606	0.390617	15.9925	15.5101	15.317	16.5151	15.9865	15.7658	16.5516	16.3809	15.8337	16.1712	B1AR17S140	0.33748	0.335715	0.474029	0.33748	0.474029
Q99PL5	Rrbp1	Ribosome-binding protein 1	sp|Q99PL5|RRBP1_MOUSE Ribosome-binding protein 1 OS=Mus musculus (Mouse) OX=10090 GN=Rrbp1 PE=1 SV=2	1	S766	VKKSEGSPNQGKK	SEGS(1)PNQGK	669470	1526200	1057500	1147100	878030	1173600	1813300	1676800	1.10007e+06	1.38543e+06	1.25941	0.347572	19.3527	20.5415	20.0122	20.1296	19.7439	20.1625	20.7902	20.6773	20.009	20.3435	Q99PL5S766	0.334482	0.370324	0.431418	0.334482	0.431418
Q5XPI3	Rnf123	E3 ubiquitin-protein ligase RNF123	sp|Q5XPI3|RN123_MOUSE E3 ubiquitin-protein ligase RNF123 OS=Mus musculus (Mouse) OX=10090 GN=Rnf123 PE=1 SV=1	1	S675	RPGWLSSPTLGRA	PGWLS(0.016)S(0.952)PT(0.031)LGR	100770	131120	95953	135900	120710	118220	183950	165300	115936	147045	1.26833	0.158436	16.6207	17.0005	16.55	17.0522	16.8812	16.8511	17.489	17.3347	16.8059	17.139	Q5XPI3S675	0.33313	0.156698	0.804936	0.33313	0.804936
Q8BTI8	Srrm2	Serine/arginine repetitive matrix protein 2	sp|Q8BTI8|SRRM2_MOUSE Serine/arginine repetitive matrix protein 2 OS=Mus musculus (Mouse) OX=10090 GN=Srrm2 PE=1 SV=3	1	S1557	LSRSGSSPEMKDK	S(0.001)GS(0.016)S(0.983)PEMK	313990	463080	323180	401150	351030	367070	640750	568800	375350	481912	1.2839	0.23427	18.2604	18.8209	18.302	18.6138	18.4212	18.4857	19.2894	19.1176	18.4993	18.8285	Q8BTI8S1557	0.329218	0.2473	0.606776	0.329218	0.606776
Q80XI3	Eif4g3	Eukaryotic translation initiation factor 4 gamma 3	sp|Q80XI3|IF4G3_MOUSE Eukaryotic translation initiation factor 4 gamma 3 OS=Mus musculus (Mouse) OX=10090 GN=Eif4g3 PE=1 SV=2	1	S267	EPPRTSSPTSLPP	TSS(0.999)PT(0.001)SLPPLAR	271570	444700	433180	447170	402120	455360	613720	517890	399155	497272	1.24581	0.16648	18.051	18.7625	18.7246	18.7705	18.6173	18.7966	19.2272	18.9823	18.5771	18.9059	Q80XI3S267	0.328728	0.183733	0.735813	0.328728	0.735813
Q3UJU9	Rmdn3	Regulator of microtubule dynamics protein 3	sp|Q3UJU9|RMD3_MOUSE Regulator of microtubule dynamics protein 3 OS=Mus musculus (Mouse) OX=10090 GN=Rmdn3 PE=1 SV=2	1	S193	RDSDKESGDAEDE	DSDKES(1)GDAEDEVSCETVR	61088	55133	40228	79018	76847	57888	95623	62356	58866.8	73178.5	1.24312	0.266816	15.8986	15.7506	15.2959	16.2699	16.2297	15.821	16.5451	15.9282	15.8038	16.131	Q3UJU9S193	0.327238	0.253414	0.59617	0.327238	0.59617
Q5SWU9	Acaca	Acetyl-CoA carboxylase 1;Biotin carboxylase	sp|Q5SWU9|ACACA_MOUSE Acetyl-CoA carboxylase 1 OS=Mus musculus (Mouse) OX=10090 GN=Acaca PE=1 SV=1	1	S29	SVSEDNSEDEISN	FIIGSVSEDNS(1)EDEISNLVK	72333	54806	99102	73020	117070	76678	86576	91260	74815.2	92896	1.24167	0.199703	16.1424	15.742	16.5966	16.156	16.837	16.2265	16.4017	16.4777	16.1593	16.4857	Q5SWU9S29	0.326467	0.182599	0.738501	0.326467	0.738501
O35685	Nudc	Nuclear migration protein nudC	sp|O35685|NUDC_MOUSE Nuclear migration protein nudC OS=Mus musculus (Mouse) OX=10090 GN=Nudc PE=1 SV=1	1	S139	KNGSLDSPGKQDA	NGS(0.006)LDS(0.994)PGKQDAEDEEDEEDEKDK	52998	51509	46555	63637	61517	48451	95945	69890	53674.8	68950.8	1.2846	0.201334	15.6937	15.6525	15.5066	15.9576	15.9087	15.5642	16.5499	16.0928	15.7026	16.0289	O35685S139	0.32631	0.198572	0.702081	0.32631	0.702081
Q68FL4	Ahcyl2	Putative adenosylhomocysteinase 3	sp|Q68FL4|SAHH3_MOUSE Putative adenosylhomocysteinase 3 OS=Mus musculus (Mouse) OX=10090 GN=Ahcyl2 PE=1 SV=1	1;2;3	S167	AASYTDSSDDETS	SISQSSTDSYSSAAS(0.091)Y(0.876)T(0.901)DS(0.862)S(0.254)DDET(0.012)S(0.003)PR	20303	17619	14475	24063	27004	23978	26420	17773	19115	23793.8	1.24477	0.161636	14.3094	14.1048	13.8213	14.5545	14.7209	14.5494	14.6893	14.1174	14.1975	14.5193	Q68FL4S167	0.321749	0.17389	0.759726	0.321749	0.759726
Q8BTI8	Srrm2	Serine/arginine repetitive matrix protein 2	sp|Q8BTI8|SRRM2_MOUSE Serine/arginine repetitive matrix protein 2 OS=Mus musculus (Mouse) OX=10090 GN=Srrm2 PE=1 SV=3	1;2	S351	AVRPSPSPERSST	SAVRPS(1)PS(1)PER	154430	214120	157550	213260	161220	187430	319210	280330	184840	237048	1.28245	0.249981	17.2366	17.7081	17.2655	17.7023	17.2987	17.516	18.2841	18.0968	17.4781	17.7989	Q8BTI8S351	0.320805	0.276247	0.558702	0.320805	0.558702
Q3UEB3	Puf60	Poly(U)-binding-splicing factor PUF60	sp|Q3UEB3|PUF60_MOUSE Poly(U)-binding-splicing factor PUF60 OS=Mus musculus (Mouse) OX=10090 GN=Puf60 PE=1 SV=2	1	S411	VNPILASPPTLGL	PPIPVTIPS(0.001)VGVVNPILAS(0.961)PPT(0.039)LGLLEPK	2959.7	4310.7	2379.3	9610.2	5964.8	2899.9	6893.1	5926.6	4814.98	5421.1	1.12588	0.756099	11.5312	12.0737	11.2163	13.2304	12.5423	11.5018	12.7509	12.533	12.0129	12.332	Q3UEB3S411	0.319089	0.56528	0.247736	0.319089	0.247736
Q99PL5	Rrbp1	Ribosome-binding protein 1	sp|Q99PL5|RRBP1_MOUSE Ribosome-binding protein 1 OS=Mus musculus (Mouse) OX=10090 GN=Rrbp1 PE=1 SV=2	1	S191	VGSKASSPATSSQ	AS(0.075)S(0.924)PATSSQGK	65477	84772	66137	78697	83699	61241	110310	123690	73770.8	94735	1.28418	0.204015	15.9987	16.3713	16.0132	16.264	16.3529	15.9022	16.7512	16.9164	16.1618	16.4807	Q99PL5S191	0.318879	0.239849	0.620062	0.318879	0.620062
Q6EDY6	Carmil1	Leucine-rich repeat-containing protein 16A	sp|Q6EDY6|CARL1_MOUSE F-actin-uncapping protein LRRC16A OS=Mus musculus (Mouse) OX=10090 GN=Carmil1 PE=1 SV=2	1	T1130	RTEEIKTPEPLEE	TEEIKT(1)PEPLEEGPAEEAGR	113610	126130	101210	137980	141550	104800	202940	160730	119732	152505	1.27371	0.185377	16.7937	16.9446	16.627	17.0741	17.111	16.6773	17.6307	17.2943	16.8598	17.1783	Q6EDY6T1130	0.318458	0.199417	0.700237	0.318458	0.700237
Q61037	Tsc2	Tuberin	sp|Q61037|TSC2_MOUSE Tuberin OS=Mus musculus (Mouse) OX=10090 GN=Tsc2 PE=1 SV=1	1	S1389	LSKSSSSPELQTL	S(0.021)S(0.021)S(0.131)S(0.828)PELQTLQDILGDLGDK	21497	31507	19571	25645	26327	29105	39208	27352	24555	30498	1.24203	0.18472	14.3918	14.9434	14.2564	14.6464	14.6843	14.829	15.2589	14.7394	14.5595	14.8779	Q61037S1389	0.31835	0.16221	0.789922	0.31835	0.789922
P10637	Mapt	Microtubule-associated protein tau	sp|P10637|TAU_MOUSE Microtubule-associated protein tau OS=Mus musculus (Mouse) OX=10090 GN=Mapt PE=1 SV=3	1;2	S491	ERSGYSSPGSPGT	SGYS(0.102)S(0.89)PGS(0.007)PGTPGSR	613430	892620	751100	778340	740070	743670	1274600	1096200	758872	963635	1.26982	0.207466	19.2265	19.7677	19.5186	19.57	19.4973	19.5043	20.2816	20.0641	19.5207	19.8368	P10637S491	0.316096	0.215428	0.666699	0.316096	0.666699
Q8R1G6	Pdlim2	PDZ and LIM domain protein 2	sp|Q8R1G6|PDLI2_MOUSE PDZ and LIM domain protein 2 OS=Mus musculus (Mouse) OX=10090 GN=Pdlim2 PE=1 SV=1	1	T138	PCSPFSTPPPTSP	PCS(0.019)PFS(0.123)T(0.858)PPPTSPVALSK	12226	13920	11672	14522	15862	13907	20108	15569	13085	16361.5	1.2504	0.0693768	13.5777	13.7649	13.5108	13.826	13.9533	13.7635	14.2955	13.9264	13.6698	13.9847	Q8R1G6T138	0.314857	0.0577743	1.23827	0.314857	1.23827
Q920F6	Smc1b	Structural maintenance of chromosomes protein 1B	sp|Q920F6|SMC1B_MOUSE Structural maintenance of chromosomes protein 1B OS=Mus musculus (Mouse) OX=10090 GN=Smc1b PE=1 SV=1	1	T390	RKVGIMTQQLEKL	RKVGIMT(1)QQLEK	70995	125410	107090	131500	120900	108740	155580	146490	108749	132928	1.22234	0.214959	16.1154	16.9363	16.7085	17.0047	16.8835	16.7305	17.2473	17.1604	16.6912	17.0054	Q920F6T390	0.314207	0.229802	0.638645	0.314207	0.638645
Q8BTI8	Srrm2	Serine/arginine repetitive matrix protein 2	sp|Q8BTI8|SRRM2_MOUSE Serine/arginine repetitive matrix protein 2 OS=Mus musculus (Mouse) OX=10090 GN=Srrm2 PE=1 SV=3	1;2	S1077	TELTARSPVKQDK	SSSPVTELTARS(1)PVK	71993	96508	71155	116390	80381	96330	159630	111240	89011.5	111895	1.25709	0.301948	16.1356	16.5584	16.1187	16.8286	16.2946	16.5557	17.2844	16.7633	16.4103	16.7245	Q8BTI8S1077	0.314184	0.291459	0.535423	0.314184	0.535423
Q8BTI8	Srrm2	Serine/arginine repetitive matrix protein 2	sp|Q8BTI8|SRRM2_MOUSE Serine/arginine repetitive matrix protein 2 OS=Mus musculus (Mouse) OX=10090 GN=Srrm2 PE=1 SV=3	1;2	S1478	RSGSESSVEQKNL	S(0.517)GS(0.483)ES(0.059)S(0.941)VEQK	20433	21174	13349	25940	17113	18652	37529	29780	20224	25768.5	1.27415	0.350995	14.3186	14.37	13.7044	14.6629	14.0628	14.187	15.1957	14.8621	14.264	14.5769	Q8BTI8S1478	0.312917	0.389631	0.409347	0.312917	0.409347
Q80X19	Col14a1	Collagen alpha-1(XIV) chain	sp|Q80X19|COEA1_MOUSE Collagen alpha-1(XIV) chain OS=Mus musculus (Mouse) OX=10090 GN=Col14a1 PE=1 SV=2	1	S649	VTWHPLSAEEGQH	VTWHPLS(1)AEEGQHK	105660	136280	114890	132510	131200	152210	169260	153730	122335	151600	1.23922	0.0335347	16.6891	17.0562	16.8099	17.0157	17.0014	17.2157	17.3689	17.23	16.8927	17.204	Q80X19S649	0.311278	0.0354744	1.45009	0.311278	1.45009
Q9QYC0	Add1	Alpha-adducin	sp|Q9QYC0|ADDA_MOUSE Alpha-adducin OS=Mus musculus (Mouse) OX=10090 GN=Add1 PE=1 SV=2	1	S464	EEGQNGSSPKSKT	GDDASEEGQNGS(0.5)S(0.5)PK	6534.8	6399.8	3529.8	7193.6	9569.5	5099.7	8989.1	5726.7	5914.5	7346.25	1.24207	0.343383	12.6739	12.6438	11.7854	12.8125	13.2242	12.3162	13.134	12.4835	12.4789	12.7895	Q9QYC0S464	0.310567	0.378852	0.421531	0.310567	0.421531
Q63918	Cavin2	Serum deprivation-response protein	sp|Q63918|CAVN2_MOUSE Caveolae-associated protein 2 OS=Mus musculus (Mouse) OX=10090 GN=Cavin2 PE=1 SV=3	1	S307	KVREGESSVENET	EGES(0.5)S(0.5)VENETK	28116	33112	23211	21204	33605	25347	32074	39610	26410.8	32659	1.23658	0.165681	14.7791	15.0151	14.5025	14.372	15.0364	14.6295	14.9691	15.2736	14.6672	14.9772	Q63918S307	0.309967	0.164491	0.783857	0.309967	0.783857
Q63918	Cavin2	Serum deprivation-response protein	sp|Q63918|CAVN2_MOUSE Caveolae-associated protein 2 OS=Mus musculus (Mouse) OX=10090 GN=Cavin2 PE=1 SV=3	1	S308	VREGESSVENETK	EGES(0.5)S(0.5)VENETK	28116	33112	23211	21204	33605	25347	32074	39610	26410.8	32659	1.23658	0.165681	14.7791	15.0151	14.5025	14.372	15.0364	14.6295	14.9691	15.2736	14.6672	14.9772	Q63918S308	0.309967	0.164491	0.783857	0.309967	0.783857
Q6AW69	Cgnl1	Cingulin-like protein 1	sp|Q6AW69|CGNL1_MOUSE Cingulin-like protein 1 OS=Mus musculus (Mouse) OX=10090 GN=Cgnl1 PE=1 SV=2	1	T303	SSSSSTTPTSATS	SSSSS(0.001)T(0.007)T(0.941)PT(0.041)S(0.009)ATSLYK	52513	55132	42643	61541	50345	51345	86741	79883	52957.2	67078.5	1.26665	0.217859	15.6804	15.7506	15.38	15.9093	15.6196	15.6479	16.4044	16.2856	15.6801	15.9894	Q6AW69T303	0.309313	0.235578	0.627866	0.309313	0.627866
A8DUK4	Hbb-bs	Hemoglobin subunit beta-1	tr|A8DUK4|A8DUK4_MOUSE GLOBIN domain-containing protein OS=Mus musculus (Mouse) OX=10090 GN=Hbb-bs PE=1 SV=1;sp|P02088|HBB1_MOUSE Hemoglobin subunit beta-1 OS=Mus musculus (Mouse) OX=10090 GN=Hbb-b1 PE=1 SV=2	1	S81	GLNHLDSLKGTFA	VITAFNDGLNHLDS(1)LK	212510	168510	240210	177420	498900	122440	276840	212350	199662	277632	1.39051	0.378096	17.6972	17.3625	17.8739	17.4368	18.9284	16.9017	18.0787	17.6961	17.5926	17.9012	A8DUK4S81	0.308623	0.506827	0.29514	0.308623	0.29514
G5E8K5	Ank3	Ankyrin-3	sp|G5E8K5|ANK3_MOUSE Ankyrin-3 OS=Mus musculus (Mouse) OX=10090 GN=Ank3 PE=1 SV=1	1	S1883	RTEEPVSPLTAYQ	TEEPVS(1)PLTAYQK	148870	262990	194620	242020	240240	214230	347080	242110	212125	260915	1.23001	0.256579	17.1837	18.0046	17.5703	17.8848	17.8741	17.7088	18.4049	17.8853	17.6609	17.9683	G5E8K5S1883	0.30743	0.243425	0.613635	0.30743	0.613635
Q3UQN2	Fcho2	F-BAR domain only protein 2	sp|Q3UQN2|FCHO2_MOUSE F-BAR domain only protein 2 OS=Mus musculus (Mouse) OX=10090 GN=Fcho2 PE=1 SV=1	1;2	T494	PPVTSNTSPPPTA	LSGINEIPRPFS(0.903)PPVT(0.084)S(0.024)NT(0.862)S(0.127)PPPTAPLAR	43295	55920	46141	50201	62284	50786	69457	59422	48889.2	60487.2	1.23723	0.0497967	15.4019	15.7711	15.4938	15.6154	15.9266	15.6321	16.0838	15.8587	15.5705	15.8753	Q3UQN2T494	0.30477	0.0481817	1.31712	0.30477	1.31712
O70238	Rhox6		tr|O70238|O70238_MOUSE Homeobox domain-containing protein OS=Mus musculus (Mouse) OX=10090 GN=Rhox6 PE=1 SV=2	1	S16	SIQKPPSPAAEED	QSIQKPPS(1)PAAEEDKEEQPGGNAVVSGAPEER	82323	70299	106810	111010	101520	98857	155240	102110	92610.5	114432	1.23562	0.240635	16.329	16.1012	16.7047	16.7603	16.6314	16.5931	17.2441	16.6398	16.4738	16.7771	O70238S16	0.303281	0.219466	0.658632	0.303281	0.658632
Q6PDI5	Ecpas	Proteasome-associated protein ECM29 homolog	sp|Q6PDI5|ECM29_MOUSE Proteasome adapter and scaffold protein ECM29 OS=Mus musculus (Mouse) OX=10090 GN=Ecpas PE=1 SV=3	1	S1632	YKIVAISCAADVL	IVAIS(1)CAADVLK	389690	381980	307530	647540	518640	510220	586150	442930	431685	514485	1.19181	0.339795	18.572	18.5431	18.2304	19.3046	18.9844	18.9608	19.1609	18.7567	18.6625	18.9657	Q6PDI5S1632	0.30317	0.257166	0.589787	0.30317	0.589787
Q8BU14	Sec62	Translocation protein SEC62	sp|Q8BU14|SEC62_MOUSE Translocation protein SEC62 OS=Mus musculus (Mouse) OX=10090 GN=Sec62 PE=1 SV=1	1;2	S309	KQQKSDSEEKSDS	S(0.007)DS(0.991)EEKS(0.002)DSEK	41204	69733	45752	106810	48132	78209	113010	76496	65874.8	78961.8	1.19866	0.537986	15.3305	16.0896	15.4815	16.7047	15.5547	16.255	16.7861	16.2231	15.9016	16.2047	Q8BU14S309	0.303165	0.480063	0.318701	0.303165	0.318701
Q6NZJ6	Eif4g1	Eukaryotic translation initiation factor 4 gamma 1	sp|Q6NZJ6|IF4G1_MOUSE Eukaryotic translation initiation factor 4 gamma 1 OS=Mus musculus (Mouse) OX=10090 GN=Eif4g1 PE=1 SV=1	1	S1231	ATLPPVSPPKAAL	REATLPPVS(1)PPK	793460	1073800	996940	998700	1106900	948330	1528900	1216200	965725	1.20008e+06	1.24268	0.137006	19.5978	20.0343	19.9271	19.9297	20.0781	19.855	20.5441	20.2139	19.8722	20.1728	Q6NZJ6S1231	0.300551	0.132217	0.878711	0.300551	0.878711
Q9D0R8	Lsm12	Protein LSM12 homolog	sp|Q9D0R8|LSM12_MOUSE Protein LSM12 homolog OS=Mus musculus (Mouse) OX=10090 GN=Lsm12 PE=1 SV=1	1	T75	INDRTETPPPLAS	T(0.001)ET(0.999)PPPLASLNVSK	596270	568150	437970	615110	693820	513630	841490	700100	554375	687260	1.2397	0.140048	19.1856	19.1159	18.7405	19.2305	19.4042	18.9704	19.6826	19.4172	19.0681	19.3686	Q9D0R8T75	0.300471	0.155426	0.808475	0.300471	0.808475
Q8VDM4	Psmd2	26S proteasome non-ATPase regulatory subunit 2	sp|Q8VDM4|PSMD2_MOUSE 26S proteasome non-ATPase regulatory subunit 2 OS=Mus musculus (Mouse) OX=10090 GN=Psmd2 PE=1 SV=1	1	S17	VQSQQPSATTPSG	DKTPVQS(0.001)QQPS(0.57)AT(0.208)T(0.208)PS(0.014)GADEK	8045.2	5495.1	7315.1	5866.7	9744.2	7466.1	9517.1	6296.2	6680.53	8255.9	1.23582	0.175144	12.9739	12.4239	12.8367	12.5183	13.2503	12.8661	13.2163	12.6203	12.6882	12.9883	Q8VDM4S17	0.30005	0.181612	0.740855	0.30005	0.740855
A2BDX3	Mocs3	Adenylyltransferase and sulfurtransferase MOCS3;Molybdopterin-synthase adenylyltransferase;Molybdopterin-synthase sulfurtransferase	sp|A2BDX3|MOCS3_MOUSE Adenylyltransferase and sulfurtransferase MOCS3 OS=Mus musculus (Mouse) OX=10090 GN=Mocs3 PE=1 SV=1	1	Y341	RISVTDYKRLLDS	ISVTDY(1)KR	74318	145170	54661	63097	64547	51983	137250	185200	84311.5	109745	1.30166	0.523941	16.1814	17.1474	15.7382	15.9453	15.9781	15.6658	17.0664	17.4987	16.2531	16.5522	A2BDX3Y341	0.299167	0.596573	0.224337	0.299167	0.224337
Q9R1P4	Psma1	Proteasome subunit alpha type-1	sp|Q9R1P4|PSA1_MOUSE Proteasome subunit alpha type-1 OS=Mus musculus (Mouse) OX=10090 GN=Psma1 PE=1 SV=1	1	Y24	RIHQIEYAMEAVK	IHQIEY(1)AMEAVK	196420	282620	104580	43923	125840	74195	198710	314690	156886	178359	1.13687	0.781071	17.5836	18.1085	16.6742	15.4227	16.9412	16.179	17.6003	18.2636	16.9473	17.246	Q9R1P4Y24	0.29878	0.699815	0.155017	0.29878	0.155017
Q9QYM5	Rnd2	Rho-related GTP-binding protein RhoN	sp|Q9QYM5|RND2_MOUSE Rho-related GTP-binding protein RhoN OS=Mus musculus (Mouse) OX=10090 GN=Rnd2 PE=2 SV=1	1	T129	MRTDLATLRELSK	LDMRT(0.002)DLAT(0.998)LRELSK	1407200	680250	818410	1099000	1222900	813560	1564300	1264800	1001215	1216390	1.21491	0.371769	20.4244	19.3757	19.6425	20.0678	20.2219	19.6339	20.5771	20.2705	19.8776	20.1758	Q9QYM5T129	0.298251	0.364262	0.438586	0.298251	0.438586
Q6NS46	Pdcd11	Protein RRP5 homolog	sp|Q6NS46|RRP5_MOUSE Protein RRP5 homolog OS=Mus musculus (Mouse) OX=10090 GN=Pdcd11 PE=1 SV=2	1	S1470	ERQESESEQELVN	QES(0.266)ES(0.734)EQELVNK	20165	28969	24082	27157	29465	31276	37821	25017	25093.2	30894.8	1.2312	0.127586	14.2996	14.8222	14.5557	14.729	14.8467	14.9328	15.2069	14.6106	14.6016	14.8993	Q6NS46S1470	0.297628	0.127486	0.894539	0.297628	0.894539
Q8BTI8	Srrm2	Serine/arginine repetitive matrix protein 2	sp|Q8BTI8|SRRM2_MOUSE Serine/arginine repetitive matrix protein 2 OS=Mus musculus (Mouse) OX=10090 GN=Srrm2 PE=1 SV=3	1	S1400	RSRSGSSPGLRDG	SGS(0.059)S(0.941)PGLR	434800	547530	384220	545610	463600	449640	781240	696760	478040	597810	1.25054	0.244594	18.73	19.0626	18.5516	19.0575	18.8225	18.7784	19.5754	19.4103	18.8504	19.1467	Q8BTI8S1400	0.296246	0.261514	0.582505	0.296246	0.582505
Q9QYE6	Golga5	Golgin subfamily A member 5	sp|Q9QYE6|GOGA5_MOUSE Golgin subfamily A member 5 OS=Mus musculus (Mouse) OX=10090 GN=Golga5 PE=1 SV=2	1	S116	FVRRKKSEPDDEL	KKS(1)EPDDELLFDFLNSSQK	36872	50044	64968	52030	57670	62110	73219	53352	50978.5	61587.8	1.20811	0.18899	15.1702	15.6109	15.9874	15.6671	15.8155	15.9225	16.1599	15.7033	15.6089	15.9003	Q9QYE6S116	0.291403	0.184337	0.734387	0.291403	0.734387
A2ALS5	Rap1gap	Rap1 GTPase-activating protein 1	sp|A2ALS5|RPGP1_MOUSE Rap1 GTPase-activating protein 1 OS=Mus musculus (Mouse) OX=10090 GN=Rap1gap PE=1 SV=2	1	S484	LIVPGKSPTRKKS	AAGISLIVPGKS(0.5)PT(0.5)R	44221	46206	40826	49549	60469	46267	58806	56351	45200.5	55473.2	1.22727	0.0311931	15.4324	15.4958	15.3172	15.5966	15.8839	15.4977	15.8437	15.7822	15.4605	15.7519	A2ALS5S484	0.291357	0.0322904	1.49093	0.291357	1.49093
A2ALS5	Rap1gap	Rap1 GTPase-activating protein 1	sp|A2ALS5|RPGP1_MOUSE Rap1 GTPase-activating protein 1 OS=Mus musculus (Mouse) OX=10090 GN=Rap1gap PE=1 SV=2	1	T486	VPGKSPTRKKSGP	AAGISLIVPGKS(0.5)PT(0.5)R	44221	46206	40826	49549	60469	46267	58806	56351	45200.5	55473.2	1.22727	0.0311931	15.4324	15.4958	15.3172	15.5966	15.8839	15.4977	15.8437	15.7822	15.4605	15.7519	A2ALS5T486	0.291357	0.0322904	1.49093	0.291357	1.49093
Q8BNW9	Kbtbd11	Kelch repeat and BTB domain-containing protein 11	sp|Q8BNW9|KBTBB_MOUSE Kelch repeat and BTB domain-containing protein 11 OS=Mus musculus (Mouse) OX=10090 GN=Kbtbd11 PE=1 SV=3	1;2	S320	SGSRPQSPSGDAE	SGSRPQS(0.999)PS(0.001)GDAESR	906980	880950	774950	999580	939760	866980	1425400	1193100	890615	1106310	1.24219	0.16225	19.7907	19.7487	19.5637	19.931	19.8419	19.7256	20.4429	20.1863	19.7585	20.0492	Q8BNW9S320	0.290668	0.15814	0.800959	0.290668	0.800959
Q8C9B9	Dido1	Death-inducer obliterator 1	sp|Q8C9B9|DIDO1_MOUSE Death-inducer obliterator 1 OS=Mus musculus (Mouse) OX=10090 GN=Dido1 PE=1 SV=4	1	S109	TDVETASEGSVES	NVPVSLEDSSEPT(0.001)S(0.001)S(0.001)T(0.001)VT(0.001)DVET(0.042)AS(0.911)EGS(0.042)VES(0.001)S(0.001)SEIR	5162.8	6758.4	2934.7	8609.9	7866.8	6046.9	6148.8	6744.2	5866.45	6701.68	1.14237	0.536694	12.3339	12.7225	11.519	13.0718	12.9416	12.562	12.5861	12.7194	12.4118	12.7023	Q8C9B9S109	0.29047	0.431738	0.36478	0.29047	0.36478
Q80YA8	Crb2	Protein crumbs homolog 2	sp|Q80YA8|CRUM2_MOUSE Protein crumbs homolog 2 OS=Mus musculus (Mouse) OX=10090 GN=Crb2 PE=1 SV=3	1	S921	SAAGAHSNIWLAV	AVSAAGAHS(1)NIWLAVR	167620	191160	144100	152670	184100	196990	240030	181010	163888	200532	1.2236	0.0755156	17.3548	17.5444	17.1367	17.2201	17.4901	17.5878	17.8729	17.4657	17.314	17.6041	Q80YA8S921	0.290109	0.0655213	1.18362	0.290109	1.18362
Q9WVM8	Aadat	Kynurenine/alpha-aminoadipate aminotransferase, mitochondrial	sp|Q9WVM8|AADAT_MOUSE Kynurenine/alpha-aminoadipate aminotransferase, mitochondrial OS=Mus musculus (Mouse) OX=10090 GN=Aadat PE=1 SV=1	1	S40	ISLAPGSPNPSMF	TLIS(0.001)LAPGS(0.998)PNPSMFPFK	9233	10533	14081	21374	14484	14125	20331	15704	13805.2	16161	1.17064	0.472788	13.1726	13.3626	13.7815	14.3836	13.8222	13.786	14.3114	13.9388	13.6751	13.9646	Q9WVM8S40	0.289532	0.3626	0.440573	0.289532	0.440573
Q80YS6	Afap1	Actin filament-associated protein 1	sp|Q80YS6|AFAP1_MOUSE Actin filament-associated protein 1 OS=Mus musculus (Mouse) OX=10090 GN=Afap1 PE=1 SV=1	1	S680	HRTLENSPISSCD	T(0.032)LENS(0.808)PIS(0.15)S(0.008)CDT(0.001)S(0.001)DAEGPLPVNSAAVLK	5314.8	3261.9	4221.5	6461.2	7144	4455.6	6793.9	4867.1	4814.85	5815.15	1.20775	0.340297	12.3758	11.6715	12.0435	12.6576	12.8025	12.1214	12.73	12.2488	12.1871	12.4757	Q80YS6S680	0.288592	0.330542	0.480773	0.288592	0.480773
Q8BTI8	Srrm2	Serine/arginine repetitive matrix protein 2	sp|Q8BTI8|SRRM2_MOUSE Serine/arginine repetitive matrix protein 2 OS=Mus musculus (Mouse) OX=10090 GN=Srrm2 PE=1 SV=3	1;2	S1688	RSPSVSSPEPTEK	S(0.013)PS(0.02)VS(0.974)S(0.993)PEPTEK	184630	184450	119170	268890	141930	194020	332960	264150	189285	233265	1.23235	0.427577	17.4943	17.4929	16.8627	18.0367	17.1148	17.5658	18.345	18.011	17.4716	17.7592	Q8BTI8S1688	0.287547	0.454199	0.342754	0.287547	0.342754
Q99PP7	Trim33	E3 ubiquitin-protein ligase TRIM33	sp|Q99PP7|TRI33_MOUSE E3 ubiquitin-protein ligase TRIM33 OS=Mus musculus (Mouse) OX=10090 GN=Trim33 PE=1 SV=2	1	S1134	RRKRLKSDERPVH	LKS(1)DERPVHIK	21532	22438	24368	21457	23210	23982	36373	27679	22448.8	27811	1.23887	0.133484	14.3942	14.4537	14.5727	14.3892	14.5025	14.5497	15.1506	14.7565	14.4524	14.7398	Q99PP7S1134	0.287374	0.110662	0.956	0.287374	0.956
Q6ZQ58	Larp1	La-related protein 1	sp|Q6ZQ58|LARP1_MOUSE La-related protein 1 OS=Mus musculus (Mouse) OX=10090 GN=Larp1 PE=1 SV=3	1;2	S604	NTFTAWSEEDSDY	NTFTAWS(1)EEDSDYEIDDRDVNK	137040	126650	130120	221730	202590	148900	249870	146110	153885	186868	1.21433	0.363617	17.0642	16.9505	16.9895	17.7584	17.6282	17.184	17.9308	17.1567	17.1907	17.4749	Q6ZQ58S604	0.284262	0.327548	0.484725	0.284262	0.484725
A8DUK4	Hbb-bs	Hemoglobin subunit beta-1	tr|A8DUK4|A8DUK4_MOUSE GLOBIN domain-containing protein OS=Mus musculus (Mouse) OX=10090 GN=Hbb-bs PE=1 SV=1;sp|P02088|HBB1_MOUSE Hemoglobin subunit beta-1 OS=Mus musculus (Mouse) OX=10090 GN=Hbb-b1 PE=1 SV=2	1	T70	HGKKVITAFNDGL	VIT(1)AFNDGLNHLDSLK	17340	13157	14562	10724	34348	7427.9	17400	17600	13945.8	19194	1.37633	0.396572	14.0818	13.6835	13.8299	13.3886	15.0679	12.8587	14.0868	14.1033	13.746	14.0292	A8DUK4T70	0.283232	0.572903	0.241919	0.283232	0.241919
Q64127	Trim24	Transcription intermediary factor 1-alpha	sp|Q64127|TIF1A_MOUSE Transcription intermediary factor 1-alpha OS=Mus musculus (Mouse) OX=10090 GN=Trim24 PE=1 SV=1	1	S745	VIVKQESDEESRP	QES(0.986)DEES(0.013)RPQNT(0.001)NYPR	10874	17399	12145	9592.3	14494	9652.7	17623	19513	12502.6	15320.7	1.2254	0.345396	13.4086	14.0867	13.5681	13.2277	13.8232	13.2367	14.1052	14.2521	13.5728	13.8543	Q64127S745	0.281539	0.370146	0.431627	0.281539	0.431627
Q8R418	Dicer1	Endoribonuclease Dicer	sp|Q8R418|DICER_MOUSE Endoribonuclease Dicer OS=Mus musculus (Mouse) OX=10090 GN=Dicer1 PE=1 SV=3	1	Y793	FRRRKLYPPEDTT	LY(0.999)PPEDTTRCFGILTAK	471290	541730	568350	831140	676380	799220	898710	541690	603128	729000	1.2087	0.2972	18.8463	19.0472	19.1164	19.6647	19.3675	19.6082	19.7775	19.0471	19.1687	19.4501	Q8R418Y793	0.281422	0.278283	0.555513	0.281422	0.555513
Q8C0T5	Sipa1l1	Signal-induced proliferation-associated 1-like protein 1	sp|Q8C0T5|SI1L1_MOUSE Signal-induced proliferation-associated 1-like protein 1 OS=Mus musculus (Mouse) OX=10090 GN=Sipa1l1 PE=1 SV=2	1	S1149	RSQCRNSPSNLSS	NS(0.988)PS(0.012)NLSSSSETGSGGGTYR	22591	19728	15114	26148	24574	18884	32500	25451	20895.2	25352.2	1.2133	0.266404	14.4635	14.268	13.8836	14.6744	14.5848	14.2049	14.9882	14.6354	14.3224	14.6033	Q8C0T5S1149	0.28097	0.271952	0.565508	0.28097	0.565508
Q8BU14	Sec62	Translocation protein SEC62	sp|Q8BU14|SEC62_MOUSE Translocation protein SEC62 OS=Mus musculus (Mouse) OX=10090 GN=Sec62 PE=1 SV=1	1;2	S315	SEEKSDSEKKEDE	S(0.412)DS(0.588)EEKS(0.012)DS(0.988)EK	23640	36864	28428	46706	34366	30423	55688	43286	33909.5	40940.8	1.20735	0.387898	14.5289	15.1699	14.795	15.5113	15.0687	14.8929	15.7651	15.4016	15.0013	15.2821	Q8BU14S315	0.280762	0.368055	0.434087	0.280762	0.434087
Q8BTI8	Srrm2	Serine/arginine repetitive matrix protein 2	sp|Q8BTI8|SRRM2_MOUSE Serine/arginine repetitive matrix protein 2 OS=Mus musculus (Mouse) OX=10090 GN=Srrm2 PE=1 SV=3;tr|A6H6J9|A6H6J9_MOUSE ANK_REP_REGION domain-containing protein OS=Mus musculus (Mouse) OX=10090 GN=Ankrd50 PE=1 SV=1	1	S797	RSRSGSSPPKQKS	SGS(0.019)S(0.981)PPK	472300	572460	438600	609280	481130	446950	945060	768940	523160	660520	1.26256	0.316992	18.8493	19.1268	18.7425	19.2167	18.8761	18.7698	19.85	19.5525	18.9839	19.2621	Q8BTI8S797	0.278232	0.366125	0.43637	0.278232	0.43637
Q9DC63	Fbxo3	F-box only protein 3	sp|Q9DC63|FBX3_MOUSE F-box only protein 3 OS=Mus musculus (Mouse) OX=10090 GN=Fbxo3 PE=1 SV=1	1	S117	CPRMVLSLKEGAR	YLEPRCPRMVLS(1)LK	274950	150350	156420	229310	254770	160350	326550	239790	202758	245365	1.21014	0.384349	18.0688	17.198	17.2551	17.8069	17.9588	17.2909	18.3169	17.8714	17.5822	17.8595	Q9DC63S117	0.277319	0.391877	0.40685	0.277319	0.40685
Q8BGD9	Eif4b	Eukaryotic translation initiation factor 4B	sp|Q8BGD9|IF4B_MOUSE Eukaryotic translation initiation factor 4B OS=Mus musculus (Mouse) OX=10090 GN=Eif4b PE=1 SV=1	1;2	S504	SDTEQPSPTSGGG	SQSSDTEQPS(1)PTSGGGK	155160	149700	147540	203170	191750	181630	241220	178380	163892	198245	1.2096	0.131493	17.2434	17.1917	17.1707	17.6323	17.5489	17.4706	17.88	17.4446	17.3095	17.586	Q8BGD9S504	0.276477	0.11096	0.954833	0.276477	0.954833
Q60987	Foxg1	Forkhead box protein G1	sp|Q60987|FOXG1_MOUSE Forkhead box protein G1 OS=Mus musculus (Mouse) OX=10090 GN=Foxg1 PE=1 SV=1	1	Y200	LTLNGIYEFIMKN	LTLNGIY(1)EFIMK	89047	55420	55259	78199	101470	57993	106160	73324	69481.2	84736.8	1.21956	0.326122	16.4423	15.7581	15.7539	16.2549	16.6307	15.8236	16.6959	16.162	16.0523	16.328	Q60987Y200	0.275745	0.347243	0.459366	0.275745	0.459366
Q9CQS8	Sec61b	Protein transport protein Sec61 subunit beta	sp|Q9CQS8|SC61B_MOUSE Protein transport protein Sec61 subunit beta OS=Mus musculus (Mouse) OX=10090 GN=Sec61b PE=1 SV=3	1	S17	VGSSGRSPSKAVA	PGPTPSGTNVGSS(0.001)GRS(0.997)PS(0.001)K	420400	569770	691620	786600	577990	621430	1058200	736190	617098	748452	1.21286	0.365876	18.6814	19.12	19.3996	19.5853	19.1407	19.2452	20.0132	19.4897	19.1966	19.4722	Q9CQS8S17	0.275626	0.35746	0.446772	0.275626	0.446772
O54916	Reps1	RalBP1-associated Eps domain-containing protein 1	sp|O54916|REPS1_MOUSE RalBP1-associated Eps domain-containing protein 1 OS=Mus musculus (Mouse) OX=10090 GN=Reps1 PE=1 SV=2	1	S482	DHTNPTSPLLVKP	TSSDHTNPT(0.116)S(0.884)PLLVKPSDLSEENK	10901	17978	16710	22898	17252	16814	28624	19311	17121.8	20500.2	1.19732	0.396709	13.4122	14.1339	14.0284	14.4829	14.0745	14.0374	14.8049	14.2371	14.0144	14.2885	O54916S482	0.274112	0.373341	0.427894	0.274112	0.427894
D3YXK2	Safb	Scaffold attachment factor B1;Scaffold attachment factor B2	sp|D3YXK2|SAFB1_MOUSE Scaffold attachment factor B1 OS=Mus musculus (Mouse) OX=10090 GN=Safb PE=1 SV=2;sp|Q80YR5|SAFB2_MOUSE Scaffold attachment factor B2 OS=Mus musculus (Mouse) OX=10090 GN=Safb2 PE=1 SV=2	1	S397	PKESSASEGADQK	ESSAS(1)EGADQK	8006.6	12625	8281	10189	11821	10383	14319	10367	9775.4	11722.5	1.19918	0.218042	12.967	13.624	13.0156	13.3147	13.5291	13.3419	13.8056	13.3397	13.2303	13.5041	D3YXK2S397	0.273768	0.194817	0.710374	0.273768	0.710374
Q7TPW1	Nexn	Nexilin	sp|Q7TPW1|NEXN_MOUSE Nexilin OS=Mus musculus (Mouse) OX=10090 GN=Nexn PE=1 SV=3	1	S296	EIYKTVSQESLTP	T(0.001)VS(0.717)QES(0.25)LT(0.032)PGK	46265	82309	66946	78223	67465	73493	100440	85473	68435.8	81717.8	1.19408	0.267502	15.4976	16.3288	16.0307	16.2553	16.0419	16.1653	16.616	16.3832	16.0281	16.3016	Q7TPW1S296	0.273479	0.272469	0.564683	0.273479	0.564683
Q8BQC3	Igdcc3	Immunoglobulin superfamily DCC subclass member 3	sp|Q8BQC3|IGDC3_MOUSE Immunoglobulin superfamily DCC subclass member 3 OS=Mus musculus (Mouse) OX=10090 GN=Igdcc3 PE=2 SV=1	1	S86	TPPVQVSWRKNGA	VEGTPPVQVS(1)WRK	1017100	1801300	570400	276520	792350	423670	1146100	1601000	916330	990780	1.08125	0.863957	19.956	20.7806	19.1216	18.077	19.5958	18.6926	20.1283	20.6105	19.4838	19.7568	Q8BQC3S86	0.272982	0.71368	0.146496	0.272982	0.146496
Q5XJE5	Leo1	RNA polymerase-associated protein LEO1	sp|Q5XJE5|LEO1_MOUSE RNA polymerase-associated protein LEO1 OS=Mus musculus (Mouse) OX=10090 GN=Leo1 PE=1 SV=2	1	T189	EEKMQNTDDEDRA	MQNT(1)DDEDR	432630	264970	192300	249890	346780	226710	425790	350140	284948	337355	1.18392	0.457678	18.7228	18.0155	17.553	17.9309	18.4037	17.7905	18.6998	18.4176	18.0555	18.3279	Q5XJE5T189	0.272332	0.41396	0.383041	0.272332	0.383041
Q6PAR5	Gapvd1	GTPase-activating protein and VPS9 domain-containing protein 1	sp|Q6PAR5|GAPD1_MOUSE GTPase-activating protein and VPS9 domain-containing protein 1 OS=Mus musculus (Mouse) OX=10090 GN=Gapvd1 PE=1 SV=2	1;2	S761	EVSSRPSTPGLSV	PS(0.552)T(0.447)PGLS(0.001)VVSGISATSEDIPNK	4836.1	7142.9	4838.1	5886.9	6945.5	5695.3	7469.8	7077.5	5676	6797.02	1.1975	0.144826	12.2396	12.8023	12.2402	12.5233	12.7619	12.4756	12.8669	12.789	12.4514	12.7233	Q6PAR5S761	0.271964	0.139188	0.856399	0.271964	0.856399
Q9ESE1	Lrba	Lipopolysaccharide-responsive and beige-like anchor protein	sp|Q9ESE1|LRBA_MOUSE Lipopolysaccharide-responsive and beige-like anchor protein OS=Mus musculus (Mouse) OX=10090 GN=Lrba PE=1 SV=1	1	S994	NSDENSSIGRASS	NSDENS(0.001)S(0.999)IGR	5160.6	20648	12637	16837	10400	14227	22257	14568	13820.6	15363	1.1116	0.722619	12.3333	14.3337	13.6254	14.0393	13.3443	13.7963	14.442	13.8305	13.5829	13.8533	Q9ESE1S994	0.270344	0.604924	0.218299	0.270344	0.218299
Q9CYA6	Zcchc8	Zinc finger CCHC domain-containing protein 8	sp|Q9CYA6|ZCHC8_MOUSE Zinc finger CCHC domain-containing protein 8 OS=Mus musculus (Mouse) OX=10090 GN=Zcchc8 PE=1 SV=3	1	S429	SQSSPNSPKKQRK	SSSQS(0.001)S(0.009)PNS(0.99)PK	18142	33279	27386	30781	26758	24787	39645	40941	27397	33032.8	1.20571	0.333918	14.147	15.0223	14.7412	14.9098	14.7077	14.5973	15.2749	15.3213	14.7051	14.9753	Q9CYA6S429	0.270204	0.356691	0.447708	0.270204	0.447708
Q6AW69	Cgnl1	Cingulin-like protein 1	sp|Q6AW69|CGNL1_MOUSE Cingulin-like protein 1 OS=Mus musculus (Mouse) OX=10090 GN=Cgnl1 PE=1 SV=2	1	S297	GARSRRSSSSSTT	S(0.598)S(0.111)S(0.095)S(0.061)S(0.061)T(0.061)T(0.011)PT(0.002)SATSLYK	17954	16233	12697	17451	17373	14343	26714	20469	16083.8	19724.8	1.22638	0.255628	14.132	13.9866	13.6322	14.091	14.0846	13.8081	14.7053	14.3212	13.9605	14.2298	Q6AW69S297	0.2693	0.26957	0.569328	0.2693	0.569328
Q9JKC6	Cend1	Cell cycle exit and neuronal differentiation protein 1	sp|Q9JKC6|CEND_MOUSE Cell cycle exit and neuronal differentiation protein 1 OS=Mus musculus (Mouse) OX=10090 GN=Cend1 PE=1 SV=1	1	S10	RGKSASSPKPDTK	SAS(0.027)S(0.973)PKPDTK	83796	133370	83020	149590	103240	120180	152980	153710	112444	132528	1.17861	0.379553	16.3546	17.0251	16.3412	17.1907	16.6556	16.8748	17.223	17.2299	16.7279	16.9958	Q9JKC6S10	0.267955	0.34707	0.459583	0.267955	0.459583
P15508	Sptb	Spectrin beta chain, erythrocytic	sp|P15508|SPTB1_MOUSE Spectrin beta chain, erythrocytic OS=Mus musculus (Mouse) OX=10090 GN=Sptb PE=1 SV=4	1	S2116	MSRLSSSWESLLP	LS(0.01)S(0.052)S(0.938)WESLLPEPAHPF	154820	243630	314180	140690	408100	107680	305660	260490	213330	270482	1.26791	0.471985	17.2402	17.8943	18.2612	17.1022	18.6386	16.7164	18.2216	17.9909	17.6245	17.8918	P15508S2116	0.267359	0.609527	0.215007	0.267359	0.215007
Q80WJ7	Mtdh	Protein LYRIC	sp|Q80WJ7|LYRIC_MOUSE Protein LYRIC OS=Mus musculus (Mouse) OX=10090 GN=Mtdh PE=1 SV=1	1	S565	SETNWESPKQIKK	SETNWES(1)PK	166620	327620	272190	305540	202110	272740	481140	358470	267992	328615	1.22621	0.418775	17.3462	18.3217	18.0543	18.221	17.6248	18.0572	18.8761	18.4515	17.9858	18.2524	Q80WJ7S565	0.266604	0.471105	0.326883	0.266604	0.326883
P52479	Usp10	Ubiquitin carboxyl-terminal hydrolase 10	sp|P52479|UBP10_MOUSE Ubiquitin carboxyl-terminal hydrolase 10 OS=Mus musculus (Mouse) OX=10090 GN=Usp10 PE=1 SV=3	1	S208	MPRTCDSPQNPVD	T(0.003)CDS(0.997)PQNPVDFISGPVPDSPFPR	96486	147860	152080	192120	177900	162300	207090	145360	147136	173162	1.17688	0.312204	16.558	17.1739	17.2145	17.5516	17.4407	17.3083	17.6599	17.1493	17.1245	17.3895	P52479S208	0.265039	0.299527	0.523564	0.265039	0.523564
Q9QZQ1	Afdn	Afadin	sp|Q9QZQ1|AFAD_MOUSE Afadin OS=Mus musculus (Mouse) OX=10090 GN=Afdn PE=1 SV=3	1	S1211	LCTEEQSPPPRPE	ITSVSTGNLCTEEQS(1)PPPRPEAYPIPTQTYTR	22316	27498	26558	32402	35147	24071	39755	32690	27193.5	32915.8	1.21043	0.191551	14.4458	14.747	14.6969	14.9838	15.1011	14.555	15.2788	14.9966	14.7184	14.9829	Q9QZQ1S1211	0.264512	0.212204	0.673246	0.264512	0.673246
Q8BWW4	Larp4	La-related protein 4	sp|Q8BWW4|LARP4_MOUSE La-related protein 4 OS=Mus musculus (Mouse) OX=10090 GN=Larp4 PE=1 SV=2	1	S717	QYVPPRSPK____	EQYVPPRS(1)PK	231140	345560	410870	349970	314160	309510	548540	447190	334385	404850	1.21073	0.344579	17.8184	18.3986	18.6483	18.4169	18.2611	18.2396	19.0652	18.7705	18.3205	18.5841	Q8BWW4S717	0.263588	0.363912	0.439003	0.263588	0.439003
E9Q5C9	Nolc1		sp|E9Q5C9|NOLC1_MOUSE Nucleolar and coiled-body phosphoprotein 1 OS=Mus musculus (Mouse) OX=10090 GN=Nolc1 PE=1 SV=1	1	S563	GKAAKESEEEEEE	AAKES(1)EEEEEEEETEEKK	1683400	2113500	1552600	1885500	2383000	1735200	2610100	2003800	1808750	2183025	1.20692	0.154894	20.6829	21.0112	20.5663	20.8465	21.1843	20.7267	21.3157	20.9343	20.7767	21.0402	E9Q5C9S563	0.26352	0.157234	0.803454	0.26352	0.803454
Q6Q477	Atp2b4	Calcium-transporting ATPase	sp|Q6Q477|AT2B4_MOUSE Plasma membrane calcium-transporting ATPase 4 OS=Mus musculus (Mouse) OX=10090 GN=Atp2b4 PE=1 SV=1	1	S329	EIQPLNSQEGLDS	TQDGVALEIQPLNS(1)QEGLDSEDKEK	96333	91643	92499	86324	116990	81174	131190	117410	91699.8	111691	1.21801	0.11608	16.5557	16.4837	16.4972	16.3975	16.836	16.3087	17.0013	16.8412	16.4835	16.7468	Q6Q477S329	0.263286	0.139193	0.856381	0.263286	0.856381
A2AI08	Tprn	Taperin	sp|A2AI08|TPRN_MOUSE Taperin OS=Mus musculus (Mouse) OX=10090 GN=Tprn PE=1 SV=1	1	S457	RWQRPASPPPFLP	PAS(1)PPPFLPATAEAEPAEGLGVPGLAK	171220	135960	193940	452060	274060	278430	333490	166380	238295	263090	1.10405	0.767817	17.3855	17.0528	17.5653	18.7862	18.0641	18.087	18.3473	17.3441	17.6974	17.9606	A2AI08S457	0.263193	0.567411	0.246102	0.263193	0.246102
Q52KI8	Srrm1	Serine/arginine repetitive matrix protein 1	sp|Q52KI8|SRRM1_MOUSE Serine/arginine repetitive matrix protein 1 OS=Mus musculus (Mouse) OX=10090 GN=Srrm1 PE=1 SV=2	1	S500	SGSSSTSEDERPK	QNQQSSSDSGS(0.001)S(0.001)S(0.009)T(0.038)S(0.951)EDERPK	8854.2	7940.7	7606.1	8478.2	9755.2	7276.7	11151	11870	8219.8	10013.2	1.21818	0.138386	13.1121	12.9551	12.8929	13.0495	13.252	12.8291	13.4449	13.535	13.0024	13.2652	Q52KI8S500	0.262815	0.160824	0.79365	0.262815	0.79365
Q8VI36	Pxn	Paxillin	sp|Q8VI36|PAXI_MOUSE Paxillin OS=Mus musculus (Mouse) OX=10090 GN=Pxn PE=1 SV=1	1	S322	GKTGSSSPPGGLS	TGSS(0.003)S(0.997)PPGGLSK	100100	176890	122710	107580	109370	116230	192610	197780	126820	153998	1.2143	0.392251	16.6111	17.4325	16.9049	16.7151	16.7389	16.8266	17.5553	17.5935	16.9159	17.1786	Q8VI36S322	0.262705	0.404768	0.392794	0.262705	0.392794
Q6PCP5	Mff	Mitochondrial fission factor	sp|Q6PCP5|MFF_MOUSE Mitochondrial fission factor OS=Mus musculus (Mouse) OX=10090 GN=Mff PE=1 SV=1	1	T89	KPLALKTPPRVLT	PADLDLIQST(0.002)PFKPLALKT(0.998)PPR	15652	15928	12546	31268	17635	22812	28035	17961	18848.5	21610.8	1.14655	0.591122	13.9341	13.9593	13.6149	14.9324	14.1062	14.4775	14.7749	14.1326	14.1102	14.3728	Q6PCP5T89	0.262626	0.451425	0.345415	0.262626	0.345415
A2A3V2	Slc25a43	Solute carrier family 25 member 43	sp|A2A3V2|S2543_MOUSE Solute carrier family 25 member 43 OS=Mus musculus (Mouse) OX=10090 GN=Slc25a43 PE=2 SV=1	1	Y90	MVQLAAYRKFVVL	LFPCSMVQLAAY(1)RK	24916	21188	18776	34472	29836	28755	31904	25826	24838	29080.2	1.1708	0.292338	14.6048	14.371	14.1966	15.0731	14.8648	14.8115	14.9614	14.6565	14.5614	14.8236	A2A3V2Y90	0.262198	0.2386	0.62233	0.262198	0.62233
O35841	Api5	Apoptosis inhibitor 5	sp|O35841|API5_MOUSE Apoptosis inhibitor 5 OS=Mus musculus (Mouse) OX=10090 GN=Api5 PE=1 SV=2	1	S462	TSEDTSSGSPPKK	TSEDT(0.02)S(0.02)S(0.667)GS(0.294)PPK	307190	763130	679730	792320	608030	715520	974510	615750	635592	728452	1.1461	0.534579	18.2288	19.5416	19.3746	19.5957	19.2138	19.4486	19.8943	19.232	19.1852	19.4472	O35841S462	0.262013	0.493026	0.30713	0.262013	0.30713
Q9JJG0	Tacc2	Transforming acidic coiled-coil-containing protein 2	sp|Q9JJG0|TACC2_MOUSE Transforming acidic coiled-coil-containing protein 2 OS=Mus musculus (Mouse) OX=10090 GN=Tacc2 PE=1 SV=2	1	S803	VARGLPSSQEPLL	GLPS(0.526)S(0.474)QEPLLQVPEK	143940	159120	110090	107310	132330	95805	193680	227780	130115	162399	1.24812	0.356607	17.1351	17.2798	16.7483	16.7114	17.0138	16.5478	17.5633	17.7973	16.9687	17.2305	Q9JJG0S803	0.261895	0.436388	0.360127	0.261895	0.360127
Q3UMF0	Cobll1	Cordon-bleu protein-like 1	sp|Q3UMF0|COBL1_MOUSE Cordon-bleu protein-like 1 OS=Mus musculus (Mouse) OX=10090 GN=Cobll1 PE=1 SV=2	1	T1059	MTLPAETSPPPVF	PMTLPAET(0.589)S(0.41)PPPVFPK	193870	196800	183090	203960	238160	170870	290980	248710	194430	237180	1.21987	0.141385	17.5647	17.5864	17.4822	17.6379	17.8616	17.3825	18.1506	17.9241	17.5678	17.8297	Q3UMF0T1059	0.261889	0.162872	0.788154	0.261889	0.788154
Q9Z131	Sh3bp5	SH3 domain-binding protein 5	sp|Q9Z131|3BP5_MOUSE SH3 domain-binding protein 5 OS=Mus musculus (Mouse) OX=10090 GN=Sh3bp5 PE=1 SV=3	1	S378	SECSGASSPECEV	SECSGAS(0.617)S(0.383)PECEVER	53897	73486	72141	74760	83176	69218	99079	77153	68571	82156.5	1.19812	0.140901	15.7179	16.1652	16.1385	16.19	16.3439	16.0789	16.5963	16.2354	16.0529	16.3136	Q9Z131S378	0.260714	0.146257	0.834884	0.260714	0.834884
Q8CIW6	Slc26a6	Solute carrier family 26 member 6	sp|Q8CIW6|S26A6_MOUSE Solute carrier family 26 member 6 OS=Mus musculus (Mouse) OX=10090 GN=Slc26a6 PE=1 SV=2	1	S751	RKSVPKSPVLATK	SVPKS(0.999)PVLATK	421830	505450	369840	521280	502930	427650	705130	557720	454600	548358	1.20624	0.221129	18.6863	18.9472	18.4965	18.9917	18.94	18.7061	19.4275	19.0892	18.7804	19.0407	Q8CIW6S751	0.260257	0.221114	0.655384	0.260257	0.655384
P48678	Lmna	Prelamin-A/C;Lamin-A/C	sp|P48678|LMNA_MOUSE Prelamin-A/C OS=Mus musculus (Mouse) OX=10090 GN=Lmna PE=1 SV=2	1	S22	ASSTPLSPTRITR	SGAQASS(0.002)T(0.069)PLS(0.925)PT(0.005)R	102200	120310	105860	129340	114620	119840	172780	145770	114428	138252	1.20821	0.158407	16.641	16.8764	16.6918	16.9808	16.8065	16.8708	17.3986	17.1533	16.7975	17.0573	P48678S22	0.25978	0.150847	0.821462	0.25978	0.821462
Q8R081	Hnrnpl	Heterogeneous nuclear ribonucleoprotein L	sp|Q8R081|HNRPL_MOUSE Heterogeneous nuclear ribonucleoprotein L OS=Mus musculus (Mouse) OX=10090 GN=Hnrnpl PE=1 SV=2	1	S78	GGGGGGSGAAGGG	TENAGDQHGGGGGGGS(1)GAAGGGGGENYDDPHK	8143.6	10834	8034.3	7863	11727	7572.6	11281	11430	8718.72	10502.6	1.20461	0.190691	12.9915	13.4033	12.972	12.9409	13.5175	12.8866	13.4616	13.4805	13.0769	13.3366	Q8R081S78	0.259679	0.212053	0.673556	0.259679	0.673556
Q05512	Mark2	Serine/threonine-protein kinase MARK2	sp|Q05512|MARK2_MOUSE Serine/threonine-protein kinase MARK2 OS=Mus musculus (Mouse) OX=10090 GN=Mark2 PE=1 SV=3	1	S483	TNRSRNSPLLDRA	NS(1)PLLDR	426520	495280	389770	577600	519280	441360	700790	605380	472292	566702	1.1999	0.223166	18.7023	18.9179	18.5723	19.1397	18.9862	18.7516	19.4186	19.2075	18.833	19.091	Q05512S483	0.257935	0.223558	0.650609	0.257935	0.650609
Q9JIH2	Nup50	Nuclear pore complex protein Nup50	sp|Q9JIH2|NUP50_MOUSE Nuclear pore complex protein Nup50 OS=Mus musculus (Mouse) OX=10090 GN=Nup50 PE=1 SV=3	1	S322	SAKASESPAGGGS	ASES(1)PAGGGSSECR	12324	23993	12363	14974	19294	13606	25604	16647	15913.5	18787.8	1.18062	0.473782	13.5892	14.5503	13.5937	13.8702	14.2359	13.732	14.6441	14.023	13.9009	14.1587	Q9JIH2S322	0.257864	0.418178	0.378638	0.257864	0.378638
P23979	Htr3a	5-hydroxytryptamine receptor 3A	sp|P23979|5HT3A_MOUSE 5-hydroxytryptamine receptor 3A OS=Mus musculus (Mouse) OX=10090 GN=Htr3a PE=1 SV=1	1	S421	PPPREASLAVRGL	EAS(0.999)LAVRGLLQELS(0.001)SIRHFLEK	105650	87936	86071	148220	128790	104920	151230	118250	106969	125798	1.17602	0.321863	16.6889	16.4242	16.3932	17.1774	16.9747	16.6789	17.2064	16.8515	16.6709	16.9279	P23979S421	0.256934	0.272306	0.564943	0.256934	0.564943
Q62261	Sptbn1	Spectrin beta chain, non-erythrocytic 1	sp|Q62261|SPTB2_MOUSE Spectrin beta chain, non-erythrocytic 1 OS=Mus musculus (Mouse) OX=10090 GN=Sptbn1 PE=1 SV=2	1;2;3;4	S2168	ESSPVPSPTLDRK	T(0.07)S(0.095)S(0.826)KES(0.504)S(0.504)PVPS(0.995)PT(0.005)LDR	126600	149640	80566	132340	112260	130820	171580	163050	122286	144428	1.18106	0.315795	16.9499	17.1911	16.2979	17.0139	16.7765	16.9972	17.3885	17.315	16.8632	17.1193	Q62261S2168	0.256089	0.32998	0.481513	0.256089	0.481513
Q9D2D7	Znf687	Zinc finger protein 687	sp|Q9D2D7|ZN687_MOUSE Zinc finger protein 687 OS=Mus musculus (Mouse) OX=10090 GN=Znf687 PE=1 SV=1	1	S104	ESLTGDSGEEETK	NTVCPEQSESLT(0.006)GDS(0.993)GEEETK	31088	43981	35181	46091	46715	37849	62959	40361	39085.2	46971	1.20176	0.282216	14.9241	15.4246	15.1025	15.4922	15.5116	15.208	15.9421	15.3007	15.2358	15.4906	Q9D2D7S104	0.254749	0.273676	0.562764	0.254749	0.562764
Q00PI9	Hnrnpul2	Heterogeneous nuclear ribonucleoprotein U-like protein 2	sp|Q00PI9|HNRL2_MOUSE Heterogeneous nuclear ribonucleoprotein U-like protein 2 OS=Mus musculus (Mouse) OX=10090 GN=Hnrnpul2 PE=1 SV=2	1;2	T163	ERSGDETPGSEAP	SGDET(1)PGS(1)EAPGDK	130730	161140	117380	132370	139620	116810	217780	186630	135405	165210	1.22012	0.270509	16.9962	17.298	16.8408	17.0142	17.0911	16.8338	17.7325	17.5098	17.0373	17.2918	Q00PI9T163	0.254514	0.298627	0.52487	0.254514	0.52487
Q05D44	Eif5b	Eukaryotic translation initiation factor 5B	sp|Q05D44|IF2P_MOUSE Eukaryotic translation initiation factor 5B OS=Mus musculus (Mouse) OX=10090 GN=Eif5b PE=1 SV=2	1;2	S191	GESGGESDEFLQS	VNS(0.001)S(0.006)GES(0.993)GGES(1)DEFLQSR	8349.2	9433.4	8333.3	12307	7792.4	10690	15941	12309	9605.72	11683.1	1.21626	0.325458	13.0274	13.2036	13.0247	13.5872	12.9279	13.384	13.9605	13.5874	13.2107	13.4649	Q05D44S191	0.254215	0.353036	0.452181	0.254215	0.452181
E9Q784	Zc3h13		sp|E9Q784|ZC3HD_MOUSE Zinc finger CCCH domain-containing protein 13 OS=Mus musculus (Mouse) OX=10090 GN=Zc3h13 PE=1 SV=1	1	T263	KKKGPRTPSPPPP	T(0.891)PS(0.109)PPPPILEDIILGK	190820	160480	107290	194020	197000	139070	237000	198500	163152	192892	1.18228	0.336685	17.5419	17.292	16.7112	17.5658	17.5878	17.0855	17.8545	17.5988	17.2777	17.5316	E9Q784T263	0.253927	0.359137	0.44474	0.253927	0.44474
Q91XA2	Golm1	Golgi membrane protein 1	sp|Q91XA2|GOLM1_MOUSE Golgi membrane protein 1 OS=Mus musculus (Mouse) OX=10090 GN=Golm1 PE=1 SV=2	1	S319	QEQQRASEEGGGQ	QEQQRAS(1)EEGGGQK	579570	755040	511480	664980	678060	660200	853480	785650	627768	744348	1.18571	0.146075	19.1446	19.5262	18.9643	19.343	19.3711	19.3325	19.703	19.5835	19.2445	19.4975	Q91XA2S319	0.253009	0.142844	0.845137	0.253009	0.845137
P34152	Ptk2	Focal adhesion kinase 1	sp|P34152|FAK1_MOUSE Focal adhesion kinase 1 OS=Mus musculus (Mouse) OX=10090 GN=Ptk2 PE=1 SV=4	1	S722	SRPGYPSPRSSEG	QATVSWDSGGSDEAPPKPS(0.035)RPGYPS(0.965)PR	12927	15720	22165	24437	17027	22882	24583	23153	18812.2	21911.2	1.16473	0.365967	13.6581	13.9403	14.436	14.5768	14.0555	14.4819	14.5854	14.4989	14.1528	14.4054	P34152S722	0.25264	0.341887	0.466117	0.25264	0.466117
Q3UHJ0	Aak1	AP2-associated protein kinase 1	sp|Q3UHJ0|AAK1_MOUSE AP2-associated protein kinase 1 OS=Mus musculus (Mouse) OX=10090 GN=Aak1 PE=1 SV=2	1;2	S676	TTTPSGSPRTSQQ	SATTTPSGS(1)PR	72873	174060	94438	139410	98627	119480	166410	171010	120195	138882	1.15547	0.540607	16.1531	17.4092	16.5271	17.089	16.5897	16.8664	17.3444	17.3837	16.7946	17.0461	Q3UHJ0S676	0.251458	0.48805	0.311535	0.251458	0.311535
Q922D8	Mthfd1	C-1-tetrahydrofolate synthase, cytoplasmic;Methylenetetrahydrofolate dehydrogenase;Methenyltetrahydrofolate cyclohydrolase;Formyltetrahydrofolate synthetase;C-1-tetrahydrofolate synthase, cytoplasmic, N-terminally processed	sp|Q922D8|C1TC_MOUSE C-1-tetrahydrofolate synthase, cytoplasmic OS=Mus musculus (Mouse) OX=10090 GN=Mthfd1 PE=1 SV=4	1	S549	KITIGQSPTEKGH	ITIGQS(0.999)PT(0.001)EK	42090	59895	53466	49408	55566	50425	71923	66305	51214.8	61054.8	1.19213	0.161444	15.3612	15.8701	15.7063	15.5925	15.7619	15.6219	16.1342	16.0168	15.6325	15.8837	Q922D8S549	0.251158	0.16387	0.7855	0.251158	0.7855
P51125	Cast	Calpastatin	sp|P51125|ICAL_MOUSE Calpastatin OS=Mus musculus (Mouse) OX=10090 GN=Cast PE=1 SV=2	1	S730	DPIDALSEDLDSC	TEKPDQDRDPIDALS(1)EDLDSCPSTTETSK	27359	36698	33360	41843	39095	28245	56890	44744	34815	42243.5	1.21337	0.309428	14.7397	15.1634	15.0258	15.3527	15.2547	14.7857	15.7959	15.4494	15.0704	15.3214	P51125S730	0.251007	0.348891	0.45731	0.251007	0.45731
Q811B1	Xylt1	Xylosyltransferase 1	sp|Q811B1|XYLT1_MOUSE Xylosyltransferase 1 OS=Mus musculus (Mouse) OX=10090 GN=Xylt1 PE=1 SV=1	1	S240	KSGGGGSPETKSD	S(0.001)GGGGS(0.999)PETK	33946	50660	40421	38635	43507	37755	63453	51587	40915.5	49075.5	1.19944	0.261883	15.051	15.6286	15.3028	15.2376	15.409	15.2044	15.9534	15.6547	15.305	15.5554	Q811B1S240	0.250377	0.260156	0.584766	0.250377	0.584766
E9Q784	Zc3h13		sp|E9Q784|ZC3HD_MOUSE Zinc finger CCCH domain-containing protein 13 OS=Mus musculus (Mouse) OX=10090 GN=Zc3h13 PE=1 SV=1	1	S265	KGPRTPSPPPPIL	T(0.402)PS(0.598)PPPPILEDIILGK	185040	155590	105630	185370	191990	130800	229000	196080	157908	186968	1.18403	0.335771	17.4975	17.2474	16.6887	17.5	17.5507	16.997	17.805	17.5811	17.2334	17.4834	E9Q784S265	0.250042	0.367954	0.434206	0.250042	0.434206
Q6NZJ6	Eif4g1	Eukaryotic translation initiation factor 4 gamma 1	sp|Q6NZJ6|IF4G1_MOUSE Eukaryotic translation initiation factor 4 gamma 1 OS=Mus musculus (Mouse) OX=10090 GN=Eif4g1 PE=1 SV=1	1	S1189	ATKRSFSKEVEER	S(0.009)FS(0.991)KEVEER	21324	54449	56143	49022	35538	49987	60269	59691	45234.5	51371.2	1.13567	0.560521	14.3802	15.7326	15.7768	15.5811	15.1171	15.6093	15.8791	15.8652	15.3677	15.6177	Q6NZJ6S1189	0.249981	0.531451	0.274537	0.249981	0.274537
Q8CF60	Znf263		tr|Q8CF60|Q8CF60_MOUSE Zinc finger protein 263 OS=Mus musculus (Mouse) OX=10090 GN=Zfp263 PE=1 SV=1	1	S157	TAGESPSFKLEPM	GAEVLLEEPLPLET(0.079)AGES(0.365)PS(0.556)FK	17604	18090	18631	47348	29591	27479	38930	17705	25418.2	28426.2	1.11834	0.73586	14.1036	14.1429	14.1854	15.531	14.8529	14.746	15.2486	14.1119	14.4907	14.7398	Q8CF60S157	0.249106	0.574367	0.240811	0.249106	0.240811
Q9Z0H7	Bcl10	B-cell lymphoma/leukemia 10	sp|Q9Z0H7|BCL10_MOUSE B-cell lymphoma/leukemia 10 OS=Mus musculus (Mouse) OX=10090 GN=Bcl10 PE=1 SV=1	1	S138	NLSRCNSDESNLS	CNS(0.506)DES(0.457)NLS(0.036)EK	21879	50886	49628	42893	43101	42600	54872	46856	41321.5	46857.2	1.13397	0.476301	14.4173	15.635	15.5989	15.3885	15.3954	15.3786	15.7438	15.5159	15.2599	15.5084	Q9Z0H7S138	0.248542	0.436526	0.35999	0.248542	0.35999
Q60875	Arhgef2	Rho guanine nucleotide exchange factor 2	sp|Q60875|ARHG2_MOUSE Rho guanine nucleotide exchange factor 2 OS=Mus musculus (Mouse) OX=10090 GN=Arhgef2 PE=1 SV=4	1	S931	EAQELGSPEDRLQ	EAQELGS(1)PEDR	171180	283920	185660	198050	193790	237850	295160	261490	209702	247072	1.1782	0.302056	17.3852	18.1151	17.5023	17.5955	17.5641	17.8597	18.1711	17.9964	17.6495	17.8978	Q60875S931	0.248318	0.2731	0.563678	0.248318	0.563678
Q9WVL3	Slc12a7	Solute carrier family 12 member 7	sp|Q9WVL3|S12A7_MOUSE Solute carrier family 12 member 7 OS=Mus musculus (Mouse) OX=10090 GN=Slc12a7 PE=1 SV=1	1	S50	GNPRENSPFINNV	ENS(1)PFINNVEVER	23983	23913	19342	24453	25970	20224	32785	31324	22922.8	27575.8	1.20299	0.183647	14.5497	14.5455	14.2394	14.5777	14.6646	14.3038	15.0007	14.935	14.4781	14.726	Q9WVL3S50	0.247916	0.211812	0.674049	0.247916	0.674049
Q80TZ9	Rere	Arginine-glutamic acid dipeptide repeats protein	sp|Q80TZ9|RERE_MOUSE Arginine-glutamic acid dipeptide repeats protein OS=Mus musculus (Mouse) OX=10090 GN=Rere PE=1 SV=3	1;2	S613	RSSGRNSPSAAST	NS(0.991)PS(0.009)AAS(0.005)T(0.004)S(0.164)S(0.819)NDS(0.007)K	202090	246280	217580	226490	249600	203650	322030	297720	223110	268250	1.20232	0.156088	17.6246	17.9099	17.7312	17.7891	17.9293	17.6357	18.2968	18.1836	17.7637	18.0114	Q80TZ9S613	0.247643	0.169192	0.771619	0.247643	0.771619
Q9CXE2	Bcl7a	B-cell CLL/lymphoma 7 protein family member A	sp|Q9CXE2|BCL7A_MOUSE B-cell CLL/lymphoma 7 protein family member A OS=Mus musculus (Mouse) OX=10090 GN=Bcl7a PE=2 SV=1	1	S114	ENSSNSSPAPETN	QENS(0.001)S(0.004)NS(0.138)S(0.856)PAPETNPPVPSDGTEAK	31774	39185	30092	42096	37542	42960	43860	44160	35786.8	42130.5	1.17727	0.100891	14.9556	15.258	14.8771	15.3614	15.1962	15.3907	15.4206	15.4305	15.113	15.3595	Q9CXE2S114	0.246484	0.104521	0.980797	0.246484	0.980797
Q8BH82	Napepld	N-acyl-phosphatidylethanolamine-hydrolyzing phospholipase D	sp|Q8BH82|NAPEP_MOUSE N-acyl-phosphatidylethanolamine-hydrolyzing phospholipase D OS=Mus musculus (Mouse) OX=10090 GN=Napepld PE=1 SV=1	1	S269	NKVLWGSWSVLGP	VLWGS(0.756)WS(0.244)VLGPWSR	536320	520750	437490	944790	800890	629390	815340	552220	609838	699460	1.14696	0.519042	19.0327	18.9902	18.7389	19.8496	19.6112	19.2636	19.637	19.0749	19.1529	19.3967	Q8BH82S269	0.243819	0.413103	0.383941	0.243819	0.383941
P54726	Rad23a	UV excision repair protein RAD23 homolog A	sp|P54726|RD23A_MOUSE UV excision repair protein RAD23 homolog A OS=Mus musculus (Mouse) OX=10090 GN=Rad23a PE=1 SV=2	1	S123	TSREDKSPSEEST	EDKS(0.795)PS(0.189)EES(0.016)T(0.001)TTTSPESISGSVPSSGSSGR	45339	54703	60645	64023	81584	52734	71559	61380	56177.5	66814.2	1.18934	0.204327	15.4685	15.7393	15.8881	15.9663	16.316	15.6864	16.1268	15.9055	15.7656	16.0087	P54726S123	0.243143	0.213897	0.669796	0.243143	0.669796
Q9D5V6	Syap1	Synapse-associated protein 1	sp|Q9D5V6|SYAP1_MOUSE Synapse-associated protein 1 OS=Mus musculus (Mouse) OX=10090 GN=Syap1 PE=1 SV=1	1	T262	EAVRPKTPPVVIK	PKT(1)PPVVIK	632400	892700	644500	607080	822210	689340	877500	868950	694170	814500	1.17334	0.181137	19.2705	19.7678	19.2978	19.2115	19.6491	19.3949	19.743	19.7289	19.3869	19.629	Q9D5V6T262	0.242079	0.161269	0.792449	0.242079	0.792449
P13405	Rb1	Retinoblastoma-associated protein	sp|P13405|RB_MOUSE Retinoblastoma-associated protein OS=Mus musculus (Mouse) OX=10090 GN=Rb1 PE=1 SV=2	1	S800	GGNIYISPLKSPY	IPGGNIYIS(1)PLK	17365	27136	21284	17589	20468	25135	29838	22366	20843.5	24451.8	1.17311	0.282613	14.0839	14.7279	14.3775	14.1024	14.3211	14.6174	14.8649	14.449	14.3229	14.5631	P13405S800	0.240173	0.255606	0.592428	0.240173	0.592428
Q69ZA1	Cdk13	Cyclin-dependent kinase 13	sp|Q69ZA1|CDK13_MOUSE Cyclin-dependent kinase 13 OS=Mus musculus (Mouse) OX=10090 GN=Cdk13 PE=1 SV=3	1	S664	GDDLSKSPEEKKT	CLLADLPLPPELPGGDDLS(0.188)KS(0.812)PEEK	38759	50732	58539	76333	66861	60054	76674	55442	56090.8	64757.8	1.15452	0.379103	15.2422	15.6306	15.8371	16.22	16.0289	15.874	16.2264	15.7587	15.7325	15.972	Q69ZA1S664	0.239502	0.33348	0.476931	0.239502	0.476931
Q0VG18	Smim24	Small integral membrane protein 24	sp|Q0VG18|SIM24_MOUSE Small integral membrane protein 24 OS=Mus musculus (Mouse) OX=10090 GN=Smim24 PE=1 SV=1	1;2	S109	ELEEKESSDEERG	GGQSNEALELEEKES(1)S(1)DEERGK	393990	386850	352930	433550	379390	480210	512290	485330	391830	464305	1.18497	0.073926	18.5878	18.5614	18.429	18.7258	18.5333	18.8733	18.9666	18.8886	18.576	18.8155	Q0VG18S109	0.23944	0.0801361	1.09617	0.23944	1.09617
Q8BI84	Mia3	Melanoma inhibitory activity protein 3	sp|Q8BI84|TGO1_MOUSE Transport and Golgi organization protein 1 homolog OS=Mus musculus (Mouse) OX=10090 GN=Mia3 PE=1 SV=2	1	S1915	EEAKPASPSSVQD	EEAKPAS(1)PSSVQDR	190600	295880	247680	296370	282970	250810	343550	329220	257632	301638	1.17081	0.229773	17.5402	18.1747	17.9181	18.177	18.1103	17.9362	18.3902	18.3287	17.9525	18.1913	Q8BI84S1915	0.238845	0.2392	0.621239	0.238845	0.621239
Q6A0A2	Larp4b	La-related protein 4B	sp|Q6A0A2|LAR4B_MOUSE La-related protein 4B OS=Mus musculus (Mouse) OX=10090 GN=Larp4b PE=1 SV=2	1;2	S739	QNTPPKSPQ____	EQNT(1)PPKS(1)PQ	45989	47783	58426	48649	52144	39283	79195	74660	50211.8	61320.5	1.22124	0.301848	15.489	15.5442	15.8343	15.5701	15.6702	15.2616	16.2731	16.188	15.6094	15.8483	Q6A0A2S739	0.238836	0.374112	0.426998	0.238836	0.426998
Q6XZL8	Dot1l	Histone-lysine N-methyltransferase, H3 lysine-79 specific	tr|Q6XZL8|Q6XZL8_MOUSE Histone-lysine N-methyltransferase, H3 lysine-79 specific OS=Mus musculus (Mouse) OX=10090 GN=Dot1l PE=1 SV=1	1	S1214	ISLESKSPPKTLE	IATIS(0.004)LES(0.151)KS(0.845)PPK	20202	21639	17612	17713	26920	22202	23545	18774	19291.5	22860.2	1.18499	0.117303	14.3022	14.4013	14.1043	14.1125	14.7164	14.4384	14.5231	14.1964	14.2301	14.4686	Q6XZL8S1214	0.238506	0.11677	0.932669	0.238506	0.932669
Q6NXN1	Szrd1	SUZ domain-containing protein 1	sp|Q6NXN1|SZRD1_MOUSE SUZ domain-containing protein 1 OS=Mus musculus (Mouse) OX=10090 GN=Szrd1 PE=1 SV=1	1	S107	RILGSASPEEEQE	ILGSAS(1)PEEEQEKPILDRPTR	104520	147470	132760	134400	137740	150640	169960	150970	129788	152328	1.17367	0.0912043	16.6734	17.1701	17.0185	17.0362	17.0716	17.2007	17.3748	17.2039	16.9745	17.2128	Q6NXN1S107	0.238239	0.100503	0.997819	0.238239	0.997819
Q8BGD9	Eif4b	Eukaryotic translation initiation factor 4B	sp|Q8BGD9|IF4B_MOUSE Eukaryotic translation initiation factor 4B OS=Mus musculus (Mouse) OX=10090 GN=Eif4b PE=1 SV=1	1	S445	RRESEKSLENETL	ES(0.001)EKS(0.999)LENETLNK	121620	160850	104750	91686	131510	106840	170610	151610	119726	140142	1.17052	0.353535	16.892	17.2954	16.6766	16.4844	17.0048	16.7051	17.3803	17.21	16.8371	17.0751	Q8BGD9S445	0.237968	0.334165	0.476039	0.237968	0.476039
Q8VCA8	Scrn2	Secernin-2	sp|Q8VCA8|SCRN2_MOUSE Secernin-2 OS=Mus musculus (Mouse) OX=10090 GN=Scrn2 PE=1 SV=1	1	T403	LLTGEQTPPAQGL	GLLT(0.002)GEQT(0.998)PPAQGLGSLFQAFVER	5793.7	4582.3	5526.1	5101.9	5309.8	6566.5	7522.4	5504.1	5251	6225.7	1.18562	0.142198	12.5003	12.1619	12.432	12.3168	12.3744	12.6809	12.877	12.4263	12.3527	12.5897	Q8VCA8T403	0.236907	0.137652	0.861219	0.236907	0.861219
O35737	Hnrnph1	Heterogeneous nuclear ribonucleoprotein H;Heterogeneous nuclear ribonucleoprotein H, N-terminally processed;Heterogeneous nuclear ribonucleoprotein H2	sp|O35737|HNRH1_MOUSE Heterogeneous nuclear ribonucleoprotein H OS=Mus musculus (Mouse) OX=10090 GN=Hnrnph1 PE=1 SV=3;sp|P70333|HNRH2_MOUSE Heterogeneous nuclear ribonucleoprotein H2 OS=Mus musculus (Mouse) OX=10090 GN=Hnrnph2 PE=1 SV=1	1	S104	KHTGPNSPDTAND	HTGPNS(1)PDTANDGFVR	754220	1298100	1006300	1075900	1118900	908400	1461300	1374600	1033630	1215800	1.17624	0.320654	19.5246	20.308	19.9406	20.0371	20.0936	19.793	20.4788	20.3906	19.9526	20.189	O35737S104	0.23642	0.333764	0.476561	0.23642	0.476561
Q3TQI7	#N/A	Uncharacterized protein C9orf78 homolog	sp|Q3TQI7|TLS1_MOUSE Telomere length and silencing protein 1 homolog OS=Mus musculus (Mouse) OX=10090 GN=MGI:2385132 PE=1 SV=2	1	S261	KPEPERSPPNRKR	VGDTEKPEPERS(1)PPNR	46088	75752	56409	52797	56453	55717	81555	77884	57761.5	67902.2	1.17556	0.320375	15.4921	16.209	15.7836	15.6882	15.7848	15.7658	16.3155	16.249	15.7932	16.0288	Q3TQI7S261	0.235553	0.306893	0.513013	0.235553	0.513013
Q8R1U2	Cgref1	Cell growth regulator with EF hand domain protein 1	sp|Q8R1U2|CGRE1_MOUSE Cell growth regulator with EF hand domain protein 1 OS=Mus musculus (Mouse) OX=10090 GN=Cgref1 PE=1 SV=1	1	S217	GKVDTLSPEEEAR	VDT(0.025)LS(0.975)PEEEAR	79169	88145	77075	92441	86942	74425	127410	115840	84207.5	101154	1.20125	0.235284	16.2726	16.4276	16.234	16.4962	16.4078	16.1835	16.9591	16.8218	16.3576	16.593	Q8R1U2S217	0.235425	0.262475	0.580912	0.235425	0.580912
Q8K019	Bclaf1	Bcl-2-associated transcription factor 1	sp|Q8K019|BCLF1_MOUSE Bcl-2-associated transcription factor 1 OS=Mus musculus (Mouse) OX=10090 GN=Bclaf1 PE=1 SV=2	1	S756	SSSSSASPSSPSS	SSSS(0.002)S(0.092)AS(0.608)PS(0.251)S(0.046)PS(0.002)SR	2169.9	2593	2136.2	2857	2463.7	1918.7	3751.9	3709.7	2439.02	2961	1.21401	0.327825	11.0834	11.3404	11.0608	11.4803	11.2666	10.9059	11.8734	11.8571	11.2412	11.4758	Q8K019S756	0.23452	0.397746	0.400394	0.23452	0.400394
Q9D2U5	Naa38	N-alpha-acetyltransferase 38, NatC auxiliary subunit	sp|Q9D2U5|LSMD1_MOUSE N-alpha-acetyltransferase 38, NatC auxiliary subunit OS=Mus musculus (Mouse) OX=10090 GN=Naa38 PE=1 SV=1	1;2	S29	SSSAGDSDGEQED	QSSSSAGDS(1)DGEQEDSPATR	100450	115410	77828	130240	94208	117080	164530	124020	105982	124960	1.17906	0.342805	16.6161	16.8164	16.248	16.9908	16.5236	16.8371	17.328	16.9202	16.6678	16.9022	Q9D2U5S29	0.23439	0.347391	0.459181	0.23439	0.459181
P52479	Usp10	Ubiquitin carboxyl-terminal hydrolase 10	sp|P52479|UBP10_MOUSE Ubiquitin carboxyl-terminal hydrolase 10 OS=Mus musculus (Mouse) OX=10090 GN=Usp10 PE=1 SV=3	1	S359	YVETKCSPPVPSP	CS(1)PPVPSPLASEK	135670	230980	178640	226340	207970	178890	285970	227970	192908	225200	1.1674	0.350054	17.0497	17.8174	17.4467	17.7881	17.666	17.4487	18.1255	17.7985	17.5255	17.7597	P52479S359	0.234185	0.345308	0.461793	0.234185	0.461793
O35671	Itgb1bp1	Integrin beta-1-binding protein 1	sp|O35671|ITBP1_MOUSE Integrin beta-1-binding protein 1 OS=Mus musculus (Mouse) OX=10090 GN=Itgb1bp1 PE=1 SV=1	1	S41	RSSTVASLDTDST	SSTVAS(1)LDTDSTK	24718	33050	30170	28712	25356	46306	29753	38679	29162.5	35023.5	1.20098	0.284077	14.5933	15.0124	14.8808	14.8094	14.63	15.4989	14.8607	15.2393	14.824	15.0572	O35671S41	0.233283	0.314218	0.502769	0.233283	0.502769
Q501J7	Phactr4	Phosphatase and actin regulator 4	sp|Q501J7|PHAR4_MOUSE Phosphatase and actin regulator 4 OS=Mus musculus (Mouse) OX=10090 GN=Phactr4 PE=1 SV=2	1	S174	PPKRPLSSSCEAK	RPLS(0.636)S(0.354)S(0.01)CEAK	76332	106950	84208	101300	102320	90051	123380	116480	92197.5	108058	1.17202	0.175369	16.22	16.7066	16.3617	16.6283	16.6427	16.4585	16.9127	16.8297	16.4791	16.7109	Q501J7S174	0.231783	0.178738	0.747784	0.231783	0.747784
Q8BTI8	Srrm2	Serine/arginine repetitive matrix protein 2	sp|Q8BTI8|SRRM2_MOUSE Serine/arginine repetitive matrix protein 2 OS=Mus musculus (Mouse) OX=10090 GN=Srrm2 PE=1 SV=3	1	S393	EPVNPSSEASPTR	PLAAIPSSQEPVNPS(0.128)S(0.501)EAS(0.35)PT(0.022)R	7147	7303	7522.2	8333	9571.8	6522.1	11797	8446.4	7576.3	9084.33	1.19905	0.231509	12.8031	12.8343	12.8769	13.0246	13.2246	12.6711	13.5261	13.0441	12.8847	13.1165	Q8BTI8S393	0.231748	0.257556	0.589128	0.231748	0.589128
Q60575	Kif1b	Kinesin-like protein KIF1B	sp|Q60575|KIF1B_MOUSE Kinesin-like protein KIF1B OS=Mus musculus (Mouse) OX=10090 GN=Kif1b PE=1 SV=2	1	S1658	EANSRASSPCQEF	AS(0.557)S(0.443)PCQEFEQFQIVPTVETPYLAR	21180	26513	18335	40625	36123	48740	27085	16644	26663.2	32148	1.2057	0.539092	14.3704	14.6944	14.1623	15.3101	15.1406	15.5728	14.7252	14.0227	14.6343	14.8653	Q60575S1658	0.231037	0.597161	0.223909	0.231037	0.223909
G5E829	Atp2b1	Plasma membrane calcium-transporting ATPase 1;Plasma membrane calcium-transporting ATPase 2	sp|G5E829|AT2B1_MOUSE Plasma membrane calcium-transporting ATPase 1 OS=Mus musculus (Mouse) OX=10090 GN=Atp2b1 PE=1 SV=1;sp|Q9R0K7|AT2B2_MOUSE Plasma membrane calcium-transporting ATPase 2 OS=Mus musculus (Mouse) OX=10090 GN=Atp2b2 PE=1 SV=2	1	S1137	GLEKPESRSSIHN	SSLYEGLEKPES(1)R	21914	24021	21759	28315	26352	22170	31646	33195	24002.2	28340.8	1.18075	0.191938	14.4196	14.552	14.4093	14.7893	14.6856	14.4363	14.9497	15.0187	14.5425	14.7726	G5E829S1137	0.230046	0.200038	0.698889	0.230046	0.698889
Q4VBD2	Tapt1	Transmembrane anterior posterior transformation protein 1	sp|Q4VBD2|TAPT1_MOUSE Transmembrane anterior posterior transformation protein 1 OS=Mus musculus (Mouse) OX=10090 GN=Tapt1 PE=1 SV=2	1	T526	SDQFLTTPDGDEK	ENVIPLLVTSNS(0.001)DQFLT(0.224)T(0.775)PDGDEKDITQENSELK	20127	19982	16917	24982	26704	22824	26054	20226	20502	23952	1.16828	0.175268	14.2968	14.2864	14.0462	14.6086	14.7048	14.4783	14.6692	14.3039	14.3095	14.539	Q4VBD2T526	0.229532	0.171927	0.764656	0.229532	0.764656
Q8K310	Matr3	Matrin-3	sp|Q8K310|MATR3_MOUSE Matrin-3 OS=Mus musculus (Mouse) OX=10090 GN=Matr3 PE=1 SV=1	1	S630	KEQEEKSGEDGEK	EQEEKS(1)GEDGEK	185090	191110	135550	206060	252260	119930	286940	214990	179452	218530	1.21776	0.35629	17.4979	17.544	17.0485	17.6527	17.9446	16.8718	18.1304	17.7139	17.4358	17.6652	Q8K310S630	0.229401	0.484624	0.314595	0.229401	0.314595
Q3TRM4	Pnpla6	Neuropathy target esterase	sp|Q3TRM4|PLPL6_MOUSE Patatin-like phospholipase domain-containing protein 6 OS=Mus musculus (Mouse) OX=10090 GN=Pnpla6 PE=1 SV=2	1;2	S1319	SRDEGGSPEGASP	DEGGS(1)PEGASPSTASEVEEEK	87442	75732	68394	69104	91966	63378	113700	89016	75168	89515	1.19087	0.247854	16.416	16.2086	16.0616	16.0765	16.4888	15.9517	16.7949	16.4418	16.1907	16.4193	Q3TRM4S1319	0.22861	0.280454	0.552138	0.22861	0.552138
Q52KI8	Srrm1	Serine/arginine repetitive matrix protein 1	sp|Q52KI8|SRRM1_MOUSE Serine/arginine repetitive matrix protein 1 OS=Mus musculus (Mouse) OX=10090 GN=Srrm1 PE=1 SV=2	1;2	S797	SRSVSGSPEPAAK	S(0.015)VS(0.987)GS(0.999)PEPAAK	348990	908600	576960	808210	460960	634490	1069600	888420	660690	763368	1.15541	0.596394	18.4128	19.7933	19.1381	19.6244	18.8143	19.2752	20.0286	19.7609	19.2421	19.4698	Q52KI8S797	0.227612	0.598494	0.222941	0.227612	0.222941
Q3TXS7	Psmd1	26S proteasome non-ATPase regulatory subunit 1	sp|Q3TXS7|PSMD1_MOUSE 26S proteasome non-ATPase regulatory subunit 1 OS=Mus musculus (Mouse) OX=10090 GN=Psmd1 PE=1 SV=1	1;2	T311	SAVAGKTPDASPE	TASAVAGKT(1)PDAS(1)PEPK	29842	36212	37681	33053	44239	31708	48631	37032	34197	40402.5	1.18146	0.184718	14.8651	15.1442	15.2015	15.0125	15.433	14.9526	15.5696	15.1765	15.0558	15.2829	Q3TXS7T311	0.227096	0.196016	0.70771	0.227096	0.70771
Q0VG18	Smim24	Small integral membrane protein 24	sp|Q0VG18|SIM24_MOUSE Small integral membrane protein 24 OS=Mus musculus (Mouse) OX=10090 GN=Smim24 PE=1 SV=1	1;2	S110	LEEKESSDEERGK	GGQSNEALELEEKES(1)S(1)DEER	489360	494030	437390	534220	465970	596050	636450	599440	488750	574478	1.1754	0.0888724	18.9005	18.9142	18.7386	19.0271	18.8299	19.1851	19.2797	19.1933	18.8951	19.122	Q0VG18S110	0.226871	0.0983522	1.00722	0.226871	1.00722
Q8CJ19	Mical3	Protein-methionine sulfoxide oxidase MICAL3	sp|Q8CJ19|MICA3_MOUSE [F-actin]-monooxygenase MICAL3 OS=Mus musculus (Mouse) OX=10090 GN=Mical3 PE=1 SV=2	1	S1131	ELELRVSENEEEK	AELELRVS(1)ENEEEKPSDAPK	22815	37460	34616	33961	36730	36639	45278	30925	32213	37393	1.1608	0.2812	14.4777	15.1931	15.0792	15.0516	15.1647	15.1611	15.4665	14.9165	14.9504	15.1772	Q8CJ19S1131	0.226818	0.291283	0.535685	0.226818	0.535685
Q9Z131	Sh3bp5	SH3 domain-binding protein 5	sp|Q9Z131|3BP5_MOUSE SH3 domain-binding protein 5 OS=Mus musculus (Mouse) OX=10090 GN=Sh3bp5 PE=1 SV=3	1;2	S379	ECSGASSPECEVE	S(0.951)ECS(0.047)GAS(0.061)S(0.94)PECEVER	21887	36791	27823	34252	32203	30224	40747	36099	30188.2	34818.2	1.15337	0.299304	14.4178	15.1671	14.764	15.0639	14.9749	14.8834	15.3144	15.1397	14.8532	15.0781	Q9Z131S379	0.224912	0.28891	0.539238	0.224912	0.539238
O08784	Tcof1	Treacle protein	sp|O08784|TCOF_MOUSE Treacle protein OS=Mus musculus (Mouse) OX=10090 GN=Tcof1 PE=1 SV=1	1	S853	SVNRNSSPAVPAP	NS(0.24)S(0.76)PAVPAPTPEGVQAVNTTK	27332	32353	27526	28516	34982	26619	38200	36334	28931.8	34033.8	1.17635	0.119631	14.7383	14.9816	14.7485	14.7995	15.0943	14.7002	15.2213	15.149	14.817	15.0412	O08784S853	0.224226	0.134263	0.872044	0.224226	0.872044
Q9DCT6	Bap18	Chromatin complexes subunit BAP18	sp|Q9DCT6|BAP18_MOUSE Chromatin complexes subunit BAP18 OS=Mus musculus (Mouse) OX=10090 GN=Bap18 PE=1 SV=1	1	S96	IPLPAESPKKGPK	VYEDSGIPLPAES(1)PK	29222	37428	37140	42410	42040	38901	47694	41121	36550	42439	1.16112	0.125187	14.8348	15.1918	15.1807	15.3721	15.3595	15.2475	15.5415	15.3276	15.1449	15.369	Q9DCT6S96	0.224175	0.131255	0.881884	0.224175	0.881884
Q99MK8	Grk2	Beta-adrenergic receptor kinase 1	sp|Q99MK8|ARBK1_MOUSE Beta-adrenergic receptor kinase 1 OS=Mus musculus (Mouse) OX=10090 GN=Grk2 PE=1 SV=2	1	S670	MKNKPRSPVVELS	NKPRS(1)PVVELSK	16337	16934	18453	16361	18621	17152	23141	21015	17021.2	19982.2	1.17396	0.0805366	13.9959	14.0476	14.1716	13.998	14.1846	14.0661	14.4982	14.3591	14.0533	14.277	Q99MK8S670	0.223749	0.0743238	1.12887	0.223749	1.12887
P10637	Mapt	Microtubule-associated protein tau	sp|P10637|TAU_MOUSE Microtubule-associated protein tau OS=Mus musculus (Mouse) OX=10090 GN=Mapt PE=1 SV=3	1;2;3	S688	AEIVYKSPVVSGD	S(1)PVVS(0.006)GDT(0.053)S(0.941)PR	133170	125050	75305	156320	129630	100460	169050	165440	122461	141145	1.15257	0.457559	17.0229	16.9321	16.2005	17.2541	16.984	16.6163	17.3671	17.3359	16.8524	17.0758	P10637S688	0.223421	0.467065	0.330623	0.223421	0.330623
Q6ZQ58	Larp1	La-related protein 1	sp|Q6ZQ58|LARP1_MOUSE La-related protein 1 OS=Mus musculus (Mouse) OX=10090 GN=Larp1 PE=1 SV=3	1	S828	TASISSSPSEGTP	TASIS(0.012)S(0.096)S(0.794)PS(0.096)EGT(0.001)PAVGSYGCTPQSLPK	120610	126950	128090	179070	178130	154740	206970	114230	138680	163518	1.1791	0.337484	16.88	16.9539	16.9668	17.4502	17.4426	17.2395	17.6591	16.8016	17.0627	17.2857	Q6ZQ58S828	0.222962	0.35908	0.444809	0.222962	0.444809
Q9R0L6	Pcm1	Pericentriolar material 1 protein	sp|Q9R0L6|PCM1_MOUSE Pericentriolar material 1 protein OS=Mus musculus (Mouse) OX=10090 GN=Pcm1 PE=1 SV=2	1	S859	GLAETSSPVAISL	QGLAETS(0.029)S(0.97)PVAISLR	37414	40246	34352	42334	44846	30816	59549	49366	38586.5	46144.2	1.19587	0.269306	15.1913	15.2966	15.0681	15.3695	15.4527	14.9114	15.8618	15.5912	15.2314	15.4543	Q9R0L6S859	0.222905	0.330147	0.481292	0.222905	0.481292
Q9Z204	Hnrnpc	Heterogeneous nuclear ribonucleoproteins C1/C2	sp|Q9Z204|HNRPC_MOUSE Heterogeneous nuclear ribonucleoproteins C1/C2 OS=Mus musculus (Mouse) OX=10090 GN=Hnrnpc PE=1 SV=1	1;2	S241	EMKNEKSEEEQSS	NEKS(1)EEEQSSASVK	604730	639870	525280	632950	758900	487970	920290	699590	600708	716688	1.19307	0.259512	19.2059	19.2874	19.0027	19.2717	19.5336	18.8964	19.8117	19.4162	19.192	19.4145	Q9Z204S241	0.222513	0.313862	0.503262	0.222513	0.503262
Q6P2L7	Golm2	Protein CASC4	sp|Q6P2L7|GOLM2_MOUSE Protein GOLM2 OS=Mus musculus (Mouse) OX=10090 GN=Golm2 PE=1 SV=1	1	Y398	KQAELAYNEEEDG	QAELAY(1)NEEEDGDGGEEDVQDDEER	16652	15569	11480	15241	17506	17135	21906	12770	14735.5	17329.2	1.17602	0.279049	14.0234	13.9264	13.4868	13.8957	14.0956	14.0647	14.419	13.6405	13.8331	14.0549	Q6P2L7Y398	0.221857	0.307387	0.512315	0.221857	0.512315
Q62448	Eif4g2	Eukaryotic translation initiation factor 4 gamma 2	sp|Q62448|IF4G2_MOUSE Eukaryotic translation initiation factor 4 gamma 2 OS=Mus musculus (Mouse) OX=10090 GN=Eif4g2 PE=1 SV=2	1	T507	QPPRTQTPPLGQT	T(0.069)QT(0.931)PPLGQTPQLGLK	408110	552210	465300	667150	558610	514090	777180	579340	523192	607305	1.16077	0.339462	18.6386	19.0749	18.8278	19.3477	19.0915	18.9717	19.5679	19.1441	18.9722	19.1938	Q62448T507	0.221543	0.313094	0.504325	0.221543	0.504325
Q80YR9	Rbm12b1	RNA-binding protein 12B-B;RNA-binding protein 12B-A	sp|Q66JV4|R12BB_MOUSE RNA-binding protein 12B-B OS=Mus musculus (Mouse) OX=10090 GN=Rbm12b2 PE=2 SV=2;sp|Q80YR9|R12BA_MOUSE RNA-binding protein 12B-A OS=Mus musculus (Mouse) OX=10090 GN=Rbm12b1 PE=1 SV=2	1	S279	PRARSRSPLGFYV	S(1)PLGFYVHLK	14328	15622	8532.4	16814	19001	10550	20835	14187	13824.1	16143.2	1.16776	0.464303	13.8065	13.9313	13.0587	14.0374	14.2138	13.365	14.3467	13.7923	13.7085	13.9294	Q80YR9S279	0.220949	0.507826	0.294285	0.220949	0.294285
Q3B7Z2	Osbp	Oxysterol-binding protein 1	sp|Q3B7Z2|OSBP1_MOUSE Oxysterol-binding protein 1 OS=Mus musculus (Mouse) OX=10090 GN=Osbp PE=1 SV=3	1;2	S383	SNISGASSDVSLD	TGSNISGAS(0.98)S(0.02)DVSLDEQYK	65399	73989	61511	80314	60918	70593	116000	88328	70303.2	83959.8	1.19425	0.327536	15.997	16.175	15.9086	16.2934	15.8946	16.1072	16.8238	16.4306	16.0935	16.314	Q3B7Z2S383	0.220561	0.35533	0.449369	0.220561	0.449369
Q8BI72	Cdkn2aip	CDKN2A-interacting protein	sp|Q8BI72|CARF_MOUSE CDKN2A-interacting protein OS=Mus musculus (Mouse) OX=10090 GN=Cdkn2aip PE=1 SV=1	1	S169	AQQENSSPSRGSS	SAAQQENS(0.002)S(0.997)PS(0.001)R	13883	39543	30873	24887	20489	24646	40290	38091	27296.5	30879	1.13124	0.640106	13.761	15.2711	14.9141	14.6031	14.3226	14.5891	15.2981	15.2172	14.6373	14.8567	Q8BI72S169	0.219399	0.60398	0.218978	0.219399	0.218978
Q8K1I3	Spp2	Secreted phosphoprotein 24	sp|Q8K1I3|SPP24_MOUSE Secreted phosphoprotein 24 OS=Mus musculus (Mouse) OX=10090 GN=Spp2 PE=1 SV=2	1	S162	YLLGFLSDESRSE	NDYLLGFLS(1)DESR	115630	171060	125920	146550	137680	129550	204030	183870	139790	163782	1.17163	0.312227	16.8192	17.3841	16.9421	17.161	17.071	16.9831	17.6384	17.4883	17.0766	17.2952	Q8K1I3S162	0.218594	0.320375	0.494342	0.218594	0.494342
Q5I012	Slc38a10	Putative sodium-coupled neutral amino acid transporter 10	sp|Q5I012|S38AA_MOUSE Putative sodium-coupled neutral amino acid transporter 10 OS=Mus musculus (Mouse) OX=10090 GN=Slc38a10 PE=1 SV=2	1	T948	PQAIFDTGQGSHP	FHPEPQAIFDT(0.691)GQGS(0.309)HPEVR	31964	33721	30353	31224	36540	33489	43863	34838	31815.5	37182.5	1.16869	0.0684753	14.9642	15.0414	14.8896	14.9304	15.1572	15.0314	15.4207	15.0884	14.9564	15.1744	Q5I012T948	0.21806	0.0552165	1.25793	0.21806	1.25793
P46938	Yap1	Transcriptional coactivator YAP1	sp|P46938|YAP1_MOUSE Transcriptional coactivator YAP1 OS=Mus musculus (Mouse) OX=10090 GN=Yap1 PE=1 SV=2	1	S94	SHSRQASTDAGTA	QAS(0.731)T(0.269)DAGTAGALTPQHVR	30221	29743	21825	25137	26226	30533	34046	33074	26731.5	30969.8	1.15855	0.161233	14.8833	14.8603	14.4137	14.6175	14.6787	14.8981	15.0552	15.0134	14.6937	14.9113	P46938S94	0.217664	0.169524	0.770769	0.217664	0.770769
Q6Y7W8	Gigyf2	PERQ amino acid-rich with GYF domain-containing protein 2	sp|Q6Y7W8|GGYF2_MOUSE GRB10-interacting GYF protein 2 OS=Mus musculus (Mouse) OX=10090 GN=Gigyf2 PE=1 SV=2	1	T383	SSARPGTPSDHQP	PGT(0.942)PS(0.058)DHQPQEATQFER	108540	127340	95236	96415	111020	93624	140850	158260	106883	125938	1.17829	0.287537	16.7279	16.9583	16.5392	16.557	16.7605	16.5146	17.1038	17.2719	16.6956	16.9127	Q6Y7W8T383	0.217101	0.31042	0.508051	0.217101	0.508051
Q6PDM2	Srsf1	Serine/arginine-rich splicing factor 1	sp|Q6PDM2|SRSF1_MOUSE Serine/arginine-rich splicing factor 1 OS=Mus musculus (Mouse) OX=10090 GN=Srsf1 PE=1 SV=3	1;2	S199	KVDGPRSPSYGRS	VDGPRS(1)PSYGR	345310	1215000	958300	969520	555050	840380	1389200	1096300	872032	970232	1.11261	0.715568	18.3975	20.2125	19.8701	19.8869	19.0823	19.6807	20.4058	20.0642	19.5918	19.8082	Q6PDM2S199	0.216472	0.677273	0.169236	0.216472	0.169236
Q5HZI1	Mtus1	Microtubule-associated tumor suppressor 1 homolog	sp|Q5HZI1|MTUS1_MOUSE Microtubule-associated tumor suppressor 1 homolog OS=Mus musculus (Mouse) OX=10090 GN=Mtus1 PE=1 SV=2	1	S141	KPCECRSDDDYAC	FDPLKPCECRS(1)DDDYACGDSPEVLELK	15402	13949	12816	15063	16473	15634	17934	16343	14307.5	16596	1.15995	0.0235679	13.9108	13.7679	13.6457	13.8787	14.0078	13.9324	14.1304	13.9964	13.8008	14.0168	Q5HZI1S141	0.215981	0.02526	1.59757	0.215981	1.59757
O88343	Slc4a4	Electrogenic sodium bicarbonate cotransporter 1	sp|O88343|S4A4_MOUSE Electrogenic sodium bicarbonate cotransporter 1 OS=Mus musculus (Mouse) OX=10090 GN=Slc4a4 PE=1 SV=2	1;2	S1026	KKKKKGSLDSDND	KGS(0.997)LDS(0.003)DNDDSDCPYSEK	22464	21284	16289	16067	27419	14920	24572	22622	19026	22383.2	1.17646	0.327518	14.4553	14.3775	13.9916	13.9718	14.7429	13.865	14.5847	14.4654	14.1991	14.4145	O88343S1026	0.215446	0.384632	0.414954	0.215446	0.414954
O35326	Srsf5	Serine/arginine-rich splicing factor 5	sp|O35326|SRSF5_MOUSE Serine/arginine-rich splicing factor 5 OS=Mus musculus (Mouse) OX=10090 GN=Srsf5 PE=1 SV=2	1;2	S247	SSSRSKSPASVDR	SKS(1)PASVDR	363870	411470	301680	559260	273530	420300	677890	588740	409070	490115	1.19812	0.47047	18.4731	18.6504	18.2027	19.0932	18.0613	18.6811	19.3707	19.1673	18.6048	18.8201	O35326S247	0.215263	0.55697	0.254168	0.215263	0.254168
O35887	Calu	Calumenin	sp|O35887|CALU_MOUSE Calumenin OS=Mus musculus (Mouse) OX=10090 GN=Calu PE=1 SV=1	1	S69	QLTPEESKERLGK	SFDQLTPEES(1)KER	79371	126100	105570	112800	119990	108920	149600	110410	105960	122230	1.15355	0.277775	16.2763	16.9442	16.6878	16.7834	16.8726	16.7329	17.1908	16.7525	16.6729	16.8872	O35887S69	0.214236	0.272606	0.564465	0.214236	0.564465
Q8VEJ9	Vps4a	Vacuolar protein sorting-associated protein 4A	sp|Q8VEJ9|VPS4A_MOUSE Vacuolar protein sorting-associated protein 4A OS=Mus musculus (Mouse) OX=10090 GN=Vps4a PE=1 SV=1	1;2	S95	QSEGKGSDSDSEG	ENQS(0.002)EGKGS(0.996)DS(0.003)DS(0.999)EGDNPEK	57867	54516	49419	70733	76818	52376	74626	66425	58133.8	67561.2	1.16217	0.236045	15.8205	15.7344	15.5928	16.1101	16.2292	15.6766	16.1874	16.0194	15.8144	16.0282	Q8VEJ9S95	0.213721	0.246452	0.608267	0.213721	0.608267
P98203	Arvcf	Armadillo repeat protein deleted in velo-cardio-facial syndrome homolog	sp|P98203|ARVC_MOUSE Armadillo repeat protein deleted in velo-cardio-facial syndrome homolog OS=Mus musculus (Mouse) OX=10090 GN=Arvcf PE=1 SV=2	1	S914	ERRTLGSDSTGDT	T(0.021)LGS(0.93)DS(0.046)T(0.003)GDTSEK	7550.1	8265.8	7382.3	6857.7	9307	8214.5	8505.4	8768.7	7513.98	8698.9	1.1577	0.0189654	12.8823	13.0129	12.8499	12.7435	13.1841	13.004	13.0542	13.0981	12.8721	13.0851	P98203S914	0.212946	0.0195567	1.70871	0.212946	1.70871
Q68FH0	Pkp4	Plakophilin-4	sp|Q68FH0|PKP4_MOUSE Plakophilin-4 OS=Mus musculus (Mouse) OX=10090 GN=Pkp4 PE=1 SV=1	1;2	S280	YSQRPASPTAVRR	PAS(1)PTAVR	179060	182900	154250	232060	178690	181350	294020	222020	187068	219020	1.17081	0.348714	17.4501	17.4807	17.2349	17.8241	17.4471	17.4684	18.1656	17.7603	17.4975	17.7104	Q68FH0S280	0.212893	0.344055	0.463372	0.212893	0.463372
O88343	Slc4a4	Electrogenic sodium bicarbonate cotransporter 1	sp|O88343|S4A4_MOUSE Electrogenic sodium bicarbonate cotransporter 1 OS=Mus musculus (Mouse) OX=10090 GN=Slc4a4 PE=1 SV=2	1;2	S1029	KKGSLDSDNDDSD	GSLDS(1)DNDDSDCPYSEK	1357500	1637000	1039900	1354200	1508900	1253900	1957900	1523500	1347150	1561050	1.15878	0.303937	20.3725	20.6426	19.988	20.369	20.5251	20.258	20.9009	20.539	20.343	20.5557	O88343S1029	0.212681	0.302258	0.519622	0.212681	0.519622
Q8R4H2	Arhgef12	Rho guanine nucleotide exchange factor 12	sp|Q8R4H2|ARHGC_MOUSE Rho guanine nucleotide exchange factor 12 OS=Mus musculus (Mouse) OX=10090 GN=Arhgef12 PE=1 SV=2	1	S1327	DIATCDSPRTSTE	TGTGDIATCDS(1)PR	43731	55939	47533	49087	49372	46701	67504	66131	49072.5	57427	1.17025	0.214728	15.4164	15.7716	15.5366	15.5831	15.5914	15.5112	16.0427	16.013	15.5769	15.7896	Q8R4H2S1327	0.212666	0.224561	0.648667	0.212666	0.648667
P26339	Chga	Chromogranin-A;Pancreastatin;Beta-granin;WE-14;Catestatin;GE-25;Serpinin-RRG;Serpinin;p-Glu serpinin precursor	sp|P26339|CMGA_MOUSE Chromogranin-A OS=Mus musculus (Mouse) OX=10090 GN=Chga PE=1 SV=1	1	S350	EEEERLSREWEDK	QEEEEEEEERLS(1)REWEDK	10891	11000	9457	11301	14114	9897.9	14111	11703	10662.2	12456.5	1.16828	0.155246	13.4108	13.4252	13.2072	13.4642	13.7848	13.2729	13.7845	13.5146	13.3768	13.5892	P26339S350	0.212369	0.169419	0.771038	0.212369	0.771038
Q9WTR1	Trpv2	Transient receptor potential cation channel subfamily V member 2	sp|Q9WTR1|TRPV2_MOUSE Transient receptor potential cation channel subfamily V member 2 OS=Mus musculus (Mouse) OX=10090 GN=Trpv2 PE=1 SV=2	1	S15	AFRLETSDGDEEG	LET(0.188)S(0.812)DGDEEGSAEVNK	23936	33358	28047	26482	26531	38498	25740	40592	27955.8	32840.2	1.17472	0.307081	14.5469	15.0257	14.7756	14.6927	14.6954	15.2325	14.6517	15.3089	14.7602	14.9721	Q9WTR1S15	0.211899	0.330732	0.480524	0.211899	0.480524
Q9ERU9	Ranbp2	E3 SUMO-protein ligase RanBP2	sp|Q9ERU9|RBP2_MOUSE E3 SUMO-protein ligase RanBP2 OS=Mus musculus (Mouse) OX=10090 GN=Ranbp2 PE=1 SV=2	1	S296	FYMHVGSLLLKMG	GHFY(0.435)MHVGS(0.565)LLLK	42058	83367	66910	61309	69615	65934	74660	75480	63411	71422.2	1.12634	0.398179	15.3601	16.3472	16.0299	15.9038	16.0871	16.0087	16.188	16.2038	15.9103	16.1219	Q9ERU9S296	0.211668	0.354006	0.450989	0.211668	0.450989
Q9Z1E4	Gys1	Glycogen [starch] synthase, muscle	sp|Q9Z1E4|GYS1_MOUSE Glycogen [starch] synthase, muscle OS=Mus musculus (Mouse) OX=10090 GN=Gys1 PE=1 SV=2	1	S698	EWPRRASCSSSTG	RAS(0.993)CS(0.007)SSTGGSK	6703.6	8545.3	7020.2	6034.5	7234	5649.7	10054	10617	7075.9	8388.67	1.18553	0.347998	12.7107	13.0609	12.7773	12.559	12.8206	12.464	13.2955	13.3741	12.777	12.9885	Q9Z1E4S698	0.211539	0.408008	0.389331	0.211539	0.389331
Q68FH0	Pkp4	Plakophilin-4	sp|Q68FH0|PKP4_MOUSE Plakophilin-4 OS=Mus musculus (Mouse) OX=10090 GN=Pkp4 PE=1 SV=1	1	S775	DLLGKESPSKDSE	LLGLNELDDLLGKES(0.841)PS(0.159)K	22317	17866	11505	21397	18336	15661	25477	24115	18271.2	20897.2	1.14372	0.467182	14.4459	14.1249	13.49	14.3851	14.1624	13.9349	14.6369	14.5576	14.1115	14.323	Q68FH0S775	0.211488	0.470028	0.327876	0.211488	0.327876
Q6TCG2	Paqr9	Progestin and adipoQ receptor family member 9	sp|Q6TCG2|PAQR9_MOUSE Membrane progesterone receptor epsilon OS=Mus musculus (Mouse) OX=10090 GN=Paqr9 PE=1 SV=2	1	S33	SASAPRSPPAATT	S(1)PPAATTKPLLR	46551	33227	42060	38197	54043	28500	64503	44919	40008.8	47991.2	1.19952	0.364574	15.5065	15.0201	15.3602	15.2212	15.7218	14.7987	15.9771	15.455	15.277	15.4882	Q6TCG2S33	0.211171	0.469651	0.328225	0.211171	0.328225
Q3UR97	Snx21		sp|Q3UR97|SNX21_MOUSE Sorting nexin-21 OS=Mus musculus (Mouse) OX=10090 GN=Snx21 PE=1 SV=1	1	S74	DEAGLDSPPSGDG	LSGTLSFT(0.003)S(0.003)AEDDPDDEDEDDEAGLDS(0.969)PPS(0.025)GDGASGEDAER	9842.6	6725.2	5822.8	5183.4	8950.9	6217.3	7466.6	8626.3	6893.5	7815.28	1.13372	0.473234	13.2648	12.7154	12.5075	12.3397	13.1278	12.6021	12.8662	13.0745	12.7068	12.9177	Q3UR97S74	0.210821	0.402297	0.395453	0.210821	0.395453
Q8BQZ4	Ralgapb	Ral GTPase-activating protein subunit beta	sp|Q8BQZ4|RLGPB_MOUSE Ral GTPase-activating protein subunit beta OS=Mus musculus (Mouse) OX=10090 GN=Ralgapb PE=1 SV=2	1	T724	GSTEPTTPDSERP	TNSGISSASGGST(0.002)EPT(0.252)T(0.745)PDSERPAQALLR	22794	20429	23295	20708	21865	22670	32801	24786	21806.5	25530.5	1.17077	0.202529	14.4764	14.3183	14.5077	14.3379	14.4163	14.4685	15.0015	14.5972	14.4101	14.6209	Q8BQZ4T724	0.210798	0.18509	0.732616	0.210798	0.732616
Q08509	Eps8	Epidermal growth factor receptor kinase substrate 8	sp|Q08509|EPS8_MOUSE Epidermal growth factor receptor kinase substrate 8 OS=Mus musculus (Mouse) OX=10090 GN=Eps8 PE=1 SV=2	1	S624	DTPSAPSPPPTPA	S(0.002)ADT(0.007)PS(0.033)APS(0.917)PPPT(0.041)PAPVPVPLPPSVPAPVSVPK	216540	200690	206320	310460	247230	238470	323390	261800	233502	267722	1.14655	0.328673	17.7243	17.6146	17.6545	18.244	17.9155	17.8634	18.3029	17.9981	17.8094	18.02	Q08509S624	0.210627	0.277899	0.556113	0.210627	0.556113
P97310	Mcm2	DNA replication licensing factor MCM2	sp|P97310|MCM2_MOUSE DNA replication licensing factor MCM2 OS=Mus musculus (Mouse) OX=10090 GN=Mcm2 PE=1 SV=3	1;2	S139	RGLLYDSSEEDEE	GLLY(0.005)DS(0.997)S(0.999)EEDEERPAR	181740	230400	176330	191960	230770	228030	237890	202890	195108	224895	1.15267	0.083853	17.4715	17.8138	17.4279	17.5504	17.8161	17.7989	17.8599	17.6303	17.5659	17.7763	P97310S139	0.210393	0.0800647	1.09656	0.210393	1.09656
Q9DB96	Ngdn	Neuroguidin	sp|Q9DB96|NGDN_MOUSE Neuroguidin OS=Mus musculus (Mouse) OX=10090 GN=Ngdn PE=1 SV=1	1	S142	NMVSKLSSEDEEE	LS(0.57)S(0.43)EDEEESEAEEGQSEASGK	8866.9	10393	6504.3	13821	10122	10179	12951	11117	9896.3	11092.2	1.12085	0.500689	13.1142	13.3433	12.6672	13.7546	13.3052	13.3133	13.6608	13.4405	13.2198	13.4299	Q9DB96S142	0.21012	0.417859	0.37897	0.21012	0.37897
Q9ERG0	Lima1	LIM domain and actin-binding protein 1	sp|Q9ERG0|LIMA1_MOUSE LIM domain and actin-binding protein 1 OS=Mus musculus (Mouse) OX=10090 GN=Lima1 PE=1 SV=3	1	S488	AGESPHSPGVEDA	PAQPPNAGESPHS(1)PGVEDAPIAK	374340	325930	301370	390760	419370	320070	487350	393190	348100	404995	1.16344	0.208068	18.514	18.3142	18.2012	18.5759	18.6779	18.288	18.8946	18.5849	18.4013	18.6113	Q9ERG0S488	0.210017	0.218821	0.659912	0.210017	0.659912
Q80U49	Cep170b	Centrosomal protein of 170 kDa protein B	sp|Q80U49|C170B_MOUSE Centrosomal protein of 170 kDa protein B OS=Mus musculus (Mouse) OX=10090 GN=Cep170b PE=1 SV=2	1;2	T541	PVTPSTTPPPPTD	GASPVT(0.005)PS(0.028)T(0.178)T(0.79)PPPPTDPQLTK	48528	54762	34708	38073	45113	37406	58237	63940	44017.8	51174	1.16258	0.383964	15.5665	15.7409	15.083	15.2165	15.4613	15.191	15.8296	15.9644	15.4017	15.6116	Q80U49T541	0.20986	0.401845	0.395942	0.20986	0.395942
Q63943	Mef2d	Myocyte-specific enhancer factor 2D	sp|Q63943|MEF2D_MOUSE Myocyte-specific enhancer factor 2D OS=Mus musculus (Mouse) OX=10090 GN=Mef2d PE=1 SV=2	1	S465	PGEGLSSPAGGSY	PEPGEGLS(0.022)S(0.978)PAGGSYETGDRDDGR	12271	18856	10432	23220	18839	15734	16304	20733	16194.8	17902.5	1.10545	0.610337	13.583	14.2027	13.3487	14.5031	14.2014	13.9416	13.9929	14.3396	13.9094	14.1189	Q63943S465	0.209526	0.487281	0.31222	0.209526	0.31222
Q61122	Nab1	NGFI-A-binding protein 1	sp|Q61122|NAB1_MOUSE NGFI-A-binding protein 1 OS=Mus musculus (Mouse) OX=10090 GN=Nab1 PE=1 SV=2	1	S405	QSSGEQSPDGGLP	QSSGEQS(1)PDGGLPSDSSDGQGERPLNLR	31043	27947	27515	30995	35787	28422	36530	35592	29375	34082.8	1.16026	0.0685013	14.922	14.7704	14.7479	14.9197	15.1271	14.7947	15.1568	15.1193	14.84	15.0495	Q61122S405	0.209466	0.07493	1.12534	0.209466	1.12534
Q3UPL0	Sec31a	Protein transport protein Sec31A	sp|Q3UPL0|SC31A_MOUSE Protein transport protein Sec31A OS=Mus musculus (Mouse) OX=10090 GN=Sec31a PE=1 SV=2	1	T1175	EQTLSPTIINGLH	EQT(0.012)LS(0.177)PT(0.811)IINGLHSIAR	31283	46203	21013	20453	30417	17544	38803	53599	29738	35090.8	1.18	0.599862	14.9331	15.4957	14.359	14.32	14.8926	14.0987	15.2439	15.7099	14.777	14.9863	Q3UPL0T1175	0.209317	0.650259	0.186914	0.209317	0.186914
Q922B9	Itprid2	Sperm-specific antigen 2 homolog	sp|Q922B9|ITPI2_MOUSE Protein ITPRID2 OS=Mus musculus (Mouse) OX=10090 GN=Itprid2 PE=1 SV=3	1	T775	SFTYKYTPEEEQD	YT(1)PEEEQDLEK	78330	83237	81628	110250	86817	89545	136950	98450	88361.2	102940	1.165	0.329692	16.2573	16.3449	16.3168	16.7504	16.4057	16.4503	17.0633	16.5871	16.4174	16.6266	Q922B9T775	0.20925	0.308248	0.5111	0.20925	0.5111
Q920R0	Als2	Alsin	sp|Q920R0|ALS2_MOUSE Alsin OS=Mus musculus (Mouse) OX=10090 GN=Als2 PE=1 SV=3	1	S486	GLLSQVSPRLLRK	LSLPGLLSQVS(1)PR	37681	68827	46432	52303	48971	55629	67723	60941	51310.8	58316	1.13653	0.396711	15.2015	16.0707	15.5028	15.6746	15.5796	15.7635	16.0474	15.8951	15.6124	15.8214	Q920R0S486	0.209	0.351105	0.454563	0.209	0.454563
Q61183	Papola	Poly(A) polymerase alpha	sp|Q61183|PAPOA_MOUSE Poly(A) polymerase alpha OS=Mus musculus (Mouse) OX=10090 GN=Papola PE=1 SV=4	1	T544	PTSAMKTSPLNSS	T(0.98)S(0.02)PLNSSGSSQGR	40759	42618	38895	46288	44817	41902	58885	50481	42140	49021.2	1.16329	0.140908	15.3148	15.3792	15.2473	15.4984	15.4518	15.3547	15.8456	15.6235	15.3599	15.5689	Q61183T544	0.208975	0.132783	0.876856	0.208975	0.876856
Q64511	Top2b	DNA topoisomerase 2-beta	sp|Q64511|TOP2B_MOUSE DNA topoisomerase 2-beta OS=Mus musculus (Mouse) OX=10090 GN=Top2b PE=1 SV=2	1	S1511	ETINSDSDSEFGI	IVETINS(0.03)DS(0.816)DS(0.154)EFGIPK	2872.4	2985	1628.5	1433.3	2793.1	2296.6	2846	1951.4	2229.8	2471.78	1.10852	0.6167	11.488	11.5435	10.6693	10.4851	11.4477	11.1653	11.4747	10.9303	11.0465	11.2545	Q64511S1511	0.207985	0.517449	0.286132	0.207985	0.286132
Q3UH68	Limch1	LIM and calponin homology domains-containing protein 1	sp|Q3UH68|LIMC1_MOUSE LIM and calponin homology domains-containing protein 1 OS=Mus musculus (Mouse) OX=10090 GN=Limch1 PE=1 SV=2	1	S672	TTVTRCSPTVALV	CS(0.899)PT(0.101)VALVEFSSNPQLK	21110	25886	23646	33574	32684	23884	33089	29892	26054	29887.2	1.14713	0.306108	14.3656	14.6599	14.5293	15.0351	14.9963	14.5438	15.0141	14.8675	14.6475	14.8554	Q3UH68S672	0.207925	0.290408	0.536992	0.207925	0.536992
Q8C1D8	Iws1	Protein IWS1 homolog	sp|Q8C1D8|IWS1_MOUSE Protein IWS1 homolog OS=Mus musculus (Mouse) OX=10090 GN=Iws1 PE=1 SV=1	1	S321	KRQKIDSDDDEEK	QKIDS(1)DDDEEKEGDEEK	3312000	4538000	3821000	4797000	4406300	3995600	6026400	4617900	4117000	4761550	1.15656	0.290337	21.6593	22.1136	21.8655	22.1937	22.0711	21.93	22.5229	22.1388	21.958	22.1657	Q8C1D8S321	0.207668	0.281894	0.549915	0.207668	0.549915
Q8R1Q8	Dync1li1	Cytoplasmic dynein 1 light intermediate chain 1	sp|Q8R1Q8|DC1L1_MOUSE Cytoplasmic dynein 1 light intermediate chain 1 OS=Mus musculus (Mouse) OX=10090 GN=Dync1li1 PE=1 SV=1	1;2	S516	SPTTPTSPTEGEA	KPASVSPTTPT(0.022)S(0.941)PT(0.018)EGEAS(0.018)	34571	45413	30529	33891	41566	33857	46199	44370	36101	41498	1.1495	0.248185	15.0773	15.4708	14.8979	15.0486	15.3431	15.0472	15.4956	15.4373	15.1236	15.3308	Q8R1Q8S516	0.207139	0.236958	0.625328	0.207139	0.625328
Q62018	Ctr9	RNA polymerase-associated protein CTR9 homolog	sp|Q62018|CTR9_MOUSE RNA polymerase-associated protein CTR9 homolog OS=Mus musculus (Mouse) OX=10090 GN=Ctr9 PE=1 SV=2	1	S1100	RSGSEQSDNESVQ	SGSEQS(0.986)DNES(0.014)VQSGR	6765.4	5687.8	5160.8	7319.8	5301.2	6250.2	10013	7774.3	6233.45	7334.68	1.17666	0.371271	12.724	12.4737	12.3334	12.8376	12.3721	12.6097	13.2896	12.9245	12.5921	12.799	Q62018S1100	0.206823	0.402589	0.395138	0.206823	0.395138
Q8C0T5	Sipa1l1	Signal-induced proliferation-associated 1-like protein 1	sp|Q8C0T5|SI1L1_MOUSE Signal-induced proliferation-associated 1-like protein 1 OS=Mus musculus (Mouse) OX=10090 GN=Sipa1l1 PE=1 SV=2	1	S1564	ALHRTLSDESIYS	T(0.008)LS(0.992)DESIYSSQR	121910	175430	147270	169910	154690	137360	219900	202890	153630	178710	1.16325	0.317608	16.8955	17.4205	17.1681	17.3744	17.239	17.0676	17.7465	17.6303	17.2146	17.4209	Q8C0T5S1564	0.206235	0.342097	0.46585	0.206235	0.46585
Q9DC77	Smpx	Small muscular protein	sp|Q9DC77|SMPX_MOUSE Small muscular protein OS=Mus musculus (Mouse) OX=10090 GN=Smpx PE=1 SV=2	1;4	S36	PPRRKESTPETEE	RKES(0.97)T(0.971)PET(0.973)EEGAPT(0.395)T(0.361)S(0.33)EEK	17583	19262	16738	15381	19533	15387	19935	25739	17241	20148.5	1.16864	0.248986	14.1019	14.2335	14.0308	13.9089	14.2536	13.9094	14.283	14.6517	14.0688	14.2744	Q9DC77S36	0.205667	0.262017	0.58167	0.205667	0.58167
P41183	Bcl6	B-cell lymphoma 6 protein homolog	sp|P41183|BCL6_MOUSE B-cell lymphoma 6 protein homolog OS=Mus musculus (Mouse) OX=10090 GN=Bcl6 PE=1 SV=1	1	S344	SDCQPNSPTESCS	SDCQPNS(0.999)PT(0.001)ESCSSK	7435.6	10682	8090.8	10554	9226.5	10768	11934	10108	9190.6	10509.1	1.14346	0.240146	12.8602	13.3829	12.9821	13.3655	13.1716	13.3945	13.5428	13.3032	13.1477	13.353	P41183S344	0.205333	0.231798	0.634891	0.205333	0.634891
Q9D486	Cmip	C-Maf-inducing protein	sp|Q9D486|CMIP_MOUSE C-Maf-inducing protein OS=Mus musculus (Mouse) OX=10090 GN=Cmip PE=1 SV=3	1	S349	INSRDNSPSLKEI	DNS(1)PSLK	274440	308100	258260	336800	312450	252250	430720	382780	294400	344550	1.17035	0.287151	18.0661	18.233	17.9785	18.3615	18.2533	17.9445	18.7164	18.5462	18.1598	18.3651	Q9D486S349	0.205285	0.321508	0.492808	0.205285	0.492808
A2AR02	Ppig	Peptidyl-prolyl cis-trans isomerase G	sp|A2AR02|PPIG_MOUSE Peptidyl-prolyl cis-trans isomerase G OS=Mus musculus (Mouse) OX=10090 GN=Ppig PE=1 SV=1	1	T356	RFRRSETPPHWRQ	SET(1)PPHWR	67504	88139	69563	85267	80723	59650	125340	103050	77618.2	92190.8	1.18775	0.372388	16.0427	16.4275	16.086	16.3797	16.3007	15.8642	16.9355	16.653	16.234	16.4383	A2AR02T356	0.204372	0.447449	0.349256	0.204372	0.349256
P53986	Slc16a1	Monocarboxylate transporter 1	sp|P53986|MOT1_MOUSE Monocarboxylate transporter 1 OS=Mus musculus (Mouse) OX=10090 GN=Slc16a1 PE=1 SV=1	1;2	S210	KLEKLKSKESLQE	LKS(1)KES(1)LQEAGK	55614	63876	60919	55201	85503	41163	81424	73421	58902.5	70377.8	1.19482	0.306785	15.7632	15.963	15.8946	15.7524	16.3837	15.3291	16.3132	16.1639	15.8433	16.0475	P53986S210	0.204165	0.443867	0.352748	0.204165	0.352748
P70698	Ctps1	CTP synthase 1	sp|P70698|PYRG1_MOUSE CTP synthase 1 OS=Mus musculus (Mouse) OX=10090 GN=Ctps1 PE=1 SV=2	1;2	S575	DRSGSSSPDSEIT	SGSS(0.004)S(0.996)PDSEITELK	123400	129300	118360	119950	117990	116260	185680	156640	122752	144142	1.17425	0.25169	16.913	16.9804	16.8528	16.8721	16.8483	16.827	17.5025	17.2571	16.9046	17.1087	P70698S575	0.204153	0.266796	0.57382	0.204153	0.57382
Q9JL35	Hmgn5	High mobility group nucleosome-binding domain-containing protein 5	sp|Q9JL35|HMGN5_MOUSE High mobility group nucleosome-binding domain-containing protein 5 OS=Mus musculus (Mouse) OX=10090 GN=Hmgn5 PE=1 SV=2	1	S173	SEDAEVSKDEEEK	SEDAEVS(1)KDEEEK	110430	90992	71266	111280	128420	76258	139420	102550	95992	111662	1.16324	0.392103	16.7528	16.4735	16.1209	16.7638	16.9705	16.2186	17.0891	16.646	16.5277	16.731	Q9JL35S173	0.203293	0.44139	0.355178	0.203293	0.355178
Q80TH2	Erbin	Protein LAP2	sp|Q80TH2|ERBIN_MOUSE Erbin OS=Mus musculus (Mouse) OX=10090 GN=Erbin PE=1 SV=3	1	S849	DVGISKSTEDLSP	S(0.997)T(0.003)EDLSPQR	176070	172600	147990	140830	185680	152100	204190	191800	159372	183442	1.15103	0.140665	17.4258	17.3971	17.1751	17.1036	17.5025	17.2147	17.6396	17.5492	17.2754	17.4765	Q80TH2S849	0.201079	0.149926	0.824124	0.201079	0.824124
Q6ZPJ3	Ube2o	E2/E3 hybrid ubiquitin-protein ligase UBE2O	sp|Q6ZPJ3|UBE2O_MOUSE (E3-independent) E2 ubiquitin-conjugating enzyme UBE2O OS=Mus musculus (Mouse) OX=10090 GN=Ube2o PE=1 SV=3	1	S1196	GEASQGSDSEGGA	EEPEDVGMAPGEAS(0.002)QGS(0.966)DS(0.033)EGGAQGPASASR	32477	24855	22061	30645	33675	24320	36695	31701	27509.5	31597.8	1.14861	0.298003	14.9871	14.6012	14.4292	14.9034	15.0394	14.5699	15.1633	14.9522	14.7302	14.9312	Q6ZPJ3S1196	0.200957	0.313114	0.504298	0.200957	0.504298
Q6ZPJ0	Tex2	Testis-expressed sequence 2 protein	sp|Q6ZPJ0|TEX2_MOUSE Testis-expressed protein 2 OS=Mus musculus (Mouse) OX=10090 GN=Tex2 PE=1 SV=2	1	S351	KEEEGDSEGEGYG	EEEGDS(0.998)EGEGYGS(0.002)DSNTSR	21716	17853	12915	22218	19016	16049	26351	24100	18675.5	21379	1.14476	0.428612	14.4065	14.1239	13.6568	14.4394	14.2149	13.9702	14.6856	14.5567	14.1566	14.3569	Q6ZPJ0S351	0.200222	0.442216	0.354366	0.200222	0.354366
A2APT9	Klhdc7a	Kelch domain-containing protein 7A	sp|A2APT9|KLD7A_MOUSE Kelch domain-containing protein 7A OS=Mus musculus (Mouse) OX=10090 GN=Klhdc7a PE=1 SV=3	1	S122	EATRKGSDESQGR	KGS(1)DESQGR	26454	38661	29302	40000	32277	31590	47961	42583	33604.2	38602.8	1.14875	0.376443	14.6912	15.2386	14.8387	15.2877	14.9782	14.9472	15.5496	15.378	15.0141	15.2132	A2APT9S122	0.199187	0.378382	0.422069	0.199187	0.422069
P97314	Csrp2	Cysteine and glycine-rich protein 2	sp|P97314|CSRP2_MOUSE Cysteine and glycine-rich protein 2 OS=Mus musculus (Mouse) OX=10090 GN=Csrp2 PE=1 SV=3	1	Y57	IHDEEIYCKSCYG	NLDSTTVAIHDEEIY(1)CK	191140	338720	317490	317660	308340	302900	358130	338240	291252	326902	1.1224	0.362189	17.5443	18.3697	18.2764	18.2771	18.2342	18.2085	18.4501	18.3677	18.1169	18.3151	P97314Y57	0.198244	0.360707	0.442845	0.198244	0.442845
P06728	Apoa4	Apolipoprotein A-IV	sp|P06728|APOA4_MOUSE Apolipoprotein A-IV OS=Mus musculus (Mouse) OX=10090 GN=Apoa4 PE=1 SV=3	1	S333	QQLGPNSGEVESH	QQLGPNS(0.991)GEVES(0.009)HLSFLEK	75711	71004	69483	54816	112120	44318	94476	75544	67753.5	81614.5	1.20458	0.396629	16.2082	16.1156	16.0844	15.7423	16.7747	15.4356	16.5277	16.205	16.0376	16.2357	P06728S333	0.198117	0.544376	0.264101	0.198117	0.264101
P54731	Faf1	FAS-associated factor 1	sp|P54731|FAF1_MOUSE FAS-associated factor 1 OS=Mus musculus (Mouse) OX=10090 GN=Faf1 PE=1 SV=2	1	S269	TVGRRTSPVQTRE	RT(0.5)S(0.5)PVQTR	16695	28599	17315	16537	21571	17322	22988	27555	19786.5	22359	1.13001	0.504007	14.0271	14.8037	14.0797	14.0134	14.3968	14.0803	14.4886	14.75	14.231	14.4289	P54731S269	0.197948	0.433943	0.362567	0.197948	0.362567
P70441	Slc9a3r1	Na(+)/H(+) exchange regulatory cofactor NHE-RF1	sp|P70441|NHRF1_MOUSE Na(+)/H(+) exchange regulatory cofactor NHE-RF1 OS=Mus musculus (Mouse) OX=10090 GN=Slc9a3r1 PE=1 SV=3	1;2;3	S289	SASSDTSEELNSQ	S(0.001)AS(0.043)S(0.953)DT(0.003)S(1)EELNSQDSPK	658200	668990	544240	971100	600540	700840	1053000	907750	710632	815532	1.14761	0.472006	19.3282	19.3516	19.0539	19.8893	19.1959	19.4187	20.0061	19.7919	19.4057	19.6032	P70441S289	0.197425	0.463822	0.333649	0.197425	0.333649
P10637	Mapt	Microtubule-associated protein tau	sp|P10637|TAU_MOUSE Microtubule-associated protein tau OS=Mus musculus (Mouse) OX=10090 GN=Mapt PE=1 SV=3	1;2	T523	KVAVVRTPPKSPS	T(1)PPKS(0.309)PS(0.643)AS(0.049)K	64424	45571	40120	41096	66667	26878	60085	77717	47802.8	57836.8	1.2099	0.446567	15.9753	15.4758	15.292	15.3267	16.0247	14.7141	15.8747	16.2459	15.5175	15.7149	P10637T523	0.1974	0.619124	0.208222	0.1974	0.208222
P39447	Tjp1	Tight junction protein ZO-1	sp|P39447|ZO1_MOUSE Tight junction protein ZO-1 OS=Mus musculus (Mouse) OX=10090 GN=Tjp1 PE=1 SV=2	1	S1616	AVPVSPSAVEEDE	AVPVS(0.5)PS(0.5)AVEEDEDEDGHTVVATAR	3678.4	8514.5	8056.8	6521.1	7213.7	6774.2	7488.1	7760	6692.7	7309	1.09209	0.599303	11.8449	13.0557	12.976	12.6709	12.8165	12.7258	12.8704	12.9218	12.6369	12.8336	P39447S1616	0.196781	0.508329	0.293855	0.196781	0.293855
Q8BHD7	Ptbp3	Polypyrimidine tract-binding protein 3	sp|Q8BHD7|PTBP3_MOUSE Polypyrimidine tract-binding protein 3 OS=Mus musculus (Mouse) OX=10090 GN=Ptbp3 PE=1 SV=1	1	S27	GDRPPCSPSRVLH	GDRPPCS(0.949)PS(0.051)R	67493	96619	82630	112470	103630	90100	136650	81718	89803	103024	1.14723	0.424755	16.0425	16.56	16.3344	16.7792	16.6611	16.4592	17.0601	16.3184	16.429	16.6247	Q8BHD7S27	0.195696	0.418874	0.377917	0.195696	0.377917
Q8BTI8	Srrm2	Serine/arginine repetitive matrix protein 2	sp|Q8BTI8|SRRM2_MOUSE Serine/arginine repetitive matrix protein 2 OS=Mus musculus (Mouse) OX=10090 GN=Srrm2 PE=1 SV=3	1;2	S1068	SLSRSSSPVTELT	S(0.003)S(0.006)S(0.991)PVTELTAR	1752500	2062600	1767000	1845400	2186300	1469600	2736800	2306000	1856875	2174675	1.17115	0.287981	20.741	20.976	20.7529	20.8155	21.0601	20.487	21.3841	21.137	20.8213	21.017	Q8BTI8S1068	0.195671	0.359554	0.444235	0.195671	0.444235
Q52KI8	Srrm1	Serine/arginine repetitive matrix protein 1	sp|Q52KI8|SRRM1_MOUSE Serine/arginine repetitive matrix protein 1 OS=Mus musculus (Mouse) OX=10090 GN=Srrm1 PE=1 SV=2	1;3	S843	LSPARNSDQEGGG	NS(1)DQEGGGK	96804	71011	60851	99198	99185	59731	117730	102220	81966	94716.5	1.15556	0.444415	16.5628	16.1158	15.893	16.598	16.5978	15.8662	16.8451	16.6413	16.2924	16.4876	Q52KI8S843	0.195229	0.504279	0.29733	0.195229	0.29733
Q6PIU9	#N/A	Uncharacterized protein FLJ45252 homolog	sp|Q6PIU9|YJ005_MOUSE Uncharacterized protein FLJ45252 homolog (Fragment) OS=Mus musculus (Mouse) OX=10090 GN=- PE=1 SV=2	1	S66	SRPLLESEEEDEN	PLLES(1)EEEDENCRPLQEK	349910	380380	291950	339210	470740	258090	489110	381100	340362	399760	1.17451	0.328745	18.4166	18.5371	18.1554	18.3718	18.8446	17.9775	18.8998	18.5398	18.3702	18.5654	Q6PIU9S66	0.195202	0.42066	0.376069	0.195202	0.376069
Q4VAC9	Plekhg3	Pleckstrin homology domain-containing family G member 3	sp|Q4VAC9|PKHG3_MOUSE Pleckstrin homology domain-containing family G member 3 OS=Mus musculus (Mouse) OX=10090 GN=Plekhg3 PE=1 SV=2	1	S1158	SARSPLSPFDTET	S(0.001)PLS(0.999)PFDTETFNWPDVR	372220	384290	353600	462540	431010	414990	533100	421200	393162	450075	1.14476	0.172555	18.5058	18.5518	18.4318	18.8192	18.7174	18.6627	19.024	18.6841	18.5772	18.7721	Q4VAC9S1158	0.194916	0.154273	0.811709	0.194916	0.811709
E9Q555	Rnf213	E3 ubiquitin-protein ligase RNF213	sp|E9Q555|RN213_MOUSE E3 ubiquitin-protein ligase RNF213 OS=Mus musculus (Mouse) OX=10090 GN=Rnf213 PE=1 SV=2	1	S274	PKPSPVSPVASKH	PS(0.005)PVS(0.992)PVAS(0.003)K	36490	52455	41027	41920	48760	36414	61435	51798	42973	49601.8	1.15425	0.323707	15.1552	15.6788	15.3243	15.3554	15.5734	15.1522	15.9068	15.6606	15.3784	15.5732	E9Q555S274	0.194839	0.347996	0.458426	0.194839	0.458426
Q3TRM4	Pnpla6	Neuropathy target esterase	sp|Q3TRM4|PLPL6_MOUSE Patatin-like phospholipase domain-containing protein 6 OS=Mus musculus (Mouse) OX=10090 GN=Pnpla6 PE=1 SV=2	1;2	S1324	GSPEGASPSTASE	DEGGS(0.996)PEGAS(0.927)PS(0.061)T(0.012)AS(0.004)EVEEEK	28656	25036	19776	20485	28422	18541	34557	27388	23488.2	27227	1.15918	0.374766	14.8065	14.6117	14.2715	14.3223	14.7947	14.1784	15.0767	14.7413	14.503	14.6978	Q3TRM4S1324	0.194772	0.422566	0.374106	0.194772	0.374106
Q8CI08	Slain2	SLAIN motif-containing protein 2	sp|Q8CI08|SLAI2_MOUSE SLAIN motif-containing protein 2 OS=Mus musculus (Mouse) OX=10090 GN=Slain2 PE=1 SV=2	1	S248	DRNPPLSPQSSID	NPPLS(0.812)PQS(0.179)S(0.009)IDSELSASELDEDSIGSNYK	9651.9	11970	9206.6	12390	15820	10966	13521	9633.9	10804.6	12485.2	1.15554	0.331563	13.2366	13.5471	13.1685	13.5969	13.9495	13.4207	13.7229	13.2339	13.3873	13.5818	Q8CI08S248	0.194489	0.350053	0.455866	0.194489	0.455866
Q60670	Sik1	Serine/threonine-protein kinase SIK1	sp|Q60670|SIK1_MOUSE Serine/threonine-protein kinase SIK1 OS=Mus musculus (Mouse) OX=10090 GN=Sik1 PE=1 SV=3	1	S435	GVFRHRSISPSSL	S(0.506)IS(0.394)PS(0.096)S(0.004)LLDTAISEEAR	11321	16121	7197.5	6675.1	7319.4	5330.5	12213	31550	10328.6	14103.2	1.36545	0.575766	13.4667	13.9767	12.8133	12.7046	12.8375	12.3801	13.5761	14.9454	13.2403	13.4348	Q60670S435	0.194456	0.769665	0.113698	0.194456	0.113698
Q91VR5	Ddx1	ATP-dependent RNA helicase DDX1	sp|Q91VR5|DDX1_MOUSE ATP-dependent RNA helicase DDX1 OS=Mus musculus (Mouse) OX=10090 GN=Ddx1 PE=1 SV=1	1	S481	TRPGANSPEMWSE	DNT(0.108)RPGANS(0.89)PEMWS(0.001)EAIK	25773	31110	27637	39363	44031	26432	38068	33730	30970.8	35565.2	1.14835	0.372854	14.6536	14.9251	14.7543	15.2646	15.4262	14.69	15.2163	15.0417	14.8994	15.0936	Q91VR5S481	0.194184	0.38117	0.418881	0.194184	0.418881
E9Q6H8	Plekha5		tr|E9Q6H8|E9Q6H8_MOUSE Pleckstrin homology domain-containing, family A member 5 OS=Mus musculus (Mouse) OX=10090 GN=Plekha5 PE=1 SV=1	1	S1020	VPLRTKSPTPESS	T(0.086)KS(0.912)PT(0.002)PESSTIASYVTLR	155640	178410	151370	173700	189830	144560	232010	196170	164780	190642	1.15695	0.225286	17.2479	17.4448	17.2077	17.4062	17.5343	17.1413	17.8238	17.5817	17.3267	17.5203	E9Q6H8S1020	0.193645	0.252172	0.598303	0.193645	0.598303
Q3UMF0	Cobll1	Cordon-bleu protein-like 1	sp|Q3UMF0|COBL1_MOUSE Cordon-bleu protein-like 1 OS=Mus musculus (Mouse) OX=10090 GN=Cobll1 PE=1 SV=2	1	S897	LHRTLSSPTGTET	T(0.003)LS(0.113)S(0.882)PT(0.001)GTETNPPK	97394	136410	88962	120910	121390	110150	144410	126570	110919	125630	1.13263	0.300751	16.5715	17.0576	16.4409	16.8836	16.8893	16.7491	17.1398	16.9496	16.7384	16.9319	Q3UMF0S897	0.193544	0.279431	0.553726	0.193544	0.553726
Q9JL26	Fmnl1	Formin-like protein 1	sp|Q9JL26|FMNL1_MOUSE Formin-like protein 1 OS=Mus musculus (Mouse) OX=10090 GN=Fmnl1 PE=1 SV=1	1	T509	LPGAAATPSGDDA	GPGDVVSIEILPGAAAT(0.762)PS(0.238)GDDAQAPR	4825.4	8243.2	4811.7	4631.5	6460.4	5442.9	5633.1	7653.3	5627.95	6297.43	1.11896	0.531047	12.2364	13.009	12.2323	12.1773	12.6574	12.4102	12.4597	12.9019	12.4138	12.6073	Q9JL26T509	0.193533	0.428785	0.367761	0.193533	0.367761
Q63932	Map2k2	Dual specificity mitogen-activated protein kinase kinase 2	sp|Q63932|MP2K2_MOUSE Dual specificity mitogen-activated protein kinase kinase 2 OS=Mus musculus (Mouse) OX=10090 GN=Map2k2 PE=1 SV=2	1	S295	GEPHSVSPRPRPP	ELEASFGRPVVDGADGEPHS(0.003)VS(0.997)PR	203010	229510	187380	292200	286870	225290	307160	219690	228025	259752	1.13914	0.357653	17.6312	17.8082	17.5156	18.1566	18.13	17.7814	18.2286	17.7451	17.7779	17.9713	Q63932S295	0.193402	0.337503	0.471723	0.193402	0.471723
Q3UMU9	Hdgfl2	Hepatoma-derived growth factor-related protein 2	sp|Q3UMU9|HDGR2_MOUSE Hepatoma-derived growth factor-related protein 2 OS=Mus musculus (Mouse) OX=10090 GN=Hdgfl2 PE=1 SV=1	1	S233	VPSASDSDSKADS	KVPSASDS(0.996)DS(0.004)K	52849	52807	34536	60788	49255	46125	70237	62717	50245	57083.5	1.1361	0.422421	15.6896	15.6884	15.0758	15.8915	15.588	15.4933	16.0999	15.9366	15.5863	15.7794	Q3UMU9S233	0.193103	0.428455	0.368095	0.193103	0.368095
Q8K387	Usp45	Ubiquitin carboxyl-terminal hydrolase 45	sp|Q8K387|UBP45_MOUSE Ubiquitin carboxyl-terminal hydrolase 45 OS=Mus musculus (Mouse) OX=10090 GN=Usp45 PE=1 SV=1	1	S525	LRSRGDSCGHAEQ	GDS(1)CGHAEQHPHLPLASELPQAK	15378	16027	13367	17274	17318	16561	19000	17820	15511.5	17674.8	1.13946	0.0658193	13.9086	13.9682	13.7064	14.0763	14.08	14.0155	14.2137	14.1212	13.9149	14.1076	Q8K387S525	0.192727	0.07127	1.14709	0.192727	1.14709
Q8K019	Bclaf1	Bcl-2-associated transcription factor 1	sp|Q8K019|BCLF1_MOUSE Bcl-2-associated transcription factor 1 OS=Mus musculus (Mouse) OX=10090 GN=Bclaf1 PE=1 SV=2	1	S656	HRRIDISPSALRK	IDIS(0.999)PS(0.001)ALR	535710	1189700	999540	838720	821230	769240	1375800	1048200	890918	1.00362e+06	1.1265	0.585269	19.0311	20.1822	19.9309	19.6778	19.6474	19.5531	20.3918	19.9995	19.7055	19.898	Q8K019S656	0.192457	0.560227	0.251636	0.192457	0.251636
Q99K01	Pdxdc1	Pyridoxal-dependent decarboxylase domain-containing protein 1	sp|Q99K01|PDXD1_MOUSE Pyridoxal-dependent decarboxylase domain-containing protein 1 OS=Mus musculus (Mouse) OX=10090 GN=Pdxdc1 PE=1 SV=2	1	S737	KVEQLSSGLEHDN	VEQLS(0.107)S(0.893)GLEHDNLEAHSPEQPPR	9124.3	14792	11829	9903.7	11887	11017	16283	12636	11412.2	12955.8	1.13525	0.402079	13.1555	13.8525	13.53	13.2738	13.5371	13.4274	13.9911	13.6253	13.453	13.6452	Q99K01S737	0.192263	0.366597	0.435811	0.192263	0.435811
P97310	Mcm2	DNA replication licensing factor MCM2	sp|P97310|MCM2_MOUSE DNA replication licensing factor MCM2 OS=Mus musculus (Mouse) OX=10090 GN=Mcm2 PE=1 SV=3	1	S41	ADALTSSPGRDLP	ADALTS(0.036)S(0.964)PGR	20862	28729	20015	20207	25433	20122	26524	30352	22453.2	25607.8	1.14049	0.330157	14.3486	14.8102	14.2888	14.3026	14.6344	14.2965	14.695	14.8895	14.4375	14.6289	P97310S41	0.191311	0.317719	0.497956	0.191311	0.497956
Q6DIB4	Nol4l	Nucleolar protein 4-like	sp|Q6DIB4|NOL4L_MOUSE Nucleolar protein 4-like OS=Mus musculus (Mouse) OX=10090 GN=Nol4l PE=2 SV=1	1	S189	VKNTPESPPYSSG	NTPES(1)PPYSSGSYDSIK	12971	12053	10683	14899	13572	14712	15935	13292	12651.5	14377.8	1.13645	0.157962	13.663	13.5571	13.383	13.8629	13.7283	13.8447	13.9599	13.6983	13.6165	13.8078	Q6DIB4S189	0.191292	0.152612	0.816412	0.191292	0.816412
Q8VCF0	Mavs	Mitochondrial antiviral-signaling protein	sp|Q8VCF0|MAVS_MOUSE Mitochondrial antiviral-signaling protein OS=Mus musculus (Mouse) OX=10090 GN=Mavs PE=1 SV=1	1	S152	DTQPPESPVENSE	ETPSCPKPVQDTQPPES(1)PVENSEQLLQTNSGAVAR	26625	33413	38502	41133	42872	39874	44284	31509	34918.2	39634.8	1.13507	0.313572	14.7005	15.0281	15.2326	15.328	15.3877	15.2832	15.4345	14.9435	15.0723	15.2622	Q8VCF0S152	0.189903	0.326218	0.486493	0.189903	0.486493
Q9DBR0	Akap8	A-kinase anchor protein 8	sp|Q9DBR0|AKAP8_MOUSE A-kinase anchor protein 8 OS=Mus musculus (Mouse) OX=10090 GN=Akap8 PE=1 SV=1	1	S320	KLARADSDGDLSE	ADS(1)DGDLSENDDGAGDLR	83310	77775	53426	96644	105850	60987	106330	82460	77788.8	88906.8	1.14293	0.460905	16.3462	16.247	15.7053	16.5604	16.6917	15.8962	16.6982	16.3314	16.2147	16.4044	Q9DBR0S320	0.189651	0.497907	0.302852	0.189651	0.302852
Q9CSB4	Pard3b	Partitioning defective 3 homolog B	sp|Q9CSB4|PAR3L_MOUSE Partitioning defective 3 homolog B OS=Mus musculus (Mouse) OX=10090 GN=Pard3b PE=1 SV=2	1	S100	NPADRQSPDAFET	TESPGGNPADRQS(1)PDAFETEVAAQLAAFK	18156	24377	17296	25240	23481	22401	29092	21361	21267.2	24083.8	1.13243	0.33481	14.1482	14.5732	14.0782	14.6234	14.5192	14.4513	14.8283	14.3827	14.3557	14.5454	Q9CSB4S100	0.189635	0.312583	0.505034	0.189635	0.505034
Q9EQG9	Cert1	Collagen type IV alpha-3-binding protein	sp|Q9EQG9|CERT_MOUSE Ceramide transfer protein OS=Mus musculus (Mouse) OX=10090 GN=Cert1 PE=1 SV=1	1;2	S123	TESGYGSESSLRR	T(0.005)ES(0.024)GY(0.011)GS(0.941)ES(0.271)S(0.747)LRR	57336	107390	73859	100440	67938	82762	124040	110790	84756.2	96382.5	1.13717	0.526828	15.8072	16.7125	16.1725	16.616	16.0519	16.3367	16.9204	16.7575	16.327	16.5166	Q9EQG9S123	0.189603	0.534807	0.271803	0.189603	0.271803
P70441	Slc9a3r1	Na(+)/H(+) exchange regulatory cofactor NHE-RF1	sp|P70441|NHRF1_MOUSE Na(+)/H(+) exchange regulatory cofactor NHE-RF1 OS=Mus musculus (Mouse) OX=10090 GN=Slc9a3r1 PE=1 SV=3	1;2;3	S286	LARSASSDTSEEL	SAS(0.02)S(0.98)DTSEELNSQDSPK	220980	240920	197400	325150	238820	226270	342160	311790	246112	279760	1.13672	0.427136	17.7536	17.8782	17.5908	18.3107	17.8656	17.7877	18.3843	18.2502	17.8833	18.0719	P70441S286	0.188629	0.407264	0.390124	0.188629	0.390124
Q925I1	Atad3	ATPase family AAA domain-containing protein 3	sp|Q925I1|ATAD3_MOUSE ATPase family AAA domain-containing protein 3 OS=Mus musculus (Mouse) OX=10090 GN=Atad3 PE=1 SV=1	1	S322	GVILSPSLEARVR	LVSRPQDALEGVILS(0.418)PS(0.582)LEAR	17511	15506	16042	23167	18641	19623	24495	18986	18056.5	20436.2	1.13179	0.326068	14.096	13.9205	13.9696	14.4998	14.1862	14.2603	14.5802	14.2126	14.1215	14.3098	Q925I1S322	0.188359	0.283896	0.546841	0.188359	0.546841
P97379	G3bp2	Ras GTPase-activating protein-binding protein 2	sp|P97379|G3BP2_MOUSE Ras GTPase-activating protein-binding protein 2 OS=Mus musculus (Mouse) OX=10090 GN=G3bp2 PE=1 SV=2	1	T227	LEEKSATPPPAEP	S(0.011)AT(0.989)PPPAEPASLPQEPPK	1757900	2023700	2413200	2444200	2558700	2133400	2898300	2231500	2159750	2455475	1.13693	0.26229	20.7454	20.9486	21.2025	21.2209	21.287	21.0247	21.4668	21.0896	21.0294	21.217	P97379T227	0.187657	0.260872	0.583572	0.187657	0.583572
O35071	Kif1c	Kinesin-like protein KIF1C	sp|O35071|KIF1C_MOUSE Kinesin-like protein KIF1C OS=Mus musculus (Mouse) OX=10090 GN=Kif1c PE=1 SV=2	1	S676	LYADSDSGEDSDK	LYADS(0.052)DS(0.948)GEDSDKR	29468	42051	27986	41448	31500	41334	49836	37228	35238.2	39974.5	1.13441	0.4138	14.8469	15.3599	14.7724	15.339	14.9431	15.335	15.6049	15.1841	15.0795	15.2668	O35071S676	0.18724	0.405161	0.392373	0.18724	0.392373
Q9JIK5	Ddx21	Nucleolar RNA helicase 2	sp|Q9JIK5|DDX21_MOUSE Nucleolar RNA helicase 2 OS=Mus musculus (Mouse) OX=10090 GN=Ddx21 PE=1 SV=3	1	S144	GDAGEKSPKLKNG	EANGDAGEKS(1)PK	57220	59671	54087	71634	73972	50961	89871	65572	60653	70094	1.15566	0.333925	15.8042	15.8647	15.723	16.1284	16.1747	15.6371	16.4556	16.0008	15.8801	16.067	Q9JIK5S144	0.186958	0.368653	0.433382	0.186958	0.433382
Q6Y7W8	Gigyf2	PERQ amino acid-rich with GYF domain-containing protein 2	sp|Q6Y7W8|GGYF2_MOUSE GRB10-interacting GYF protein 2 OS=Mus musculus (Mouse) OX=10090 GN=Gigyf2 PE=1 SV=2	1	S26	SGGSITSPPLSPA	ALSSGGS(0.001)IT(0.04)S(0.958)PPLSPALPK	107150	142500	127700	145890	169320	119600	180300	130530	130810	149938	1.14622	0.307302	16.7093	17.1206	16.9624	17.1545	17.3694	16.8679	17.46	16.994	16.9867	17.1728	Q6Y7W8S26	0.186129	0.329794	0.481757	0.186129	0.481757
P60904	Dnajc5	DnaJ homolog subfamily C member 5	sp|P60904|DNJC5_MOUSE DnaJ homolog subfamily C member 5 OS=Mus musculus (Mouse) OX=10090 GN=Dnajc5 PE=1 SV=1	1	S10	QRQRSLSTSGESL	S(0.007)LS(0.697)T(0.117)S(0.169)GES(0.01)LYHVLGLDK	16281	32893	29205	32285	22161	33869	38206	29394	27666	30907.5	1.11717	0.554199	13.9909	15.0055	14.8339	14.9786	14.4357	15.0477	15.2215	14.8432	14.7022	14.887	P60904S10	0.184815	0.552333	0.257799	0.184815	0.257799
P49586	Pcyt1a	Choline-phosphate cytidylyltransferase A	sp|P49586|PCY1A_MOUSE Choline-phosphate cytidylyltransferase A OS=Mus musculus (Mouse) OX=10090 GN=Pcyt1a PE=1 SV=1	1;2	T342	WPFSGKTSPSSSP	T(0.973)S(0.027)PSS(0.006)S(0.994)PASLSR	548580	745230	538600	599650	611090	604110	819180	728830	608015	690802	1.13616	0.282579	19.0653	19.5073	19.0389	19.1938	19.221	19.2045	19.6438	19.4752	19.2013	19.3861	P49586T342	0.184809	0.266535	0.574246	0.184809	0.574246
Q811P8	Arhgap32	Rho GTPase-activating protein 32	sp|Q811P8|RHG32_MOUSE Rho GTPase-activating protein 32 OS=Mus musculus (Mouse) OX=10090 GN=Arhgap32 PE=1 SV=2	1	S856	ASSEPVSPVQEKL	DAEAGGSQSQTPGSTAS(0.006)S(0.004)EPVS(0.99)PVQEK	64410	74623	72105	61278	67117	67023	89730	87595	68104	77866.2	1.14334	0.212332	15.975	16.1873	16.1378	15.9031	16.0344	16.0324	16.4533	16.4186	16.0508	16.2347	Q811P8S856	0.18385	0.220045	0.657489	0.18385	0.657489
Q6DFV3	Arhgap21	Rho GTPase-activating protein 21	sp|Q6DFV3|RHG21_MOUSE Rho GTPase-activating protein 21 OS=Mus musculus (Mouse) OX=10090 GN=Arhgap21 PE=1 SV=1	1	S1092	KTQSPHSPKEESE	TQS(0.027)PHS(0.875)PKEES(0.098)ER	11525	19280	15965	19366	14268	15555	24774	20784	16534	18845.2	1.13979	0.477333	13.4925	14.2348	13.9626	14.2412	13.8005	13.9251	14.5965	14.3432	13.9828	14.1663	Q6DFV3S1092	0.183538	0.498532	0.302307	0.183538	0.302307
Q9WUH1	Tmem115	Transmembrane protein 115	sp|Q9WUH1|TM115_MOUSE Transmembrane protein 115 OS=Mus musculus (Mouse) OX=10090 GN=Tmem115 PE=1 SV=1	1;2	S320	AGAKTDSPLPLEE	T(0.023)DS(0.977)PLPLEEASTPPGK	209880	275400	293390	271320	274460	250360	367620	302730	262498	298792	1.13827	0.288434	17.6792	18.0712	18.1625	18.0496	18.0662	17.9336	18.4879	18.2077	17.9906	18.1739	Q9WUH1S320	0.183235	0.294521	0.530884	0.183235	0.530884
Q3TYD6	Lmtk2	Serine/threonine-protein kinase LMTK2	sp|Q3TYD6|LMTK2_MOUSE Serine/threonine-protein kinase LMTK2 OS=Mus musculus (Mouse) OX=10090 GN=Lmtk2 PE=1 SV=3	1	S742	TSALLESPQRGSE	NAGFT(0.001)S(0.035)ALLES(0.964)PQR	6588	7973.4	7678.5	5196.5	7633.5	7225.3	8937.6	7065	6859.1	7715.35	1.12483	0.302395	12.6856	12.961	12.9066	12.3433	12.8981	12.8188	13.1257	12.7865	12.7241	12.9073	Q3TYD6S742	0.183145	0.295154	0.529951	0.183145	0.529951
A2A5R2	Arfgef2	Brefeldin A-inhibited guanine nucleotide-exchange protein 2	sp|A2A5R2|BIG2_MOUSE Brefeldin A-inhibited guanine nucleotide-exchange protein 2 OS=Mus musculus (Mouse) OX=10090 GN=Arfgef2 PE=1 SV=1	1	S624	RRCSVTSVESTVS	CS(0.082)VT(0.297)S(0.616)VES(0.003)T(0.001)VSSGTQTAIQDDPEQFEVIK	17991	20023	21711	24880	24468	21580	25280	24219	21151.2	23886.8	1.12933	0.151093	14.135	14.2894	14.4061	14.6027	14.5786	14.3974	14.6257	14.5639	14.3583	14.5414	A2A5R2S624	0.183095	0.148424	0.828495	0.183095	0.828495
Q9Z1T1	Ap3b1	AP-3 complex subunit beta-1	sp|Q9Z1T1|AP3B1_MOUSE AP-3 complex subunit beta-1 OS=Mus musculus (Mouse) OX=10090 GN=Ap3b1 PE=1 SV=2	1	S276	EKNFYESEEEEEE	NFYES(1)EEEEEEKEK	3671500	5096300	4406000	4618000	4542300	4176000	6216800	5363300	4447950	5074600	1.14089	0.292027	21.8079	22.281	22.071	22.1388	22.115	21.9937	22.5677	22.3547	22.0747	22.2578	Q9Z1T1S276	0.18307	0.30056	0.522069	0.18307	0.522069
Q80Z37	Topors	E3 ubiquitin-protein ligase Topors	sp|Q80Z37|TOPRS_MOUSE E3 ubiquitin-protein ligase Topors OS=Mus musculus (Mouse) OX=10090 GN=Topors PE=1 SV=1	1	T207	VSRRTTTPPDSGV	T(0.103)T(0.103)T(0.793)PPDSGVLFEGLGISTR	8695	8635.8	6350.3	6858.6	10740	7628.7	8465.9	7821.6	7634.92	8664.05	1.13479	0.313612	13.086	13.0761	12.6326	12.7437	13.3907	12.8972	13.0474	12.9332	12.8846	13.0672	Q80Z37T207	0.182558	0.301095	0.521296	0.182558	0.521296
Q6PGL7	Washc2	WASH complex subunit FAM21	sp|Q6PGL7|WASC2_MOUSE WASH complex subunit 2 OS=Mus musculus (Mouse) OX=10090 GN=Washc2 PE=1 SV=1	1;2	S159	KAGNSDSEEDDAN	AGNS(1)DS(1)EEDDANERVDLILEPK	62684	67225	46772	61993	49978	54819	91994	80348	59668.5	69284.8	1.16116	0.416534	15.9358	16.0367	15.5134	15.9198	15.609	15.7424	16.4893	16.294	15.8514	16.0337	Q6PGL7S159	0.182231	0.479375	0.319325	0.182231	0.319325
P49312	Hnrnpa1	Heterogeneous nuclear ribonucleoprotein A1;Heterogeneous nuclear ribonucleoprotein A1, N-terminally processed	sp|P49312|ROA1_MOUSE Heterogeneous nuclear ribonucleoprotein A1 OS=Mus musculus (Mouse) OX=10090 GN=Hnrnpa1 PE=1 SV=2	1	S6	_MSKSESPKEPEQ	SES(1)PKEPEQLR	10387000	14325000	12237000	12995000	14852000	9741900	18066000	14993000	12486000	14413225	1.15435	0.352035	23.3083	23.772	23.5447	23.6315	23.8242	23.2158	24.1068	23.8378	23.5641	23.7461	P49312S6	0.181994	0.423638	0.373005	0.181994	0.373005
Q99K24	Slc39a3	Zinc transporter ZIP3	sp|Q99K24|S39A3_MOUSE Zinc transporter ZIP3 OS=Mus musculus (Mouse) OX=10090 GN=Slc39a3 PE=1 SV=1	1	S129	AGSDAGSDSEYES	ERPPFIDLETFNAGSDAGS(0.988)DS(0.012)EYESPFVGVGNR	22686	18989	21842	25152	26936	18281	34524	23052	22167.2	25698.2	1.15929	0.372039	14.4695	14.2129	14.4148	14.6184	14.7172	14.1581	15.0753	14.4926	14.4289	14.6108	Q99K24S129	0.181907	0.420178	0.376567	0.181907	0.376567
Q9ERU9	Ranbp2	E3 SUMO-protein ligase RanBP2	sp|Q9ERU9|RBP2_MOUSE E3 SUMO-protein ligase RanBP2 OS=Mus musculus (Mouse) OX=10090 GN=Ranbp2 PE=1 SV=2	1	T2342	SSTSETTPKAVVS	TDLTQGDEVIDTTSEAGET(0.001)S(0.005)S(0.027)T(0.013)S(0.071)ET(0.186)T(0.697)PK	13021	18074	15311	12178	16086	13705	18055	18253	14646	16524.8	1.12828	0.30962	13.6686	14.1416	13.9023	13.572	13.9735	13.7424	14.1401	14.1558	13.8211	14.003	Q9ERU9T2342	0.18186	0.297891	0.525943	0.18186	0.525943
Q7TPM1	Prrc2b	Protein PRRC2B	sp|Q7TPM1|PRC2B_MOUSE Protein PRRC2B OS=Mus musculus (Mouse) OX=10090 GN=Prrc2b PE=1 SV=1	1	S1007	TSSQRSSPYGTLK	S(0.163)S(0.837)PYGTLKPEEISGPGLAESK	119820	164680	118830	141780	156090	132850	171130	154910	136278	153745	1.12818	0.24048	16.8705	17.3293	16.8585	17.1133	17.252	17.0194	17.3847	17.2411	17.0429	17.2243	Q7TPM1S1007	0.181403	0.228321	0.641454	0.181403	0.641454
Q9D4C5	Eaf1	ELL-associated factor 1	sp|Q9D4C5|EAF1_MOUSE ELL-associated factor 1 OS=Mus musculus (Mouse) OX=10090 GN=Eaf1 PE=1 SV=2	1;2	S158	PAGPKTSPLKDNP	T(0.429)S(0.571)PLKDNPS(1)PEPQLDDIK	99129	113990	95167	112150	125160	91226	141960	122950	105109	120324	1.14475	0.236746	16.597	16.7985	16.5382	16.7751	16.9334	16.4772	17.1151	16.9077	16.6772	16.8584	Q9D4C5S158	0.181149	0.272115	0.565247	0.181149	0.565247
Q9D4C5	Eaf1	ELL-associated factor 1	sp|Q9D4C5|EAF1_MOUSE ELL-associated factor 1 OS=Mus musculus (Mouse) OX=10090 GN=Eaf1 PE=1 SV=2	1	T157	PPAGPKTSPLKDN	T(0.5)S(0.5)PLKDNPSPEPQLDDIK	99129	113990	95167	112150	125160	91226	141960	122950	105109	120324	1.14475	0.236746	16.597	16.7985	16.5382	16.7751	16.9334	16.4772	17.1151	16.9077	16.6772	16.8584	Q9D4C5T157	0.181149	0.272115	0.565247	0.181149	0.565247
Q6P9N8	Trak2		tr|Q6P9N8|Q6P9N8_MOUSE Trafficking protein, kinesin-binding 2 OS=Mus musculus (Mouse) OX=10090 GN=Trak2 PE=1 SV=1	1	S474	PTNPPGSPEDSDL	TLLSPGGSTEVPGNS(0.003)QPT(0.003)NPPGS(0.92)PEDS(0.032)DLAT(0.043)ALHR	6669.9	12041	8827.5	11391	9550.9	11425	12211	10013	9732.35	10800	1.1097	0.468395	12.7034	13.5557	13.1078	13.4756	13.2214	13.4799	13.5759	13.2896	13.2106	13.3917	Q6P9N8S474	0.181074	0.425362	0.371242	0.181074	0.371242
A2A7S8	Kiaa1522	Uncharacterized protein KIAA1522	sp|A2A7S8|K1522_MOUSE Uncharacterized protein KIAA1522 OS=Mus musculus (Mouse) OX=10090 GN=Kiaa1522 PE=1 SV=1	1	S909	QLERPVSPEAQAD	PVS(1)PEAQADLQR	116340	163590	107400	133600	144000	123490	167710	151020	130232	146555	1.12533	0.329859	16.828	17.3197	16.7126	17.0276	17.1357	16.914	17.3556	17.2044	16.972	17.1524	A2A7S8S909	0.180456	0.306649	0.513358	0.180456	0.513358
Q9JK23	Psmg1	Proteasome assembly chaperone 1	sp|Q9JK23|PSMG1_MOUSE Proteasome assembly chaperone 1 OS=Mus musculus (Mouse) OX=10090 GN=Psmg1 PE=1 SV=1	1	T18	APCRAGTEEEEEE	AGT(1)EEEEEEEEQSR	3911.4	4091.2	3243	4482.9	4413	3197.3	7105.1	3818.3	3932.12	4633.43	1.17835	0.464775	11.9335	11.9983	11.6631	12.1302	12.1075	11.6426	12.7946	11.8987	11.9313	12.1109	Q9JK23T18	0.179607	0.524389	0.280346	0.179607	0.280346
P70663	Sparcl1	SPARC-like protein 1	sp|P70663|SPRL1_MOUSE SPARC-like protein 1 OS=Mus musculus (Mouse) OX=10090 GN=Sparcl1 PE=1 SV=3	1	S283	EDKAAGSKEHIPH	AAGS(1)KEHIPHTEQQDQEGK	26942	24323	26413	23942	36897	19025	31781	30483	25405	29546.5	1.16302	0.322673	14.7176	14.57	14.689	14.5473	15.1712	14.2156	14.9559	14.8957	14.631	14.8096	P70663S283	0.17865	0.429535	0.367001	0.17865	0.367001
Q8VHF2	Cdhr5	Cadherin-related family member 5	sp|Q8VHF2|CDHR5_MOUSE Cadherin-related family member 5 OS=Mus musculus (Mouse) OX=10090 GN=Cdhr5 PE=1 SV=1	1;2	S753	TVQAGDSPSAVRS	TVQAGDS(1)PSAVR	1432100	4113700	3443100	3609000	2023500	3395900	4786500	3650400	3149475	3464075	1.09989	0.713974	20.4497	21.972	21.7153	21.7832	20.9484	21.6954	22.1905	21.7996	21.48	21.6585	Q8VHF2S753	0.178449	0.695173	0.157907	0.178449	0.157907
Q3U1T9	Dennd1b	DENN domain-containing protein 1B	sp|Q3U1T9|DEN1B_MOUSE DENN domain-containing protein 1B OS=Mus musculus (Mouse) OX=10090 GN=Dennd1b PE=1 SV=3	1	S517	RASKISSEDGEET	IS(0.063)S(0.937)EDGEETR	43877	77610	56276	66485	52458	67025	84919	69833	61062	68558.8	1.12277	0.473266	15.4212	16.244	15.7802	16.0207	15.6789	16.0324	16.3738	16.0916	15.8665	16.0442	Q3U1T9S517	0.177651	0.462982	0.334436	0.177651	0.334436
Q922B9	Itprid2	Sperm-specific antigen 2 homolog	sp|Q922B9|ITPI2_MOUSE Protein ITPRID2 OS=Mus musculus (Mouse) OX=10090 GN=Itprid2 PE=1 SV=3	1	S465	MTQQKDSFEMEEV	DS(1)FEMEEVQSTEGEAPHVPATCQLSLAK	5023.4	9387.9	5640.7	5332	9530	4923.9	7945.5	6219.5	6346	7154.73	1.12744	0.592999	12.2944	13.1966	12.4617	12.3805	13.2183	12.2656	12.9559	12.6026	12.5833	12.7606	Q922B9S465	0.177299	0.5678	0.245804	0.177299	0.245804
Q62433	Ndrg1	Protein NDRG1	sp|Q62433|NDRG1_MOUSE Protein NDRG1 OS=Mus musculus (Mouse) OX=10090 GN=Ndrg1 PE=1 SV=1	1;2;3	T328	RLMRSRTASGSSV	SRT(1)ASGSSVTSLEGTR	3202800	5793200	1955200	4128000	1617400	4588500	5651700	5829900	3769800	4421875	1.17297	0.62485	21.6109	22.4659	20.8989	21.977	20.6252	22.1296	22.4303	22.475	21.7382	21.915	Q62433T328	0.17685	0.757607	0.120556	0.17685	0.120556
O70405	Ulk1	Serine/threonine-protein kinase ULK1	sp|O70405|ULK1_MOUSE Serine/threonine-protein kinase ULK1 OS=Mus musculus (Mouse) OX=10090 GN=Ulk1 PE=1 SV=1	1	T635	SFDFPKTPSSQNL	T(0.59)PS(0.363)S(0.047)QNLLTLLAR	18785	19099	14964	23494	18631	16649	23977	27678	19085.5	21733.8	1.13876	0.420043	14.1973	14.2212	13.8692	14.52	14.1854	14.0231	14.5494	14.7565	14.2019	14.3786	O70405T635	0.176666	0.439979	0.356568	0.176666	0.356568
O88834	Shd	SH2 domain-containing adapter protein D	sp|O88834|SHD_MOUSE SH2 domain-containing adapter protein D OS=Mus musculus (Mouse) OX=10090 GN=Shd PE=1 SV=1	1	T22	PPPQPPTPDYTES	PPPQPPT(1)PDYTESDILR	8848.4	12886	10601	10813	12759	10546	15948	9931.2	10787.1	12296	1.13988	0.37975	13.1112	13.6535	13.3719	13.4005	13.6392	13.3644	13.9611	13.2778	13.3843	13.5606	O88834T22	0.176342	0.388822	0.410249	0.176342	0.410249
Q8BXA1	Golim4	Golgi integral membrane protein 4	sp|Q8BXA1|GOLI4_MOUSE Golgi integral membrane protein 4 OS=Mus musculus (Mouse) OX=10090 GN=Golim4 PE=1 SV=1	1	S540	ENLPEESEEQKQS	EENLPEES(1)EEQK	133190	137290	103520	122240	133040	105140	173910	155070	124060	141790	1.14291	0.326881	17.0231	17.0669	16.6595	16.8994	17.0215	16.682	17.408	17.2426	16.9122	17.0885	Q8BXA1S540	0.176273	0.36923	0.432703	0.176273	0.432703
P81270	Erg	Transcriptional regulator ERG	sp|P81270|ERG_MOUSE Transcriptional regulator ERG OS=Mus musculus (Mouse) OX=10090 GN=Erg PE=1 SV=2	1	S88	VNGSRNSPDECSV	NS(1)PDECSVNK	145860	176470	141840	177830	193880	114310	231000	206710	160500	186475	1.16184	0.373805	17.1542	17.4291	17.1139	17.4401	17.5648	16.8026	17.8175	17.6572	17.2843	17.4605	P81270S88	0.176212	0.493457	0.306751	0.176212	0.306751
Q8K310	Matr3	Matrin-3	sp|Q8K310|MATR3_MOUSE Matrin-3 OS=Mus musculus (Mouse) OX=10090 GN=Matr3 PE=1 SV=1	1	S619	DAQKTESPAEGKE	T(0.004)ES(0.996)PAEGKEQEEK	117620	171680	130980	149840	163280	120730	200920	162210	142530	161785	1.13509	0.376378	16.8438	17.3894	16.999	17.1931	17.317	16.8814	17.6163	17.3075	17.1063	17.2805	Q8K310S619	0.174248	0.398991	0.399037	0.174248	0.399037
P49586	Pcyt1a	Choline-phosphate cytidylyltransferase A	sp|P49586|PCY1A_MOUSE Choline-phosphate cytidylyltransferase A OS=Mus musculus (Mouse) OX=10090 GN=Pcyt1a PE=1 SV=1	1;2	S347	KTSPSSSPASLSR	T(0.973)S(0.027)PSS(0.006)S(0.994)PASLSR	17485	30727	18859	22262	19374	21805	34079	25384	22333.2	25160.5	1.12659	0.542623	14.0938	14.9072	14.203	14.4423	14.2418	14.4124	15.0566	14.6316	14.4116	14.5856	P49586S347	0.174031	0.515943	0.287398	0.174031	0.287398
Q9R1C7	Prpf40a	Pre-mRNA-processing factor 40 homolog A	sp|Q9R1C7|PR40A_MOUSE Pre-mRNA-processing factor 40 homolog A OS=Mus musculus (Mouse) OX=10090 GN=Prpf40a PE=1 SV=1	1;2	S884	KSDSPESDTEREK	SDSPES(1)DTEREK	311450	368290	335260	431800	354510	304640	528360	470290	361700	414450	1.14584	0.395717	18.2486	18.4905	18.3549	18.72	18.4355	18.2167	19.0112	18.8432	18.4535	18.6266	Q9R1C7S884	0.173129	0.438837	0.357696	0.173129	0.357696
Q91XC8	Dap	Death-associated protein 1	sp|Q91XC8|DAP1_MOUSE Death-associated protein 1 OS=Mus musculus (Mouse) OX=10090 GN=Dap PE=1 SV=3	1	S51	QEWESTSPPKPTV	DDQEWES(0.019)T(0.14)S(0.841)PPKPTVFISGVIAR	49139	55953	49377	52221	60608	52052	70356	51614	51672.5	58657.5	1.13518	0.187164	15.5846	15.7719	15.5916	15.6723	15.8872	15.6677	16.1024	15.6555	15.6551	15.8282	Q91XC8S51	0.173086	0.181254	0.741712	0.173086	0.741712
P97351	Rps3a	40S ribosomal protein S3a	sp|P97351|RS3A_MOUSE 40S ribosomal protein S3a OS=Mus musculus (Mouse) OX=10090 GN=Rps3a PE=1 SV=3	1	S263	EPPVQESV_____	ADGYEPPVQES(1)V	271020	368910	238650	203710	268610	214660	362850	375340	270572	305365	1.12859	0.531317	18.048	18.4929	17.8645	17.6362	18.0352	17.7117	18.469	18.5178	18.0104	18.1834	P97351S263	0.173014	0.535862	0.270947	0.173014	0.270947
Q52KI8	Srrm1	Serine/arginine repetitive matrix protein 1	sp|Q52KI8|SRRM1_MOUSE Serine/arginine repetitive matrix protein 1 OS=Mus musculus (Mouse) OX=10090 GN=Srrm1 PE=1 SV=2	1	S647	KRRASPSPPPKRR	AS(0.005)PS(0.995)PPPKR	190540	319620	221720	262020	235610	213390	344640	329760	248475	280850	1.13029	0.481767	17.5397	18.286	17.7584	17.9993	17.846	17.7031	18.3947	18.3311	17.8959	18.0687	Q52KI8S647	0.172883	0.491017	0.308903	0.172883	0.308903
P49312	Hnrnpa1	Heterogeneous nuclear ribonucleoprotein A1;Heterogeneous nuclear ribonucleoprotein A1, N-terminally processed	sp|P49312|ROA1_MOUSE Heterogeneous nuclear ribonucleoprotein A1 OS=Mus musculus (Mouse) OX=10090 GN=Hnrnpa1 PE=1 SV=2	1	S4	___MSKSESPKEP	S(0.683)ES(0.317)PKEPEQLR	302990	437210	317910	369200	404960	292050	508690	417170	356828	405718	1.13701	0.398198	18.2089	18.738	18.2783	18.494	18.6274	18.1559	18.9564	18.6703	18.4298	18.6025	P49312S4	0.1727	0.430325	0.366203	0.1727	0.366203
Q80WQ6	Rhbdf2	Inactive rhomboid protein 2	sp|Q80WQ6|RHDF2_MOUSE Inactive rhomboid protein 2 OS=Mus musculus (Mouse) OX=10090 GN=Rhbdf2 PE=1 SV=1	1	S147	SFQGTESPKPCKM	ELELPSQEVPSFQGT(0.084)ES(0.916)PKPCK	24857	26879	24414	22518	26572	21912	33063	30772	24667	28079.8	1.13835	0.239551	14.6014	14.7142	14.5754	14.4588	14.6976	14.4194	15.0129	14.9093	14.5874	14.7598	Q80WQ6S147	0.172386	0.267803	0.572185	0.172386	0.572185
Q6PAM1	Txlna	Alpha-taxilin	sp|Q6PAM1|TXLNA_MOUSE Alpha-taxilin OS=Mus musculus (Mouse) OX=10090 GN=Txlna PE=1 SV=1	1	S523	GAQPASSPRATDA	EQGVESPGAQPAS(0.19)S(0.81)PR	12109	15991	12461	13509	16644	13452	18560	12639	13517.5	15323.8	1.13362	0.312057	13.5638	13.965	13.6051	13.7216	14.0227	13.7155	14.1799	13.6256	13.7139	13.8859	Q6PAM1S523	0.172055	0.317844	0.497786	0.172055	0.497786
Q68FL4	Ahcyl2	Putative adenosylhomocysteinase 3	sp|Q68FL4|SAHH3_MOUSE Putative adenosylhomocysteinase 3 OS=Mus musculus (Mouse) OX=10090 GN=Ahcyl2 PE=1 SV=1	1	T113	LVSPDGTVTEAPR	DGGEALVS(0.5)PDGT(0.5)VTEAPR	18468	25141	20016	17186	21013	21050	26917	21594	20202.8	22643.5	1.12081	0.320922	14.1727	14.6178	14.2889	14.0689	14.359	14.3615	14.7162	14.3983	14.2871	14.4588	Q68FL4T113	0.171698	0.287145	0.541898	0.171698	0.541898
P18608	Hmgn1	Non-histone chromosomal protein HMG-14	sp|P18608|HMGN1_MOUSE Non-histone chromosomal protein HMG-14 OS=Mus musculus (Mouse) OX=10090 GN=Hmgn1 PE=1 SV=2	1;2	S87	ENQSPASEEEKEA	QADVADQQTTELPAENGET(0.029)ENQS(0.972)PAS(0.999)EEEKEAK	31356	35332	28160	34072	47532	26130	43101	31954	32230	37179.2	1.15356	0.376236	14.9365	15.1087	14.7814	15.0563	15.5366	14.6734	15.3954	14.9637	14.9707	15.1423	P18608S87	0.171593	0.447321	0.349381	0.171593	0.349381
Q6ZQ93	Usp34	Ubiquitin carboxyl-terminal hydrolase 34	sp|Q6ZQ93|UBP34_MOUSE Ubiquitin carboxyl-terminal hydrolase 34 OS=Mus musculus (Mouse) OX=10090 GN=Usp34 PE=1 SV=3	1	T3401	SSDEEHTVDSCIG	RVS(0.368)S(0.091)DEEHT(0.54)VDSCIGDIK	99433	130160	114450	113680	113630	129360	138400	132990	114431	128595	1.12378	0.136047	16.6014	16.9899	16.8044	16.7946	16.794	16.981	17.0785	17.021	16.7976	16.9686	Q6ZQ93T3401	0.17103	0.1394	0.855739	0.17103	0.855739
P70441	Slc9a3r1	Na(+)/H(+) exchange regulatory cofactor NHE-RF1	sp|P70441|NHRF1_MOUSE Na(+)/H(+) exchange regulatory cofactor NHE-RF1 OS=Mus musculus (Mouse) OX=10090 GN=Slc9a3r1 PE=1 SV=3	1;2;3	T288	RSASSDTSEELNS	S(0.034)AS(0.177)S(0.793)DT(0.997)S(0.999)EELNSQDSPK	150170	134830	107450	197140	113710	141620	199590	214400	147398	167330	1.13523	0.535249	17.1962	17.0408	16.7133	17.5889	16.795	17.1117	17.6067	17.7099	17.1348	17.3058	P70441T288	0.171026	0.565357	0.247678	0.171026	0.247678
Q80Y44	Ddx10	Probable ATP-dependent RNA helicase DDX10	sp|Q80Y44|DDX10_MOUSE Probable ATP-dependent RNA helicase DDX10 OS=Mus musculus (Mouse) OX=10090 GN=Ddx10 PE=1 SV=2	1	T587	EEQDEETEDEETE	LASGDGDEEQDEET(1)EDEETEDHLGK	62227	83378	83876	88877	105860	76221	101670	75725	79589.5	89869	1.12916	0.34394	15.9253	16.3474	16.356	16.4395	16.6918	16.2179	16.6335	16.2085	16.267	16.4379	Q80Y44T587	0.170898	0.364797	0.437949	0.170898	0.437949
Q3TYS2	Cybc1	Uncharacterized protein C17orf62 homolog	sp|Q3TYS2|CYBC1_MOUSE Cytochrome b-245 chaperone 1 OS=Mus musculus (Mouse) OX=10090 GN=Cybc1 PE=1 SV=2	1	S178	RSQSSDSEPDGPG	S(0.001)QS(0.004)S(0.015)DS(0.98)EPDGPGGQS	10253	10359	8939.3	9155.9	9120.8	7954.7	14682	13098	9676.8	11213.9	1.15884	0.384247	13.3238	13.3386	13.1259	13.1605	13.1549	12.9576	13.8418	13.6771	13.2372	13.4078	Q3TYS2S178	0.170642	0.46097	0.336327	0.170642	0.336327
Q99KN9	Clint1	Clathrin interactor 1	sp|Q99KN9|EPN4_MOUSE Clathrin interactor 1 OS=Mus musculus (Mouse) OX=10090 GN=Clint1 PE=1 SV=2	1;2;3	S235	RKDREDSPERCSD	KDREDS(1)PER	26041	50313	40149	34656	33326	35826	48846	50067	37789.8	42016.2	1.11184	0.55029	14.6685	15.6186	15.2931	15.0808	15.0244	15.1287	15.576	15.6116	15.1653	15.3352	Q99KN9S235	0.169893	0.521954	0.282367	0.169893	0.282367
Q148V8	Fam83h	Protein FAM83H	sp|Q148V8|FA83H_MOUSE Protein FAM83H OS=Mus musculus (Mouse) OX=10090 GN=Fam83h PE=1 SV=1	1	S639	PKPGSGSGGGDSS	PGS(0.013)GS(0.986)GGGDS(0.002)SER	21081	23416	25255	25725	28655	17803	34839	28870	23869.2	27541.8	1.15386	0.359465	14.3637	14.5152	14.6243	14.6509	14.8065	14.1198	15.0884	14.8173	14.5385	14.708	Q148V8S639	0.169501	0.463804	0.333666	0.169501	0.333666
Q64012	Raly	RNA-binding protein Raly	sp|Q64012|RALY_MOUSE RNA-binding protein Raly OS=Mus musculus (Mouse) OX=10090 GN=Raly PE=1 SV=3	1;2	S294	EGLLTHSEEELEH	DDGDEEGLLT(1)HS(1)EEELEHSQDTDAEDGALQ	188220	165320	122350	209260	212800	152280	220300	178500	171288	190970	1.11491	0.450766	17.5221	17.3349	16.9007	17.6749	17.6991	17.2164	17.7491	17.4456	17.3581	17.5275	Q64012S294	0.169407	0.44649	0.350188	0.169407	0.350188
P11862	Gas2	Growth arrest-specific protein 2	sp|P11862|GAS2_MOUSE Growth arrest-specific protein 2 OS=Mus musculus (Mouse) OX=10090 GN=Gas2 PE=1 SV=1	1	S283	RVDGKTSPVQSKS	VDGKT(0.033)S(0.967)PVQSK	9008700	13348000	11405000	14190000	10759000	11414000	17986000	14082000	11987925	13560250	1.13116	0.462691	23.1029	23.6701	23.4432	23.7584	23.359	23.4443	24.1004	23.7473	23.4936	23.6628	P11862S283	0.16913	0.476332	0.32209	0.16913	0.32209
Q9D2Z8	Kif12	Kinesin-like protein KIF12	sp|Q9D2Z8|KIF12_MOUSE Kinesin-like protein KIF12 OS=Mus musculus (Mouse) OX=10090 GN=Kif12 PE=1 SV=1	1	S369	RPQGPKSPGVKPP	S(1)PGVKPPQQVENELLR	30132	24351	23624	30018	34672	20864	38658	29726	27031.2	30980	1.14608	0.385651	14.879	14.5717	14.528	14.8735	15.0815	14.3487	15.2385	14.8594	14.7131	14.882	Q9D2Z8S369	0.16898	0.463556	0.333898	0.16898	0.333898
Q8C5N3	Cwc22	Pre-mRNA-splicing factor CWC22 homolog	sp|Q8C5N3|CWC22_MOUSE Pre-mRNA-splicing factor CWC22 homolog OS=Mus musculus (Mouse) OX=10090 GN=Cwc22 PE=1 SV=1	1	S38	YTEQERSPRDRGY	YTEQERS(1)PR	116700	170780	118280	136040	135690	124220	192090	158210	135450	152552	1.12626	0.414877	16.8324	17.3818	16.8518	17.0537	17.05	16.9225	17.5514	17.2715	17.0299	17.1988	Q8C5N3S38	0.168914	0.403048	0.394643	0.168914	0.394643
Q6A0A2	Larp4b	La-related protein 4B	sp|Q6A0A2|LAR4B_MOUSE La-related protein 4B OS=Mus musculus (Mouse) OX=10090 GN=Larp4b PE=1 SV=2	1;2	T735	LSKEQNTPPKSPQ	EQNT(1)PPKS(1)PQ	86105	82596	87643	99969	101430	77464	131570	96259	89078.2	101681	1.14148	0.327908	16.3938	16.3338	16.4194	16.6092	16.6301	16.2412	17.0055	16.5546	16.439	16.6079	Q6A0A2T735	0.168833	0.353455	0.451666	0.168833	0.451666
Q6ZPS6	Ankib1	Ankyrin repeat and IBR domain-containing protein 1	sp|Q6ZPS6|AKIB1_MOUSE Ankyrin repeat and IBR domain-containing protein 1 OS=Mus musculus (Mouse) OX=10090 GN=Ankib1 PE=1 SV=2	1	S738	GVAPADSPDAPRR	GVAPADS(1)PDAPRR	1217000	1907900	1327400	2089100	1381500	1759500	2357400	1794400	1635350	1823200	1.11487	0.546113	20.2149	20.8636	20.3402	20.9945	20.3978	20.7467	21.1688	20.7751	20.6033	20.7721	Q6ZPS6S738	0.168825	0.521658	0.282614	0.168825	0.282614
P98191	Cds1	Phosphatidate cytidylyltransferase 1	sp|P98191|CDS1_MOUSE Phosphatidate cytidylyltransferase 1 OS=Mus musculus (Mouse) OX=10090 GN=Cds1 PE=1 SV=2	1	S37	HETESTSDKETDI	EGEAAGGDHETES(0.003)T(0.153)S(0.844)DKETDIDDR	29105	30615	27299	27453	26393	24216	39291	42454	28618	33088.5	1.15621	0.371396	14.829	14.902	14.7366	14.7447	14.6879	14.5637	15.2619	15.3736	14.803	14.9718	P98191S37	0.168724	0.444851	0.351786	0.168724	0.351786
Q9CY58	Serbp1	Plasminogen activator inhibitor 1 RNA-binding protein	sp|Q9CY58|PAIRB_MOUSE Plasminogen activator inhibitor 1 RNA-binding protein OS=Mus musculus (Mouse) OX=10090 GN=Serbp1 PE=1 SV=2	1	S234	KDELTESPKYIQK	DELT(0.023)ES(0.977)PK	141020	266220	219790	250030	215410	213320	302790	236680	219265	242050	1.10392	0.536838	17.1055	18.0223	17.7458	17.9317	17.7167	17.7027	18.208	17.8526	17.7013	17.87	Q9CY58S234	0.168654	0.504935	0.296765	0.168654	0.296765
Q3UHI0	Ccser2	Serine-rich coiled-coil domain-containing protein 2	sp|Q3UHI0|CCSE2_MOUSE Serine-rich coiled-coil domain-containing protein 2 OS=Mus musculus (Mouse) OX=10090 GN=Ccser2 PE=1 SV=1	1	S451	SKDIFDSPKESEQ	DIFDS(0.995)PKES(0.005)EQAFSK	32260	52152	43540	48948	48691	51293	57102	40119	44225	49301.2	1.11478	0.400773	14.9775	15.6704	15.4101	15.579	15.5714	15.6465	15.8013	15.292	15.4092	15.5778	Q3UHI0S451	0.168546	0.402259	0.395494	0.168546	0.395494
Q80VC9	Camsap3	Calmodulin-regulated spectrin-associated protein 3	sp|Q80VC9|CAMP3_MOUSE Calmodulin-regulated spectrin-associated protein 3 OS=Mus musculus (Mouse) OX=10090 GN=Camsap3 PE=1 SV=1	1	S868	PPGAEDSLEEEAS	PALIEIPLAS(0.012)LGEPAADEEGDGS(0.18)PPGAEDS(0.804)LEEEAS(0.002)S(0.002)EGEPR	4617.5	3447.6	5102.5	2186.1	6160.5	2869.6	3820.9	4194.8	3838.43	4261.45	1.11021	0.671725	12.1729	11.7514	12.317	11.0941	12.5888	11.4866	11.8997	12.0344	11.8339	12.0024	Q80VC9S868	0.168536	0.652964	0.185111	0.168536	0.185111
Q62261	Sptbn1	Spectrin beta chain, non-erythrocytic 1	sp|Q62261|SPTB2_MOUSE Spectrin beta chain, non-erythrocytic 1 OS=Mus musculus (Mouse) OX=10090 GN=Sptbn1 PE=1 SV=2	1;2;3	S2164	TSSKESSPVPSPT	ESS(1)PVPSPTLDR	1121200	682550	495420	752350	821340	598120	1070800	864390	762880	838662	1.09934	0.658565	20.0966	19.3806	18.9183	19.521	19.6476	19.1901	20.0303	19.7213	19.4791	19.6473	Q62261S2164	0.168188	0.593424	0.226635	0.168188	0.226635
Q05D44	Eif5b	Eukaryotic translation initiation factor 5B	sp|Q05D44|IF2P_MOUSE Eukaryotic translation initiation factor 5B OS=Mus musculus (Mouse) OX=10090 GN=Eif5b PE=1 SV=2	1;2	S137	NSEAPLSGSEDAD	PNSEAPLS(1)GSEDADDSNK	244680	269120	279950	328900	299210	274600	412470	285190	280662	317868	1.13256	0.347464	17.9005	18.0379	18.0948	18.3273	18.1908	18.067	18.6539	18.1216	18.0901	18.2583	Q05D44S137	0.168185	0.336639	0.472836	0.168185	0.472836
Q61183	Papola	Poly(A) polymerase alpha	sp|Q61183|PAPOA_MOUSE Poly(A) polymerase alpha OS=Mus musculus (Mouse) OX=10090 GN=Papola PE=1 SV=4	1	S648	GVKRTSSPNKEES	T(0.041)S(0.066)S(0.892)PNKEESPK	272120	503790	412030	473490	436490	356140	578170	473800	415358	461150	1.11025	0.53186	18.0539	18.9425	18.6524	18.853	18.7356	18.4421	19.1411	18.8539	18.6254	18.7932	Q61183S648	0.167754	0.522057	0.282282	0.167754	0.282282
Q69ZL1	Fgd6	FYVE, RhoGEF and PH domain-containing protein 6	sp|Q69ZL1|FGD6_MOUSE FYVE, RhoGEF and PH domain-containing protein 6 OS=Mus musculus (Mouse) OX=10090 GN=Fgd6 PE=1 SV=2	1	S557	ILPFSGSPEALKR	LPHPILPFS(0.207)GS(0.793)PEALK	11163	13342	7157.6	9014	13710	8942.9	12617	9888.9	10169.1	11289.7	1.11019	0.544555	13.4464	13.7037	12.8053	13.138	13.7429	13.1265	13.6231	13.2716	13.2733	13.441	Q69ZL1S557	0.167702	0.514735	0.288416	0.167702	0.288416
O88466	Znf106	Zinc finger protein 106	sp|O88466|ZN106_MOUSE Zinc finger protein 106 OS=Mus musculus (Mouse) OX=10090 GN=Znf106 PE=1 SV=3	1	S1381	THVPENSDTEQDV	ATHVPENS(0.996)DT(0.004)EQDVFTAK	54255	80732	68053	76724	65751	99696	95268	58208	69941	79730.8	1.13997	0.443608	15.7275	16.3009	16.0544	16.2274	16.0047	16.6052	16.5397	15.8289	16.0775	16.2447	O88466S1381	0.167131	0.497414	0.303282	0.167131	0.303282
Q3UVR3	Ttbk2	Tau-tubulin kinase 2	sp|Q3UVR3|TTBK2_MOUSE Tau-tubulin kinase 2 OS=Mus musculus (Mouse) OX=10090 GN=Ttbk2 PE=1 SV=1	1	S579	KTTGSPSDEEPEV	T(0.142)T(0.142)GS(0.098)PS(0.617)DEEPEVLQVLEGSPQDEK	17634	21910	18751	20023	17478	25240	30200	17300	19579.5	22554.5	1.15194	0.399437	14.1061	14.4193	14.1947	14.2894	14.0933	14.6234	14.8823	14.0785	14.2524	14.4194	Q3UVR3S579	0.166999	0.458076	0.339062	0.166999	0.339062
Q68FD7	Fnip1	Folliculin-interacting protein 1	sp|Q68FD7|FNIP1_MOUSE Folliculin-interacting protein 1 OS=Mus musculus (Mouse) OX=10090 GN=Fnip1 PE=1 SV=1	1	S947	ALGDSESEDTGPD	NESSDSALGDS(0.5)ES(0.5)EDTGPDIR	39555	37972	28467	45300	35052	38254	61180	37507	37823.5	42998.2	1.13681	0.489366	15.2716	15.2126	14.797	15.4672	15.0972	15.2233	15.9008	15.1949	15.1871	15.354	Q68FD7S947	0.166932	0.498816	0.302059	0.166932	0.302059
Q8BJ05	Zc3h14	Zinc finger CCCH domain-containing protein 14	sp|Q8BJ05|ZC3HE_MOUSE Zinc finger CCCH domain-containing protein 14 OS=Mus musculus (Mouse) OX=10090 GN=Zc3h14 PE=1 SV=1	1	S515	QPDKPASPKFIVT	DLVQPDKPAS(1)PK	255280	474410	359610	453270	422760	327820	524450	431260	385642	426572	1.10613	0.54745	17.9617	18.8558	18.4561	18.79	18.6895	18.3225	19.0004	18.7182	18.5159	18.6827	Q8BJ05S515	0.166772	0.525039	0.279808	0.166772	0.279808
Q924A2	Cic	Protein capicua homolog	sp|Q924A2|CIC_MOUSE Protein capicua homolog OS=Mus musculus (Mouse) OX=10090 GN=Cic PE=1 SV=2	1	S421	PPPQLLSPPPKSP	HPPSLGTPVLLPLPPPQLLS(1)PPPK	6431.6	7568.4	4956.2	5647.2	6800.4	6727.7	6731	7022.5	6150.85	6820.4	1.10885	0.280592	12.651	12.8858	12.275	12.4633	12.7314	12.7159	12.7166	12.7778	12.5688	12.7354	Q924A2S421	0.166651	0.251697	0.599121	0.166651	0.599121
Q9ERA6	Tfip11	Tuftelin-interacting protein 11	sp|Q9ERA6|TFP11_MOUSE Tuftelin-interacting protein 11 OS=Mus musculus (Mouse) OX=10090 GN=Tfip11 PE=1 SV=1	1;2	S96	AAEEADSEDSDAE	GAAEEADS(1)EDS(1)DAEEKPVKQEDFPK	60867	56281	55285	77425	78394	53441	81586	68088	62464.5	70377.2	1.12668	0.369395	15.8934	15.7804	15.7546	16.2405	16.2585	15.7057	16.316	16.0551	15.9172	16.0838	Q9ERA6S96	0.166604	0.384415	0.415199	0.166604	0.415199
P98078	Dab2	Disabled homolog 2	sp|P98078|DAB2_MOUSE Disabled homolog 2 OS=Mus musculus (Mouse) OX=10090 GN=Dab2 PE=1 SV=2	1	T671	PSRKGETPPSGTS	KGET(0.999)PPS(0.001)GTSSAFSSYFNNK	115180	138170	124920	146600	134120	123640	173180	161050	131218	147998	1.12788	0.258804	16.8135	17.0761	16.9306	17.1615	17.0332	16.9158	17.4019	17.2971	16.9954	17.162	P98078T671	0.166557	0.268969	0.570298	0.166557	0.570298
O54774	Ap3d1	AP-3 complex subunit delta-1	sp|O54774|AP3D1_MOUSE AP-3 complex subunit delta-1 OS=Mus musculus (Mouse) OX=10090 GN=Ap3d1 PE=1 SV=1	1	T869	LDFWLSTTPPPAA	KGEDLDFWLS(0.157)T(0.685)T(0.157)PPPAAAPIPAPSTEELAASTITSPK	77277	93133	81746	74690	84618	83475	107100	92066	81711.5	91814.8	1.12365	0.187744	16.2378	16.507	16.3189	16.1886	16.3687	16.3491	16.7086	16.4904	16.3131	16.4792	O54774T869	0.166117	0.175904	0.754725	0.166117	0.754725
Q5F2E7	Nufip2	Nuclear fragile X mental retardation-interacting protein 2	sp|Q5F2E7|NUFP2_MOUSE Nuclear fragile X mental retardation-interacting protein 2 OS=Mus musculus (Mouse) OX=10090 GN=Nufip2 PE=1 SV=1	1	S626	NQNPLASPTNTLL	DYEIENQNPLAS(0.999)PT(0.001)NTLLGSAK	121280	145480	120960	145610	153200	125980	176740	144380	133332	150075	1.12557	0.234948	16.888	17.1505	16.8842	17.1517	17.2251	16.9428	17.4313	17.1395	17.0186	17.1847	Q5F2E7S626	0.166077	0.238486	0.622536	0.166077	0.622536
Q8K2L8	Trappc12	Trafficking protein particle complex subunit 12	sp|Q8K2L8|TPC12_MOUSE Trafficking protein particle complex subunit 12 OS=Mus musculus (Mouse) OX=10090 GN=Trappc12 PE=1 SV=2	1	S309	APVGEKSPDSTSP	LSSLTAPVGEKS(0.999)PDS(0.001)TSPSYSTR	49664	62870	68270	58589	69359	59060	78826	61233	59848.2	67119.5	1.12149	0.268621	15.5999	15.9401	16.059	15.8383	16.0818	15.8499	16.2664	15.902	15.8593	16.025	Q8K2L8S309	0.165698	0.268269	0.57143	0.165698	0.57143
P27889	Hnf1b	Hepatocyte nuclear factor 1-beta	sp|P27889|HNF1B_MOUSE Hepatocyte nuclear factor 1-beta OS=Mus musculus (Mouse) OX=10090 GN=Hnf1b PE=1 SV=2	1	S49	LETLPLSPGSGAD	LET(0.001)LPLS(0.995)PGS(0.004)GADLDTK	3653.5	4921.2	3672.2	3079.2	3611.7	4333.4	4213	4878.2	3831.53	4259.07	1.11159	0.395513	11.8351	12.2648	11.8424	11.5883	11.8185	12.0813	12.0406	12.2521	11.8827	12.0481	P27889S49	0.165471	0.358273	0.445786	0.165471	0.445786
Q7TPM1	Prrc2b	Protein PRRC2B	sp|Q7TPM1|PRC2B_MOUSE Protein PRRC2B OS=Mus musculus (Mouse) OX=10090 GN=Prrc2b PE=1 SV=1	1	S479	SMFRQHSAEDKED	QHS(1)AEDKEDKPPPR	16096	17040	19394	17632	16850	16436	23717	22558	17540.5	19890.2	1.13396	0.287787	13.9744	14.0566	14.2433	14.1059	14.0405	14.0046	14.5336	14.4614	14.0951	14.26	Q7TPM1S479	0.164934	0.311194	0.506969	0.164934	0.506969
Q9QY01	Ulk2	Serine/threonine-protein kinase ULK2	sp|Q9QY01|ULK2_MOUSE Serine/threonine-protein kinase ULK2 OS=Mus musculus (Mouse) OX=10090 GN=Ulk2 PE=1 SV=1	1	S600	LPTIIGSPTKTTA	TPLPTIIGS(0.999)PT(0.001)K	7589.9	7552.3	6872.1	5919.9	7761.9	6395.2	8226.7	9016.9	6983.55	7850.17	1.1241	0.246343	12.8899	12.8827	12.7465	12.5314	12.9222	12.6428	13.0061	13.1384	12.7626	12.9274	Q9QY01S600	0.164756	0.265536	0.575877	0.164756	0.575877
Q8CI08	Slain2	SLAIN motif-containing protein 2	sp|Q8CI08|SLAI2_MOUSE SLAIN motif-containing protein 2 OS=Mus musculus (Mouse) OX=10090 GN=Slain2 PE=1 SV=2	1	S87	SGPRRTSSEDLRD	T(0.269)S(0.729)S(0.002)EDLR	101760	124870	113140	90761	126340	96992	128680	130620	107633	120658	1.12102	0.27364	16.6348	16.9301	16.7877	16.4698	16.947	16.5656	16.9734	16.995	16.7056	16.8702	Q8CI08S87	0.16464	0.290966	0.536158	0.16464	0.536158
Q9ERD6	Ralgps2	Ras-specific guanine nucleotide-releasing factor RalGPS2	sp|Q9ERD6|RGPS2_MOUSE Ras-specific guanine nucleotide-releasing factor RalGPS2 OS=Mus musculus (Mouse) OX=10090 GN=Ralgps2 PE=1 SV=2	1	S23	VSEKSSSSESLSE	S(0.004)S(0.004)S(0.988)S(0.004)ESLSEK	179410	129010	92697	129200	156410	94241	172130	172400	132579	148795	1.12231	0.551754	17.4529	16.9771	16.5002	16.9792	17.255	16.5241	17.3931	17.3954	16.9774	17.1419	Q9ERD6S23	0.164519	0.584942	0.232887	0.164519	0.232887
Q63ZW7	Patj	InaD-like protein	sp|Q63ZW7|INADL_MOUSE InaD-like protein OS=Mus musculus (Mouse) OX=10090 GN=Patj PE=1 SV=2	1	S482	VPERAGSPKPEAN	AGS(1)PKPEANLSVEAEEIGER	351230	427890	364740	432000	365710	359120	581880	488780	393965	448872	1.13937	0.375696	18.4221	18.7069	18.4765	18.7207	18.4803	18.4541	19.1504	18.8988	18.5815	18.7459	Q63ZW7S482	0.164379	0.410317	0.386881	0.164379	0.386881
Q8K2P1	Lurap1l	Leucine rich adaptor protein 1-like	sp|Q8K2P1|LUR1L_MOUSE Leucine rich adaptor protein 1-like OS=Mus musculus (Mouse) OX=10090 GN=Lurap1l PE=1 SV=1	1	S136	TITSRGSSLSGSL	GS(0.595)S(0.4)LS(0.006)GSLCSLLESQSTSLR	6758.5	7944.8	10182	7715.7	9590.5	7682.8	8852.4	10198	8150.25	9080.92	1.11419	0.343032	12.7225	12.9558	13.3137	12.9136	13.2274	12.9074	13.1119	13.316	12.9764	13.1407	Q8K2P1S136	0.164265	0.320453	0.494236	0.164265	0.494236
P18653	Rps6ka1	Ribosomal protein S6 kinase alpha-1	sp|P18653|KS6A1_MOUSE Ribosomal protein S6 kinase alpha-1 OS=Mus musculus (Mouse) OX=10090 GN=Rps6ka1 PE=1 SV=1	1	T348	TEFTSRTPRDSPG	T(0.793)PRDS(0.207)PGIPPSAGAHQLFR	11812	11097	6096.6	11639	9751.3	10206	11957	12307	10161.1	11055.3	1.088	0.573623	13.528	13.4379	12.5738	13.5067	13.2514	13.3171	13.5456	13.5872	13.2616	13.4253	P18653T348	0.163738	0.528095	0.277288	0.163738	0.277288
Q52KI8	Srrm1	Serine/arginine repetitive matrix protein 1	sp|Q52KI8|SRRM1_MOUSE Serine/arginine repetitive matrix protein 1 OS=Mus musculus (Mouse) OX=10090 GN=Srrm1 PE=1 SV=2	1;2	S733	QGRQSPSPSTRPI	QSPS(0.985)PS(0.015)TRPIR	91442	122200	97086	122950	99658	102620	154000	133340	108420	122404	1.12899	0.398704	16.4806	16.8989	16.567	16.9077	16.6047	16.647	17.2326	17.0248	16.7135	16.8772	Q52KI8S733	0.163707	0.416835	0.380036	0.163707	0.380036
A6H8H2	Dennd4c	DENN domain-containing protein 4C	sp|A6H8H2|DEN4C_MOUSE DENN domain-containing protein 4C OS=Mus musculus (Mouse) OX=10090 GN=Dennd4c PE=1 SV=1	1	S1213	ECVEKTSDSEDKL	EDVETGLDPLSLLATECVEKT(0.293)S(0.707)DSEDK	29783	56971	40490	42603	41869	39367	53624	52134	42461.8	46748.5	1.10096	0.542676	14.8622	15.7979	15.3053	15.3787	15.3536	15.2647	15.7106	15.6699	15.336	15.4997	A6H8H2S1213	0.163684	0.488488	0.311146	0.163684	0.311146
Q8CFI0	Nedd4l	E3 ubiquitin-protein ligase NEDD4-like	sp|Q8CFI0|NED4L_MOUSE E3 ubiquitin-protein ligase NEDD4-like OS=Mus musculus (Mouse) OX=10090 GN=Nedd4l PE=1 SV=2	1	S332	SPVSRTSPQELSE	T(0.453)S(0.547)PQELSEEVSR	110230	239270	151680	245960	165820	220300	242440	174610	186785	200792	1.07499	0.725407	16.7502	17.8683	17.2107	17.9081	17.3393	17.7491	17.8873	17.4138	17.4343	17.5974	Q8CFI0S332	0.16306	0.615505	0.210768	0.16306	0.210768
Q5XJE5	Leo1	RNA polymerase-associated protein LEO1	sp|Q5XJE5|LEO1_MOUSE RNA polymerase-associated protein LEO1 OS=Mus musculus (Mouse) OX=10090 GN=Leo1 PE=1 SV=2	1	S631	KAKKLNSDEEGES	KLNS(1)DEEGESSGK	1038000	1171600	1004200	962860	1097900	988600	1496800	1137300	1044165	1180150	1.13023	0.296836	19.9854	20.16	19.9376	19.877	20.0663	19.915	20.5135	20.1172	19.99	20.153	Q5XJE5S631	0.162992	0.292773	0.533469	0.162992	0.533469
Q3U0J8	Tbc1d2b	TBC1 domain family member 2B	sp|Q3U0J8|TBD2B_MOUSE TBC1 domain family member 2B OS=Mus musculus (Mouse) OX=10090 GN=Tbc1d2b PE=1 SV=2	1;2	T965	SDEEEDT______	DTSPDKGELVS(0.01)DEEEDT(0.99)	64860	92089	75458	66410	74365	63524	117570	84462	74704.2	84980.2	1.13756	0.467187	15.985	16.4907	16.2034	16.0191	16.1823	15.955	16.8432	16.366	16.1746	16.3366	Q3U0J8T965	0.162061	0.491607	0.308382	0.162061	0.308382
P51830	Adcy9	Adenylate cyclase type 9	sp|P51830|ADCY9_MOUSE Adenylate cyclase type 9 OS=Mus musculus (Mouse) OX=10090 GN=Adcy9 PE=1 SV=1	1	T686	PAEEKLTNSQTSL	LT(0.539)NS(0.264)QT(0.197)S(0.001)LCEILQEK	9537.1	7360	6793.2	8577.3	11183	5541.6	10560	9784.2	8066.9	9267.2	1.14879	0.428883	13.2193	12.8455	12.7299	13.0663	13.449	12.4361	13.3663	13.2562	12.9653	13.1269	P51830T686	0.161665	0.554182	0.256348	0.161665	0.256348
B2RQG2	Phf3		tr|B2RQG2|B2RQG2_MOUSE PHD finger protein 3 OS=Mus musculus (Mouse) OX=10090 GN=Phf3 PE=1 SV=1	1	S377	VDKPENSPQRNEL	NTVDIVDKPENS(1)PQRNELETLGYGEDTESNDAR	50371	58103	53330	58348	63277	50885	77158	57358	55038	62169.5	1.12957	0.27414	15.6203	15.8263	15.7027	15.8324	15.9494	15.635	16.2355	15.8077	15.7454	15.9069	B2RQG2S377	0.161474	0.283123	0.548024	0.161474	0.548024
Q8BTI8	Srrm2	Serine/arginine repetitive matrix protein 2	sp|Q8BTI8|SRRM2_MOUSE Serine/arginine repetitive matrix protein 2 OS=Mus musculus (Mouse) OX=10090 GN=Srrm2 PE=1 SV=3	1;2;3	S1439	RSECDSSPEPKAL	GRS(1)ECDS(1)S(1)PEPK	46917	93132	86190	83282	87134	72293	102560	75851	77380.2	84459.5	1.09149	0.588826	15.5178	16.507	16.3952	16.3457	16.4109	16.1416	16.6461	16.2109	16.1914	16.3524	Q8BTI8S1439	0.160936	0.549374	0.260132	0.160936	0.260132
P20065	Tmsb4x	Thymosin beta-4;Hematopoietic system regulatory peptide	sp|P20065|TYB4_MOUSE Thymosin beta-4 OS=Mus musculus (Mouse) OX=10090 GN=Tmsb4x PE=1 SV=1	1	T40	PLPSKETIEQEKQ	NPLPS(0.009)KET(0.991)IEQEK	70117	86152	75964	99934	73226	87594	116200	95916	83041.8	93234	1.12274	0.393978	16.0975	16.3946	16.213	16.6087	16.1601	16.4185	16.8263	16.5495	16.3284	16.4886	P20065T40	0.160139	0.40292	0.394781	0.160139	0.394781
A2ARV4	Lrp2	Low-density lipoprotein receptor-related protein 2	sp|A2ARV4|LRP2_MOUSE Low-density lipoprotein receptor-related protein 2 OS=Mus musculus (Mouse) OX=10090 GN=Lrp2 PE=1 SV=1	1;2	S4636	KASKRSSTPGYTA	RS(0.004)S(0.994)T(0.002)PGYTATEDTFK	1192300	1599400	1277100	1359100	1318000	1122900	1519100	2294300	1356975	1563575	1.15225	0.475077	20.1853	20.6091	20.2844	20.3742	20.3299	20.0988	20.5348	21.1296	20.3633	20.5233	A2ARV4S4636	0.160012	0.527596	0.277698	0.160012	0.277698
Q52KI8	Srrm1	Serine/arginine repetitive matrix protein 1	sp|Q52KI8|SRRM1_MOUSE Serine/arginine repetitive matrix protein 1 OS=Mus musculus (Mouse) OX=10090 GN=Srrm1 PE=1 SV=2	1;2	S626	QRRYSPSPPPKRR	YSPS(1)PPPK	130630	238080	152540	192010	155650	156340	247610	235560	178315	198790	1.11482	0.572081	16.9951	17.8611	17.2188	17.5508	17.2479	17.2543	17.9177	17.8457	17.4065	17.5664	Q52KI8S626	0.159964	0.565822	0.24732	0.159964	0.24732
P21981	Tgm2	Protein-glutamine gamma-glutamyltransferase 2	sp|P21981|TGM2_MOUSE Protein-glutamine gamma-glutamyltransferase 2 OS=Mus musculus (Mouse) OX=10090 GN=Tgm2 PE=1 SV=4	1	S449	YKYPEGSPEEREV	YPEGS(1)PEER	46807	53148	55617	63008	52940	62883	72369	56372	54645	61141	1.11888	0.276602	15.5144	15.6977	15.7632	15.9432	15.6921	15.9404	16.1431	15.7827	15.7297	15.8896	P21981S449	0.159895	0.273652	0.562802	0.159895	0.562802
Q8BLK9	Rps6kc1	Ribosomal protein S6 kinase delta-1	sp|Q8BLK9|KS6C1_MOUSE Ribosomal protein S6 kinase delta-1 OS=Mus musculus (Mouse) OX=10090 GN=Rps6kc1 PE=1 SV=2	1	S492	EDDGQPSSPKWLD	TSLTPSSQDDSNQEDDGQPS(0.611)S(0.389)PK	10286	9670.3	13206	14557	15359	13825	13882	10089	11929.8	13288.8	1.11391	0.433764	13.3284	13.2393	13.6889	13.8294	13.9068	13.755	13.7609	13.3005	13.5215	13.6808	Q8BLK9S492	0.159285	0.440954	0.355607	0.159285	0.355607
P54726	Rad23a	UV excision repair protein RAD23 homolog A	sp|P54726|RD23A_MOUSE UV excision repair protein RAD23 homolog A OS=Mus musculus (Mouse) OX=10090 GN=Rad23a PE=1 SV=2	1	T132	EESTTTTSPESIS	EDKSPSEEST(0.001)T(0.005)T(0.021)T(0.693)S(0.274)PES(0.006)ISGSVPSSGSSGR	19601	20220	23429	23858	26879	25362	26740	18899	21777	24470	1.12366	0.262802	14.2586	14.3035	14.516	14.5422	14.7142	14.6304	14.7067	14.206	14.4051	14.5643	P54726T132	0.159245	0.301643	0.520507	0.159245	0.520507
P26645	Marcks	Myristoylated alanine-rich C-kinase substrate	sp|P26645|MARCS_MOUSE Myristoylated alanine-rich C-kinase substrate OS=Mus musculus (Mouse) OX=10090 GN=Marcks PE=1 SV=2	1	S27	EAAVASSPSKANG	GEATAERPGEAAVAS(0.042)S(0.94)PS(0.018)K	23034	23712	28061	30795	26056	28284	33291	29904	26400.5	29383.8	1.113	0.258157	14.4915	14.5333	14.7763	14.9104	14.6693	14.7877	15.0228	14.8681	14.6779	14.837	P26645S27	0.159107	0.247835	0.605837	0.159107	0.605837
Q8VC70	Rbms2	RNA-binding motif, single-stranded-interacting protein 2	sp|Q8VC70|RBMS2_MOUSE RNA-binding motif, single-stranded-interacting protein 2 OS=Mus musculus (Mouse) OX=10090 GN=Rbms2 PE=1 SV=1	1	T38	PSPRNSTPNSSGG	NS(0.247)T(0.667)PNS(0.061)S(0.025)GGGGGGSGGNDQLSK	14243	14559	12279	14133	13384	14332	20338	14311	13803.5	15591.2	1.12951	0.327918	13.798	13.8296	13.5839	13.7868	13.7082	13.807	14.3119	13.8048	13.7496	13.908	Q8VC70T38	0.158407	0.324466	0.488831	0.158407	0.488831
E9Q3G8	Nup153		tr|E9Q3G8|E9Q3G8_MOUSE Nucleoporin 153 OS=Mus musculus (Mouse) OX=10090 GN=Nup153 PE=1 SV=1	1	S210	SLPPLWSPEAERS	NTSLPPLWS(1)PEAER	31321	43622	31260	41928	37763	26121	57070	49352	37032.8	42576.5	1.1497	0.490235	14.9348	15.4128	14.932	15.3556	15.2047	14.6729	15.8004	15.5908	15.1588	15.3172	E9Q3G8S210	0.158402	0.592128	0.227585	0.158402	0.227585
E9Q3G8	Nup153		tr|E9Q3G8|E9Q3G8_MOUSE Nucleoporin 153 OS=Mus musculus (Mouse) OX=10090 GN=Nup153 PE=1 SV=1	1	S193	GFSSRASEKDIAV	AS(1)EKDIAVSK	164780	166210	124730	178570	212550	129830	193980	176740	158572	178275	1.12425	0.389363	17.3302	17.3426	16.9284	17.4461	17.6974	16.9863	17.5655	17.4313	17.2619	17.4201	E9Q3G8S193	0.158279	0.441437	0.355132	0.158279	0.355132
Q99LH2	Ptdss1	Phosphatidylserine synthase 1	sp|Q99LH2|PTSS1_MOUSE Phosphatidylserine synthase 1 OS=Mus musculus (Mouse) OX=10090 GN=Ptdss1 PE=1 SV=1	1	S442	SKGSEDSPPKHSS	GSEDS(1)PPK	39741	83155	63295	71930	54388	56972	95450	78883	64530.2	71423.2	1.10682	0.624962	15.2783	16.3435	15.9498	16.1343	15.731	15.798	16.5425	16.2674	15.9265	16.0847	Q99LH2S442	0.158221	0.618105	0.208938	0.158221	0.208938
Q922B9	Itprid2	Sperm-specific antigen 2 homolog	sp|Q922B9|ITPI2_MOUSE Protein ITPRID2 OS=Mus musculus (Mouse) OX=10090 GN=Itprid2 PE=1 SV=3	1	S316	KGEGGSSPATEKG	GEGGS(0.065)S(0.934)PAT(0.001)EK	39229	38868	45959	34560	34816	40664	70803	37459	39654	45935.5	1.15841	0.497425	15.2596	15.2463	15.4881	15.0768	15.0875	15.3115	16.1115	15.193	15.2677	15.4259	Q922B9S316	0.158168	0.54702	0.261997	0.158168	0.261997
Q9ESL4	Map3k20	Mitogen-activated protein kinase kinase kinase MLT	sp|Q9ESL4|M3K20_MOUSE Mitogen-activated protein kinase kinase kinase 20 OS=Mus musculus (Mouse) OX=10090 GN=Map3k20 PE=1 SV=1	1	S691	SVSLNSSPKGRYG	GSVSLNS(0.091)S(0.909)PK	96593	102180	96009	92974	110420	90031	117800	116630	96939	108720	1.12153	0.129962	16.5596	16.6408	16.5509	16.5045	16.7526	16.4581	16.846	16.8316	16.564	16.7221	Q9ESL4S691	0.158132	0.145904	0.835932	0.158132	0.835932
O88738	Birc6	Baculoviral IAP repeat-containing protein 6	sp|O88738|BIRC6_MOUSE Baculoviral IAP repeat-containing protein 6 OS=Mus musculus (Mouse) OX=10090 GN=Birc6 PE=1 SV=2	1	S623	TNSELNSPLVRRT	TQGESISEQGSTDNESCTNSELNS(1)PLVR	24553	29384	24587	24301	28367	22981	35623	28755	25706.2	28931.5	1.12547	0.303545	14.5836	14.8427	14.5856	14.5687	14.7919	14.4882	15.1205	14.8115	14.6452	14.803	O88738S623	0.157859	0.31813	0.497395	0.157859	0.497395
P98191	Cds1	Phosphatidate cytidylyltransferase 1	sp|P98191|CDS1_MOUSE Phosphatidate cytidylyltransferase 1 OS=Mus musculus (Mouse) OX=10090 GN=Cds1 PE=1 SV=2	1	T36	DHETESTSDKETD	EGEAAGGDHETES(0.01)T(0.559)S(0.43)DKETDIDDR	44329	47781	40991	40420	42374	33354	64660	59446	43380.2	49958.5	1.15164	0.41388	15.436	15.5441	15.323	15.3028	15.3709	15.0256	15.9806	15.8593	15.4015	15.5591	P98191T36	0.157607	0.515721	0.287585	0.157607	0.287585
O70305	Atxn2	Ataxin-2	sp|O70305|ATX2_MOUSE Ataxin-2 OS=Mus musculus (Mouse) OX=10090 GN=Atxn2 PE=1 SV=1	1	S400	PLERDNSEEFLKR	DNS(1)EEFLKR	351040	418330	336630	392620	438950	285670	544290	439900	374655	427202	1.14026	0.388045	18.4213	18.6743	18.3608	18.5828	18.7437	18.124	19.054	18.7468	18.5098	18.6671	O70305S400	0.157346	0.478066	0.320513	0.157346	0.320513
Q99PL5	Rrbp1	Ribosome-binding protein 1	sp|Q99PL5|RRBP1_MOUSE Ribosome-binding protein 1 OS=Mus musculus (Mouse) OX=10090 GN=Rrbp1 PE=1 SV=2	1	S190	PVGSKASSPATSS	AS(0.582)S(0.418)PATSSQGK	21902	28067	21166	23986	26002	17522	32962	32100	23780.2	27146.5	1.14156	0.419478	14.4188	14.7766	14.3695	14.5499	14.6663	14.0969	15.0085	14.9703	14.5287	14.6855	Q99PL5S190	0.156822	0.51977	0.284189	0.156822	0.284189
Q3UMQ8	Naf1	H/ACA ribonucleoprotein complex non-core subunit NAF1	sp|Q3UMQ8|NAF1_MOUSE H/ACA ribonucleoprotein complex non-core subunit NAF1 OS=Mus musculus (Mouse) OX=10090 GN=Naf1 PE=1 SV=2	1	S308	PEVLDFSDDEKEK	NDQEPPPEVLDFS(1)DDEKEK	106380	121810	107270	134540	124490	100350	169920	135930	117500	132672	1.12913	0.377774	16.6989	16.8943	16.7109	17.0377	16.9257	16.6147	17.3745	17.0525	16.8354	16.9918	Q3UMQ8S308	0.156412	0.410469	0.38672	0.156412	0.38672
Q9R0L6	Pcm1	Pericentriolar material 1 protein	sp|Q9R0L6|PCM1_MOUSE Pericentriolar material 1 protein OS=Mus musculus (Mouse) OX=10090 GN=Pcm1 PE=1 SV=2	1;2	S1769	NVRSDVSDQEEDE	SDVS(1)DQEEDEESER	365030	458010	337580	559720	407650	461300	628450	412100	430085	477375	1.10996	0.536841	18.4777	18.805	18.3649	19.0943	18.637	18.8153	19.2614	18.6526	18.6855	18.8416	Q9R0L6S1769	0.156125	0.504961	0.296742	0.156125	0.296742
Q8BTI8	Srrm2	Serine/arginine repetitive matrix protein 2	sp|Q8BTI8|SRRM2_MOUSE Serine/arginine repetitive matrix protein 2 OS=Mus musculus (Mouse) OX=10090 GN=Srrm2 PE=1 SV=3	1;2	S454	RREISSSPTSKNR	REIS(0.007)S(0.027)S(0.965)PT(0.001)SK	49965	77884	53646	70684	55015	51554	94379	84970	63044.8	71479.5	1.13379	0.528895	15.6086	16.249	15.7112	16.1091	15.7475	15.6538	16.5262	16.3747	15.9195	16.0755	Q8BTI8S454	0.156057	0.581715	0.235289	0.156057	0.235289
Q6XZL8	Dot1l	Histone-lysine N-methyltransferase, H3 lysine-79 specific	tr|Q6XZL8|Q6XZL8_MOUSE Histone-lysine N-methyltransferase, H3 lysine-79 specific OS=Mus musculus (Mouse) OX=10090 GN=Dot1l PE=1 SV=1	1	S1212	ATISLESKSPPKT	IATISLES(0.634)KS(0.366)PPK	3919.6	7257.7	4796.3	4412.3	5965.1	3922.4	6917.6	5725.1	5096.47	5632.55	1.10519	0.600757	11.9365	12.8253	12.2277	12.1073	12.5423	11.9375	12.7561	12.4831	12.2742	12.4297	Q6XZL8S1212	0.155546	0.571743	0.242799	0.155546	0.242799
Q8BTI8	Srrm2	Serine/arginine repetitive matrix protein 2	sp|Q8BTI8|SRRM2_MOUSE Serine/arginine repetitive matrix protein 2 OS=Mus musculus (Mouse) OX=10090 GN=Srrm2 PE=1 SV=3	1	S1984	IRRRSRSRTPLLP	S(0.901)RT(0.099)PLLPR	612140	696190	461540	700900	619630	497180	886420	776920	617692	695038	1.12522	0.478373	19.2235	19.4091	18.8161	19.4188	19.241	18.9234	19.7576	19.5674	19.2169	19.3724	Q8BTI8S1984	0.155481	0.527004	0.278186	0.155481	0.278186
Q6P2L7	Golm2	Protein CASC4	sp|Q6P2L7|GOLM2_MOUSE Protein GOLM2 OS=Mus musculus (Mouse) OX=10090 GN=Golm2 PE=1 SV=1	1;2	S365	FFDENESPVDPQH	FFDENES(1)PVDPQHGS(1)K	160610	189970	212260	193440	215830	178040	278340	180090	189070	213075	1.12696	0.387009	17.2932	17.5354	17.6955	17.5615	17.7195	17.4418	18.0865	17.4584	17.5214	17.6766	Q6P2L7S365	0.155153	0.402886	0.394817	0.155153	0.394817
Q9DBM2	Ehhadh	Peroxisomal bifunctional enzyme;Enoyl-CoA hydratase/3,2-trans-enoyl-CoA isomerase;3-hydroxyacyl-CoA dehydrogenase	sp|Q9DBM2|ECHP_MOUSE Peroxisomal bifunctional enzyme OS=Mus musculus (Mouse) OX=10090 GN=Ehhadh PE=1 SV=4	1	S447	IPSRYSSPTTIAT	YS(0.183)S(0.806)PT(0.008)T(0.003)IATVMSLSK	36955	34473	26047	39031	38364	32178	44011	36637	34126.5	37797.5	1.10757	0.366154	15.1735	15.0732	14.6688	15.2523	15.2275	14.9738	15.4256	15.161	15.042	15.197	Q9DBM2S447	0.155005	0.369233	0.4327	0.155005	0.4327
O08784	Tcof1	Treacle protein	sp|O08784|TCOF_MOUSE Treacle protein OS=Mus musculus (Mouse) OX=10090 GN=Tcof1 PE=1 SV=1	1	S1128	KKSTSSSPAPTQT	S(0.006)T(0.006)S(0.028)S(0.134)S(0.826)PAPTQTLPNSITQR	25395	27160	24077	22035	26532	21199	33640	29707	24666.8	27769.5	1.12579	0.316869	14.6323	14.7292	14.5554	14.4275	14.6954	14.3717	15.0379	14.8585	14.5861	14.7409	O08784S1128	0.154807	0.357096	0.447215	0.154807	0.447215
Q9EPQ8	Tcf20	Transcription factor 20	sp|Q9EPQ8|TCF20_MOUSE Transcription factor 20 OS=Mus musculus (Mouse) OX=10090 GN=Tcf20 PE=1 SV=3	1	S588	SEKAGSSPTQGAQ	AGS(0.013)S(0.964)PT(0.023)QGAQNEAPR	7666.2	15817	9895.3	11186	12552	10967	12688	11800	11141.1	12001.8	1.07725	0.643112	12.9043	13.9492	13.2725	13.4494	13.6156	13.4209	13.6312	13.5265	13.3939	13.5485	Q9EPQ8S588	0.154692	0.512882	0.289983	0.154692	0.289983
Q91Z58	#N/A	Uncharacterized protein C6orf132 homolog	sp|Q91Z58|CF132_MOUSE Uncharacterized protein C6orf132 homolog OS=Mus musculus (Mouse) OX=10090 GN=MGI:2146908 PE=1 SV=2	1	S270	PEDPRTSPPKSPA	T(0.417)S(0.583)PPKSPAELK	98678	110730	88143	101540	110420	87716	127100	121830	99772.8	111766	1.12021	0.271278	16.5904	16.7567	16.4276	16.6317	16.7526	16.4206	16.9556	16.8945	16.6016	16.7558	Q91Z58S270	0.154234	0.304924	0.515809	0.154234	0.515809
O70310	Nmt1	Glycylpeptide N-tetradecanoyltransferase 1	sp|O70310|NMT1_MOUSE Glycylpeptide N-tetradecanoyltransferase 1 OS=Mus musculus (Mouse) OX=10090 GN=Nmt1 PE=1 SV=1	1	S47	HNRSGLSPANDTG	S(0.038)GLS(0.962)PANDTGAK	407140	428060	439790	408410	421080	386230	597800	493680	420850	474698	1.12795	0.299344	18.6352	18.7075	18.7465	18.6397	18.6837	18.5591	19.1893	18.9132	18.6822	18.8363	O70310S47	0.154156	0.316998	0.498944	0.154156	0.498944
Q3ULL6	Upf3b		tr|Q3ULL6|Q3ULL6_MOUSE Smg4_UPF3 domain-containing protein OS=Mus musculus (Mouse) OX=10090 GN=Upf3b PE=1 SV=1	1	S453	SIKPGDSPVDKKQ	LCPADDS(0.011)IKPGDS(0.989)PVDK	25390	40656	42144	35654	41124	32648	48714	36354	35961	39710	1.10425	0.49278	14.632	15.3112	15.363	15.1218	15.3277	14.9947	15.572	15.1498	15.107	15.2611	Q3ULL6S453	0.154076	0.486173	0.313209	0.154076	0.313209
Q9DCC8	Tomm20	Mitochondrial import receptor subunit TOM20 homolog	sp|Q9DCC8|TOM20_MOUSE Mitochondrial import receptor subunit TOM20 homolog OS=Mus musculus (Mouse) OX=10090 GN=Tomm20 PE=1 SV=1	1	S135	ISQRIVSAQSLAE	IVS(1)AQSLAEDDVE	9251.2	13696	12179	10528	11970	10961	16725	11332	11413.5	12747	1.11683	0.451201	13.1754	13.7415	13.5721	13.3619	13.5471	13.4201	14.0297	13.4681	13.4627	13.6163	Q9DCC8S135	0.153529	0.442455	0.354131	0.153529	0.354131
B1AY13	Usp24	Ubiquitin carboxyl-terminal hydrolase 24	sp|B1AY13|UBP24_MOUSE Ubiquitin carboxyl-terminal hydrolase 24 OS=Mus musculus (Mouse) OX=10090 GN=Usp24 PE=1 SV=1	1	S2044	RVSDQNSPVLPKK	VSDQNS(1)PVLPK	506170	990800	736360	790030	734550	763870	1000100	793740	755840	823065	1.08894	0.584632	18.9493	19.9182	19.4901	19.5915	19.4865	19.543	19.9317	19.5983	19.4873	19.6399	B1AY13S2044	0.152598	0.522381	0.282013	0.152598	0.282013
O88343	Slc4a4	Electrogenic sodium bicarbonate cotransporter 1	sp|O88343|S4A4_MOUSE Electrogenic sodium bicarbonate cotransporter 1 OS=Mus musculus (Mouse) OX=10090 GN=Slc4a4 PE=1 SV=2	1;2	S65	RISENYSDKSDVE	IS(0.002)ENY(0.005)S(0.994)DKS(0.991)DVENADES(0.003)S(0.003)S(0.002)SILKPLISPAAER	26562	29893	30303	30519	36731	30420	49485	20257	29319.2	34223.2	1.16726	0.45805	14.6971	14.8675	14.8872	14.8974	15.1647	14.8927	15.5947	14.3061	14.8373	14.9896	O88343S65	0.152273	0.598304	0.223078	0.152273	0.223078
Q6P5H2	Nes	Nestin	sp|Q6P5H2|NEST_MOUSE Nestin OS=Mus musculus (Mouse) OX=10090 GN=Nes PE=1 SV=1	1	S731	RQESLKSPEEEDQ	QES(0.003)LKS(0.997)PEEEDQQAFR	320580	436880	241990	325010	357580	309200	412340	368230	331115	361838	1.09278	0.523192	18.2903	18.7369	17.8846	18.3101	18.4479	18.2382	18.6535	18.4902	18.3055	18.4575	Q6P5H2S731	0.151974	0.462986	0.334432	0.151974	0.334432
Q6P4T0	Atg2a	Autophagy-related protein 2 homolog A	sp|Q6P4T0|ATG2A_MOUSE Autophagy-related protein 2 homolog A OS=Mus musculus (Mouse) OX=10090 GN=Atg2a PE=1 SV=2	1	S1243	GQKLSESPASLPS	LS(0.032)ES(0.905)PAS(0.064)LPSCLPVETALINQR	8990.8	13603	11950	11322	12736	11572	15493	11041	11466.5	12710.5	1.10849	0.401309	13.1342	13.7316	13.5447	13.4668	13.6366	13.4984	13.9193	13.4306	13.4694	13.6212	Q6P4T0S1243	0.151863	0.393301	0.405274	0.151863	0.405274
Q80Y61	Baiap2l2	Brain-specific angiogenesis inhibitor 1-associated protein 2-like protein 2	sp|Q80Y61|BI2L2_MOUSE Brain-specific angiogenesis inhibitor 1-associated protein 2-like protein 2 OS=Mus musculus (Mouse) OX=10090 GN=Baiap2l2 PE=1 SV=1	1	S423	PLRGSHSLDDLLD	GS(0.246)HS(0.754)LDDLLDRPGNPTASSEYWDSQSR	7760.9	9221.4	7398.2	7743.4	9144.5	7970.4	8018.1	10673	8030.98	8951.5	1.11462	0.267481	12.922	13.1708	12.853	12.9188	13.1587	12.9604	12.969	13.3817	12.9661	13.1175	Q80Y61S423	0.15134	0.259256	0.586271	0.15134	0.586271
O35691	Pnn	Pinin	sp|O35691|PININ_MOUSE Pinin OS=Mus musculus (Mouse) OX=10090 GN=Pnn PE=1 SV=4	1	S442	KECKSLSPGKENI	S(0.003)LS(0.997)PGKENINSQEVEKESEEK	740600	776970	612110	1013000	839970	609820	1164400	909170	785670	880840	1.12113	0.526232	19.4983	19.5675	19.2234	19.9502	19.68	19.218	20.1512	19.7942	19.5599	19.7108	O35691S442	0.15097	0.558733	0.252796	0.15097	0.252796
P55194	Sh3bp1	SH3 domain-binding protein 1	sp|P55194|3BP1_MOUSE SH3 domain-binding protein 1 OS=Mus musculus (Mouse) OX=10090 GN=Sh3bp1 PE=1 SV=3	1	S535	DLPKPTSPKVSRN	TEADLPKPT(0.111)S(0.889)PK	52331	72158	57618	62237	76780	55153	71922	67411	61086	67816.5	1.11018	0.323658	15.6754	16.1389	15.8142	15.9255	16.2284	15.7512	16.1341	16.0407	15.8885	16.0386	P55194S535	0.150117	0.331886	0.479011	0.150117	0.479011
Q9DBR0	Akap8	A-kinase anchor protein 8	sp|Q9DBR0|AKAP8_MOUSE A-kinase anchor protein 8 OS=Mus musculus (Mouse) OX=10090 GN=Akap8 PE=1 SV=1	1;2	S325	DSDGDLSENDDGA	ADSDGDLS(1)ENDDGAGDLR	166340	162290	116670	181680	147560	139350	220510	191290	156745	174678	1.11441	0.476979	17.3438	17.3082	16.8321	17.471	17.1709	17.0884	17.7505	17.5454	17.2388	17.3888	Q9DBR0S325	0.150019	0.501465	0.299759	0.150019	0.299759
Q7TSI3	Ppp6r1	Serine/threonine-protein phosphatase 6 regulatory subunit 1	sp|Q7TSI3|PP6R1_MOUSE Serine/threonine-protein phosphatase 6 regulatory subunit 1 OS=Mus musculus (Mouse) OX=10090 GN=Ppp6r1 PE=1 SV=1	1	S668	SGGSTDSEEEDEE	S(0.046)GGS(0.031)T(0.025)DS(0.898)EEEDEEEDEEEDEGAEQAACGR	15431	15358	14052	12331	18662	10122	20691	15907	14293	16345.5	1.1436	0.426495	13.9135	13.9067	13.7785	13.59	14.1878	13.3052	14.3367	13.9574	13.7972	13.9468	Q7TSI3S668	0.149594	0.555876	0.255022	0.149594	0.255022
Q8CJ19	Mical3	Protein-methionine sulfoxide oxidase MICAL3	sp|Q8CJ19|MICA3_MOUSE [F-actin]-monooxygenase MICAL3 OS=Mus musculus (Mouse) OX=10090 GN=Mical3 PE=1 SV=2	1	S1187	LATKVKSPEEPLF	VKS(1)PEEPLFPTPLLLR	21946	22568	17163	25885	24904	22550	26240	22604	21890.5	24074.5	1.09977	0.319626	14.4217	14.462	14.067	14.6598	14.6041	14.4608	14.6795	14.4643	14.4026	14.5522	Q8CJ19S1187	0.149549	0.309311	0.509604	0.149549	0.509604
Q8VHK1	Caskin2	Caskin-2	sp|Q8VHK1|CSKI2_MOUSE Caskin-2 OS=Mus musculus (Mouse) OX=10090 GN=Caskin2 PE=1 SV=3	1;2	S699	RSPSQESIGARSR	S(0.806)PS(0.194)QES(1)IGAR	61340	97624	47431	74994	64993	68491	91300	79323	70347.2	76026.8	1.08074	0.658714	15.9045	16.5749	15.5335	16.1945	15.988	16.0636	16.4783	16.2755	16.0519	16.2014	Q8VHK1S699	0.149471	0.566969	0.246441	0.149471	0.246441
Q8BHZ4	Znf592	Zinc finger protein 592	sp|Q8BHZ4|ZN592_MOUSE Zinc finger protein 592 OS=Mus musculus (Mouse) OX=10090 GN=Znf592 PE=1 SV=3	1	S39	PSEENESPLKSSG	EAIQAPSEENES(1)PLK	36198	37397	28758	22508	31776	22463	44777	41488	31215.2	35126	1.12528	0.546694	15.1436	15.1906	14.8117	14.4582	14.9556	14.4553	15.4505	15.3404	14.901	15.0504	Q8BHZ4S39	0.149427	0.615199	0.210984	0.149427	0.210984
Q8C4V1	Arhgap24	Rho GTPase-activating protein 24	sp|Q8C4V1|RHG24_MOUSE Rho GTPase-activating protein 24 OS=Mus musculus (Mouse) OX=10090 GN=Arhgap24 PE=1 SV=2	1;3	S390	SSVDNGSPTALSG	SS(0.005)VDNGS(0.931)PT(0.064)ALSGSK	113470	112610	81077	88151	118050	79719	127380	115270	98827	110105	1.11412	0.431268	16.792	16.781	16.307	16.4277	16.849	16.2826	16.9588	16.8147	16.5769	16.7263	Q8C4V1S390	0.149373	0.47293	0.325204	0.149373	0.325204
Q62371	Ddr2	Discoidin domain-containing receptor 2	sp|Q62371|DDR2_MOUSE Discoidin domain-containing receptor 2 OS=Mus musculus (Mouse) OX=10090 GN=Ddr2 PE=1 SV=2	1	S461	NNNRSSSPSEQES	S(0.002)S(0.045)S(0.917)PS(0.032)EQES(0.003)NSTYDR	3047.6	5429.6	5704.2	5117.8	5295.4	4893.3	5549.5	5074.8	4824.8	5203.25	1.07844	0.564458	11.5735	12.4066	12.4778	12.3213	12.3705	12.2566	12.4381	12.3091	12.1948	12.3436	Q62371S461	0.148797	0.511355	0.291277	0.148797	0.291277
Q6PDK2	Kmt2d	Histone-lysine N-methyltransferase 2D	sp|Q6PDK2|KMT2D_MOUSE Histone-lysine N-methyltransferase 2D OS=Mus musculus (Mouse) OX=10090 GN=Kmt2d PE=1 SV=2	1	S3122	EGGRHPSPCQFTI	HPS(1)PCQFTINTPK	68531	69636	70992	73224	94523	51688	83765	91544	70595.8	80380	1.1386	0.360307	16.0645	16.0875	16.1154	16.16	16.5284	15.6575	16.3541	16.4822	16.1069	16.2555	Q6PDK2S3122	0.148686	0.493044	0.307114	0.148686	0.307114
Q91ZV0	Mia2	Melanoma inhibitory activity protein 2	sp|Q91ZV0|MIA2_MOUSE Melanoma inhibitory activity protein 2 OS=Mus musculus (Mouse) OX=10090 GN=Mia2 PE=1 SV=3	1	S1178	SSYDRLSDAPRAP	GESSYDRLS(1)DAPR	98648	170190	151380	146370	122700	127620	191670	186950	141647	157235	1.11005	0.540269	16.59	17.3768	17.2078	17.1593	16.9048	16.9615	17.5483	17.5123	17.0835	17.2317	Q91ZV0S1178	0.148241	0.564473	0.248357	0.148241	0.248357
Q920R0	Als2	Alsin	sp|Q920R0|ALS2_MOUSE Alsin OS=Mus musculus (Mouse) OX=10090 GN=Als2 PE=1 SV=3	1	S477	GGSRRLSLPGLLS	LS(1)LPGLLSQVSPR	27276	27668	27275	24689	36618	24436	32344	26480	26727	29969.5	1.12132	0.300436	14.7353	14.7559	14.7353	14.5916	15.1603	14.5767	14.9812	14.6926	14.7045	14.8527	Q920R0S477	0.148166	0.325861	0.486968	0.148166	0.486968
Q8R3N6	Thoc1	THO complex subunit 1	sp|Q8R3N6|THOC1_MOUSE THO complex subunit 1 OS=Mus musculus (Mouse) OX=10090 GN=Thoc1 PE=1 SV=1	1	S560	LLKENESPDVRRD	TGEDEDEEDNDALLKENES(1)PDVR	156240	220250	172610	225250	215660	187960	243340	204400	193588	212840	1.09945	0.389724	17.2534	17.7488	17.3972	17.7812	17.7184	17.5201	17.8926	17.641	17.5451	17.693	Q8R3N6S560	0.147901	0.368145	0.433981	0.147901	0.433981
B1ASA5	Zfp362		tr|B1ASA5|B1ASA5_MOUSE Zinc finger protein 362 OS=Mus musculus (Mouse) OX=10090 GN=Zfp362 PE=1 SV=1	1	S158	SRLIASSPTLISG	LIAS(0.109)S(0.746)PT(0.146)LISGITSPPLLDSIK	14236	15950	13922	16360	17994	15071	19567	14677	15117	16827.2	1.11313	0.243804	13.7973	13.9613	13.7651	13.9979	14.1352	13.8795	14.2561	13.8413	13.8804	14.028	B1ASA5S158	0.147658	0.249556	0.602832	0.147658	0.602832
Q8K2R5	Znf668	Zinc finger protein 668	sp|Q8K2R5|ZN668_MOUSE Zinc finger protein 668 OS=Mus musculus (Mouse) OX=10090 GN=Znf668 PE=2 SV=1	1	T45	RHAATHTPTDCTE	HAAT(0.001)HT(0.999)PT(0.001)DCTEEVR	8998.4	6257.9	5970.3	8886.1	8408.8	6029.7	9985.4	8879.9	7528.17	8325.95	1.10597	0.52027	13.1355	12.6115	12.5436	13.1173	13.0377	12.5579	13.2856	13.1163	12.852	12.9994	Q8K2R5T45	0.147412	0.532791	0.273443	0.147412	0.273443
B9EJ86	Osbpl8	Oxysterol-binding protein	sp|B9EJ86|OSBL8_MOUSE Oxysterol-binding protein-related protein 8 OS=Mus musculus (Mouse) OX=10090 GN=Osbpl8 PE=1 SV=1	1	S383	TTYMEQSHEELGE	ET(0.107)T(0.107)YMEQS(0.785)HEELGEAGEASQTETVSEENK	12765	8207.1	9336.8	10433	10709	10188	12878	10898	10185.5	11168.2	1.09649	0.42066	13.6399	13.0027	13.1887	13.3489	13.3865	13.3146	13.6526	13.4118	13.295	13.4414	B9EJ86S383	0.146344	0.377574	0.422998	0.146344	0.422998
P59644	Inpp5j	Phosphatidylinositol 4,5-bisphosphate 5-phosphatase A	sp|P59644|PI5PA_MOUSE Phosphatidylinositol 4,5-bisphosphate 5-phosphatase A OS=Mus musculus (Mouse) OX=10090 GN=Inpp5j PE=1 SV=2	1	S987	PDPNSLSPSPQGR	LETVDPGGGGSWGADQEAPDPNS(0.03)LS(0.726)PS(0.244)PQGR	4612	4156.7	4560.1	3480.9	6635.5	4680.6	4895.1	3002.9	4202.43	4803.53	1.14304	0.474171	12.1712	12.0212	12.1548	11.7652	12.696	12.1925	12.2571	11.5521	12.0281	12.1744	P59644S987	0.146309	0.585051	0.232806	0.146309	0.232806
Q9CW79	Golga1	Golgin subfamily A member 1	sp|Q9CW79|GOGA1_MOUSE Golgin subfamily A member 1 OS=Mus musculus (Mouse) OX=10090 GN=Golga1 PE=1 SV=2	1	S28	TTRIPRSVSKESV	S(0.532)VS(0.46)KES(0.005)VAS(0.003)MGADSGDDFASDGSSSR	14234	18904	16944	19432	21527	16973	20446	17792	17378.5	19184.5	1.10392	0.300732	13.7971	14.2064	14.0485	14.2461	14.3939	14.051	14.3195	14.1189	14.0745	14.2208	Q9CW79S28	0.146299	0.304112	0.516967	0.146299	0.516967
P59017	Bcl2l13	Bcl-2-like protein 13	sp|P59017|B2L13_MOUSE Bcl-2-like protein 13 OS=Mus musculus (Mouse) OX=10090 GN=Bcl2l13 PE=1 SV=2	1	S343	MRAEKTSPTPSVF	T(0.02)S(0.979)PTPSVFVELGEEELEAVTARPEAVER	559290	613390	579400	1277900	699490	809540	1065100	631540	757495	801418	1.05798	0.831976	19.0932	19.2264	19.1442	20.2853	19.4159	19.6267	20.0226	19.2685	19.4373	19.5834	P59017S343	0.146133	0.671427	0.173001	0.146133	0.173001
Q8K389	Cdk5rap2	CDK5 regulatory subunit-associated protein 2	sp|Q8K389|CK5P2_MOUSE CDK5 regulatory subunit-associated protein 2 OS=Mus musculus (Mouse) OX=10090 GN=Cdk5rap2 PE=1 SV=3	1	S485	SLTGSGSQEDLLL	S(0.014)LT(0.012)GS(0.121)GS(0.854)QEDLLLQK	14667	17952	17526	18596	20565	15321	20585	19834	17185.2	19076.2	1.11004	0.263533	13.8403	14.1319	14.0972	14.1827	14.3279	13.9032	14.3293	14.2757	14.063	14.209	Q8K389S485	0.146016	0.297221	0.526921	0.146016	0.526921
Q9ERR1	Ndel1	Nuclear distribution protein nudE-like 1	sp|Q9ERR1|NDEL1_MOUSE Nuclear distribution protein nudE-like 1 OS=Mus musculus (Mouse) OX=10090 GN=Ndel1 PE=1 SV=2	1;2	S198	RKSAPSSPTLDCE	SAPS(0.004)S(0.992)PT(0.004)LDCEK	113160	208240	167620	170190	166600	163030	220990	167720	164802	179585	1.0897	0.559913	16.788	17.6679	17.3548	17.3768	17.346	17.3148	17.7536	17.3557	17.2969	17.4425	Q9ERR1S198	0.145652	0.516579	0.286863	0.145652	0.286863
Q9ESE1	Lrba	Lipopolysaccharide-responsive and beige-like anchor protein	sp|Q9ESE1|LRBA_MOUSE Lipopolysaccharide-responsive and beige-like anchor protein OS=Mus musculus (Mouse) OX=10090 GN=Lrba PE=1 SV=1	1	S989	PHFTRNSDENSSI	NS(0.998)DENS(0.002)SIGR	118360	111980	78908	126190	108660	89587	149230	136000	108860	120869	1.11032	0.505828	16.8528	16.7729	16.2679	16.9452	16.7295	16.451	17.1872	17.0532	16.7097	16.8552	Q9ESE1S989	0.145516	0.540533	0.267178	0.145516	0.267178
Q501J7	Phactr4	Phosphatase and actin regulator 4	sp|Q501J7|PHAR4_MOUSE Phosphatase and actin regulator 4 OS=Mus musculus (Mouse) OX=10090 GN=Phactr4 PE=1 SV=2	1;2	S503	REEEKESDSDSEG	EEEKES(0.999)DS(0.891)DS(0.111)EGPIK	203420	215840	137430	195930	221930	156710	239480	212000	188155	207530	1.10297	0.466744	17.6341	17.7196	17.0683	17.58	17.7597	17.2577	17.8695	17.6937	17.5005	17.6452	Q501J7S503	0.144678	0.494437	0.305889	0.144678	0.305889
Q8VBT6	Apobr	Apolipoprotein B receptor	sp|Q8VBT6|APOBR_MOUSE Apolipoprotein B receptor OS=Mus musculus (Mouse) OX=10090 GN=Apobr PE=1 SV=1	1	S398	SREKRNSWATEPT	RNS(0.997)WAT(0.003)EPTLVLDTEAK	35167	30799	32773	29859	42785	26756	41036	33642	32149.5	36054.8	1.12147	0.350924	15.1019	14.9106	15.0002	14.8659	15.3848	14.7076	15.3246	15.038	14.9697	15.1137	Q8VBT6S398	0.144085	0.412469	0.384608	0.144085	0.384608
Q63ZW7	Patj	InaD-like protein	sp|Q63ZW7|INADL_MOUSE InaD-like protein OS=Mus musculus (Mouse) OX=10090 GN=Patj PE=1 SV=2	1	S524	PEKVPGSPENELK	VPGS(1)PENELK	164330	168400	148650	163860	163990	143000	242520	176650	161310	181540	1.12541	0.391512	17.3262	17.3615	17.1816	17.3221	17.3232	17.1257	17.8877	17.4305	17.2979	17.4418	Q63ZW7S524	0.143937	0.420071	0.376677	0.143937	0.376677
Q52KI8	Srrm1	Serine/arginine repetitive matrix protein 1	sp|Q52KI8|SRRM1_MOUSE Serine/arginine repetitive matrix protein 1 OS=Mus musculus (Mouse) OX=10090 GN=Srrm1 PE=1 SV=2	1	S635	PKRRTASPPPPPK	T(0.004)AS(0.996)PPPPPK	608910	1111500	887840	975150	785620	751820	1316000	1122700	895850	994035	1.1096	0.590106	19.2159	20.0841	19.7599	19.8953	19.5835	19.52	20.3277	20.0985	19.7388	19.8824	Q52KI8S635	0.143655	0.615478	0.210787	0.143655	0.210787
Q9Z0U1	Tjp2	Tight junction protein ZO-2	sp|Q9Z0U1|ZO2_MOUSE Tight junction protein ZO-2 OS=Mus musculus (Mouse) OX=10090 GN=Tjp2 PE=1 SV=2	1;2;3	S267	LRSRSPSPESRSR	S(0.565)RS(0.436)PS(0.992)PES(0.006)R	806040	546600	333970	726470	475210	575850	840060	692050	603270	645792	1.07049	0.756484	19.6205	19.0601	18.3494	19.4705	18.8582	19.1353	19.6801	19.4005	19.1251	19.2685	Q9Z0U1S267	0.143417	0.683181	0.165464	0.143417	0.165464
Q56A08	Gpkow	G patch domain and KOW motifs-containing protein	sp|Q56A08|GPKOW_MOUSE G-patch domain and KOW motifs-containing protein OS=Mus musculus (Mouse) OX=10090 GN=Gpkow PE=1 SV=2	1	S348	EKKRKHSPDRQDG	KHS(1)PDRQDGPVPK	275860	330250	297630	274050	383730	230400	376090	332470	294448	330672	1.12303	0.372853	18.0736	18.3332	18.1832	18.0641	18.5497	17.8138	18.5207	18.3429	18.1635	18.3068	Q56A08S348	0.14327	0.460481	0.336788	0.14327	0.336788
Q6AW69	Cgnl1	Cingulin-like protein 1	sp|Q6AW69|CGNL1_MOUSE Cingulin-like protein 1 OS=Mus musculus (Mouse) OX=10090 GN=Cgnl1 PE=1 SV=2	1	S602	SNQAPNSPSEGNS	AAGSAQGSNQAPNS(0.999)PS(0.001)EGNSLLDQK	88028	79105	78476	103590	97836	81220	114780	92273	87299.8	96527.2	1.1057	0.350712	16.4257	16.2715	16.26	16.6605	16.5781	16.3095	16.8085	16.4936	16.4044	16.5474	Q6AW69S602	0.143028	0.344434	0.462894	0.143028	0.462894
P26231	Ctnna1	Catenin alpha-1;Catenin alpha-2	sp|P26231|CTNA1_MOUSE Catenin alpha-1 OS=Mus musculus (Mouse) OX=10090 GN=Ctnna1 PE=1 SV=1;sp|Q61301|CTNA2_MOUSE Catenin alpha-2 OS=Mus musculus (Mouse) OX=10090 GN=Ctnna2 PE=1 SV=3	1;2;3	T658	SRTSVQTEDDQLI	TSVQT(1)EDDQLIAGQSAR	327510	370620	291710	438200	332190	321580	493280	437070	357010	396030	1.1093	0.482842	18.3212	18.4996	18.1542	18.7412	18.3416	18.2948	18.912	18.7375	18.429	18.5715	P26231T658	0.142463	0.495378	0.305064	0.142463	0.305064
O88968	Tcn2	Transcobalamin-2	sp|O88968|TCO2_MOUSE Transcobalamin-2 OS=Mus musculus (Mouse) OX=10090 GN=Tcn2 PE=1 SV=1	1	S90	LLRSTSSDDNSSC	ST(0.002)S(0.022)S(0.976)DDNSSCQPK	9894.1	18759	14171	14274	15290	12534	18679	15566	14274.5	15517.2	1.08706	0.593192	13.2724	14.1953	13.7907	13.8011	13.9003	13.6136	14.1891	13.9261	13.7649	13.9073	O88968S90	0.142424	0.54636	0.262521	0.142424	0.262521
Q91X51	Gorasp1	Golgi reassembly-stacking protein 1	sp|Q91X51|GORS1_MOUSE Golgi reassembly-stacking protein 1 OS=Mus musculus (Mouse) OX=10090 GN=Gorasp1 PE=1 SV=3	1	S376	EISFPDSPGAQAQ	GGEATWSGSEFEISFPDS(1)PGAQAQADHLPR	25109	34226	26331	28933	34709	24816	34409	32745	28649.8	31669.8	1.10541	0.364935	14.6159	15.0628	14.6845	14.8204	15.083	14.599	15.0705	14.999	14.7959	14.9379	Q91X51S376	0.141966	0.383644	0.416071	0.141966	0.416071
Q8JZQ9	Eif3b	Eukaryotic translation initiation factor 3 subunit B	sp|Q8JZQ9|EIF3B_MOUSE Eukaryotic translation initiation factor 3 subunit B OS=Mus musculus (Mouse) OX=10090 GN=Eif3b PE=1 SV=1	1	S28	QQPASESPPTDEA	QQPAS(0.045)ES(0.894)PPT(0.061)DEAAGSGGSEVGQTEDAEEDAEAGPEPEVR	15017	26994	10910	25719	23864	12572	25247	22233	19660	20979	1.06709	0.796561	13.8743	14.7204	13.4134	14.6505	14.5425	13.6179	14.6238	14.4404	14.1646	14.3062	Q8JZQ9S28	0.141536	0.730297	0.1365	0.141536	0.1365
Q91W69	Epn3	Epsin-3	sp|Q91W69|EPN3_MOUSE Epsin-3 OS=Mus musculus (Mouse) OX=10090 GN=Epn3 PE=1 SV=1	1	S458	DPFGDSSPSCKQN	SPSTVELDPFGDS(0.283)S(0.667)PS(0.05)CK	92768	135090	95703	103210	99757	106180	142810	121020	106693	117442	1.10075	0.460327	16.5013	17.0436	16.5463	16.6552	16.6061	16.6962	17.1237	16.8849	16.6866	16.8277	Q91W69S458	0.141126	0.433744	0.362766	0.141126	0.362766
P06537	Nr3c1	Glucocorticoid receptor	sp|P06537|GCR_MOUSE Glucocorticoid receptor OS=Mus musculus (Mouse) OX=10090 GN=Nr3c1 PE=1 SV=1	1	S212	LEFSAGSPGKETN	LYTTDQSTFDILQDLEFS(0.034)AGS(0.966)PGK	15180	9163.1	9694.4	13917	14480	8612.6	15555	14300	11988.6	13236.9	1.10412	0.586285	13.8899	13.1616	13.2429	13.7646	13.8218	13.0722	13.9251	13.8037	13.5148	13.6557	P06537S212	0.140956	0.618246	0.208838	0.140956	0.208838
Q9WUH1	Tmem115	Transmembrane protein 115	sp|Q9WUH1|TM115_MOUSE Transmembrane protein 115 OS=Mus musculus (Mouse) OX=10090 GN=Tmem115 PE=1 SV=1	1;2	T329	PLEEASTPPGKVT	TDSPLPLEEAS(0.01)T(0.99)PPGK	94483	104960	106840	123790	117650	95469	149070	115710	107518	119475	1.1112	0.380021	16.5278	16.6795	16.7051	16.9175	16.8441	16.5427	17.1856	16.8202	16.7075	16.8482	Q9WUH1T329	0.140699	0.396593	0.401655	0.140699	0.401655
P62717	Rpl18a	60S ribosomal protein L18a	sp|P62717|RL18A_MOUSE 60S ribosomal protein L18a OS=Mus musculus (Mouse) OX=10090 GN=Rpl18a PE=1 SV=1	1	S71	GQVFEKSPLRVKN	SSGEIVYCGQVFEKS(1)PLR	164890	201590	237070	256980	239330	206840	307260	196620	215132	237512	1.10403	0.512698	17.3311	17.6211	17.855	17.9713	17.8686	17.6582	18.2291	17.5851	17.6946	17.8352	P62717S71	0.140622	0.512522	0.290288	0.140622	0.290288
Q9JJF6	Efcc1	EF-hand and coiled-coil domain-containing protein 1	sp|Q9JJF6|EFCC1_MOUSE EF-hand and coiled-coil domain-containing protein 1 OS=Mus musculus (Mouse) OX=10090 GN=Efcc1 PE=2 SV=2	1	S367	VEGQAASEEEEEE	SVEGQAAS(1)EEEEEER	8004.9	7720	5005.4	8944.2	7712.8	6760.4	9639.7	8121.8	7418.62	8058.68	1.08628	0.559624	12.9667	12.9144	12.2893	13.1267	12.913	12.7229	13.2348	12.9876	12.8243	12.9646	Q9JJF6S367	0.140307	0.533169	0.273135	0.140307	0.273135
B2RQE8	Arhgap42	Rho GTPase-activating protein 42	sp|B2RQE8|RHG42_MOUSE Rho GTPase-activating protein 42 OS=Mus musculus (Mouse) OX=10090 GN=Arhgap42 PE=1 SV=1	1	T674	QSVASITIPGNVS	TDVESDCQSVAS(0.018)IT(0.655)IPGNVS(0.326)PPIDLVK	13152	15509	13127	15370	15895	13026	19139	15323	14289.5	15845.8	1.10891	0.316729	13.683	13.9208	13.6802	13.9078	13.9563	13.6691	14.2242	13.9034	13.798	13.9383	B2RQE8T674	0.140285	0.329747	0.481819	0.140285	0.481819
B2RQG2	Phf3		tr|B2RQG2|B2RQG2_MOUSE PHD finger protein 3 OS=Mus musculus (Mouse) OX=10090 GN=Phf3 PE=1 SV=1	1	S249	GEVNVPSPELDCP	HACNNQGEVNVPS(1)PELDCPLLSETSASVEEK	49024	65134	60390	63385	76621	52402	75374	59586	59483.2	65995.8	1.10948	0.386606	15.5812	15.9911	15.882	15.9519	16.2255	15.6773	16.2018	15.8627	15.8515	15.9918	B2RQG2S249	0.140263	0.42185	0.374842	0.140263	0.374842
Q8VDZ4	Zdhhc5	Palmitoyltransferase ZDHHC5	sp|Q8VDZ4|ZDHC5_MOUSE Palmitoyltransferase ZDHHC5 OS=Mus musculus (Mouse) OX=10090 GN=Zdhhc5 PE=1 SV=1	1	S554	EKLLRQSPPLAGR	LLRQS(1)PPLAGR	12511	13427	10399	11171	14363	11682	15243	11255	11877	13135.8	1.10598	0.332069	13.6109	13.7128	13.3442	13.4475	13.8101	13.512	13.8959	13.4583	13.5288	13.6691	Q8VDZ4S554	0.140205	0.34212	0.465821	0.140205	0.465821
P81068	Irx1	Iroquois-class homeodomain protein IRX-1	sp|P81068|IRX1_MOUSE Iroquois-class homeodomain protein IRX-1 OS=Mus musculus (Mouse) OX=10090 GN=Irx1 PE=1 SV=4	1	S241	ERDGDQSNEDEED	DGDQS(1)NEDEEDKAEAPR	33019	34990	40803	41066	35988	31845	53537	46475	37469.5	41961.2	1.11988	0.432632	15.011	15.0947	15.3164	15.3257	15.1352	14.9588	15.7082	15.5042	15.1869	15.3266	P81068S241	0.139679	0.485777	0.313563	0.139679	0.313563
Q60949	Tbc1d1	TBC1 domain family member 1	sp|Q60949|TBCD1_MOUSE TBC1 domain family member 1 OS=Mus musculus (Mouse) OX=10090 GN=Tbc1d1 PE=1 SV=3	1	S782	GELPPRSPLEPVC	YEDYSELGELPPRS(1)PLEPVCEDGPFGPVQEEK	600400	796890	869490	762780	884970	726360	1007000	721320	757390	834912	1.10235	0.418499	19.1956	19.604	19.7298	19.5409	19.7553	19.4703	19.9416	19.4603	19.5176	19.6569	Q60949S782	0.139301	0.427035	0.369536	0.139301	0.369536
Q8CI71	Vps50	Coiled-coil domain-containing protein 132	sp|Q8CI71|VPS50_MOUSE Syndetin OS=Mus musculus (Mouse) OX=10090 GN=Vps50 PE=1 SV=2	1	S546	ASNGYESDEQEKS	DEETEDVLASNGYES(1)DEQEK	182360	144150	106570	129560	144770	111240	179290	184950	140660	155062	1.10239	0.560031	17.4764	17.1372	16.7014	16.9833	17.1434	16.7633	17.4519	17.4968	17.0746	17.2139	Q8CI71S546	0.139272	0.573636	0.241364	0.139272	0.241364
Q6AW69	Cgnl1	Cingulin-like protein 1	sp|Q6AW69|CGNL1_MOUSE Cingulin-like protein 1 OS=Mus musculus (Mouse) OX=10090 GN=Cgnl1 PE=1 SV=2	1	T112	ENPYLQTSPLRGQ	ENTPEELQLPENPY(0.004)LQT(0.617)S(0.38)PLR	9120.3	9768.1	6236.4	10621	9505.9	7304.6	13126	9512.2	8936.45	9862.17	1.10359	0.568682	13.1549	13.2539	12.6065	13.3746	13.2146	12.8346	13.6801	13.2156	13.0975	13.2362	Q6AW69T112	0.138761	0.587761	0.2308	0.138761	0.2308
Q148V8	Fam83h	Protein FAM83H	sp|Q148V8|FA83H_MOUSE Protein FAM83H OS=Mus musculus (Mouse) OX=10090 GN=Fam83h PE=1 SV=1	1	S871	YPERKGSPTPAYP	GS(0.997)PT(0.003)PAYPER	745070	845910	658760	619110	761540	557990	926870	958820	717212	801305	1.11725	0.452827	19.507	19.6901	19.3294	19.2398	19.5386	19.0899	19.822	19.8709	19.4416	19.5803	Q148V8S871	0.138739	0.523838	0.280803	0.138739	0.280803
Q7TMA2	Znf503	Zinc finger protein 503	sp|Q7TMA2|ZN503_MOUSE Zinc finger protein 503 OS=Mus musculus (Mouse) OX=10090 GN=Znf503 PE=1 SV=1	1	S107	LPSTPVSPIELDA	TGHILHPEYLQPLPS(0.214)T(0.168)PVS(0.618)PIELDAK	9538	10361	10489	7169.8	9123.6	11597	12343	8359.8	9389.45	10355.8	1.10292	0.461219	13.2195	13.3389	13.3566	12.8077	13.1554	13.5015	13.5914	13.0293	13.1807	13.3194	Q7TMA2S107	0.138714	0.483806	0.315329	0.138714	0.315329
Q00PI9	Hnrnpul2	Heterogeneous nuclear ribonucleoprotein U-like protein 2	sp|Q00PI9|HNRL2_MOUSE Heterogeneous nuclear ribonucleoprotein U-like protein 2 OS=Mus musculus (Mouse) OX=10090 GN=Hnrnpul2 PE=1 SV=2	1;2	S159	DGPEERSGDETPG	GEEDGPEERS(1)GDET(0.999)PGS(0.001)EAPGDK	644220	434380	355310	420650	624360	284750	617640	559170	463640	521480	1.12475	0.590506	19.2972	18.7286	18.4387	18.6823	19.252	18.1193	19.2364	19.0929	18.7867	18.9252	Q00PI9S159	0.138479	0.686021	0.163663	0.138479	0.163663
O35691	Pnn	Pinin	sp|O35691|PININ_MOUSE Pinin OS=Mus musculus (Mouse) OX=10090 GN=Pnn PE=1 SV=4	1	S346	EAGIVHSDAEKEQ	EAGIVHS(1)DAEKEQEEEEQK	97843	94774	81617	137600	117370	75704	151970	113200	102958	114561	1.11269	0.577795	16.5782	16.5322	16.3166	17.0701	16.8407	16.2081	17.2134	16.7885	16.6243	16.7627	O35691S346	0.13841	0.615809	0.210554	0.13841	0.210554
Q6PD31	Trak1	Trafficking kinesin-binding protein 1	sp|Q6PD31|TRAK1_MOUSE Trafficking kinesin-binding protein 1 OS=Mus musculus (Mouse) OX=10090 GN=Trak1 PE=1 SV=1	1	S390	QLEELESPDITHQ	ELQLEELES(0.999)PDIT(0.001)HQK	10807	11659	8511.2	8866.4	8790.8	8542.8	14883	12474	9960.9	11172.6	1.12165	0.504321	13.3997	13.5092	13.0551	13.1141	13.1018	13.0605	13.8614	13.6066	13.2695	13.4076	Q6PD31S390	0.138043	0.560957	0.251071	0.138043	0.251071
Q3UJB9	Edc4	Enhancer of mRNA-decapping protein 4	sp|Q3UJB9|EDC4_MOUSE Enhancer of mRNA-decapping protein 4 OS=Mus musculus (Mouse) OX=10090 GN=Edc4 PE=1 SV=2	1	S727	LGLPQASPSRTRS	GPGQVSTAASALSLDLQEVEPLGLPQAS(0.904)PS(0.096)R	5821	5378.9	7489.2	7613	7826.1	7124.6	8229.4	5698.9	6575.52	7219.75	1.09797	0.449734	12.5071	12.3931	12.8706	12.8942	12.9341	12.7986	13.0066	12.4765	12.6662	12.8039	Q3UJB9S727	0.13768	0.456338	0.340713	0.13768	0.340713
Q3THG9	Aarsd1	Alanyl-tRNA editing protein Aarsd1	sp|Q3THG9|AASD1_MOUSE Alanyl-tRNA editing protein Aarsd1 OS=Mus musculus (Mouse) OX=10090 GN=Aarsd1 PE=1 SV=2	1	S85	ADHFTESPLSPGS	GAQADHFT(0.004)ES(0.93)PLS(0.066)PGSQVQVR	33819	31790	31255	34574	36432	29685	40827	38530	32859.5	36368.5	1.10679	0.21476	15.0455	14.9563	14.9318	15.0774	15.1529	14.8574	15.3172	15.2337	15.0028	15.1403	Q3THG9S85	0.137566	0.241952	0.616272	0.137566	0.616272
Q8BLK9	Rps6kc1	Ribosomal protein S6 kinase delta-1	sp|Q8BLK9|KS6C1_MOUSE Ribosomal protein S6 kinase delta-1 OS=Mus musculus (Mouse) OX=10090 GN=Rps6kc1 PE=1 SV=2	1	S599	EFFRIDSKDSTSE	IDS(0.96)KDS(0.018)T(0.018)S(0.003)ELLGLDFGEK	11560	11427	15420	13792	12949	11730	17254	15694	13049.8	14406.8	1.10399	0.424263	13.4969	13.4802	13.9125	13.7515	13.6606	13.5179	14.0746	13.9379	13.6603	13.7978	Q8BLK9S599	0.137491	0.43516	0.361351	0.137491	0.361351
E9Q289	Acbd4		tr|E9Q289|E9Q289_MOUSE ACB domain-containing protein OS=Mus musculus (Mouse) OX=10090 GN=Acbd4 PE=1 SV=1	1	S162	KEPVPPSPESRPP	EPVPPS(0.998)PES(0.002)RPPR	84093	98746	70123	70372	73364	64816	107840	116810	80833.5	90707.5	1.12215	0.519585	16.3597	16.5914	16.0976	16.1027	16.1628	15.9841	16.7185	16.8338	16.2879	16.4248	E9Q289S162	0.136934	0.587177	0.231231	0.136934	0.231231
Q6NXI6	Rprd2	Regulation of nuclear pre-mRNA domain-containing protein 2	sp|Q6NXI6|RPRD2_MOUSE Regulation of nuclear pre-mRNA domain-containing protein 2 OS=Mus musculus (Mouse) OX=10090 GN=Rprd2 PE=1 SV=1	1;2	S947	EPGSERSPSPSKN	GNEPGS(0.001)ERS(0.999)PS(0.778)PS(0.222)K	64500	80208	53460	76922	73899	59942	82882	84691	68772.5	75353.5	1.09569	0.459773	15.977	16.2915	15.7062	16.2311	16.1733	15.8713	16.3388	16.3699	16.0514	16.1883	Q6NXI6S947	0.136872	0.465894	0.331713	0.136872	0.331713
Q62136	Ptpn21	Tyrosine-protein phosphatase non-receptor type 21	sp|Q62136|PTN21_MOUSE Tyrosine-protein phosphatase non-receptor type 21 OS=Mus musculus (Mouse) OX=10090 GN=Ptpn21 PE=1 SV=1	1	S731	QAISAVSEPRLTA	EQAIS(0.001)AVS(0.999)EPR	20242	28504	17448	18042	18845	16198	25055	34685	21059	23695.8	1.12521	0.605222	14.3051	14.7989	14.0908	14.1391	14.2019	13.9835	14.6128	15.082	14.3334	14.4701	Q62136S731	0.136618	0.655528	0.183409	0.136618	0.183409
Q0P678	Zc3h18	Zinc finger CCCH domain-containing protein 18	sp|Q0P678|ZCH18_MOUSE Zinc finger CCCH domain-containing protein 18 OS=Mus musculus (Mouse) OX=10090 GN=Zc3h18 PE=1 SV=1	1	S483	EKPKPRSPQPPSR	PRS(1)PQPPSR	179310	245690	207460	204980	248010	205430	260710	205930	209360	230020	1.09868	0.336559	17.4521	17.9065	17.6625	17.6451	17.92	17.6483	17.9921	17.6518	17.6665	17.8031	Q0P678S483	0.136508	0.331351	0.479712	0.136508	0.479712
Q8VD65	Pik3r4	Phosphoinositide 3-kinase regulatory subunit 4	sp|Q8VD65|PI3R4_MOUSE Phosphoinositide 3-kinase regulatory subunit 4 OS=Mus musculus (Mouse) OX=10090 GN=Pik3r4 PE=1 SV=3	1	S905	CVPLSTSPQVSEA	SESSAGICVPLS(0.001)T(0.053)S(0.946)PQVSEAAHIPSK	18102	29266	21229	23851	23762	20365	32028	25238	23112	25348.2	1.09676	0.535581	14.1439	14.8369	14.3737	14.5418	14.5364	14.3138	14.967	14.6233	14.4741	14.6101	Q8VD65S905	0.136055	0.520091	0.283921	0.136055	0.283921
Q64337	Sqstm1	Sequestosome-1	sp|Q64337|SQSTM_MOUSE Sequestosome-1 OS=Mus musculus (Mouse) OX=10090 GN=Sqstm1 PE=1 SV=1	1;2	T269	GKRSRLTPTTPES	S(0.046)RLT(0.94)PT(0.01)T(0.004)PESSSTGTEDK	158950	174480	166260	189670	176190	158260	224970	203300	172340	190680	1.10642	0.298551	17.2782	17.4127	17.3431	17.5331	17.4268	17.2719	17.7794	17.6333	17.3918	17.5278	Q64337T269	0.136051	0.316133	0.50013	0.136051	0.50013
Q61127	Nab2	NGFI-A-binding protein 2	sp|Q61127|NAB2_MOUSE NGFI-A-binding protein 2 OS=Mus musculus (Mouse) OX=10090 GN=Nab2 PE=1 SV=2	1	S162	RSFSPKSPLELGE	S(0.003)FS(0.049)PKS(0.949)PLELGEK	23897	42633	30555	37651	28919	37355	42759	36946	33684	36494.8	1.08344	0.59376	14.5445	15.3797	14.8991	15.2004	14.8197	15.189	15.3839	15.1731	15.0059	15.1415	Q61127S162	0.135517	0.556064	0.254876	0.135517	0.254876
Q9Z248	Aebp2	Zinc finger protein AEBP2	sp|Q9Z248|AEBP2_MOUSE Zinc finger protein AEBP2 OS=Mus musculus (Mouse) OX=10090 GN=Aebp2 PE=1 SV=2	1	S131	DETRSLSPGAASS	S(0.007)LS(0.993)PGAASSSSGDGDGK	10721	20293	17106	17273	19232	14384	17391	19454	16348.2	17615.2	1.0775	0.606183	13.3882	14.3087	14.0622	14.0762	14.2312	13.8122	14.0861	14.2478	13.9588	14.0943	Q9Z248S131	0.135485	0.565044	0.247918	0.135485	0.247918
Q9ERG2	Strn3	Striatin-3	sp|Q9ERG2|STRN3_MOUSE Striatin-3 OS=Mus musculus (Mouse) OX=10090 GN=Strn3 PE=1 SV=1	1	S229	ILNGGESPKQKGQ	NLEQILNGGES(1)PK	3856.8	5085	4913.6	4810.7	5488.9	3244.2	6133.3	6173.5	4666.52	5259.97	1.12717	0.45493	11.9132	12.312	12.2626	12.232	12.4223	11.6636	12.5824	12.5919	12.18	12.3151	Q9ERG2S229	0.135113	0.591462	0.228073	0.135113	0.228073
Q9WTQ5	Akap12	A-kinase anchor protein 12	sp|Q9WTQ5|AKA12_MOUSE A-kinase anchor protein 12 OS=Mus musculus (Mouse) OX=10090 GN=Akap12 PE=1 SV=1	1	S615	VRRPSESDKEEEL	RPS(0.211)ES(0.789)DKEEELDK	21791	20448	13603	22482	15030	18011	28087	26061	19581	21797.2	1.11318	0.574887	14.4114	14.3197	13.7316	14.4565	13.8756	14.1366	14.7776	14.6696	14.2298	14.3648	Q9WTQ5S615	0.135033	0.638642	0.194742	0.135033	0.194742
E9Q784	Zc3h13		sp|E9Q784|ZC3HD_MOUSE Zinc finger CCCH domain-containing protein 13 OS=Mus musculus (Mouse) OX=10090 GN=Zc3h13 PE=1 SV=1	1	S110	NTEEPSSPVRKES	NTEEPS(0.003)S(0.997)PVR	114410	143240	136920	140300	135740	110580	197760	153940	133718	149505	1.11807	0.449394	16.8039	17.1281	17.063	17.0982	17.0505	16.7547	17.5934	17.232	17.0233	17.1577	E9Q784S110	0.13439	0.507002	0.294991	0.13439	0.294991
Q9DBC7	Prkar1a	cAMP-dependent protein kinase type I-alpha regulatory subunit;cAMP-dependent protein kinase type I-alpha regulatory subunit, N-terminally processed	sp|Q9DBC7|KAP0_MOUSE cAMP-dependent protein kinase type I-alpha regulatory subunit OS=Mus musculus (Mouse) OX=10090 GN=Prkar1a PE=1 SV=3	1	S83	SREDEISPPPPNP	EDEIS(1)PPPPNPVVK	4004800	4046600	3212200	3887400	4236500	3251800	5178900	4115500	3787750	4195675	1.1077	0.389436	21.9333	21.9483	21.6151	21.8904	22.0144	21.6328	22.3042	21.9726	21.8468	21.981	Q9DBC7S83	0.134254	0.428575	0.367973	0.134254	0.367973
Q6P5H2	Nes	Nestin	sp|Q6P5H2|NEST_MOUSE Nestin OS=Mus musculus (Mouse) OX=10090 GN=Nes PE=1 SV=1	1	S1246	GEGQEASLGATGV	WEDVVEDGEGQEAS(0.999)LGAT(0.001)GVETEDK	7294.6	10360	7982.7	10870	11029	10187	9752.8	8681.9	9126.83	9912.67	1.0861	0.463398	12.8326	13.3387	12.9627	13.4081	13.429	13.3144	13.2516	13.0838	13.1355	13.2697	Q6P5H2S1246	0.134194	0.428215	0.368338	0.134194	0.368338
Q8CH25	Sltm	SAFB-like transcription modulator	sp|Q8CH25|SLTM_MOUSE SAFB-like transcription modulator OS=Mus musculus (Mouse) OX=10090 GN=Sltm PE=1 SV=1	1	S374	DKGSTGSAGGSSG	GSTGS(1)AGGSSGSSTK	10501	11289	8646.5	7262.6	10885	8861.3	13758	8137.4	9424.77	10410.4	1.10458	0.548863	13.3582	13.4626	13.0779	12.8263	13.4101	13.1133	13.748	12.9904	13.1813	13.3154	Q8CH25S374	0.134163	0.567233	0.246238	0.134163	0.246238
Q6P6L0	Filip1l	Filamin A-interacting protein 1-like	sp|Q6P6L0|FIL1L_MOUSE Filamin A-interacting protein 1-like OS=Mus musculus (Mouse) OX=10090 GN=Filip1l PE=1 SV=2	1;2	T984	TFARAQTPESCGS	AQT(1)PESCGS(0.011)VT(0.989)PER	8639.3	15297	7733.3	10856	11601	13358	11437	9073	10631.4	11367.2	1.06921	0.712382	13.0767	13.901	12.9169	13.4062	13.502	13.7054	13.4814	13.1474	13.3252	13.459	Q6P6L0T984	0.133857	0.606094	0.21746	0.133857	0.21746
Q9ESL4	Map3k20	Mitogen-activated protein kinase kinase kinase MLT	sp|Q9ESL4|M3K20_MOUSE Mitogen-activated protein kinase kinase kinase 20 OS=Mus musculus (Mouse) OX=10090 GN=Map3k20 PE=1 SV=1	1	S638	NPSRSSSPTQYGL	S(0.091)S(0.091)S(0.794)PT(0.023)QYGLSR	46037	56079	50548	54766	47219	45879	71071	67243	51857.5	57853	1.11561	0.422061	15.4905	15.7752	15.6254	15.741	15.5271	15.4855	16.117	16.0371	15.658	15.7917	Q9ESL4S638	0.133664	0.480717	0.31811	0.133664	0.31811
Q8BZR9	Ncbp3	Uncharacterized protein C17orf85 homolog	sp|Q8BZR9|NCBP3_MOUSE Nuclear cap-binding protein subunit 3 OS=Mus musculus (Mouse) OX=10090 GN=Ncbp3 PE=1 SV=1	1	S495	LGKRPYSPEKAFS	RPYS(1)PEK	574960	916290	673330	668810	869010	590670	920330	726960	708348	776742	1.09656	0.535564	19.1331	19.8054	19.361	19.3512	19.729	19.172	19.8118	19.4715	19.4127	19.5461	Q8BZR9S495	0.133394	0.53305	0.273232	0.133394	0.273232
Q7TPM1	Prrc2b	Protein PRRC2B	sp|Q7TPM1|PRC2B_MOUSE Protein PRRC2B OS=Mus musculus (Mouse) OX=10090 GN=Prrc2b PE=1 SV=1	1	S555	EKEVPRSPGIEKV	EVPRS(1)PGIEK	69099	145590	116130	98416	98014	99212	161560	105860	107309	116162	1.0825	0.702729	16.0764	17.1516	16.8254	16.5866	16.5807	16.5982	17.3017	16.6918	16.66	16.7931	Q7TPM1S555	0.13313	0.655642	0.183333	0.13313	0.183333
B2KF50	Uhrf1bp1		tr|B2KF50|B2KF50_MOUSE Chorein_N domain-containing protein OS=Mus musculus (Mouse) OX=10090 GN=Uhrf1bp1 PE=1 SV=1	1	S936	GENLAASQERLPS	DGSGENLAAS(1)QER	31307	39941	19103	22443	24199	21321	35499	42332	28198.5	30837.8	1.0936	0.710584	14.9342	15.2856	14.2215	14.454	14.5627	14.38	15.1155	15.3695	14.7238	14.8569	B2KF50S936	0.133082	0.703035	0.153023	0.133082	0.153023
A2A6A1	Gpatch8	G patch domain-containing protein 8	sp|A2A6A1|GPTC8_MOUSE G patch domain-containing protein 8 OS=Mus musculus (Mouse) OX=10090 GN=Gpatch8 PE=1 SV=1	1;2	S1179	GEEQEHSEPEEGS	GEEQEHS(1)EPEEGS(1)PR	29543	28871	21757	23922	30416	23084	28721	31826	26023.2	28511.8	1.09563	0.391617	14.8505	14.8173	14.4092	14.5461	14.8925	14.4946	14.8098	14.9579	14.6558	14.7887	A2A6A1S1179	0.132945	0.403962	0.39366	0.132945	0.39366
P48193	Epb41	Protein 4.1	sp|P48193|EPB41_MOUSE Protein 4.1 OS=Mus musculus (Mouse) OX=10090 GN=Epb41 PE=1 SV=2	1	S668	LEDLDKSQEEIKK	HSNLMLEDLDKS(1)QEEIKK	25321	27514	27628	21620	35308	19741	34834	24756	25520.8	28659.8	1.123	0.471945	14.628	14.7479	14.7538	14.4001	15.1077	14.2689	15.0882	14.5955	14.6325	14.7651	P48193S668	0.132617	0.568069	0.245599	0.132617	0.245599
Q9R0Q7	Ptges3	Prostaglandin E synthase 3	sp|Q9R0Q7|TEBP_MOUSE Prostaglandin E synthase 3 OS=Mus musculus (Mouse) OX=10090 GN=Ptges3 PE=1 SV=1	1	S113	KDWEDDSDEDMSN	DWEDDS(1)DEDMSNFDR	52286000	47606000	39386000	51585000	52291000	41902000	65417000	50923000	47715750	52633250	1.10306	0.419737	25.6399	25.5046	25.2312	25.6204	25.6401	25.3205	25.9632	25.6018	25.499	25.6314	Q9R0Q7S113	0.132341	0.444578	0.352052	0.132341	0.352052
Q8BSN5	Phf23	PHD finger protein 23	sp|Q8BSN5|PHF23_MOUSE PHD finger protein 23 OS=Mus musculus (Mouse) OX=10090 GN=Phf23 PE=2 SV=2	1	S64	PASGSSSPLRGES	EESDWPAS(0.004)GS(0.031)S(0.124)S(0.841)PLR	21121	24121	21685	26131	25291	19811	30744	27032	23264.5	25719.5	1.10553	0.37306	14.3664	14.558	14.4044	14.6735	14.6263	14.274	14.908	14.7224	14.5006	14.6327	Q8BSN5S64	0.132118	0.414741	0.382223	0.132118	0.382223
Q9WV69	Dmtn	Dematin	sp|Q9WV69|DEMA_MOUSE Dematin OS=Mus musculus (Mouse) OX=10090 GN=Dmtn PE=1 SV=1	1;2	S92	LSPKSTSPPPSPE	S(0.007)T(0.007)S(0.986)PPPSPEVWAESR	650690	822870	615420	613820	796120	633660	771420	749310	675700	737628	1.09165	0.352183	19.3116	19.6503	19.2312	19.2275	19.6026	19.2733	19.5572	19.5152	19.3551	19.4871	Q9WV69S92	0.131938	0.329339	0.482357	0.131938	0.482357
E9Q0S6	Tns1		tr|E9Q0S6|E9Q0S6_MOUSE Tensin 1 OS=Mus musculus (Mouse) OX=10090 GN=Tns1 PE=1 SV=1	1	S836	PRQQERSPLQSLA	QQERS(1)PLQSLAR	100520	148040	134200	133690	141110	123170	145010	152650	129112	140485	1.08808	0.375084	16.6171	17.1756	17.034	17.0285	17.1065	16.9103	17.1458	17.2199	16.9638	17.0956	E9Q0S6S836	0.131776	0.37461	0.426421	0.131776	0.426421
Q9ERD6	Ralgps2	Ras-specific guanine nucleotide-releasing factor RalGPS2	sp|Q9ERD6|RGPS2_MOUSE Ras-specific guanine nucleotide-releasing factor RalGPS2 OS=Mus musculus (Mouse) OX=10090 GN=Ralgps2 PE=1 SV=2	1	S336	LPQTPPSPRNLIP	SSAAAAAAAAAEGALLPQT(0.035)PPS(0.965)PR	8258.8	7669.3	8606.1	8417.7	9320	10948	6968.8	9295.4	8237.97	9133.05	1.10865	0.329278	13.0117	12.9049	13.0711	13.0392	13.1861	13.4184	12.7667	13.1823	13.0067	13.1384	Q9ERD6S336	0.131635	0.384478	0.415128	0.131635	0.415128
Q924N4	Slc12a6	Solute carrier family 12 member 6	sp|Q924N4|S12A6_MOUSE Solute carrier family 12 member 6 OS=Mus musculus (Mouse) OX=10090 GN=Slc12a6 PE=1 SV=2	1	S1032	RLTSIGSDEDEET	LTSIGS(1)DEDEETETYQEK	99844	125450	122590	109610	119450	106880	165820	114420	114374	126642	1.10727	0.432292	16.6074	16.9368	16.9035	16.742	16.866	16.7056	17.3393	16.804	16.7974	16.9287	Q924N4S1032	0.131319	0.443483	0.353123	0.131319	0.353123
C0HKD9	Mfap1b		sp|C0HKD9|MFA1B_MOUSE Microfibrillar-associated protein 1B OS=Mus musculus (Mouse) OX=10090 GN=Mfap1b PE=1 SV=1;sp|C0HKD8|MFA1A_MOUSE Microfibrillar-associated protein 1A OS=Mus musculus (Mouse) OX=10090 GN=Mfap1a PE=1 SV=1	1;2	S132	RLEREDSSEEEEE	LEREDS(1)S(1)EEEEEEIDDEEIER	17209	24828	23309	22291	21914	24485	27573	21559	21909.2	23882.8	1.09008	0.39607	14.0709	14.5997	14.5086	14.4442	14.4196	14.5796	14.751	14.396	14.4058	14.5365	C0HKD9S132	0.130704	0.39385	0.404669	0.130704	0.404669
Q9Z0P4	Palm	Paralemmin-1	sp|Q9Z0P4|PALM_MOUSE Paralemmin-1 OS=Mus musculus (Mouse) OX=10090 GN=Palm PE=1 SV=1	1;2	T145	QQTPLGTPKENRT	SETLVNAQQT(1)PLGT(1)PK	109780	121420	121640	172790	165290	125490	183880	105460	131408	145030	1.10367	0.572173	16.7443	16.8896	16.8923	17.3987	17.3346	16.9372	17.4884	16.6863	16.9812	17.1116	Q9Z0P4T145	0.130443	0.595365	0.225217	0.130443	0.225217
Q9D4J7	Phf6	PHD finger protein 6	sp|Q9D4J7|PHF6_MOUSE PHD finger protein 6 OS=Mus musculus (Mouse) OX=10090 GN=Phf6 PE=1 SV=1	1	S154	EHELEPSSPKTKK	TAHNSEADLEESFNEHELEPS(0.5)S(0.5)PK	33820	32961	29819	33705	41687	29590	41711	31243	32576.2	36057.8	1.10687	0.346171	15.0456	15.0085	14.8639	15.0407	15.3473	14.8528	15.3481	14.9312	14.9897	15.1199	Q9D4J7S154	0.130209	0.385774	0.413667	0.130209	0.413667
O35613	Daxx	Death domain-associated protein 6	sp|O35613|DAXX_MOUSE Death domain-associated protein 6 OS=Mus musculus (Mouse) OX=10090 GN=Daxx PE=1 SV=1	1	T523	PAEGLRTPEGQQK	NSEPAEGLRT(1)PEGQQK	64109	71439	62741	87781	66670	64898	102280	81678	71517.5	78881.5	1.10297	0.505219	15.9682	16.1244	15.9371	16.4216	16.0248	15.9859	16.6422	16.3177	16.1129	16.2426	O35613T523	0.129764	0.516693	0.286768	0.129764	0.286768
O88487	Dync1i2	Cytoplasmic dynein 1 intermediate chain 2	sp|O88487|DC1I2_MOUSE Cytoplasmic dynein 1 intermediate chain 2 OS=Mus musculus (Mouse) OX=10090 GN=Dync1i2 PE=1 SV=1	1	S81	IVPPPMSPSSKSV	EAEALLQSMGLTTDSPIVPPPMS(0.936)PS(0.049)S(0.015)K	366970	440520	433370	446040	484930	393450	544030	431390	421725	463450	1.09894	0.30955	18.4853	18.7488	18.7252	18.7668	18.8874	18.5858	19.0533	18.7186	18.6816	18.8113	O88487S81	0.129748	0.325222	0.48782	0.129748	0.48782
E9Q0S6	Tns1		tr|E9Q0S6|E9Q0S6_MOUSE Tensin 1 OS=Mus musculus (Mouse) OX=10090 GN=Tns1 PE=1 SV=1	1	S1657	GLAMKVSSPPPTI	VS(0.5)S(0.5)PPPTITQQGK	31873	37703	28309	27848	34204	26610	38735	38505	31433.2	34513.5	1.09799	0.429105	14.96	15.2024	14.789	14.7653	15.0619	14.6997	15.2414	15.2328	14.9292	15.0589	E9Q0S6S1657	0.129742	0.453569	0.343356	0.129742	0.343356
E9Q0S6	Tns1		tr|E9Q0S6|E9Q0S6_MOUSE Tensin 1 OS=Mus musculus (Mouse) OX=10090 GN=Tns1 PE=1 SV=1	1	S1658	LAMKVSSPPPTIT	VS(0.5)S(0.5)PPPTITQQGK	31873	37703	28309	27848	34204	26610	38735	38505	31433.2	34513.5	1.09799	0.429105	14.96	15.2024	14.789	14.7653	15.0619	14.6997	15.2414	15.2328	14.9292	15.0589	E9Q0S6S1658	0.129742	0.453569	0.343356	0.129742	0.343356
Q6ZQ58	Larp1	La-related protein 1	sp|Q6ZQ58|LARP1_MOUSE La-related protein 1 OS=Mus musculus (Mouse) OX=10090 GN=Larp1 PE=1 SV=3	1;2	S198	ESPKTKSDESGEE	S(1)DESGEEK	208280	266680	234140	259160	247160	215180	326980	277520	242065	266710	1.10181	0.400101	17.6682	18.0248	17.837	17.9835	17.9151	17.7152	18.3188	18.0822	17.8784	18.0078	Q6ZQ58S198	0.129484	0.425099	0.37151	0.129484	0.37151
Q811L6	Mast4	Microtubule-associated serine/threonine-protein kinase 4	sp|Q811L6|MAST4_MOUSE Microtubule-associated serine/threonine-protein kinase 4 OS=Mus musculus (Mouse) OX=10090 GN=Mast4 PE=1 SV=3	1	S1389	PTPQPTSPQRSPS	TPSPTPQPT(0.024)S(0.976)PQR	23685	27367	18162	18642	24482	19952	26018	24722	21964	23793.5	1.0833	0.501785	14.5317	14.7401	14.1486	14.1863	14.5794	14.2842	14.6672	14.5935	14.4017	14.5311	Q811L6S1389	0.129417	0.463252	0.334183	0.129417	0.334183
Q9R0G7	Zeb2	Zinc finger E-box-binding homeobox 2	sp|Q9R0G7|ZEB2_MOUSE Zinc finger E-box-binding homeobox 2 OS=Mus musculus (Mouse) OX=10090 GN=Zeb2 PE=1 SV=2	1	S1122	ITPQGYSDSEERE	AYLQSIT(0.007)PQGYS(0.888)DS(0.104)EER	10521	21644	16519	17115	15605	17683	19738	16915	16449.8	17485.2	1.06295	0.686304	13.361	14.4017	14.0118	14.063	13.9297	14.1101	14.2687	14.046	13.9594	14.0886	Q9R0G7S1122	0.129256	0.592297	0.227461	0.129256	0.227461
Q5DTT3	Tasor2	Protein FAM208B	sp|Q5DTT3|TASO2_MOUSE Protein TASOR 2 OS=Mus musculus (Mouse) OX=10090 GN=Tasor2 PE=1 SV=2	1	S1430	LFLGPESPKGQDK	ESLFLGPES(1)PKGQDK	79931	90727	62259	61498	74133	56539	91149	103900	73603.8	81430.2	1.10633	0.554871	16.2865	16.4692	15.926	15.9083	16.1778	15.787	16.4759	16.6648	16.1475	16.2764	Q5DTT3S1430	0.128901	0.604832	0.218365	0.128901	0.218365
Q9CRB9	Chchd3	MICOS complex subunit Mic19	sp|Q9CRB9|MIC19_MOUSE MICOS complex subunit Mic19 OS=Mus musculus (Mouse) OX=10090 GN=Chchd3 PE=1 SV=1	1	S58	VYGASVSDEDLKR	YSSVYGAS(0.001)VS(0.999)DEDLK	71051	83692	74474	124450	86298	84803	115580	93075	88416.8	94939	1.07377	0.662433	16.1166	16.3528	16.1844	16.9252	16.397	16.3718	16.8185	16.5061	16.3948	16.5234	Q9CRB9S58	0.12862	0.563379	0.249199	0.12862	0.249199
P70441	Slc9a3r1	Na(+)/H(+) exchange regulatory cofactor NHE-RF1	sp|P70441|NHRF1_MOUSE Na(+)/H(+) exchange regulatory cofactor NHE-RF1 OS=Mus musculus (Mouse) OX=10090 GN=Slc9a3r1 PE=1 SV=3	1;2;3	S285	ALARSASSDTSEE	SAS(0.912)S(0.075)DT(0.013)SEELNSQDSPKR	470120	515990	558080	612990	463100	530780	774600	622470	539295	597738	1.10837	0.459413	18.8427	18.977	19.0901	19.2255	18.821	19.0178	19.5631	19.2476	19.0338	19.1624	P70441S285	0.128546	0.499941	0.301081	0.128546	0.301081
Q52KI8	Srrm1	Serine/arginine repetitive matrix protein 1	sp|Q52KI8|SRRM1_MOUSE Serine/arginine repetitive matrix protein 1 OS=Mus musculus (Mouse) OX=10090 GN=Srrm1 PE=1 SV=2	1	S655	PPKRRVSHSPPPK	RVS(0.98)HS(0.02)PPPK	238700	298690	267720	273300	250570	270450	325990	337120	269602	296032	1.09803	0.319724	17.8648	18.1883	18.0304	18.0601	17.9349	18.045	18.3145	18.3629	18.0359	18.1643	Q52KI8S655	0.128402	0.337267	0.472026	0.128402	0.472026
Q3UHC0	Tnrc6c	Trinucleotide repeat-containing gene 6C protein	sp|Q3UHC0|TNR6C_MOUSE Trinucleotide repeat-containing gene 6C protein OS=Mus musculus (Mouse) OX=10090 GN=Tnrc6c PE=1 SV=2	1	S1672	DARVIGSPTPLNT	VIGS(0.88)PT(0.12)PLNTLLPGDLLSGESI	1400.7	2590.6	2442	1536	3040	1935.1	2952.7	1118.2	1992.33	2261.5	1.13511	0.641292	10.4519	11.3391	11.2538	10.585	11.5699	10.9182	11.5278	10.127	10.9075	11.0357	Q3UHC0S1672	0.128254	0.763176	0.117375	0.128254	0.117375
Q9JIL4	Pdzk1	Na(+)/H(+) exchange regulatory cofactor NHE-RF3	sp|Q9JIL4|NHRF3_MOUSE Na(+)/H(+) exchange regulatory cofactor NHE-RF3 OS=Mus musculus (Mouse) OX=10090 GN=Pdzk1 PE=1 SV=1	1;2;3	S514	SHSSSNSEDTEM_	TLSTASHS(0.034)S(0.892)S(0.074)NS(1)EDTEM	747010	661160	539580	881630	660160	611750	1002800	827360	707345	775518	1.09638	0.572595	19.5108	19.3346	19.0415	19.7498	19.3325	19.2226	19.9356	19.6582	19.4092	19.5372	Q9JIL4S514	0.128024	0.581985	0.235089	0.128024	0.235089
Q6ZPJ0	Tex2	Testis-expressed sequence 2 protein	sp|Q6ZPJ0|TEX2_MOUSE Testis-expressed protein 2 OS=Mus musculus (Mouse) OX=10090 GN=Tex2 PE=1 SV=2	1;2	S265	SKTAPSSPLTSPS	TAPS(0.004)S(0.996)PLTSPSDTR	37557	49985	50428	54109	46942	47152	59329	55617	48019.8	52260	1.0883	0.407276	15.1968	15.6092	15.6219	15.7236	15.5186	15.525	15.8564	15.7632	15.5379	15.6658	Q6ZPJ0S265	0.127948	0.409766	0.387464	0.127948	0.387464
A2A5R2	Arfgef2	Brefeldin A-inhibited guanine nucleotide-exchange protein 2	sp|A2A5R2|BIG2_MOUSE Brefeldin A-inhibited guanine nucleotide-exchange protein 2 OS=Mus musculus (Mouse) OX=10090 GN=Arfgef2 PE=1 SV=1	1;2	S1532	ASERGQSQLSNPT	GQS(1)QLS(0.977)NPT(0.024)DDSWK	18903	21568	19147	23606	14774	31647	26245	21411	20806	23519.2	1.13041	0.49714	14.2063	14.3966	14.2248	14.5269	13.8508	14.9498	14.6798	14.3861	14.3387	14.4666	A2A5R2S1532	0.127936	0.623433	0.20521	0.127936	0.20521
Q8K0B3	Lrrc66	Leucine-rich repeat-containing protein 66	sp|Q8K0B3|LRC66_MOUSE Leucine-rich repeat-containing protein 66 OS=Mus musculus (Mouse) OX=10090 GN=Lrrc66 PE=1 SV=1	1	S725	LAEEQASVENDGT	SLAEEQAS(1)VENDGTSQPLPSR	17763	20683	17739	17201	18040	21725	24805	16440	18346.5	20252.5	1.10389	0.385601	14.1166	14.3362	14.1146	14.0702	14.1389	14.4071	14.5983	14.0049	14.1594	14.2873	Q8K0B3S725	0.127915	0.414735	0.382229	0.127915	0.382229
Q6P5H2	Nes	Nestin	sp|Q6P5H2|NEST_MOUSE Nestin OS=Mus musculus (Mouse) OX=10090 GN=Nes PE=1 SV=1	1	S819	SQESLKSPEEEDQ	ESQES(0.002)LKS(0.998)PEEEDQR	43059	69940	32856	47751	46558	42614	58788	57734	48401.5	51423.5	1.06244	0.743082	15.394	16.0938	15.0039	15.5432	15.5067	15.379	15.8432	15.8171	15.5087	15.6365	Q6P5H2S819	0.127795	0.631914	0.199342	0.127795	0.199342
Q61749	Eif2b4	Translation initiation factor eIF-2B subunit delta	sp|Q61749|EI2BD_MOUSE Translation initiation factor eIF-2B subunit delta OS=Mus musculus (Mouse) OX=10090 GN=Eif2b4 PE=1 SV=2	1	S21	EMKTELSPRPGAA	TELS(1)PRPGAAGR	83220	67564	80596	77442	84058	67345	102120	86488	77205.5	85002.8	1.10099	0.361658	16.3446	16.044	16.2984	16.2408	16.3591	16.0393	16.6399	16.4002	16.232	16.3596	Q61749S21	0.12766	0.39715	0.401046	0.12766	0.401046
Q6ZPJ3	Ube2o	E2/E3 hybrid ubiquitin-protein ligase UBE2O	sp|Q6ZPJ3|UBE2O_MOUSE (E3-independent) E2 ubiquitin-conjugating enzyme UBE2O OS=Mus musculus (Mouse) OX=10090 GN=Ube2o PE=1 SV=3	1	S893	EKPEVQSPVKAEW	KEEKPEVQS(1)PVK	119950	86123	90215	67567	138650	56880	117460	96816	90963.8	102452	1.12629	0.595961	16.8721	16.3941	16.4611	16.044	17.0811	15.7956	16.8418	16.563	16.4428	16.5704	Q6ZPJ3S893	0.127549	0.709713	0.148917	0.127549	0.148917
Q9Z204	Hnrnpc	Heterogeneous nuclear ribonucleoproteins C1/C2	sp|Q9Z204|HNRPC_MOUSE Heterogeneous nuclear ribonucleoproteins C1/C2 OS=Mus musculus (Mouse) OX=10090 GN=Hnrnpc PE=1 SV=1	1	S268	EAGADDSAEEGDL	MESEAGADDS(1)AEEGDLLDDDDNEDRGDDQLELK	1193500	937650	724630	1055400	1313600	679970	1314200	1038100	977795	1.08647e+06	1.11114	0.568362	20.1868	19.8387	19.4669	20.0094	20.3251	19.3751	20.3258	19.9855	19.8754	20.0029	Q9Z204S268	0.127443	0.65554	0.183401	0.127443	0.183401
Q921N6	Ddx27	Probable ATP-dependent RNA helicase DDX27	sp|Q921N6|DDX27_MOUSE Probable ATP-dependent RNA helicase DDX27 OS=Mus musculus (Mouse) OX=10090 GN=Ddx27 PE=1 SV=3	1;2	S23	VPVEPESDSGDEE	TIGENDEVPVEPES(1)DS(1)GDEEEEGPIVLGR	15842	18329	19870	14664	17193	17500	23006	17390	17176.2	18772.2	1.09292	0.419047	13.9515	14.1618	14.2783	13.84	14.0695	14.0951	14.4897	14.086	14.0579	14.1851	Q921N6S23	0.127173	0.405252	0.392275	0.127173	0.392275
Q80U72	Scrib	Protein scribble homolog	sp|Q80U72|SCRIB_MOUSE Protein scribble homolog OS=Mus musculus (Mouse) OX=10090 GN=Scrib PE=1 SV=2	1	S506	PDPSPPSPSEEEK	RNEAFVCKPDPSPPS(0.993)PS(0.007)EEEK	54773	66110	50978	57511	69107	46577	78134	59999	57343	63454.2	1.10657	0.44412	15.7412	16.0126	15.6376	15.8116	16.0765	15.5073	16.2537	15.8727	15.8007	15.9275	Q80U72S506	0.126823	0.504579	0.297071	0.126823	0.297071
Q80X80	C2cd2l	C2 domain-containing protein 2-like	sp|Q80X80|C2C2L_MOUSE Phospholipid transfer protein C2CD2L OS=Mus musculus (Mouse) OX=10090 GN=C2cd2l PE=1 SV=3	1;2;3	S613	DISERPSVDDVES	SDISERPS(1)VDDVESETGSTGALETR	197790	128940	148470	171560	202980	131450	224600	153960	161690	178248	1.1024	0.549557	17.5936	16.9763	17.1798	17.3884	17.631	17.0042	17.777	17.2322	17.2845	17.4111	Q80X80S613	0.126553	0.589542	0.229486	0.126553	0.229486
Q9QY06	Myo9b	Unconventional myosin-IXb	sp|Q9QY06|MYO9B_MOUSE Unconventional myosin-IXb OS=Mus musculus (Mouse) OX=10090 GN=Myo9b PE=1 SV=2	1	S1264	AQDKPESPSGSTQ	AQDKPES(0.998)PS(0.002)GSTQIQR	127110	145810	152720	168710	168510	167570	197500	121490	148588	163768	1.10216	0.429411	16.9557	17.1537	17.2205	17.3642	17.3625	17.3544	17.5915	16.8905	17.1735	17.2997	Q9QY06S1264	0.126172	0.485479	0.31383	0.126172	0.31383
Q569Z6	Thrap3	Thyroid hormone receptor-associated protein 3	sp|Q569Z6|TR150_MOUSE Thyroid hormone receptor-associated protein 3 OS=Mus musculus (Mouse) OX=10090 GN=Thrap3 PE=1 SV=1	1	S679	HRRIDISPSTFRK	IDIS(0.994)PS(0.006)TFR	470560	1197800	896200	858760	661050	681440	1259800	1084500	855830	921698	1.07696	0.765316	18.844	20.192	19.7735	19.7119	19.3344	19.3782	20.2648	20.0486	19.6303	19.7565	Q569Z6S679	0.126164	0.743463	0.128741	0.126164	0.128741
Q7TQG1	Plekha6	Pleckstrin homology domain-containing family A member 6	sp|Q7TQG1|PKHA6_MOUSE Pleckstrin homology domain-containing family A member 6 OS=Mus musculus (Mouse) OX=10090 GN=Plekha6 PE=1 SV=1	1	S901	VPPRTKSPAEEEL	S(1)PAEEELTPSAVVR	525110	662940	654290	800670	676790	675460	931740	607220	660752	722802	1.09391	0.520807	19.0023	19.3385	19.3196	19.6108	19.3683	19.3655	19.8296	19.2119	19.3178	19.4438	Q7TQG1S901	0.126022	0.51599	0.287359	0.126022	0.287359
Q99NB9	Sf3b1	Splicing factor 3B subunit 1	sp|Q99NB9|SF3B1_MOUSE Splicing factor 3B subunit 1 OS=Mus musculus (Mouse) OX=10090 GN=Sf3b1 PE=1 SV=1	1	S129	RRTMIISPERLDP	TMIIS(1)PERLDPFADGGK	228950	394980	333520	383530	379550	280340	417980	368700	335245	361642	1.07874	0.600324	17.8047	18.5914	18.3474	18.549	18.5339	18.0968	18.6731	18.4921	18.3231	18.449	Q99NB9S129	0.125856	0.586439	0.231777	0.125856	0.231777
Q2M3X8	Phactr1	Phosphatase and actin regulator 1	sp|Q2M3X8|PHAR1_MOUSE Phosphatase and actin regulator 1 OS=Mus musculus (Mouse) OX=10090 GN=Phactr1 PE=1 SV=1	1	S67	RRVRSKSDTPYLA	S(0.001)KS(0.988)DT(0.011)PYLAEAR	48482	80413	69584	58020	68285	55700	69267	84608	64124.8	69465	1.08328	0.579369	15.5652	16.2951	16.0865	15.8243	16.0593	15.7654	16.0799	16.3685	15.9428	16.0683	Q2M3X8S67	0.125506	0.554839	0.255833	0.125506	0.255833
P13864	Dnmt1	DNA (cytosine-5)-methyltransferase 1	sp|P13864|DNMT1_MOUSE DNA (cytosine-5)-methyltransferase 1 OS=Mus musculus (Mouse) OX=10090 GN=Dnmt1 PE=1 SV=5	1	S187	ESEEGNSAESAAE	EES(0.001)EEGNS(0.994)AES(0.005)AAEER	20232	20501	16774	23317	23693	18246	28089	18889	20206	22229.2	1.10013	0.47605	14.3044	14.3234	14.0339	14.5091	14.5322	14.1553	14.7777	14.2053	14.2927	14.4176	P13864S187	0.124913	0.504426	0.297203	0.124913	0.297203
Q8K201	Kct2	Keratinocyte-associated transmembrane protein 2	sp|Q8K201|KCT2_MOUSE Keratinocyte-associated transmembrane protein 2 OS=Mus musculus (Mouse) OX=10090 GN=Kct2 PE=1 SV=2	1	S165	DINIAISKESRRF	DEEPEDINIAIS(1)K	73717	85200	65055	56458	74619	49823	95238	92094	70107.5	77943.5	1.11177	0.540865	16.1697	16.3786	15.9894	15.7849	16.1873	15.6045	16.5392	16.4908	16.0806	16.2055	Q8K201S165	0.124828	0.634626	0.197482	0.124828	0.197482
Q8BX90	Fndc3a	Fibronectin type-III domain-containing protein 3A	sp|Q8BX90|FND3A_MOUSE Fibronectin type-III domain-containing protein 3A OS=Mus musculus (Mouse) OX=10090 GN=Fndc3a PE=1 SV=3	1	S213	SPQKCPSPISEHN	CPS(0.994)PIS(0.006)EHNGLIK	14206	12285	13730	16890	13573	10218	22185	18552	14277.8	16132	1.12987	0.534591	13.7942	13.5846	13.745	14.0439	13.7285	13.3188	14.4373	14.1793	13.7919	13.916	Q8BX90S213	0.124028	0.65606	0.183056	0.124028	0.183056
Q14AX6	Cdk12	Cyclin-dependent kinase 12	sp|Q14AX6|CDK12_MOUSE Cyclin-dependent kinase 12 OS=Mus musculus (Mouse) OX=10090 GN=Cdk12 PE=1 SV=2	1	S322	GSYSGRSPSPYGR	S(0.004)GS(0.004)Y(0.001)S(0.081)GRS(0.873)PS(0.035)PY(0.001)GR	12087	14121	13158	15772	13175	14194	19142	13955	13784.5	15116.5	1.09663	0.428256	13.5612	13.7856	13.6837	13.9451	13.6855	13.793	14.2245	13.7685	13.7439	13.8679	Q14AX6S322	0.124001	0.427705	0.368856	0.124001	0.368856
Q8CBW3	Abi1	Abl interactor 1	sp|Q8CBW3|ABI1_MOUSE Abl interactor 1 OS=Mus musculus (Mouse) OX=10090 GN=Abi1 PE=1 SV=3	1	S183	PTQKPPSPPVSGR	TNPPTQKPPS(1)PPVSGR	1939900	2262700	2054600	2239500	2163200	1758600	3133100	2389000	2124175	2360975	1.11148	0.458016	20.8876	21.1096	20.9704	21.0947	21.0447	20.746	21.5792	21.188	21.0156	21.1395	Q8CBW3S183	0.123883	0.51919	0.284674	0.123883	0.284674
B2RXQ2	Ppfia1		tr|B2RXQ2|B2RXQ2_MOUSE Ppfia1 protein OS=Mus musculus (Mouse) OX=10090 GN=Ppfia1 PE=1 SV=1;tr|B8QI36|B8QI36_MOUSE Liprin-alpha 4 OS=Mus musculus (Mouse) OX=10090 GN=Ppfia4 PE=1 SV=1	1;2	S775	TIKCETSPPSSPR	CET(0.022)S(0.977)PPSSPR	42102	58639	42999	44739	43457	44676	66475	51852	47119.8	51615	1.0954	0.518649	15.3616	15.8396	15.392	15.4492	15.4073	15.4472	16.0205	15.6621	15.5106	15.6343	B2RXQ2S775	0.123679	0.515551	0.287729	0.123679	0.287729
Q99JZ7	Errfi1	ERBB receptor feedback inhibitor 1	sp|Q99JZ7|ERRFI_MOUSE ERBB receptor feedback inhibitor 1 OS=Mus musculus (Mouse) OX=10090 GN=Errfi1 PE=1 SV=1	1	S275	HRASPSSDEDKPE	AS(0.154)PS(0.154)S(0.691)DEDKPEVPPR	120640	137430	105550	130050	131890	103020	162040	145610	123418	135640	1.09903	0.424431	16.8803	17.0683	16.6876	16.9887	17.009	16.6526	17.306	17.1517	16.9062	17.0298	Q99JZ7S275	0.12358	0.474827	0.323465	0.12358	0.323465
B2RQG2	Phf3		tr|B2RQG2|B2RQG2_MOUSE PHD finger protein 3 OS=Mus musculus (Mouse) OX=10090 GN=Phf3 PE=1 SV=1	1	S1163	SPKSTFSPTPRPE	STFS(0.626)PT(0.374)PRPEMPGTVEVESTFLAR	22934	23937	17845	24372	22340	22354	28862	23329	22272	24221.2	1.08752	0.40392	14.4852	14.547	14.1232	14.5729	14.4473	14.4482	14.8169	14.5098	14.4321	14.5556	B2RQG2S1163	0.123496	0.401726	0.39607	0.123496	0.39607
Q9JMD3	Stard10	PCTP-like protein	sp|Q9JMD3|STA10_MOUSE START domain-containing protein 10 OS=Mus musculus (Mouse) OX=10090 GN=Stard10 PE=1 SV=1	1	S259	SVQHADSLENIDE	PWLHPEQSPLPSLALSELSVQHADS(1)LENIDESAVTESR	12098	14515	17379	21782	21915	16684	20806	12304	16443.5	17927.2	1.09023	0.640494	13.5625	13.8253	14.0851	14.4108	14.4196	14.0262	14.3447	13.5868	13.9709	14.0943	Q9JMD3S259	0.123429	0.654512	0.184083	0.123429	0.184083
P16014	Chgb	Secretogranin-1;CCB peptide;PE-11	sp|P16014|SCG1_MOUSE Secretogranin-1 OS=Mus musculus (Mouse) OX=10090 GN=Chgb PE=1 SV=2	1	S234	HSREQSSQESGEE	EQS(0.043)S(0.951)QES(0.006)GEETR	3584	10453	2987.6	16247	8304.6	4722.3	8616.8	7574	8317.9	7304.43	0.878157	0.766568	11.8074	13.3516	11.5448	13.9879	13.0197	12.2053	13.0729	12.8868	12.6729	12.7962	P16014S234	0.123276	0.850279	0.0704387	0.123276	0.0704387
Q80TI0	Gramd1b	GRAM domain-containing protein 1B	sp|Q80TI0|ASTRB_MOUSE Protein Aster-B OS=Mus musculus (Mouse) OX=10090 GN=Gramd1b PE=1 SV=2	1	S550	AEIHRQSPKEKAS	TESTYLAEIHRQS(1)PK	161870	239190	188300	232310	194940	164460	314320	236550	205418	227568	1.10783	0.574441	17.3045	17.8678	17.5227	17.8257	17.5727	17.3274	18.2619	17.8518	17.6302	17.7534	Q80TI0S550	0.123267	0.626738	0.202914	0.123267	0.202914
Q60902	Eps15l1	Epidermal growth factor receptor substrate 15-like 1	sp|Q60902|EP15R_MOUSE Epidermal growth factor receptor substrate 15-like 1 OS=Mus musculus (Mouse) OX=10090 GN=Eps15l1 PE=1 SV=3	1	S229	VPVLPASPPPKDS	TVFAGAVPVLPAS(1)PPPK	28726	22669	39104	58877	40794	45697	51295	22062	37344	39962	1.0701	0.805275	14.8101	14.4684	15.255	15.8454	15.3161	15.4798	15.6465	14.4293	15.0947	15.2179	Q60902S229	0.123185	0.77004	0.113487	0.123185	0.113487
P01942	Hba	Hemoglobin subunit alpha	sp|P01942|HBA_MOUSE Hemoglobin subunit alpha OS=Mus musculus (Mouse) OX=10090 GN=Hba PE=1 SV=2	1	S50	FPHFDVSHGSAQV	TYFPHFDVS(1)HGSAQVK	15291	14345	17937	16448	24113	13043	18970	15259	16005.2	17846.2	1.11502	0.496055	13.9004	13.8083	14.1307	14.0056	14.5575	13.671	14.2114	13.8974	13.9612	14.0843	P01942S50	0.123096	0.56992	0.244186	0.123096	0.244186
Q8BTI8	Srrm2	Serine/arginine repetitive matrix protein 2	sp|Q8BTI8|SRRM2_MOUSE Serine/arginine repetitive matrix protein 2 OS=Mus musculus (Mouse) OX=10090 GN=Srrm2 PE=1 SV=3	1;2	S1508	DGKPSASPQERSE	SGSSQELDGKPS(0.004)AS(0.996)PQER	44966	52362	48934	52683	53400	39595	70604	57066	49736.2	55166.2	1.10918	0.443683	15.4565	15.6762	15.5785	15.685	15.7046	15.273	16.1075	15.8003	15.5991	15.7213	Q8BTI8S1508	0.122252	0.523311	0.28124	0.122252	0.28124
Q9DCU2	Pllp	Plasmolipin	sp|Q9DCU2|PLLP_MOUSE Plasmolipin OS=Mus musculus (Mouse) OX=10090 GN=Pllp PE=1 SV=1	1	S14	VSTRTSSPAQGVG	T(0.017)S(0.017)S(0.965)PAQGVGASVSALRPDLGFVR	31513	28793	28676	36756	36896	27191	39640	33751	31434.5	34369.5	1.09337	0.405152	14.9437	14.8134	14.8076	15.1657	15.1712	14.7308	15.2747	15.0426	14.9326	15.0548	Q9DCU2S14	0.122248	0.43061	0.365916	0.122248	0.365916
Q60575	Kif1b	Kinesin-like protein KIF1B	sp|Q60575|KIF1B_MOUSE Kinesin-like protein KIF1B OS=Mus musculus (Mouse) OX=10090 GN=Kif1b PE=1 SV=2	1	S1659	ANSRASSPCQEFE	AS(0.122)S(0.878)PCQEFEQFQIVPTVETPYLAR	2857.3	2916.9	3918.7	4854.9	3872.9	2386.8	4958.9	4850.3	3636.95	4017.23	1.10456	0.635065	11.4804	11.5102	11.9362	12.2452	11.9192	11.2209	12.2758	12.2439	11.793	11.9149	Q60575S1659	0.12192	0.704005	0.152425	0.12192	0.152425
A6X919	Dpy19l1	Probable C-mannosyltransferase DPY19L1	sp|A6X919|D19L1_MOUSE Probable C-mannosyltransferase DPY19L1 OS=Mus musculus (Mouse) OX=10090 GN=Dpy19l1 PE=1 SV=1	1	S23	PRSARSSPPPLSG	S(0.5)S(0.5)PPPLSGASEVDAGELGSER	18323	19277	16454	22439	24535	14610	25946	19654	19123.2	21186.2	1.10788	0.498033	14.1614	14.2346	14.0062	14.4537	14.5826	13.8347	14.6632	14.2625	14.214	14.3357	A6X919S23	0.121787	0.582803	0.234478	0.121787	0.234478
Q05D44	Eif5b	Eukaryotic translation initiation factor 5B	sp|Q05D44|IF2P_MOUSE Eukaryotic translation initiation factor 5B OS=Mus musculus (Mouse) OX=10090 GN=Eif5b PE=1 SV=2	1;2	S139	EAPLSGSEDADDS	PNSEAPLS(1)GS(1)EDADDSNK	94759	101560	90521	124140	89697	103350	153720	106320	102745	113272	1.10246	0.531029	16.532	16.632	16.466	16.9216	16.4528	16.6572	17.2299	16.6981	16.6379	16.7595	Q05D44S139	0.121607	0.553562	0.256834	0.121607	0.256834
Q921R7	Slc35a5	Probable UDP-sugar transporter protein SLC35A5	sp|Q921R7|S35A5_MOUSE Probable UDP-sugar transporter protein SLC35A5 OS=Mus musculus (Mouse) OX=10090 GN=Slc35a5 PE=1 SV=3	1;2	T436	DDSDDDTL_____	LKS(0.001)DDS(0.999)DDDT(1)L	399010	663330	646980	591380	535380	553790	771850	619770	575175	620198	1.07828	0.598638	18.6061	19.3394	19.3034	19.1737	19.0302	19.079	19.558	19.2414	19.1056	19.2271	Q921R7T436	0.121499	0.58011	0.23649	0.121499	0.23649
O88379	Baz1a	Bromodomain adjacent to zinc finger domain protein 1A	sp|O88379|BAZ1A_MOUSE Bromodomain adjacent to zinc finger domain protein 1A OS=Mus musculus (Mouse) OX=10090 GN=Baz1a PE=1 SV=3	1	Y388	REEKRKYMEYLKQ	KY(1)MEYLK	4096600	3798400	2191700	1025500	2205600	1212100	3353500	5460500	2778050	3057925	1.10075	0.817605	21.966	21.857	21.0636	19.9679	21.0727	20.2091	21.6772	22.3806	21.2136	21.3349	O88379Y388	0.121296	0.858545	0.0662368	0.121296	0.0662368
Q80WJ7	Mtdh	Protein LYRIC	sp|Q80WJ7|LYRIC_MOUSE Protein LYRIC OS=Mus musculus (Mouse) OX=10090 GN=Mtdh PE=1 SV=1	1	S423	SNDQKVSDDDKEK	VS(1)DDDKEK	2230900	2982700	2942500	3238500	2973400	2216100	4141200	3251100	2848650	3145450	1.10419	0.536149	21.0892	21.5082	21.4886	21.6269	21.5037	21.0796	21.9816	21.6325	21.4282	21.5493	Q80WJ7S423	0.121125	0.601865	0.220501	0.121125	0.220501
P10637	Mapt	Microtubule-associated protein tau	sp|P10637|TAU_MOUSE Microtubule-associated protein tau OS=Mus musculus (Mouse) OX=10090 GN=Mapt PE=1 SV=3	1	T52	EEPGSETSDAKST	ESPPQPPADDGAEEPGS(0.433)ET(0.502)S(0.066)DAK	50786	61219	52491	45959	39842	78127	63695	52906	52613.8	58642.5	1.11459	0.515349	15.6321	15.9017	15.6798	15.4881	15.282	16.2535	15.9589	15.6911	15.6754	15.7964	P10637T52	0.120974	0.607767	0.216263	0.120974	0.216263
Q9R020	Zranb2	Zinc finger Ran-binding domain-containing protein 2	sp|Q9R020|ZRAB2_MOUSE Zinc finger Ran-binding domain-containing protein 2 OS=Mus musculus (Mouse) OX=10090 GN=Zranb2 PE=1 SV=2	1;2	S294	SRSRPSSPAVRKK	S(0.001)RPS(0.026)S(0.973)PAVR	723490	1543800	1155700	853210	852310	1048200	1366700	1261200	1069050	1.1321e+06	1.05898	0.779431	19.4646	20.5581	20.1403	19.7025	19.701	19.9995	20.3823	20.2664	19.9664	20.0873	Q9R020S294	0.120897	0.68666	0.163258	0.120897	0.163258
Q6PAR5	Gapvd1	GTPase-activating protein and VPS9 domain-containing protein 1	sp|Q6PAR5|GAPD1_MOUSE GTPase-activating protein and VPS9 domain-containing protein 1 OS=Mus musculus (Mouse) OX=10090 GN=Gapvd1 PE=1 SV=2	1	S964	TEERKDSDDERSD	KDS(1)DDER	431530	1124900	791120	834470	666540	758640	1044700	848190	795505	829518	1.04276	0.842081	18.7191	20.1014	19.5935	19.6705	19.3463	19.5331	19.9947	19.694	19.5211	19.642	Q6PAR5S964	0.120892	0.719136	0.143189	0.120892	0.143189
Q922B9	Itprid2	Sperm-specific antigen 2 homolog	sp|Q922B9|ITPI2_MOUSE Protein ITPRID2 OS=Mus musculus (Mouse) OX=10090 GN=Itprid2 PE=1 SV=3	1	S643	REESVESDVEKGS	EES(0.047)VES(0.953)DVEK	194380	184780	153570	240820	189260	159450	287480	213900	193388	212522	1.09895	0.58058	17.5685	17.4954	17.2285	17.8776	17.53	17.2827	18.1331	17.7066	17.5425	17.6631	Q922B9S643	0.120583	0.608805	0.215522	0.120583	0.215522
Q64697	Ptprcap	Protein tyrosine phosphatase receptor type C-associated protein	sp|Q64697|PTCA_MOUSE Protein tyrosine phosphatase receptor type C-associated protein OS=Mus musculus (Mouse) OX=10090 GN=Ptprcap PE=1 SV=1	1	S99	ARTELESPEESGP	T(0.038)ELES(0.839)PEES(0.123)GPPEDEEDAEDFVIDGGPEEAAAK	20231	16439	22282	19131	25895	15724	24319	19976	19520.8	21478.5	1.10029	0.478923	14.3043	14.0048	14.4436	14.2236	14.6604	13.9407	14.5698	14.286	14.2441	14.3642	Q64697S99	0.120128	0.542938	0.26525	0.120128	0.26525
Q9WTS2	Fut8	Alpha-(1,6)-fucosyltransferase	sp|Q9WTS2|FUT8_MOUSE Alpha-(1,6)-fucosyltransferase OS=Mus musculus (Mouse) OX=10090 GN=Fut8 PE=1 SV=2	1	S278	LSTGHWSGEVNDK	SGLSTGHWS(1)GEVNDK	68714	88558	84860	70507	77184	67764	108130	89785	78159.8	85715.8	1.09667	0.481071	16.0683	16.4343	16.3728	16.1055	16.236	16.0482	16.7224	16.4542	16.2452	16.3652	Q9WTS2S278	0.119978	0.511874	0.290837	0.119978	0.290837
Q63ZW7	Patj	InaD-like protein	sp|Q63ZW7|INADL_MOUSE InaD-like protein OS=Mus musculus (Mouse) OX=10090 GN=Patj PE=1 SV=2	1	T335	VGEIAVTPPTPVS	DPVGEIAVT(0.997)PPT(0.003)PVSLPVALPAVATR	17360	18066	15517	16891	17995	16697	22396	17033	16958.5	18530.2	1.09268	0.311714	14.0835	14.141	13.9216	14.044	14.1353	14.0273	14.451	14.056	14.0475	14.1674	Q63ZW7T335	0.119903	0.308461	0.5108	0.119903	0.5108
Q8BVR6	Rspry1	RING finger and SPRY domain-containing protein 1	sp|Q8BVR6|RSPRY_MOUSE RING finger and SPRY domain-containing protein 1 OS=Mus musculus (Mouse) OX=10090 GN=Rspry1 PE=1 SV=1	1	S50	CICRDDSGAEDNV	DDS(1)GAEDNVDTHQQQAENSTVPTADSR	27324	27330	20200	26073	26945	23710	28815	29789	25231.8	27314.8	1.08255	0.373393	14.7379	14.7382	14.3021	14.6703	14.7177	14.5332	14.8145	14.8625	14.6121	14.732	Q8BVR6S50	0.119887	0.383037	0.416759	0.119887	0.416759
Q3UQN2	Fcho2	F-BAR domain only protein 2	sp|Q3UQN2|FCHO2_MOUSE F-BAR domain only protein 2 OS=Mus musculus (Mouse) OX=10090 GN=Fcho2 PE=1 SV=1	1	S495	PVTSNTSPPPTAP	PFSPPVTS(0.001)NT(0.057)S(0.942)PPPTAPLAR	13769	17217	11866	13147	14583	10901	19213	16875	13999.8	15393	1.09952	0.533132	13.7491	14.0715	13.5345	13.6824	13.832	13.4122	14.2298	14.0426	13.7594	13.8791	Q3UQN2S495	0.119723	0.587496	0.230995	0.119723	0.230995
Q8BPN8	Dmxl2	DmX-like protein 2	sp|Q8BPN8|DMXL2_MOUSE DmX-like protein 2 OS=Mus musculus (Mouse) OX=10090 GN=Dmxl2 PE=1 SV=3	1	S1856	IRRNLASPEGTLA	NLAS(1)PEGTLATLGLK	22138	25720	18829	20737	22598	19038	31195	23072	21856	23975.8	1.09699	0.499837	14.4342	14.6506	14.2007	14.3399	14.4639	14.2166	14.929	14.4939	14.4064	14.5258	Q8BPN8S1856	0.119489	0.521689	0.282588	0.119489	0.282588
Q3UFT3	Garem1	GRB2-associated and regulator of MAPK protein	sp|Q3UFT3|GARE1_MOUSE GRB2-associated and regulator of MAPK protein OS=Mus musculus (Mouse) OX=10090 GN=Garem1 PE=1 SV=2	1	S493	STCAPSSPPTPAT	S(0.013)T(0.013)CAPS(0.149)S(0.824)PPT(0.001)PATLGATIK	11214	14296	8876.9	11746	14022	10200	14921	10901	11533.2	12511	1.08478	0.564408	13.453	13.8033	13.1158	13.5199	13.7754	13.3163	13.8651	13.4122	13.473	13.5922	Q3UFT3S493	0.119214	0.5632	0.249337	0.119214	0.249337
O35071	Kif1c	Kinesin-like protein KIF1C	sp|O35071|KIF1C_MOUSE Kinesin-like protein KIF1C OS=Mus musculus (Mouse) OX=10090 GN=Kif1c PE=1 SV=2	1	S680	SDSGEDSDKRSCE	LYADS(0.004)DS(0.322)GEDS(0.674)DK	46234	59559	59757	69985	51048	59998	83844	62330	58883.8	64305	1.09207	0.546588	15.4967	15.862	15.8668	16.0948	15.6396	15.8726	16.3554	15.9276	15.8301	15.9488	O35071S680	0.118744	0.562597	0.249803	0.118744	0.249803
Q924Z4	Cers2	Ceramide synthase 2	sp|Q924Z4|CERS2_MOUSE Ceramide synthase 2 OS=Mus musculus (Mouse) OX=10090 GN=Cers2 PE=1 SV=1	1;4	S349	REETESSEGEETA	LIEDERS(0.998)DREET(0.998)ES(0.998)S(0.998)EGEET(0.007)AAGAGAK	44183	34356	32249	37727	45035	31607	47064	38263	37128.8	40492.2	1.09059	0.47088	15.4312	15.0683	14.977	15.2033	15.4588	14.948	15.5223	15.2237	15.1699	15.2882	Q924Z4S349	0.11824	0.496782	0.303834	0.11824	0.303834
A2AWA9	Rabgap1	Rab GTPase-activating protein 1	sp|A2AWA9|RBGP1_MOUSE Rab GTPase-activating protein 1 OS=Mus musculus (Mouse) OX=10090 GN=Rabgap1 PE=1 SV=1	1	S42	PSTNNGSDDEKTG	QGDETPSTNNGS(1)DDEK	68433	87718	64135	65998	74143	61211	88714	87540	71571	77902	1.08846	0.482685	16.0624	16.4206	15.9688	16.0101	16.178	15.9015	16.4369	16.4177	16.1155	16.2335	A2AWA9S42	0.118027	0.495128	0.305282	0.118027	0.305282
Q62261	Sptbn1	Spectrin beta chain, non-erythrocytic 1	sp|Q62261|SPTB2_MOUSE Spectrin beta chain, non-erythrocytic 1 OS=Mus musculus (Mouse) OX=10090 GN=Sptbn1 PE=1 SV=2	1;2;3;4	S2160	AEQRTSSKESSPV	T(0.002)S(0.051)S(0.941)KES(0.004)S(0.001)PVPSPTLDR	37228	40277	38417	40031	47505	34328	51819	37838	38988.2	42872.5	1.09963	0.384724	15.1841	15.2977	15.2295	15.2888	15.5358	15.0671	15.6612	15.2075	15.25	15.3679	Q62261S2160	0.117894	0.435454	0.361058	0.117894	0.361058
Q9R0Q7	Ptges3	Prostaglandin E synthase 3	sp|Q9R0Q7|TEBP_MOUSE Prostaglandin E synthase 3 OS=Mus musculus (Mouse) OX=10090 GN=Ptges3 PE=1 SV=1	1	S118	DSDEDMSNFDRFS	DWEDDSDEDMS(1)NFDR	572120	559160	426350	558000	572770	459610	702950	569920	528908	576312	1.08963	0.46278	19.126	19.0929	18.7017	19.0899	19.1276	18.8101	19.4231	19.1204	19.0026	19.1203	Q9R0Q7S118	0.117666	0.491389	0.308575	0.117666	0.308575
Q9WV92	Epb41l3	Band 4.1-like protein 3;Band 4.1-like protein 3, N-terminally processed	sp|Q9WV92|E41L3_MOUSE Band 4.1-like protein 3 OS=Mus musculus (Mouse) OX=10090 GN=Epb41l3 PE=1 SV=1	1	T495	NLITTVTPEKKAE	GISQTNLITT(0.016)VT(0.983)PEKK	24598	28449	12598	21141	23218	20334	25525	21427	21696.5	22626	1.04284	0.803045	14.5863	14.7961	13.6209	14.3678	14.503	14.3116	14.6396	14.3871	14.3428	14.4603	Q9WV92T495	0.11758	0.67375	0.171501	0.11758	0.171501
Q61206	Pafah1b2	Platelet-activating factor acetylhydrolase IB subunit beta	sp|Q61206|PA1B2_MOUSE Platelet-activating factor acetylhydrolase IB subunit beta OS=Mus musculus (Mouse) OX=10090 GN=Pafah1b2 PE=1 SV=2	1	S64	IWRELFSPLHALN	ELFS(1)PLHALNFGIGGDTTR	6679.4	8305.2	8118	7455	8776.3	6891.8	8208.7	9367.5	7639.4	8311.08	1.08792	0.337526	12.7055	13.0198	12.9869	12.864	13.0994	12.7507	13.0029	13.1934	12.8941	13.0116	Q61206S64	0.117561	0.361209	0.442241	0.117561	0.442241
P26443	Glud1	Glutamate dehydrogenase 1, mitochondrial	sp|P26443|DHE3_MOUSE Glutamate dehydrogenase 1, mitochondrial OS=Mus musculus (Mouse) OX=10090 GN=Glud1 PE=1 SV=1	1	S128	IRRDDGSWEVIEG	DDGS(1)WEVIEGYR	59818	93862	66505	86380	79625	69953	92086	87114	76641.2	82194.5	1.07246	0.575418	15.8683	16.5183	16.0212	16.3984	16.2809	16.0941	16.4907	16.4106	16.2015	16.3191	P26443S128	0.117553	0.529477	0.276153	0.117553	0.276153
Q9CWE0	Mtfr1l	Mitochondrial fission regulator 1-like	sp|Q9CWE0|MFR1L_MOUSE Mitochondrial fission regulator 1-like OS=Mus musculus (Mouse) OX=10090 GN=Mtfr1l PE=1 SV=1	1	S38	KPCPRASFETLPN	AS(1)FETLPNISDLCLK	20963	19741	25736	20656	30583	18364	23446	23144	21774	23884.2	1.09692	0.487744	14.3556	14.2689	14.6515	14.3343	14.9004	14.1646	14.5171	14.4984	14.4026	14.5201	Q9CWE0S38	0.11755	0.521657	0.282615	0.11755	0.282615
D3YZP9	Ccdc6	Coiled-coil domain-containing protein 6	sp|D3YZP9|CCDC6_MOUSE Coiled-coil domain-containing protein 6 OS=Mus musculus (Mouse) OX=10090 GN=Ccdc6 PE=1 SV=1	1	S412	SPRRSSSPDKFKR	SSS(1)PDKFK	7273500	8084100	10087000	8527500	9319800	6888200	11763000	9273200	8493025	9311050	1.09632	0.506279	22.7942	22.9467	23.266	23.0237	23.1519	22.7157	23.4878	23.1446	23.0076	23.125	D3YZP9S412	0.117348	0.551988	0.258071	0.117348	0.258071
Q7TSC1	Prrc2a	Protein PRRC2A	sp|Q7TSC1|PRC2A_MOUSE Protein PRRC2A OS=Mus musculus (Mouse) OX=10090 GN=Prrc2a PE=1 SV=1	1;2	S350	EEDGRDSDEEGAE	LKFS(1)DEEDGRDS(1)DEEGAEGHK	353350	292820	228100	420350	321710	261950	473970	343160	323655	350198	1.08201	0.677442	18.4307	18.1597	17.7993	18.6812	18.2954	17.9989	18.8544	18.3885	18.2677	18.3843	Q7TSC1S350	0.11659	0.668624	0.174818	0.11659	0.174818
Q62417	Sorbs1	Sorbin and SH3 domain-containing protein 1	sp|Q62417|SRBS1_MOUSE Sorbin and SH3 domain-containing protein 1 OS=Mus musculus (Mouse) OX=10090 GN=Sorbs1 PE=1 SV=2	1	S1201	DLPYSSSPSRSAT	TPVDYIDLPYSS(0.023)S(0.977)PSR	98785	108700	79659	115300	120540	91962	110580	111070	100611	108538	1.07879	0.449543	16.592	16.73	16.2815	16.815	16.8792	16.4888	16.7547	16.7611	16.6046	16.7209	Q62417S1201	0.116291	0.447885	0.348834	0.116291	0.348834
Q58A65	Spag9	C-Jun-amino-terminal kinase-interacting protein 4	sp|Q58A65|JIP4_MOUSE C-Jun-amino-terminal kinase-interacting protein 4 OS=Mus musculus (Mouse) OX=10090 GN=Spag9 PE=1 SV=2	1;2	S733	RSASQSSLDKLDQ	S(0.039)AS(0.961)QS(0.005)S(0.995)LDK	35533	216250	149190	137660	73868	179140	127550	129040	134658	127400	0.946095	0.871668	15.1169	17.7223	17.1868	17.0707	16.1727	17.4507	16.9607	16.9775	16.7742	16.8904	Q58A65S733	0.1162	0.85949	0.0657594	0.1162	0.0657594
Q9R0A0	Pex14	Peroxisomal membrane protein PEX14	sp|Q9R0A0|PEX14_MOUSE Peroxisomal membrane protein PEX14 OS=Mus musculus (Mouse) OX=10090 GN=Pex14 PE=1 SV=1	1	S282	PGKDSHSPEGSTA	DS(0.021)HS(0.979)PEGSTATYHLLGPQEEGEGVLDVK	133030	138640	123660	132220	136000	116840	172350	151910	131888	144275	1.09392	0.348646	17.0214	17.081	16.916	17.0126	17.0532	16.8342	17.395	17.2129	17.0077	17.1238	Q9R0A0S282	0.116071	0.385138	0.414383	0.116071	0.414383
Q3UJU9	Rmdn3	Regulator of microtubule dynamics protein 3	sp|Q3UJU9|RMD3_MOUSE Regulator of microtubule dynamics protein 3 OS=Mus musculus (Mouse) OX=10090 GN=Rmdn3 PE=1 SV=2	1	S222	DVEAASSPAAAAL	DSLDLDVEAAS(0.026)S(0.974)PAAAALEEDDSSGR	46395	40575	37783	59430	46065	44263	60322	47396	46045.8	49511.5	1.07527	0.587139	15.5017	15.3083	15.2054	15.8589	15.4914	15.4338	15.8804	15.5325	15.4686	15.5845	Q3UJU9S222	0.115933	0.533622	0.272766	0.115933	0.272766
Q8CHU3	Epn2	Epsin-2	sp|Q8CHU3|EPN2_MOUSE Epsin-2 OS=Mus musculus (Mouse) OX=10090 GN=Epn2 PE=1 SV=1	1	S443	QDSRTTSPDLFES	T(0.153)T(0.153)S(0.693)PDLFESQSLTSASSK	16246	18974	19248	14442	18665	16382	19968	19244	17227.5	18564.8	1.07762	0.371969	13.9878	14.2117	14.2324	13.818	14.188	13.9998	14.2854	14.2321	14.0625	14.1763	Q8CHU3S443	0.113865	0.366057	0.436452	0.113865	0.436452
P07901	Hsp90aa1	Heat shock protein HSP 90-alpha	sp|P07901|HS90A_MOUSE Heat shock protein HSP 90-alpha OS=Mus musculus (Mouse) OX=10090 GN=Hsp90aa1 PE=1 SV=4	1	S263	EIEDVGSDEEEEE	ESDDKPEIEDVGS(1)DEEEEEKK	78683000	61474000	56122000	73703000	78765000	51492000	95193000	71050000	67495500	74125000	1.09822	0.550107	26.2295	25.8735	25.7421	26.1352	26.2311	25.6178	26.5044	26.0823	25.9951	26.1089	P07901S263	0.113819	0.619183	0.208181	0.113819	0.208181
Q00PI9	Hnrnpul2	Heterogeneous nuclear ribonucleoprotein U-like protein 2	sp|Q00PI9|HNRL2_MOUSE Heterogeneous nuclear ribonucleoprotein U-like protein 2 OS=Mus musculus (Mouse) OX=10090 GN=Hnrnpul2 PE=1 SV=2	1;2	S191	KSKPAGSDGERRG	SKPAGS(1)DGERR	204020	425740	317570	287960	283910	251340	409340	372560	308822	329288	1.06627	0.739966	17.6384	18.6996	18.2767	18.1355	18.1151	17.9393	18.6429	18.5071	18.1875	18.3011	Q00PI9S191	0.113555	0.692708	0.15945	0.113555	0.15945
Q80VP1	Epn1	Epsin-1	sp|Q80VP1|EPN1_MOUSE Epsin-1 OS=Mus musculus (Mouse) OX=10090 GN=Epn1 PE=1 SV=3	1	S418	ALPTSGSSTGELE	T(0.001)ALPT(0.016)S(0.013)GS(0.921)S(0.048)T(0.003)GELELLAGEVPAR	58095	66071	69802	61240	72838	57230	77588	69466	63802	69280.5	1.08587	0.320489	15.8261	16.0117	16.091	15.9022	16.1524	15.8045	16.2435	16.084	15.9578	16.0711	Q80VP1S418	0.113357	0.347778	0.458697	0.113357	0.458697
P54276	Msh6	DNA mismatch repair protein Msh6	sp|P54276|MSH6_MOUSE DNA mismatch repair protein Msh6 OS=Mus musculus (Mouse) OX=10090 GN=Msh6 PE=1 SV=3	1	S252	KKRRVISDSESDI	VIS(0.984)DS(0.016)ESDIGGSDVEFKPDTK	289180	221000	179010	292380	295670	200230	308180	251010	245392	263772	1.0749	0.635911	18.1416	17.7537	17.4497	18.1575	18.1736	17.6113	18.2334	17.9374	17.8756	17.9889	P54276S252	0.113316	0.626323	0.203201	0.113316	0.203201
P35564	Canx	Calnexin	sp|P35564|CALX_MOUSE Calnexin OS=Mus musculus (Mouse) OX=10090 GN=Canx PE=1 SV=1	1;2	T561	AEEDGVTGSQDEE	SDAEEDGVT(0.997)GS(0.108)QDEEDS(0.895)KPK	100230	91872	98747	152950	106340	109700	166740	97817	110950	120149	1.08292	0.678609	16.613	16.4873	16.5914	17.2227	16.6983	16.7432	17.3472	16.5778	16.7286	16.8416	P35564T561	0.113031	0.654026	0.184405	0.113031	0.184405
Q62093	Srsf2	Serine/arginine-rich splicing factor 2	sp|Q62093|SRSF2_MOUSE Serine/arginine-rich splicing factor 2 OS=Mus musculus (Mouse) OX=10090 GN=Srsf2 PE=1 SV=4	1;2;3	S221	EEGAVSS______	S(0.005)KS(0.126)PPKS(0.869)PEEEGAVS(1)S(1)	31712	30044	17672	39736	21540	22887	49655	37384	29791	32866.5	1.10324	0.715942	14.9527	14.8748	14.1092	15.2782	14.3947	14.4822	15.5997	15.1901	14.8037	14.9167	Q62093S221	0.112972	0.776535	0.109839	0.112972	0.109839
Q7TQH0	Atxn2l	Ataxin-2-like protein	sp|Q7TQH0|ATX2L_MOUSE Ataxin-2-like protein OS=Mus musculus (Mouse) OX=10090 GN=Atxn2l PE=1 SV=1	1	S337	QGSGRESPSLVSR	ES(1)PSLVSR	317980	338600	248380	353710	318040	265050	414620	369980	314668	341922	1.08662	0.519516	18.2786	18.3692	17.9222	18.4322	18.2788	18.0159	18.6614	18.4971	18.2505	18.3633	Q7TQH0S337	0.112769	0.554795	0.255868	0.112769	0.255868
Q61337	Bad	Bcl2-associated agonist of cell death	sp|Q61337|BAD_MOUSE Bcl2-associated agonist of cell death OS=Mus musculus (Mouse) OX=10090 GN=Bad PE=1 SV=1	1	S136	FRGRSRSAPPNLW	S(1)APPNLWAAQR	33051	39855	27470	32797	36230	32611	38844	35333	33293.2	35754.5	1.07393	0.420156	15.0124	15.2825	14.7456	15.0013	15.1449	14.9931	15.2454	15.1087	15.0104	15.123	Q61337S136	0.112594	0.389393	0.409611	0.112594	0.409611
Q8BWW4	Larp4	La-related protein 4	sp|Q8BWW4|LARP4_MOUSE La-related protein 4 OS=Mus musculus (Mouse) OX=10090 GN=Larp4 PE=1 SV=2	1	S579	VAVPVSSPTATKP	DTLNPVAVPVS(0.209)S(0.758)PT(0.031)AT(0.001)KPSPANTASPCTSNINPPR	114610	117460	132070	139070	144220	130150	148770	120910	125802	136012	1.08116	0.283711	16.8064	16.8418	17.0109	17.0855	17.1379	16.9898	17.1827	16.8836	16.9361	17.0485	Q8BWW4S579	0.112362	0.285593	0.544252	0.112362	0.544252
Q922B9	Itprid2	Sperm-specific antigen 2 homolog	sp|Q922B9|ITPI2_MOUSE Protein ITPRID2 OS=Mus musculus (Mouse) OX=10090 GN=Itprid2 PE=1 SV=3	1	S441	KSAQASSSEKEPC	S(0.012)AQAS(0.239)S(0.595)S(0.154)EKEPCAPLTIPSIR	18793	19216	23735	25022	26654	18030	28743	21190	21691.5	23654.2	1.09048	0.526649	14.1979	14.23	14.5347	14.6109	14.7021	14.1381	14.8109	14.3711	14.3934	14.5055	Q922B9S441	0.112157	0.569491	0.244513	0.112157	0.244513
Q9JMH9	Myo18a	Unconventional myosin-XVIIIa	sp|Q9JMH9|MY18A_MOUSE Unconventional myosin-XVIIIa OS=Mus musculus (Mouse) OX=10090 GN=Myo18a PE=1 SV=2	1	S1998	APSDDGSLKSSSP	APSDDGS(1)LK	68722	77280	77640	66982	84979	66959	88721	74638	72656	78824.2	1.0849	0.319692	16.0685	16.2378	16.2445	16.0315	16.3748	16.031	16.437	16.1876	16.1456	16.2576	Q9JMH9S1998	0.112032	0.338696	0.470189	0.112032	0.470189
A2TJV2	Palm3	Paralemmin-3	sp|A2TJV2|PALM3_MOUSE Paralemmin-3 OS=Mus musculus (Mouse) OX=10090 GN=Palm3 PE=1 SV=1	1	S451	KVERKDSEGPFPA	KDS(1)EGPFPAEIATDEEK	54557	67039	43116	48908	61749	42729	63088	63185	53405	57687.8	1.08019	0.570928	15.7355	16.0327	15.3959	15.5778	15.9141	15.3829	15.9451	15.9473	15.6855	15.7974	A2TJV2S451	0.11188	0.583714	0.2338	0.11188	0.2338
Q9JHG6	Rcan1	Calcipressin-1;Calcipressin-3	sp|Q9JHG6|RCAN1_MOUSE Calcipressin-1 OS=Mus musculus (Mouse) OX=10090 GN=Rcan1 PE=1 SV=2;sp|Q9JKK0|RCAN3_MOUSE Calcipressin-3 OS=Mus musculus (Mouse) OX=10090 GN=Rcan3 PE=2 SV=1	1	S165	LISPPASPPVGWK	QFLIS(0.05)PPAS(0.95)PPVGWK	25167	60926	40301	49886	38185	47045	50146	46664	44070	45510	1.03268	0.863106	14.6192	15.8948	15.2985	15.6063	15.2207	15.5218	15.6138	15.51	15.3547	15.4666	Q9JHG6S165	0.111863	0.70985	0.148833	0.111863	0.148833
E2JF22	Piezo1	Piezo-type mechanosensitive ion channel component 1	sp|E2JF22|PIEZ1_MOUSE Piezo-type mechanosensitive ion channel component 1 OS=Mus musculus (Mouse) OX=10090 GN=Piezo1 PE=1 SV=1	1	Y1785	TDSYIKYDLVQLM	Y(1)DLVQLMALFFHR	51311	44760	36615	49182	53401	44620	55800	42408	45467	49057.2	1.07896	0.465713	15.647	15.4499	15.1601	15.5858	15.7046	15.4454	15.768	15.372	15.4607	15.5725	E2JF22Y1785	0.111779	0.47045	0.327486	0.111779	0.327486
P97379	G3bp2	Ras GTPase-activating protein-binding protein 2	sp|P97379|G3BP2_MOUSE Ras GTPase-activating protein-binding protein 2 OS=Mus musculus (Mouse) OX=10090 GN=G3bp2 PE=1 SV=2	1	S225	EELEEKSATPPPA	S(0.573)AT(0.427)PPPAEPASLPQEPPK	268980	312420	338790	321110	362480	285190	382040	315510	310325	336305	1.08372	0.365695	18.0371	18.2531	18.37	18.2927	18.4675	18.1216	18.5434	18.2673	18.2383	18.3499	P97379S225	0.111697	0.385832	0.413602	0.111697	0.413602
O54804	Chka	Choline kinase alpha	sp|O54804|CHKA_MOUSE Choline kinase alpha OS=Mus musculus (Mouse) OX=10090 GN=Chka PE=1 SV=3	1	S71	PLPPPPSPPLADE	TQPLALPPPPPPPLPLPPPPS(1)PPLADEQPEPR	36648	37750	33359	37662	35514	36669	47988	37892	36354.8	39515.8	1.08695	0.33921	15.1614	15.2042	15.0258	15.2008	15.1161	15.1623	15.5504	15.2096	15.1481	15.2596	O54804S71	0.11153	0.338711	0.470171	0.11153	0.470171
Q9ESC8	Aff4	AF4/FMR2 family member 4	sp|Q9ESC8|AFF4_MOUSE AF4/FMR2 family member 4 OS=Mus musculus (Mouse) OX=10090 GN=Aff4 PE=1 SV=1	1;2	S698	EEKELLSPLSEPD	ELLS(0.999)PLS(0.997)EPDDRY(0.003)PLIVK	46608	49663	41267	57179	53314	47408	59889	49144	48679.2	52438.8	1.07723	0.418526	15.5083	15.5999	15.3327	15.8032	15.7022	15.5328	15.87	15.5847	15.561	15.6725	Q9ESC8S698	0.111432	0.400635	0.397251	0.111432	0.397251
Q6PB44	Ptpn23	Tyrosine-protein phosphatase non-receptor type 23	sp|Q6PB44|PTN23_MOUSE Tyrosine-protein phosphatase non-receptor type 23 OS=Mus musculus (Mouse) OX=10090 GN=Ptpn23 PE=1 SV=2	1	S1179	ADLLSSSPESQHG	GAAAADLLS(0.044)S(0.179)S(0.763)PES(0.007)QHGGT(0.007)QPPGGGQPLLQPTK	22121	29249	25760	36012	24008	28126	44384	27269	28285.5	30946.8	1.09409	0.642101	14.4331	14.8361	14.6528	15.1362	14.5512	14.7796	15.4378	14.735	14.7646	14.8759	Q6PB44S1179	0.111327	0.664545	0.177476	0.111327	0.177476
Q569Z6	Thrap3	Thyroid hormone receptor-associated protein 3	sp|Q569Z6|TR150_MOUSE Thyroid hormone receptor-associated protein 3 OS=Mus musculus (Mouse) OX=10090 GN=Thrap3 PE=1 SV=1	1;2	S253	RSPALKSPLQSVV	ERS(1)PALKS(1)PLQSVVVR	41837	45573	50468	50279	52919	41087	54307	55781	47039.2	51023.5	1.0847	0.352038	15.3525	15.4759	15.6231	15.6177	15.6915	15.3264	15.7289	15.7675	15.5173	15.6286	Q569Z6S253	0.111274	0.392066	0.406641	0.111274	0.406641
E9Q784	Zc3h13		sp|E9Q784|ZC3HD_MOUSE Zinc finger CCCH domain-containing protein 13 OS=Mus musculus (Mouse) OX=10090 GN=Zc3h13 PE=1 SV=1	1;2	S1093	KGDSDVSDEEAAP	GDS(1)DVS(1)DEEAAPQNK	159190	151860	112870	186740	169120	127670	206510	155520	152665	164705	1.07887	0.609971	17.2804	17.2124	16.7843	17.5107	17.3677	16.9621	17.6559	17.2467	17.1969	17.3081	E9Q784S1093	0.111148	0.613869	0.211924	0.111148	0.211924
Q9R0L6	Pcm1	Pericentriolar material 1 protein	sp|Q9R0L6|PCM1_MOUSE Pericentriolar material 1 protein OS=Mus musculus (Mouse) OX=10090 GN=Pcm1 PE=1 SV=2	1	S1432	IVSRHISESDERE	HIS(0.73)ES(0.27)DER	38725	68547	46102	49003	44004	48839	66970	56704	50594.2	54129.2	1.06987	0.677912	15.241	16.0648	15.4925	15.5806	15.4253	15.5757	16.0312	15.7912	15.5947	15.7059	Q9R0L6S1432	0.111144	0.626956	0.202763	0.111144	0.202763
Q99M28	Rnps1	RNA-binding protein with serine-rich domain 1	sp|Q99M28|RNPS1_MOUSE RNA-binding protein with serine-rich domain 1 OS=Mus musculus (Mouse) OX=10090 GN=Rnps1 PE=1 SV=1	1	S157	RKRRSPSPKPTKV	S(0.006)PS(0.994)PKPTK	206210	281210	209100	348830	245040	226250	355460	291790	261338	279635	1.07001	0.695215	17.6538	18.1013	17.6738	18.4122	17.9027	17.7876	18.4393	18.1546	17.9603	18.071	Q99M28S157	0.110768	0.651302	0.186217	0.110768	0.186217
A2AQ19	Rtf1	RNA polymerase-associated protein RTF1 homolog	sp|A2AQ19|RTF1_MOUSE RNA polymerase-associated protein RTF1 homolog OS=Mus musculus (Mouse) OX=10090 GN=Rtf1 PE=1 SV=1	1	S318	KTSEVYSDDEEEE	TSEVYS(1)DDEEEEDDDKSSEK	28958	38014	35659	36390	35159	32492	48167	35233	34755.2	37762.8	1.08653	0.485875	14.8217	15.2142	15.122	15.1513	15.1016	14.9878	15.5558	15.1046	15.0773	15.1875	A2AQ19S318	0.110162	0.49888	0.302004	0.110162	0.302004
Q8CFE3	Rcor1	REST corepressor 1	sp|Q8CFE3|RCOR1_MOUSE REST corepressor 1 OS=Mus musculus (Mouse) OX=10090 GN=Rcor1 PE=1 SV=3	1	S454	NQKPVKSPESSIK	DETNGPANQKPVKS(0.983)PES(0.015)S(0.002)IK	107670	69689	63660	70488	101930	46026	104070	93578	77876.8	86401	1.10946	0.632893	16.7163	16.0886	15.9581	16.1051	16.6372	15.4902	16.6672	16.5139	16.217	16.3271	Q8CFE3S454	0.110092	0.7487	0.125692	0.110092	0.125692
Q5NBX1	Cobl	Protein cordon-bleu	sp|Q5NBX1|COBL_MOUSE Protein cordon-bleu OS=Mus musculus (Mouse) OX=10090 GN=Cobl PE=1 SV=1	1	S1128	NCEPPHSPKESTL	TPGNCEPPHS(1)PK	178880	218480	189190	208880	219870	164790	261780	220860	198858	216825	1.09035	0.442463	17.4486	17.7371	17.5295	17.6723	17.7463	17.3303	17.998	17.7528	17.5969	17.7068	Q5NBX1S1128	0.109941	0.500313	0.300758	0.109941	0.300758
Q64104	Nr2e1	Nuclear receptor subfamily 2 group E member 1	sp|Q64104|NR2E1_MOUSE Nuclear receptor subfamily 2 group E member 1 OS=Mus musculus (Mouse) OX=10090 GN=Nr2e1 PE=1 SV=1	1	S196	ARLLFMSIKWAKS	LLFMS(1)IKWAK	551420	361620	578340	963520	774010	717150	776860	349140	613725	654290	1.0661	0.811373	19.0728	18.4641	19.1416	19.878	19.562	19.4519	19.5673	18.4134	19.1391	19.2487	Q64104S196	0.109557	0.794621	0.0998397	0.109557	0.0998397
Q02357	Ank1	Ankyrin-1	sp|Q02357|ANK1_MOUSE Ankyrin-1 OS=Mus musculus (Mouse) OX=10090 GN=Ank1 PE=1 SV=2	1	S813	DEILDVSEDEGDE	MSYPETVDEILDVS(1)EDEGDELVGSK	619850	480210	746730	372240	1029500	259870	697200	600370	554758	646735	1.1658	0.62411	19.2416	18.8733	19.5102	18.5059	19.9735	17.9874	19.4112	19.1955	19.0327	19.1419	Q02357S813	0.109171	0.824804	0.0836492	0.109171	0.0836492
Q80TY5	Vps13b	Vacuolar protein sorting-associated protein 13B	sp|Q80TY5|VP13B_MOUSE Vacuolar protein sorting-associated protein 13B OS=Mus musculus (Mouse) OX=10090 GN=Vps13b PE=1 SV=3	1	S1018	ASEYASSPIKTKT	QQSYQASEYAS(0.439)S(0.561)PIK	18603	26446	14550	23088	16024	23454	30220	19686	20671.8	22346	1.08099	0.689505	14.1832	14.6908	13.8287	14.4949	13.9679	14.5175	14.8832	14.2649	14.2994	14.4084	Q80TY5S1018	0.108999	0.700997	0.154284	0.108999	0.154284
Q8VEJ9	Vps4a	Vacuolar protein sorting-associated protein 4A	sp|Q8VEJ9|VPS4A_MOUSE Vacuolar protein sorting-associated protein 4A OS=Mus musculus (Mouse) OX=10090 GN=Vps4a PE=1 SV=1	1;2	S99	KGSDSDSEGDNPE	GS(0.795)DS(0.205)DS(1)EGDNPEKK	20775	21592	16354	16856	18689	16021	24827	22496	18894.2	20508.2	1.08542	0.521466	14.3426	14.3982	13.9974	14.041	14.1899	13.9677	14.5996	14.4574	14.1948	14.3036	Q8VEJ9S99	0.10887	0.55434	0.256223	0.10887	0.256223
Q80W47	Wipi2	WD repeat domain phosphoinositide-interacting protein 2	sp|Q80W47|WIPI2_MOUSE WD repeat domain phosphoinositide-interacting protein 2 OS=Mus musculus (Mouse) OX=10090 GN=Wipi2 PE=1 SV=1	1	S395	GAYVPSSPTRLGK	GAYVPS(0.002)S(0.998)PTR	765610	1628300	1248900	1034200	1045800	1152300	1338300	1349200	1.16925e+06	1221400	1.0446	0.799702	19.5463	20.6349	20.2522	19.9801	19.9962	20.1361	20.352	20.3637	20.1034	20.212	Q80W47S395	0.108602	0.674139	0.171251	0.108602	0.171251
Q62393	Tpd52	Tumor protein D52	sp|Q62393|TPD52_MOUSE Tumor protein D52 OS=Mus musculus (Mouse) OX=10090 GN=Tpd52 PE=1 SV=2	1	S175	NSPTFKSFEEKVE	NSPTFKS(1)FEEK	122850	192050	283540	230880	197630	157050	252690	265560	207330	218232	1.05259	0.80458	16.9065	17.5511	18.1132	17.8168	17.5924	17.2609	17.947	18.0187	17.5969	17.7047	Q62393S175	0.107839	0.740599	0.130417	0.107839	0.130417
Q8BG50	Tmem169	Transmembrane protein 169	sp|Q8BG50|TM169_MOUSE Transmembrane protein 169 OS=Mus musculus (Mouse) OX=10090 GN=Tmem169 PE=2 SV=1	1	T62	RSDNEKTDEEPEE	SDNEKT(1)DEEPEESEGGDRPK	30885	22666	17754	29123	27613	18351	33749	28492	25107	27051.2	1.07744	0.674167	14.9146	14.4682	14.1159	14.8299	14.7531	14.1636	15.0426	14.7983	14.5821	14.6894	Q8BG50T62	0.107217	0.695836	0.157493	0.107217	0.157493
Q80YR9	Rbm12b1	RNA-binding protein 12B-B;RNA-binding protein 12B-A	sp|Q66JV4|R12BB_MOUSE RNA-binding protein 12B-B OS=Mus musculus (Mouse) OX=10090 GN=Rbm12b2 PE=2 SV=2;sp|Q80YR9|R12BA_MOUSE RNA-binding protein 12B-A OS=Mus musculus (Mouse) OX=10090 GN=Rbm12b1 PE=1 SV=2	1	S277	KSPRARSRSPLGF	S(0.632)RS(0.368)PLGFYVHLK	37527	44370	31863	42050	43521	35662	43620	44354	38952.5	41789.2	1.07283	0.440671	15.1956	15.4373	14.9596	15.3598	15.4094	15.1221	15.4127	15.4368	15.2381	15.3453	Q80YR9S277	0.107163	0.439029	0.357507	0.107163	0.357507
Q80U72	Scrib	Protein scribble homolog	sp|Q80U72|SCRIB_MOUSE Protein scribble homolog OS=Mus musculus (Mouse) OX=10090 GN=Scrib PE=1 SV=2	1	S1211	NSLESISSIDREL	NSLES(0.002)IS(0.611)S(0.387)IDRELSPEGPGK	32366	35501	27618	32074	34053	23546	46023	37112	31889.8	35183.5	1.10329	0.527418	14.9822	15.1156	14.7533	14.9691	15.0555	14.5232	15.4901	15.1796	14.9551	15.0621	Q80U72S1211	0.107038	0.636342	0.196309	0.107038	0.196309
Q8BWW4	Larp4	La-related protein 4	sp|Q8BWW4|LARP4_MOUSE La-related protein 4 OS=Mus musculus (Mouse) OX=10090 GN=Larp4 PE=1 SV=2	1	S69	EYEVMYSPSCETT	EYEVMY(0.025)S(0.968)PS(0.007)CETTR	12193	11114	11498	15507	12815	13160	15206	12677	12578	13464.5	1.07048	0.474455	13.5738	13.4401	13.4891	13.9206	13.6455	13.6839	13.8924	13.6299	13.6059	13.7129	Q8BWW4S69	0.107028	0.42262	0.37405	0.107028	0.37405
Q925H1	Trps1	Zinc finger transcription factor Trps1	sp|Q925H1|TRPS1_MOUSE Zinc finger transcription factor Trps1 OS=Mus musculus (Mouse) OX=10090 GN=Trps1 PE=1 SV=1	1	S216	PDPAPLSPELQDF	GDLLVNDNPDPAPLS(1)PELQDFK	148740	104430	100440	147660	156310	112250	149570	118100	125318	134058	1.06974	0.630382	17.1824	16.6722	16.616	17.1719	17.2541	16.7764	17.1905	16.8496	16.9106	17.0176	Q925H1S216	0.107003	0.60366	0.219208	0.107003	0.219208
Q62313	Tgoln1	Trans-Golgi network integral membrane protein 1;Trans-Golgi network integral membrane protein 2	sp|Q62313|TGON1_MOUSE Trans-Golgi network integral membrane protein 1 OS=Mus musculus (Mouse) OX=10090 GN=Tgoln1 PE=1 SV=1;sp|Q62314|TGON2_MOUSE Trans-Golgi network integral membrane protein 2 OS=Mus musculus (Mouse) OX=10090 GN=Tgoln2 PE=1 SV=1	1	S210	LTSKTESGETLAG	TES(0.986)GET(0.014)LAGDSDFSLKPEK	707060	960520	914620	940590	864630	803980	1218400	927830	880698	953710	1.0829	0.527564	19.4315	19.8735	19.8028	19.8432	19.7217	19.6168	20.2166	19.8235	19.7377	19.8446	Q62313S210	0.106908	0.544958	0.263637	0.106908	0.263637
Q8C0E3	Trim47	Tripartite motif-containing protein 47	sp|Q8C0E3|TRI47_MOUSE E3 ubiquitin-protein ligase TRIM47 OS=Mus musculus (Mouse) OX=10090 GN=Trim47 PE=1 SV=2	1	S586	ASRPRRSGALASP	S(0.948)GALAS(0.037)PT(0.015)DPFQSR	55140	83085	76406	68435	73896	66506	89432	73303	70766.5	75784.2	1.07091	0.539802	15.7508	16.3423	16.2214	16.0624	16.1732	16.0212	16.4485	16.1616	16.0942	16.2011	Q8C0E3S586	0.106884	0.519196	0.284669	0.106884	0.284669
Q9Z0U1	Tjp2	Tight junction protein ZO-2	sp|Q9Z0U1|ZO2_MOUSE Tight junction protein ZO-2 OS=Mus musculus (Mouse) OX=10090 GN=Tjp2 PE=1 SV=2	1	S968	DQLRDASPPPAFK	DAS(1)PPPAFKPEPPK	697770	1208300	1092000	1042500	1029600	894260	1267200	1104800	1.01014e+06	1073965	1.06318	0.651953	19.4124	20.2045	20.0585	19.9916	19.9737	19.7703	20.2732	20.0754	19.9168	20.0231	Q9Z0U1S968	0.106364	0.619097	0.208241	0.106364	0.208241
Q05CL8	Larp7	La-related protein 7	sp|Q05CL8|LARP7_MOUSE La-related protein 7 OS=Mus musculus (Mouse) OX=10090 GN=Larp7 PE=1 SV=2	1;2	S253	KRPRTASEGSEAE	T(0.011)AS(0.989)EGS(0.999)EAET(0.001)PEAPK	184600	150220	146920	218210	192270	147040	220380	191520	174988	187802	1.07323	0.590941	17.494	17.1967	17.1647	17.7354	17.5528	17.1658	17.7496	17.5471	17.3977	17.5038	Q05CL8S253	0.106151	0.580706	0.236044	0.106151	0.236044
G3X9C2	Nccrp1	F-box only protein 50	sp|G3X9C2|FBX50_MOUSE F-box only protein 50 OS=Mus musculus (Mouse) OX=10090 GN=Nccrp1 PE=1 SV=2	1;2	S40	PPPSPRSPTSPVT	S(0.942)PT(0.847)S(0.209)PVT(0.002)PELPQPNAPTEVEAR	1371700	1448800	645490	977900	987230	1014300	1475000	1139400	1.11097e+06	1.15398e+06	1.03871	0.849694	20.3875	20.4664	19.3	19.8993	19.913	19.9521	20.4923	20.1198	20.0133	20.1193	G3X9C2S40	0.105971	0.735612	0.133351	0.105971	0.133351
Q8BZQ7	Anapc2	Anaphase-promoting complex subunit 2	sp|Q8BZQ7|ANC2_MOUSE Anaphase-promoting complex subunit 2 OS=Mus musculus (Mouse) OX=10090 GN=Anapc2 PE=1 SV=2	1	S485	LETGQDSEDDSGE	TDPACLET(0.001)GQDS(0.998)EDDSGEPEDWVPDPVDADPVK	121840	163630	125800	134260	176900	125730	167730	120850	136382	147802	1.08374	0.530141	16.8946	17.3201	16.9408	17.0347	17.4326	16.94	17.3558	16.8829	17.0475	17.1528	Q8BZQ7S485	0.105259	0.558602	0.252898	0.105259	0.252898
Q6PDN3	Mylk	Myosin light chain kinase, smooth muscle;Myosin light chain kinase, smooth muscle, deglutamylated form	sp|Q6PDN3|MYLK_MOUSE Myosin light chain kinase, smooth muscle OS=Mus musculus (Mouse) OX=10090 GN=Mylk PE=1 SV=3	1;2	S1801	STGSPTSPINAEK	S(0.001)S(0.001)TGS(0.001)PT(0.017)S(0.98)PINAEK	1576200	1651100	1425300	1248000	1556200	1173500	1953800	1736700	1475150	1605050	1.08806	0.514801	20.588	20.655	20.4428	20.2512	20.5696	20.1624	20.8979	20.7279	20.4843	20.5894	Q6PDN3S1801	0.105179	0.582276	0.234871	0.105179	0.234871
Q99NH2	Pard3	Partitioning defective 3 homolog	sp|Q99NH2|PARD3_MOUSE Partitioning defective 3 homolog OS=Mus musculus (Mouse) OX=10090 GN=Pard3 PE=1 SV=2	1	S962	RESVSTSSDQPSY	ESVS(0.002)T(0.025)S(0.561)S(0.41)DQPS(0.002)YS(0.001)LER	15018	16710	13264	13139	17130	10674	19087	16770	14532.8	15915.2	1.09513	0.516362	13.8744	14.0284	13.6952	13.6816	14.0642	13.3818	14.2203	14.0336	13.8199	13.925	Q99NH2S962	0.105081	0.623254	0.205335	0.105081	0.205335
Q8C4V1	Arhgap24	Rho GTPase-activating protein 24	sp|Q8C4V1|RHG24_MOUSE Rho GTPase-activating protein 24 OS=Mus musculus (Mouse) OX=10090 GN=Arhgap24 PE=1 SV=2	1	S368	NNNTKESPVRRCS	ENNNT(0.004)KES(0.996)PVR	31654	46487	34729	31298	30130	35307	44016	45711	36042	38791	1.07627	0.610835	14.9501	15.5045	15.0839	14.9338	14.8789	15.1077	15.4257	15.4803	15.1181	15.2231	Q8C4V1S368	0.105074	0.607611	0.216375	0.105074	0.216375
Q63918	Cavin2	Serum deprivation-response protein	sp|Q63918|CAVN2_MOUSE Caveolae-associated protein 2 OS=Mus musculus (Mouse) OX=10090 GN=Cavin2 PE=1 SV=3	1	S293	SSPFKVSPLSFGR	VS(0.999)PLS(0.001)FGR	224530	322150	240960	255100	265930	220780	336190	301290	260685	281048	1.07811	0.556166	17.7765	18.2974	17.8784	17.9607	18.0207	17.7522	18.3589	18.2008	17.9783	18.0832	Q63918S293	0.104897	0.564886	0.248039	0.104897	0.248039
O08715	Akap1	A-kinase anchor protein 1, mitochondrial	sp|O08715|AKAP1_MOUSE A-kinase anchor protein 1, mitochondrial OS=Mus musculus (Mouse) OX=10090 GN=Akap1 PE=1 SV=4	1	S55	IKDRRLSEEACPG	RLS(1)EEACPGVLSVAPTVTQPPGR	251120	244020	288760	422930	334820	300530	377150	263680	301708	319045	1.05746	0.730951	17.938	17.8966	18.1395	18.6901	18.353	18.1971	18.5248	18.0084	18.1661	18.2708	O08715S55	0.104789	0.640515	0.19347	0.104789	0.19347
Q9DCI3	Stard3nl	MLN64 N-terminal domain homolog	sp|Q9DCI3|STR3N_MOUSE STARD3 N-terminal-like protein OS=Mus musculus (Mouse) OX=10090 GN=Stard3nl PE=1 SV=2	1	S218	PESEAGSEEEAEE	AALIPAGLSDGQFYSPPESEAGS(1)EEEAEEK	141920	115610	97187	137640	172730	112560	150560	100150	123089	134000	1.08864	0.600306	17.1147	16.8189	16.5685	17.0705	17.3982	16.7803	17.2	16.6118	16.8932	16.9976	Q9DCI3S218	0.104409	0.654078	0.184371	0.104409	0.184371
P53349	Map3k1	Mitogen-activated protein kinase kinase kinase 1	sp|P53349|M3K1_MOUSE Mitogen-activated protein kinase kinase kinase 1 OS=Mus musculus (Mouse) OX=10090 GN=Map3k1 PE=1 SV=3	1	S247	KGRRSPSPGSSPS	S(0.012)PS(0.988)PGSSPSGR	17203	14756	13350	15600	16393	14983	18164	15827	15227.2	16341.8	1.07319	0.329223	14.0704	13.849	13.7046	13.9293	14.0008	13.871	14.1488	13.9501	13.8883	13.9927	P53349S247	0.104382	0.319816	0.4951	0.104382	0.4951
P28359	Hoxd10	Homeobox protein Hox-D10	sp|P28359|HXD10_MOUSE Homeobox protein Hox-D10 OS=Mus musculus (Mouse) OX=10090 GN=Hoxd10 PE=1 SV=2	1	S239	AEVSVSSPEVQEK	SCLAEVSVS(0.15)S(0.85)PEVQEK	11785	13216	9378.6	14499	12860	11862	16494	11234	12219.6	13112.5	1.07307	0.598861	13.5247	13.69	13.1952	13.8237	13.6506	13.5341	14.0097	13.4556	13.5584	13.6625	P28359S239	0.104104	0.589573	0.229462	0.104104	0.229462
Q8BZ32	Asxl2	Putative Polycomb group protein ASXL2	sp|Q8BZ32|ASXL2_MOUSE Putative Polycomb group protein ASXL2 OS=Mus musculus (Mouse) OX=10090 GN=Asxl2 PE=1 SV=1	1	S1121	SSKEDESDEDRVG	NTTGEISSKEDES(1)DEDRVGDEQEPISVK	27492	32303	25330	33454	33130	26149	34157	33940	29644.8	31844	1.07419	0.44934	14.7467	14.9794	14.6286	15.0299	15.0159	14.6745	15.0599	15.0507	14.8461	14.9502	Q8BZ32S1121	0.104089	0.462545	0.334846	0.104089	0.334846
Q9R1P3	Psmb2	Proteasome subunit beta type-2	sp|Q9R1P3|PSB2_MOUSE Proteasome subunit beta type-2 OS=Mus musculus (Mouse) OX=10090 GN=Psmb2 PE=1 SV=1	1	Y3	____MEYLIGIQG	MEY(1)LIGIQGPDYVLVASDR	43742	40963	34611	53855	44689	41121	60006	40420	43292.8	46559	1.07545	0.610663	15.4167	15.322	15.0789	15.7168	15.4476	15.3276	15.8728	15.3028	15.3836	15.4877	Q9R1P3Y3	0.10408	0.597455	0.223695	0.10408	0.223695
O88622	Parg	Poly(ADP-ribose) glycohydrolase	sp|O88622|PARG_MOUSE Poly(ADP-ribose) glycohydrolase OS=Mus musculus (Mouse) OX=10090 GN=Parg PE=1 SV=2	1	S135	QLNLDKSPTEKSS	LENVPQLNLDKS(0.978)PT(0.022)EK	39576	48691	43222	37504	51274	34598	49467	47445	42248.2	45696	1.08161	0.473211	15.2723	15.5714	15.3995	15.1948	15.6459	15.0784	15.5942	15.534	15.3595	15.4631	O88622S135	0.103637	0.526207	0.278844	0.103637	0.278844
Q3UHH1	Zswim8	Zinc finger SWIM domain-containing protein 8	sp|Q3UHH1|ZSWM8_MOUSE Zinc finger SWIM domain-containing protein 8 OS=Mus musculus (Mouse) OX=10090 GN=Zswim8 PE=1 SV=1	1	S53	QSAGPNSPTGGGG	QSAGPNS(1)PTGGGGGGGSGGTR	55620	75766	62880	70017	61332	55400	90463	80340	66070.8	71883.8	1.08798	0.553244	15.7633	16.2093	15.9403	16.0954	15.9044	15.7576	16.465	16.2938	16.0021	16.1052	Q3UHH1S53	0.103128	0.609049	0.215348	0.103128	0.215348
Q9DBR1	Xrn2	5'-3' exoribonuclease 2	sp|Q9DBR1|XRN2_MOUSE 5'-3' exoribonuclease 2 OS=Mus musculus (Mouse) OX=10090 GN=Xrn2 PE=1 SV=1	1	S448	ALGSRNSPGCQVA	NS(0.999)PGCQVAS(0.001)NPR	19663	24278	20763	22310	20931	16800	30126	27777	21753.5	23908.5	1.09906	0.529239	14.2632	14.5674	14.3417	14.4454	14.3534	14.0362	14.8787	14.7616	14.4044	14.5075	Q9DBR1S448	0.103041	0.631832	0.199399	0.103041	0.199399
Q6EDY6	Carmil1	Leucine-rich repeat-containing protein 16A	sp|Q6EDY6|CARL1_MOUSE F-actin-uncapping protein LRRC16A OS=Mus musculus (Mouse) OX=10090 GN=Carmil1 PE=1 SV=2	1	S1363	GSKCSDSGEEAEK	CS(0.002)DS(0.998)GEEAEK	61519	97688	84381	90612	88071	68255	123670	82217	83550	90553.2	1.08382	0.638436	15.9087	16.5759	16.3646	16.4674	16.4264	16.0586	16.9161	16.3271	16.3292	16.4321	Q6EDY6S1363	0.102907	0.672178	0.172516	0.102907	0.172516
Q6IE82	Jade3	Protein Jade-3	sp|Q6IE82|JADE3_MOUSE Protein Jade-3 OS=Mus musculus (Mouse) OX=10090 GN=Jade3 PE=1 SV=1	1	S774	CPDLEPSDSEAEG	ASYQETDGYCPDLEPS(0.707)DS(0.293)EAEGEGSK	21268	28094	24611	25010	34270	19325	31622	23350	24745.8	27141.8	1.09682	0.547623	14.3764	14.778	14.587	14.6102	15.0647	14.2382	14.9486	14.5111	14.5879	14.6907	Q6IE82S774	0.102753	0.640623	0.193398	0.102753	0.193398
Q3UEI1	Pde4c	cAMP-specific 3',5'-cyclic phosphodiesterase 4C	sp|Q3UEI1|PDE4C_MOUSE cAMP-specific 3',5'-cyclic phosphodiesterase 4C OS=Mus musculus (Mouse) OX=10090 GN=Pde4c PE=1 SV=1	1	S28	SGVAPVSPLGGGV	EPVDSGVAPVS(1)PLGGGVILR	60314	66600	57356	67910	70132	53427	79737	69628	63045	68231	1.08226	0.421241	15.8802	16.0232	15.8077	16.0513	16.0978	15.7053	16.283	16.0874	15.9406	16.0434	Q3UEI1S28	0.102744	0.473826	0.324381	0.102744	0.324381
O54931	Akap2	A-kinase anchor protein 2	sp|O54931|AKAP2_MOUSE A-kinase anchor protein 2 OS=Mus musculus (Mouse) OX=10090 GN=Akap2 PE=1 SV=3	1	T801	KPPPSPTTEGPSL	VKPPPS(0.102)PT(0.862)T(0.035)EGPSLQPDLAPEEAAGTQR	105110	110980	106940	121740	116610	99382	144160	120850	111192	120250	1.08146	0.397568	16.6815	16.7599	16.7064	16.8934	16.8313	16.6007	17.1373	16.8829	16.7603	16.863	O54931T801	0.102708	0.424246	0.372382	0.102708	0.372382
Q8K194	Snrnp27	U4/U6.U5 small nuclear ribonucleoprotein 27 kDa protein	sp|Q8K194|SNR27_MOUSE U4/U6.U5 small nuclear ribonucleoprotein 27 kDa protein OS=Mus musculus (Mouse) OX=10090 GN=Snrnp27 PE=1 SV=1	1	S61	RRHRSTSPSPSRL	S(0.025)T(0.06)S(0.914)PSPSR	384350	385860	293200	435870	377550	313240	495760	429090	374820	403910	1.07761	0.57296	18.5521	18.5577	18.1615	18.7335	18.5263	18.2569	18.9193	18.7109	18.5012	18.6034	Q8K194S61	0.102144	0.601573	0.220712	0.102144	0.220712
B2RXQ2	Ppfia1		tr|B2RXQ2|B2RXQ2_MOUSE Ppfia1 protein OS=Mus musculus (Mouse) OX=10090 GN=Ppfia1 PE=1 SV=1	1;2	S239	TNGKRSSDGSLSH	S(0.398)S(0.604)DGS(0.91)LS(0.088)HEDLAK	46171	53016	45232	49512	56213	37973	65052	52402	48482.8	52910	1.09132	0.482162	15.4947	15.6941	15.4651	15.5955	15.7786	15.2127	15.9893	15.6773	15.5623	15.6645	B2RXQ2S239	0.102139	0.574484	0.240722	0.102139	0.240722
B1AR17	Chd3		tr|B1AR17|B1AR17_MOUSE DNA helicase OS=Mus musculus (Mouse) OX=10090 GN=Chd3 PE=1 SV=1	1;2	S125	KRKKLDSEEEFGS	LDS(1)EEEFGSERDEYR	211850	210210	203410	237260	229910	189930	266550	244950	215682	232835	1.07953	0.371957	17.6927	17.6815	17.634	17.8561	17.8107	17.5351	18.024	17.9021	17.7161	17.818	B1AR17S125	0.101924	0.408176	0.389153	0.101924	0.389153
Q9QYB5	Add3	Gamma-adducin	sp|Q9QYB5|ADDG_MOUSE Gamma-adducin OS=Mus musculus (Mouse) OX=10090 GN=Add3 PE=1 SV=2	1;2	S677	VLSPDGSPSKSPS	TEEVLSPDGS(0.999)PS(0.001)K	204950	250700	169330	199890	218540	170630	255400	242080	206218	221662	1.0749	0.56068	17.6449	17.9356	17.3695	17.6088	17.7375	17.3805	17.9624	17.8851	17.6397	17.7414	Q9QYB5S677	0.101683	0.579234	0.237146	0.101683	0.237146
Q9D5V6	Syap1	Synapse-associated protein 1	sp|Q9D5V6|SYAP1_MOUSE Synapse-associated protein 1 OS=Mus musculus (Mouse) OX=10090 GN=Syap1 PE=1 SV=1	1	T328	ALEEDSTDWEKEL	KQEEATALEEDS(0.408)T(0.592)DWEK	22394	31227	27404	18122	29717	21902	25923	27271	24786.8	26203.2	1.05715	0.68257	14.4508	14.9305	14.7421	14.1455	14.859	14.4188	14.6619	14.7351	14.5672	14.6687	Q9D5V6T328	0.101479	0.621725	0.206402	0.101479	0.206402
Q62313	Tgoln1	Trans-Golgi network integral membrane protein 1;Trans-Golgi network integral membrane protein 2	sp|Q62313|TGON1_MOUSE Trans-Golgi network integral membrane protein 1 OS=Mus musculus (Mouse) OX=10090 GN=Tgoln1 PE=1 SV=1;sp|Q62314|TGON2_MOUSE Trans-Golgi network integral membrane protein 2 OS=Mus musculus (Mouse) OX=10090 GN=Tgoln2 PE=1 SV=1	1	S31	DADSGDSQNPPNQ	DADS(0.013)GDS(0.987)QNPPNQPSK	49870	71203	60416	57465	59058	49935	76600	72279	59738.5	64468	1.07917	0.553851	15.6059	16.1197	15.8826	15.8104	15.8498	15.6078	16.2251	16.1413	15.8546	15.956	Q62313S31	0.101345	0.586841	0.231479	0.101345	0.231479
Q8BHK9	Ercc6l	DNA excision repair protein ERCC-6-like	sp|Q8BHK9|ERC6L_MOUSE DNA excision repair protein ERCC-6-like OS=Mus musculus (Mouse) OX=10090 GN=Ercc6l PE=1 SV=1	1	S1021	KTRRILSDDEDED	ILS(1)DDEDEDEEDAFK	33746	34002	32445	33007	41290	28879	39829	34267	33300	36066.2	1.08307	0.370089	15.0424	15.0533	14.9857	15.0105	15.3335	14.8177	15.2815	15.0645	15.023	15.1243	Q8BHK9S1021	0.101337	0.42578	0.370815	0.101337	0.370815
Q9JJA9	Tamalin	General receptor for phosphoinositides 1-associated scaffold protein	sp|Q9JJA9|GRASP_MOUSE General receptor for phosphoinositides 1-associated scaffold protein OS=Mus musculus (Mouse) OX=10090 GN=Tamalin PE=1 SV=2	1	S93	WKNFTQSPEQQRK	NFT(0.005)QS(0.995)PEQQR	7911.1	15651	8751.5	8292.5	10453	10450	12083	9005.1	10151.5	10497.8	1.03411	0.864608	12.9497	13.934	13.0953	13.0176	13.3516	13.3512	13.5607	13.1365	13.2491	13.35	Q9JJA9S93	0.100882	0.695928	0.157436	0.100882	0.157436
Q9R0L6	Pcm1	Pericentriolar material 1 protein	sp|Q9R0L6|PCM1_MOUSE Pericentriolar material 1 protein OS=Mus musculus (Mouse) OX=10090 GN=Pcm1 PE=1 SV=2	1	S1729	LEGDHGSPAGEID	ILEGDHGS(1)PAGEIDDEDKDKDETETVK	230440	261690	283430	313600	268760	251040	353600	296980	272290	292595	1.07457	0.502579	17.814	17.9975	18.1126	18.2586	18.036	17.9376	18.4318	18.18	18.0457	18.1463	Q9R0L6S1729	0.100638	0.506932	0.295051	0.100638	0.295051
Q9QYB5	Add3	Gamma-adducin	sp|Q9QYB5|ADDG_MOUSE Gamma-adducin OS=Mus musculus (Mouse) OX=10090 GN=Add3 PE=1 SV=2	1	S414	ATVTAFSFEDDSA	SDVEIPATVTAFS(0.824)FEDDS(0.171)APLS(0.005)PLK	11818	10307	12394	12462	15605	11159	14755	9678.7	11745.2	12799.4	1.08975	0.509535	13.5287	13.3313	13.5974	13.6052	13.9297	13.4459	13.8489	13.2406	13.5157	13.6163	Q9QYB5S414	0.100629	0.588082	0.230562	0.100629	0.230562
Q6A0A2	Larp4b	La-related protein 4B	sp|Q6A0A2|LAR4B_MOUSE La-related protein 4B OS=Mus musculus (Mouse) OX=10090 GN=Larp4b PE=1 SV=2	1	S601	SAAFERSPSPVHL	S(0.5)PS(0.5)PVHLPEDPK	226930	287970	241270	256720	259320	212200	331490	292920	253222	273982	1.08198	0.49389	17.7919	18.1356	17.8803	17.9698	17.9844	17.6951	18.3386	18.1601	17.9444	18.0445	Q6A0A2S601	0.100155	0.543335	0.264933	0.100155	0.264933
Q3U1T9	Dennd1b	DENN domain-containing protein 1B	sp|Q3U1T9|DEN1B_MOUSE DENN domain-containing protein 1B OS=Mus musculus (Mouse) OX=10090 GN=Dennd1b PE=1 SV=3	1;2	S530	RAYFYESDDSVEA	AYFYES(1)DDS(1)VEAQVK	59259	71075	56787	71854	72886	53984	81073	71077	64743.8	69755	1.0774	0.495411	15.8547	16.1171	15.7933	16.1328	16.1534	15.7202	16.3069	16.1171	15.9745	16.0744	Q3U1T9S530	0.0999431	0.537267	0.26981	0.0999431	0.26981
Q9JMH9	Myo18a	Unconventional myosin-XVIIIa	sp|Q9JMH9|MY18A_MOUSE Unconventional myosin-XVIIIa OS=Mus musculus (Mouse) OX=10090 GN=Myo18a PE=1 SV=2	1	S1994	GPSKAPSDDGSLK	APS(0.999)DDGS(0.001)LK	1923400	1984700	1570500	1799200	1990800	1585300	2226100	2025400	1819450	1956900	1.07554	0.430088	20.8752	20.9205	20.5828	20.7789	20.9249	20.5963	21.0861	20.9498	20.7894	20.8893	Q9JMH9S1994	0.0999175	0.464951	0.332593	0.0999175	0.332593
P40124	Cap1	Adenylyl cyclase-associated protein 1	sp|P40124|CAP1_MOUSE Adenylyl cyclase-associated protein 1 OS=Mus musculus (Mouse) OX=10090 GN=Cap1 PE=1 SV=4	1	S307	APKPQTSPSPKPA	PQT(0.276)S(0.716)PS(0.009)PKPATK	117960	139960	116910	130420	127330	108390	174870	137560	126312	137038	1.08491	0.502061	16.8479	17.0947	16.835	16.9928	16.9582	16.7259	17.4159	17.0697	16.9426	17.0424	P40124S307	0.099818	0.547021	0.261996	0.099818	0.261996
Q91ZV0	Mia2	Melanoma inhibitory activity protein 2	sp|Q91ZV0|MIA2_MOUSE Melanoma inhibitory activity protein 2 OS=Mus musculus (Mouse) OX=10090 GN=Mia2 PE=1 SV=3	1;2;3	S1188	RAPSDRSLSPPWE	APS(1)DRS(1)LS(1)PPWEQDR	14524	14497	12872	12272	14499	11388	18186	14602	13541.2	14668.8	1.08326	0.481507	13.8262	13.8235	13.6519	13.5831	13.8237	13.4752	14.1505	13.8339	13.7212	13.8208	Q91ZV0S1188	0.0996656	0.533778	0.272639	0.0996656	0.272639
Q8C5W0	Clmn	Calmin	sp|Q8C5W0|CLMN_MOUSE Calmin OS=Mus musculus (Mouse) OX=10090 GN=Clmn PE=1 SV=2	1	S724	GLDFKPSPPLSKI	SHSEEGLDFKPS(1)PPLSK	63178	64558	66139	66802	76926	54857	90718	62044	65169.2	71136.2	1.09156	0.485177	15.9471	15.9783	16.0132	16.0276	16.2312	15.7434	16.4691	15.921	15.9916	16.0912	Q8C5W0S724	0.0996042	0.56204	0.250233	0.0996042	0.250233
Q8BTI8	Srrm2	Serine/arginine repetitive matrix protein 2	sp|Q8BTI8|SRRM2_MOUSE Serine/arginine repetitive matrix protein 2 OS=Mus musculus (Mouse) OX=10090 GN=Srrm2 PE=1 SV=3	1	S1097	KLKSGMSPEQSKT	SGMS(1)PEQSK	956170	1335800	1118200	1105900	1009000	920680	1630300	1374500	1.12902e+06	1233620	1.09265	0.586991	19.8669	20.3493	20.0927	20.0768	19.9445	19.8123	20.6367	20.3905	20.0964	20.196	Q8BTI8S1097	0.099575	0.660936	0.179841	0.099575	0.179841
P97360	Etv6	Transcription factor ETV6	sp|P97360|ETV6_MOUSE Transcription factor ETV6 OS=Mus musculus (Mouse) OX=10090 GN=Etv6 PE=1 SV=1	1	S238	QETYPLSVSPVEN	LQQENNHQETYPLS(0.84)VS(0.16)PVENNHCLPSSPWQESTR	14984	18727	11551	11410	17934	9049.9	18043	16630	14168	15414.2	1.08796	0.667026	13.8711	14.1928	13.4957	13.478	14.1304	13.1437	14.1392	14.0215	13.7594	13.8587	P97360S238	0.0992598	0.747388	0.126454	0.0992598	0.126454
Q7TSG2	Ctdp1	RNA polymerase II subunit A C-terminal domain phosphatase	sp|Q7TSG2|CTDP1_MOUSE RNA polymerase II subunit A C-terminal domain phosphatase OS=Mus musculus (Mouse) OX=10090 GN=Ctdp1 PE=1 SV=1	1	S860	DILGEGSDDSDIE	EVDDILGEGS(0.593)DDS(0.407)DIEK	14113	16144	11027	11139	14642	7939.9	14834	21368	13105.8	14696	1.12134	0.616078	13.7847	13.9787	13.4288	13.4433	13.8378	12.9549	13.8566	14.3832	13.6589	13.7581	Q7TSG2S860	0.0992455	0.77057	0.113188	0.0992455	0.113188
Q99LI2	Clcc1	Chloride channel CLIC-like protein 1	sp|Q99LI2|CLCC1_MOUSE Chloride channel CLIC-like protein 1 OS=Mus musculus (Mouse) OX=10090 GN=Clcc1 PE=1 SV=1	1	S59	EVSPDSSEAEELS	KEVS(0.003)PDS(0.331)S(0.666)EAEELSDCLHR	36728	48283	37753	41490	42323	39744	48333	44961	41063.5	43840.2	1.06762	0.418353	15.1646	15.5592	15.2043	15.3405	15.3692	15.2784	15.5607	15.4564	15.3172	15.4162	Q99LI2S59	0.0990278	0.392755	0.405879	0.0990278	0.405879
Q9QYC0	Add1	Alpha-adducin	sp|Q9QYC0|ADDA_MOUSE Alpha-adducin OS=Mus musculus (Mouse) OX=10090 GN=Add1 PE=1 SV=2	1;2	S465	EGQNGSSPKSKTK	GDDASEEGQNGS(0.006)S(0.994)PK	601350	573080	432830	504440	626210	399280	703460	562940	527925	572972	1.08533	0.569102	19.1978	19.1284	18.7234	18.9443	19.2563	18.607	19.4241	19.1026	18.9985	19.0975	Q9QYC0S465	0.0990181	0.647277	0.18891	0.0990181	0.18891
Q8BI84	Mia3	Melanoma inhibitory activity protein 3	sp|Q8BI84|TGO1_MOUSE Transport and Golgi organization protein 1 homolog OS=Mus musculus (Mouse) OX=10090 GN=Mia3 PE=1 SV=2	1	S1458	DKGGNESDDLANG	LECELESEDPDKGGNES(1)DDLANGETGGDR	118810	136870	133220	136650	145950	106320	185080	135640	131388	143248	1.09027	0.507364	16.8583	17.0624	17.0235	17.0601	17.1551	16.6981	17.4978	17.0494	17.0011	17.1001	Q8BI84S1458	0.0990151	0.585005	0.23284	0.0990151	0.23284
Q7TSC1	Prrc2a	Protein PRRC2A	sp|Q7TSC1|PRC2A_MOUSE Protein PRRC2A OS=Mus musculus (Mouse) OX=10090 GN=Prrc2a PE=1 SV=1	1	S764	RSDSGGSSSEPFE	S(0.006)DS(0.287)GGS(0.659)S(0.044)S(0.003)EPFER	93982	177830	115280	115470	95418	114650	207390	129010	125640	136617	1.08736	0.731494	16.5201	17.4401	16.8148	16.8172	16.542	16.8069	17.662	16.9771	16.898	16.997	Q7TSC1S764	0.0989459	0.758672	0.119946	0.0989459	0.119946
E9Q0S6	Tns1		tr|E9Q0S6|E9Q0S6_MOUSE Tensin 1 OS=Mus musculus (Mouse) OX=10090 GN=Tns1 PE=1 SV=1	1;2	S1062	GQYENQSPEATSP	AASDGQYENQS(1)PEATSPR	409390	537040	305030	347980	466130	350600	475640	394880	399860	421812	1.0549	0.72097	18.6431	19.0347	18.2186	18.4086	18.8304	18.4195	18.8595	18.5911	18.5763	18.6751	E9Q0S6S1062	0.0988454	0.645758	0.18993	0.0988454	0.18993
C0HKD9	Mfap1b		sp|C0HKD9|MFA1B_MOUSE Microfibrillar-associated protein 1B OS=Mus musculus (Mouse) OX=10090 GN=Mfap1b PE=1 SV=1;sp|C0HKD8|MFA1A_MOUSE Microfibrillar-associated protein 1A OS=Mus musculus (Mouse) OX=10090 GN=Mfap1a PE=1 SV=1	1;2	S118	VVGESDSEVEGDA	IVEPEVVGES(1)DS(1)EVEGDAWR	80718	72523	66598	97672	95872	70289	99391	74768	79377.8	85080	1.07184	0.588188	16.3006	16.1462	16.0232	16.5757	16.5488	16.101	16.6008	16.1901	16.2614	16.3602	C0HKD9S118	0.0987979	0.589057	0.229843	0.0987979	0.229843
B2RXC2	Itpkb		tr|B2RXC2|B2RXC2_MOUSE Kinase OS=Mus musculus (Mouse) OX=10090 GN=Itpkb PE=1 SV=1	1	S611	SSSYDDSEEDISS	LSSSSASSTGFSSS(0.013)Y(0.424)DDS(0.562)EEDISSDPER	14742	19861	15075	15592	18077	15293	21308	15362	16317.5	17510	1.07308	0.544518	13.8476	14.2777	13.8799	13.9285	14.1419	13.9006	14.3791	13.9071	13.9834	14.0822	B2RXC2S611	0.0987384	0.537776	0.269399	0.0987384	0.269399
Q52KI8	Srrm1	Serine/arginine repetitive matrix protein 1	sp|Q52KI8|SRRM1_MOUSE Serine/arginine repetitive matrix protein 1 OS=Mus musculus (Mouse) OX=10090 GN=Srrm1 PE=1 SV=2	1	T404	RPSSPATPPPKTR	HRPS(0.006)S(0.006)PAT(0.988)PPPK	13670	20798	14742	20840	15784	17024	23141	18455	17512.5	18601	1.06216	0.679219	13.7387	14.3442	13.8476	14.3471	13.9462	14.0553	14.4982	14.1717	14.0694	14.1678	Q52KI8T404	0.0984376	0.640772	0.193297	0.0984376	0.193297
Q80TZ9	Rere	Arginine-glutamic acid dipeptide repeats protein	sp|Q80TZ9|RERE_MOUSE Arginine-glutamic acid dipeptide repeats protein OS=Mus musculus (Mouse) OX=10090 GN=Rere PE=1 SV=3	1;2	S679	EISRPNSPSEGEG	TQEISRPNS(0.981)PS(0.019)EGEGESSDSR	139070	153110	142360	153080	156930	130310	183350	162560	146905	158288	1.07748	0.360872	17.0855	17.2242	17.1192	17.2239	17.2598	16.9916	17.4842	17.3106	17.1632	17.2616	Q80TZ9S679	0.098358	0.398034	0.40008	0.098358	0.40008
P97855	G3bp1	Ras GTPase-activating protein-binding protein 1	sp|P97855|G3BP1_MOUSE Ras GTPase-activating protein-binding protein 1 OS=Mus musculus (Mouse) OX=10090 GN=G3bp1 PE=1 SV=1	1	S149	TEPQEESEEEVEE	YQDEVFGGFVTEPQEES(1)EEEVEEPEER	4023500	4376500	3786300	4491600	3861700	3469700	6072700	4831800	4169475	4558975	1.09342	0.54177	21.94	22.0613	21.8524	22.0988	21.8808	21.7264	22.5339	22.2041	21.9881	22.0863	P97855S149	0.0981748	0.620332	0.207376	0.0981748	0.207376
Q3TLH4	Prrc2c	Protein PRRC2C	sp|Q3TLH4|PRC2C_MOUSE Protein PRRC2C OS=Mus musculus (Mouse) OX=10090 GN=Prrc2c PE=1 SV=3	1;2	S2646	FRATSTSPNSQSS	ATSTS(0.999)PNSQSSK	130930	297030	209760	202360	178010	205220	250600	236520	210020	217588	1.03603	0.847528	16.9984	18.1802	17.6784	17.6266	17.4416	17.6468	17.935	17.8516	17.6209	17.7188	Q3TLH4S2646	0.0978525	0.725756	0.139209	0.0978525	0.139209
P26231	Ctnna1	Catenin alpha-1;Catenin alpha-2	sp|P26231|CTNA1_MOUSE Catenin alpha-1 OS=Mus musculus (Mouse) OX=10090 GN=Ctnna1 PE=1 SV=1;sp|Q61301|CTNA2_MOUSE Catenin alpha-2 OS=Mus musculus (Mouse) OX=10090 GN=Ctnna2 PE=1 SV=3	1;2;3	T654	FDVRSRTSVQTED	S(0.036)RT(0.982)S(0.982)VQT(0.001)EDDQLIAGQSAR	145880	105950	91992	136010	144920	90132	152110	127580	119958	128686	1.07275	0.657604	17.1544	16.693	16.4892	17.0534	17.1449	16.4598	17.2148	16.961	16.8475	16.9451	P26231T654	0.0976066	0.686651	0.163264	0.0976066	0.163264
Q3TLH4	Prrc2c	Protein PRRC2C	sp|Q3TLH4|PRC2C_MOUSE Protein PRRC2C OS=Mus musculus (Mouse) OX=10090 GN=Prrc2c PE=1 SV=3	1;2	S192	SAGSPSSDQDEKQ	SAGSPS(0.023)S(0.977)DQDEK	119540	232790	165760	180650	153690	159280	237770	187610	174685	184588	1.05669	0.75435	16.8671	17.8287	17.3387	17.4628	17.2297	17.2812	17.8592	17.5174	17.3743	17.4719	Q3TLH4S192	0.097519	0.7043	0.152242	0.097519	0.152242
Q52KI8	Srrm1	Serine/arginine repetitive matrix protein 1	sp|Q52KI8|SRRM1_MOUSE Serine/arginine repetitive matrix protein 1 OS=Mus musculus (Mouse) OX=10090 GN=Srrm1 PE=1 SV=2	1;2	S211	TKSRSPSPAPEKK	S(0.132)RS(0.869)PS(0.999)PAPEK	88286	78992	57575	105000	63164	70728	122190	101170	82463.2	89313	1.08306	0.699166	16.4299	16.2694	15.8132	16.68	15.9468	16.11	16.8988	16.6264	16.2981	16.3955	Q52KI8S211	0.0973742	0.745987	0.127269	0.0973742	0.127269
G5E829	Atp2b1	Plasma membrane calcium-transporting ATPase 1	sp|G5E829|AT2B1_MOUSE Plasma membrane calcium-transporting ATPase 1 OS=Mus musculus (Mouse) OX=10090 GN=Atp2b1 PE=1 SV=1	1;2	S1178	PTKRNSSPPPSPN	NS(0.001)S(0.999)PPPSPNK	127290	132680	100510	113430	117360	93209	161520	142620	118478	128677	1.08609	0.560335	16.9578	17.0176	16.617	16.7914	16.8406	16.5082	17.3014	17.1218	16.8459	16.943	G5E829S1178	0.0970399	0.636812	0.195989	0.0970399	0.195989
Q9JLZ8	Sigirr	Single Ig IL-1-related receptor	sp|Q9JLZ8|SIGIR_MOUSE Single Ig IL-1-related receptor OS=Mus musculus (Mouse) OX=10090 GN=Sigirr PE=1 SV=2	1	S405	DFYCLVSEDDV__	TDFYCLVS(1)EDDV	10846	13763	13731	14547	9792.3	12717	18824	16640	13221.8	14493.3	1.09617	0.579458	13.4049	13.7485	13.7451	13.8284	13.2574	13.6345	14.2003	14.0224	13.6817	13.7786	Q9JLZ8S405	0.0968976	0.688555	0.162061	0.0968976	0.162061
Q3UZ39	Lrrfip1	Leucine-rich repeat flightless-interacting protein 1	sp|Q3UZ39|LRRF1_MOUSE Leucine-rich repeat flightless-interacting protein 1 OS=Mus musculus (Mouse) OX=10090 GN=Lrrfip1 PE=1 SV=2	1	S348	DSRASNSPEQSSC	AS(0.045)NS(0.582)PEQS(0.362)S(0.011)CLEGLDSEVPGPTEDLK	35395	55776	56890	56657	57228	44102	69678	47334	51179.5	54585.5	1.06655	0.677643	15.1113	15.7674	15.7959	15.79	15.8044	15.4286	16.0884	15.5306	15.6161	15.713	Q3UZ39S348	0.0968815	0.680896	0.166919	0.0968815	0.166919
Q3U3E2	Fam117b	Protein FAM117B	sp|Q3U3E2|F117B_MOUSE Protein FAM117B OS=Mus musculus (Mouse) OX=10090 GN=Fam117b PE=1 SV=1	1	S176	VRHRRRSPEQGRP	S(1)PEQGRPSAEK	35875	28440	25553	28854	36267	21526	37620	33487	29680.5	32225	1.08573	0.573308	15.1307	14.7956	14.6412	14.8165	15.1464	14.3938	15.1992	15.0313	14.846	14.9427	Q3U3E2S176	0.0966686	0.665441	0.17689	0.0966686	0.17689
P10637	Mapt	Microtubule-associated protein tau	sp|P10637|TAU_MOUSE Microtubule-associated protein tau OS=Mus musculus (Mouse) OX=10090 GN=Mapt PE=1 SV=3	1;2;3	T695	PVVSGDTSPRHLS	TDHGAEIVYKS(0.699)PVVS(0.307)GDT(0.998)S(0.997)PR	40576	92586	51390	30386	42175	31646	72185	79605	53734.5	56402.8	1.04966	0.886256	15.3083	16.4985	15.6492	14.8911	15.3641	14.9497	16.1394	16.2806	15.5868	15.6835	P10637T695	0.0966636	0.8424	0.0744817	0.0966636	0.0744817
Q8BHJ9	Slu7	Pre-mRNA-splicing factor SLU7	sp|Q8BHJ9|SLU7_MOUSE Pre-mRNA-splicing factor SLU7 OS=Mus musculus (Mouse) OX=10090 GN=Slu7 PE=1 SV=1	1	S514	RKSSSDSDDEERK	SSS(0.003)DS(0.997)DDEERK	49235	76819	55494	71320	58764	59361	82855	67704	63217	67171	1.06255	0.661209	15.5874	16.2292	15.76	16.122	15.8426	15.8572	16.3383	16.047	15.9247	16.0213	Q8BHJ9S514	0.096623	0.628958	0.201378	0.096623	0.201378
P97820	Map4k4	Mitogen-activated protein kinase kinase kinase kinase 4	sp|P97820|M4K4_MOUSE Mitogen-activated protein kinase kinase kinase kinase 4 OS=Mus musculus (Mouse) OX=10090 GN=Map4k4 PE=1 SV=1	1	S621	VRTTSRSPVLSRR	TTS(0.002)RS(0.998)PVLSR	12195	16740	14048	13421	14031	11690	19803	15488	14101	15253	1.0817	0.577766	13.574	14.031	13.7781	13.7122	13.7763	13.513	14.2734	13.9189	13.7738	13.8704	P97820S621	0.0965791	0.620576	0.207205	0.0965791	0.207205
Q80TV8	Clasp1	CLIP-associating protein 1	sp|Q80TV8|CLAP1_MOUSE CLIP-associating protein 1 OS=Mus musculus (Mouse) OX=10090 GN=Clasp1 PE=1 SV=2	1	S559	DRSSSSSQESLNR	SSS(0.002)S(0.046)S(0.952)QESLNRPLSAK	27054	27976	28387	24935	29333	22487	33133	32030	27088	29245.8	1.07966	0.423169	14.7236	14.7719	14.7929	14.6059	14.8402	14.4568	15.016	14.9671	14.7236	14.82	Q80TV8S559	0.0964686	0.496633	0.303965	0.0964686	0.303965
Q5SVL6	Rap1gap2	Rap1 GTPase-activating protein 2	sp|Q5SVL6|RPGP2_MOUSE Rap1 GTPase-activating protein 2 OS=Mus musculus (Mouse) OX=10090 GN=Rap1gap2 PE=1 SV=1	1	S26	LPDRPLSPPLTAP	QELANSSDVT(0.004)LPDRPLS(0.979)PPLT(0.018)APPTMK	32973	36802	32697	43127	38735	36495	47388	33371	36399.8	38997.2	1.07136	0.526566	15.009	15.1675	14.9969	15.3963	15.2414	15.1554	15.5322	15.0263	15.1424	15.2388	Q5SVL6S26	0.0964086	0.522758	0.2817	0.0964086	0.2817
Q02357	Ank1	Ankyrin-1	sp|Q02357|ANK1_MOUSE Ankyrin-1 OS=Mus musculus (Mouse) OX=10090 GN=Ank1 PE=1 SV=2	1	S830	KAERRDSRDVGEE	RDS(1)RDVGEEK	3139000	2300800	3674000	1665200	5207400	1071500	3182500	3249700	2694750	3177775	1.17925	0.630866	21.5819	21.1337	21.8089	20.6673	22.3121	20.0312	21.6017	21.6319	21.2979	21.3942	Q02357S830	0.0962936	0.865607	0.0626792	0.0962936	0.0626792
Q5U4C3	Scaf1	Splicing factor, arginine/serine-rich 19	sp|Q5U4C3|SFR19_MOUSE Splicing factor, arginine/serine-rich 19 OS=Mus musculus (Mouse) OX=10090 GN=Scaf1 PE=1 SV=1	1;2	S518	DPAPPDSPSWEAK	S(1)GDPAPPDS(0.998)PS(0.002)WEAK	70303	81292	75653	83005	76862	67419	103150	87684	77563.2	83778.8	1.08013	0.476896	16.1013	16.3108	16.2071	16.3409	16.23	16.0409	16.6544	16.42	16.24	16.3363	Q5U4C3S518	0.096279	0.523298	0.281251	0.096279	0.281251
O88907	Pias1	E3 SUMO-protein ligase PIAS1	sp|O88907|PIAS1_MOUSE E3 SUMO-protein ligase PIAS1 OS=Mus musculus (Mouse) OX=10090 GN=Pias1 PE=1 SV=2	1	S485	RTCPSLSPTSPLS	T(0.004)CPS(0.021)LS(0.929)PT(0.025)S(0.021)PLSNK	37980	45521	35311	45109	43568	34924	51824	45582	40980.2	43974.5	1.07307	0.515181	15.213	15.4742	15.1078	15.4611	15.411	15.0919	15.6613	15.4762	15.314	15.4101	O88907S485	0.0960668	0.544652	0.263881	0.0960668	0.263881
Q811P8	Arhgap32	Rho GTPase-activating protein 32	sp|Q811P8|RHG32_MOUSE Rho GTPase-activating protein 32 OS=Mus musculus (Mouse) OX=10090 GN=Arhgap32 PE=1 SV=2	1	S703	AEGTLRSAKSEES	S(0.662)AKS(0.338)EESLTSLHAVDGDSK	21960	31432	33613	25361	28343	27834	33092	29412	28091.5	29670.2	1.0562	0.610395	14.4226	14.9399	15.0367	14.6303	14.7907	14.7646	15.0142	14.8441	14.7574	14.8534	Q811P8S703	0.0959963	0.551043	0.258814	0.0959963	0.258814
P10923	Spp1	Osteopontin	sp|P10923|OSTP_MOUSE Osteopontin OS=Mus musculus (Mouse) OX=10090 GN=Spp1 PE=1 SV=1	1;2	S289	SHELESSSSEVN_	ISHELES(0.054)S(0.667)S(0.275)S(0.004)EVN	163490	189250	200390	229220	204880	178720	261530	193590	195588	209680	1.07205	0.556623	17.3188	17.5299	17.6125	17.8064	17.6444	17.4473	17.9966	17.5626	17.5669	17.6628	P10923S289	0.0958555	0.560504	0.251421	0.0958555	0.251421
A2A6A1	Gpatch8	G patch domain-containing protein 8	sp|A2A6A1|GPTC8_MOUSE G patch domain-containing protein 8 OS=Mus musculus (Mouse) OX=10090 GN=Gpatch8 PE=1 SV=1	1	S439	ENRKSSSPKPQGC	S(0.19)S(0.19)S(0.62)PKPQGCSK	40561	65452	65827	62494	64006	53633	69664	59569	58583.5	61718	1.0535	0.667421	15.3078	15.9981	16.0064	15.9314	15.9659	15.7108	16.0881	15.8623	15.8109	15.9068	A2A6A1S439	0.0958439	0.625802	0.203563	0.0958439	0.203563
Q8BTI8	Srrm2	Serine/arginine repetitive matrix protein 2	sp|Q8BTI8|SRRM2_MOUSE Serine/arginine repetitive matrix protein 2 OS=Mus musculus (Mouse) OX=10090 GN=Srrm2 PE=1 SV=3	1;2	T2362	DRARSRTPPSAPS	S(1)RT(0.999)PPS(0.001)APSQSR	125610	144020	112730	115610	128150	108280	153520	144290	124492	133560	1.07284	0.484898	16.9386	17.1359	16.7825	16.8189	16.9675	16.7244	17.2281	17.1386	16.919	17.0146	Q8BTI8T2362	0.09566	0.50956	0.292805	0.09566	0.292805
Q9JHU9	Isyna1	Inositol-3-phosphate synthase 1	sp|Q9JHU9|INO1_MOUSE Inositol-3-phosphate synthase 1 OS=Mus musculus (Mouse) OX=10090 GN=Isyna1 PE=1 SV=1	1	S524	GEVVATSPLPCKK	PGEVVAT(0.09)S(0.91)PLPCK	85845	100710	91657	108480	95719	83787	128220	108890	96673	104154	1.07738	0.51237	16.3894	16.6198	16.484	16.7271	16.5465	16.3544	16.9683	16.7325	16.5551	16.6504	Q9JHU9S524	0.0953523	0.550181	0.259495	0.0953523	0.259495
P51859	Hdgf	Hepatoma-derived growth factor	sp|P51859|HDGF_MOUSE Hepatoma-derived growth factor OS=Mus musculus (Mouse) OX=10090 GN=Hdgf PE=1 SV=2	1;2;3	S199	VEVEKNSTPSEPD	NS(0.601)T(0.382)PS(0.018)EPDSGQGPPAEEEEGEEEAAKEEAEAQGVR	174100	209280	192350	192370	191900	177340	283700	181870	192025	208702	1.08685	0.547745	17.4096	17.6751	17.5534	17.5535	17.55	17.4362	18.114	17.4725	17.5479	17.6432	P51859S199	0.0952945	0.590608	0.2287	0.0952945	0.2287
Q3UCQ1	Foxk2	Forkhead box protein K2	sp|Q3UCQ1|FOXK2_MOUSE Forkhead box protein K2 OS=Mus musculus (Mouse) OX=10090 GN=Foxk2 PE=1 SV=3	1	S389	SLSREGSPAPLEP	EGS(1)PAPLEPEPGASQPK	23327	15425	18747	20860	20427	15089	25407	23402	19589.8	21081.2	1.07614	0.613377	14.5097	13.913	14.1944	14.3485	14.3182	13.8812	14.6329	14.5143	14.2414	14.3367	Q3UCQ1S389	0.0952906	0.663427	0.178207	0.0952906	0.178207
Q9CRA8	Exosc5	Exosome complex component RRP46	sp|Q9CRA8|EXOS5_MOUSE Exosome complex component RRP46 OS=Mus musculus (Mouse) OX=10090 GN=Exosc5 PE=1 SV=1	1	S23	TESSPRSPVCSLR	ADANLLTDTGTESS(0.001)PRS(0.999)PVCSLR	54957	76768	70031	76444	66350	63937	93419	74179	69550	74471.2	1.07076	0.579784	15.746	16.2282	16.0957	16.2221	16.0178	15.9644	16.5114	16.1787	16.073	16.1681	Q9CRA8S23	0.0950673	0.590472	0.228801	0.0950673	0.228801
Q6PAL8	Dennd5a	DENN domain-containing protein 5A	sp|Q6PAL8|DEN5A_MOUSE DENN domain-containing protein 5A OS=Mus musculus (Mouse) OX=10090 GN=Dennd5a PE=1 SV=1	1	T1079	DERPCRTPPLQQS	VLVGELLTS(0.003)LPEVDERPCRT(0.989)PPLQQS(0.003)PS(0.005)VIR	6985	6346.2	5086.8	6562.9	7144.1	6424.2	9142.6	4589.8	6245.23	6825.18	1.09286	0.592366	12.77	12.6317	12.3125	12.6801	12.8025	12.6493	13.1584	12.1642	12.5986	12.6936	Q6PAL8T1079	0.095015	0.692582	0.159529	0.095015	0.159529
Q99PL5	Rrbp1	Ribosome-binding protein 1	sp|Q99PL5|RRBP1_MOUSE Ribosome-binding protein 1 OS=Mus musculus (Mouse) OX=10090 GN=Rrbp1 PE=1 SV=2	1	S786	GKKKDGSPSQAKK	DGS(1)PSQAK	2324700	3650500	3448600	3057100	2590000	2591400	4493000	3860700	3120225	3383775	1.08447	0.653618	21.1486	21.7997	21.7176	21.5437	21.3045	21.3053	22.0992	21.8804	21.5524	21.6474	Q99PL5S786	0.094978	0.716128	0.145009	0.094978	0.145009
[truncated: 6,522 more rows]
