# Supplementary material for: Signaling mechanisms in renal compensatory hypertrophy revealed by multi-omics
Source: Nat Commun. 2023 Jun 16;14:3481. doi: 10.1038/s41467-023-38958-9 (PMC10276015; doi:10.1038/s41467-023-38958-9)
Supplement: Supplementary file 27 — Supplementary Data 24 [file 41467_2023_38958_MOESM27_ESM.xlsx]

## Sheet: Readme
This table lists the protein kinases that underwent phosphorylation changes (p < 0.1, The log2 UNx/Sham threshold of [-0.25,0.25] ) in contralateral kidney in response to unilateral nephrectomy (UNx) relative to sham surgery at the 72 hour time point.
overall summary : Of the 7259 phosphoproteins quantified, 43 were increased and 807 were decreased based on dual criteria (p < 0.1 and log2 UNx/Sham > 0.20 or < -0.20.
Quantification Method: Quantification uses TMT labeling. The raw mass spectra were searched against the mouse UniProt reference proteome (UP000002494_10116.fasta, downloaded in August 2020) using MaxQuant 1.6.17.0, and lot-specific TMT isotopic impurity correction factors were used as recommended in the TMT product data sheets. “Trypsin/P” was set as the digestion enzyme with up to two missed cle…
Explanation: The information for the effect of increased phosphorylation on activity and upstream kinases were curated from phosphosite Plus (https://www.phosphosite.org/homeAction.action)
Website: https://esbl.nhlbi.nih.gov/Databases/UnX-Phospho/72hlog.html
Contact: Hiroaki Kikuchi at NIH at hiroaki.kikuchi@nih.gov or Mark Knepper at knep@helix.nih.gov

## Sheet: Table for Paper
Protein kinases with quanitified phoshorylation sites in contralateral kidney 72 hours after unilateral nephrectomy
Gene Symbol	Annotation	Phospho Site	Phospho Log2 (UnX/ Sham)	P (t-statistic)	Total Protein Log2(UnX/ Sham)	Related Pathway (Hypertrophy hypotheis table)	Effect of Increased Phosphorylation on Activity (PPSP)	Publications	Net Effect on Activity	Upstreams (PPSP)	Publications	Plausible mechansims at 72 hour
Pdpk1	3-phosphoinositide-dependent protein kinase 1	S244	-0.951459	0.0965008	-0.295736	Insulin, GH-IGF	induced	12923190	decrease	Insulin (Treatment), LY294002 (Treatment)	23684622	Activated Insulin Growth factor signal decrease phosphorylation
Mtor	Serine/threonine-protein kinase mTOR	S2448	-0.773381	0.0412414	-0.123418	mTORC1, AMPK	induced	32071086	decrease	AKT, AMPKA1	20015877, 17178807	Activated AMPK suppressed mTOR activity
Prkab1	5'-AMP-activated protein kinase subunit beta-1	S108	-0.66654	0.0594111	0.0997905	AMPK	induced	33658485	decrease	na	na	na
Cdk16	Cyclin-dependent kinase 16	S153	-0.639988	0.066776	n.v.	Insulin, GH-IGF	inhibited	19942859	increase	Insulin (Treatment)	23684622	Activated Insulin Growth factor signal decrease phosphorylation, which activate Cdk16
Prkaca	cAMP-dependent protein kinase catalytic subunit alpha	S339	-0.588422	0.058372	-0.0105269	cAMP-PKA	induced	19530248,15618230	decrease	na	na	na
Prkacb	cAMP-dependent protein kinase catalytic subunit beta	S339	-0.586372	0.0373916	-0.0468986	cAMP-PKA	na	na	na	na	na	na
Camk2g	Calcium/calmodulin-dependent protein kinase type II subunit gamma	S384	-0.579741	0.0653029	no value	Calcium/ Calmodulin	na	na	na	Insulin (Treatment)	23684622	Activated Insulin Growth factor signal decrease phosphorylation
Mapk3	Mitogen-activated protein kinase 3	Y205	-0.578499	0.0225812	-0.196624	MAP kinase	induced	21706057	decrease	MEK1	34191798	na
Bckdk	Branched-chain alpha-ketoacid dehydrogenase kinase	T32	-0.530254	0.0318463	0.0735002	None	na	na	na	na	na	na
Prkcd	Protein kinase C delta type	S643	-0.516818	0.0595433	-0.175405	DAG-IP3	induced	9305920	decrease	PKCD	9305920	Suppressed PKCD decrease autophosphorylation of PKCD
Prkaa1	5'-AMP-activated protein kinase catalytic subunit alpha-1	S508	-0.479503	0.0163632	-0.233081	AMPK	inhibited	24928508	increase	PKACA	19942859	Suppressed PKA signal decrease phosphorylation, which activate AMPK signal
Rock1	Rho-associated protein kinase 1	S1105	-0.457533	0.00259733	-0.227798	Ephrin-Eph Receptor	na	na	na	na	na	na
Mtor	Serine/threonine-protein kinase mTOR	S2450	-0.451311	0.0876338	-0.123418	mTORC1	na	na	na	na	na	na
Eef2k	Eukaryotic elongation factor 2 kinase	S444	-0.437662	0.078132	no value	Cadherin-AMPK, Insulin, GH-IGF	na	na	na	Insulin (Treatment), LY294002 (Treatment)	23684622	Activated Insulin Growth factor signal decrease phosphorylation
Rps6kc1	Ribosomal protein S6 kinase delta-1	S634	-0.428313	0.0108494	-0.373019	None	na	na	na	Insulin (Treatment)	23684622	na
Lats1	Serine/threonine-protein kinase LATS1	S1110	-0.418817	0.0258034	no value	Hippo	na	na	na	na	na	na
Prpf4b	Serine/threonine-protein kinase PRP4 homolog	S88	-0.414136	0.0736491	0.00549999	None	na	na	na	na	na	na
Prkaa1	5'-AMP-activated protein kinase catalytic subunit alpha-1	S524	-0.371767	0.0469123	-0.233081	AMPK	na	na	na	na	na	na
Araf	Serine/threonine-protein kinase A-Raf	S255	-0.361893	0.019897	-0.181664	MAP kinase	na	na	na	na	na	na
Araf	Serine/threonine-protein kinase A-Raf	S257	-0.341805	0.0746468	-0.181664	MAP kinase	na	na	na	Insulin (Treatment), LY294002 (Treatment)	23684622	Suppressed Insulin Growth factor signal decrease phosphorylation
Camk2d	Calcium/calmodulin-dependent protein kinase type II subunit delta	S333	-0.338726	0.0517368	-0.0656119	Calcium/ Calmodulin	na	na	na	Insulin (Treatment)	23684622	Activated Insulin Growth factor signal decrease phosphorylation
Prkaa1	5'-AMP-activated protein kinase catalytic subunit alpha-1	S527	-0.320694	0.0680228	-0.233081	AMPK	na	na	na	na	na	na
Camk2d	Calcium/calmodulin-dependent protein kinase type II subunit delta	S330	-0.271622	0.0569434	-0.0656119	Calcium/ Calmodulin	na	na	na	Insulin (Treatment)	23684622	Activated Insulin Growth factor signal decrease phosphorylation
Rps6ka4	Ribosomal protein S6 kinase alpha-4	S347	-0.263515	0.0192837	-0.501554	MAP kinase	na	na	na	na	na	na
