# Supplementary material for: Signaling mechanisms in renal compensatory hypertrophy revealed by multi-omics
Source: Nat Commun. 2023 Jun 16;14:3481. doi: 10.1038/s41467-023-38958-9 (PMC10276015; doi:10.1038/s41467-023-38958-9)
Supplement: Supplementary file 28 — Supplementary Data 25 [file 41467_2023_38958_MOESM28_ESM.xlsx]

## Sheet: Readme
Multi-omics data integration and DAVID GO-term analysis
overall summary : All log2 values from each -omics datasets were curated out, and each values were normalized into z score to determine each peaks, genes (proteins) are changed (z > 1.96, or z < -1.96) in UNx or not, compared to sham. If it is found as “changed” based on z-score, the logical score =1 is assigned, while if it was found as “not changed”, the logical score = 0 was assigned. Finally,…
Contact: Hiroaki Kikuchi at NIH at hiroaki.kikuchi@nih.gov or Mark Knepper at knep@helix.nih.gov

## Sheet: Datasets
Datasets used in Data Integration analysis
			https://esbl.nhlbi.nih.gov/Databases/UNx-Supp/
Dataset	Explanation	Filter	Supplemental spreadsheet #	Tissue	Website
24h_ATACseq_TSS promoter	quantitative comparison between Sham and UNx of the number of sequencing reads overlapping a peak (peak height) in microdissected proximal tubules at 24 hours only for Promoter-TSS region	Diffbind: dba.count, minOverlap = 1	1	microdissected proximal tubules at 24 hours	https://esbl.nhlbi.nih.gov/IGV_mo/
24h_ATACseq_Intergenic	quantitative comparison between Sham and UNx of the number of sequencing reads overlapping a peak (peak height) in microdissected proximal tubules at 24 hours only for Intergenic region	Diffbind: dba.count, minOverlap = 1	1	microdissected proximal tubules at 24 hours	https://esbl.nhlbi.nih.gov/IGV_mo/
24h_RNAseq_PTS1	abundance of transcript in microdissected S1 proximal tubules form mice after left unilateral nephrectomy versus sham surgery at 24h timepoint.	Edge R: P value != NA	2	microdissected proximal tubules at 24 hours	https://esbl.nhlbi.nih.gov/UNx/
72h_RNAseq_PTS1	abundance of transcript in microdissected S1 proximal tubules form mice after left unilateral nephrectomy versus sham surgery at 72h timepoint.	Edge R: P value != NA	3	microdissected proximal tubules at 72 hours	https://esbl.nhlbi.nih.gov/UNx/
24h_Proteomics_whole kidney	abundance of proteins in whole contralateral kidney form mice after left unilateral nephrectomy versus sham surgery at 24h timepoint.	No filter	6	whole kidney at 24 hours	https://esbl.nhlbi.nih.gov/Databases/UnX-proteome/index.html
24h_Proteomics_kidney cortex	abundance of proteins in contralateral kidney cortex form mice after left unilateral nephrectomy versus sham surgery at 24h timepoint.	No filter	7	Kidney cortex at 24 hours
72h_Proteomics_whole kidney	abundance of proteins in whole contralateral kidney form mice after left unilateral nephrectomy versus sham surgery at 72h timepoint.	No filter	8	whole kidney at 72 hours	https://esbl.nhlbi.nih.gov/Databases/UnX-proteome/index.html
24h_Phospho_Proteomics	phosphosphorylation of proteins in whole contralateral kidney form mice 24 h after left unilateral nephrectomy versus sham surgery	No filter	9	whole kidney at 24 hours	https://esbl.nhlbi.nih.gov/Databases/UnX-Phospho/72hlog.html
72h_Phospho_Proteomics	phosphosphorylation of proteins in whole contralateral kidney form mice 72 h after left unilateral nephrectomy versus sham surgery	No filter	10	whole kidney at 72 hours	https://esbl.nhlbi.nih.gov/Databases/UnX-Phospho/72hlog.html

## Sheet: Rawdata
24h_RNAseq				72h_RNAseq				24h_Proteomics_wholekidney			24h_Proteomics_Kidney Cortex			72h_Proteomics			24h_Phospho			72h_Phospho			24h_ATAC_TSS_promoter				24h_ATAC_Distal enhancer (Intergenic)
Filter: P value (EdgeR) != NA				Filter: P value (EdgeR) != NA				No filter			No filter			No filter			No filter			No filter			minimum number of consensus peakset =1				minimum number of consensus peakset =1
external_gene_name	TPM_max	P-value	log (Unx/sham)	external_gene_name	TPM max	PValue	log (UNx/Sham)	Gene Symbol	P_value: log10UNx vs log10 Sham	log2_ratio	Gene Symbol	P_value: log10UNx vs log10 Sham	log2_ratio	Gene Symbol	P_value: log10 UNx intensity vs log10 Sham intensity	log2_ratio	Gene Symbol	P (t-test)	logUnX-logSham	Gene Symbol	P (t-test)	logUnX-logSham	Gene Name	Conc	p.value	Fold	Gene Name	Conc	p.value	Fold
Havcr1	17.345	0.0254366	6.26466	Gnai3	69.75	0.662388	-0.0613527	Sftpb	0.00014	1.95206	Reg3b	0.000580449	2.88223	Igkv3-7	0.0894967	-0.141625	Col4a2	#NUM!	#NUM!	Hrc	#NUM!	#NUM!	Kdm5d	2.41458	0.705073	-0.268755	Uba1y	2.52991	0.263316	0.784773
Slc38a3	83.625	0.0170119	4.53617	Cdc45	3.53	0.0468918	0.795832	LOC78921	0.016941	1.61206	Sftpb	9.00237e-07	1.83946	Ighv7-4	0.813182	0.0442224	Bola1	#NUM!	#NUM!	Prdx5	#NUM!	#NUM!	Eif2s3y	1.25082	0.415074	0.954852	Uba1y	5.28157	0.0459652	0.633447
Ucp2	538.145	0.0196997	3.99267	Apoh	12.21	0.885457	-0.0971374	Obp1b	0.074604	1.2999	Zfp747	7.88229e-05	1.58823	Ighv1-31	0.789825	-0.0827405	Knop1	#NUM!	#NUM!	Epb41l1	#NUM!	#NUM!	Eif2s3y	5.29987	0.234948	0.372605	Uba1y	2.47651	0.460454	0.529288
Stra6l	17.525	0.0267112	3.64729	Narf	39.3	0.781773	0.0381393	Obp1a	0.00410185	1.29044	Saa2	5.67966e-05	1.34698	Ighv1-69	0.807418	0.0778774	Cope	#NUM!	#NUM!	Ring1	#NUM!	#NUM!	Fam171a1	8.35679	0.232028	0.305508	Kdm5d	4.74528	0.881634	0.0505447
Hmgcs2	1013.5	0.0149478	3.61855	Cav2	6.1	0.186798	-0.53173	H1-4	0.108453	-0.63713	Prrg4	0.237994	1.00896	Misp3	0.43371	0.0670237	Bloc1s3	#NUM!	#NUM!	Tbc1d4	#NUM!	#NUM!	4930433N12Rik	2.22456	0.842615	0.15601	Fam171a1	3.73045	0.399522	-0.343033
Apoa4	10.22	0.0726619	4.77775	Klf6	46.77	0.181511	-0.165679	Ryr3	0.376993	-0.590494	Scgb1a1	0.000175277	0.972152	Ly6g2	0.21211	0.230263	Asph	#NUM!	#NUM!	Als2	#NUM!	#NUM!	Eif4enif1	8.14639	0.26803	0.286252	Speer6-ps1	6.11521	0.0422933	0.55993
Apoh	31.135	0.0599847	2.53183	Scmh1	9.51	0.637424	-0.0633086	Xpc	0.333139	-0.556364	Mup14	0.000116947	0.889157	Adrm1	0.3749	-0.139525	Rock1	#NUM!	#NUM!	Fat1	#NUM!	#NUM!	Rab10os	7.75135	0.565749	0.150062	Fam171a1	2.95936	0.681941	-0.229859
BC035947	70.07	0.08458	2.46162	Gm10800	458.69	0.0146343	4.07136	Retnlg	0.0237827	1.07742	Slc38a3	0.00352703	0.881058	Sike1	0.0688608	-0.200272	Ppp1r13l	#NUM!	#NUM!	Kif13b	#NUM!	#NUM!	Drg1	8.07167	0.549464	-0.15485	Scaf8	7.17689	0.175938	0.354264
Bhmt2	129.205	0.0416765	1.69461	Tbx2	63.06	0.366287	-0.130028	Lyz2	0.00969128	0.990807	Saa1	6.04309e-05	0.856816	Igha	0.95268	-0.014364	Camsap3	#NUM!	#NUM!	Ripor3	#NUM!	#NUM!	Drg1	3.89748	0.0319396	0.86789	Speer6-ps1	5.27069	0.249738	0.363706
Slc5a10	749.225	0.0289725	3.512	Wnt9a	0.88	0.224022	0.500333	Reg1	0.00141108	0.884047	Reg1	2.73812e-05	0.851289	Igkv1-135	0.201837	0.276243	Pde2a	#NUM!	#NUM!	Tprn	#NUM!	#NUM!	Selenop	5.34934	0.827562	0.0675297	Speer6-ps1	2.75738	0.195404	-0.786574
Cyp2a4	310.605	0.119316	3.25348	Fer	6.49	0.607793	0.0817677	Scgb1a1	0.00015	0.796804	Defa20	0.0033961	0.806979	Iglc1	0.486489	-0.182992	Atg4b	#NUM!	#NUM!	Pnisr	#NUM!	#NUM!	Selenop	7.78846	0.897258	0.0337199	Speer6-ps1	3.27134	0.135704	-0.717495
C3	23.705	0.0841397	2.592	Xpo6	25.33	0.0976513	-0.262716	Enpp4	0.272501	-0.50282	Agt	8.04432e-06	0.788318	Anxa7	0.0984335	-0.200612	Rap1gap	#NUM!	#NUM!	Atxn7l3	#NUM!	#NUM!	Crem	3.33268	0.269071	-0.517109	Cdk6	2.7005	0.447649	0.491805
Cd36	426.985	0.0859729	2.93882	Tfe3	14.51	0.183956	-0.173545	Ptgds	0.00842208	0.762874	Kifap3	0.000280016	0.746546	Nup205	0.480852	-0.0845913	Ppig	#NUM!	#NUM!	Palm3	#NUM!	#NUM!	Ighmbp2	7.51696	0.629604	0.126286	Cdk6	1.62312	0.519202	0.658614
Cdkn1a	18.8033	0.0518004	1.75372	Brat1	14.68	0.632399	-0.0982421	Gtpbp3	0.268372	-0.471738	Myl1	0.00255116	0.734509	Eif4a3	0.477464	-0.0720206	Ppip5k1	#NUM!	#NUM!	Arhgap31	#NUM!	#NUM!	Myadm	4.66051	0.502675	-0.229396	Cdk6	4.338	0.286058	-0.382943
Fabp1	106.055	8.91348e-06	3.19774	Gna12	301.71	0.97249	-0.00569704	H3c1	0.159883	-0.451689	Lyz2	0.0121265	0.732811	Lcmt1	0.210055	-0.22379	Lrp2	#NUM!	#NUM!	Nhsl2	#NUM!	#NUM!	Myadm	6.39719	0.036053	0.562854	Rab10os	4.05183	0.413026	0.310828
Cpe	89.03	0.0565124	3.07917	Slc22a18	1435.99	0.0319719	0.50409	Sort1	0.0326529	0.762317	Ambp	9.01724e-05	0.654491	Irgm2	0.259106	-0.271511	Lrp2	#NUM!	#NUM!	Cttnbp2	#NUM!	#NUM!	Prkcg	4.1943	0.592742	0.196593	AU018091	2.63419	0.445843	-0.488954
CT010467.1	90.4833	0.0792668	-1.94881	Itgb2l	1.39	0.190595	-0.492594	Robo4	0.105496	-0.419432	Dpt	3.64007e-06	0.643622	Igkv12-44	0.223596	0.271418	Dennd4c	#NUM!	#NUM!	Tmf1	#NUM!	#NUM!	Rab10	8.68789	0.531897	0.155872	Cdk6	0.997254	0.86193	0.219087
Cyp4a14	809.235	0.0200604	3.14849	Igsf5	99.93	0.0303468	0.267684	Crls1	0.0101225	0.755719	Retnlg	0.00819008	0.641681	Igkv8-24	0.239677	1.2573	Itpkb	#NUM!	#NUM!	Pcdh17	#NUM!	#NUM!	Cpt1a	8.07385	0.134136	0.388879	Cdk6	2.85493	0.295426	-0.605008
Aldh1a7	60.005	0.00768125	3.14433	Pih1d2	7.31	0.828153	0.0450669	Scgb1b20	0.00848206	0.75468	Arhgef10l	0.0136831	0.637138	Ucp1	0.0174373	1.58756	Tmf1	#NUM!	#NUM!	Kank1	#NUM!	#NUM!	Pik3ip1	6.33572	0.745297	-0.0867171	Cdk6	8.18995	0.0524401	0.50175
Cyp2d9	136.125	0.154856	2.78488	Dlat	116.45	0.931871	0.0114026	Defa20	0.0155181	0.689292	Myh4	0.00263118	0.631037	Gm11639	0.652261	-0.14108	Mfap1b	#NUM!	#NUM!	Cep350	#NUM!	#NUM!	Cacng7	3.7163	0.302036	-0.422103	Scaf8	2.4904	0.294349	0.747419
Aldh1a1	25.885	0.0130995	3.10969	Sdhd	1122.9	0.542218	0.0726461	Cst3	0.00253943	0.67638	Mup3	0.00069992	0.616188	Inafm2	0.15121	-0.278324	Exoc3l2	#NUM!	#NUM!	Apob	#NUM!	#NUM!	Rpp38	7.87915	0.467682	0.189381	Selenop	3.81938	0.289223	-0.420531
Dpys	31.425	0.0779428	4.04199	Ccnd2	9.89	0.880266	-0.0558957	Pitpnm1	0.0252811	0.667871	Dgkd	0.464183	0.614189	Slc37a4	0.829506	-0.0318546	Tpm3-rs7	#NUM!	#NUM!	Ahnak	#NUM!	#NUM!	Gm6225	5.99928	0.0844437	0.483636	Scaf8	4.04266	0.0344821	-0.804076
Epdr1	11.46	0.0836192	2.15595	Gpr107	20.65	0.0352799	0.321547	Cd5l	0.0132479	0.653007	Wipi1	0.0219785	0.606842	Ighg3	0.609131	-0.0885491	Lmo7	#NUM!	#NUM!	Zc3h13	#NUM!	#NUM!	Acbd7	7.33545	0.0771113	0.464109	Rab10os	4.2976	0.5855	-0.196182
Ephx1	25.065	0.0840633	1.74542	Gmpr	206.84	0.964563	-0.00683102	Fnbp4	0.0612106	0.650432	Gm14743	0.0884404	0.60044	Rps18	0.10657	0.337868	Lmo7	#NUM!	#NUM!	Cdhr2	#NUM!	#NUM!	Limk2	7.8456	0.146181	0.380067	Selenop	4.10677	0.0195391	-0.868552
Trpv2	5.17	0.0199758	3.04794	Mid2	5.9	0.587593	0.0716575	Ucp1	0.572123	-0.368234	Rbp4	0.000516221	0.597636	Kif13b	0.326359	-0.122481	Setd1a	#NUM!	#NUM!	Fbrsl1	#NUM!	#NUM!	Cul2	8.01044	0.439963	0.200593	Speer6-ps1	4.17826	0.709203	-0.1369
Gm10800	156.927	0.0446444	-3.63816	Trim25	15.3	0.299874	-0.130882	Oxa1l	0.0216804	0.626015	Rgl1	0.202042	0.595868	Trappc8	0.145868	-0.142229	Akap13	#NUM!	#NUM!	Sec16a	#NUM!	#NUM!	Tesmin	8.40855	0.0399959	0.525241	Scaf8	2.43764	0.515204	0.475505
Slc5a8	55.33	0.131222	2.49224	Dgke	1.44	0.672895	0.0927756	Col1a1	0.0398819	0.620406	Chia	0.0120104	0.569321	Rbmxl1	0.567213	0.0631793	Setd2	#NUM!	#NUM!	Zc3h7b	#NUM!	#NUM!	Arhgef18	7.89804	0.446307	0.198538	Cdk6	3.80821	0.0409225	-0.817887
Tmigd1	224.15	0.112848	2.46865	Scpep1	483.11	0.065623	0.477499	Pbdc1	0.0112653	0.612025	Zkscan3	0.0963672	0.538082	Tmem181a	0.627506	-0.107372	Ahnak	#NUM!	#NUM!	Farp1	#NUM!	#NUM!	Samd9l	5.75201	0.322532	0.28698	Tiam2	5.43299	0.754323	-0.0952014
Gm4208	14.195	0.0921317	2.3984	Mnt	1.57	0.857457	-0.0386588	COA4	0.12246	-0.354428	Igfbp6	0.000746066	0.533395	Ptar1	0.916757	-0.0350755	Plekha5	#NUM!	#NUM!	Fryl	#NUM!	#NUM!	Cwf19l2	7.24112	0.534716	0.162128	Selenop	5.33042	0.355155	-0.286492
Mogat1	308.6	0.0296297	2.82458	Itgb2	2.13	0.855281	0.0654639	Cr1l	0.00459806	0.571518	Qsox1	0.000109588	0.517612	Zfp469	0.639105	0.138879	Bod1l	#NUM!	#NUM!	Gtpbp1	#NUM!	#NUM!	Gal	4.31482	0.790469	-0.0954734	Nmt2	6.49515	0.179274	0.356049
Cyp4a10	1657.49	0.00178359	2.65721	Hddc2	21.45	0.149217	0.336283	Dnmt1	0.252364	-0.346282	Ctrb1	0.0821495	0.517291	Mgam	0.0050754	-0.138299	Fry	#NUM!	#NUM!	Per1	#NUM!	#NUM!	Gm23450	5.4852	0.708501	-0.112847	Selenop	4.68935	0.232879	0.411614
Bdh1	16.84	0.201599	2.31246	Tpd52l1	14.65	0.207111	0.294509	Polr3f	0.137014	-0.328896	Znf787	0.0308214	0.513702	Tnxb	0.307312	-0.370637	Arfgef1	#NUM!	#NUM!	Per1	#NUM!	#NUM!	Meig1	7.15096	0.739214	0.0868323	Tiam2	6.22487	0.742406	-0.088442
Hsd11b1	90.955	0.0967908	2.05927	Pemt	6.03	0.133867	0.423176	Mta3	0.279268	-0.325108	Gigyf1	0.0611084	0.487076	Acat3	0.0147881	1.54042	Grip2	#NUM!	#NUM!	Ikbkg	#NUM!	#NUM!	Asxl2	9.03139	0.564413	0.139418	Selenop	4.95785	0.0988268	-0.541428
Lgals3	16.55	0.0931098	3.1655	Cdh1	18.48	0.15308	0.627029	Magohb	0.238914	-0.322921	Lcn2	0.00013265	0.485421	Aspg	0.400809	0.0785258	Ankrd12	#NUM!	#NUM!	F5	#NUM!	#NUM!	8430429K09Rik	8.45975	0.0770265	0.45007	Tiam2	2.87085	0.902344	-0.0709409
Lrg1	61.135	0.0776095	2.54267	Cdh4	0.88	0.268722	0.421873	Lgmn	0.285444	-0.321754	Thbs4	2.75079e-05	0.478652	Wdr4	0.0248724	-0.200823	Kmt2b	#NUM!	#NUM!	Pias1	#NUM!	#NUM!	Pex11g	8.06716	0.423303	0.207545	Nmt2	3.18098	0.179915	0.694243
Chst7	29.425	0.138704	2.21087	Acta2	53.58	0.0258949	3.61903	Stx4	0.346038	-0.316043	Eya3	0.0368501	0.477968	Slc9a6	0.571033	-0.137504	Kif1c	#NUM!	#NUM!	Mapt	#NUM!	#NUM!	2810429I04Rik	6.69282	0.0569834	0.501163	Tiam2	3.21957	0.0179516	1.24182
Csgalnact1	12.91	0.139471	2.18715	Bcl6b	2.69	0.233622	-0.583636	Slco1a1	0.111965	-0.315791	Pck1	0.0481217	0.468518	Ripor3	0.133682	-0.429661	Pkd2	#NUM!	#NUM!	Dmd	#NUM!	#NUM!	Tiam2	5.22873	0.828628	-0.0683475	Tiam2	8.44247	0.084407	0.439593
Ly6a	622.365	0.0291909	1.95084	Comt	1367.44	0.0981818	0.287673	Mpdz	0.195289	-0.314132	Yipf5	0.00183397	0.467417	Cul4b	0.247352	-0.133575	Axin1	#NUM!	#NUM!	Map1b	#NUM!	#NUM!	Vps50	7.26991	0.67511	0.109505	Tiam2	6.88982	0.0361315	0.549212
Ly6f	28.765	0.0929251	3.53463	Rtca	43	0.769414	0.0345685	Lmod1	0.120289	-0.313205	Cst6	0.00526203	0.467244	Zmynd8	0.802147	-0.0357445	Cavin1	#NUM!	#NUM!	Prkce	#NUM!	#NUM!	Mcoln1	7.75666	0.484033	0.182932	Selenop	3.22355	0.0375127	-1.02096
Laptm4b	14.925	0.129498	2.0884	Dbt	34.72	0.508846	-0.0780247	Terf2ip	0.123149	-0.308654	Gm2a	0.00109786	0.464292	Ddrgk1	0.0953788	-0.201158	Akap2	#NUM!	#NUM!	Tgm2	#NUM!	#NUM!	Bambi	8.67268	0.342506	0.23718	Selenop	6.49208	0.435619	0.20609
Mgst1	1395.7	0.0211482	2.60762	Dazap2	407.41	0.654519	-0.0632516	Pard3	0.275483	-0.304488	Amy1	0.00772777	0.454793	Arfgef2	0.351455	-0.153189	Dync1i2	#NUM!	#NUM!	Cat	#NUM!	#NUM!	Hspa14	8.92982	0.564297	0.140783	Selenop	3.32179	0.853097	-0.0878224
Angptl4	140.68	0.017335	2.46464	Mcts1	69.47	0.0326134	0.508736	Cyp4b1	0.12959	-0.299429	Mup8	0.00255112	0.45415	Tanc2	0.84397	0.0225105	Shoc2	#NUM!	#NUM!	Pdgfra	#NUM!	#NUM!	Pnpla6	6.36026	0.345874	0.251804	Tiam2	4.47038	0.64359	0.163585
Slc16a6	52.45	0.0175257	2.24417	Trappc10	24.71	0.0988101	0.412292	Rbp4	0.0836582	0.571345	Nr1h3	0.127009	0.446668	Gpatch8	0.791192	-0.0198422	Shoc2	#NUM!	#NUM!	Usp4	#NUM!	#NUM!	Pnpla6	9.00166	0.153458	0.34714	Selenop	2.91665	0.68267	-0.230161
Reep6	215.17	0.0100536	2.2162	Ccm2	29.63	0.807655	0.0302671	Krtcap2	0.199951	-0.29419	Chil3	0.0078775	0.438708	Kiaa1522	0.370077	-0.109264	Parg	#NUM!	#NUM!	Fah	#NUM!	#NUM!	Oxgr1	2.30667	0.00140872	3.22735	Selenop	6.41229	0.045883	-0.528678
Cyp4a31	1003.47	4.22941e-05	2.01988	Tbrg4	9.2	0.152356	-0.184367	Kdm1a	0.508803	-0.291533	Slco3a1	0.0800262	0.436768	Ptprf	0.296439	-0.133131	F5	#NUM!	#NUM!	Ercc5	#NUM!	#NUM!	Gucy1a2	3.76145	0.734285	-0.137128	Selenop	5.12262	0.848183	-0.061189
Acsm3	237.485	0.298646	2.00066	Tmprss2	71.89	0.116584	0.339786	Aldh1a7	0.00928419	0.568941	Hps5	0.0475103	0.429718	Zfyve9	0.70119	-0.0659167	Apba3	#NUM!	#NUM!	Stat1	#NUM!	#NUM!	Smtn	8.76796	0.237066	0.293386	Tiam2	5.24838	0.939162	0.0240472
Slco1a1	122.465	0.375739	1.98705	Ndufa9	541.11	0.0328051	0.327665	Smarca5	0.294432	-0.290342	Ube2e2	0.0798328	0.420302	Osbpl9	0.373222	-0.0854451	Pde4a	#NUM!	#NUM!	Scg3	#NUM!	#NUM!	1700102H20Rik	8.85645	0.142251	0.36167	Tiam2	4.35478	0.554831	0.211507
Cyp2a5	374.045	0.115232	1.98518	Cttnbp2	30.05	0.0215194	-0.593749	Znf318	0.477273	-0.289713	Ar	0.0379711	0.416732	Cyp4a12b	0.578549	0.194903	Pde4a	#NUM!	#NUM!	Uros	#NUM!	#NUM!	C330021F23Rik	3.22811	0.196743	-0.633044	Tiam2	5.2377	0.724608	-0.110979
Azgp1	64.17	0.178298	1.9563	Galnt1	113.43	0.099305	0.375836	Agt	0.0185339	0.554063	Cnot3	0.0393769	0.404654	Gsk3a	0.0367632	-0.201202	Alb	#NUM!	#NUM!	Abcd3	#NUM!	#NUM!	C330021F23Rik	7.90035	0.266048	0.290206	Gm8579	5.47366	0.8074	0.0739811
Napsa	723.89	0.0939025	2.08299	Mkrn2	13.74	0.0800547	-0.170769	Gm2a	0.00290908	0.551393	Mtmr6	0.0830647	0.399447	Kiaa1109	0.849393	-0.0454226	Polr2a	#NUM!	#NUM!	Golga3	#NUM!	#NUM!	Dtnb	8.54703	0.342166	0.239543	Tiam2	3.89559	0.215589	0.491675
Bmyc	10.73	0.0299507	2.01493	Raf1	58.87	0.183936	-0.188816	Myl1	0.0336369	0.537953	Hmgcs2	0.156986	0.392585	Arhgap27	0.56219	-0.132594	Mapt	#NUM!	#NUM!	Bbln	#NUM!	#NUM!	Tmem68	7.54665	0.321643	0.25977	Cdk6	4.15964	0.633379	0.176907
Pdk4	12.55	0.0407541	1.88656	Septin1	6.47	0.978642	0.0103249	Ctla2a	0.00483941	0.530556	Mettl15	3.84118e-05	0.386753	Ttc39a	0.286843	0.251357	Gypa	#NUM!	#NUM!	Cgn	#NUM!	#NUM!	Ppp6r3	9.09763	0.173813	0.32766	Mir6984	3.70201	0.55736	0.243477
Vnn1	399.43	7.32918e-05	2.00032	Pdgfb	10.45	0.679695	-0.0520594	#N/A	0.099448	0.519029	Znf800	0.0893791	0.385577	Ddi2	0.150405	-0.177539	Map1b	#NUM!	#NUM!	Kdm2a	#NUM!	#NUM!	Ghr	8.07955	0.0878837	0.443298	Mir6984	5.93689	0.0380381	0.588527
Mgll	115.575	0.0184705	1.95574	Acvrl1	5.33	0.325191	-0.459685	Them7	0.193631	-0.274283	Ctsl	1.36022e-05	0.383458	Gm14743	0.404228	0.289558	Spn	#NUM!	#NUM!	Kdm2a	#NUM!	#NUM!	Ghr	8.14897	0.516795	0.167375	Mir6984	3.71226	0.995242	0.00258126
Adtrp	354.42	0.00105073	1.94475	Tamalin	2.65	0.261965	-0.378911	Dgkq	0.215669	-0.271005	Plin2	0.578906	0.380547	Tmsb15b1	0.137648	-0.243831	Chgb	#NUM!	#NUM!	Actb	#NUM!	#NUM!	Rbm48	8.61141	0.151384	0.360788	Tiam2	3.76834	0.805797	0.0998262
Kap	19279.9	0.186573	1.8658	Acvr1b	2.3	0.824269	0.0496636	Kiaa0100	0.104581	-0.269667	Igkc	0.0426626	0.380237	Mtg2	0.975808	0.00596333	Sptan1	#NUM!	#NUM!	Rab5b	#NUM!	#NUM!	Ndufa3	7.67078	0.953901	0.0151187	Prkcg	4.96204	0.954592	-0.0187094
Scarb2	14.945	0.0213389	1.85864	Tom1l2	72.85	0.337605	-0.168625	Myh4	0.0937212	0.507238	Col1a1	0.00142559	0.373623	Ckap5	0.377957	-0.0507589	Hspa5	#NUM!	#NUM!	Ybx1	#NUM!	#NUM!	Pet100	7.41752	0.463801	0.191802	Hnf4g	4.24297	0.419151	-0.292798
Cdo1	60.22	0.116959	1.84451	Zfp385a	1.87	0.254271	-0.285102	Npc2	0.000122	0.482419	Slc27a4	8.46239e-06	0.35645	Lzts3	0.950801	0.00857389	Zfp36	#NUM!	#NUM!	Nfic	#NUM!	#NUM!	Tfpt	7.17538	0.350444	0.24387	H60c	5.19479	0.908442	-0.0364443
Gm44785	29.015	0.107512	1.84239	Itga5	3.03	0.501619	-0.20354	Numa1	0.143829	-0.263371	Selenop	3.49167e-05	0.355374	Tprn	0.468307	-0.117993	Nktr	#NUM!	#NUM!	Erbb2	#NUM!	#NUM!	Cnot3	9.42707	0.29159	0.245635	H60c	4.40307	0.416414	0.289372
Rdh16f2	285.915	0.00543672	1.89337	Wdr77	36.88	0.322032	-0.115525	Cnp	0.0145133	0.474786	Tsc22d1	0.0103339	0.349736	Ndufaf6	0.675879	-0.0916769	Svs5	#NUM!	#NUM!	Sparcl1	#NUM!	#NUM!	Gatad1	7.04157	0.840585	0.052417	H60c	0.955389	0.772166	-0.359968
Ces2c	391.49	0.00185831	1.90023	Atp5pb	1177.05	0.0131135	0.403421	Wdr82	0.204148	-0.26038	Usp30	0.0078649	0.348763	Virma	0.298661	-0.124841	Svs5	#NUM!	#NUM!	Irs2	#NUM!	#NUM!	Morc2a	8.5548	0.222502	0.307736	Insr	3.56166	0.0645163	-0.80022
Slc5a1	67.35	0.0729608	4.30836	Hnrnpd	49.2	0.236044	-0.112671	Nrp1	0.23816	-0.26006	Pip5k1a	0.00492829	0.348152	Stx8	0.00920731	-0.20142	Ptk2	#NUM!	#NUM!	Cbx1	#NUM!	#NUM!	Xkr4	7.10716	0.494721	0.178258	Tiam2	6.60565	0.466244	0.191444
Maob	12	0.0016309	1.87694	Dynlt1c	7.95	0.217236	0.554836	Naalad2	0.0109094	0.472632	Rpl29	0.00357297	0.347405	Pnpla7	0.750418	0.0511046	Rab5c	#NUM!	#NUM!	Casp7	#NUM!	#NUM!	Lyn	4.06957	0.578402	0.209803	Cdk6	6.00395	0.665717	-0.119521
Slc6a18	372.56	0.057303	2.49083	C1d	41.94	0.0893271	0.266828	Ccnk	0.310407	-0.258328	Scarf1	0.0714084	0.342579	Map7d1	0.96028	-0.0955558	Traf1	#NUM!	#NUM!	Arvcf	#NUM!	#NUM!	Tmc4	3.41708	0.732069	-0.155669	Ppp1r14c	3.36152	0.205781	-0.585171
Tmem45b	10.79	0.380283	1.73852	Gm2a	285.76	0.0558416	0.482524	Ca3	0.203166	-0.258269	Ppp1r11	0.548328	0.341325	Fggy	0.608338	0.0331509	Slc19a1	#NUM!	#NUM!	Arvcf	#NUM!	#NUM!	Lrp5	3.92935	0.264536	0.436793	Arhgef18	2.94924	0.582604	0.311347
Plpp5	36.895	0.000697846	1.79754	Krit1	15.96	0.180504	-0.131062	Cacna2d2	0.303362	-0.257896	Atp5mf	0.0229085	0.334726	Acnat1	0.934827	0.00492221	Elk3	#NUM!	#NUM!	Nme2	#NUM!	#NUM!	Tsen34	9.50456	0.108465	0.37158	Arhgef18	4.86832	0.505871	-0.221491
Acot1	125.245	0.00054441	1.78011	Clcn4	89.97	0.249561	0.213049	Arap1	0.236444	-0.257511	Spink5	0.00558229	0.33207	Rap1gap	0.946387	-0.00653674	H1-5	#NUM!	#NUM!	Smarcad1	#NUM!	#NUM!	1810055G02Rik	8.24698	0.204629	0.326359	Arhgef18	4.82802	0.386051	0.293178
Nat8f5	361.335	0.0106844	1.74203	Myo18a	40.46	0.45488	0.130898	Znf830	0.121936	-0.251977	Cst3	0.000140215	0.323702	Shroom2	0.211079	-0.229879	Cryz	#NUM!	#NUM!	Smarcad1	#NUM!	#NUM!	Fam107b	8.77121	0.0660954	0.45693	Ppp1r14c	4.01457	0.708114	-0.142352
Ano9	5.3	0.0102787	1.7347	Haao	478.86	0.237552	0.209683	Chid1	0.151495	-0.251554	Ang	0.00359928	0.323163	Ubr4	0.198034	-0.146756	Psma2	#NUM!	#NUM!	Spindoc	#NUM!	#NUM!	Zfp263	8.54401	0.218192	0.310906	Cdk6	4.9777	0.14765	-0.474631
Nqo1	131.3	0.00210863	1.65874	Mgp	228.47	0.032612	3.42379	Arhgap45	0.174936	-0.250925	Gm56451	0.036964	0.32212	Mdn1	0.0373905	-0.143551	Psen1	#NUM!	#NUM!	Relch	#NUM!	#NUM!	Calcr	6.44007	0.0758905	0.472656	Ppp1r14c	4.19075	0.315607	0.37082
Tmem37	679.14	0.00651833	1.65024	Abhd15	1.15	0.0329954	0.767563	Pdk3	0.0236542	0.467262	Slc39a14	0.00142013	0.321995	Klhdc7a	0.652276	-0.0622992	Psen1	#NUM!	#NUM!	Cdk12	#NUM!	#NUM!	Calcr	4.25772	0.00874461	0.987258	Arhgef18	5.65221	0.0302845	-0.635236
Ace	12.46	0.196299	1.61109	Hoxb6	4.01	0.249901	-0.247625	Gas6	0.263397	-0.24519	Igfbp2	0.0751793	0.321506	Fmnl2	0.185478	-0.157411	Fgd1	#NUM!	#NUM!	Slc35f3	#NUM!	#NUM!	Ankib1	4.3523	0.284314	0.386459	Cdk6	6.66811	0.637524	-0.123117
A4gnt	2.055	0.00571007	1.66033	Loxl3	0.87	0.0286404	-0.699861	Hint2	0.232256	-0.244021	Reg3g	0.0935056	0.314634	Ndufaf5	0.928056	-0.00642026	Stmn1	#NUM!	#NUM!	Tmem104	#NUM!	#NUM!	Osbp2	5.16441	0.804015	-0.0789656	Cdk6	7.52404	0.211172	0.327824
Gpd2	60.555	0.0310699	1.59688	Kat2b	9.59	0.307309	-0.139282	Tubgcp3	0.110993	-0.239702	Ptbp3	0.0469569	0.312207	Rtf1	0.973368	-0.0053373	Anks1a	#NUM!	#NUM!	Ilrun	#NUM!	#NUM!	Ankib1	8.88113	0.0709419	0.444664	Vmn1r3	6.29156	0.0722201	0.485766
Degs2	233.755	0.0263896	1.59422	Rab5b	14.21	0.698361	0.0613136	Derl2	0.210955	-0.23591	Psat1	0.00677392	0.30388	Skt	0.240669	-0.18909	Sash1	#NUM!	#NUM!	Srsf6	#NUM!	#NUM!	Calml3	4.93996	0.18346	0.443514	Samd9l	5.8445	0.00528689	0.810182
Pzp	12.36	0.212164	1.57265	Icosl	0.88	0.904063	0.0465798	Mark3	0.141612	-0.235522	Carnmt1	0.0910713	0.303238	Map3k15	0.737726	-0.0446814	Ywhaz	#NUM!	#NUM!	Mphosph8	#NUM!	#NUM!	Dnmt3a	8.46714	0.536728	0.156593	Samd9l	4.79557	0.407745	0.280634
Hpd	24.825	0.254008	1.55011	Spg7	104.94	0.0896974	0.27424	Zfp91	0.1155	-0.235394	Gsta1	0.0218001	0.301708	Stam	0.0926876	-0.201757	Crnkl1	#NUM!	#NUM!	Arhgef16	#NUM!	#NUM!	Zfp174	8.65791	0.616409	0.125178	Arhgef18	6.09516	0.0316638	0.596093
Tubb2a	38.25	3.01195e-06	1.63366	Rpl13	328.37	0.280477	0.4333	Isca1	0.112555	-0.234895	Npc2	0.00504087	0.29995	Ppip5k1	0.109456	-0.295422	Prkacb	#NUM!	#NUM!	Nom1	#NUM!	#NUM!	Chka	9.03879	0.107486	0.390305	Arhgef18	5.12337	0.309254	0.328863
Gm27216	51.665	0.125276	1.53954	Chmp1a	163.99	0.355303	-0.131585	Prkab2	0.35704	-0.229829	Ampd3	0.029229	0.297322	Lrp2	0.889891	-0.00854581	Ncoa1	#NUM!	#NUM!	Zswim8	#NUM!	#NUM!	Osbp2	7.97086	0.192932	0.339022	Samd9l	5.04314	0.0601493	0.620848
Ly6e	247.55	0.0648325	1.53586	Rpa1	26.66	0.554768	-0.0955026	Capn5	0.360461	-0.229578	Serpinf1	9.95724e-06	0.29573	Tbc1d13	0.0713515	-0.201801	Slc9a3r1	#NUM!	#NUM!	Slc2a13	#NUM!	#NUM!	Osbp2	3.62926	0.74409	0.138779	Kif3c	5.45058	0.253275	-0.346228
Agt	179.72	0.0428829	1.5098	Tubgcp3	21.01	0.428157	-0.108746	Thbs4	0.000259	0.457381	Htra1	0.026879	0.292501	Agrn	0.0743864	-0.176708	Irx3	#NUM!	#NUM!	Nol8	#NUM!	#NUM!	Zfp597	7.71663	0.225529	0.317574	Mir3471-2	3.95916	0.0022664	-1.18099
Slc7a13	169.32	0.456248	1.50264	Polr3d	14.61	0.606766	0.111362	H2az2	0.452779	-0.227065	Jtb	0.177355	0.287455	Slc25a25	0.408397	0.159126	Mcm2	#NUM!	#NUM!	Hdgfl2	#NUM!	#NUM!	Naa60	8.51632	0.374617	0.22439	Samd9l	2.82581	0.981341	0.0141028
Slc13a3	400.035	0.0908782	1.5025	Ddx3x	39.61	0.0449499	-0.233012	Stx8	0.24764	-0.225953	Odc1	0.0289534	0.285109	Dhtkd1	0.108724	-0.189329	Arhgap5	#NUM!	#NUM!	Lrrfip1	#NUM!	#NUM!	Net1	7.932	0.688884	0.104197	Samd9l	3.85827	0.275465	0.437863
Car4	385.16	6.72156e-05	1.6414	Usp32	6.48	0.136355	-0.178181	Usp53	0.182018	-0.224169	Retn	0.00860534	0.284706	Slc43a3	0.1798	-1.10747	Yy1	#NUM!	#NUM!	Shank3	#NUM!	#NUM!	Mterf1a	3.52345	0.0192523	1.07328	Mir3471-2	4.4182	0.440226	-0.271349
Cyp4a12b	103.355	0.0463775	1.48174	Car4	840.39	0.111114	0.76966	Zfand5	0.0310361	0.449988	Fam104a	0.398659	0.283727	Rabgap1	0.0359056	-0.18967	Nme2	#NUM!	#NUM!	Ubn1	#NUM!	#NUM!	Net1	5.20506	0.00924219	0.846671	Mir3471-2	5.75302	0.77422	-0.0826214
Slc22a19	13.935	0.313534	1.47822	Txnrd3	19.79	0.928144	-0.0176045	Rpl10	0.328501	-0.222954	Znf143	0.470255	0.281613	Arhgef10l	0.549926	-0.0390524	Eps8	#NUM!	#NUM!	Deptor	#NUM!	#NUM!	Dusp18	7.7527	0.0868273	0.449042	Pcsk5	2.73864	1.81439e-05	3.68982
Slc52a3	61.36	0.00307473	1.62606	Zfp512b	16.78	0.434487	-0.111723	Ldhd	0.161937	-0.222874	Fhod3	0.00662612	0.274312	Slc5a9	0.0544457	-0.202379	Eps8	#NUM!	#NUM!	Synrg	#NUM!	#NUM!	Tcirg1	8.23105	0.0154425	0.626568	Mir3471-2	2.72896	0.140907	-0.911122
Acaa1b	815.105	0.0053941	1.60753	Dnajc5	36.7	0.406563	-0.0780209	Ca4	0.268969	-0.222857	Grn	0.00441099	0.272946	Las1l	0.242879	-0.173002	Osbp	#NUM!	#NUM!	Rflnb	#NUM!	#NUM!	Cluap1	8.36034	0.478115	0.181071	Samd9l	3.3298	0.0776068	0.864184
Aoc1	4.365	0.00339613	1.60592	Tpd52l2	82.92	0.284507	-0.107877	Btd	0.139273	-0.221133	Agfg1	0.0915317	0.272884	Arid1a	0.411597	0.22174	Yeats2	#NUM!	#NUM!	Ssh2	#NUM!	#NUM!	Ndufs8	8.40986	0.351355	0.237357	Mir3471-2	4.6185	0.119243	0.544677
Gm6300	27.185	0.503355	1.39418	Fmr1	18.63	0.411886	-0.0876427	Igfbp2	0.0455714	0.448187	Ppp6r2	0.291449	0.270537	Usp53	0.0720109	1.4452	Dennd1b	#NUM!	#NUM!	Leo1	#NUM!	#NUM!	Net1	7.291	0.0767695	0.464673	Sh3pxd2a	2.45587	0.000286002	3.39145
Cryab	61.8933	0.367684	1.38219	Pxmp4	188.01	0.00452065	0.63327	Ighg1	0.989207	-0.219486	Adipor1	0.184629	0.267521	Arid4b	0.19588	-0.185063	Ctu2	#NUM!	#NUM!	Mast2	#NUM!	#NUM!	Chchd7	8.896	0.504639	0.163455	Mir3471-2	3.28812	0.541012	-0.291482
Ddit4l	4.25	0.0095846	1.57701	Dlg3	4.62	0.0336237	-0.314785	Coq10b	0.123012	-0.219253	Acox1	0.189961	0.26257	Uhrf1bp1l	0.0398718	-0.195234	Brd9	#NUM!	#NUM!	Gas7	#NUM!	#NUM!	Aldh3b3	4.73144	0.855047	0.0622376	Samd9l	5.71839	0.659851	-0.127413
Mbl1	9.835	0.00208974	1.54999	Gnb1l	8.59	0.436298	0.122675	Rrp9	0.351019	-0.21826	Errfi1	0.1276	0.259676	4931406B18Rik	0.414094	-0.304396	Kdm5a	#NUM!	#NUM!	Ncor1	#NUM!	#NUM!	Pes1	6.77117	0.209525	0.328032	Samd9l	4.78418	0.350167	0.318126
Cckar	80.035	0.0784868	1.35699	Mmp11	2.88	0.589995	-0.192274	Gm7247	0.111682	-0.217533	Gale	0.113919	0.257307	Dennd5b	0.356048	-0.0734164	Pds5b	#NUM!	#NUM!	Prdx2	#NUM!	#NUM!	Nlrc3	4.89269	0.686648	0.134751	Samd9l	1.21104	0.253263	1.41206
Pfkp	27.045	0.0273736	1.54502	Smarcb1	44.28	0.0694811	-0.180751	Lin7a	0.147376	-0.216634	Spp1	0.00491196	0.256747	Tyw5	0.890648	-0.0112004	Pds5b	#NUM!	#NUM!	Il10rb	#NUM!	#NUM!	Nlrc3	3.92585	0.829668	-0.0832057	Gal	2.87623	0.585561	-0.312008
Ces2e	34.81	0.000922473	1.49648	Hip1r	10.94	0.434877	-0.101804	Rbm15	0.141008	-0.216324	Baz2a	0.542747	0.255199	Trmt1l	0.59244	-0.0492342	Plekhg3	#NUM!	#NUM!	Hcfc1	#NUM!	#NUM!	Fbxo4	7.90818	0.209864	0.327181	Gal	2.60234	0.441699	-0.500732
Cyp2e1	1352.99	0.112162	1.34005	Nsun5	33.81	0.0156274	-0.348749	Aqp7	0.0562936	0.429149	Clec16a	0.0866956	0.254734	Dennd3	0.124383	0.639837	Tut7	#NUM!	#NUM!	Znf638	#NUM!	#NUM!	Acy3	9.24644	0.0663383	0.436683	Samd9l	3.91834	0.577288	-0.215671
Mcm5	11.545	0.0870156	1.33346	Top1mt	37.54	0.858698	0.0199995	Wfdc21	0.186543	-0.209674	Fam177a1	0.245978	0.254039	Rsrc2	0.177028	-0.295773	Taf3	#NUM!	#NUM!	Ktn1	#NUM!	#NUM!	Tfpi2	7.23025	0.306953	0.267078	Samd9l	2.30486	0.337445	-0.722618
Pm20d1	22.365	0.120074	1.32638	Hoxa10	59.34	0.00849239	-0.301889	Ndufb11	0.381323	-0.20911	Zdhhc5	0.00103344	0.254024	Palm3	0.390471	-0.0580603	Neurl4	#NUM!	#NUM!	Kif3b	#NUM!	#NUM!	Gal3st1	2.79287	0.00321014	2.11905	Samd9l	1.77845	0.118724	1.62512
Reep5	178.58	0.0844937	1.31857	Hoxa4	1.87	0.864382	-0.0512299	Mlst8	0.0267381	0.422672	Cyp4a14	0.188018	0.252	Trnt1	0.0647961	-0.202582	Zzef1	#NUM!	#NUM!	Sorbs1	#NUM!	#NUM!	Gm2093	8.88637	0.141353	0.361498	Samd9l	0.935512	0.417193	1.05262
Mep1b	18.33	0.517538	1.31755	Gm38393	0.75	0.961001	-0.0185836	Dynll2	0.150009	-0.207528	Pde1a	0.0666195	0.251961	Ccdc9b	0.0965454	0.198495	Cluh	#NUM!	#NUM!	Tfe3	#NUM!	#NUM!	Nudt8	8.94238	0.239289	0.287491	Hepacam2	4.954	0.641591	-0.153279
Slc22a6	1302.92	0.0059964	1.45808	Mmp14	1.75	0.535356	0.164878	Slc25a15	0.220498	-0.206827	Lrrc57	0.155202	0.245501	Ralgapa2	0.131227	-0.227041	Rabl6	#NUM!	#NUM!	Atp7a	#NUM!	#NUM!	Doc2g	5.82241	0.921346	0.0280715	Cacng6	3.36019	0.610676	-0.235826
Tnfrsf12a	119.95	1.49909e-05	1.40869	Slc7a7	658.78	0.10805	0.381088	Dnajc28	0.353412	-0.205628	Bet1l	0.329437	0.24456	Ttc38	0.130815	-0.133479	Mier1	#NUM!	#NUM!	Spty2d1	#NUM!	#NUM!	Gng11	7.09306	0.885502	0.0375389	Gal	6.0598	0.80933	0.0664612
Snca	10.89	0.0205677	1.30025	Oxa1l	51.97	0.139204	0.130972	Ocln	0.298179	-0.20368	Tmf1	0.0898958	0.244258	Mtr	0.293901	-0.0741568	Mast2	#NUM!	#NUM!	Cdk13	#NUM!	#NUM!	Ndufv1	8.38341	0.645198	0.117297	Tarm1	4.21962	0.704107	0.13978
Mfsd2a	11.695	0.530284	1.29639	Heatr6	8.16	0.0469036	-0.268044	Selenbp2	0.183246	-0.202735	Gldc	0.051206	0.2436	Exoc6b	0.83571	-0.0274624	Sik1	#NUM!	#NUM!	Ablim3	#NUM!	#NUM!	BC037032	7.26627	0.388187	0.225593	Bambi	3.36648	0.704251	-0.176114
Gm15895	12.815	0.00581102	1.40108	Icam4	2.52	0.126363	0.978576	Akap8l	0.207791	-0.202326	Tbc1d10b	0.0136194	0.241128	Stk38l	0.0621438	-0.203082	Atrx	#NUM!	#NUM!	Kiaa0754	#NUM!	#NUM!	Dnase1	7.14193	0.0578625	0.496971	Hepacam2	3.9	0.703043	0.149352
Dmgdh	34.975	0.0462631	1.37531	Ilf2	29.05	0.0847251	-0.21945	Ammecr1l	0.28207	-0.20133	Serpina3n	0.0684753	0.238826	Phrf1	0.117102	-0.217117	Cep131	#NUM!	#NUM!	Cgnl1	#NUM!	#NUM!	Gstp1	7.4358	0.0761926	0.465598	Hnf4g	3.25244	0.684072	-0.19796
A930001C03Rik	10.325	0.0116876	1.27623	Chtop	31.48	0.0938552	-0.177261	Ube2a	0.0712251	0.419425	Gatad2a	0.173147	0.237073	Armt1	0.51082	-0.0485673	Srsf2	#NUM!	#NUM!	Wdr44	#NUM!	#NUM!	Gstp2	3.58444	0.142106	-0.624512	Iyd	2.77411	0.285114	-0.640708
Abhd11os	15.05	0.00238182	1.36052	Snapin	50.06	0.935252	0.00881069	Cyp2e1	0.489726	-0.200392	Blnk	0.00588967	0.236916	Rabgap1l	0.184598	-0.168913	Prkd1	#NUM!	#NUM!	Ptpdc1	#NUM!	#NUM!	Trap1	7.77479	0.138077	0.388396	Inpp5j	7.5597	0.0787467	0.461918
Nat8	584.045	0.0691903	1.25922	Mt2	267.73	0.0218808	3.37346	Cdc123	0.114361	-0.198967	Ca5b	0.259621	0.236274	Mmrn2	0.41044	-0.17762	Ttf1	#NUM!	#NUM!	Inpp4b	#NUM!	#NUM!	Cabp2	4.40243	0.394785	0.303521	Dtnb	2.81674	0.0371074	-1.25321
Ldc1	27.945	0.258444	1.25683	Icam2	19.1	0.751086	-0.109581	Cisd1	0.303355	-0.198691	Gc	0.0130254	0.235202	Dennd4c	0.92057	0.00710838	Ttf1	#NUM!	#NUM!	Nes	#NUM!	#NUM!	Dnajc27	7.43765	0.464606	0.191394	1700024F13Rik	3.49762	0.316945	-0.440024
Tm6sf2	43.14	0.00012142	1.34723	Mapk7	8.65	0.147425	-0.289323	Ambp	0.0567893	0.418154	Dapk3	0.171098	0.232158	Itih4	0.841906	0.130266	Fnip1	#NUM!	#NUM!	Mylk	#NUM!	#NUM!	Bet1	7.39488	0.853239	0.0483751	Dtnb	2.96055	0.195747	0.744761
Plaat3	10.425	0.00390545	1.34956	Epn2	10.6	0.0891253	-0.256704	Eml3	0.330035	-0.193705	Spp2	0.167204	0.231578	Samd4a	0.0253465	1.27452	Fnip1	#NUM!	#NUM!	Apool	#NUM!	#NUM!	Cdk2ap2	9.02405	0.149437	0.349777	Gdi2	7.02926	0.309934	0.264997
Slc10a2	7.34	0.0515305	1.35073	B9d1	44.06	0.0334959	0.570666	Stk26	0.00184644	0.403968	Aldob	0.00460105	0.230265	Pxmp4	0.0582796	1.03722	Pds5a	#NUM!	#NUM!	Cyfip1	#NUM!	#NUM!	Pitpnm1	7.32551	0.93143	-0.0224778	Gdi2	7.3703	0.980677	0.00633097
Galnt18	34.335	0.0170288	1.31749	Sec24b	10.54	0.0256991	-0.301525	Ltf	0.0274836	0.40136	Anp32e	0.112328	0.230218	Mgl2	0.540333	-0.0583596	Cep170	#NUM!	#NUM!	Hook2	#NUM!	#NUM!	Sec14l2	7.2184	0.073055	0.470069	Gdi2	4.44683	0.499035	-0.236651
Ehhadh	494.055	0.00285199	1.30721	N4bp3	16.55	0.615469	-0.0875559	Tp53bp2	0.12933	-0.192921	Mup20	0.0181407	0.229409	Cisd3	0.630923	0.121032	Cgnl1	#NUM!	#NUM!	Txndc16	#NUM!	#NUM!	Tmem134	8.28739	0.351748	0.238932	Iyd	4.62739	0.556454	-0.202138
Mettl7b	1005.68	9.62881e-05	1.29313	Rmnd5b	50.51	0.952124	0.00760233	Inmt	0.449534	-0.192765	Dtna	0.00400837	0.229378	Chd3	0.282589	-0.147563	Carmil1	#NUM!	#NUM!	Ppp2r5d	#NUM!	#NUM!	Adcy3	3.54878	0.939523	0.0333269	Gdi2	4.33518	0.825585	0.0789301
Gdpd3	20.68	0.00929329	1.29035	Nhp2	195.94	0.0578187	0.618539	Nectin3	0.403736	-0.192105	Ranbp10	0.168121	0.228314	Vps13d	0.506036	-0.0331364	Carmil1	#NUM!	#NUM!	Prrc2b	#NUM!	#NUM!	Leng8	8.55554	0.284652	0.269867	Iyd	4.42571	0.483181	-0.248277
Htatip2	43.37	0.00140218	1.26635	Vps9d1	21.99	0.717891	0.0425608	Evi5l	0.255937	-0.191169	Tpt1	0.0280711	0.227761	Pex10	0.167027	-0.163939	Zc3h11a	#NUM!	#NUM!	Vps13b	#NUM!	#NUM!	Penk	3.66266	0.147528	-0.605265	Dtnb	3.93717	0.92722	-0.035321
Creld2	180.54	0.000408178	1.2532	Zfp276	22.44	0.564204	-0.110969	Hnrnpa2b1	0.202574	-0.190579	Krt76	0.977189	0.225519	Eif2b3	0.974106	0.00830365	Kdm2b	#NUM!	#NUM!	Vps13b	#NUM!	#NUM!	Akr1c18	3.40964	0.0743816	-0.816477	Fam133b	5.63057	0.563053	-0.170012
BC049987	32.655	0.154091	1.21303	Mfsd10	62.7	0.230705	0.172303	Acsm2	0.153269	-0.188641	Rnase4	0.0084509	0.222111	Nhs	0.409316	0.198777	Abcf1	#NUM!	#NUM!	Vps13b	#NUM!	#NUM!	Sf3a1	7.5176	0.0169371	0.629117	Cdnf	4.46056	0.486571	-0.244304
Stbd1	16.915	0.0234029	1.24541	Luzp1	25.64	0.457804	-0.177682	Adh1	0.253362	-0.187192	Igfbp4	0.00130324	0.220228	Xpnpep2	0.134327	-0.263579	Nes	#NUM!	#NUM!	Usp8	#NUM!	#NUM!	Rps6kb2	6.94375	0.522661	0.166834	Dtnb	2.71841	0.395671	0.538006
Cyp4a12a	254.16	0.231941	1.21232	Slc13a2	83.36	0.220702	0.855084	Cdk12	0.0577429	0.39823	Rgs10	0.150935	0.219433	Plxdc2	0.0831486	-0.203252	Filip1l	#NUM!	#NUM!	Camsap3	#NUM!	#NUM!	Cdc42ep5	7.30397	0.0243559	0.592052	C330021F23Rik	5.36372	0.0760958	-0.546572
Slc51a	252.965	0.00222	1.24626	Kctd10	22.37	0.230072	0.178849	Hnf1b	0.645435	-0.186464	Chmp2b	0.0378861	0.218856	Phactr2	0.63398	-0.0532552	Arhgef18	#NUM!	#NUM!	Flnb	#NUM!	#NUM!	Evi5l	9.4154	0.515536	0.15147	Dtnb	5.46614	0.245235	-0.352914
Nt5dc2	93.885	0.0100097	1.24588	Poldip2	216.01	0.921997	-0.0119728	Hspa12b	0.117792	-0.186145	Tfrc	0.035893	0.216926	Babam2	0.00834928	0.984569	Bend3	#NUM!	#NUM!	Eif4g3	#NUM!	#NUM!	Carns1	4.25814	0.694906	0.143349	1700102H20Rik	4.14557	0.582602	-0.202394
Gpt	28.535	0.0342307	1.24569	Ift20	131.25	0.229278	0.519464	Rgs6	0.330051	-0.18573	Adck2	0.0303115	0.216906	Kif16b	0.167419	-0.161658	Dusp16	#NUM!	#NUM!	Aatk	#NUM!	#NUM!	Tbc1d10a	8.41321	0.455769	0.18971	Iyd	5.03825	0.0595686	-0.612136
Utp20	38.485	0.200193	1.20365	Col6a1	1.69	0.356732	-0.546111	Marchf4	0.555757	-0.185386	Cd99l2	0.187826	0.21676	Uprt	0.0850099	-0.126617	Washc2	#NUM!	#NUM!	Rbbp8	#NUM!	#NUM!	Akr1c13	4.62701	0.775837	0.0980038	Smtn	5.07993	0.832551	-0.068374
Socs2	41.82	0.181765	1.20194	Pcbp3	27.08	0.291139	-0.175638	Pih1d1	0.156023	-0.185289	Dicer1	0.0167079	0.215798	Pde4b	0.25512	0.216114	Usp34	#NUM!	#NUM!	Afap1	#NUM!	#NUM!	Mterf1b	0.129932	0.0384145	4.05395	Smtn	6.31834	0.13654	0.40011
Rab38	8.89	0.00822496	1.23988	Lgals9	23.77	0.234631	-0.407962	Igf1	0.00568936	0.394955	Golph3l	0.0137475	0.215349	Nhsl2	0.761302	-0.0581533	Inava	#NUM!	#NUM!	Htatsf1	#NUM!	#NUM!	Ppp1ca	8.38354	0.450536	0.192358	Smtn	5.61387	0.431889	0.23307
Gstm1	1058.01	0.00107145	1.22435	Araf	95.63	0.299278	0.140432	Tgfb1i1	0.135031	-0.183822	Acaa1b	0.0991365	0.213969	Nfx1	0.0451656	-0.174295	Atp6v0d2	#NUM!	#NUM!	Fam13a	#NUM!	#NUM!	Crebbp	7.55996	0.780552	0.0728793	Cdnf	2.99937	0.601128	-0.283328
Nat8f6	58.37	0.0521751	1.21859	Cfp	2.5	0.674764	0.213227	Gtf3c4	0.168171	-0.18377	Kcnj15	0.00478621	0.213169	Usp24	0.777216	0.0165812	Plekhh1	#NUM!	#NUM!	Atg4d	#NUM!	#NUM!	Castor1	8.22498	0.30371	0.26473	Ppp6r3	5.01393	0.766105	-0.09724
Insc	11.23	0.00267731	1.2202	Myh11	10.71	0.0543243	3.11062	Slu7	0.0131143	0.393189	Tkfc	0.00211697	0.212285	Tmem245	0.231061	0.172561	Vps13b	#NUM!	#NUM!	Gopc	#NUM!	#NUM!	Lrrc8e	1.09797	0.553057	0.75082	Smtn	6.11957	0.972179	-0.00952118
Foxq1	2.375	0.10608	2.48631	Cnnm3	12.12	0.396074	0.145563	Zc3h7a	0.317277	-0.182247	Slc13a3	0.0315915	0.206572	Thoc2	0.535104	-0.0604777	Pgrmc2	#NUM!	#NUM!	Txlng	#NUM!	#NUM!	Pold4	8.11447	0.120196	0.402778	Ghr	7.24102	0.105655	0.423579
Gstp1	733.27	0.00109785	1.21295	Lman2l	75.17	0.372658	0.125635	Etnk1	0.00580258	0.39236	Cyp24a1	0.0565667	0.205753	Dlgap4	0.385671	-0.125212	Tbc1d22b	#NUM!	#NUM!	Fbxo9	#NUM!	#NUM!	Akr1c19	7.02128	0.774998	0.0744999	Smtn	5.72365	0.138523	0.433178
Eci3	270.575	0.002713	1.20966	Mcm3ap	14.88	0.687073	-0.0585786	Tbc1d12	0.237018	-0.179443	Dido1	0.0832117	0.201988	Uhrf1bp1	0.170943	-0.151675	Ell3	#NUM!	#NUM!	Arid5b	#NUM!	#NUM!	Map2k7	8.81751	0.235077	0.293314	Cdnf	3.63144	0.460471	-0.310612
Slc22a13	4.565	0.105664	2.40063	Pcnt	10.3	0.015003	-0.421796	Tfrc	0.00685016	0.390027	Vnn1	0.00332462	0.201461	Chchd2	0.383265	-0.101386	Ell3	#NUM!	#NUM!	Pbrm1	#NUM!	#NUM!	Lif	8.00451	0.056632	0.497021	Tug1	3.69562	0.157139	-0.582402
Kynu	18.375	0.153526	1.16332	Ftcd	18.13	0.160984	0.464155	Ubr5	0.438751	-0.177787	Wdr73	0.00968496	0.200539	Cad	0.411749	-0.0743707	Col14a1	#NUM!	#NUM!	Phka2	#NUM!	#NUM!	Ctxn1	7.56094	0.32774	0.256667	Oscar	6.15653	0.551377	0.162073
Nudt19	973.795	0.06601	1.16277	Mxd1	11.75	0.248759	-0.141692	Aqr	0.13238	-0.177627	Rpl36a	0.0118714	0.20024	Arhgap42	0.164875	-0.224498	Flnb	#NUM!	#NUM!	Sowahb	#NUM!	#NUM!	Lif	7.43764	0.122713	0.405177	Bambi	2.4902	0.0501512	-1.37379
Tinagl1	29.725	0.00473563	1.20862	Gmcl1	25.74	0.948271	0.00831878	Cyp2a5	0.474503	-0.177286	C7	0.538033	0.199938	Phf3	0.7391	0.0384942	Flnb	#NUM!	#NUM!	Agps	#NUM!	#NUM!	Pira6	2.09151	0.0541437	-1.66606	Bambi	2.51105	0.155756	-0.995242
Retsat	556.895	0.00123598	1.19868	Snrnp27	122.09	0.205672	0.541148	Scrn1	0.121819	-0.177237	Obp1a	0.306979	0.199235	Psmd10	0.0619138	-0.203289	Reps2	#NUM!	#NUM!	Dennd2a	#NUM!	#NUM!	Timm44	7.05819	0.388552	0.224823	Tug1	2.34426	0.00933115	2.26049
Nat8f2	126.21	0.00804456	1.20818	Oas1c	1.63	0.752047	-0.101283	Exosc9	0.00299573	0.381167	Slc25a10	0.00252747	0.199176	Ythdc2	0.233661	-0.230514	Reps2	#NUM!	#NUM!	Ccdc186	#NUM!	#NUM!	Akr1c12	4.7712	0.277235	0.370344	Oscar	4.94936	0.364731	-0.298831
Gm15217	111.84	0.00553039	1.18834	Ocrl	4.8	0.350755	-0.107182	Ces2c	0.350478	-0.175504	Vcpkmt	0.342945	0.197954	Otud4	0.195125	-0.257648	Ddx10	#NUM!	#NUM!	Tbc1d14	#NUM!	#NUM!	Ankrd13d	7.20979	0.0529893	0.507003	Ghr	3.14983	0.314858	0.523097
Cyb561	49.895	0.0119159	1.19555	Calm1	419.81	0.137702	0.529676	Wdr5	0.329688	-0.174847	Gas2l1	0.343051	0.196188	Gnai1	0.174275	-0.163293	Safb2	#NUM!	#NUM!	Tns2	#NUM!	#NUM!	Kbtbd3	9.33267	0.281657	0.253238	Tug1	3.70043	0.571002	0.234348
Kng2	54.48	0.144628	1.14821	Agpat3	311.65	0.0911319	0.287171	Ptpn13	0.181647	-0.174722	Nde1	0.109174	0.195947	Slc22a30	0.694175	0.0519984	Rbbp8	#NUM!	#NUM!	Sde2	#NUM!	#NUM!	Elavl1	8.3338	0.113329	0.405982	Tug1	4.46057	0.159444	-0.493677
Mep1a	413.27	0.0436006	1.14201	Uhrf1	3.4	0.00111679	2.36679	Ctsl	0.000758	0.377016	TCAIM	0.0390039	0.195932	Otud7b	0.891129	0.0226254	Arhgap32	#NUM!	#NUM!	Coq9	#NUM!	#NUM!	Map3k8	7.98444	0.181264	0.348267	Ghr	3.51352	0.0423576	-0.894208
Ppic	35.565	0.0281956	1.1881	Dpp9	18.98	0.092543	-0.205187	Cox7a2l	0.316493	-0.174098	Apoh	0.277931	0.195689	Trappc11	0.522722	-0.085152	Slco4c1	#NUM!	#NUM!	Glcci1	#NUM!	#NUM!	Zbtb2	7.29338	0.0575625	0.498349	Ghr	4.27448	0.765898	-0.107301
Fabp4	59.1	0.122805	1.1317	Ramp2	49.8	0.201029	0.31833	Rptor	0.190414	-0.173386	Nme1	0.0014661	0.195201	Chrac1	0.049134	-0.204205	Atg4d	#NUM!	#NUM!	Svil	#NUM!	#NUM!	Gp6	5.06792	0.121804	0.506255	Tug1	6.40994	0.637098	-0.124916
Krtcap3	30.195	0.000966089	1.18119	Lsr	50.23	0.219277	0.285542	Pllp	0.219069	-0.173287	#N/A	0.000902802	0.192433	Ppp2r3a	0.262666	-0.165348	Gopc	#NUM!	#NUM!	Pitpnc1	#NUM!	#NUM!	Kdm2a	8.99996	0.408716	0.200541	Oscar	5.91767	0.129597	0.428623
Lpl	275.255	0.216513	1.12118	Gramd1a	18.39	0.476823	-0.137249	Fut9	0.142698	-0.17297	Apon	0.037389	0.192426	Ppfia1	0.243686	-0.194595	Ipo5	#NUM!	#NUM!	Dcaf8	#NUM!	#NUM!	Armt1	7.98234	0.100513	0.427989	Cdnf	5.01086	0.38749	-0.281649
Tmem120b	23.805	0.00121443	1.16805	Hpn	590.11	0.140451	0.324525	Mre11	0.447547	-0.172742	Ptdss1	0.111033	0.191789	Ankrd44	0.108377	-0.175169	Hirip3	#NUM!	#NUM!	Dock7	#NUM!	#NUM!	A930001C03Rik	4.46134	0.471738	0.253678	Bambi	7.8248	0.929934	-0.0229309
Eno1b	6.85	0.000328154	1.16273	Ckb	12.03	0.339571	0.419931	Acsm3	0.342227	-0.172601	Thoc6	0.134955	0.191499	Plxnb2	0.307639	-0.0650485	Hirip3	#NUM!	#NUM!	Dnttip2	#NUM!	#NUM!	A930001C03Rik	7.36081	0.174642	0.355605	Ghr	3.0183	0.131502	-0.81725
Manf	419.193	0.000430861	1.15692	Sp1	6.96	0.00698562	-0.361735	Tanc2	0.378083	-0.172494	Lyz1	0.0198666	0.191382	Gm2a	0.000107017	0.978786	Rps6kc1	#NUM!	#NUM!	Mcmbp	#NUM!	#NUM!	A930001C03Rik	6.07915	0.134557	0.413656	Fam107b	5.35949	0.219216	0.382406
Cd9	166.795	0.0167783	1.16023	Myg1	77.99	0.574589	-0.053948	Sdhaf1	0.335139	-0.171813	Rapgef6	0.201814	0.190654	Rbm25	0.320677	-0.107467	Fra10ac1	#NUM!	#NUM!	Arhgef12	#NUM!	#NUM!	Rdh13	7.31565	0.307915	0.266763	Mir653	0.901433	0.0816452	2.66824
Slc22a30	140.625	0.0274345	1.16082	Rarg	1.41	0.227206	-0.471784	Ugt2b17	0.276348	-0.171011	Lmf2	0.017541	0.189575	Xpnpep3	0.0481868	-0.192453	Srrm2	#NUM!	#NUM!	Usp33	#NUM!	#NUM!	Eps8l1	4.14108	0.194518	0.49051	Mir653	3.37855	0.888798	-0.0647866
Rarres2	74.32	0.00688343	1.15637	Pfdn5	462.96	0.102934	0.941948	Hsdl1	0.166899	-0.170248	Adra2b	0.258351	0.189001	Qtrt2	0.0547917	-0.195578	Srrm2	#NUM!	#NUM!	Rab3il1	#NUM!	#NUM!	D630041G03Rik	4.27036	0.872889	0.0580029	Mir653	3.11726	0.0511074	-1.00907
Slc22a12	720	0.0158153	1.14866	Efnb2	1.95	0.95188	0.0159735	Itch	0.320341	-0.170095	Nhlrc3	0.278066	0.188008	Sgce	0.0584929	-0.204288	Larp4	#NUM!	#NUM!	MACIR	#NUM!	#NUM!	Syt12	5.55017	0.206599	0.379526	Fam107b	8.31479	0.12699	0.391547
Slc1a4	12.61	0.172437	1.07746	Rrp15	16.79	0.976412	-0.00482093	Cryzl1	0.152637	-0.169378	Parp10	0.240978	0.187966	Osbpl8	0.401588	-0.099672	Cip2a	#NUM!	#NUM!	Lrp4	#NUM!	#NUM!	Cers4	2.36803	0.511769	-0.482347	Ghr	3.13522	0.362526	-0.462933
Serinc2	14.295	0.106214	1.07529	Rnd2	20.32	0.464905	0.151354	Rgs12	0.259636	-0.168554	Ccnk	0.28847	0.187911	Tmem229a	0.167502	-0.136652	Asxl2	#NUM!	#NUM!	Ash2l	#NUM!	#NUM!	Cers4	3.63678	0.204812	0.54824	Pcp2	4.43128	0.847604	0.067831
Tmem176a	1756.02	0.000401693	1.13263	Srr	88.53	0.749332	0.0464682	Lrrc1	0.325012	-0.168259	Acp5	0.0219644	0.187255	Dnaaf5	0.716293	0.0428954	Snx16	#NUM!	#NUM!	Trps1	#NUM!	#NUM!	Ppp1r12c	8.13052	0.238185	0.305169	Asb13	5.47923	0.523967	-0.19198
Ctsc	13.6033	0.0190753	1.06108	Fndc5	2.71	0.236732	0.383044	Bag4	0.198291	-0.167938	Cdc123	0.315469	0.187134	Tmf1	0.515259	-0.117907	Atg16l1	#NUM!	#NUM!	Stk26	#NUM!	#NUM!	Col1a2	2.21974	0.0119083	-2.1168	Tug1	5.22245	0.79091	-0.0839993
Slc17a3	1031.01	0.0018056	1.12865	Acp5	169.11	0.0417027	0.538538	Hoga1	0.120581	-0.167757	Taf15	0.530502	0.187041	Mfap1b	0.0592705	-0.146293	Cers6	#NUM!	#NUM!	Errfi1	#NUM!	#NUM!	Pcx	9.26221	0.130552	0.358567	Iyd	3.25828	0.519543	-0.311394
Mfsd4b5	393.85	0.00133583	1.11996	Fbxo9	73.67	0.02487	-0.245877	B4galt1	0.230863	-0.167555	Slc26a6	0.0420024	0.185707	Hist1h2af	0.172613	0.612637	Hdac7	#NUM!	#NUM!	Eps8l2	#NUM!	#NUM!	Srl	4.03057	0.407979	0.315684	Olfr161	3.59401	0.0174805	-1.01629
Eci1	660.58	0.000256712	1.11504	Vps50	20.22	0.598841	0.0698373	Upf2	0.277482	-0.167272	Scamp3	0.00903745	0.185272	Mup15	0.0521699	0.953626	#N/A	#NUM!	#NUM!	Dctn2	#NUM!	#NUM!	Akr1c20	5.70527	0.806989	-0.070948	Fam107b	4.43697	0.18116	0.47902
Slc25a20	158.565	5.18836e-05	1.11705	Hars	51.23	0.764604	-0.0363586	Pwp1	0.0497545	0.374136	Gprc5c	0.029341	0.185005	Mndal	0.653057	-0.100625	Mb21d2	#NUM!	#NUM!	Tmem51	#NUM!	#NUM!	Dnaaf3	6.27441	0.663953	-0.116226	Fam107b	2.57282	0.371302	0.604779
Tmem253	13.0333	0.00243988	1.1114	Zmat2	34.56	0.205211	0.429133	Tbc1d9b	0.320137	-0.165741	Apoc1	0.268452	0.183215	Abcc1	0.0922159	0.908755	Brf1	#NUM!	#NUM!	Znf318	#NUM!	#NUM!	Frmd4a	7.60099	0.114619	0.414245	Retn	5.36501	0.753371	-0.0969352
Hyal1	14.67	0.00449259	1.11341	Lockd	43.38	0.0021486	3.04472	Ring1	0.0956191	0.36833	Tdp2	0.0691389	0.182053	Mtx3	0.13386	-0.165867	Ngef	#NUM!	#NUM!	Ino80b	#NUM!	#NUM!	Tfap4	8.21873	0.156112	0.365628	2210414B05Rik	3.08188	0.241936	-0.610653
Aspg	17.4	0.205163	1.04481	Smg5	12.14	0.543387	-0.0992581	Eno2	0.34157	-0.164826	Rarres2	0.196312	0.181958	Exoc3l2	0.161508	-0.186666	Vps50	#NUM!	#NUM!	Pard3b	#NUM!	#NUM!	Pcx	8.52182	0.142678	0.370965	Gatad1	3.74319	0.923513	0.0388451
Cyp27b1	136.12	0.48746	1.04258	Cct3	187.34	0.553259	0.0787848	Igfbp4	0.403728	-0.164814	Spink1	0.023599	0.180394	C7	0.854123	0.0226068	Adgrl2	#NUM!	#NUM!	Anks3	#NUM!	#NUM!	Glis2	8.65106	0.0795878	0.439927	Bambi	5.10288	0.0163258	-0.774775
Slc22a2	330.825	0.00323134	1.1021	Glmp	539.92	0.0725466	0.379623	Golim4	0.482892	-0.164109	Tmub2	0.258868	0.179269	Fhl3	0.035174	-0.204409	Phldb2	#NUM!	#NUM!	Mgrn1	#NUM!	#NUM!	Akr1e1	8.12282	0.223071	0.31533	Asb13	5.33993	0.848296	-0.0592231
A4galt	39.585	0.011243	1.07191	Mef2d	12.49	0.14141	-0.255039	Snx30	0.241479	-0.164001	Aplf	0.241715	0.179183	Lratd2	0.290086	-0.09915	Trappc12	#NUM!	#NUM!	Cpn2	#NUM!	#NUM!	Esr1	5.452	0.406192	-0.252392	Asb13	3.42544	0.328315	-0.440291
Cdh1	27.58	0.153072	1.03316	Tmem79	4.09	0.00345303	0.851809	Rplp1	0.309908	-0.163666	Mrto4	0.170677	0.17846	Safb	0.366189	-0.083807	Trappc12	#NUM!	#NUM!	Cmtr1	#NUM!	#NUM!	Zfp958	8.20994	0.0642158	0.478211	Asb13	6.91091	0.4556	0.194768
Tmem176b	2281.59	0.000511239	1.05875	Snd1	38.68	0.523308	0.0991132	Plscr2	0.130077	-0.163248	Cd5l	0.2936	0.175366	Cnnm3	0.0480158	-0.204834	Dock7	#NUM!	#NUM!	Cmtr1	#NUM!	#NUM!	Lrfn4	5.27339	0.274017	0.345511	Plekhg1	3.9291	0.730808	-0.133238
Tmem205	1072.36	0.00882742	1.05414	Col18a1	39.87	0.305521	0.200713	Fbn1	0.347429	-0.162928	Dis3l2	0.210485	0.175306	Ccdc6	0.496665	-0.0978031	Dock7	#NUM!	#NUM!	Rgcc	#NUM!	#NUM!	Rce1	8.03835	0.446502	0.197464	Fam107b	4.236	0.240305	0.433308
G0s2	600.515	0.0171906	1.04762	Slc19a1	240.73	0.122293	0.406133	Anp32a	0.125688	-0.160671	Abcd3	0.174901	0.175195	Tmed7	0.64693	0.0642998	Sh3kbp1	#NUM!	#NUM!	Klf15	#NUM!	#NUM!	Gm11961	6.47326	0.895302	-0.0347421	Asb13	7.53949	0.319821	0.260464
Shisa5	218.02	0.0021031	1.05658	Kpnb1	9.82	0.492882	-0.0784464	Hps6	0.355001	-0.160099	Ciao2a	0.370936	0.17393	Ddx23	0.0874759	-0.197662	Bbx	#NUM!	#NUM!	Pdzk1	#NUM!	#NUM!	Tmem86b	6.84244	0.231219	0.312691	Asb13	6.9882	0.371641	-0.232701
Gm7908	19.905	0.000977945	1.04923	Npepps	24.84	0.325566	-0.0854697	Arhgef10l	0.0405836	0.366995	Uba52	0.139157	0.173805	Tmppe	0.610015	-0.0499926	Gys2	#NUM!	#NUM!	Habp4	#NUM!	#NUM!	Ascc2	8.2253	0.109289	0.412949	Bambi	2.3027	0.555845	0.458788
Cish	34.8033	0.175694	1.02089	Mrpl10	91.41	0.612408	-0.0555693	Enpp2	0.0800223	0.362388	Smg9	0.130513	0.173543	Tpm3-rs7	0.234265	-0.255619	Zgpat	#NUM!	#NUM!	Gkap1	#NUM!	#NUM!	Ppp6r1	8.2338	0.584999	0.140382	Bambi	1.49214	0.847702	0.204483
Cgref1	706.595	0.00138177	1.03998	Cyp51	129.42	0.741457	0.130031	Ptpn2	0.482139	-0.159537	Lmbrd1	0.0757156	0.173114	Hnrnph3	0.619571	-0.068826	Sirt2	#NUM!	#NUM!	Tjp3	#NUM!	#NUM!	Dnaja3	7.76301	0.24742	0.302857	Bambi	0.799303	0.938324	-0.095336
Eno1	1357.15	0.000710053	1.03542	Tcf25	153.83	0.96894	-0.00361599	Rps28	0.0490053	0.349844	Setd6	0.122943	0.172319	Pigg	0.863974	-0.0210279	Sirt2	#NUM!	#NUM!	Pcm1	#NUM!	#NUM!	Hspbp1	7.92846	0.356415	0.240375	Bambi	3.97546	0.00403953	-1.10911
Arsg	43.945	0.115646	1.0152	Tubb6	13.98	0.0986506	0.369272	Cltrn	0.471817	-0.158805	Gmppa	0.0462178	0.172284	Ptrhd1	0.511822	-0.059031	Epm2aip1	#NUM!	#NUM!	Cdyl	#NUM!	#NUM!	Gm960	2.04011	0.187406	-1.12518	Asb13	5.4703	0.00510539	0.868747
Car9	11.2	0.0833641	1.01406	Def8	94.81	0.554191	0.11276	Slco4c1	0.328529	-0.158467	Znf830	0.0363363	0.171482	Ces1b	0.314271	-0.154374	Pxn	#NUM!	#NUM!	Phf2	#NUM!	#NUM!	Zmat5	8.45543	0.171551	0.347439	Asb13	8.23641	0.282918	0.276338
Akr1c14	27.765	0.456386	1.00814	Meox1	3.59	0.48196	-0.233356	Hsd11b1	0.256105	-0.15843	Slc12a3	0.000994634	0.170546	Slc18b1	0.937546	0.00284021	Chchd6	#NUM!	#NUM!	Mad1l1	#NUM!	#NUM!	Esr1	3.41695	0.362074	-0.413286	Fam107b	3.71505	0.32015	0.413503
Klhdc9	4.63333	0.0195667	-1.22302	Pax9	0.56	0.713598	-0.214789	Cmbl	0.313683	-0.156859	Itfg2	0.460452	0.170366	Gls	0.316282	0.178319	Epn3	#NUM!	#NUM!	Mad1l1	#NUM!	#NUM!	Bend7	8.1362	0.211716	0.323021	Ghr	6.71886	0.933641	-0.0217635
Ttr	543.843	0.0247288	1.00392	Itga3	7.09	0.492502	-0.109412	Arpp19	0.651949	-0.15663	Hdac4	0.378436	0.169737	Acad12	0.682925	-0.0953856	Epn3	#NUM!	#NUM!	Ncor2	#NUM!	#NUM!	Kmt5c	9.47625	0.262644	0.259629	Tmbim7	2.81658	0.379075	0.534769
Wnt5a	2.405	0.152748	1.56597	Foxm1	3.71	0.00711364	1.72103	Hibch	0.131346	-0.156443	S100g	0.19985	0.16925	Dnajc13	0.214762	-0.044441	Snx11	#NUM!	#NUM!	Dmtn	#NUM!	#NUM!	Peg10	4.37643	0.00245618	1.1271	Fam107b	4.22598	0.443813	0.280512
Snx31	12.21	0.227053	1.00062	Itfg2	18.14	0.0679376	-0.270432	Nelfe	0.509724	-0.156163	Hsd17b11	0.345216	0.167968	Kctd17	0.486537	0.107292	Ash2l	#NUM!	#NUM!	Epb41l3	#NUM!	#NUM!	Peg10	2.45951	0.309472	-0.715014	Ghr	1.21385	0.27548	1.40878
Dio1	118.755	0.000550469	1.03122	Nrip2	6.06	0.617053	0.201279	Atp5mf	0.398922	-0.155876	Rps20	0.197732	0.167445	Nat8f3	0.436736	0.0543492	Lpin1	#NUM!	#NUM!	Fxr2	#NUM!	#NUM!	Rbm4b	8.60409	0.359276	0.23019	Tmbim7	3.49057	0.400603	-0.371516
Cadm1	61.925	0.0102396	1.02442	Tulp3	10.85	0.128415	-0.348412	Hnrnpa0	0.229345	-0.155592	Crp	0.210403	0.165817	Avl9	0.00379209	0.852832	Ivns1abp	#NUM!	#NUM!	Sh3bp5	#NUM!	#NUM!	Shcbp1	6.30818	0.911618	-0.0296866	Lrp5	5.2962	0.0117539	0.805048
Ndrg2	27.545	0.0858708	0.985408	Gtf2h4	21.16	0.553517	-0.0719993	Reep5	0.123584	-0.155191	Cd36	0.0110477	0.165155	Ankhd1	0.396677	-0.156814	Trpm7	#NUM!	#NUM!	Ilf3	#NUM!	#NUM!	Mrpl15	7.32755	0.146496	0.380433	Lrp5	5.80519	0.0224448	0.66238
Pxmp4	263.355	0.00024779	1.02126	Tubb5	23.98	0.00106364	0.895229	Denr	0.109181	-0.155065	Tmem238	0.353255	0.165009	Fga	0.95704	0.0821944	Stard13	#NUM!	#NUM!	Stk25	#NUM!	#NUM!	Cdip1	8.33293	0.209035	0.321644	Asb13	7.75516	0.00194383	0.818404
Etnppl	4.245	0.308933	1.54003	Ell2	32.77	0.225336	-0.112394	Cdc16	0.367474	-0.154584	Akap10	0.140443	0.164827	Ifit3	0.38723	-0.130904	Cers2	#NUM!	#NUM!	Nhsl2	#NUM!	#NUM!	Rpl28	7.59066	0.734218	-0.0888124	Osbp2	3.96894	0.455978	-0.285422
S100g	962.875	0.328015	0.982927	Jup	63.34	0.495617	-0.127283	Rit1	0.176353	-0.154352	Ctsb	0.0210382	0.164814	Gcn1	0.503275	0.0261197	Med1	#NUM!	#NUM!	Tmf1	#NUM!	#NUM!	Rbm4	8.23119	0.191926	0.336007	1810055G02Rik	5.30626	0.560766	-0.180544
Sema3c	42.03	0.080123	0.981431	Fkbp10	2.24	0.727438	0.110572	Urod	0.0956774	0.342193	Cmc2	0.0947515	0.164041	Golgb1	0.223309	-0.11019	Thumpd1	#NUM!	#NUM!	Ap1ar	#NUM!	#NUM!	Lypla1	8.45127	0.510526	0.166954	Asb13	7.11874	0.0359501	0.550245
Sec11a	233.04	0.000190559	1.01711	Nom1	16.78	0.0891051	-0.175601	Thoc5	0.320578	-0.153181	Decr2	0.123307	0.163581	Rasal2	0.610938	-0.0950249	Rbm10	#NUM!	#NUM!	Srpk2	#NUM!	#NUM!	Ube2s	8.85919	0.293966	0.258251	Fam107b	5.84103	0.207245	0.360708
Hsf2bp	13.13	0.126834	0.974751	Ergic1	114.41	0.113518	0.329492	Vps37a	0.151142	-0.152793	Nutf2	0.275815	0.163081	Slc38a9	0.09988	-0.20498	Lsr	#NUM!	#NUM!	Epb41l2	#NUM!	#NUM!	Sf3b6	8.11336	0.235742	0.307026	Fam107b	4.48457	0.779012	0.0982294
Ecm1	26.915	0.267455	0.972533	Tcea3	123.81	0.81615	0.0505967	Nudt19	0.291432	-0.152712	Eif4enif1	0.422094	0.1623	Faf1	0.0711819	-0.205092	Etfa	#NUM!	#NUM!	Got1	#NUM!	#NUM!	Nf2	2.98014	0.515679	-0.354615	Fam107b	8.22358	0.152941	0.368478
Kcnab2	3.66667	0.0276878	-1.1887	Ifrd1	23.05	0.31579	-0.169328	Mecp2	0.188902	-0.152206	Ppp1r2	0.0397056	0.161718	Dip2c	0.152606	-0.158756	Gigyf1	#NUM!	#NUM!	Mapt	#NUM!	#NUM!	4930562C15Rik	4.48339	0.123501	-0.538314	Fam107b	3.15005	0.0604784	1.00007
Sparc	59.08	0.00915998	1.01928	Stk38l	12.87	0.775487	-0.0424398	Pdcl3	0.3629	-0.152027	Phlda2	0.0558526	0.161634	Zc3h7a	0.515454	-0.152862	Cep41	#NUM!	#NUM!	Spp1	#NUM!	#NUM!	Ccs	8.19436	0.0732427	0.463022	Fcer2a	2.81936	0.0416009	-1.22356
Hmox1	56.725	0.00504059	0.992669	Brpf1	10.17	0.0872986	-0.26616	Smim1	0.0644962	0.333329	Cdc27	0.363721	0.161624	Slc4a1ap	0.249747	-0.176031	Hspbp1	#NUM!	#NUM!	Tmsb4x	#NUM!	#NUM!	Shisa7	5.5592	0.0307415	0.656306	Asb13	5.66329	0.403478	0.245831
Hspb6	23.785	0.00391446	0.986391	Akr1b3	60.21	0.65471	-0.0941727	Iap	0.0168123	0.330821	Rpl34	0.110051	0.161503	Kdsr	0.0919783	-0.205831	Ogfr	#NUM!	#NUM!	Irs1	#NUM!	#NUM!	Ctsf	7.73385	0.317754	0.261498	Plekhg1	3.6031	0.487448	-0.295488
Slc27a2	3474.99	0.00566113	0.980635	Hoxc8	1.2	0.734223	0.20139	Gtf3c3	0.181809	-0.151119	Ltf	0.0853018	0.160822	Ift140	0.579382	-0.189738	Retreg3	#NUM!	#NUM!	Tepsin	#NUM!	#NUM!	Tcea1	8.99805	0.313353	0.244984	1810055G02Rik	7.5953	0.323291	0.258804
Gsta4	59.45	0.237771	0.946381	Hoxc6	3.47	0.262369	-0.355189	Fundc1	0.440171	-0.150526	Cul4b	0.00514598	0.160793	Fam98c	0.184586	-0.203218	Atxn3	#NUM!	#NUM!	Luc7l3	#NUM!	#NUM!	Isoc2b	8.1912	0.236834	0.30524	Mefv	1.71035	0.00299949	-3.30023
Tmed5	42.525	0.00124101	0.95647	Gstt1	360.36	0.510167	0.093844	Tmem168	0.183884	-0.150207	Ctla2a	0.369956	0.159211	Lmo7	0.020399	-0.056371	Cd2bp2	#NUM!	#NUM!	Camsap3	#NUM!	#NUM!	Mfsd2b	6.2121	0.558111	0.158335	1810055G02Rik	3.82539	0.804249	0.0986919
Ggt1	1361.39	0.00842168	0.957939	Gstt3	98.43	0.782575	-0.0400219	Rcn3	0.0156962	0.323455	Kif16b	0.279262	0.15887	Rasa1	0.304417	-0.138111	Mospd2	#NUM!	#NUM!	Rbm17	#NUM!	#NUM!	Isoc2a	8.54339	0.139115	0.373799	Fxyd2	4.62044	2.13211e-12	2.99589
Peli3	2.05667	0.0121519	-1.14608	Pbk	26.86	0.00233929	2.9417	Mtnd1	0.408298	-0.149852	Tm7sf3	0.397161	0.158181	Setd1a	0.399761	0.173908	D10Wsu102e	#NUM!	#NUM!	Acsm2	#NUM!	#NUM!	Zdhhc24	7.63852	0.178707	0.352682	Gm19557	5.7819	6.59958e-18	2.97341
Cd302	119.995	0.000765896	0.955291	Marveld3	16.53	0.00160538	0.408908	Rin3	0.438711	-0.14884	Cyp4a10	0.347345	0.156445	Parp4	0.194231	-0.145609	Mxra7	#NUM!	#NUM!	Smagp	#NUM!	#NUM!	Ubald1	8.96526	0.117839	0.381701	Calml3	1.88858	0.0341438	2.23654
Pon2	37.315	0.000923999	0.955073	Ddx18	14.75	0.26558	0.3134	Rpl14	0.379831	-0.148374	Stard3nl	0.131959	0.154197	Nbeal1	0.377443	-0.0930286	Akt1s1	#NUM!	#NUM!	Pard3	#NUM!	#NUM!	Sephs1	3.83538	0.0937777	0.681861	1810055G02Rik	4.00822	0.225411	-0.459019
Pklr	45.145	0.00104217	0.932922	Ubl3	123.76	0.0701482	-0.25167	Stat6	0.143799	-0.148359	Aldh1a7	0.218333	0.154125	Ascc3	0.791351	0.0182054	Znf687	#NUM!	#NUM!	Tmem135	#NUM!	#NUM!	Sephs1	8.37302	0.29516	0.267245	Calml3	5.649	0.0382415	0.617995
Crtap	81.18	0.000563748	0.926866	Gramd3	25.73	0.381205	0.139804	Clpp	0.117413	-0.147798	Pklr	0.0514359	0.154091	Chd2	0.401552	0.170947	Coro7	#NUM!	#NUM!	Rnmt	#NUM!	#NUM!	Thoc5	7.31007	0.166347	0.362432	Calml3	3.20788	0.164431	0.706578
Commd1b	14.86	0.00710888	0.926594	Eef1e1	17.64	0.283905	0.192622	Ces1f	0.126837	-0.147726	Vdr	0.197698	0.153385	Tha1	0.0887514	-0.206088	Med8	#NUM!	#NUM!	Akt1s1	#NUM!	#NUM!	Ppp1r9a	7.39456	0.34297	0.248403	Calml3	7.11267	0.306114	0.26728
S100a11	197.09	0.0046455	0.926648	Akt1	64.31	0.426551	-0.132097	Vav2	0.27417	-0.147706	Sytl4	0.357719	0.15202	Herc1	0.141164	-0.324656	Mfsd2a	#NUM!	#NUM!	Acox3	#NUM!	#NUM!	Bbs1	5.29631	0.293275	-0.327126	Kmt5b	6.37778	0.651175	0.120237
Rnf43	2.14333	0.0382414	-1.12667	Cldn15	7.32	0.135864	-0.562459	Slc3a1	0.160956	-0.147504	Oxa1l	0.135527	0.151857	Hsd3b4	0.409572	-0.0957403	Yae1d1	#NUM!	#NUM!	Palm	#NUM!	#NUM!	Bbs1	5.95708	0.298679	0.292053	Calml3	5.35271	0.00443115	0.904272
Hacd2	484.095	0.000550367	0.926824	Il16	1.79	0.0659451	-0.601083	Slc12a2	0.341374	-0.147281	Gsta3	0.00580806	0.15166	Tns1	0.258208	-0.16035	Ehhadh	#NUM!	#NUM!	Dgkd	#NUM!	#NUM!	Ubxn2a	8.64884	0.880061	-0.0376761	Calml3	5.87084	0.00348163	0.846756
Cd151	25.83	0.0549997	0.919057	Tcirg1	21.74	0.959685	-0.00820783	Pappa2	0.234782	-0.147112	Apoa2	0.374993	0.15156	Herc4	0.0614909	-0.206434	Xrn2	#NUM!	#NUM!	Chka	#NUM!	#NUM!	Zfp628	7.27614	0.958538	0.0135722	Hnf4g	3.37434	0.301584	-0.474351
Gale	26.975	0.00109186	0.921493	Naglu	67.38	0.221271	0.407587	Leo1	0.253349	-0.147026	Slc16a1	0.0564622	0.150922	Pdzd2	0.646968	0.0803565	Osbpl3	#NUM!	#NUM!	Cry1	#NUM!	#NUM!	Nat14	4.90419	0.131018	0.507271	Kmt5b	3.04416	0.151408	-0.760411
Rhov	26.81	0.0455585	0.914737	Coasy	261.03	0.420257	0.197961	Dynlt3	0.322235	-0.14689	Srsf6	0.00182484	0.150858	Abcc4	0.613939	-0.0970813	Ndufb10	#NUM!	#NUM!	Rhox12	#NUM!	#NUM!	Dpp3	7.72796	0.26565	0.291529	Calml3	5.31135	0.317543	0.312476
Ebp	143.92	0.00190272	0.921323	Smo	25.44	0.99811	0.000422178	Sh3gl2	0.125091	-0.146743	Gpaa1	0.251847	0.150291	Kank1	0.567938	-0.0497949	Nbea	#NUM!	#NUM!	Agfg2	#NUM!	#NUM!	Gm16861	8.46422	0.153821	0.362465	Calml3	6.6453	0.361136	0.239327
Hsdl2	113.22	0.000428613	0.927585	Tspan33	130.54	0.119717	0.259163	Ugt1a7	0.125504	-0.145851	Hddc3	0.291639	0.149294	Hectd4	0.291358	-0.0897178	Ehd4	#NUM!	#NUM!	Pus7	#NUM!	#NUM!	Ap1b1	6.4785	0.0825293	0.461628	Calcr	7.43611	0.0297163	0.571631
Ces1f	1248.37	0.0950189	0.906991	Crnkl1	10.54	0.621933	0.0501141	Ssx2ip	0.089242	0.32175	Slc2a5	0.210619	0.148042	Tarbp1	0.734614	0.173937	Ranbp2	#NUM!	#NUM!	Pus7	#NUM!	#NUM!	Mrpl11	7.07965	0.502536	0.175089	Calml3	3.41551	0.207525	0.588296
Cyp4b1	6581.08	0.0152925	0.906638	Rin2	18.79	0.227676	-0.136955	Gde1	0.331954	-0.145681	Ces2c	0.260636	0.147755	Akap13	0.249305	-0.0835263	Aff4	#NUM!	#NUM!	Fundc1	#NUM!	#NUM!	Sbk2	5.7287	0.59726	0.153619	Ghr	5.48725	0.487864	-0.208783
Anxa2	18.13	0.00617329	0.900794	Folh1	222.8	0.503937	0.120151	Akr1c14	0.106174	-0.145564	Hp	0.473273	0.147613	Aldh3b3	0.204221	-0.231469	Lrba	#NUM!	#NUM!	Aqp2	0.00668998	1.57582	4930451G09Rik	8.81543	0.385185	0.21436	Ghr	1.80286	0.178213	-1.28032
Paqr7	130.125	0.00922169	0.891809	Chordc1	58.92	0.450795	-0.0966009	Pikfyve	0.15434	-0.145181	Src	0.218996	0.147574	Nup153	0.133702	0.209313	Map3k20	#NUM!	#NUM!	Pipox	0.0921112	1.09341	Arid1b	9.14116	0.517907	0.154763	Slc16a7	2.92827	4.01086e-05	2.93511
Pbx4	10.525	0.0235056	0.887687	Rtcb	136.42	0.649098	0.0656524	Plekha1	0.0926555	0.320231	Btf3	0.0728063	0.147304	Ubxn7	0.0192902	-0.206493	Inpp5e	#NUM!	#NUM!	Epn3	0.017259	0.867443	Zfp579	6.8691	0.0125004	0.656434	Calml3	6.8035	0.0398556	0.539344
Ggct	42.985	0.00993674	0.887205	Pwp1	18.59	0.794653	0.0348261	Mgat4b	0.221267	-0.144207	St6galnac2	0.0305764	0.146787	Pi4ka	0.952188	-0.0124759	Zc3h8	#NUM!	#NUM!	Plin1	0.171486	0.852883	2022-09-12	5.62596	0.181302	0.397544	Calml3	4.74333	0.218278	0.421857
Ugt2b37	153.925	0.123668	0.886685	Fbxo7	155.77	0.311821	0.141299	Psma2	0.151379	-0.14298	Rps28	0.0531167	0.146655	Nbas	0.155797	-0.178176	Noa1	#NUM!	#NUM!	Atp2c1	0.107769	0.789936	Smim22	7.86545	0.0845179	0.451033	Dnmt3a	5.18726	0.363975	-0.288164
Eci2	227.67	0.000649454	0.917774	Capns1	106.12	0.588704	0.123288	Slc34a1	0.519048	-0.142888	Alas1	0.0974791	0.146261	Apob	0.593558	-0.100593	Cd2ap	#NUM!	#NUM!	Atp2c1	0.107769	0.789936	Mcm10	7.46814	0.302701	0.270147	Calml3	5.25356	0.0385002	0.662101
Gpr155	12.54	0.0325708	0.885322	Lrp3	15.46	0.956701	-0.00955626	Spats2	0.265793	-0.142799	Bag2	0.0883883	0.146199	Arid1b	0.184696	0.190479	Kif21a	#NUM!	#NUM!	Eif4b	0.0434394	0.782783	Fiz1	9.09651	0.463113	0.176422	Zfp263	2.35911	0.5902	-0.395499
Phf2	1.79333	0.00429096	-1.07627	Folr1	1047.86	0.116093	0.298926	Znf330	0.498391	-0.142424	Gstp1	0.0025356	0.14618	Wdfy1	0.359805	-0.0818501	Macf1	#NUM!	#NUM!	Rragc	0.119639	0.771802	Rgs20	6.74451	0.484742	0.182596	Dnmt3a	4.30697	0.0226138	-0.824215
Slc35b1	142.085	0.000263019	0.908088	Clpb	78.38	0.939951	0.0101622	Pdzk1ip1	0.394698	-0.142253	Bpifa2	0.503751	0.14613	Acacb	0.674369	-0.0681248	Myo9b	#NUM!	#NUM!	Adamts3	0.158366	0.722443	Rgs20	2.91071	0.184014	0.78336	Calml3	3.08235	0.37092	0.478608
Bdnf	6.405	0.00469284	0.897009	Septin7	42.42	0.337719	0.0993975	Rbsn	0.142916	-0.141614	Cd63	0.177319	0.146049	Trip11	0.717316	-0.041832	Acox1	#NUM!	#NUM!	Plxnb1	0.127041	0.718421	Slc29a2	8.37282	0.147586	0.37019	Fam107b	2.87768	0.194937	0.768793
Abhd6	29.93	0.00101217	0.883712	Zdhhc4	61.78	0.419985	0.0777437	Ifit1	0.00697106	0.318606	Glud1	0.00642951	0.145962	Rnf213	0.380562	-0.074911	Phf2	#NUM!	#NUM!	Grip2	0.0928508	0.717292	B4gat1	3.83724	0.524936	0.254217	Dnmt3a	7.21081	0.444677	0.199637
Slc22a7	39.925	0.656281	0.875951	Rac1	187.86	0.536866	-0.0685378	Cyb5a	0.214315	-0.141427	Pole3	0.417953	0.145262	Dsp	0.276263	-0.137223	Ncor2	#NUM!	#NUM!	Srrm2	0.180621	0.691552	Zfp784	7.57672	0.136527	0.390562	Dnmt3a	2.30908	0.594269	-0.401611
Ormdl2	139.7	0.000304112	0.885522	Nup214	21.86	0.376139	-0.114823	Zyg11b	0.229829	-0.141045	Col1a2	0.310548	0.144703	Nolc1	0.987966	-0.00368859	Slc12a7	#NUM!	#NUM!	Tmem169	0.00598383	0.682826	Brms1	7.1425	0.0370177	0.546884	Nox3	3.17655	0.288305	0.547063
Acot2	25.94	0.000498726	0.881981	Aif1l	106.13	0.131945	0.203298	Ints8	0.531721	-0.140801	Smchd1	0.409782	0.144079	Ahnak	0.255639	-0.176071	Palm	#NUM!	#NUM!	Srrm2	0.266447	0.644002	Rin1	4.55837	0.264856	0.391175	Rps20	3.37392	0.903258	0.0567204
Pex11a	124.52	0.00523415	0.874027	Ltbp1	8.65	0.193591	-0.414381	Irgm1	0.199618	-0.140777	Cdv3	0.175284	0.143311	Myl6	0.021418	-0.206549	Tjp2	#NUM!	#NUM!	Scrib	0.0536497	0.606426	Ubn1	8.85841	0.167165	0.340257	Rps20	3.51071	0.0701752	-0.792749
Dnajc22	123.94	0.00125149	0.87695	Ugp2	153.9	0.863558	0.0243056	Synj1	0.227438	-0.140482	Slc13a2	0.105365	0.143019	C6	0.515799	-0.218891	Adnp	#NUM!	#NUM!	Sin3a	0.119236	0.601069	Zfp580	7.11447	0.614062	0.131602	Fam107b	5.98801	0.270881	0.307886
Atpsckmt	26.19	0.00127654	0.870679	Trmt1	26.66	0.0210389	-0.296233	Anxa13	0.151755	-0.140035	Hsp90ab1	0.0102224	0.14278	Srsf11	0.185676	-0.197474	Eya4	#NUM!	#NUM!	Cgref1	0.0434207	0.596189	Rasl10a	6.41863	0.11955	0.414631	Calml3	4.61795	0.209447	0.435937
Gbp6	4.745	0.295408	1.2468	Nacc1	8.11	0.213502	0.223446	Camkk2	0.257877	-0.138663	Slc22a6	0.104164	0.142419	Plekha5	0.851643	-0.0470384	Ptdss2	#NUM!	#NUM!	Cycs	0.0987294	0.584124	U2af2	8.30369	0.313695	0.258296	Bambi	7.27401	0.594385	0.139048
Acadl	351.07	0.00107301	0.868337	Nfix	6.55	0.393901	0.390615	Rmnd1	0.439069	-0.138474	Ackr3	0.24107	0.1415	Bod1l	0.355313	0.0480552	Mocs2	#NUM!	#NUM!	Bnip3	0.0898663	0.579409	Gas2l1	7.9597	0.257259	0.295073	Rps20	4.28666	0.792968	-0.0944569
Prxl2a	236.05	0.0024392	0.865034	Slc1a5	5.52	0.405697	-0.334876	Zdhhc5	0.135744	-0.137626	Mrps36	0.163987	0.141422	Ptgds	0.00157809	0.825112	Cul4b	#NUM!	#NUM!	Mia2	0.21605	0.575121	Cd248	3.85752	0.0696273	0.735372	Rps20	3.32522	0.166957	-0.650789
Rnase4	10.975	0.175084	0.861386	Uba1	81.33	0.486857	0.0982912	Otud7b	0.371014	-0.13741	Fiz1	0.47659	0.141418	Utrn	0.343736	-0.104102	Dennd4c	#NUM!	#NUM!	Clint1	0.0360526	0.561048	Rgs20	4.14756	0.242871	-0.430994	Mir12192	5.21	0.297769	0.331619
Arhgef6	2.575	0.0162272	-1.02389	Siae	27.92	0.149704	0.279561	Stx3	0.175316	-0.137201	Larp4b	0.217675	0.140962	Ube4a	0.107952	-0.160545	Irf2bp2	#NUM!	#NUM!	Tanc2	0.189329	0.554449	Epn1	7.3733	0.185014	0.347368	Bambi	3.61373	0.693262	0.169488
Tgtp1	2.855	0.122319	1.239	Esam	23.97	0.229583	-0.435287	Trpm6	0.418933	-0.136866	Tpp1	0.305469	0.140911	Zc3h13	0.144829	-0.313916	Epb41l2	#NUM!	#NUM!	Abca12	0.300467	0.540508	Tmem151a	5.82832	0.0932158	0.483393	Calm4	3.85207	0.131232	0.610847
Plcg2	3.02	0.00409959	-1.02083	Fam25c	509.33	0.016375	2.90639	Pik3c2a	0.187275	-0.136748	Manf	0.00340406	0.14076	Arhgef5	0.58947	-0.0534229	Apoe	#NUM!	#NUM!	Phactr4	0.0534171	0.530667	Yif1a	8.8037	0.28994	0.261619	Rps20	3.78155	0.707529	0.151751
Dcbld2	2.42333	0.00711189	-1.01927	Fam50a	52.25	0.869294	0.0266456	Smg6	0.343843	-0.13662	Eif2b5	0.00283184	0.140456	Numa1	0.459828	-0.0584124	Hspa5	#NUM!	#NUM!	Pdzd8	0.111779	0.525047	Cnih2	5.81796	0.249129	0.330794	1110038B12Rik	5.58809	2.97121e-16	2.90295
Decr1	148.735	0.00106452	0.866247	Emd	30.93	0.979189	-0.00755402	Plvap	0.198893	-0.136441	Sesn2	0.896826	0.140357	Ogdhl	0.239416	0.0892748	Pou2f1	#NUM!	#NUM!	Prrc2a	0.251736	0.518078	Rhbdd3	8.90608	0.49836	0.16571	Mir12192	6.96528	0.0533976	0.506087
Slco3a1	144.2	0.191636	0.860542	Taco1	19.91	0.824095	0.0313193	Ankib1	0.20553	-0.13631	Lsm12	0.0348084	0.140226	Cdhr2	0.113438	-0.103667	Dbi	#NUM!	#NUM!	Spag9	0.0344177	0.513864	Slc10a2	6.76493	0.364205	-0.236627	Mir12192	3.6434	0.840378	0.0841518
Slc17a1	1326.26	0.00456381	0.86065	Gria3	9.21	0.247757	0.179311	Dennd3	0.571326	-0.135307	Cnbp	0.422105	0.140033	Cfhr4	0.704718	-0.0688899	Ptk2	#NUM!	#NUM!	Eif4enif1	0.0863953	0.512384	Slc10a2	3.74781	0.63742	-0.191366	Calm4	5.18285	0.273958	0.350967
Asb11	15.575	0.121788	0.857585	Sipa1l2	4.3	0.741527	0.0744248	Steep1	0.237615	-0.135	Atox1	0.0572061	0.13939	Dnajc21	0.310754	-0.190059	Cyb5a	#NUM!	#NUM!	Ermap	0.274664	0.508362	Rpl37	8.76531	0.290293	0.262254	Xkr4	4.4508	0.0188387	-0.827113
Fitm1	160.3	0.00179415	0.859023	Ap4e1	3.52	0.847408	0.0299574	Rab8a	0.189099	-0.134937	Mapk9	0.127568	0.139301	Scgb1b29	0.0116945	0.820392	Trpv5	#NUM!	#NUM!	Mapt	0.186311	0.49888	Ppl	6.46583	0.00492732	0.753366	Mir12192	7.88941	0.221524	0.319088
Fbxo4	16.565	0.00248727	0.862687	Blvra	132.56	0.600417	0.0846566	Rpa3	0.228043	-0.13481	Phyh	0.325201	0.139279	Nfxl1	0.0293421	-0.125628	Wnk1	#NUM!	#NUM!	Rad23a	0.0939601	0.49668	Prkaa1	7.52947	0.288839	0.278167	Mir12192	4.97564	0.12798	0.506588
Csad	381.16	0.017456	0.854651	Idh3g	800.3	0.291514	0.124689	Fmo5	0.267394	-0.134778	Ndufaf2	0.033587	0.138535	Ccdc141	0.230028	-0.13551	Wnk1	#NUM!	#NUM!	Sbno1	0.350159	0.496047	Sec14l5	7.8632	0.0182765	0.619376	Fbxo4	5.14922	0.559019	-0.186404
Shisal1	3.18	0.0127126	-0.984314	Pnck	1.21	0.351642	-0.37205	Uqcrh	0.522029	-0.134372	Apof	0.120599	0.138499	Spaca6	0.885544	-0.0331968	Enah	#NUM!	#NUM!	Hnrnpa3	0.308787	0.49544		4.77435	0.306201	0.349665	Mir12192	4.6193	0.0614853	0.65773
Slc2a5	381.505	0.0199908	0.852684	Ssr4	315.99	0.0344132	0.726125	Smarca2	0.197879	-0.13414	Tex264	0.0111168	0.138165	Rap1gds1	0.0680559	-0.125011	Atp5f1a	#NUM!	#NUM!	Sbno1	0.353932	0.488135	Syne1	5.26569	0.477326	-0.222996	Arfgef1	2.4543	0.000981092	2.82866
Ly6c1	95.835	0.104664	0.849033	Bcap31	425.79	0.041131	0.501769	Kng2	0.0659123	0.315038	Aasdhppt	0.124551	0.13795	Kidins220	0.153545	-0.230742	Smarcad1	#NUM!	#NUM!	Akap8l	0.313832	0.487833	Zfhx4	3.59489	0.133281	0.660053	Mir12192	6.9557	0.322097	0.258326
Cbr1	241.935	0.0202179	0.847553	Fam98a	16.66	0.173651	0.240725	Tmx4	0.173377	-0.13395	Cfhr2	0.039505	0.137782	R3hdm1	0.358549	-0.220834	Fbxo31	#NUM!	#NUM!	Arfgef1	0.0457274	0.484592	Alg1	7.18141	0.205981	0.330858	Gm1653	2.42738	0.00145665	2.80726
Gltp	81.24	0.00150498	0.856103	Kmt2a	3.84	0.00878194	-0.746446	Wtap	0.567704	-0.133686	Hmox1	0.101889	0.137179	Cald1	0.702799	-0.110013	Tmem26	#NUM!	#NUM!	Prpf40a	0.293607	0.482286	Ptger4	6.79417	0.00640992	0.720431	Calm5	4.97464	0.232661	0.396162
Pdk1	20.44	0.0181933	0.846317	Ift46	43.57	0.235356	-0.115817	Fads2	0.22757	-0.133668	Rps16	3.04471e-05	0.136919	Spata31d1a	0.547623	-0.158121	Mdc1	#NUM!	#NUM!	Matr3	0.161137	0.478699	Eef2kmt	8.62419	0.284822	0.268335	Osbp2	5.75402	0.701823	-0.110244
Cblc	25.165	0.0362402	0.844678	Tmem25	75.98	0.505728	0.10021	Slc12a1	0.30729	-0.133314	Tsc22d3	0.224828	0.136556	Btaf1	0.455405	-0.0602159	Uimc1	#NUM!	#NUM!	Eif4b	0.262053	0.475134	Pon3	7.31042	0.561439	0.152004	Calm5	6.96558	0.0930273	0.439619
Cacna1d	2.35333	0.0427332	-0.962822	Trappc6a	103.62	0.0508139	0.699342	Haao	0.207069	-0.133205	Taf4	0.228962	0.136459	Sec16a	0.357212	-0.175323	Tbc1d22b	#NUM!	#NUM!	Tcea3	0.162994	0.473885	Kremen1	8.25839	0.299891	0.26647	Mos	6.03198	0.730842	0.0950701
S100a10	287.37	0.0136885	0.843834	Supt6	9.91	0.956621	0.00762138	Map4	0.260317	-0.133053	Hebp1	0.176284	0.136408	Raph1	0.349791	-0.198576	Bclaf1	#NUM!	#NUM!	Als2	0.0488616	0.472103	Cdk14	2.78294	0.077036	1.12289	Zfp597	2.71428	0.94869	0.0405596
Cyp51	50.93	0.0268451	0.839033	Spag5	2.87	0.0121855	1.55314	Mpg	0.430144	-0.133035	Cyp2a5	0.562943	0.136329	Larp1b	0.386893	-0.0933578	Zbtb20	#NUM!	#NUM!	H1-5	0.0725858	0.465896	Pacs1	7.69687	0.221979	0.320118	Net1	2.53029	0.702731	-0.258796
Ubqln2	2.88	0.0148036	-0.954048	Unc119	8.29	0.76698	-0.0605945	Copz1	0.138249	-0.132291	Smpdl3a	0.0323784	0.135638	Tpr	0.180396	-0.235163	Aldh1l1	#NUM!	#NUM!	Bclaf1	0.193377	0.46046	Sf3b2	8.06043	0.388967	0.223361	Osbp2	4.30214	0.480623	-0.25283
Slc6a13	177.45	0.00318531	0.856136	Rab34	136.18	0.159562	0.153802	Tpm3	0.467632	-0.132287	Yipf3	0.0689856	0.135507	Morc3	0.165647	-0.277798	Gatad2b	#NUM!	#NUM!	Mcm3	0.00340247	0.457108	Zfp438	8.57385	0.362408	0.229289	Net1	2.86419	0.0474917	1.21611
Txnip	66.92	0.142797	0.830378	Sdf2	119.54	0.0251398	0.401843	Cfl2	0.180671	-0.13219	Cldn2	0.296252	0.135463	Ttc37	0.0851048	-0.152316	Fyttd1	#NUM!	#NUM!	Lpar1	0.168767	0.453618	Eif1ad	7.9556	0.498264	0.176192	4921536K21Rik	5.32973	0.203442	-0.393911
Khk	1253.41	0.00754212	0.847033	Ccne1	1.29	0.00828454	1.25996	Abat	0.258122	-0.131984	Pld1	0.00506596	0.135166	Agl	0.380017	0.063554	Trpm7	#NUM!	#NUM!	Eps15	0.0913303	0.45111	Klhl29	7.45534	0.00798893	0.699653	Net1	3.27203	0.766821	-0.1429
Mapk13	26.465	0.139032	0.824204	Hsf2bp	33.82	0.164744	0.661969	Bccip	0.288197	-0.131912	Smarcd2	0.518696	0.134326	Zc3h7b	0.196603	-0.534378	Reep3	#NUM!	#NUM!	Chrna4	0.139005	0.450598	Cdk14	6.99596	0.195111	-0.337894	Frmd4a	4.2348	0.367511	0.330832
Sar1b	285.975	0.00114107	0.831625	Bbc3	1.64	0.584467	-0.234385	Surf4	0.425643	-0.131805	G3bp2	0.000410598	0.133955	Arid4a	0.139739	-0.182335	Sf3b1	#NUM!	#NUM!	Mapt	0.129723	0.43461	Asb4	6.40597	0.368124	0.239492	Lyzl1	6.86312	0.557449	-0.152953
Mta1	4.51	0.0127731	-0.938702	Psmc3	202.87	0.230909	0.12539	Selenop	0.0553073	0.313136	Cdip1	0.177515	0.133874	Farp1	0.376149	-0.0722738	Sf3b1	#NUM!	#NUM!	Tmsb4x	0.23429	0.429708	Sart1	7.42485	0.124247	0.403336	Cldn19	2.70459	0.000723532	2.6957
Cnih1	94.1	0.000626813	0.82603	Acp2	36.1	0.208078	0.17398	Ppp1r11	0.498822	-0.131689	Prdx4	0.297649	0.133807	Thrap3	0.0721834	-0.206616	Slc25a46	#NUM!	#NUM!	Eif4b	0.311452	0.427452	4930481A15Rik	3.84262	0.339233	0.380294	Dusp18	8.03691	0.0432946	0.526777
Erp29	217.64	0.00208354	0.823513	Slc39a13	30.35	0.561008	-0.081388	Gpx3	0.370706	-0.131634	Tnrc6c	0.490789	0.133736	Scaper	0.233133	0.252021	Zmym2	#NUM!	#NUM!	Arsj	0.442311	0.424727	Drap1	8.69803	0.261623	0.280032	Pira6	3.32419	0.265269	-0.526423
Gm45792	16.505	0.398217	0.822105	Celf2	2.23	0.531093	-0.207501	Bsnd	0.294691	-0.131506	Nqo1	0.0788177	0.133664	Myo10	0.339168	-0.107934	Ppp1r2	#NUM!	#NUM!	Gphn	0.289468	0.422666	Tmem242	8.32771	0.119133	0.399464	Frmd4a	1.91793	0.0128451	2.81372
Ugt1a6a	26.76	0.0032	0.822754	Nr1h3	85.89	0.301093	-0.133873	Hnf4a	0.0792119	0.312793	Rpl9	0.00178753	0.13349	Srp72	0.167195	-0.14056	Ppp1r1a	#NUM!	#NUM!	Sec62	0.14765	0.420152	Fosl1	5.91654	0.0231987	0.645702	Tfpi2	3.97087	0.0393061	-0.788934
Tmem116	221.22	0.00404453	0.823465	Ddb2	8.25	0.548335	-0.0948872	Skt	0.401251	-0.131091	Gbp10	0.356085	0.133115	N4bp2	0.175025	-0.344387	Inpp5d	#NUM!	#NUM!	Comt	0.231591	0.419584	Efemp2	5.0222	0.0334765	0.705607	Dnmt3a	4.15777	0.184549	0.498841
Efhd1	4.415	0.0281488	-0.920175	Spi1	2.86	0.685792	0.246695	Reg3g	0.0061359	0.312366	Ptgds	0.198583	0.133007	Gucy1a2	0.302647	-0.171584	Pias4	#NUM!	#NUM!	Wnk4	0.270741	0.417626	Efemp2	5.91745	0.0912677	0.479384	Dnmt3a	5.67419	0.418004	0.237433
Galns	81.32	0.0173577	0.820665	Sf3a1	11.68	0.038479	-0.213959	Prkar2b	0.475388	-0.130744	Rplp2	0.130665	0.131964	Slc17a3	0.249742	0.260329	Slc12a7	#NUM!	#NUM!	Ermap	0.28693	0.411759	Mus81	8.13604	0.367959	0.232679	Pomc	4.30511	0.0475917	-0.711272
Elovl1	423.91	0.00370536	0.821204	Stat6	49.24	0.692822	-0.0641236	Brd3	0.411242	-0.130347	Eef2	0.00612087	0.131881	Gm8909	0.311429	-0.187945	Palm	#NUM!	#NUM!	Pds5a	0.0282583	0.409724	Cfl1	6.97562	0.605156	0.134719	Tcn2	6.58362	0.02672	0.586988
Cklf	11.6	0.0116412	0.818472	Napsa	1700.97	0.673944	-0.34831	Mettl7a1	0.215051	-0.130216	Nelfb	0.107733	0.131643	Dock5	0.0442828	0.817645	Palm	#NUM!	#NUM!	Cln3	0.021013	0.407233	Zdhhc14	9.44259	0.275675	0.25353	Fbxo4	3.5045	0.755423	-0.136614
Proc	269.115	0.00378968	0.821325	Vrk3	71.63	0.345289	-0.116459	Chtf18	0.13448	-0.129745	Tmx1	0.0251642	0.131142	2210016F16Rik	0.300644	-0.044654	Arhgap27	#NUM!	#NUM!	Ank1	0.471924	0.404166	Snx32	7.77635	0.2557	0.297313	Tcn2	8.65447	0.333176	0.242126
Rdh16	153.895	0.00299461	0.819086	Smg9	14.66	0.0651139	-0.255285	Ssbp1	0.468765	-0.12955	Rnf113a2	0.257104	0.129915	Dhx16	0.199338	-0.143773	Adamts3	#NUM!	#NUM!	Szrd1	0.297888	0.401705	Ccdc117	8.22951	0.31937	0.256193	Fbxo4	3.17334	0.639317	-0.235668
Pigx	71.725	0.00149846	0.814309	Paxip1	14.24	0.930946	0.010788	Ugt2b38	0.301885	-0.129194	Nfxl1	0.509059	0.129752	Slc9a3	0.259809	-0.149544	Hba	#NUM!	#NUM!	Chga	0.0252162	0.401606	Syne1	3.86201	0.716323	0.144559	Tcn2	4.9916	0.581623	0.180737
Grip2	2.19667	0.0150178	-0.910289	Rmnd5a	19.25	0.057803	-0.203585	Mgll	0.0734237	0.310348	Acaa1a	0.243559	0.129694	Sec24c	0.102186	-0.133567	Ptk2	#NUM!	#NUM!	Bnip3	0.267683	0.400763	Ovol1	8.28204	0.0368198	0.537677	Tcn2	5.97623	0.450281	0.210531
Ablim2	2.365	0.0126773	-0.909951	Mov10	15.51	0.441488	0.161397	Acsm5	0.21733	-0.127737	Ahsg	0.411837	0.129592	Gimap9	0.252718	-0.163469	Npm1	#NUM!	#NUM!	Hnrnpc	0.316943	0.39957	Ap5b1	9.10216	0.508702	0.15882	Tcn2	3.15924	0.451999	0.386063
Phldb1	2.06	0.0339619	-0.909656	Ppm1j	3.48	0.380997	-0.388423	Cmas	0.307692	-0.127608	Plp2	0.439471	0.128231	Heatr1	0.372153	-0.432161	Vcl	#NUM!	#NUM!	Pdzrn4	0.246948	0.39838	Pex2	9.09461	0.51182	0.157796	Tcn2	4.12171	0.959914	-0.0188454
Abhd3	183.095	0.00299248	0.813416	Rhoc	96.51	0.467815	-0.108564	Rhot1	0.463151	-0.127289	Gjb1	0.00782283	0.127638	Nccrp1	0.781891	-0.0316551	Plch1	0.0836954	1.30453	Htr7	0.624117	0.396117	Oprk1	5.0672	0.0956998	0.547924	Aldh3b3	7.44238	0.536928	-0.161388
Hspb1	10.825	0.302687	0.807334	Tead3	1.78	0.671518	-0.114997	Gap43	0.470797	-0.126875	Rpl23	0.0116024	0.126852	Sh3tc1	0.26689	-0.136585	Synpo	0.0457599	1.23675	Spag9	0.288494	0.389696	Gm10125	8.26418	0.572312	0.144888	Aldh3b3	4.14513	0.746241	-0.119463
Zfp316	2.39333	0.0334087	-0.906957	Ppard	1.81	0.865787	-0.0665974	Pml	0.163251	-0.126836	#N/A	0.461691	0.126702	Arfgef1	0.350103	-0.143262	Dlgap4	0.178214	1.09332	Skt	0.164726	0.388436	Kat5	7.36276	0.052595	0.508404	Cd209c	4.04689	0.356547	-0.348946
Tubb6	11.205	0.0045728	0.806926	Peg3	2.04	0.122691	-0.536863	Dusp9	0.0530938	0.306659	Cyp4b1	0.390925	0.125556	Tmem116	0.135543	-0.402721	Arfgef2	0.162822	1.05711	Cgnl1	0.146423	0.387099	Rela	7.71778	0.0880632	0.447646	Aldh3b3	6.33967	0.111822	-0.422626
Dzank1	1.42333	0.0171761	-0.902006	Metrn	60.13	0.986742	-0.00313265	Glmp	0.120635	-0.126104	Rnf34	0.596227	0.12536	Akr1c19	0.641447	0.0406352	Chd7	0.356059	0.855123	Rps6kb2	0.223477	0.383278	Camk1d	5.76749	0.585277	-0.15662	Fbxo4	4.18892	0.939608	0.0279817
Fga	49.425	0.0595085	0.805595	Lmf1	60.14	0.0628731	0.392894	Dtx3l	0.0239508	0.296002	Tmx2	0.0043867	0.124992	Atp2b1	0.131214	-0.13664	Baz1a	0.0399391	0.853981	Eps8	0.347804	0.382386	Pcnx3	8.01616	0.144594	0.379546	Frmd4a	2.80647	0.926063	0.0566273
Slco1a6	192.95	0.0393189	0.805548	Ciao3	69.45	0.223313	-0.184256	Supt16h	0.199172	-0.125386	Dhrs13	0.198937	0.124504	Sclt1	0.214519	-0.13146	Fcho2	0.0669353	0.789095	Srrm2	0.342511	0.380559	Map3k11	7.95266	0.0334407	0.556197	Fbxo4	6.19364	0.192588	0.355046
Rbm41	4.02	0.0258055	-0.900886	Angptl4	62.43	0.95846	-0.0316312	Znrd2	0.267192	-0.125226	Tmem119	0.27903	0.124367	Trip12	0.296677	-0.0877975	Zcchc8	0.401025	0.764662	Srrm1	0.431532	0.380435	Steap2	8.36051	0.172736	0.348726	Chchd7	5.35553	0.845629	-0.0602567
Tmem109	96.3	0.0118666	0.804655	Dbf4	2.75	0.00575976	0.777688	Gnmt	0.445924	-0.125194	Rpl27	0.240366	0.124183	Akr1b10	0.0247342	-0.135648	Ppp1r12c	0.0158932	0.716883	Chd7	0.736622	0.378376	Steap2	5.86647	0.183264	0.379332	Mthfd1l	5.46614	0.7096	0.112655
Pkm	10.28	0.147221	0.804312	Daxx	16.57	0.326074	-0.175447	Stard3	0.286262	-0.125123	Snx13	0.300316	0.123801	Ank3	0.663532	-0.0542911	Slc45a4	0.185014	0.705999	Wdhd1	0.007207	0.374257	Camk1d	6.82101	0.0153759	0.638817	B830017H08Rik	3.02533	6.85829e-05	2.68138
Srl	4	0.0392732	-0.899422	Cd320	55.45	0.131236	0.299539	Uhrf2	0.292541	-0.124527	Las1l	0.283621	0.123788	Adgrf5	0.0899561	-0.142697	Niban2	0.0739149	0.691382	Slc12a3	0.154374	0.374088	Fam110b	6.77201	0.501195	0.175878	Chchd7	3.84727	0.215787	-0.485627
Dennd4b	1.495	0.0123031	-0.898733	Ipo4	43.15	0.990498	-0.00153873	Plin1	0.606788	-0.12424	Vta1	0.240896	0.123381	Arfip1	0.339299	-0.0966141	Tpi1	0.074319	0.680341	Sap30	0.121487	0.373389	Ehbp1l1	5.78977	0.182323	0.385221	Lyzl1	3.20089	0.0164273	-1.19547
Guca2b	3984.95	0.0385597	0.804048	Tm9sf1	144.91	0.194004	0.347308	Stx6	0.233442	-0.124231	Arrb1	0.0505269	0.123289	Evi5l	0.924212	0.0110568	Pdzk1	0.0904948	0.676691	Sec16a	0.164867	0.372686	Fam89b	6.94908	0.394955	0.221906	Hnrnpr	2.65839	0.00100141	2.66531
Il34	41.83	0.00340417	0.808159	Rec8	2.08	0.900009	0.0599931	C6	0.39225	-0.124139	Shpk	0.400763	0.123272	Isca1	0.43516	-0.121514	Rsl1d1	0.106006	0.667323	Tsc22d2	0.140806	0.370496	Znrd2	5.95434	0.0262486	0.629206	Gng11	3.81167	0.743619	0.130935
Mical2	2.74333	0.00912391	-0.895615	Irf9	19.24	0.0363415	-0.306412	Pnpo	0.196968	-0.123997	Lamtor5	0.120256	0.122253	Myo15b	0.101714	0.0944673	Agt	0.0649772	0.651944	Cgnl1	0.154545	0.370411	Steap1	8.71668	0.0596121	0.470519	Gal3st1	4.96174	0.0669003	-0.603524
BC004004	408.36	0.00179467	0.807759	Gmpr2	35.83	0.509522	0.0762874	Babam2	0.477557	-0.123722	Ctps1	0.00331206	0.121506	Gm5624	0.445311	-0.173483	Slc4a2	0.328426	0.648383	Khdrbs1	0.344165	0.365377	Ube2d-ps	8.49969	0.243641	0.29531	Ucn3	5.18905	0.0844568	-0.546842
Emc4	202.03	0.00196713	0.801275	Mdp1	50.61	0.276633	0.125272	Slc27a2	0.110085	-0.123695	Dnajc3	0.00211898	0.121369	Aamp	0.100114	-0.211516	Mcm3	0.00296547	0.647984	Rgl3	0.274598	0.362677	3300005D01Rik	6.2476	0.0124747	0.680404	Lyzl1	5.87786	0.367855	-0.253896
Srxn1	111.69	0.00425353	0.803959	Dhrs1	242.35	0.949412	-0.00802165	Eloa	0.495998	-0.123274	Mfsd9	0.393046	0.121311	Gm7694	0.414509	-0.096702	Gpatch8	0.130825	0.637716	Eif4b	0.407852	0.361632	Malat1	6.88134	0.279681	0.282124	Slx4	8.22321	0.491928	0.176767
Acot9	53.88	0.00351979	0.796317	Tmem161a	66.75	0.143466	0.219425	Ugt3a2	0.133558	-0.122835	Mettl26	0.175257	0.121113	Smim22	0.139564	0.16019	Ralgps2	0.0851967	0.62276	Ezh2	0.0843263	0.358577	Malat1	8.00035	0.371779	0.232214	Gng11	3.04201	0.213909	-0.658666
Bmp4	42.71	0.0289445	0.796125	Armc6	14.76	0.0351121	-0.278394	Slc5a2	0.391773	-0.122807	Mttp	0.136954	0.12085	Trpm3	0.727653	-0.0368954	Larp1	0.163557	0.615608	Specc1	0.0484237	0.357867	Fbxo5	8.67711	0.889205	0.0347248	Akr1c14	4.20173	0.693322	-0.14346
Samd1	3.73333	0.022335	-0.887296	Borcs8	75.02	0.200763	0.421089	Cdk16	0.163566	-0.122639	Hsph1	0.0393895	0.120454	Mthfsl	0.172874	-0.113042	Mybpc2	0.129688	0.595461	Gm28729	0.390187	0.357529	Mtrf1l	9.73385	0.494629	0.153945	Akr1c14	1.66531	0.471153	-0.715095
Tspan5	30.525	0.0422795	0.796121	Slc25a42	61.9	0.098016	0.352954	Fnta	0.131982	-0.122626	Nudt19	0.414973	0.120283	Hk2	0.155984	-0.610145	Uhrf1bp1	0.0195951	0.594563	Gm28729	0.390187	0.357529	Snx9	8.3487	0.320761	0.253764	Slx4	5.48703	0.182722	0.405297
Mcfd2	353.745	0.00216691	0.801778	Snx9	70.8	0.660596	-0.0622191	Svil	0.226093	-0.122513	Prr5	0.416021	0.119994	Capn2	0.346941	-0.0687269	Shroom3	0.0201927	0.590533	Arhgap32	0.128773	0.357398	Nudt5	7.6603	0.28276	0.281327	Slx4	6.35364	0.860427	-0.0467398
Tspan3	927.895	0.0105438	0.794185	Ranbp3	43.49	0.0141781	-0.422834	Flvcr2	0.0624667	0.29272	Dnajc16	0.524549	0.119661	Osbpl5	0.0693034	-0.206656	Bag3	0.0620446	0.585092	Rcsd1	0.0954061	0.35738	Neat1	8.71245	0.0186481	0.588955	Ndufv1	7.58873	0.833636	0.0549736
Fxyd5	12.555	0.0754535	0.793943	Wfdc17	33.79	0.0202612	2.86583	Podxl	0.455089	-0.122473	Slc4a4	0.196931	0.11914	Bin1	0.135852	-0.171006	Atp2b4	0.0405653	0.571673	Bcl2l13	0.323983	0.356909	Klf6	8.96297	0.262225	0.273352	Dnase1	3.57392	0.562947	0.249546
Ifitm3	49.105	0.0109392	0.793603	Nr2f6	162	0.323154	-0.141102	Ethe1	0.607667	-0.122258	Gls	0.035614	0.118729	Sec22b	0.739646	0.0225329	Ranbp3	0.176	0.56599	Srrm2	0.206926	0.353334	Frmd8	7.11309	0.0188887	0.616264	Gng11	3.27092	0.0259243	-1.07916
Ostc	108.19	0.000565931	0.799584	Use1	93.03	0.609619	0.123404	Mtnd4l	0.0484151	0.292635	Cox17	0.0518763	0.117772	Dpysl2	0.185329	-0.209026	Triobp	0.197904	0.56388	Cgnl1	0.166934	0.352777	Pold2	7.5823	0.197554	0.337945	Ndufv1	5.99117	0.00337113	0.831728
Msmo1	45.37	0.00276664	0.794922	Ocel1	14.99	0.471582	-0.0926237	Mtco1	0.350672	-0.121669	Eif4g1	0.0145851	0.117558	Lgals9	0.789672	0.0249874	Prpf40a	0.446188	0.559747	Naa30	0.193255	0.350283	Tigd3	7.43452	0.208268	0.329833	Gstp1	0.91572	0.444761	1.01781
Timeless	4.255	0.0611972	1.0294	Dyrk1b	11.41	0.630306	-0.119858	Ivd	0.201007	-0.121467	Lgmn	0.0585123	0.117201	Emd	0.0984385	-0.133801	Zcchc8	0.337544	0.552934	Irs2	0.353929	0.349675	Dpf2	8.10785	0.0481098	0.513455	Gstp1	1.95767	0.456274	-0.649857
Ccdc148	3.22	0.0158659	-0.87863	Braf	6.78	0.990631	0.0013198	Phb	0.606119	-0.121312	Orai3	0.517431	0.11703	Esrra	0.766038	-0.0389224	N4bp1	0.0223313	0.546996	Vmn2r92	0.660482	0.347705	Dhtkd1	7.64725	0.151458	0.376065	Dnase1	6.28912	0.0112759	0.688188
Csrnp3	3.11333	0.00919015	-0.877931	Cd52	61.71	0.0245663	2.83356	Esyt2	0.223168	-0.120829	Hsp90aa1	0.0422196	0.116884	Acap2	0.0105423	-0.206843	Slk	0.0584579	0.546796	Srrm2	0.146032	0.347142	Upf2	5.53567	0.538385	0.18443	Dnase1	7.27298	0.943775	0.018413
Sdf2	136.08	0.00187595	0.790596	Hltf	10.92	0.597983	0.0783083	Tnfaip2	0.174594	-0.120737	Cox6c	0.180679	0.116763	Gtpbp1	0.378244	0.0565529	Pla2g4a	0.144245	0.542485	Stmn1	0.0680511	0.346035	Ykt6	8.00015	0.298072	0.270571	Dnase1	8.90502	0.119772	0.381915
Tmem33	265.655	0.000783518	0.792717	Prpf6	32.22	0.393201	-0.0795475	Ubtd1	0.273539	-0.120609	Uqcrh	0.242798	0.116581	Alyref	0.590906	-0.0634089	Arhgap27	0.329104	0.538976	Lpin2	0.0837609	0.345893	Pola2	6.52158	0.307238	0.269471	Cfap58	2.64311	0.000910566	2.60483
Tuba1c	37.515	0.0015353	0.784945	Rgs19	3.01	0.0527966	-0.636737	Actc1	0.112712	-0.120426	Guca2b	0.433749	0.116475	Clta	0.126271	0.529294	Akap12	0.0124064	0.537184	Klc4	0.401002	0.344968	Capn1	8.03169	0.0145484	0.638264	Dnase1	7.10872	0.152509	0.374286
Smim4	743.325	0.0222948	0.782481	Abhd3	208.99	0.163788	0.422917	Uqcc2	0.352848	-0.12039	Ptpn13	0.26533	0.116047	Stxbp1	0.140152	0.253564	Bicd1	0.183358	0.526783	Bcl2l13	0.353121	0.343951	Syvn1	8.52142	0.103373	0.412425	Akr1c14	3.02897	0.0821986	-0.934124
C8g	111.22	0.0121733	0.782101	Snrpd1	78.28	0.0523378	0.972864	Arhgef18	0.414307	-0.119971	Fam114a2	0.277041	0.116038	Obp1a	0.00508893	0.810235	Tmub2	0.0207067	0.52644	Snrnp27	0.290611	0.342501	Mrpl49	7.31122	0.612696	0.132259	Gstp1	6.8507	0.408759	0.215532
Tmem189	327.52	0.0105185	0.780557	Tchp	8.46	0.267811	-0.33012	Gm11992	0.372085	-0.119868	Mkrn2	0.367612	0.115914	Mttp	0.163706	-0.0796667	Afdn	0.012089	0.524726	Znf827	0.244811	0.340963	Fau	3.60747	0.113663	0.686939	Akr1c14	4.52907	0.0501038	-0.679867
Ten1	27.575	0.00791188	0.779676	Tsc2	39.98	0.729497	-0.0507154	Macroh2a1	0.266131	-0.119589	Pvalb	0.0899082	0.115871	Rdh11	0.0887708	-0.207174	Afdn	0.012089	0.524726	Ntan1	0.250998	0.340461	Vps51	7.13843	0.183294	0.347962	Dnase1	6.28098	0.220677	0.329281
Alg14	36.745	0.00119007	0.784574	Rpl3l	5.45	0.796818	-0.212372	Nf1	0.290044	-0.11941	Nbeal2	0.323495	0.115585	Myh11	0.095689	-0.179833	Rb1	0.338421	0.515454	Ntan1	0.250998	0.340461	Serac1	8.22207	0.431196	0.202611	Gstp2	6.02279	0.614534	-0.138805
Vmp1	235.015	0.00174093	0.784441	Slc9a3r2	44.52	0.0275169	-0.556517	Dkc1	0.257841	-0.119362	Tma7	0.120055	0.115321	Map3k4	0.274766	-0.181465	Ctps1	0.0122193	0.512981	Tgoln1	0.186554	0.338973	Zfpl1	6.25387	0.416662	0.218479	Gstp2	4.19962	0.0751274	-0.650011
Notum	21.955	0.0292266	0.777586	Puf60	130.78	0.274178	-0.128775	Sec16a	0.250744	-0.119109	Frmd4b	0.229345	0.114282	Metap2	0.265544	-0.0801045	Actb	0.0219545	0.507364	Traf5	0.36245	0.33773	Cdca5	6.10413	0.0902523	0.467114	Akr1c14	2.72526	0.434867	-0.481881
Arhgap44	3.01333	0.00428611	-0.871279	Golga2	15.19	0.0423605	-0.226822	Polr2h	0.126854	-0.118977	Erp29	0.0227668	0.11413	Kng1	0.775548	0.0917056	#N/A	0.584067	0.507163	Chd3	0.335715	0.33748	Naaladl1	5.17644	0.83646	-0.0659259	Akr1c14	6.04304	0.595166	-0.145987
Gchfr	194.34	0.00388996	0.777528	Uck1	128.4	0.759107	-0.0395521	Mep1b	0.141048	-0.118487	Pex11a	0.339673	0.113971	Sbds	0.0917923	-0.207278	Cobll1	0.242784	0.505838	Rrbp1	0.370324	0.334482	Snx15	7.79422	0.81657	0.060541	Gstp3	5.18662	0.260906	-0.355611
Ly96	49.82	0.00449046	0.777512	Scin	1.66	0.534652	-0.493523	Acat1	0.576514	-0.118317	Sar1a	0.282187	0.113514	Arg2	0.96305	0.000139146	Fxr2	0.0644707	0.497751	Rnf123	0.156698	0.33313	Arhgap12	9.01974	0.191386	0.317071	Sec14l3	5.09392	0.159806	0.458565
Ldha	2180.28	0.00609162	0.77812	Ikzf4	2.92	0.62866	0.142522	Me1	0.224518	-0.118265	Abl2	0.323912	0.113466	Ngp	0.465748	-0.101583	Rps6ka5	0.0737273	0.496532	Srrm2	0.2473	0.329218	Arl2	8.27951	0.170652	0.352045	Gstp3	8.70639	0.0178876	0.593175
Sgk1	39.175	0.128004	0.773393	Mien1	598.15	0.0640664	0.848193	Aldh1a1	0.0341657	0.28821	Ugt2b37	0.416446	0.113451	Prdx6	0.780715	-0.032668	Aadat	0.169156	0.495456	Eif4g3	0.183733	0.328728	Batf2	3.22644	0.199003	-0.629993	Gstp3	7.04505	0.928514	-0.0233459
Slc16a13	92.045	0.00129916	0.779346	Axl	4.63	0.790001	0.0973057	Osbpl5	0.576958	-0.117925	Creld1	0.21634	0.113158	Akap1	0.889462	0.0104622	Gorab	0.0581398	0.491385	Rmdn3	0.253414	0.327238	Zfp444	6.19217	0.949596	0.017114	Bet1	4.78062	0.141112	-0.496234
Nhp2	160.52	0.00332629	0.777273	Tgfb1	1.24	0.595325	0.222397	Hpd	0.531823	-0.117728	Gpd1	0.00176651	0.112628	Bak1	0.292816	-0.313281	Gorab	0.0581398	0.491385	Acaca	0.182599	0.326467	Zfp444	8.40937	0.151436	0.365887	Cabp2	8.11891	0.273461	0.283465
Ilvbl	87.32	0.00996512	0.76741	Ccdc97	20.31	0.0278446	-0.28329	Cd36	0.153892	-0.117368	Actn2	0.267412	0.112578	Casp6	0.120454	-0.248366	Abcc5	0.0193391	0.490153	Nudc	0.198572	0.32631	Ubxn2b	7.8719	0.114557	0.41281	Cabp2	6.0466	0.589837	0.148497
Ptprs	1.59667	0.0258011	-0.860638	Zfp40	4.9	0.113751	-0.225765	Ca2	0.427941	-0.115792	Cln3	0.389036	0.11235	Ampd3	0.612538	-0.173096	Abcc5	0.0193391	0.490153	Ahcyl2	0.17389	0.321749	A230108P19Rik	4.84126	0.381796	-0.292325	Cabp2	3.30079	0.139701	0.722163
Igsf5	122.245	0.00138754	0.772533	Akap8l	89.95	0.0453592	-0.392972	Khdrbs1	0.126516	-0.115517	Sqstm1	0.228482	0.112322	Polr2j	0.640744	0.0408394	Camk2g	0.051396	0.485799	Srrm2	0.276247	0.320805	Echdc3	8.04353	0.202577	0.331058	Mtfp1	4.71375	0.363101	-0.308747
Hspa5	936.77	0.00639792	0.771298	Shh	0.65	0.595574	-0.218612	Skap2	0.369241	-0.115415	Klk1	0.366528	0.112279	Dld	0.222491	0.232695	Phf20	0.51233	0.485119	Puf60	0.56528	0.319089	Rb1cc1	8.91531	0.358019	0.224997	Dnajc27	4.28994	0.17135	-0.491852
Abhd2	4.37	0.0931851	0.965417	Pdcd2l	58.41	0.878225	0.0167768	Fhod3	0.315997	-0.115269	Pdk4	0.716235	0.11211	Hsd17b10	0.473071	0.117754	Stard3nl	0.0626561	0.484916	Rrbp1	0.239849	0.318879	Gpha2	2.44032	0.350419	-0.677149	Cabp2	5.75508	0.603831	0.150064
Eef2k	2.10667	0.0131064	-0.855034	Gtf2f1	40.72	0.0398096	-0.254358	Mtres1	0.30896	-0.115027	Il6st	0.152959	0.111879	Ube3a	0.331929	-0.139343	Fermt2	0.225515	0.483837	Carmil1	0.199417	0.318458	Ppp2r5b	8.24817	0.116683	0.404087	Mtfp1	4.60438	0.73569	0.116625
Tmem19	146.93	0.00825038	0.762677	Clpp	294.77	0.0450442	0.300753	Dis3l	0.308207	-0.11486	Prodh2	0.103766	0.111672	Tcof1	0.728187	-0.0309353	Nccrp1	0.0637551	0.480827	Tsc2	0.16221	0.31835	Atg2a	7.76136	0.515334	0.170007	Ly75	5.29147	1.29619e-12	2.58515
Cdk5rap1	28.85	0.044938	0.760497	Alkbh7	69.28	0.230862	0.386522	Aven	0.0503683	0.284754	Aacs	0.0863095	0.111633	Cckar	0.435934	-0.129146	Kmt2d	0.41596	0.480621	Mapt	0.215428	0.316096	Gm20619	6.07125	0.738618	-0.0914231	Lyzl1	3.0978	0.00496952	1.66749
Acox2	76.945	0.0122479	0.760183	Dennd1c	3.71	0.385919	0.170264	Mtch2	0.454803	-0.114429	Med12	0.291869	0.111615	Dctn1	0.527722	-0.0665732	Ulk1	0.139201	0.472947	Pdlim2	0.0577743	0.314857	Mir194-2	4.2117	0.226717	-0.438788	Cabp2	3.15165	0.00829669	-1.36278
Kif20b	3.54	0.299167	0.944298	Med6	26.98	0.556234	0.073508	Unc93b1	0.0311943	0.281299	Higd1a	0.042124	0.111362	Prkcsh	0.100591	-0.140065	Rps6	0.568601	0.469629	Smc1b	0.229802	0.314207	Mir194-2	6.93162	0.0293014	0.571464	Akr1c14	2.8203	0.00264468	-1.85219
Sumo3	134.627	0.00148016	0.765451	Prkd1	0.66	0.721527	-0.268986	Traf7	0.858	-0.113756	Atp5if1	0.231379	0.111011	Serpinb9	0.761468	-0.0263494	Ssh1	0.0743503	0.466076	Srrm2	0.291459	0.314184	Ddx56	7.10612	0.470267	0.188404	Lyzl1	3.76476	0.330104	-0.392792
Crip2	17.85	0.0286475	0.755654	Cse1l	27.38	0.888626	-0.0195531	Elac2	0.120062	-0.113545	Tsen34	0.33072	0.110552	Serpinb8	0.722744	0.0437382	Rps17	0.0244576	0.465925	Srrm2	0.389631	0.312917	Tmed4	7.75103	0.569611	0.148637	4930470H14Rik	1.99391	0.0732264	-1.59052
Pacs1	3.61667	0.00901044	-0.842089	Naa20	96.94	0.228912	0.169526	Anapc2	0.0200572	0.281023	Rps9	0.0328532	0.110487	Serpinb6b	0.163194	-0.239944	Sp110	0.273062	0.455785	Col14a1	0.0354744	0.311278	Ehd1	8.46566	0.272192	0.278659	Akr1c14	3.30621	0.0119134	-1.21545
Mfsd4b1	269.34	0.0226847	0.755143	Prkra	10.84	0.462994	-0.0804816	Cpm	0.538198	-0.11337	Lamp2	0.0118958	0.110227	Prdx4	0.64095	0.0820815	Znf185	0.0705406	0.454431	Add1	0.378852	0.310567	Zfp667	7.88085	0.484948	0.182014	Hnf4g	3.12548	0.0134283	-1.2783
Gc	216.23	0.192903	0.754727	Fkbp7	4.63	0.700685	0.14835	Kank4	0.808224	-0.113338	Zfand3	0.314698	0.110218	Diaph1	0.379469	-0.130452	Zc3h4	0.0165802	0.450307	Cavin2	0.164491	0.309967	Ogdh	9.06974	0.160538	0.339017	Akr1c18	5.63783	0.265058	-0.327311
Cyp2d22	67.32	0.0192638	0.754648	Plekha3	21.93	0.517298	-0.0787147	Cox7a1	0.37294	-0.113254	Cry2	0.267363	0.110174	Eftud2	0.42057	-0.123213	Rad23a	0.16339	0.447374	Cavin2	0.164491	0.309967	Dab2	3.45654	0.102033	0.755365	Lyzl1	1.55527	0.410342	0.914133
Slc22a28	185.465	0.00651327	0.752653	Ykt6	30.85	0.6961	0.0527585	Trmu	0.31716	-0.113229	Rpl14	0.0944049	0.109362	Ercc2	0.211024	-0.312829	Utp15	0.0104357	0.44702	Cgnl1	0.235578	0.309313	Dab2	6.15065	0.418615	0.220342	Sec14l2	4.32251	0.467255	-0.25939
Sox12	3.57333	0.00307968	-0.836611	Baz1b	10.22	0.0680958	-0.230297	Kti12	0.283427	-0.113022	Dhrs4	0.211285	0.109232	RO60	0.324095	-0.0709844	Atp13a1	0.197947	0.446098	Hbb-bs	0.506827	0.308623	Usp6nl	8.60682	0.408829	0.207314	Lyzl1	4.06947	0.604384	-0.194025
Plin5	20.295	0.00932868	0.751535	Pex6	40.51	0.232184	-0.202176	Coasy	0.179733	-0.112732	Shc1	0.226868	0.109112	Pik3r2	0.293066	-0.11163	Casc3	0.419571	0.444045	Ank3	0.243425	0.30743	Zfp583	5.02232	0.0755884	-0.579834	Akr1c18	4.3284	0.230469	-0.427725
Phlda2	107.39	0.0034052	0.762809	Mrpl2	194.15	0.0411449	0.333143	Pank4	0.166557	-0.112701	Ephx2	0.353624	0.108549	Mapk12	0.16127	-0.238741	Larp1	0.324639	0.441809	Fcho2	0.0481817	0.30477	Men1	7.93219	0.68204	0.106613	Penk	3.46281	0.694492	-0.175693
Clip2	1.57333	0.0238108	-0.832452	Mea1	177.1	0.12027	0.343765	Vdac3	0.369038	-0.112603	Chpt1	0.100987	0.108403	Galnt1	0.878555	0.00617739	Eif4b	0.0074711	0.440413	Rhox6	0.219466	0.303281	Map4k2	9.09223	0.00197218	0.751777	Penk	4.73312	0.0797036	-0.596465
Hsd17b12	153.425	0.00498483	0.759859	Gnmt	65.08	0.691357	-0.0685576	Setd1a	0.965027	-0.112602	Plod2	0.16526	0.108328	Lyz2	0.00338017	0.769843	Tet3	0.268432	0.439276	Ecpas	0.257166	0.30317	Usp6nl	3.78965	0.170137	0.563045	Cd209g	5.1093	0.357455	-0.295323
Hnrnpa0	4.44	0.0195185	-0.82981	Kdelr1	118.03	0.483437	0.19777	Arid1a	0.19657	-0.112351	Mindy1	0.354557	0.108152	Aip	0.169745	-0.22229	Dmxl2	0.0449881	0.437394	Sec62	0.480063	0.303165	Usp6nl	6.66029	0.83249	0.0554907	4930548J01Rik	3.40057	0.585086	-0.249506
Mfsd3	21.96	0.0077306	0.749026	Tmem143	14.64	0.132713	0.219476	Tars3	0.324411	-0.112296	Tmem176a	0.212819	0.107949	Flot1	0.257402	-0.101593	Dmxl2	0.0458472	0.436793	Eif4g1	0.132217	0.300551	Alkal1	5.15317	0.365431	-0.288612	Gm30570	4.73673	0.0183023	0.822285
Nt5e	30.2867	0.010609	0.748124	Ggct	185.36	0.538671	0.285942	Hykk	0.260209	-0.112139	Wdr13	0.318344	0.107801	Slc22a1	0.829753	-0.0393826	Clock	0.146893	0.435849	Lsm12	0.155426	0.300471	Zfp78	9.62846	0.768389	0.0670643	4930548J01Rik	3.80415	0.05412	-0.770367
Ddx39a	63.18	0.00137811	0.7504	Jag2	3.35	0.295487	0.832792	Pam16	0.623923	-0.1121	Fkbp5	0.126318	0.107289	Phlda2	0.231658	-0.172497	Pcyt1a	0.0721215	0.43362	Psmd2	0.181612	0.30005	Sdcbp	7.70003	0.146669	0.380441	Penk	4.95353	0.0109487	-0.841424
Mirt2	16.325	0.0343781	0.745826	Btbd6	20.78	0.0352817	-0.268248	Ndufb9	0.24402	-0.111853	Mcrip2	0.0892777	0.107161	Atox1	0.459634	-0.0724676	Knop1	0.0369113	0.433532	Mocs3	0.596573	0.299167	Zfp28	7.75279	0.0746571	0.467942	Akr1c13	3.4776	0.75885	0.137368
Zfp964	4.41	0.012305	-0.824683	Nudt14	91.38	0.0322219	0.520966	Sec14l1	0.515301	-0.111604	Bnip1	0.197024	0.107019	Aida	0.0359281	-0.207317	Lrrfip1	0.0584639	0.429593	Psma1	0.699815	0.29878	Dab2	7.88683	0.63418	0.124008	4930548J01Rik	3.79812	0.0810508	0.719463
Gm20412	11.245	0.106852	0.745744	Epdr1	23.77	0.936617	0.0645	Ubxn7	0.446127	-0.111522	Mgst1	0.252909	0.10701	Abca14	0.012016	0.766278	Ilf3	0.0738619	0.428946	Rnd2	0.364262	0.298251	Rasgrp2	2.82829	0.411964	0.498048	Mterf1b	2.98485	0.850639	-0.10293
Mfge8	24.87	0.0536633	0.745686	Flii	35.91	0.967162	0.00485275	Pfdn5	0.228407	-0.111432	Ca3	0.284992	0.106914	Prpsap1	0.0959788	-0.207834	Zbtb7a	0.167226	0.428452	Pdcd11	0.127486	0.297628	Rasgrp2	5.14374	0.0354322	0.684421	Rad9a	5.8655	0.750419	-0.0900227
Tubb5	13.12	0.00125636	0.749632	Top3a	6.13	0.570321	-0.0961416	Tpm3-rs7	0.317229	-0.111432	Fuca1	0.16086	0.106174	Col1a1	0.00505547	0.764597	Slc9a3r1	0.119534	0.428413	Srrm2	0.261514	0.296246	Rasgrp2	5.69512	0.796986	0.0750401	Rad9a	0.935182	0.498493	0.896805
Tmbim4	1609.99	0.00473687	0.748011	Atg4d	64.19	0.200781	-0.163895	Frg1	0.383767	-0.111429	Rab11fip1	0.42969	0.105829	Psmb1	0.0827286	-0.191986	Atg2a	0.113236	0.423696	Golga5	0.184337	0.291403	Ppia	8.57371	0.651933	0.113417	1700025G04Rik	3.9196	9.32048e-08	2.47705
Ssr2	239.265	0.00738249	0.742212	Qtrt1	17.68	0.684351	-0.0519825	Mmgt1	0.235211	-0.111313	Rsl1d1	0.0741267	0.10554	Hdac1	0.947364	-0.00304592	Bin2	0.0268945	0.422009	Rap1gap	0.0322904	0.291357	Nrxn2	6.09649	0.238761	0.323556	4930548J01Rik	8.06868	0.741866	0.0852902
Jagn1	112.69	0.00238929	0.743143	Hdgfl2	49.5	0.00315181	-0.423008	Tle3	0.382643	-0.111182	Spata5	0.0238922	0.105496	Map2k3	0.588443	-0.104662	Usp20	0.122448	0.419038	Rap1gap	0.0322904	0.291357	H2afv	8.69755	0.271421	0.274301	Gm30570	4.04942	0.0814421	0.67317
Pla2g7	19.75	0.0308907	0.741876	Chaf1a	2.56	0.381534	0.209612	Memo1	0.334572	-0.111077	Reps2	0.225701	0.105417	Ndufb11	0.526385	-0.211513	Camsap3	0.0362009	0.416454	Kbtbd11	0.15814	0.290668	C9	5.53228	0.499435	0.202608	Lyzl1	3.21015	0.201392	-0.628566
Vill	60.14	0.0440869	0.740417	Adprh	13.65	0.481384	-0.0777422	Ppwd1	0.58031	-0.110688	Atp5pf	0.38902	0.105279	Flrt3	0.0576912	0.756671	Paxbp1	0.0546581	0.415279	Dido1	0.431738	0.29047	Fxyd2	6.40504	8.0966e-12	1.96389	Penk	5.06844	0.466061	-0.235213
Dbi	6158.78	0.0234998	0.740056	Tmem39a	21.51	0.688698	0.0536151	Cers2	0.00657982	0.280536	Enpp6	0.232692	0.104742	Sypl1	0.154847	0.218821	Ezh2	0.0960596	0.410798	Crb2	0.0655213	0.290109	Mir1893	8.69833	0.704693	0.0943451	Penk	3.07598	0.0974315	0.907999
Tppp	1.48667	0.0126603	-0.813242	Timmdc1	6.06	0.267107	0.251463	Abcd1	0.27881	-0.109988	#N/A	0.00560781	0.104715	Sema4d	0.201815	-0.236821	Chga	0.00573698	0.410459	Aadat	0.3626	0.289532	Epc1	8.29105	0.603435	0.133068	Mir6985	5.64173	0.912668	0.0322342
Gjb1	92.68	0.00230134	0.743782	Mcm2	11.97	0.0426466	0.461444	Ggct	0.2417	-0.109932	Hnrnpa2b1	0.360546	0.104632	Gsto1	0.7834	-0.018485	Ahdc1	0.184002	0.408764	Afap1	0.330542	0.288592	Ccm2	8.55092	0.277265	0.274061	4930548J01Rik	5.49822	0.0727481	-0.538848
Mydgf	120.56	0.00282863	0.737246	Tpra1	85.27	0.115966	0.223276	Pm20d1	0.295541	-0.109699	Entpd5	0.223726	0.104532	Man2b1	0.221487	0.109387	Vcan	0.0119979	0.404831	Srrm2	0.454199	0.287547	Pitrm1	8.36862	0.32439	0.251733	4930548J01Rik	5.26784	0.4506	0.238254
Tspan31	227.685	0.00360159	0.731069	Nab1	25.87	0.403739	-0.118282	Pus1	0.0105402	0.272293	Tax1bp1	0.00227282	0.104516	Sod3	0.230669	-0.144668	Pnpla6	0.0389932	0.404001	Trim33	0.110662	0.287374	Shroom4	3.5276	0.216879	-0.538082	Mterf1b	2.59998	0.370126	0.616418
Bst2	18.335	0.0130351	0.731948	Adgre5	4.81	0.343315	-0.41811	Macroh2a2	0.146803	-0.10961	Mblac2	0.545032	0.103963	Rpl21	0.0984014	0.104608	Gys1	0.31922	0.400807	Larp1	0.327548	0.284262	Sem1	7.67567	0.481884	0.184222	Mir6985	8.3417	0.383267	0.222918
Cdc42ep2	4.70333	0.0571085	0.88389	Il17ra	23.54	0.0208764	0.511127	Rbm10	0.0526431	0.27001	Ttc1	0.263698	0.10357	Gclm	0.488533	0.0645987	Akt1s1	0.212521	0.400701	Hbb-bs	0.572903	0.283232	Tbrg4	7.46623	0.486663	0.181941	Mterf1b	3.92071	0.442195	-0.298635
Alg3	51.93	0.00288614	0.731963	Lamb1	25.8	0.827607	0.038913	Tsc22d1	0.0836377	0.268883	Srp9	0.146127	0.103139	Hgd	0.640838	0.0535467	Kiaa1109	0.395569	0.399149	Trim24	0.370146	0.281539	Pfkp	7.00882	0.250658	0.300442	Akr1c12	5.86188	0.583783	0.155337
Snrpd3	128.725	0.0012714	0.731171	Kcnn1	4.97	0.608533	0.0830503	Pgls	0.244016	-0.109421	Slc18b1	0.107322	0.102937	Amacr	0.559982	0.0660065	Ttr	0.296651	0.398224	Dicer1	0.278283	0.281422	Zim1	6.27515	0.0465092	0.53975	Gm5766	7.08962	0.463052	0.191644
Srgn	12.94	0.0349606	0.730913	Arrdc2	9.06	0.238595	-0.259926	Echs1	0.501175	-0.109248	Mettl7b	0.103336	0.102925	Kif1c	0.194225	-0.126218	Ube2e2	0.00583637	0.395981	Sipa1l1	0.271952	0.28097	Rictor	8.19938	0.167853	0.355805	4930548J01Rik	7.77659	0.269773	0.288695
Hsp90aa1	249.44	0.00877062	0.730054	Cd36	553.76	0.531998	-0.661823	Selenbp1	0.146665	-0.109125	Tmem134	0.40626	0.102911	Vps26c	0.167974	-0.0704565	Nectin2	0.287385	0.395152	Sec62	0.368055	0.280762	Celf2	2.41779	0.88942	-0.0993139	1110015O18Rik	6.06088	0.612656	0.139724
Alg5	86.585	0.00354278	0.727753	Map2k7	17.56	0.656961	0.0523694	Gatad2a	0.0222934	0.266365	Gpcpd1	0.352695	0.102697	Kl	0.8996	0.0243033	Cavin2	0.104521	0.394292	Srrm2	0.366125	0.278232	Peg3	4.76936	0.317555	0.340188	4930548J01Rik	3.89361	0.177356	-0.526267
Plin2	235.385	0.0102736	0.727423	Timm44	51.97	0.741743	0.0362339	Ssr1	0.180278	-0.108657	Hhatl	0.173136	0.102544	Agpat1	0.509757	-0.146289	Eif3g	0.145804	0.393615	Fbxo3	0.391877	0.277319	Rab18	8.55221	0.349024	0.236112	Mterf1b	3.63066	0.149656	-0.606581
Prkab2	4.20333	0.00632913	-0.799131	Ap2a2	160.29	0.899419	0.0155358	Rbmxl1	0.504519	-0.108312	#N/A	0.186228	0.102136	Map3k5	0.211363	-0.104628	Mink1	0.148473	0.392765	Eif4b	0.11096	0.276477	Ezr	8.22857	0.434203	0.201126	Gm5766	4.9422	0.113009	-0.523432
Cr1l	74.525	0.00180485	0.725507	Pnkp	48.59	0.389242	-0.104766	Vps18	0.187822	-0.108039	Pabpc1	0.00355084	0.10195	Scarb2	0.2051	-0.33122	Ankrd17	0.198086	0.390933	Foxg1	0.347243	0.275745	Dlx6	3.9109	0.842278	-0.0774335	Mterf1b	2.15283	0.854453	0.152096
Pcsk4	10.945	0.0893082	0.725126	Med25	75.89	0.779166	-0.046554	Ift81	0.100132	-0.10787	Abca3	0.0152023	0.101606	Grcc10	0.24923	0.0972175	Aven	0.147307	0.38883	Sec61b	0.35746	0.275626	Celf2	7.00962	0.860623	0.045798	Mterf1b	2.25497	0.532358	0.49112
Agpat2	75.55	0.0116361	0.724329	Bcam	8.21	0.421793	-0.259544	Myl6	0.160376	-0.107695	Dlgap4	0.461999	0.10159	Phb2	0.469062	0.137892	Srrm2	0.532413	0.38847	Reps1	0.373341	0.274112	Osmr	5.21387	0.661096	0.139462	Akr1c12	4.88729	0.478238	-0.234882
Slc5a11	114.575	0.00328521	0.72399	Clptm1	265.79	0.103081	0.47187	Ptpn1	0.374428	-0.107682	Ltn1	0.426423	0.101498	Polr1a	0.16721	0.380614	Ccdc102a	0.0807563	0.386128	Safb	0.194817	0.273768	Dlx5	4.31855	0.436628	0.281353	Lif	4.2821	0.0187817	0.874677
Tmem120a	303.67	0.00935537	0.720884	Relb	3.39	0.146503	-0.432059	Dlg3	0.335669	-0.107225	Pank1	0.391385	0.101122	Atp5if1	0.139772	0.448758	Efcc1	0.00455981	0.385948	Nexn	0.272469	0.273479	Prdx5	8.83956	0.109027	0.395682	Lif	5.21173	0.0119534	0.816288
Alg12	14.055	0.00471165	0.720147	Tomm40	110.69	0.572819	0.070451	Idh2	0.335215	-0.107217	Myo1b	0.283301	0.101034	Terf2	0.237077	-0.14478	Hcfc1	0.0168305	0.385655	Igdcc3	0.71368	0.272982	Esrra	8.81421	0.640422	0.1152	Mterf1b	2.58565	0.445814	0.511359
Aldob	17158.7	0.0242321	0.717103	Apoe	2570.36	0.0276321	-0.689988	Pgrmc1	0.426166	-0.10716	Txn	0.435348	0.101034	Rps24	0.0528813	0.735868	Zhx1	0.425756	0.384762	Leo1	0.41396	0.272332	Esrra	5.54658	0.166791	0.416248	Akr1c12	4.28498	0.438719	-0.278243
Gsta3	130.39	0.00560976	0.717548	Hbp1	109.24	0.604026	-0.0998657	Xrcc6	0.842285	-0.107044	Selenof	0.191829	0.100663	Col15a1	0.153354	0.105234	Ahi1	0.0151365	0.384167	Gapvd1	0.139188	0.271964	Bad	8.74819	0.414838	0.202374	4930548J01Rik	3.32836	0.201855	-0.60002
Bcap31	424.25	0.00586966	0.713168	Cdkn1b	5.23	0.00465741	-0.566733	Cdh16	0.580554	-0.106951	Hdhd2	0.339262	0.100361	Ddt	0.193454	-0.303043	Slk	0.206789	0.382999	Lrba	0.604924	0.270344	Sdhaf3	7.56628	0.655842	0.116622	Lif	4.25208	0.0137765	0.927843
Tubb4b	292.665	0.0101858	0.715004	Ap1m1	94.68	0.853075	-0.0286839	Amacr	0.395135	-0.106764	Pop1	0.440479	0.100073	Cpsf2	0.153117	-0.180393	Plekhh1	0.175165	0.382247	Zcchc8	0.356691	0.270204	Ppp1r14b	7.2578	0.13052	0.395682	Lif	7.74632	0.00206072	0.81463
Pdia4	195.09	0.00229829	0.718597	Rab8a	72.5	0.0741334	-0.203788	Glyat	0.201585	-0.106688	Ubxn7	0.396207	0.0990114	Psmd4	0.652094	0.0447457	Srrm2	0.101976	0.381628	Cgnl1	0.26957	0.2693	Fkbp2	9.56865	0.736959	0.0769603	Pira6	3.71898	0.508323	-0.269781
Rasa3	3.85	0.0293702	-0.785174	Hmgn2	60.43	0.043691	0.406938	Nphs2	0.561162	-0.1065	Kpna3	0.169149	0.0988428	Pkd2	0.315791	-0.111625	Vcp	0.187511	0.380164	Cend1	0.34707	0.267955	Tox	6.90223	0.0790168	0.460371	Lif	3.88381	0.0143218	1.00665
Arhgap4	4.90667	0.0316864	-0.784962	Fam32a	81.87	0.568428	-0.0605178	Tmco3	0.263508	-0.10634	AI182371	0.268815	0.0988118	Exoc7	0.439408	-0.0531994	Tor1aip1	0.34018	0.376893	Sptb	0.609527	0.267359	Dnajc4	7.472	0.142552	0.384575	Penk	3.11344	0.539936	0.320985
Tm4sf1	24.645	0.0838802	0.71205	Elf3	12.96	0.926982	0.0170041	Acsm1	0.369001	-0.106121	Wls	0.216254	0.0986382	Dhx15	0.990054	0.0025165	Map1b	0.174993	0.376278	Mtdh	0.471105	0.266604	Nudt22	7.80715	0.123419	0.403317	Akr1c12	6.91	0.922351	-0.0253956
Acot8	104.56	0.00697455	0.709557	Stard3nl	88.72	0.130814	0.290512	Zc3h12c	0.286912	-0.106049	Dnajb12	0.223593	0.0985556	Purb	0.15	-0.255811	Herc2	0.0447532	0.376163	Usp10	0.299527	0.265039	Stip1	9.26781	0.0644742	0.438771	Grk2	5.58546	0.593902	0.158725
Guk1	221.77	0.00544703	0.708114	Stk11	37.39	0.482724	-0.166359	Afmid	0.246368	-0.105959	Ttc39b	0.610061	0.098509	Aoah	0.320893	0.0852695	Bcl7a	0.0107221	0.37528	Afdn	0.212204	0.264512	Celf2	3.90802	0.84386	0.0774478	Akr1c12	3.9457	0.112835	0.626026
Emc7	35.525	0.00306645	0.708933	Atp5d	1624.11	0.140657	0.322445	Eif3m	0.554014	-0.105907	Psmd14	0.025332	0.0983139	Nmi	0.43761	-0.0926707	#N/A	0.299321	0.375219	Larp4	0.363912	0.263588	Pcmtd1	9.35972	0.458463	0.173729	Akr1c12	2.66203	0.952279	-0.0386366
Cideb	589.205	0.00647215	0.707261	Ppp5c	76.84	0.966835	-0.00627298	Agpat5	0.0987281	0.264132	Ugt1a7	0.305225	0.0980315	Slc6a6	0.171925	-0.104683	Ybx1	0.124143	0.374367	Nolc1	0.157234	0.26352	Flrt1	5.38957	0.361664	0.282409	Akr1c12	5.95416	0.179118	0.376786
Susd3	214.81	0.00261438	0.706336	Cdk12	6.25	0.0259782	-0.434272	Acy3	0.231391	-0.105825	Cox4i1	0.481722	0.0979245	Srsf5	0.0417282	-0.191297	Garre1	0.194426	0.373559	Atp2b4	0.139193	0.263286	Lifr	9.02619	0.796804	0.0622744	Akr1c12	5.97581	0.30004	-0.287428
Pdss1	38.96	0.00123448	0.705538	Lipe	8.4	0.732635	0.0851172	Kcnab2	0.446414	-0.10555	Rpl18a	0.143429	0.0978116	Kpna4	0.371894	0.0525339	Pdcl3	0.0839351	0.372871	Tprn	0.567411	0.263193	Rps6ka2	9.21105	0.154075	0.339677	Lif	0.744397	0.297561	1.48038
Rcan1	195.99	0.0812556	0.704387	Pafah1b2	68.25	0.20436	-0.169125	P33monox	0.556552	-0.105457	Lonp2	0.332152	0.0977786	Kpna3	0.550902	-0.0508822	Fhod3	0.205874	0.372869	Srrm1	0.160824	0.262815	Cccd201	4.42192	0.276765	0.388284	4930548J01Rik	3.77623	0.885199	-0.0582973
Sdf2l1	125.907	0.0556785	0.704116	Tbc1d8	2.44	0.218831	-0.4367	Hsd17b2	0.432044	-0.105166	Srsf9	0.208777	0.0976194	Kpna6	0.399558	-0.106346	Ank1	0.298399	0.368273	Pxn	0.404768	0.262705	Otub1	7.90681	0.0929274	0.439079	4930548J01Rik	2.89363	0.0638574	-1.06062
Eef1akmt1	51.19	0.00282148	0.701479	Cnot11	19.94	0.904594	-0.0214547	Cideb	0.423959	-0.105163	Nudt7	0.230613	0.0975377	Capn1	0.957074	0.000160464	Hacl1	0.277755	0.367678	Mff	0.451425	0.262626	Igfbp3	3.28665	0.112601	0.791493	1110015O18Rik	4.70836	0.329865	-0.332168
Atp6v0e	595.19	0.00524113	0.701305	Foxj2	5.81	0.138034	-0.301408	Sipa1	0.568663	-0.104845	Fcgrt	0.246855	0.0973745	Calml4	0.0516389	0.730674	Mtmr4	0.115201	0.367397	Slc25a43	0.2386	0.262198	Cox8a	8.23486	0.241712	0.301281	Plcxd3	6.28529	0.638273	0.126118
Yipf1	103.765	0.00368949	0.700513	Sri	302.99	0.0685494	0.251132	Spata5	0.37551	-0.104751	Rrp12	0.490113	0.0973343	Ttyh3	0.0728304	-0.20788	Washc2	0.430267	0.365788	Api5	0.493026	0.262013	Rcor2	4.66807	0.0134665	0.871887	Akr1c6	2.9886	0.0111542	-1.41711
Slc30a6	48.85	0.00325266	0.700936	Dgcr2	55.35	0.191674	0.238582	Eci3	0.370716	-0.104643	Sfn	0.565965	0.0972716	Exoc4	0.386343	-0.11576	Reps1	0.245123	0.365219	Tacc2	0.436388	0.261895	Mark2	8.91498	0.0151472	0.597921	Ccl25	3.91249	0.981197	-0.00922481
Sipa1l2	4.61667	0.0157561	-0.77096	Irf3	85.05	0.750619	-0.0330501	Lias	0.672629	-0.104626	Vrk3	0.336619	0.0970687	Phyh	0.396384	-0.134134	Eif3d	0.431659	0.36463	Cobll1	0.162872	0.261889	Zfp804b	5.92326	0.476613	0.200264	Akr1c6	7.35682	0.12579	0.401202
Cadm4	3.92	0.0416506	-0.769329	Bcl2l12	7.66	0.335217	-0.202691	Nap1l1	0.326619	-0.10449	Polr2h	0.115426	0.0969117	Hax1	0.000167792	-0.169667	Supt7l	0.370094	0.364297	Sh3bp5	0.146257	0.260714	Pkia	1.66606	0.132512	-1.52207	Akr1c6	4.2895	0.752222	-0.113719
Ginm1	172.205	0.00451862	0.697799	Zfp959	10.72	0.121688	-0.326191	Lypla1	0.368781	-0.104404	Upf3b	0.304386	0.0968164	Pld3	0.833124	0.020228	Zhx1	0.429534	0.363385	Slc26a6	0.221114	0.260257	Gm14379	7.60585	0.115731	0.413132	Akr1c6	7.55048	0.446039	0.199651
Cdk2ap2	251.995	0.00889189	0.698661	Mpnd	72.37	0.0242853	-0.298122	Fn1	0.393858	-0.104263	Rpl36	0.0859319	0.0960278	Folh1	0.0223382	-0.141743	Atf7	0.206096	0.362336	Lmna	0.150847	0.25978	1700105P06Rik	8.40379	0.37717	0.224884	Zbtb2	5.7538	0.561879	0.167965
Ech1	2108.38	0.0164164	0.697973	Sh3gl1	44.53	0.105095	-0.267889	Lgalsl	0.349802	-0.104198	Polr2i	0.338194	0.0959611	Dhodh	0.0771398	-0.148641	Bzw1	0.00502513	0.362199	Hnrnpl	0.212053	0.259679	Spindoc	3.67157	0.280629	0.454867	Col1a2	2.75303	0.0217263	-1.41934
Erp44	102.145	0.0018309	0.700018	Yju2	9.11	0.0556706	-0.326194	Mep1a	0.268235	-0.104184	Slc39a10	0.421988	0.095328	Clcn6	0.259968	-0.139057	Tmem237	0.00357294	0.359173	Mark2	0.223558	0.257935	2700081O15Rik	8.0728	0.212194	0.323745	Col1a2	1.97739	0.902916	-0.106194
Slc35d2	27.51	0.00611073	0.696439	Ranbp2	10.79	0.250705	0.17998	Zfyve19	0.66801	-0.104179	Nanp	0.506186	0.0951588	Ech1	0.967189	-0.001731	Ca2	0.144883	0.354458	Nup50	0.418178	0.257864	2010204K13Rik	4.76781	0.751984	0.107203	Akr1c6	7.26699	0.655606	0.116595
Smyd2	23.41	0.100119	0.695314	Grk5	0.81	0.714183	0.162049	Mapt	0.496902	-0.104049	Txnrd1	0.000707277	0.0950615	Fkbp8	0.604184	0.0415167	Golga3	0.0607789	0.353105	Htr3a	0.272306	0.256934	2010204K13Rik	5.40393	0.923513	0.0293778	4930517M08Rik	3.4605	0.177049	-0.605686
Selenos	165.27	0.00496309	0.694619	Dvl3	11.28	0.0991054	-0.185508	Ndufa6	0.415153	-0.104027	P4ha2	0.211195	0.0949744	Slc27a2	0.587428	-0.0542689	Srrm1	0.258987	0.352468	Sptbn1	0.32998	0.256089	Ulbp1	4.53963	0.75261	-0.109599	Akr1c6	6.68994	0.672462	0.110537
Acp5	234.6	0.0108876	0.693799	Abcf3	52.34	0.155698	-0.16779	Rnf114	0.0132738	0.262324	Mzt1	0.552625	0.0948699	Clk3	0.119565	-0.271407	Nes	0.0665246	0.351131	Znf687	0.273676	0.254749	Atl3	8.93325	0.200892	0.312812	Ccl25	4.86297	0.99633	0.00160046
Ifi30	66.76	0.00683821	0.690771	Eif2b5	68.68	0.270696	-0.127458	Atp6v1h	0.258214	-0.103839	Ttpa	0.334287	0.0946507	Pex5	0.0426426	-0.2083	Sbno1	0.0495202	0.349825	Hnrnpul2	0.298627	0.254514	Tac1	3.27571	0.758858	0.148941	Akr1c6	6.35675	0.791763	0.0701707
Sdc2	93.7	0.0375561	0.690746	Cyth2	60.74	0.57419	-0.0562989	Ttc7b	0.436781	-0.103688	PEDS1	0.373985	0.0943578	Cd151	0.819458	-0.0211655	Wdr4	0.307231	0.349605	Eif5b	0.353036	0.254215	Ppp1r3f	7.2667	0.845925	0.0507641	Col1a2	3.34703	0.849409	-0.0886995
Apmap	191.88	0.0115532	0.690703	Car11	7.89	0.0728239	-0.542618	Slc47a1	0.324702	-0.103046	Tcp1	0.00616944	0.0943013	Psmd14	0.774558	-0.0118197	Mfsd5	0.0916179	0.348801	Zc3h13	0.359137	0.253927	Ccdc22	5.92256	0.262379	0.316208	Ccl25	3.20796	0.74406	0.162457
Psmb5	472.645	0.00434591	0.690678	Hck	1.39	0.503245	-0.473342	Acad10	0.209886	-0.103024	Atxn2l	0.195509	0.093959	Ift81	0.630493	-0.078814	Kank1	0.15199	0.346484	Golm1	0.142844	0.253009	Plaat5	3.8807	0.472115	0.284956	Col1a2	3.15663	0.768138	0.149966
Sox18	10.85	0.111516	0.689649	Mrpl4	293.83	0.739023	0.0348973	Nhsl2	0.59004	-0.102964	Dab2	0.0752448	0.0937468	Adam10	0.35886	0.0754431	Ranbp3	0.11848	0.345739	Ptk2	0.341887	0.25264	Il7	8.78859	0.0828617	0.430457	Akr1c6	3.50681	0.745687	-0.142506
Chac2	57.7233	0.00197707	0.689522	Keap1	31.01	0.38449	0.0948627	Uchl1	0.172313	-0.102946	Rpl10	0.135403	0.0936896	Bmpr2	0.161176	-0.388355	Drosha	0.0126636	0.345253	Aak1	0.48805	0.251458	Syp	5.50991	0.0476084	0.604445	Col1a2	3.36731	0.989696	-0.00553392
Gm8798	2.755	0.0981744	0.82117	Ap1m2	10.12	0.552773	-0.163733	Nup54	0.284017	-0.10294	Aldh1a1	0.20707	0.0936805	Scamp3	0.0922172	-0.172451	Srrm2	0.339422	0.344359	Mthfd1	0.16387	0.251158	Prickle3	5.88899	0.550148	0.168973	Kdm2a	6.08794	0.576837	0.153234
Gbe1	70.425	0.0478562	0.688232	Glg1	75.8	0.115627	0.26507	Sp2	0.533488	-0.102914	Cpsf3	0.415639	0.0934303	Daxx	0.208956	-0.450383	Afap1	0.0158522	0.343273	Cast	0.348891	0.251007	A630066F11Rik	8.75794	0.187282	0.327556	Gm11780	3.03258	0.364699	-0.484507
Btd	121.12	0.00585516	0.687202	Btbd2	29.1	0.763891	-0.045893	Tm9sf3	0.120224	-0.102791	Smim26	0.260842	0.0934152	Nr1i3	0.588377	0.0624131	Zrsr1	0.0545939	0.343145	Xylt1	0.260156	0.250377	Nup43	6.70833	0.295196	0.274086	Mtpap	3.77676	0.0303953	-0.871673
Cndp2	977.31	0.190861	0.686299	Csnk1g2	73.69	0.871999	0.022206	Spcs1	0.133062	-0.102781	Ptprg	0.118464	0.0933041	Hyal2	0.884622	0.0251155	Srrm2	0.309812	0.342967	Zc3h13	0.367954	0.250042	Lats1	8.54409	0.0415959	0.516075	Adcy9	7.07515	0.417404	0.2114
Rapgef2	4.52	0.00674711	-0.754887	Abhd17a	170.02	0.84184	-0.0233651	Agps	0.474924	-0.10244	Rps17	0.0101964	0.0930937	Stag2	0.64033	0.030698	Bzw2	0.173492	0.341611	Eif4g1	0.531451	0.249981	Gpkow	6.68316	0.509929	0.172489	Rp1	3.4267	0.742757	-0.14893
Cep126	2.91667	0.0369007	-0.7545	Mob3a	5.37	0.639101	-0.0998865	Mtx1	0.569792	-0.102058	Thoc2	0.0675562	0.0928352	Anxa3	0.159167	-0.1497	#N/A	0.262975	0.339085	Znf263	0.574367	0.249106	Slc22a19	6.07918	0.0851391	0.47648	Akr1c6	6.09188	0.292311	0.289227
Pigu	49.025	0.00599419	0.685404	Ccdc65	2.07	0.276028	-0.398621	Gstp1	0.227456	-0.102015	Acot12	0.441821	0.0928183	Ap1b1	0.339363	0.0357597	Srrm2	0.469517	0.338406	Bcl10	0.436526	0.248542	Wdr45	6.20818	0.624	0.132458	Col1a2	5.78201	0.286691	-0.305171
Samd14	2.02333	0.0222942	-0.753159	Plk1	11.55	0.00440537	2.68421	Bicd1	0.340497	-0.101884	Saraf	0.232024	0.0927782	Cetn3	0.648791	-0.0556348	Erf	0.0464601	0.337003	Arhgef2	0.2731	0.248318	Katna1	7.00243	0.471137	0.187907	Col1a2	1.52677	0.683031	-0.4277
Cda	933.095	0.00836913	0.682194	Ddx23	12.64	0.465264	0.322373	Psat1	0.00899305	0.258691	Bms1	0.479804	0.0927524	Pold2	0.397768	-0.208902	Sbno1	0.0519678	0.336836	Slc12a7	0.211812	0.247916	Praf2	6.74949	0.0653257	0.484076	Adcy9	7.56683	0.0316958	0.565329
Tspo	526.355	0.0133781	0.681719	Pld3	76.21	0.202485	0.277882	Lgals3bp	0.0252493	0.258273	Mmtag2	0.629298	0.0921081	Ostc	0.0464423	0.729208	Limch1	0.128308	0.336822	Rere	0.169192	0.247643	Tfe3	7.55958	0.189577	0.343939	Mtpap	3.26215	0.0263987	-1.08341
Tmed9	83.055	0.0034529	0.680951	Grik5	0.91	0.1808	-0.510426	Slco1a6	0.309855	-0.10141	Rps3	0.0155712	0.0920965	C1qbp	0.827103	-0.0593738	Zw10	0.36532	0.336543	Bcl7a	0.104521	0.246484	Tfe3	5.82175	0.00880089	0.762093	Mtpap	2.88752	0.906861	0.0678504
Tmco1	330.695	0.0188537	0.67885	Rabac1	338.26	0.0265411	0.645567	Ints4	0.536698	-0.100998	Rpl7a	0.025326	0.0920736	Mgll	0.116504	-0.193215	Usp47	0.074535	0.336287	Napepld	0.413103	0.243819	Tmem123	8.98806	0.495598	0.165587	Adcy9	4.12034	0.439251	0.289391
Marveld3	21.405	0.00412637	0.677331	Etv3	6.63	0.0496088	-0.527486	Samm50	0.492147	-0.100771	Madd	0.309518	0.0917699	Myadm	0.104465	-0.344068	Phf10	0.0282771	0.335466	Rad23a	0.213897	0.243143	Gripap1	1.68046	0.507182	-0.643251	Mtpap	2.77558	0.54421	0.381475
Ahsa2	32.34	0.00179655	0.676957	Prkcsh	80.19	0.497984	0.0860802	Nbr1	0.512202	-0.100445	Rpl30	0.131034	0.0916901	Nudc	0.300365	-0.0877675	Nfkbib	0.138305	0.335075	Syap1	0.161269	0.242079	Gripap1	5.44759	0.407358	0.252292	Adcy9	7.58809	0.062027	0.490347
Nrp1	24.095	0.0826742	0.675178	St8sia6	19.69	0.237868	0.286076	Rbm12	0.360548	-0.100125	Cgref1	0.222898	0.0915694	Phox2b	0.988659	-0.00297537	Nelfb	0.228124	0.335058	Rb1	0.255606	0.240173	Ppil4	6.78587	0.414552	0.213123	Adcy9	5.19152	0.322998	0.315885
Tmem14c	301.105	0.00346533	0.673992	Fcgrt	623.6	0.0698386	0.406573	Abcb8	0.473888	-0.0999508	Natd1	0.537504	0.091181	Pnn	0.169644	-0.146036	Zcrb1	0.21295	0.334206	Cdk13	0.33348	0.239502	Slc22a26	3.81643	0.800612	-0.100392	Adcy9	4.82686	0.0302622	0.744452
D130017N08Rik	2.73333	0.0306757	-0.748286	Nosip	47.5	0.0954208	-0.170796	Dpep1	0.604522	-0.0998388	Slc20a2	0.111853	0.0909482	Sptlc1	0.502795	0.0411025	Znf654	0.081002	0.332585	Smim24	0.0801361	0.23944	Gdnf	3.7666	0.0215771	-0.931311	Hormad2	4.60461	0.703755	-0.13077
Ugt1a7c	545.75	0.0251774	0.673079	Pih1d1	89.28	0.873783	0.0190353	Sorbs2	0.652885	-0.0997753	Cfdp1	0.459185	0.0904963	Noct	0.83466	-0.0367101	Recql5	0.015159	0.33196	Mia3	0.2392	0.238845	Fndc1	4.01373	0.0363822	-0.793187	Adcy9	3.44668	0.866492	0.0762572
Fam78a	2.02667	0.0412381	-0.747373	Myl9	52.18	0.0253436	2.67729	Csnk2b	0.501146	-0.0996106	Idh1	0.123057	0.0904438	Ppfibp2	0.200692	-0.171677	Smim24	0.357686	0.331693	Larp4b	0.374112	0.238836	Zc3h12d	7.46607	0.486893	0.18199	Eps8l1	5.8034	0.133167	0.433731
Gm42397	15.66	0.124517	0.671942	Supt5	36.83	0.186539	-0.138559	Sltm	0.255412	-0.0995281	Rpl13a	0.0159797	0.0904279	Cyp4a14	0.890213	-0.17471	Sqstm1	0.409788	0.331436	Dot1l	0.11677	0.238506	Birc2	8.77893	0.126736	0.378982	Hormad2	4.96222	0.29236	0.350338
Ugt3a1	278.21	0.0111654	0.671915	Paf1	46.3	0.0800514	-0.160409	C7	0.6127	-0.099463	Cpb2	0.29236	0.0899788	Ring1	0.155756	-0.142377	Srrm2	0.331376	0.331339	Szrd1	0.100503	0.238239	Otud5	7.71179	0.177095	0.353621	Akr1c6	4.76857	0.14994	-0.486493
Card6	2.50667	0.0269738	-0.743793	Timm50	160.54	0.0993002	0.223628	Atp6v0d2	0.166459	-0.0994021	Rpl11	0.0522028	0.089726	Hnrnph1	0.617041	-0.0444033	Cdc42bpb	0.0304529	0.330774	Eif4b	0.334165	0.237968	C1galt1	8.80261	0.964558	0.0109569	Adcy9	6.94112	0.199697	0.335124
Cd81	642.245	0.0102113	0.671159	Med29	34.69	0.11178	0.65362	Uhrf1bp1l	0.240839	-0.0993734	Nudt6	0.332991	0.0896474	Chil3	0.527692	0.120714	Dvl1	0.106079	0.330754	Scrn2	0.137652	0.236907	Wac	8.59014	0.231357	0.301142	Srl	8.04167	0.859527	0.0458725
Ctps	23.815	0.0729315	0.671021	Bicd1	10.28	0.0168024	-0.315786	Eef1a1	0.0222461	0.257124	Gns	0.039958	0.0891209	Api5	0.3248	0.0551091	Bysl	0.104999	0.330288	Hnrnph1	0.333764	0.23642	Pim2	7.13008	0.0392647	0.540487	Srl	5.53958	0.0393654	0.626246
Dnajb11	187.66	0.00489416	0.670956	Ncstn	60.37	0.241939	0.275787	Cox6a1	0.582815	-0.0989773	Nmd3	0.49728	0.0890211	Bcat2	0.247506	0.233795	Slc7a6os	0.0237622	0.329885	#N/A	0.306893	0.235553	Slc35a2	7.09172	0.214833	0.324021	Tox3	2.80227	0.000559025	2.46312
Ifit2	2.48667	0.024952	-0.738806	Pex19	145.85	0.587335	-0.0891848	Ndufb4	0.568367	-0.0987627	Hsd17b4	0.26333	0.0889922	Timm44	0.470867	0.0751185	Map3k4	8.25273e-05	0.329745	Cgref1	0.262475	0.235425	Pqbp1	7.86022	0.272552	0.286633	Syt12	3.1776	0.827263	-0.109468
Aadac	622.26	0.0166293	0.670781	Inmt	2025.86	0.318947	0.36762	Anxa3	0.204189	-0.0987306	Tm9sf2	0.0477015	0.088814	Cops5	0.173415	-0.1376	Nrde2	0.0863674	0.32928	Bclaf1	0.397746	0.23452	Hdac6	7.47356	0.753534	0.0822066	Syt12	5.59276	0.873866	0.0471248
Pgap4	25.385	0.00627435	0.670573	Impdh1	7.75	0.400132	-0.209285	Acadm	0.695804	-0.0986364	Dnaja4	0.331685	0.0887356	Slc1a4	0.363861	-0.183415	Sptbn1	0.0697722	0.328788	Naa38	0.347391	0.23439	Steap4	4.26882	0.215546	0.45563	Ncoa1	0.593337	0.152111	-2.07187
Selenof	554.945	0.0080741	0.669345	Dusp3	11.63	0.4182	-0.101174	Mt-Cyb	0.405027	-0.098299	Znf598	0.115128	0.0887152	Calu	0.25691	-0.107296	Purb	0.0930443	0.328145	Usp10	0.345308	0.234185	Slc22a27	3.58708	0.00180334	1.44495	Ncoa1	5.61345	0.582315	-0.162487
Lpcat3	197.11	0.00897128	0.668755	Prodh	412.82	0.427998	0.104745	Arpc5	0.436145	-0.0977494	Abcc2	0.0409893	0.0887032	Nek10	0.0768024	0.727861	Rab11fip1	0.447864	0.327863	Itgb1bp1	0.314218	0.233283	Dnase1l3	4.4191	0.623166	0.175048	2010003K11Rik	8.12148	0.759395	-0.0790711
Tmx2	194.915	0.00818618	0.668588	Ess2	14.05	0.109624	-0.176871	Commd10	0.276354	-0.097552	Hgh1	0.456059	0.0886815	Lsm2	0.728646	-0.0229324	Sh3tc2	0.163408	0.327776	Phactr4	0.178738	0.231783	Abhd6	7.13546	0.0228998	0.597461	4930517M08Rik	3.48206	0.0314651	-0.957312
Uchl3	83.225	0.00269537	0.667901	Slc25a1	309.81	0.867888	-0.0228851	Myl12b	0.421836	-0.0975017	Ehhadh	0.557191	0.0882321	Ctnnd2	0.247663	0.0952394	Lrrc47	0.106863	0.327463	Srrm2	0.257556	0.231748	Sri	7.50557	0.847093	0.0504859	Fzd1	3.73061	0.0269694	0.948453
Psmd14	84.88	0.00388518	0.666364	Dgcr6	322.86	0.783331	-0.0313151	Dmgdh	0.262484	-0.0974038	Me1	0.148123	0.0880827	Aldh1a7	0.22725	0.457663	Afdn	0.263575	0.326993	Kif1b	0.597161	0.231037	Sri	8.85893	0.13783	0.365772	Ppp1r12c	4.58609	0.275537	-0.377047
Dennd1c	4.01667	0.0200252	-0.735637	Ddr1	38.44	0.10225	0.428118	Cobl	0.0379577	0.256572	Gapdh	0.193147	0.0876826	Pitpnm1	0.146502	-0.264509	Zrsr1	0.192776	0.326932	Atp2b1	0.200038	0.230046	Suv39h1	7.52589	0.730605	-0.0900591	Gm31938	4.24695	0.266887	0.408311
Reep4	13.415	0.00635821	0.66531	Ier3	4.72	0.316746	-0.250215	Atp6v1e1	0.121604	-0.0973339	Cbr1	0.209291	0.0876743	Psmb10	0.658123	-0.0614637	Reps1	0.433667	0.326827	Tapt1	0.171927	0.229532	Gm6787	6.98691	0.521528	0.167119	Jcad	3.69027	0.772887	-0.119291
Adh1	635.54	0.0407831	0.663843	Klc4	120.78	0.960482	-0.00655067	Cbr4	0.10853	-0.0973267	Fahd2	0.034523	0.0874617	Gamt	0.150936	-0.281788	Sptbn1	0.122218	0.326634	Matr3	0.484624	0.229401	Pxk	7.87451	0.106548	0.421997	Gm31938	3.73539	0.447827	0.314264
Rer1	248.965	0.0046795	0.662399	Ercc1	23.31	0.812337	-0.0296636	Pxn	0.415906	-0.0971426	Rsf1	0.433196	0.0873524	Mrpl23	0.279943	0.154909	Mapt	0.234745	0.325809	Pnpla6	0.280454	0.22861	Wdr70	6.32126	0.0687249	0.489855	Sox17	3.13591	0.00455326	-1.47661
Timd2	124.375	0.0301041	0.662398	As3mt	130.48	0.412328	-0.0943415	Ncln	0.135841	-0.0971031	Rps15a	0.482194	0.0873524	Sdc4	0.847946	-0.0501312	Rcan1	0.134639	0.325737	Srrm1	0.598494	0.227612	Nup155	6.72793	0.48725	0.18161	Fzd1	1.76117	0.215658	-1.204
Ttc22	3.635	0.180027	0.788499	Homer3	5.12	0.0496405	-0.365377	Cmip	0.164945	-0.096968	Akap1	0.118048	0.0872991	Zw10	0.608831	-0.0452885	Nccrp1	0.42477	0.325667	Psmd1	0.196016	0.227096	Slc22a28	5.76759	0.341544	-0.272759	Fzd1	5.75264	0.307149	0.295985
Blvrb	81.025	0.0707865	0.662112	Crtc1	4.05	0.224199	-0.232651	Rab11fip4	0.17677	-0.0962772	Inmt	0.544306	0.0872955	Cavin1	0.120803	-0.0941993	Gypa	0.259843	0.324407	Smim24	0.0983522	0.226871	Fgfr1op	2.51581	0.398461	0.588741	Tfap4	8.12185	0.597179	0.136545
Dglucy	154.785	0.0339391	0.662066	Rnf215	27.05	0.464808	0.111698	Slc5a9	0.421651	-0.0962609	H6pd	0.00317469	0.087025	Ddost	0.143758	0.212905	Gypa	0.259843	0.324407	Mical3	0.291283	0.226818	Fgfr1op	4.95232	0.427861	-0.260153	Col1a2	3.63566	0.87606	0.0661677
Actb	1515.38	0.0147613	0.661752	Sec14l2	0.65	0.345357	-0.304991	Cyp2j13	0.505749	-0.096096	#N/A	0.287744	0.0865827	Cyp2j5	0.980669	0.00146334	Gapvd1	0.143539	0.324238	Sh3bp5	0.28891	0.224912	Cplane1	7.75202	0.272319	0.287268	Gm31938	4.80346	0.65058	0.153116
Gm45645	4.975	0.356691	0.786641	Aven	25.02	0.376782	-0.0921109	Capza1	0.147474	-0.0960798	Nek9	0.439332	0.0865769	Ap3d1	0.138599	-0.15482	Vps51	0.0110822	0.323774	Tcof1	0.134263	0.224226	Pdhb	8.88302	0.299096	0.254922	Col1a2	3.02198	0.85999	0.0956512
Pde4d	41.81	0.0137486	0.661449	Cp	4.1	0.810668	-0.12496	Ptbp3	0.37552	-0.0960062	Rplp1	0.246892	0.0864956	Srpk2	0.30809	-0.178965	Plcg1	0.294962	0.323525	Bap18	0.131255	0.224175	Tbc1d25	6.86621	0.63104	0.125193	Casd1	3.61046	0.886514	-0.0606664
Slc35f2	14.44	0.0143952	0.660563	Crot	268.53	0.965092	0.0112402	Pdhb	0.424579	-0.0954733	Rps25	0.199981	0.0864324	Dffa	0.112399	-0.301387	Smg5	0.041573	0.32261	Grk2	0.0743238	0.223749	Porcn	6.41019	0.0252982	0.598013	Itsn2	6.10883	0.620608	-0.134919
Derl2	105.695	0.00192462	0.659548	Rps6ka1	25.11	0.213165	-0.208902	Ptms	0.350527	-0.0951509	Abcc10	0.257523	0.0861882	Chka	0.98351	-0.00454478	Raly	0.00655036	0.32175	Mapt	0.467065	0.223421	Ldah	7.06207	0.0718186	0.471498	Fzd1	5.72559	0.349423	0.272919
Hoxd9	3.83	0.0464542	-0.725987	Snrnp200	30.09	0.414744	0.115669	Unc119b	0.000883	0.254658	Myl6b	0.309802	0.0860425	Tpd52l1	0.0629565	0.187187	Txlna	0.0636323	0.3215	Larp1	0.35908	0.222962	Kctd6	8.57522	0.713788	-0.0920935	4930517M08Rik	4.12693	0.209414	-0.465595
Nceh1	139.7	0.01528	0.658626	Ciao1	94.62	0.694637	0.0395142	Ndrg1	0.300139	-0.0950228	Myadm	0.745699	0.0860211	Il16	0.484136	-0.148756	Pacsin3	0.107665	0.321492	Pcm1	0.330147	0.222905	Kctd6	5.4517	0.0381801	0.639833	Pisd	3.25161	2.56983e-05	2.44503
Uxs1	31.895	0.048856	0.657746	Taf6l	16.89	0.835869	0.0318015	Ccdc91	0.447738	-0.0948232	Josd2	0.523185	0.0858311	Bysl	0.315232	-0.172695	Map2k4	0.0285283	0.320358	Hnrnpc	0.313862	0.222513	Car8	5.85759	0.0359238	0.604584	Tfap4	5.58964	0.94276	-0.021278
Tlcd2	20.15	0.0329835	0.657583	Insig2	63.13	0.0292387	0.277243	Dhcr7	0.43022	-0.0946111	Tdrd7	0.242447	0.0855197	Csnk2a2	0.444739	0.0610576	Chd4	0.248692	0.320258	Golm2	0.307387	0.221857	Ftsj1	6.80067	0.359723	0.239071	Lgals3	4.7541	7.0934e-10	2.43831
Sqle	51.125	0.0437749	0.655805	Kpna6	15.97	0.653792	0.0460584	Gjb1	0.521122	-0.0944332	Eif3f	0.0225739	0.0854552	Arhgap6	0.157601	-0.328841	Gab2	0.0914722	0.319444	Eif4g2	0.313094	0.221543	Umad1	8.57043	0.180583	0.337595	Sox17	6.188	0.102579	-0.441214
Dip2a	4.47333	0.0143095	-0.725493	Man1a	86.44	0.2072	0.343021	Becn1	0.00934652	0.253385	Rps27	0.603926	0.0851735	Gucy1b1	0.117158	-0.279706	Sec62	0.0927843	0.319165	Rbm12b1	0.507826	0.220949	Mpc1	9.47264	0.075066	0.413599	Itsn2	6.49454	0.696765	0.102853
Gpihbp1	27.775	0.19474	0.655738	Itpkc	5.8	0.0446528	-0.462162	Mecr	0.374543	-0.0943501	Ces1d	0.305953	0.0851044	Hmgb3	0.228164	-0.146014	Knop1	0.0961654	0.318599	Osbp	0.35533	0.220561	Gdf7	3.14283	0.130038	-0.771283	Gm28979	3.42405	8.21343e-06	2.43395
Zfp128	3.19667	0.0145868	-0.724619	Coq8b	29.84	0.620664	-0.103113	Limch1	0.605997	-0.093707	Coa3	0.0752711	0.0845954	Cd200	0.928254	0.000178228	Wwc1	0.0946651	0.318517	Cdkn2aip	0.60398	0.219399	4930506C21Rik	7.09469	0.00835864	0.693968	Itsn2	5.42677	0.543492	-0.18491
Osbpl7	4.26667	0.010457	-0.721792	Brd8	57.61	0.735305	-0.0344649	Galnt3	0.154733	-0.0936588	Esd	0.201181	0.0843511	Rdh16	0.178708	0.0991121	Foxk2	0.169681	0.318292	Spp2	0.320375	0.218594	Fam107a	6.428	0.226381	0.321776	Itsn2	6.91318	0.117145	0.409433
Nbea	1.17333	0.0117944	-0.721692	Kif20a	7.55	0.0148888	1.70809	Carnmt1	0.319555	-0.0936023	Acly	0.0172512	0.0842812	Reps1	0.549632	-0.0617984	Sec62	0.478454	0.318016	Slc38a10	0.0552165	0.21806	Prr18	5.47093	0.19571	0.395288	Itsn2	3.97941	0.847311	-0.0735475
Slc45a3	33.07	0.0220747	0.653675	Farsa	43	0.813005	-0.0243504	Pdzk1	0.269556	-0.0933429	Tmem222	0.426338	0.0841564	Akap2	0.924128	-0.00311618	Clk3	0.121561	0.317061	Yap1	0.169524	0.217664	Adam22	6.17731	0.705807	0.102604	Akr1c21	5.51899	0.650491	-0.1364
Mgst3	471.365	0.014368	0.6533	Gcdh	415.08	0.661774	0.0676217	Rmdn3	0.180528	-0.0925493	Galnt2	0.0538112	0.0839438	Jup	0.0276058	-0.208458	Stard10	0.0526553	0.316909	Gigyf2	0.31042	0.217101	T2	6.11434	0.968175	0.0109166	Zfp958	3.9761	0.800993	-0.0966659
Aig1	81.895	0.00379821	0.652894	Mast2	25.62	0.817742	0.0342331	Hibadh	0.319521	-0.092549	Eef1a1	0.0385358	0.0839182	Dnajb6	0.324642	-0.143432	Hnrnpul2	0.211369	0.316545	Srsf1	0.677273	0.216472	Slc22a30	5.24272	0.898823	-0.0400088	Itsn2	6.65297	0.00249944	0.802782
Sft2d1	46.74	0.0060509	0.652462	Dnase2a	10.76	0.197862	0.282969	Marcks	0.097268	0.250194	Stub1	0.052948	0.0839012	Prkag1	0.247097	-0.106801	Rgl3	0.31282	0.315738	Mtus1	0.02526	0.215981	Slc25a40	8.46233	0.515452	0.1649	Glis2	7.64898	0.33486	0.25251
Faap20	80.985	0.00533393	0.652288	Rad23a	151.33	0.108826	-0.193907	Smim26	0.294541	-0.0921796	Btaf1	0.373967	0.083893	Banf1	0.792728	-0.060106	Jmy	0.23275	0.315147	Slc4a4	0.384632	0.215446	Slc25a40	4.67816	0.678596	0.141798	Fzd1	7.05387	0.00382275	0.761911
Insl6	23.38	0.0238957	0.652005	Calr	656.65	0.101251	0.352583	Ctsh	0.210455	-0.0920309	Cog3	0.137512	0.0838252	Reg1	0.00340871	0.722908	Leo1	0.228912	0.315082	Srsf5	0.55697	0.215263	Tmem114	4.28467	0.603281	-0.187156	Fzd1	4.93518	0.383072	0.289674
Myo5a	2.525	0.409869	0.767627	Syce2	9.08	0.0794756	0.50342	Maea	0.269176	-0.0917916	Vezt	0.398274	0.0837782	Get3	0.971506	0.00313465	Srpk2	0.128911	0.314947	Calu	0.272606	0.214236	Nipbl	8.81479	0.238316	0.29133	Esr1	3.59414	0.839074	-0.0868182
Tmem128	51.93	0.00369972	0.65179	Nfat5	4.4	0.0443867	-0.414544	Sec24c	0.15281	-0.0917263	Eef1g	0.0173927	0.0837469	Slk	0.287876	-0.121249	Filip1l	0.0513865	0.314641	Vps4a	0.246452	0.213721	Glcci1	9.124	0.634367	0.114004	C6	6.75647	0.0156948	-0.632471
Zfp275	2.34667	0.0186122	-0.715451	Nob1	34.25	0.0742249	-0.215418	Pik3r2	0.695322	-0.0910221	Scyl1	0.011274	0.0834619	Prom1	0.82012	0.0132162	Osbpl5	0.0767863	0.314566	Arvcf	0.0195567	0.212946	Abat	8.52423	0.523905	0.160867	Mtmr3	4.26521	0.0148804	0.911669
Tmem97	51.045	0.0247769	0.651232	Nqo1	53.79	0.368508	0.194931	Atp6v1f	0.194208	-0.0909795	Faah	0.0735282	0.0832293	Trappc3	0.166165	-0.156934	Eif5	0.299158	0.314471	Pkp4	0.344055	0.212893	Pde10a	3.829	0.65484	0.178449	Mtmr3	5.97608	0.0103313	0.725221
Hmbs	112.495	0.00448666	0.651188	Gys1	20.86	0.856308	0.0260516	Slc19a1	0.633258	-0.0909244	Fundc2	0.00114592	0.0828524	Ppp1r12b	0.0511002	-0.208791	Uhrf2	0.13878	0.313362	Slc4a4	0.302258	0.212681	Slc7a15	7.30492	0.476836	0.186044	Mtmr3	4.32772	0.247918	0.418671
Zbtb37	1.80667	0.0277115	-0.713311	Ruvbl2	22.21	0.211202	-0.140247	Tomm34	0.471538	-0.0906973	Ugdh	0.270969	0.0828164	Impa1	0.472207	-0.125433	Mindy4	0.126173	0.313171	Arhgef12	0.224561	0.212666	Tmem186	8.20707	0.169401	0.354451	Ptprh	7.02871	0.158721	0.368306
Slc51b	131.52	0.022795	0.650954	Bax	150.05	0.437639	0.172215	Pars2	0.3529	-0.090692	Hmgcl	0.0997309	0.0828086	Entpd2	0.966526	-0.00684033	Cttn	0.128754	0.312675	Chga	0.169419	0.212369	Efnb2	9.20213	0.0639002	0.44273	Tmem86b	3.19491	0.281821	-0.534781
Eif4ebp3	40.76	0.0676319	0.65075	Tfam	36.99	0.361479	0.107488	Kat6a	0.71296	-0.0906731	Fbxo9	0.444292	0.0827507	Bckdk	0.559962	0.0735002	Eif4b	0.161592	0.311757	Trpv2	0.330732	0.211899	Chrm1	5.56871	0.0554229	0.577805	Fzd1	4.33609	0.295141	0.377673
Fbxl14	4.97333	0.0354037	-0.711581	Zfp81	2.92	0.206481	0.235637	Sult1c2	0.293403	-0.0904695	Prkcb	0.532267	0.0824588	Copb2	0.586191	-0.0594236	Tmem51	0.0844933	0.311031	Ranbp2	0.354006	0.211668	4930452B06Rik	7.19985	0.698028	0.101378	Tmem86b	6.66834	0.983345	0.00547
Nphp4	2.35667	0.0276342	-0.711438	Mmd	5.47	0.0928486	0.296838	Actn4	0.443897	-0.0904068	Mtmr1	0.0996997	0.082442	Nck2	0.445691	-0.107053	Msh6	0.00839896	0.309422	Gys1	0.408008	0.211539	Hey1	8.20623	0.28818	0.273696	Gm11961	4.62682	0.0252063	0.789965
Acot3	46.82	0.0819713	0.650149	Hlf	28.67	0.45447	0.121425	Smarcc2	0.626269	-0.0903873	Rps6	0.0109241	0.0823819	Snca	0.588317	0.145052	Snrnp27	0.529702	0.308966	Pkp4	0.470028	0.211488	Carhsp1	5.58558	0.976793	0.00861434	4930517M08Rik	3.95539	0.0224263	-0.878672
Scamp3	175.335	0.00557559	0.649456	Fam162a	281.45	0.0545489	0.735759	Mocs1	0.463562	-0.0902852	Bcl7b	0.16832	0.0823254	Pde6d	0.132069	-0.260855	Bclaf1	0.105729	0.308735	Paqr9	0.469651	0.211171	Pum2	8.06959	0.348415	0.243067	4930517M08Rik	2.20188	0.0114355	-2.1325
Dhrs4	411.06	0.00741332	0.648507	Rpl8	310.29	0.449046	0.237574	Galnt7	0.160699	-0.0902403	Ergic3	0.407902	0.0822894	Tpmt	0.363003	-0.0963246	Gys1	0.0592466	0.308129	Snx21	0.402297	0.210821	Gm5767	5.1786	0.0312785	-0.687051	4930517M08Rik	5.03989	0.0164175	-0.783747
Cdc25b	3.02	0.037074	-0.709858	Ssbp2	41.17	0.403619	0.0928296	Slc43a2	0.477337	-0.0902292	Hmgcs1	0.302107	0.0819112	Impact	0.115973	-0.203011	Cox17	0.0493377	0.307981	Ralgapb	0.18509	0.210798	Mir7654	7.55562	0.915509	-0.0277542	4930517M08Rik	4.16248	0.00346251	-1.08645
Dynll1	211.173	0.0186185	0.647888	Fancl	12.49	0.392552	0.105076	Prkcd	0.38195	-0.0900739	Rftn1	0.648683	0.081794	Chac2	0.0757894	-0.208842	Sh3bp5	0.354441	0.307781	Eps8	0.277899	0.210627	Slc3a2	7.70414	0.715443	0.0953326	C6	3.65223	0.0698085	-0.759958
Ttc39b	4.77667	0.0204757	-0.709584	Gstm5	584.74	0.0223316	0.569072	Vamp3	0.272371	-0.0900485	Rpl13	0.0136124	0.0817347	Bloc1s1	0.210378	0.192599	Golm1	0.108994	0.306932	Mcm2	0.0800647	0.210393	Wdr74	6.63045	0.781031	0.0727832	Akr1e1	4.52401	0.718125	0.1266
Hsp90ab1	927.203	0.0244386	0.647817	Gstm7	13.7	0.88923	0.0211274	Snx5	0.17945	-0.0899724	Degs1	0.329042	0.0816463	Anxa2	0.0116936	-0.208872	Mfsd2a	0.115736	0.306809	Ngdn	0.417859	0.21012	Usp7	7.60109	0.659936	0.115188	Zfp608	3.20152	5.68e-05	2.38059
Kdelr2	72.04	0.00406631	0.646876	Stat3	31.46	0.750406	0.0450665	Fadd	0.236566	-0.0898402	Farp2	0.155736	0.0814483	Nipsnap1	0.959094	-0.0285438	Kxd1	0.09843	0.306602	Lima1	0.218821	0.210017	Stx5a	8.3541	0.259402	0.288299	Akr1e1	1.20458	0.989076	0.0144357
Sil1	96.005	0.00585667	0.646527	Stat5a	6.16	0.839111	-0.0290574	Hsd17b11	0.642501	-0.0898373	Rpl38	0.00138536	0.0814105	Nipsnap2	0.698071	0.0417882	Itprid2	0.104529	0.30647	Cep170b	0.401845	0.20986	Nxf1	8.01256	0.386136	0.225103	Fzd1	3.64364	0.258162	-0.471383
Rxylt1	32.08	0.00537139	0.64634	Cavin1	2.38	0.746406	0.179461	Pdk1	0.49776	-0.0892268	#N/A	0.163466	0.0813394	Septin7	0.278559	-0.0969547	Dnmt3a	0.266789	0.306465	Mef2d	0.487281	0.209526	Gm2518	8.10425	0.121196	0.401798	Akr1e1	2.84836	0.657077	-0.25817
Zpld1	2.22	0.0800323	0.748581	Map3k11	32.99	0.544851	-0.0971864	Hnrnpul1	0.304636	-0.0891759	Smtnl2	0.506027	0.0812216	Eif6	0.750843	0.0299669	Arhgap18	0.157215	0.306156	Nab1	0.07493	0.209466	Taf6l	8.31503	0.147071	0.371855	Mrpl15	3.66132	0.817883	-0.0961929
Cers5	31.92	0.0231776	0.645277	Akt2	36.39	0.93109	-0.0137285	Ace	0.257938	-0.0891514	Rps4x	0.105125	0.0809159	Acot1	0.858601	0.0173065	Eif4g3	0.0894948	0.305672	Sec31a	0.650259	0.209317	Polr2g	7.19283	0.46883	0.189288	Mrpl15	3.6003	0.372854	-0.379286
Dip2b	2.00667	0.0154675	-0.705701	Dnaja3	147.3	0.470654	-0.106494	Crkl	0.146666	-0.0891184	Spcs1	0.0806714	0.0808553	Rpl35a	0.485759	-0.340022	Eif4g3	0.0894948	0.305672	Itprid2	0.308248	0.20925	Gm5106	1.12756	0.146664	1.92077	Prpf18	3.0635	0.621223	0.264455
Gpc3	14.8933	0.162526	0.644552	Hmox2	116.72	0.140663	0.145347	Slc9a3r2	0.471619	-0.0890662	Calb1	0.254002	0.080752	Atp2a2	0.180556	-0.0803025	Rere	0.123775	0.305169	Als2	0.351105	0.209	Pde10a	7.49698	0.130005	0.397421	Zfp958	9.12729	0.294028	0.251822
Tmem150a	275.315	0.0111608	0.643442	Cdip1	87.14	0.170479	-0.209532	Cat	0.558595	-0.0888539	Slc29a3	0.298081	0.0805174	Frg1	0.0844535	-0.209038	Srsf11	0.119987	0.304659	Papola	0.132783	0.208975	Zbtb3	8.11262	0.357507	0.238075	Prpf18	6.46777	0.12829	0.404045
Cyb5r3	311.315	0.0108118	0.642866	Map3k20	2.69	0.341721	-0.180939	Tesk2	0.449658	-0.0887701	Pdcl3	0.0291322	0.0804982	Supt5h	0.478962	0.0222617	Hnrnpul2	0.155988	0.304469	Top2b	0.517449	0.207985	Hnrnpul2	9.2774	0.213249	0.294432	Fzd1	4.24984	0.812714	-0.0856404
C1galt1c1	43	0.00391444	0.641265	Cwc15	110.95	0.909046	-0.0205071	Fam136a	0.886231	-0.0887642	Slc25a22	0.289168	0.0803282	Ilk	0.907871	0.00369167	Snapc1	0.145501	0.304188	Limch1	0.290408	0.207925	1810013L24Rik	9.15968	0.156455	0.339403	Prpf18	3.13421	0.43114	0.406804
C1qtnf12	315.135	0.0128364	0.640992	Dnmt1	6.33	0.575012	0.0705596	Clip2	0.293648	-0.0886398	Igf2r	0.197083	0.0803226	Chkb	0.176322	-0.171937	Srsf5	0.478899	0.304108	Iws1	0.281894	0.207668	Bscl2	4.25801	0.0457199	0.739699	Uqcr10	5.85826	0.53677	0.175659
Sipa1l3	4.40333	0.0154559	-0.704934	Ppan	18.26	0.0504609	-0.327204	Cpq	0.202568	-0.0884232	0610012G03Rik	0.461878	0.0801659	Psmb5	0.1544	-0.155057	Tubb1	0.304497	0.303984	Dync1li1	0.236958	0.207139	Lrrn4cl	3.17573	0.388864	0.439302	Mrpl15	2.9931	0.262045	-0.608506
Plxnb1	1.79	0.309475	0.742327	Angptl2	11.1	0.55141	0.16957	Appl2	0.470111	-0.0882394	Tmcc3	0.388113	0.0799548	RtcA	0.0608812	-0.209269	Rab3ip	0.0235058	0.303884	Ctr9	0.402589	0.206823	Wdr37	8.34417	0.0682381	0.467633	Jcad	5.16671	0.365849	-0.287959
Cfb	613.27	0.0152166	0.640965	Trmt10a	4.91	0.239439	0.241792	Crnkl1	0.246252	-0.0880548	Agl	0.0125262	0.0797557	Gm17949	0.0124169	0.713894	Srsf1	0.15518	0.303617	Sipa1l1	0.342097	0.206235	Ubxn1	7.49023	0.232721	0.312708	Uqcr10	3.29121	0.955698	0.0264211
Acyp2	34.12	0.00564926	0.638222	Etv1	40.88	0.43644	-0.109871	Dpm3	0.736204	-0.0877852	Mb21d2	0.518299	0.0795551	Ninj1	0.112627	0.56967	Eif3b	0.155286	0.303505	Smpx	0.262017	0.205667	Sash1	8.73772	0.247812	0.28737	Bend7	3.26067	0.47098	0.354958
Gba	72.72	0.00477111	0.637858	Kifc2	7.16	0.0338335	-0.522639	Sirt4	0.592697	-0.0877005	Thsd7a	0.565922	0.0795514	Dhx9	0.949748	-0.00668112	Tnfrsf14	0.200596	0.303174	Bcl6	0.231798	0.205333	1810009A15Rik	7.12152	0.149828	0.376432	Shcbp1	5.94083	0.0144316	-0.683857
Dusp14	43.3667	0.0180531	0.637766	Psap	1204.48	0.0601009	0.703178	Slc3a2	0.58631	-0.0876672	Rpl10a	0.00697177	0.0794107	Dpm1	0.332077	0.0490078	Nr3c1	0.316272	0.302552	Cmip	0.321508	0.205285	Ints5	6.29417	0.278127	0.291268	Shcbp1	4.33979	0.921475	-0.0351477
Nat8f1	2364.34	0.0207619	0.637024	Ikbkg	14.88	0.269091	-0.142662	Fam207a	0.422935	-0.0874905	Pcf11	0.504696	0.0794057	Pip5k1c	0.430458	0.135086	Eif5	0.308392	0.302376	Ppig	0.447449	0.204372	Pgr	3.02228	0.340728	-0.510572	Jcad	2.99655	0.340319	0.527784
Gm47162	35.295	0.0430239	0.635446	Pax2	1.05	0.0676114	-0.463531	Ddrgk1	0.106588	-0.0874598	Cyp2e1	0.643519	0.0793689	Fcn1	0.359358	0.171031	Ehbp1l1	0.102008	0.301785	Slc16a1	0.443867	0.204165	Eml3	8.25193	0.0564846	0.491843	Jcad	5.97978	0.0371545	0.587015
Aga	116.885	0.00710611	0.63497	Wars2	7.58	0.102393	-0.190501	Pcbp1	0.487087	-0.0873915	Rps19	0.016804	0.0793378	Eif3d	0.345082	-0.0718721	Ank2	0.221295	0.301546	Ctps1	0.266796	0.204153	Matn3	6.09344	0.0763375	0.491065	Mrpl15	3.36766	0.0783115	-0.815367
Tcim	14.415	0.11565	0.634009	Atn1	4.27	0.145559	-0.543154	Igh-3	0.298635	-0.0873384	Rps10	0.320494	0.0790308	Memo1	0.0458756	0.710077	Ppp1r1b	0.231168	0.301012	Hmgn5	0.44139	0.203293	Nxph1	4.05621	0.0973633	-0.626659	Impad1	4.22809	0.0214974	-0.838744
Cd63	4723.8	0.0323482	0.633825	Phb2	373.54	0.290839	0.119191	Nudt8	0.290159	-0.0872269	Atp5po	0.509381	0.0789223	Pgam2	0.344102	-0.136084	Zc3h13	0.209996	0.300511	Erbin	0.149926	0.201079	Tut1	7.49347	0.489824	0.180779	Fzd1	6.0514	0.262867	0.309033
Tmem208	237.11	0.00769585	0.633206	Ptpn6	69.54	0.750735	0.0500588	Acad9	0.570668	-0.0870605	Atg4c	0.347612	0.0788335	Eef1b	0.453519	0.0987798	Zc2hc1a	0.222401	0.300471	Ube2o	0.313114	0.200957	Tpd52	7.16102	0.0954715	0.436242	Fzd1	5.87086	0.0396522	0.590311
Tet1	4.81333	0.0357112	-0.700454	Emg1	129.27	0.926948	-0.0144217	Ddx39b	0.197368	-0.0870303	Aven	0.2149	0.0787898	Hmox2	0.0873038	0.0709525	Pebp1	0.0487864	0.300277	Tex2	0.442216	0.200222	Eef1g	8.51096	0.656054	0.112469	Fzd1	5.45585	0.772506	0.0877955
Efna1	46.76	0.0112415	0.632657	Lpcat3	198.32	0.0645224	0.544191	Apoc3	0.66003	-0.0868763	Nme2	0.0914958	0.078754	Rprd1b	0.0384258	-0.209335	Bicc1	0.0778743	0.300246	Klhdc7a	0.378382	0.199187	Acot1	5.08999	2.43233e-07	1.82091	Kmt5c	7.62394	0.537002	0.161662
Ifrd1	27.255	0.0098273	0.632497	Atp6v1f	1250.05	0.0375426	0.925525	Gxylt1	0.303379	-0.086783	Ensa	0.235704	0.0785995	Cideb	0.651031	0.0444259	Pinx1	0.288019	0.300192	Csrp2	0.360707	0.198244	Wdr35	6.57705	0.175667	0.356873	Fzd1	5.60825	0.674993	-0.123624
Zdhhc12	44.255	0.00996276	0.632113	Clcn5	21.72	0.00939271	0.412675	Sdhb	0.713278	-0.0865	Sar1b	0.522793	0.0782885	Atxn2	0.939885	-0.0115216	Slc4a1	0.406929	0.300023	Apoa4	0.544376	0.198117	1700010I14Rik	5.57757	0.907329	0.0346368	Kmt5c	5.96515	0.792825	0.0732754
Angptl8	13.155	0.0967592	0.63176	Clcn3	54.52	0.123335	0.312926	Acss3	0.193516	-0.0864718	Gpt	0.525597	0.0777875	Itgb5	0.353746	-0.119588	Wdr91	0.176267	0.298575	Faf1	0.433943	0.197948	Ahnak	7.61862	0.0018499	0.823747	Gm10556	6.58191	0.199327	0.33874
Treh	68.915	0.0755483	0.631501	Utp20	16.53	0.718265	0.120505	Zfp469	0.352297	-0.0864606	Crip1	0.374282	0.0776173	Nmt1	0.959999	0.0028145	Nccrp1	0.299935	0.298503	Slc9a3r1	0.463822	0.197425	Gtpbp4	8.33339	0.430521	0.201627	Fzd1	8.09431	0.347087	0.243506
Pigf	31.02	0.00978589	0.630808	Cul3	107.51	0.0837384	0.241575	Il1rap	0.495317	-0.0864391	Hspa5	0.0393108	0.0774974	Nmt2	0.326395	-0.0894334	Nap1l1	0.361032	0.29743	Mapt	0.619124	0.1974	Crot	8.69654	0.0706526	0.452253	Gm10556	4.83154	0.141319	0.501172
Tmed10	170.84	0.00856426	0.630219	Large1	3.75	0.465308	-0.136981	Ctif	0.703988	-0.0863203	Ppil2	0.299305	0.0774939	Czib	0.0876242	-0.209408	Sfn	0.0894243	0.296865	Tjp1	0.508329	0.196781	Tpd52	8.16117	0.17617	0.349803	Akr1e1	3.78826	0.0328093	-0.852569
Spcs2	182.27	0.00696353	0.6278	Ddx56	50.55	0.540747	-0.0750979	Skiv2l	0.324944	-0.0860129	Hsd17b10	0.0466255	0.0774063	Gpx4	0.709713	0.0267228	Klc4	0.131853	0.296828	Ptbp3	0.418874	0.195696	Nadk2	8.84872	0.22398	0.299622	Fzd1	3.47833	0.790779	-0.117785
Nudt8	250.525	0.00862233	0.626376	Tmed4	232.1	0.191976	0.251979	Arl6ip5	0.217522	-0.0860017	Pfdn2	0.0961907	0.0773977	Gpld1	0.96306	-0.0274013	Hnrnpc	0.356336	0.296682	Srrm2	0.359554	0.195671	Upp1	7.56036	0.0208844	0.60899	Mrpl15	2.21571	0.195031	1.12489
Dhrs7b	71.475	0.00767759	0.626141	Bid	170.54	0.135928	-0.176388	Clint1	0.77638	-0.0859616	Sdhaf1	0.434219	0.0771166	Ctss	0.359745	-0.107524	Ralgps2	0.0028249	0.296461	Srrm1	0.504279	0.195229	Lmbrd2	8.46693	0.155643	0.360784	Cabp7	5.01835	0.269783	0.36422
Metrnl	77.28	0.00739284	0.625626	Ralb	115.23	0.261646	-0.128106	Coq6	0.499395	-0.0859103	Rnaset2b	0.316005	0.0770757	Emc8	0.392493	0.0359789	Chd3	0.164092	0.296327	#N/A	0.42066	0.195202	Dmtf1	3.34163	0.654137	-0.20904	1110015O18Rik	5.35284	0.4924	0.213002
Usp54	2.43667	0.0125602	-0.697288	Ppp1cc	26.06	0.0580515	-0.201357	Rpl34	0.0451092	0.249748	Rspry1	0.978504	0.0769974	Paox	0.0430538	-0.209569	Abcc2	0.109113	0.295752	Plekhg3	0.154273	0.194916	6530411M01Rik	4.01748	0.330151	-0.368843	Etl4	2.92105	0.000487699	2.31626
Fbp2	98.09	0.00698187	0.624879	Dnajb11	144.51	0.114332	0.390627	Scrn3	0.115508	-0.0857629	Rab6a	0.336203	0.0768743	Vamp8	0.630176	-0.0563434	Gtf2f1	0.0549797	0.295142	Rnf213	0.347996	0.194839	Abca13	6.94854	0.0140506	0.646541	Impad1	3.62441	0.268829	-0.465622
Tm7sf2	14.19	0.0110769	0.623987	Tbccd1	21.33	0.16428	-0.157644	Saa4	0.4059	-0.0856479	Adrm1b	0.316753	0.0767912	Mup2	0.0950317	0.678407	Ankrd11	0.282148	0.295052	Pnpla6	0.422566	0.194772	Lancl3	3.89015	0.168656	0.550957	Mrpl15	3.14034	0.597563	0.274332
Tjp1	4.93	0.0349515	-0.69484	Clec11a	2.73	0.0611246	0.952365	Ewsr1	0.514493	-0.0855305	Lamp1	0.00469246	0.0767775	Fhl2	0.316365	-0.239901	Raph1	0.153437	0.293752	Slain2	0.350053	0.194489	Fzd8	9.53216	0.144411	0.336696	Fzd1	6.38909	0.0945051	0.44686
Ogfod3	49.045	0.00966644	0.623928	Zfp324	3.9	0.423948	-0.169252	Mrpl32	0.350497	-0.0854845	Pdlim5	0.0285938	0.0767458	Psma3	0.133802	-0.0521891	Srrm2	0.377959	0.292965	Sik1	0.769665	0.194456	Arhgap42	8.45379	0.312802	0.256278	Mrpl15	6.62005	0.812769	0.0621737
Map3k9	4.24	0.0180728	-0.694733	Gab2	3.54	0.109569	0.288937	Tmem30a	0.396643	-0.085391	Slc25a15	0.295311	0.0764779	Fads2	0.0919739	0.659727	Slc12a1	0.732265	0.292368	Ddx1	0.38117	0.194184	9330182L06Rik	6.54239	0.163696	0.368101	Mrpl15	3.29951	0.157456	-0.669128
Nfil3	4.795	0.119024	0.714464	Coro1c	63.59	0.687077	0.0761074	Pdxdc1	0.380946	-0.0853209	Cog8	0.637989	0.0763941	Sfn	0.100081	-0.197408	Sall2	0.332005	0.292064	Plekha5	0.252172	0.193645	Xk	0.430907	0.178619	2.16765	Akr1e1	6.24321	0.153977	0.387043
Unc13c	1.72667	0.0343057	-0.692596	Tax1bp1	161.39	0.146767	0.194634	Zcchc8	0.101657	-0.0851287	Plekha1	0.505811	0.0763233	Vps54	0.0211216	0.65362	Usp34	0.0290893	0.291178	Cobll1	0.279431	0.193544	Xk	5.66001	0.461219	0.21699	Akr1e1	3.95331	0.770442	-0.112222
Cxcl12	71.775	0.183353	0.623379	Ndrg2	48.07	0.423346	-0.34877	Mkrn1	0.726992	-0.0851183	Shmt2	0.0224642	0.0761691	Ugdh	0.198141	-0.110464	Rabl6	0.389265	0.289636	Fmnl1	0.428785	0.193533	Ugt3a1	7.42689	0.116559	0.411898	Fzd1	3.74177	0.118482	0.651454
Tspan4	175.95	0.0196626	0.623297	Mettl17	55.51	0.321457	-0.125117	Znf207	0.176669	-0.0850958	Gnpda1	0.525334	0.0761078	Tnfaip1	0.226028	-0.272072	Tsc2	0.413177	0.289409	Map2k2	0.337503	0.193402	Ugt3a2	8.03552	0.11705	0.407559	Akr1e1	3.83848	0.989498	0.00530522
Slc25a17	202.095	0.0096649	0.622141	Arhgef40	8.31	0.0284345	-0.514603	Tjp1	0.410135	-0.0849811	Slc25a45	0.331391	0.076023	Ubr1	0.275696	-0.0432851	Jmy	0.0776273	0.288735	Hdgfl2	0.428455	0.193103	Capsl	4.78708	0.957519	0.0183037	4930517M08Rik	4.8883	0.20039	0.43182
Akr1b3	30.38	0.0103964	0.622114	Pnpla6	38.02	0.103666	0.281972	Acads	0.456399	-0.0849412	Rnf31	0.34832	0.0754739	Snx3	0.323565	0.0946105	Hic1	0.162691	0.288212	Usp45	0.07127	0.192727	Osr1	8.12442	0.086554	0.444379	4930517M08Rik	2.49214	0.215367	0.913644
Ctsz	701.67	0.0254695	0.620959	Mcoln1	154.73	0.0845365	0.329006	Bphl	0.394928	-0.0848961	Sqor	0.119734	0.0754125	Sh3bp4	0.0460051	-0.209594	Slc9a3r1	0.173146	0.288036	Bclaf1	0.560227	0.192457	Zfp704	7.88456	0.666503	0.112319	Akr1e1	4.29897	0.351765	-0.334075
Ifi47	2.835	0.0874629	0.708895	Arhgef18	11.26	0.550136	-0.0757691	Rras	0.641592	-0.0847727	Fndc3b	0.181934	0.0753112	Clcn7	0.532838	-0.0750136	Igf2bp2	0.360866	0.287379	Pdxdc1	0.366597	0.192263	Asph	5.83597	0.319212	0.284662	Akr1e1	4.79157	0.204377	-0.42673
Stard3nl	81.585	0.0122816	0.619799	Pkn2	51.82	0.445503	0.222745	Smim24	0.607073	-0.0846096	Spg21	0.334387	0.0752803	Hsd17b12	0.54711	0.0628106	Rpusd1	0.303626	0.286794	Mcm2	0.317719	0.191311	Samd5	4.31145	0.188571	0.479651	Cdip1	5.80349	0.762347	0.0864237
Gpi1	508.26	0.0125543	0.619659	Etfb	1768.39	0.0354996	0.57744	Wbp11	0.655976	-0.0844268	Rnf170	0.425376	0.0749584	Srpk1	0.107553	0.352202	Tshz2	0.163534	0.286374	Nol4l	0.152612	0.191292	Mybl1	8.38098	0.132577	0.384363	Sf3b6	4.45662	0.930974	0.0306883
Tmed3	103.175	0.00571015	0.619326	Stxbp2	175.5	0.939351	0.0112228	Mrps21	0.612407	-0.0843967	Cct4	0.00588633	0.0744995	Tjp1	0.0902469	-0.210293	Eif3b	0.151596	0.285953	Mavs	0.326218	0.189903	Colec12	4.42567	0.768326	-0.104015	Rpl28	5.49563	0.406057	-0.249775
Cdc20	3.84667	0.117807	0.706647	Sgce	3.37	0.606394	0.308876	Sf3b6	0.243927	-0.084377	Tars3	0.27773	0.0743511	Bcl9l	0.0787354	-0.210545	Gclm	0.16125	0.284828	Akap8	0.497907	0.189651	Spef2	4.97204	0.974607	0.01056	Rpl28	5.04166	0.0152687	-0.79342
Bend3	1.23333	0.0307513	-0.685569	Chn2	18.7	0.404503	-0.101521	Ttc39a	0.651045	-0.0843451	Sra1	0.160287	0.0742693	Smpd2	0.125552	0.15602	Sparcl1	0.0306895	0.284125	Pard3b	0.312583	0.189635	Zmynd11	8.8641	0.541996	0.14979	Cdip1	3.41986	0.795254	0.118168
Pdia6	355.39	0.014362	0.618168	Wwox	18.89	0.10606	-0.198033	Rabgap1	0.2752	-0.0837308	Prdx1	0.245534	0.0742538	Slc22a2	0.187209	-0.141415	Caskin2	0.277242	0.283376	Cert1	0.534807	0.189603	4930412C18Rik	4.53563	0.961573	0.0168598	Shcbp1	4.91734	0.134818	-0.495592
Comt	987.195	0.0142161	0.618157	Slbp	34.52	0.740869	0.0410049	Aoah	0.314369	-0.083518	Sparc	0.193266	0.0741482	Slc25a17	0.414242	0.0828327	Srp72	0.301411	0.282117	Slc9a3r1	0.407264	0.188629	Fam155a	2.16617	0.232952	1.0232	Lypla1	3.79393	0.265385	0.454122
Cd82	17.19	0.0109349	0.617322	Aqp1	122.4	0.208401	0.512338	Mgam	0.326273	-0.0832871	Pdk2	0.197851	0.0740772	Dtnb	0.631084	-0.0891334	Atrip	0.0366613	0.28103	Atad3	0.283896	0.188359	Pag1	8.49912	0.311989	0.255976	Lypla1	3.21121	0.449806	0.379061
Dancr	10.3967	0.0822121	0.616842	Arid3b	3.07	0.22015	-0.368629	Tomm40	0.261071	-0.0830889	Ctsc	0.389726	0.0739511	Cds2	0.0839496	-0.21081	Larp1	0.0940813	0.280954	G3bp2	0.260872	0.187657	Gdf6	5.18283	0.79196	0.0840325	Akr1e1	4.13134	0.741598	0.121876
Prmt2	11.1767	0.0110078	0.616524	Cnn2	7.58	0.800561	-0.0723605	Stam	0.220597	-0.0828218	C1qbp	0.175179	0.0739305	Pfdn2	0.277449	-0.052977	Larp4b	0.0635533	0.280891	Kif1c	0.405161	0.18724	Sgk3	8.47654	0.104459	0.412537	4930517M08Rik	4.47275	0.0364393	-0.738211
Rce1	90.325	0.00836558	0.616126	Polr2e	152.23	0.52083	0.0789401	Drap1	0.00132922	0.24905	Sgpp1	0.576109	0.0738233	Pgrmc1	0.0466355	-0.21099	Rnf34	0.0736534	0.280828	Ddx21	0.368653	0.186958	Incenp	8.12479	0.177469	0.34927	Ube2s	4.81135	0.892365	-0.0454947
Surf4	263.495	0.0131738	0.615604	Myo9b	4.4	0.61493	-0.0966305	Sacm1l	0.178086	-0.0827654	Vasp	0.426488	0.0735772	Znf326	0.70556	0.0415822	Kcnj10	0.374609	0.279717	Gigyf2	0.329794	0.186129	Stxbp5	8.70851	0.281567	0.26844	4930517M08Rik	4.56605	0.00882317	-0.914954
Abhd1	15.375	0.0584805	0.615197	Adgre1	3.23	0.483687	0.305414	Chp1	0.24592	-0.0827334	Htatip2	0.229401	0.0735753	Sorl1	0.144456	-0.082901	Git2	0.0598105	0.279559	Dnajc5	0.552333	0.184815	Mcmdc2	3.97567	0.0159069	0.966315	Cdip1	5.71093	0.45998	0.215305
Gamt	46.29	0.0123088	0.615056	Mtfp1	53.05	0.982286	-0.00232763	Ehd3	0.462068	-0.0826236	Fkbp4	0.00884795	0.0735753	Cdc37	0.0918463	-0.211003	Uimc1	0.0769544	0.279484	Pcyt1a	0.266535	0.184809	Snhg6	7.56042	0.675511	0.10956	Shcbp1	6.22608	0.418884	0.218618
Kif3c	2.21333	0.0202948	-0.682254	Rab23	10.67	0.980944	-0.00488551	Cdv3	0.667844	-0.0825605	Aldh3b2	0.480684	0.0732791	Naglu	0.401401	-0.103501	Eif4b	0.287266	0.279439	Arhgap32	0.220045	0.18385	Thoc1	7.4173	0.244884	0.304684	Sf3b6	6.02303	0.600945	-0.144153
Ywhah	57.37	0.0104319	0.614107	Rab11a	347.77	0.0761717	0.233707	Clic5	0.270607	-0.0825458	Mtmr2	0.698235	0.0732115	Cdh16	0.865228	-0.0274058	Gnl2	0.117508	0.278757	Arhgap21	0.498532	0.183538	Tcf24	8.60475	0.136336	0.374778	Gm21992	6.01871	0.00339211	0.828174
Psap	990.34	0.0603057	0.613642	Eif2b2	90.79	0.252734	-0.112144	Plcd1	0.176342	-0.0823409	Calr	0.172108	0.0731741	Wdr1	0.26038	-0.0335782	Rrp36	0.138601	0.278288	Tmem115	0.294521	0.183235	Lig4	8.13255	0.76357	0.0776801	Gm21992	8.36185	0.310253	0.259115
Cpq	156.625	0.0161855	0.613589	Dlst	263.06	0.722605	0.0451445	Nlrp4e	0.576203	-0.0819471	Acsl4	0.301355	0.0729421	Slc4a4	0.614466	0.0504712	Rrp36	0.138601	0.278288	Lmtk2	0.295154	0.183145	Abhd13	3.86267	0.534192	0.24581	Ube2s	6.49732	0.0491733	0.523085
Rnaset2b	51.305	0.00995199	0.613085	Ulk2	15.26	0.781706	-0.0304495	Mrps10	0.533809	-0.0818868	Arpc3	0.308667	0.0728392	Ikbkb	0.17832	-0.214609	Rubcn	0.00235006	0.277318	Arfgef2	0.148424	0.183095	Ppp1r42	5.80506	0.145336	0.420708	Arid1b	6.32317	0.218325	-0.328886
Ephx2	501.36	0.0157476	0.612908	Dgkq	31.39	0.722463	0.069941	Bclaf1	0.0381338	0.247228	Rpl8	0.00400226	0.0728171	Vti1b	0.226347	-0.144656	Ubxn2b	0.182469	0.276765	Ap3b1	0.30056	0.18307	Usp14	7.86354	0.146512	0.379491	Sephs1	2.55872	0.376106	-0.596426
Tm2d2	346.865	0.0107463	0.612128	Grap	6.21	0.463304	-0.287382	Fam234a	0.600661	-0.0817635	Mogat1	0.480968	0.0727813	Tulp3	0.179922	-0.229594	Hnrnpc	0.153948	0.276434	Topors	0.301095	0.182558	Cops5	5.26998	0.0732261	0.569244	Mroh2b	3.12109	0.504433	-0.345137
Med28	375.685	0.00766911	0.611055	Chmp2b	68.21	0.0369865	-0.234413	Mtm1	0.206901	-0.0816073	Plekhf1	0.167367	0.0727311	Papss2	0.154247	-0.178216	Mdc1	0.0972488	0.276073	Washc2	0.479375	0.182231	Cspp1	4.99943	0.330463	0.319914	Fkbp1b	3.04924	0.0234213	-1.22226
Cldn10	280.66	0.0130181	0.610825	Plod3	15.96	0.943923	-0.0107799	Dera	0.297637	-0.0815003	Specc1	0.509467	0.0725365	Mtx2	0.639855	0.0588239	Stmn1	0.197234	0.275654	Hnrnpa1	0.423638	0.181994	Fads3	8.5985	0.12789	0.383173	1110015O18Rik	4.29091	0.886648	0.0516314
Selenok	256.55	0.00774777	0.610424	Ap1s1	161.05	0.150439	0.162859	Rapgef5	0.644578	-0.0811239	Selenot	0.06194	0.0722726	Klc1	0.243395	-0.134526	Gigyf1	0.0147025	0.275227	Slc39a3	0.420178	0.181907	Taf3	3.86203	0.255005	0.453766	1110015O18Rik	4.20158	0.235931	0.438324
F8	2.29	0.037975	-0.675728	Mapk13	17.05	0.808107	-0.0430712	Mapre1	0.343045	-0.0809802	Nadk	0.541578	0.0722193	Klc2	0.4166	-0.113823	Syap1	0.153366	0.275219	Ranbp2	0.297891	0.18186	Atp5c1	3.54444	0.0540776	0.868852	1110015O18Rik	6.85592	0.210005	0.327844
Chpt1	1811.95	0.0210787	0.610365	Srpk1	73.73	0.160609	-0.17062	Ptpra	0.593277	-0.0809541	Slco1a5	0.559482	0.0721412	Dhcr7	0.157191	0.288452	Nlk	0.347194	0.274929	Prrc2b	0.228321	0.181403	Atp5c1	7.88926	0.226462	0.31572	Shcbp1	6.15219	0.47689	0.1936
P4ha1	48.9367	0.00526661	0.609833	Lbr	29.26	0.0174909	0.485066	Dnaja4	0.278578	-0.0807338	Khk	0.104772	0.0721137	Capns1	0.702907	0.0238241	Dap	0.0862881	0.274043	Eaf1	0.272115	0.181149	Itih5	6.84109	0.00904617	0.687484	Shcbp1	7.44181	0.396796	0.221844
Cutal	70.215	0.0139086	0.609482	Nes	0.97	0.542006	-0.304749	Bcap31	0.240909	-0.0805667	Abhd3	0.193059	0.0720065	Coq3	0.0116944	-0.211407	Noc2l	0.319988	0.274024	Eaf1	0.272115	0.181149	Rock1	8.78913	0.363137	0.225048	Shcbp1	6.69631	0.793484	-0.0684333
Sumf2	27.01	0.00943129	0.609053	Prcc	7.43	0.00929142	-0.483799	Etfa	0.435869	-0.0803895	Ttyh2	0.514212	0.0718071	Igf2bp1	0.37066	-0.120181	#N/A	0.101091	0.273842	Trak2	0.425362	0.181074	Atf7ip2	6.97361	0.064654	0.484082	Ctsf	5.70185	0.545283	-0.175774
Sigmar1	89.685	0.0276795	0.607984	Rrnad1	15.43	0.0619743	-0.305999	Tinag	0.293126	-0.0800821	Szrd1	0.351716	0.0715775	Dync1i2	0.154673	-0.175905	Rbm15	0.0608243	0.273749	Kiaa1522	0.306649	0.180456	Tmem258	6.81177	0.830795	0.0557015	Sephs1	6.53596	0.0937537	0.443689
Rpp30	21.01	0.0123662	0.606558	Hdgf	181.42	0.0792431	-0.220536	Serpina3k	0.558876	-0.0800513	Herpud1	0.325086	0.0714547	Plin4	0.495525	-0.269781	Gramd1b	0.112498	0.273471	Psmg1	0.524389	0.179607	Fen1	4.08835	0.89882	-0.0474892	Ctsf	4.21477	0.300759	-0.374857
Clrn3	37.83	0.00664215	0.606524	Thop1	12.92	0.0893087	-0.212394	Crp	0.633881	-0.0799732	Slc23a2	0.406638	0.0714363	Pde8a	0.993829	0.00458037	Prrc2b	0.0555368	0.272805	Sparcl1	0.429535	0.17865	Fabp4	2.63439	0.19708	-0.829566	Sephs1	7.11078	0.224953	0.31726
Arhgap39	4.87333	0.0277513	-0.674878	Apba3	100.96	0.804811	-0.0405613	Hnmt	0.265479	-0.0796975	Chordc1	0.0456852	0.071353	Ap1g2	0.869101	-0.0176456	Ring1	0.0649954	0.272688	Cdhr5	0.695173	0.178449	Rpgr	6.93469	0.564212	0.150338	Sephs1	5.42309	0.0864505	0.528495
Tecr	867.84	0.0243715	0.605613	Pias4	48.56	0.272561	-0.158691	Lactb	0.464435	-0.0794648	Vdac1	0.517124	0.0711665	Shoc2	0.875574	0.0124595	Ptges3l	0.0130152	0.272013	Dennd1b	0.462982	0.177651	Prlr	7.24118	0.00446034	0.749692	Sephs1	6.52582	0.758334	0.0810365
Dnajc27	2.03333	0.0315728	-0.674762	Map2k1	57.49	0.28779	-0.131001	Rpusd3	0.622225	-0.0794502	Taok3	0.355814	0.0708848	Ikbkg	0.256692	-0.164272	Ptges3l	0.0130152	0.272013	Itprid2	0.5678	0.177299	Arfgef1	8.55893	0.194678	0.327204	Nipsnap1	4.7141	0.0110158	-0.870218
Abca7	3.30667	0.0197005	-0.673713	Sgta	191.82	0.105198	-0.241607	Aars2	0.205756	-0.0794428	Cyp4a12b	0.562758	0.0707909	Ppt1	0.401531	-0.0973627	Slc17a3	0.0974803	0.271931	Ndrg1	0.757607	0.17685	Ugt2b5	3.32233	0.000770451	1.78701	Arid1b	5.94568	0.51058	0.184842
Slc13a1	881.01	0.0492232	0.604974	Tmem242	125.51	0.20468	-0.252383	Wapl	0.466161	-0.079334	Hyou1	0.051376	0.0706923	Zfr	0.938904	-0.00608692	Scaf11	0.0301471	0.271859	Ulk1	0.439979	0.176666	Fabp12	3.74929	0.775406	-0.116162	Isoc2b	4.70274	0.109226	0.554398
Tmem9b	139.05	0.0114177	0.604762	Dtx2	4.46	0.0173162	-0.457187	Rdh13	0.421071	-0.0789284	Taldo1	0.350431	0.070518	Ddc	0.473483	-0.0834909	Kansl2	0.221139	0.271448	Shd	0.388822	0.176342	Dagla	6.67147	0.433057	0.205459	Shcbp1	5.95394	0.552808	0.166188
Trib1	2.585	0.0371219	-0.673414	Hspb1	20.14	0.0806782	-0.808334	Ehd4	0.295086	-0.0788349	Decr1	0.17181	0.0699366	Cops3	0.708983	-0.0349724	Mavs	0.31388	0.271177	Golim4	0.36923	0.176273	Qk	7.94562	0.862387	0.0450717	Ubald1	4.48586	0.175758	0.481998
Selenop	2896.27	0.0248534	0.6029	Rasa4	3.16	0.46274	-0.256757	Ubr3	0.45378	-0.0787878	Rpl3	0.0154701	0.0699107	Cops4	0.0388123	-0.133778	Sf3b2	0.28607	0.271101	Erg	0.493457	0.176212	Slc10a5	5.47069	0.874713	0.0477754	Spert	2.86761	0.000803267	2.2701
Srprb	34.61	0.00690519	0.603329	Hnrnpa2b1	503.56	0.741129	0.0525057	Mgrn1	0.564308	-0.0787857	Itm2b	0.132076	0.0698714	Cops6	0.207978	-0.162657	Aebp2	0.0999178	0.27109	Matr3	0.398991	0.174248	Slc10a5	4.67376	0.0850819	0.59858	Ubald1	4.58864	0.0471887	0.69772
Cpt2	219.185	0.00834912	0.603951	Cdk1	45.3	0.00143129	2.63457	Trim23	0.641858	-0.0787231	Tram1	0.167198	0.0698545	Cldn2	0.656784	0.0291792	Eps8l3	0.0661727	0.270527	Pcyt1a	0.515943	0.174031	Agxt2	7.96935	0.098689	0.430644	Ubald1	6.95051	0.980652	-0.00632081
Lpar2	2.675	0.0813419	0.674514	Ccdc130	21.33	0.311692	-0.13019	Cyp51a1	0.258008	-0.0786658	Baiap2	0.00984127	0.0698364	Tyw3	0.0523439	-0.211449	Atxn2l	0.106633	0.270382	Prpf40a	0.438837	0.173129	Chrm3	4.52406	0.364031	-0.316249	Arid1b	5.65149	0.618167	-0.14624
Tmed1	106.02	0.0122394	0.602811	Mri1	54.84	0.489197	0.0580942	Atp11a	0.164856	-0.0784851	Pak4	0.614315	0.0697087	Hnrnpa2b1	0.266215	0.146439	Pdap1	0.433663	0.270286	Dap	0.181254	0.173086	Chmp4c	7.44068	0.266669	0.29105	Arid1b	7.01332	0.130963	-0.394378
Sod3	532.835	0.0189473	0.601921	Prkacb	24.06	0.362605	-0.0961812	Lman2l	0.348152	-0.0784821	Acat3	0.318313	0.0696966	Slc6a18	0.365797	-0.132287	Erich1	0.125589	0.270275	Rps3a	0.535862	0.173014	Syt7	7.63524	0.321671	0.259472	Shcbp1	7.21475	0.267768	0.289564
Tmem147	546.7	0.0107355	0.601474	Sgsh	8.07	0.235339	0.185014	Tor1a	0.227599	-0.0781339	Rpl4	0.0305874	0.0696812	Rps16	0.0463128	0.652792	Cc2d1b	0.207987	0.269699	Srrm1	0.491017	0.172883	Nubp1	7.64313	0.753623	0.0821362	Arid1b	4.65806	0.313951	0.34804
Them4	38.635	0.00775891	0.601411	Cdkn3	28.52	0.00263575	2.56857	Isoc2a	0.374235	-0.0780198	Postn	0.518475	0.0693822	Becn1	0.573699	-0.0550686	Sgta	0.115718	0.269593	Hnrnpa1	0.430325	0.1727	Fhit	7.56134	0.260914	0.294883	Arid1b	8.17929	0.402655	0.215849
Pank1	83.92	0.0653952	0.600168	Pex5	83.44	0.741676	-0.0505682	Exoc6	0.122383	-0.0778614	Bloc1s5	0.644402	0.0692501	Parg	0.220784	-0.244869	Pex14	0.0873861	0.269068	Rhbdf2	0.267803	0.172386	Lrrc10b	6.63745	0.103737	0.42862	Ubxn2a	6.09146	0.665241	0.118273
Yif1a	345.54	0.0183165	0.599485	Jkamp	65.52	0.00237581	0.581001	Gfer	0.247409	-0.0778315	Sh3d21	0.427843	0.0691269	Gstt1	0.0868384	-0.211766	Tbc1d17	0.522344	0.268575	Txlna	0.317844	0.172055	Dnajc21	7.80539	0.237636	0.308837	Atad2b	6.74082	0.774154	0.0748262
Cacybp	60.88	0.0159593	0.598938	Slc1a2	13.05	0.154323	0.356072	Mboat7	0.154764	-0.0777874	Med1	0.697185	0.0690332	Faah	0.0946885	0.638584	Tbc1d17	0.522344	0.268575	Ahcyl2	0.287145	0.171698	Adgb	5.19216	0.718609	-0.114534	Phyh	5.53493	0.010467	0.782467
Grina	770.53	0.0418307	0.597013	Eif2ak4	3.57	0.499601	-0.089105	Hmgcs1	0.00152171	0.246612	Fmo1	0.116788	0.0688381	Lamtor3	0.913751	0.00882875	Hacl1	0.209116	0.268342	Hmgn1	0.447321	0.171593	Rad1	7.77285	0.46632	0.190452	Phyh	4.79776	0.227972	-0.404953
Scamp4	95.48	0.0104516	0.596692	Wdr1	139.92	0.75589	-0.0479666	Arhgdia	0.559859	-0.0774218	Hsp90b1	0.093086	0.0688172	Psmc3	0.301	-0.055678	Hdac1	0.375062	0.267936	Usp34	0.1394	0.17103	Zik1	6.72403	0.651229	-0.118143	Phyh	6.68609	0.131856	0.395894
Rab8b	4.97667	0.0110023	-0.668728	Slc2a9	2.84	0.243594	0.25423	Trmt10c	0.530092	-0.0771257	Prcp	0.30149	0.0686578	Clpp	0.516558	-0.139231	Hnrnpul2	0.139216	0.267558	Slc9a3r1	0.565357	0.171026	Mir669m-1	2.36629	0.646846	0.337002	Gm10556	5.75415	0.0144654	0.717922
Fdps	42.88	0.0115877	0.596635	Ccn4	1.11	0.792708	-0.12366	Ap3m1	0.186996	-0.0770783	Gclm	0.230452	0.068618	Scgb1b2	0.0684061	0.630082	Cabin1	0.508417	0.267503	Ddx10	0.364797	0.170898	Mir466l	5.3848	0.200058	0.397286	Arid1b	7.53414	0.0242602	0.593264
Tm2d1	106.525	0.011594	0.596193	Ndrg1	4551.45	0.0165898	-0.482257	Rps25	0.0031272	0.246396	Ddr1	0.000980885	0.068593	Map3k7	0.0518926	0.607928	Plekha5	0.181478	0.267297	Cybc1	0.46097	0.170642	Cpsf7	8.55631	0.0901242	0.428258	Arid1b	7.48966	0.309201	0.26637
Slc50a1	35.05	0.0180197	0.595934	4930550C14Rik	1.93	0.221537	0.367378	Wwc2	0.388883	-0.0767946	Eif4a1	0.0102344	0.068587	Birc6	0.70347	-0.0341251	Ppp6r3	0.176554	0.267032	Clint1	0.521954	0.169893	Dexi	8.49354	0.587257	0.137273	Gm10556	8.87605	0.0829129	0.42699
Tmem179b	92.315	0.0082187	0.593695	Man2b1	156.79	0.226036	0.278235	Ppl	0.4769	-0.0767402	Rbpms	0.0638524	0.0685776	Tom1	0.824857	0.0101343	Arhgef28	0.0724251	0.266911	Fam83h	0.463804	0.169501	Clec16a	7.97973	0.701719	0.0995324	Arid1b	5.64725	0.194971	0.384267
G6pdx	31.31	0.00857049	0.592623	Klf5	1.32	0.757754	0.10063	Rabl6	0.170041	-0.0766523	Comt	0.0539373	0.06852	F11r	0.466737	-0.107251	Spp2	0.156298	0.266123	Raly	0.44649	0.169407	Tmem216	7.52604	0.0486041	0.51872	Arid1b	4.92111	0.00577834	0.944208
Acadm	636.645	0.0224805	0.592611	Wdr83	67	0.878248	-0.0145906	Nucb2	0.408945	-0.0766242	Lipa	0.120496	0.0684258	Rpp30	0.441012	0.163029	Smg6	0.503092	0.266122	Gas2	0.476332	0.16913	Cyb561a3	8.04989	0.0975827	0.430846	Shcbp1	3.42654	0.0942822	-0.755414
C130012C08Rik	1	0.0660386	0.665524	Prdx2	674.12	0.106302	0.215175	Sap30bp	0.388913	-0.0763034	Acsm2	0.117814	0.068333	Stam2	0.109439	-0.161315	Tra2b	0.206876	0.265983	Kif12	0.463556	0.16898	Tkfc	8.07108	0.0942354	0.43457	Ap1b1	5.19468	0.575472	0.178465
Magi1	4.43	0.0253958	-0.664115	Polr2a	8.91	0.959855	-0.00656988	Fmo4	0.555191	-0.0762785	Slc12a7	0.0425667	0.0682875	Fut9	0.827087	0.0409306	Arid4b	0.0661168	0.26556	Cwc22	0.403048	0.168914	Ddb1	7.82091	0.190049	0.342782	Svil	4.52485	0.348832	-0.326347
Wrap73	13.54	0.0098706	0.591979	Shbg	1.89	0.598864	0.278066	Prpf8	0.55533	-0.0762554	Keg1	0.579881	0.0680515	Jtb	0.599571	0.0644081	Gigyf2	0.133559	0.264591	Larp4b	0.353455	0.168833	Dusp18	4.09143	2.20801e-05	1.75868	Arid1b	7.70642	0.0786567	0.461445
Acaa2	1515.72	0.0543303	0.591629	Senp3	23.97	0.373545	-0.123294	Msh6	0.736078	-0.0762329	Sh3d19	0.854613	0.0679105	Cyp4a10	0.762403	-0.102011	Wapl	0.252702	0.26407	Ankib1	0.521658	0.168825	Krt20	4.40949	5.99591e-06	1.75625	Akr1e1	4.6868	0.393687	0.293813
Ghr	557.695	0.0884652	0.591205	Plekha8	29.01	0.0474097	0.266034	Pex1	0.1727	-0.0759577	Mmgt1	0.288803	0.0678816	Spsb2	0.638407	0.043631	Lemd3	0.397683	0.263502	Cds1	0.444851	0.168724	Pga5	4.24094	0.249909	-0.415255	Lao1	3.95801	5.33903e-07	2.25415
B2m	773.27	0.0231187	0.590664	Spc25	139.21	0.0360817	0.45685	Ank2	0.544378	-0.0759241	Med8	0.618179	0.0677272	Cask	0.0528397	-0.211847	Setd1a	0.158912	0.263374	Serbp1	0.504935	0.168654	Abhd3	8.83814	0.203058	0.314052	Svil	3.59495	0.177779	-0.574581
Bag2	72.645	0.0565359	0.59018	Ripk4	20.56	0.764616	0.0459086	Mtif2	0.0797165	0.240982	Cox7a2l	0.554732	0.0675948	Idh1	0.0176748	0.174686	Srrm2	0.278195	0.263291	Ccser2	0.402259	0.168546	Rai14	8.93401	0.0499036	0.480784	Arid1b	8.79889	0.101478	0.405865
Slc22a22	134.74	0.0257939	0.589274	Ufd1	53.44	0.394278	-0.0826148	Vill	0.254978	-0.0757318	Ctsh	0.526321	0.0673853	Akap10	0.488968	-0.0820385	D10Wsu102e	0.0559095	0.263256	Camsap3	0.652964	0.168536	Mid1ip1	7.77006	0.270911	0.288096	Arid1b	5.67281	0.0496034	0.582568
Hsd3b3	120.26	0.0188382	0.588251	Zfp287	0.79	0.652772	-0.246241	Preb	0.487298	-0.0755256	Dnaaf9	0.692328	0.0671858	Arl6	0.629422	-0.0164336	Mcoln1	0.170765	0.263227	Sptbn1	0.593424	0.168188	Socs1	8.94727	0.0644043	0.452786	Arid1b	5.89898	0.0130152	0.71126
Acy3	2009.87	0.0430184	0.58703	Prlr	15.02	0.159993	0.462051	Ppp1r37	0.292795	-0.0754545	Arl2	0.170216	0.0671558	Rbbp9	0.887572	0.0126522	Map1b	0.230137	0.262821	Eif5b	0.336639	0.168185	Prkn	8.5957	0.361996	0.229126	Sbk2	2.73861	0.0672178	-1.12339
Elp6	11.205	0.0258953	0.587024	Letm1	179.24	0.217481	0.206175	Tmem126a	0.319267	-0.0753218	P33monox	0.188201	0.0670958	Dhrs3	0.517059	0.122809	Srrm2	0.174193	0.262703	Papola	0.522057	0.167754	Slc15a3	2.71408	0.0391771	-1.30676	Arid1b	5.16661	0.0259986	0.724466
Pigl	11.9	0.0138943	0.586833	Ubqln1	116.95	0.358861	-0.142012	Lyn	0.265354	-0.0751299	Slc35f2	0.82822	0.0670951	Zfand5	0.226674	-0.185151	Pak2	0.252086	0.262291	Fgd6	0.514735	0.167702	2610301B20Rik	7.91551	0.301236	0.269378	Arid1b	3.719	0.289742	-0.432885
Syngr2	301.265	0.028579	0.586734	Fgfr4	27.19	0.573589	0.119029	Cyp27a1	0.59316	-0.0750879	Rnf11	0.132993	0.067077	Pias1	0.296649	-0.173955	Scaf1	0.00609339	0.261907	Znf106	0.497414	0.167131	Prpf19	7.80704	0.319887	0.259966	Svil	4.42801	0.0165368	-0.846341
Ccdc92	2.34333	0.126606	0.658033	Txn2	482.84	0.651176	0.0502916	Pacsin2	0.435636	-0.0746317	Retsat	0.550544	0.066998	Slc22a8	0.300671	0.0874228	Aak1	0.110767	0.261249	Ttbk2	0.458076	0.166999	4833411C07Rik	6.99574	0.116813	0.410162	Arid1b	5.00845	0.0163158	0.805486
Psma5	90.93	0.00786098	0.58672	Crbn	64.11	0.522903	-0.0793161	Kbtbd11	0.606771	-0.0745756	Ap3s1	0.412005	0.0667891	Kcnj15	0.662561	-0.100305	Spp1	0.171512	0.261184	Fnip1	0.498816	0.166932	Ccdc86	6.45424	0.58478	0.144557	Arid1b	4.19558	0.0498771	0.738583
Slc25a19	128.7	0.0110815	0.586561	Il5ra	5.28	0.0630448	-1.07913	Maged2	0.719807	-0.0744797	Psma3	0.0639333	0.0666753	F10	0.53044	-0.133019	Scaf1	0.278642	0.26057	Zc3h14	0.525039	0.166772	Esrp1	3.98063	4.28306e-05	1.73724	Arid1b	3.19464	0.327541	-0.483944
Ddost	193.05	0.0136099	0.58628	Msh6	13.16	0.694264	0.069384	Slc25a1	0.719206	-0.0743876	Actb	0.726794	0.0664276	Lin7c	0.290117	-0.126195	Zfyve9	0.20396	0.260232	Cic	0.251697	0.166651	Amacr	8.58959	0.494877	0.17149	Arid1b	2.97431	0.329648	-0.536418
P2rx4	128.875	0.0294734	0.585801	Fbxo11	5.24	0.32082	-0.120083	Ppp2r5c	0.461353	-0.0742983	Cct5	0.0415703	0.0659887	Gnpda1	0.119148	0.246835	Slc26a1	0.355796	0.260085	Tfip11	0.384415	0.166604	Slc45a2	5.94046	0.743653	0.0915241	Svil	3.93653	0.0642436	0.739471
Slc48a1	281.05	0.0218205	0.585546	Mlxipl	133.22	0.168858	-0.316459	Timm9	0.238895	-0.0742312	Larp4	0.181755	0.0659446	Yme1l1	0.635544	-0.0556949	Srrm2	0.413602	0.260025	Dab2	0.268969	0.166557	9530052E02Rik	8.53554	0.15333	0.361056	Arid1b	5.5419	0.13661	0.448723
Ppib	699.57	0.0209453	0.585437	Tbl2	14.04	0.0608467	0.308676	Man2b1	0.0744263	0.239368	Sbf1	0.515153	0.0656636	Tcn2	0.439766	-0.107104	Myh14	0.701422	0.259542	Ap3d1	0.175904	0.166117	Plekhf2	9.09022	0.486584	0.167371	Mrpl11	3.57841	0.672336	0.183424
Rdh10	37.015	0.0127685	0.585244	Bud23	86.09	0.888103	-0.013042	Chd7	0.914092	-0.0737759	Hspe1-rs1	0.462878	0.0655832	Epcam	0.0812356	-0.211852	Erc1	0.0766684	0.259514	Nufip2	0.238486	0.166077	Irs2	8.53848	0.0841997	0.437014	Arid1b	4.83428	0.467314	0.245189
Cd320	60.255	0.0105083	0.58441	Nid1	5.53	0.690744	-0.1844	Rab3a	0.375791	-0.0737474	Sfxn1	0.185504	0.0655668	Gcat	0.354048	0.18597	Nop2	0.24656	0.25927	Trappc12	0.268269	0.165698	Rxfp3	3.50997	0.452482	0.335149	Svil	5.81509	0.754922	-0.0889123
Lemd3	4.20667	0.010039	-0.656559	Ube2c	34.77	0.00559125	2.55551	Habp4	0.363423	-0.0737252	Eif4a2	0.325301	0.0654901	Cpd	0.455222	-0.0948998	Ranbp2	0.506823	0.259139	Hnf1b	0.358273	0.165471	Gata6	5.47713	0.789794	0.0808443	Arid1b	7.3275	0.124116	0.402883
Cnih4	199.425	0.00822215	0.584379	Hmox1	53.21	0.250236	0.27645	Cnot2	0.553579	-0.0735203	Ubap1	0.604001	0.0654291	Abcd4	0.510941	0.0302633	Sox13	0.398813	0.25911	Prrc2b	0.311194	0.164934	1010001N08Rik	3.74126	0.23541	0.491388	Svil	3.84254	0.70027	0.152774
Tmem126a	173.415	0.00686446	0.584339	Mprip	55.41	0.297441	-0.21067	Polr2b	0.449646	-0.0734727	Cisd3	0.255077	0.0654118	Lgmn	0.235533	-0.578789	Srrm2	0.150134	0.257806	Ulk2	0.265536	0.164756	Snn	8.61802	0.203389	0.319508	Svil	2.90366	0.34029	-0.541319
Alas1	860.875	0.0531862	0.584228	Cic	3.02	0.917447	-0.0220421	Pfdn4	0.273261	-0.0731608	Arf3	0.0424647	0.0653777	Afm	0.450251	-0.103166	Spp1	0.0750634	0.257432	Slain2	0.290966	0.16464	Gm11827	6.87312	0.815955	0.0606753	4930451G09Rik	5.90722	0.923693	0.0270043
Aqp1	302.68	0.225966	0.583151	Pafah1b3	17.26	0.413735	0.183362	Trim21	0.42836	-0.0731409	P4ha1	0.260842	0.0653699	Tpp1	0.862682	-0.00455552	Srrm1	0.121282	0.257323	Ralgps2	0.584942	0.164519	Kcns3	5.36938	0.764511	-0.0923136	Arid1b	4.71917	0.047195	0.689466
Krtcap2	231.755	0.0329953	0.582924	Prkaca	45.49	0.823182	-0.0334653	Irf6	0.376389	-0.0730384	Serbp1	0.263089	0.065355	Mkln1	0.778536	-0.0293695	Srrm2	0.487365	0.25692	Patj	0.410317	0.164379	Trp53inp1	8.74791	0.285262	0.265509	Npas4	3.19631	0.557329	-0.291719
Oaf	48.8767	0.0113636	0.580729	Asf1b	6.74	0.00471146	1.77152	Cyp2a4	0.391201	-0.0728352	Hsd17b12	0.272401	0.0652502	Itm2b	0.404836	0.0336846	Scrn1	0.0314763	0.256906	Lurap1l	0.320453	0.164265	Prkcq	5.95031	0.934576	-0.0229199	Svil	3.96048	0.230893	-0.458676
Mcm6	26.025	0.150159	0.580459	Ddx39a	70.13	0.612659	-0.0730671	Tmem72	0.796812	-0.0726944	Abcf2	0.0137955	0.06524	Coro1a	0.696421	-0.0466662	Sash1	0.0819321	0.256766	Rps6ka1	0.528095	0.163738	Ccne2	8.48979	0.118	0.396643	Ucma	4.56334	0.758316	0.10716
Plp2	15.66	0.0246433	0.580184	Dnajb1	40.7	0.106118	-0.301078	Plpp3	0.387314	-0.0725406	Psmc2	0.0166257	0.064958	Cope	0.447956	0.118862	Acox1	0.309685	0.256411	Srrm1	0.416835	0.163707	Rsl1d1	7.3638	0.164711	0.364248	Svil	6.68159	0.364612	0.237595
Spint2	407.305	0.0163028	0.579684	Usp40	17.77	0.0745718	-0.17262	Stim1	0.586793	-0.0725052	Oxld1	0.4082	0.064908	Sypl2	0.867932	-0.042681	Txlna	0.072382	0.256011	Dennd4c	0.488488	0.163684	Smc6	8.6915	0.246776	0.289119	Svil	6.58798	0.0609325	0.495517
Nek6	22.975	0.0335329	0.579367	Kbtbd4	27.17	0.668263	-0.0609424	Aldh6a1	0.603886	-0.0724637	Msra	0.0997295	0.0648805	Fhit	0.202276	-0.0704919	Gatad2a	0.101017	0.255035	Nedd4l	0.615505	0.16306	Fbxo30	9.01667	0.223419	0.295429	2022-09-12	4.68197	0.877211	0.0525393
Tmem192	106.49	0.0104532	0.578786	Celf1	36.39	0.0875826	-0.191279	Ptges2	0.213318	-0.0723315	Rab18	0.022361	0.064815	Casp8	0.504488	-0.111075	Anapc1	0.507072	0.254771	Leo1	0.292773	0.162992	Col4a1	9.11859	0.0860584	0.413255	Npas4	4.74459	0.615377	-0.170696
Tmem219	98.065	0.0115072	0.578745	Ndufs3	366.08	0.0982395	0.281754	Erc1	0.540935	-0.0723204	Slc35a5	0.299851	0.0648138	Lancl1	0.977013	-0.00422162	Nacad	0.166849	0.254716	Tbc1d2b	0.491607	0.162061	Gm13293	5.04418	0.704947	0.123687	Svil	7.06625	0.0217272	0.602583
Dbndd2	10.97	0.106223	0.578372	Por	375.34	0.0633711	0.546708	Apon	0.641367	-0.0722083	Rab1A	0.550381	0.0648022	Vti1a	0.745207	-0.0422832	Retreg2	0.345096	0.254677	Adcy9	0.554182	0.161665	Tars	7.80919	0.698468	0.101185	Svil	7.12897	0.0154936	0.636221
Fuca1	505.685	0.0218136	0.578351	Igf1r	18.12	0.327658	-0.193517	Fxyd1	0.758384	-0.0720146	Hsdl2	0.148635	0.064799	Mt-Cyb	0.417421	-0.078978	Nmt1	0.0982554	0.254645	Phf3	0.283123	0.161474	Snx29	6.38688	0.442273	0.204293	Svil	5.03755	0.169984	0.451442
Cyb561d2	81.975	0.00917195	0.578203	Insr	23.18	0.0203907	-0.399067	Akr1b7	0.568323	-0.0719658	Tfg	0.0203488	0.0645776	Adh1	0.185079	-0.198425	Trim47	0.0867251	0.254537	Srrm2	0.549374	0.160936	A830018L16Rik	6.80447	0.742371	-0.0858156	Bod1	2.81927	0.00127136	2.21577
Pttg1ip	459.67	0.0210861	0.577214	Cyp2a5	46.72	0.0201843	0.585367	Rab1b	0.199659	-0.0718964	Tmem106b	0.227031	0.0644934	Dhfr	0.217501	-0.0524458	Trim47	0.124036	0.254465	Tmsb4x	0.40292	0.160139	Vsnl1	6.19506	0.88431	0.0393275	Slc10a2	4.09694	0.271515	0.417506
M6pr	176.24	0.020926	0.576702	Trim28	40.2	0.0458955	-0.224861	Glb1l	0.420997	-0.0718743	Acad11	0.333543	0.0644399	Mtco1	0.684297	0.105769	Vcan	0.087132	0.254366	Lrp2	0.527596	0.160012	Rad51ap2	5.76946	0.515867	0.187325	Svil	5.32563	0.572994	-0.174903
Fmo5	44.29	0.316172	0.576438	Ube2m	201.95	0.555288	0.073435	Nup58	0.6726	-0.0718109	Mboat7	0.262018	0.0644337	Mtco2	0.182373	0.376902	Rplp2	0.430382	0.254232	Srrm1	0.565822	0.159964	E230013L22Rik	7.67311	0.264781	0.292285	Slc29a2	3.77088	0.231792	0.49138
Ercc2	3.69667	0.0437243	-0.649993	Adcy9	2.94	0.727886	0.0697969	Ndufb1	0.839655	-0.0717518	Rps3a	0.465209	0.0643862	mt-Co3	0.263536	-0.446534	Fam92a	0.389583	0.254034	Tgm2	0.273652	0.159895	E230013L22Rik	6.08034	0.539217	0.168539	Slc29a2	6.28388	0.0742586	0.482079
Txndc15	121.745	0.0123432	0.57596	Mef2c	9.28	0.820412	-0.113767	Rab8b	0.17748	-0.071682	Ahsa1	0.110352	0.0643594	Hprt1	0.245299	0.0934461	Srrm1	0.366765	0.253674	Rps6kc1	0.440954	0.159285	Rab20	8.01752	0.0727204	0.467473	Svil	4.35678	0.566593	-0.203872
Pomt1	37.62	0.0174984	0.575029	Ctr9	27.83	0.484016	-0.0607997	Acad12	0.279875	-0.0716661	Chmp3	0.167138	0.064292	Abl1	0.75333	-0.0529968	#N/A	0.0448456	0.253438	Rad23a	0.301643	0.159245	Virma	7.62505	0.116555	0.412037	Svil	4.24393	0.0198311	0.87773
Ran	98	0.00762195	0.573227	Eif4g2	343.54	0.0841032	-0.247801	Dlg1	0.268819	-0.0716631	Itpr2	0.802199	0.0639889	Odc1	0.790652	-0.0373053	Pex1	0.029563	0.253421	Marcks	0.247835	0.159107	Naxd	7.76048	0.0178509	0.623209	Svil	2.60683	0.434108	0.527766
Arntl	2.2	0.168175	0.641594	Pcyt1a	92.01	0.172439	-0.186835	Stx16	0.371664	-0.0714554	Acbd5	0.451806	0.0638694	Ca2	0.79512	0.0586865	Hectd4	0.103464	0.253406	Rbms2	0.324466	0.158407	Ptprg	8.65858	0.297	0.260901	Slc10a2	7.74804	0.00986054	0.67978
Kcnj8	2.4	0.165422	0.641342	Zfp592	13.28	0.0382664	-0.33655	Abhd3	0.181686	-0.0713643	Cers2	0.28971	0.0637487	C3	0.953617	0.036609	Pkn2	0.137099	0.253129	Nup153	0.592128	0.158402	Ing1	9.36281	0.368493	0.210749	Svil	2.65877	0.442111	-0.490685
Slc37a4	1325.48	0.0441313	0.571532	Psmd4	173.84	0.678936	-0.0443061	Rpl27	0.284618	-0.0713483	Kap	0.463438	0.0637389	C4b	0.676699	-0.0614414	Pwp1	0.253929	0.25278	Nup153	0.441437	0.158279	Ing1	9.39434	0.236493	0.276777	Tex43	4.21323	1.45839e-07	2.20924
Srm	67.22	0.0146547	0.570504	Snx6	259.02	0.294362	0.169114	Slc25a11	0.723713	-0.0712798	Gigyf2	0.00405226	0.0636986	Dennd10	0.0335944	-0.212317	Apon	0.550225	0.252745	Ptdss1	0.618105	0.158221	Rad54b	6.99504	0.299136	0.271087	Svil	2.99526	0.278552	0.607306
Fkbp11	22.57	0.249059	0.569721	Mthfd2	2.85	0.00435694	1.14428	Hspa1a	0.279893	-0.0712274	Galnt3	0.402321	0.0633661	Jchain	0.402571	-0.287789	Pds5b	0.0486109	0.252589	Itprid2	0.54702	0.158168	Fsbp	6.78337	0.256641	0.297213	Rasl10a	3.43324	0.0334351	-0.96304
Cgrrf1	80.73	0.0133944	0.56815	Kit	1	0.507948	-0.393348	Hp1bp3	0.697925	-0.0711798	Man2b1	0.180111	0.0633341	Thy1	0.356858	-0.133074	Lpin1	0.133808	0.252038	Map3k20	0.145904	0.158132	Ankrd10	9.374	0.099781	0.386191	Slc10a2	7.00268	0.144269	0.381567
Txn1	421.54	0.0197797	0.567921	Tomm40l	39.23	0.408272	-0.0955846	Slc9a3	0.243702	-0.0710486	Nup43	0.441307	0.0633313	Igkc	0.165143	0.341064	Tns1	0.125593	0.251726	Birc6	0.31813	0.157859	Klhl30	4.94544	1.67532e-06	1.72037	Zfp580	3.95494	0.869772	0.063082
Tmem41a	56.4133	0.00564187	0.565689	Nr1i3	1.53	0.323164	-0.268763	Pld3	0.450044	-0.071028	Tomm20	0.00503358	0.0631967	Igh-3	0.90597	-0.0264503	Plekhg2	0.236474	0.251556	Cds1	0.515721	0.157607	Ikzf1	7.14781	0.272375	-0.286314	Gas2l1	6.29749	0.109481	0.430607
Srd5a3	36.13	0.0103776	0.565649	Ttr	4268.8	0.0106837	2.5438	Atp5me	0.812019	-0.0709892	Dmtn	0.331633	0.062988	Ighg1	0.615273	-0.197979	Top2a	0.107627	0.251552	Atxn2	0.478066	0.157346	Ikzf1	4.34752	0.541042	-0.217079	C7	4.04326	0.152181	-0.540798
Hfe	24.815	0.0278553	0.565492	Pan2	12.96	0.0418176	-0.310185	Ric8a	0.470823	-0.0707606	Prag1	0.652078	0.0628597	Ighm	0.360131	-0.249196	Rnf40	0.180572	0.251475	Rrbp1	0.51977	0.156822	Gem	2.14668	0.982676	-0.0174454	C7	1.26322	0.133173	-1.73989
Tmie	10.125	0.124129	0.565293	Cs	229.91	0.847453	0.0283298	Mcfd2	0.554481	-0.0707179	Rpl31	0.0521568	0.0627629	H2-L	0.464878	0.0945972	Gpi	0.0822746	0.251358	Naf1	0.410469	0.156412	Gem	6.381	0.00562624	0.747615	Cd248	5.51282	0.200968	0.387783
Plpp2	100.44	0.0147594	0.565267	Ampd3	14.87	0.715414	0.0766406	Tmpo	0.400857	-0.0707117	Tmem59	0.516722	0.0627393	H2-Q10	0.421877	-0.1546	Hdgfl3	0.233509	0.251105	Pcm1	0.504961	0.156125	Il15ra	8.29631	0.277629	0.278394	Cd248	3.91474	0.709238	0.145072
Arhgef39	28.33	0.0574105	0.564741	Bcas2	88.67	0.844873	0.0313678	Ppil1	0.544329	-0.0706937	Hacd2	0.161842	0.0627384	H2-K1	0.091695	-0.18213	Srrm2	0.145242	0.250248	Srrm2	0.581715	0.156057	Arhgef7	7.84072	0.0883826	0.446068	Cd248	4.73288	0.771399	-0.09891
Tmem59	828.885	0.0313765	0.564648	Ctcf	38.31	0.115185	-0.257003	Cyth1	0.515127	-0.0706761	Rps7	0.343027	0.0626945	H2-Ab1	0.294279	-0.221284	Mindy1	0.00601245	0.249469	Dot1l	0.571743	0.155546	Ankrd16	9.42734	0.0772686	0.412418	Slc10a2	4.96126	0.657649	0.145755
Ccdc9b	2.71333	0.048034	-0.643097	Pard6a	14.58	0.615991	0.0703907	Ptbp1	0.519649	-0.0706657	Fuca2	0.176248	0.0626005	Hba	0.939603	0.129291	Gorasp2	0.156233	0.249414	Srrm2	0.527004	0.155481	Fignl1	8.02876	0.123387	0.40088	Optn	4.39758	0.849453	0.0675258
Gss	645.44	0.0291826	0.564381	Ranbp1	103.15	0.226681	0.294347	Hnrnpd	0.57554	-0.0705769	Commd6	0.708793	0.0625716	H3-3a	0.462957	-0.144069	Iws1	0.178506	0.249379	Golm2	0.402886	0.155153	Stx3	6.67889	0.0244117	0.593995	Card6	3.66068	0.0527416	-0.808413
Cdyl	4.91333	0.0210534	-0.640565	Rfx5	7.67	0.219419	-0.202718	Cds1	0.364402	-0.0705347	Bbln	0.792037	0.0624138	Col4a1	0.773426	0.0297281	Eml3	0.250389	0.249322	Ehhadh	0.369233	0.155005	Mir1901	7.55354	0.028642	0.576345	Optn	4.29923	0.299876	-0.372634
Snhg15	11.97	0.100798	0.564097	Psmb4	249.75	0.315204	0.175796	Far1	0.447058	-0.0704744	Cotl1	0.423281	0.0624066	Lamc1	0.569115	-0.0878976	Gpatch8	0.193112	0.248775	Tcof1	0.357096	0.154807	Ddc	7.75743	0.329513	0.255	Rfpl4	7.69748	0.486409	-0.181966
Slc25a5	2977.66	0.0457591	0.563266	Slc30a4	4.59	0.055911	0.283414	Septin7	0.505007	-0.0704339	Ifi35	0.489363	0.0624047	Lamb1	0.280261	-0.0634944	Pck1	0.613369	0.24874	Tcf20	0.512882	0.154692	Npr3	4.4616	0.704787	-0.132764	Slc10a2	7.00907	0.516748	-0.169049
Leprot	36.855	0.0197745	0.562881	Sqor	291.54	0.104595	0.219173	Trappc14	0.788073	-0.0703893	Znrd2	0.292038	0.0623726	Mtnd1	0.104445	0.648935	Srp72	0.299042	0.24866	#N/A	0.304924	0.154234	Ndufa4	8.32872	0.262891	0.286581	Snord72	5.149	0.748526	-0.102749
Med21	129.725	0.0082501	0.562799	Bloc1s6	38.72	0.177377	-0.168999	Sipa1l1	0.0161154	0.237671	Kif21a	0.292013	0.0623581	Mtnd2	0.400259	0.172517	Eif4b	0.308584	0.248208	Nmt1	0.316998	0.154156	Phf14	3.67743	0.452866	0.315289	Gm26682	3.5524	0.08971	-0.7317
Rrm2	3.245	0.090594	0.630697	Metap1	26.11	0.570816	-0.080955	Tmem97	0.0458246	0.237092	Alyref2	0.768957	0.0622993	Mtnd3	0.780928	0.0264898	Mast3	0.156309	0.248103	Upf3b	0.486173	0.154076	Patl1	8.28932	0.0585589	0.486659	Gm26682	3.44178	0.644794	-0.207682
Psma3	197.055	0.010468	0.562745	Gpr108	50.13	0.0808144	0.700386	Cryz	0.321574	-0.0701246	Glrx	0.129049	0.0621829	Mtnd4l	0.853301	0.0315153	Yap1	0.00262733	0.247932	Tomm20	0.442455	0.153529	Osbp	9.37034	0.238909	0.276001	Ccdc3	1.59684	0.0755113	-1.89948
Tmem251	10.55	0.0121455	0.562362	Rsl1d1	45.59	0.0758976	-0.175373	Slc35a3	0.429009	-0.0700947	Nxn	0.529448	0.0620862	Mtnd4	0.630282	0.0586493	Msh6	0.188504	0.247805	Usp24	0.522381	0.152598	Pdp1	8.56369	0.150873	0.362536	Gm26682	3.04906	0.538394	0.33609
Card19	99.39	0.00970909	0.561393	Apc	10.03	0.102579	-0.191733	Gabarapl2	0.0896672	0.234282	Agap1	0.439949	0.0620405	Mtnd5	0.279852	-0.235926	Lbr	0.0940755	0.247701	Slc4a4	0.598304	0.152273	Shisa9	3.37776	0.328816	-0.447891	Ppl	4.74496	0.460686	0.251253
Bscl2	163.685	0.0111482	0.561268	Reep5	143.89	0.174132	0.597982	Rap1b	0.140933	-0.0699607	Tdrp	0.583806	0.0619311	Mtatp8	0.182783	0.223751	Arfgef1	0.293964	0.247265	Nes	0.462986	0.151974	Grb10	6.94847	0.923038	-0.0251635	Ccdc3	3.0303	0.162173	-0.754269
Hivep2	1.21667	0.0437101	-0.638284	Ergic3	330.72	0.0816854	0.321828	Arhgef11	0.820357	-0.0698945	Clasp1	0.241326	0.0619259	Cfd	0.934934	-0.0104886	Zbtb7a	0.416545	0.247181	Atg2a	0.393301	0.151863	Bcor	5.10087	0.12421	0.499948	Ppl	4.82149	0.0283777	0.753382
Ttc39c	28.105	0.0267686	0.561165	Uqcc1	110.97	0.243754	0.152813	Polr2e	0.283333	-0.0698118	Cstb	0.163981	0.0616593	Ada	0.305263	-0.0731608	Larp1	0.0287286	0.24711	Baiap2l2	0.259256	0.15134	Rbm12b2	6.76362	0.151913	0.375803	Gm26682	4.39671	0.642825	-0.164621
Znhit3	23.7233	0.0246161	0.560304	Spo11	0.65	0.638508	0.201512	Homer1	0.419088	-0.0697826	Atg7	0.131734	0.0616247	Iap	0.733815	0.0251856	Chm	0.139087	0.246746	Pnn	0.558733	0.15097	Agpat4	4.49926	0.54521	-0.210942	Sec14l5	5.67679	0.593418	-0.155522
Mpdu1	117.93	0.0170831	0.560248	Ncoa2	10.8	0.178737	-0.197999	Rnmt	0.154334	-0.0697107	Ythdf2	0.515322	0.0615619	Reg3g	0.0423567	0.584857	Ptpn11	0.232673	0.246431	Sh3bp1	0.331886	0.150117	Agpat4	4.98371	0.787033	0.0892178	Kcne2	4.21491	1.662e-07	2.20166
Pfn2	54.925	0.0154697	0.560231	Nr2c2	12.57	0.00228924	-0.571289	Cope	0.459393	-0.0695977	Casp8	0.310743	0.0615031	Cfb	0.819306	0.0468905	Palld	0.326085	0.246197	Akap8	0.501465	0.150019	Riok3	7.88383	0.0307581	0.566331	Gm26682	3.60451	0.965309	0.0186101
Tuba1b	37.52	0.0180698	0.560224	Nr2c1	4.84	0.236481	-0.196695	Stx7	0.217323	-0.0695042	Eif3l	0.0609289	0.0614804	Araf	0.259395	-0.181664	Utp3	0.144277	0.245903	Ppp6r1	0.555876	0.149594	Rmc1	8.72832	0.277693	0.270096		4.3663	0.00749825	-0.961558
Rdh14	69.83	0.0141016	0.560186	Smpd4	15.08	0.410333	-0.095052	Pggt1b	0.301829	-0.0694262	Mrpl43	0.600354	0.0613122	Slc4a1	0.954079	-0.00530333	Arhgap31	0.424464	0.245824	Mical3	0.309311	0.149549	Mtmr12	8.96025	0.784278	-0.0665639		4.47022	0.385488	0.307723
Hprt	125.773	0.0148652	0.560002	Pex1	18.67	0.719229	0.0410823	Ttc19	0.391937	-0.0694039	Thap12	0.602209	0.0610441	Mup3	0.181034	0.436604	Rad23a	0.283204	0.245773	Caskin2	0.566969	0.149471	Npc1	8.808	0.230588	0.296389	Gm26682	3.75417	0.59153	-0.217288
Iyd	190.26	0.0287188	0.559985	Kctd20	37.89	0.280303	-0.154223	Rpl28	0.0401182	0.233198	Kidins220	0.377113	0.0609552	Aldoc	0.108402	-0.124878	Secisbp2l	0.0851752	0.245212	Znf592	0.615199	0.149427	Fam49a	5.97028	0.231456	0.334977		2.20991	0.43567	0.639309
Acadvl	601.325	0.0223841	0.559937	Itgae	0.5	0.496018	-0.218309	Ralbp1	0.214867	-0.0693397	Nudcd2	0.482399	0.0608484	Aldoa	0.781922	0.0213614	Srrm2	0.087983	0.245197	Arhgap24	0.47293	0.149373	Ankrd29	7.62231	0.151958	0.375612	Nek2	3.20099	0.000169291	2.1792
Car14	585.96	0.0353466	0.559486	Ctns	46.8	0.941867	0.0117613	Eipr1	0.471499	-0.0691268	Ankrd17	0.297568	0.060679	Prkaca	0.964945	-0.0105269	Rap1gap	0.278605	0.245011	Ddr2	0.511355	0.148797	Map3k4	8.32359	0.211995	0.319741	Ccdc3	4.1562	0.353718	0.345092
Cela1	797.207	0.0549753	0.559438	P2rx5	4.02	0.223487	0.6806	Supt6h	0.596985	-0.068961	Btd	0.481191	0.0606299	Got1	0.922183	0.00501442	Psip1	0.331931	0.244852	Kmt2d	0.493044	0.148686	Golph3	3.14005	0.264641	0.584722	Ccdc3	5.62262	0.727177	-0.102592
Cept1	52.68	0.0227731	0.559133	Shpk	20.61	0.44476	0.117955	Cd34	0.2614	-0.0689595	Atp6v0d1	0.594781	0.0604679	Got2	0.556069	0.0968857	Pard3	0.0366971	0.244467	Mia2	0.564473	0.148241	Golph3	8.55903	0.140815	0.371787	Ccdc3	3.52511	0.0796718	-0.762182
Ccser1	4.39	0.171711	0.619315	Tuft1	26.32	0.0372494	-0.266995	Ube2d3	0.415495	-0.0689218	Ptdss2	0.126056	0.060372	Tuba1b	0.096388	-0.0944561	Atxn2	0.159164	0.243553	Als2	0.325861	0.148166	Actn2	4.20736	0.152621	0.532113	Ccdc3	4.89413	0.298567	0.349077
Denn2b	4.81667	0.0291865	-0.630872	Rcn1	4.01	0.876097	0.0319641	Acat2	0.263536	-0.068844	Pxmp4	0.3628	0.060353	Saa1	0.366071	0.608958	Sidt2	0.285824	0.243441	Thoc1	0.368145	0.147901	Heatr1	8.22972	0.274038	0.281542	Eef2kmt	5.21837	0.297351	-0.328041
Skp1	538.745	0.0240439	0.559057	Dnase1	1898.09	0.357502	0.178716	Acot13	0.682834	-0.0688379	Eif4b	0.339119	0.0602326	Saa2	0.898767	-0.037238	Gps1	0.103215	0.243432	Zfp362	0.249556	0.147658	Ero1lb	8.32023	0.449883	0.193387	Eef2kmt	2.86985	0.573301	-0.324841
Cep131	4.47	0.0251529	-0.629865	Trap1	258.15	0.831996	0.0378338	Dcaf1	0.462445	-0.0688373	Cct2	0.00495119	0.0602217	Src	0.302465	-0.147226	Pdcl	0.0158275	0.243065	Znf668	0.532791	0.147412	Fam111a	4.47078	0.11721	-0.551485	Casp1	3.40624	0.111112	0.752877
Emcn	32.415	0.038095	0.559054	Naa60	45.38	0.214934	-0.175272	Armc8	0.55692	-0.0686959	Csde1	0.0595626	0.0601829	Pdgfrb	0.134278	-0.213966	Srcin1	0.318618	0.242982	Osbpl8	0.377574	0.146344	Spaca7	5.92538	0.0902426	0.47926	Mir466d	6.12266	0.00478296	0.784749
Notumos	2.115	0.129652	0.616885	1700037C18Rik	29.5	0.661184	-0.0615932	Bbs9	0.479602	-0.0686632	Rps11	0.0356254	0.0599833	Ldha	0.650986	-0.038715	Ncor1	0.2584	0.242402	Inpp5j	0.585051	0.146309	Slc22a2	7.97081	0.482956	0.182461	Atp6v1h	3.14557	0.180864	-0.67608
Tex261	93.165	0.0127785	0.558241	Tpr	70.99	0.514329	0.204915	Rps5	0.00737613	0.232641	Cttn	0.0298713	0.0598548	Ren1	0.914416	-0.0104069	Retreg2	0.237808	0.242212	Golga1	0.304112	0.146299	Atp6ap2	7.66339	0.0814328	0.457563	4930423M02Rik	2.9211	0.789501	-0.150952
Tmem252	43.585	0.113703	0.556635	Odr4	52.3	0.0282511	0.346081	Col4a1	0.0619615	0.232418	Bap18	0.140413	0.0597577	#N/A	0.7404	-0.070783	Otud7b	0.0580424	0.241961	Bcl2l13	0.671427	0.146133	A330040F15Rik	7.17912	0.301152	0.270176	Eef2kmt	6.04916	0.210694	-0.344378
Gapdh	1813.92	0.0339419	0.555618	Dhx34	10.88	0.101374	-0.200017	Cavin1	0.611167	-0.0684886	Slc51b	0.498922	0.0597283	Nr3c1	0.235916	-0.17597	Ift88	0.374599	0.241733	Cdk5rap2	0.297221	0.146016	Glyat	7.68698	0.143925	0.383234	1700016G22Rik	6.27641	0.29035	0.28432
Mrps21	756.157	0.115765	0.555409	Kptn	31.94	0.660863	0.0432937	Anxa2	0.343293	-0.0684745	Triap1	0.338917	0.0592792	C9	0.806668	0.023843	Mcm6	0.319179	0.241684	Ndel1	0.516579	0.145652	Gpr137b-ps	6.85876	0.432694	0.204644	Atp6v1h	5.14738	0.538365	0.197734
Gm13835	13.04	0.0546727	0.554675	Napa	231.89	0.212777	-0.159971	Mal2	0.393891	-0.0684113	Ltbp4	0.462472	0.0592601	C5	0.711748	-0.0562569	Dnajc17	0.354112	0.241643	Lrba	0.540533	0.145516	Tubgcp3	7.09589	0.62933	0.125807	Atp6v1h	4.00619	0.660807	0.167628
Sigirr	195.265	0.0212094	0.554572	Sra1	200.65	0.280667	0.200302	Iba57	0.422526	-0.0684105	Rtkn	0.510432	0.0592307	Abcb1b	0.0282064	-0.157935	Bag6	0.00287403	0.24124	Phactr4	0.494437	0.144678	1810030O07Rik	2.86486	0.840673	0.116758	1700016G22Rik	3.15534	0.731889	-0.174155
Fkbp2	387.81	0.0315118	0.55441	Rrm2	38.51	0.00192486	2.48065	#N/A	0.637685	-0.0682336	Uba7	0.305559	0.0591868	Ctsl	0.319942	0.11445	Arhgap24	0.256135	0.240882	Apobr	0.412469	0.144085	Keg1	7.27203	0.122503	0.404694	1700016G22Rik	2.59792	0.37883	-0.580927
Nsdhl	78.855	0.0299315	0.554183	Snf8	97.52	0.511564	0.0797691	Cab39l	0.496024	-0.0682162	Cox7a1	0.391127	0.0590392	Ptprc	0.643236	-0.103185	Map1b	0.385152	0.240866	Patj	0.420071	0.143937	Sulf1	4.12119	0.466226	-0.271002	Catsper1	6.24517	0.0511292	0.530126
Gm2a	403.125	0.0412862	0.553092	Tbcb	169.74	0.0533715	0.366687	Sec24b	0.351296	-0.0681397	Rtn3	0.113145	0.0589902	Me1	0.227815	0.0677309	Tmem51	0.328133	0.240707	Srrm1	0.615478	0.143655	Gm15348	6.59119	0.0316286	0.56867	Eef2kmt	5.24446	0.0666956	0.585801
Slc22a5	323.933	0.0214438	0.552853	Inpp5k	41.79	0.526026	-0.0892991	Aco2	0.596844	-0.0681102	Mrps18a	0.130267	0.0589044	Enpp1	0.0601407	-0.139318	Kiaa1522	0.104266	0.240628	Tjp2	0.683181	0.143417	Pdzd2	8.46467	0.322853	0.250851	Ldhal6b	3.315	0.562821	0.27848
Gng10	3.84	0.0953656	0.613147	Crkl	16.97	0.0159124	-0.39535	Rbl2	0.69396	-0.0680184	Eif4h	0.252484	0.0588445	Gap43	0.138724	-0.346514	Syne2	0.306224	0.240588	Gpkow	0.460481	0.14327	Cabyr	8.12127	0.089268	0.440661	Cst6	3.3906	0.559882	-0.267025
Zfp319	3.43333	0.0110327	-0.625365	Eps8l1	3.38	0.405227	-0.438585	Ate1	0.53612	-0.067945	Rars1	0.0138003	0.0588228	Plau	0.510082	-0.114027	Srpk1	0.257881	0.24032	Cgnl1	0.344434	0.143028	Atp11a	7.37207	0.516228	0.169685	Ldhal6b	6.85246	0.142966	0.383019
Kdelr1	101.875	0.0241705	0.552744	Clint1	56.25	0.194594	-0.146898	Prepl	0.354948	-0.0678972	Yipf1	0.361016	0.0586255	Cfh	0.860752	0.0711802	Thrap3	0.229781	0.240046	Ctnna1	0.495378	0.142463	Med14	8.28078	0.101266	0.421547	Zfp438	2.5089	0.161475	-0.96779
Uhrf1bp1	1.76667	0.028585	-0.624077	Cdkal1	35.07	0.315402	-0.104333	Psap	0.0291399	0.231361	Mlec	0.153233	0.0585881	Tp53rk	0.0792639	0.570227	Htatsf1	0.224767	0.240033	Tcn2	0.54636	0.142424	Slc38a3	4.67451	5.25904e-06	1.69253	Eef2kmt	3.15442	0.04233	-1.03605
D630029K05Rik	84.15	0.12536	0.552742	Htra1	265.69	0.821128	-0.05516	Pik3r1	0.465621	-0.0676567	Fcgr2	0.191224	0.0584648	Ttr	0.800527	0.0466647	Cdk13	0.244071	0.240015	Gorasp1	0.383644	0.141966	Gm44505	9.31759	0.160121	0.331142	Banf1	4.75707	0.0419737	0.703475
Gm38082	0.75	0.135869	0.611258	Zbtb17	17.94	0.111129	-0.218157	Fra10ac1	0.863707	-0.0676433	Glg1	0.357558	0.0584494	Pon2	0.00953434	-0.212591	Ptprk	0.294021	0.239952	Eif3b	0.730297	0.141536	Zfp329	6.92339	0.978023	0.00718477	Zfp438	3.19063	0.466558	-0.361603
Paqr5	172.835	0.0484553	0.552507	Clcnkb	20.18	0.739802	-0.518239	Alg5	0.255812	-0.0675241	Retreg1	0.629308	0.0584386	Alb	0.787201	-0.0635562	Sugp1	0.326378	0.239566	Epn3	0.433744	0.141126	Drosha	8.38197	0.125711	0.391317	Sart1	4.70775	0.920958	0.0337849
Wrn	4.45333	0.0237934	-0.623141	Fam131c	0.96	0.305509	0.441572	Mrpl1	0.662887	-0.0673326	Tubb2a	0.17651	0.058366	Rrm1	0.558596	0.0424114	Pc	0.156372	0.239426	Nr3c1	0.618246	0.140956	Mas1	1.43712	0.122181	-1.73442	Ldhal6b	5.98241	0.43131	-0.218526
Pdia3	692.697	0.0340696	0.551849	Fblim1	1.22	0.904747	0.0439901	Zranb2	0.633173	-0.0672546	Ppib	0.0178	0.0583035	Ik	0.0705817	-0.212623	Nisch	0.0849957	0.239408	Tmem115	0.396593	0.140699	Mas1	4.80324	0.198667	-0.433332	Ldhal6b	5.74304	0.899801	-0.036371
Cisd3	388.28	0.0147127	0.551322	Ccdc159	4.62	0.211812	-0.28746	Tbc1d2b	0.667891	-0.0668872	Suclg1	0.151539	0.0581291	Serpina3k	0.602741	-0.0840569	Usp10	0.141453	0.239209	Rpl18a	0.512522	0.140622	Zfp128	7.65484	0.417616	0.212407	Ldhal6b	7.69827	0.863495	-0.0449568
Mrps18b	112.075	0.0124468	0.551087	Mob1b	5.29	0.569714	-0.0671035	Rhot2	0.324286	-0.0668058	Hacd3	0.489551	0.05804	Hsp90aa1	0.482661	-0.0914979	Sptbn1	0.0944658	0.239087	Efcc1	0.533169	0.140307	Zscan22	7.39004	0.924912	0.0246755	Ldhal6b	5.52244	0.75657	0.0930926
Tor1a	66.94	0.0101604	0.551004	Atp6v1b1	4.36	0.0438463	-1.72167	Yes1	0.362643	-0.066735	Ppp1r1a	0.347157	0.0579693	Pdia4	0.613229	-0.041846	Mical3	0.186107	0.238968	Arhgap42	0.329747	0.140285	Mcf2l	6.28765	0.0431853	0.546413	Eef2kmt	3.11717	0.218538	-0.632667
Gm8121	12.68	0.0955524	0.550467	Atp6v1b2	552.63	0.296296	-0.165929	Iars2	0.346431	-0.0667086	Vcp	0.0561813	0.0579615	Aprt	0.655762	0.0417471	Rilpl1	0.14044	0.238877	Phf3	0.42185	0.140263	Tcp1	8.94833	0.115963	0.38433	Zfp438	2.52498	0.173428	-0.938479
N4bp2	2.27	0.0219534	-0.619993	Eps15l1	11.54	0.0923027	-0.241736	Mccc2	0.43137	-0.0666689	Acot2	0.201908	0.0578746	Spta1	0.924177	0.0372061	Ppp1r1a	0.161151	0.238479	Zdhhc5	0.34212	0.140205	Rps5	8.00795	0.626841	0.126271	Oprk1	5.62971	0.997059	0.00108331
Gstm6	4.73667	0.0688268	0.608123	Tep1	7.94	0.827473	-0.0357282	Ppa1	0.300965	-0.0665313	Creld2	0.508267	0.0578465	Ltf	0.0712612	0.181701	Trim2	0.272324	0.238195	Irx1	0.485777	0.139679	AA414768	5.79178	0.445847	0.218995	Zfp438	5.53064	0.805581	-0.0737284
Slc35a1	47.57	0.0139822	0.550062	Ttc5	38.1	0.265178	-0.151505	Lap3	0.420422	-0.06637	Slc25a17	0.490271	0.0577618	Fcgr2	0.582006	-0.112693	Atp5po	0.437442	0.23816	Tbc1d1	0.427035	0.139301	Acat3	7.82696	0.0146878	0.64106	AI837181	7.98134	0.303692	0.267515
Gmnn	24.5833	0.0218064	0.549478	Osgep	69.56	0.686627	0.038227	Inpp5k	0.506011	-0.0663624	Ak4	0.270261	0.0576727	Hsp90b1	0.698653	0.0305511	Retreg3	0.555296	0.237821	Vps50	0.573636	0.139272	Mycn	8.62773	0.364913	0.227113	2810032G03Rik	2.3152	0.541586	-0.451751
Ly6g2	88.515	0.0100903	0.549164	Aamp	240.5	0.897608	0.0180025	Stx2	0.759649	-0.0662547	Dpm3	0.490706	0.0576639	Znf638	0.0921637	-0.213216	Aarsd1	0.305134	0.237786	Cgnl1	0.587761	0.138761		6.60179	0.998264	-0.000563594	2810032G03Rik	4.1244	0.801509	0.0938355
Rbpj	3.79	0.0197913	-0.618143	Tmbim1	17.13	0.205728	0.175156	Zw10	0.433734	-0.0660865	Slc30a9	0.0976148	0.0575233	Metap1d	0.0317848	-0.213284	Cdk13	0.366684	0.237733	Fam83h	0.523838	0.138739	Acat2	8.73801	0.309046	0.252851	AI837181	7.13285	0.875341	0.0408837
Grn	324.375	0.041216	0.549094	Arpc2	233.25	0.455333	0.0787896	Suclg1	0.711752	-0.0660206	Dhdds	0.40306	0.0575226	Apoe	0.862226	-0.0634755	Sox6	0.53531	0.23747	Znf503	0.483806	0.138714	Stx11	4.97607	0.869186	-0.0540922	Asb4	2.36935	0.0273822	-1.66303
Vwa1	29.41	0.0774017	0.548697	Kmt2b	3.93	0.00473607	-0.742976	Tomm70	0.467113	-0.0659474	Cryzl2	0.394561	0.057266	Sod1	0.220183	-0.22566	Tfg	0.0729995	0.237384	Hnrnpul2	0.686021	0.138479	Impact	8.62366	0.225436	0.304378	Asb4	3.22804	0.732706	0.169334
Cyb5r1	35.435	0.018074	0.547402	Zbtb32	1.24	0.672646	0.139415	Ampd2	0.593921	-0.0657954	Rpl37a	0.0101343	0.0572306	Mdh2	0.190555	0.316457	Srrm2	0.244944	0.237162	Pnn	0.615809	0.13841	Slco5a1	5.11823	0.634021	0.153415	Asb4	4.98937	0.703532	-0.124466
Tmem243	72.195	0.00722028	0.546165	Tmem147	618.1	0.00998862	0.640219	Prdx6	0.356447	-0.0657939	Mtch1	0.209636	0.0571452	Epb41l2	0.0964375	-0.214758	Tbc1d10a	0.308745	0.236808	Trak1	0.560957	0.138043	Slco5a1	2.65295	0.406543	-0.531076	Fosl1	7.46008	0.480594	0.18467
Naxd	176.21	0.016252	0.545076	Rps9	321.04	0.407824	0.277161	Abcg2	0.628191	-0.0655511	Nrg1	0.650768	0.0571428	Gnai2	0.637083	-0.0226222	Ap3d1	0.296767	0.23677	Edc4	0.456338	0.13768	Wtap	8.82407	0.158808	0.348106	Pdk4	3.99082	0.716	-0.137908
Dhcr24	45.1	0.0768683	0.544967	Tfpt	20.62	0.312647	-0.205081	Frmd8	0.677886	-0.0655505	Cpt2	0.266826	0.0570712	Polr2a	0.138215	-0.147031	Rplp0	0.358004	0.23675	Aarsd1	0.241952	0.137566	Sod2	9.02035	0.797569	0.0620719	Pdk4	6.01491	0.478832	0.196354
Srp19	99.055	0.0163236	0.54495	Susd2	198.48	0.350246	0.262828	Sparc	0.0856777	0.231058	Rdh10	0.563535	0.0568224	Pyurf	0.0969589	0.563923	Hdgf	0.159796	0.236597	Rps6kc1	0.43516	0.137491	Sf3b5	7.6458	0.491434	0.180237	Pdk4	2.59766	0.0865432	1.20794
Spcs1	377.805	0.0144635	0.544753	Ggt1	1599.09	0.201824	0.545316	Vac14	0.338859	-0.0655178	Plekhf2	0.018214	0.0567868	Itgb1	0.720221	0.027195	Triqk	0.438625	0.236363	Acbd4	0.587177	0.136934	Zbtb45	8.19872	0.35449	0.238589	Znrf3	5.83768	0.727896	0.0993355
Gm42067	24.24	0.124447	0.543874	Crip2	26.82	0.819801	-0.0613027	Mov10	0.421383	-0.0654938	Timm9	0.0738632	0.0566974	P4hb	0.681141	-0.0704743	Tcof1	0.0888793	0.236225	Rprd2	0.465894	0.136872	Trim28	6.78015	0.0478917	0.519583	Znrf3	3.38602	0.350801	-0.428196
Pole4	41.57	0.0103908	0.543833	Prc1	14.37	0.001576	2.46249	Cox6c	0.864539	-0.0654838	Cyb5a	0.640967	0.0566432	Alpl	0.583689	0.107974	Cyba	0.298929	0.235851	Ptpn21	0.655528	0.136618	F7	3.01325	0.591284	0.295369	Eef2kmt	3.66158	0.0183193	1.04027
Ptdss2	79.645	0.0228796	0.543458	Cbfa2t3	0.92	0.322652	-0.443869	Dhrs1	0.2325	-0.0654755	Caprin1	0.125759	0.0566381	Ncl	0.409422	-0.180693	Gigyf2	0.246456	0.235563	Zc3h18	0.331351	0.136508	Chmp2a	7.40895	0.161156	0.36747	2810032G03Rik	3.30827	0.691556	0.190396
Upp1	4.175	0.134422	0.600096	Fbln1	2.17	0.0980448	0.753818	Pah	0.621211	-0.0654075	Tm9sf4	0.211424	0.0565434	Pgk1	0.275053	0.05964	Raly	0.136427	0.235527	Pik3r4	0.520091	0.136055	Ube2m	8.28996	0.768729	-0.0752471	Zeb1	3.43332	0.122225	0.720601
Atraid	432.38	0.0246596	0.543334	Pgrmc1	281.73	0.158113	0.344543	Tspan14	0.207424	-0.0653871	Dusp9	0.18017	0.0565115	Ace	0.334943	0.0706045	Naa38	0.460753	0.235478	Sqstm1	0.316133	0.136051	5730405O15Rik	7.55467	0.764139	0.0785441	Eef2kmt	2.76182	0.0345886	-1.29787
Gde1	235.79	0.0207944	0.542244	Gcat	327.44	0.876924	-0.0181699	Letm1	0.706179	-0.0653644	Cpq	0.193273	0.0564325	Fth1	0.761807	-0.0346791	Gap43	0.166929	0.235087	Nab2	0.556064	0.135517	Proz	8.59129	0.0926783	0.42386	Eef2kmt	6.26428	0.0635193	0.503326
Aup1	475.21	0.0222698	0.541803	Tek	17.75	0.216138	-0.581926	Ubac1	0.491724	-0.0653078	Eci1	0.330643	0.0563568	Hmgn2	0.400395	0.170602	Spen	0.225009	0.235076	Aebp2	0.565044	0.135485	Cul4a	9.4384	0.558788	0.135839	Znrf3	5.14234	0.218008	-0.393844
Cct3	193.02	0.0147503	0.54111	Elovl1	358.41	0.0117155	0.567552	Tmem165	0.100392	-0.0652537	Dpm1	0.333523	0.0563324	Sod2	0.971709	-0.0167347	Ppfibp1	0.270742	0.235045	Strn3	0.591462	0.135113	Grtp1	7.42671	0.122452	0.405128	Eef2kmt	6.68241	0.0482752	0.520395
Cdc42bpb	3.60333	0.0464691	-0.610735	Med8	78.87	0.725792	0.0496937	Lancl2	0.320872	-0.0651522	Ppcs	0.0865443	0.0561732	Cdh1	0.296306	-0.160978	Zc3h13	0.304269	0.234793	Akap12	0.638642	0.135033	Vwde	4.11168	0.605072	-0.191423	1700015F17Rik	5.61258	0.196995	0.383811
Btc	4.91333	0.0470846	-0.610505	Hyi	164.47	0.0738156	0.403147	Snap23	0.162058	-0.0649713	Gtpbp6	0.430943	0.0561638	Apoa2	0.12883	0.689874	Pak1	0.14833	0.234787	Zc3h13	0.507002	0.13439	2010308F09Rik	6.63277	0.0428231	0.535092	1700015F17Rik	6.15765	0.707128	0.101958
Saraf	370.245	0.0373664	0.540106	Fabp1	68.75	0.0121643	2.44982	Dnttip2	0.829297	-0.0646654	Try10	0.374222	0.0560887	Surf1	0.2513	-0.130209	Golga1	0.160974	0.234765	Prkar1a	0.428575	0.134254	Ddx1	7.06845	0.245324	0.303688	Xbp1	7.64763	0.0936636	0.439816
Timm50	160.8	0.0156502	0.540055	Pfdn2	99.71	0.0650481	0.628734	Zhx2	0.5638	-0.0645719	Kctd17	0.53321	0.0560378	Surf2	0.277968	-0.376211	Dtd1	0.132878	0.234218	Nes	0.428215	0.134194	Adprhl1	5.29216	0.659474	-0.137751	Eef2kmt	1.34401	0.318986	1.13939
Ndufaf6	73.09	0.0113857	0.540048	Rnf114	70.61	0.171186	-0.211275	Fahd1	0.336786	-0.0645714	Cnpy3	0.251073	0.055981	Nudt11	0.608554	-0.107296	Tsc2	0.201389	0.234137	Sltm	0.567233	0.134163	Rsu1	8.24204	0.541084	0.156998	Eef2kmt	4.97104	0.0353639	0.704087
Bsg	1083.22	0.0322148	0.539987	C330007P06Rik	21.32	0.0298931	-0.298225	Mylk	0.48536	-0.0643839	Unc119b	0.0702163	0.0559701	Chmp6	0.126406	-0.140439	Ddx41	0.353416	0.234125	Filip1l	0.606094	0.133857	Zswim9	7.94476	0.427871	0.206293	1700015F17Rik	4.08664	0.244584	-0.432968
Ctsh	723.99	0.0470378	0.539556	Srm	56.15	0.0511304	0.252638	Rps6ka5	0.51236	-0.0643444	Necap1	0.465085	0.0559201	Cnp	0.0993552	-0.214817	Ehbp1l1	0.195143	0.234044	Map3k20	0.480717	0.133664	Ddx3x	8.14234	0.0661251	0.476433	1700015F17Rik	1.33153	0.809658	0.272704
Gm10766	11.345	0.143491	0.539501	Epha2	1.44	0.488171	0.296961	P2rx4	0.276578	-0.0642959	Gpd2	0.187815	0.0558947	Gon7	0.294041	-0.225542	Slc51b	0.136842	0.234041	Ncbp3	0.53305	0.133394	Tmco3	8.85641	0.289977	0.260494	Mir7648	3.88936	1.88481e-06	2.15907
Memo1	43.37	0.0112732	0.539109	Rbm14	19.63	0.238206	-0.173728	Rcn2	0.291104	-0.0642374	Avl9	0.444039	0.0558695	Col6a2	0.0864588	-0.215029	Add1	0.0165442	0.233872	Prrc2b	0.655642	0.13313	Tmco3	4.53125	0.255255	-0.39473	1700015F17Rik	3.04368	0.408166	0.451023
Ect2	1.275	0.124144	0.593489	Zdhhc24	11.86	0.566552	0.0995033	Homer3	0.58243	-0.0640973	Sars1	0.125318	0.055718	Alkbh1	0.730536	-0.0594879	Trim35	0.411218	0.233527	Uhrf1bp1	0.703035	0.133082	Mrtfb	4.52292	0.195679	-0.451886	Snord14c	5.0601	3.28561e-09	2.15008
Coprs	43.675	0.0228837	0.538701	Bbs1	7.1	0.0973124	-0.272267	Tbc1d2	0.302609	-0.063973	Neurl4	0.461093	0.0557073	Ly6c2	0.771228	0.021891	Rps27	0.0529081	0.23339	Gpatch8	0.403962	0.132945	Mrtfb	0.702139	0.938836	-0.109895	Sowahb	4.60666	4.24354e-08	2.13758
Rida	2244.13	0.0433006	0.538393	Slc34a3	424.23	0.769827	0.0572602	Ggps1	0.668558	-0.0639235	Ndufa13	0.279761	0.0556335	Ndufb1	0.55913	0.120203	Map3k1	0.123512	0.233293	Epb41	0.568069	0.132617	Ncoa2	9.6542	0.316411	0.227873	Xbp1	6.94955	0.00736175	0.706269
Urah	13.555	0.136042	0.538389	Ndor1	17.87	0.489229	-0.118727	Ctnnb1	0.217246	-0.0638119	Mpv17	0.59779	0.0555302	Tmem254c	0.583194	-0.115348	Dgkg	0.395223	0.233106	Ptges3	0.444578	0.132341	Phactr2	4.87201	0.839618	-0.0675276	Xbp1	7.28527	0.0219364	0.60245
Tor2a	87.515	0.017122	0.537846	Nsmf	53.21	0.144519	-0.328279	Coro1a	0.616601	-0.0635917	Exd2	0.578006	0.0554854	Mnda	0.252442	-0.115182	Skiv2l	0.0617777	0.232954	Phf23	0.414741	0.132118	Ajm1	3.38832	0.0010701	1.68	Xbp1	4.52195	0.848772	0.0664658
Ahnak	4.415	0.35263	0.592282	Pdk1	19.41	0.117263	0.466344	Cdk5rap3	0.390806	-0.0632109	Dapk2	0.544974	0.0554704	Ifi204	0.92485	-0.0140363	Srrm2	0.0689225	0.232857	Dmtn	0.329339	0.131938	Gpr137b	6.99544	0.630294	0.12548	Eef2kmt	3.66571	0.027039	0.964353
Skida1	4.21667	0.0384889	-0.607865	Ptbp1	69.63	0.0582696	-0.281281	Prune1	0.24376	-0.0631419	Fmo5	0.592304	0.0552172	Calm3	0.151769	-0.204825	G3bp1	0.261061	0.232701	Tns1	0.37461	0.131776	Sema3a	2.59799	0.688315	-0.269051	Snx32	2.87797	0.708682	0.217901
Psmc4	203.425	0.0132049	0.537722	Mvd	84.29	0.761126	0.040661	Tyw1	0.550058	-0.0630778	Acsl5	0.39315	0.0551347	Anxa1	0.120025	-0.164268	Ccnd1	0.098557	0.232174	Ralgps2	0.384478	0.131635	Sema3a	5.28608	0.331592	-0.303029	Eef2kmt	2.86471	0.556835	0.345072
Ndufb6	922.733	0.0272344	0.537505	Birc5	48.17	0.000112934	2.44238	Letmd1	0.189913	-0.0630091	Syne1	0.204431	0.0551142	Ints1	0.0481166	0.5585	Stk11ip	0.308677	0.231805	Slc12a6	0.443483	0.131319	Mir193b	3.40508	0.685346	-0.184859	Eef2kmt	3.58882	0.703953	-0.162304
Tvp23b	48.19	0.0146519	0.537471	Itih3	1.07	0.0663956	0.820126	Arl8a	0.364648	-0.062964	Slc16a12	0.667616	0.05511	#N/A	0.242895	0.144943	Myo18a	0.260117	0.231729	Mfap1b	0.39385	0.130704	Mir365-1	1.41638	0.220977	-1.38559	Xbp1	4.6592	0.573802	0.193816
Pgam1	145.925	0.0141543	0.537329	Stimate	11.38	0.452935	0.0873137	Alg9	0.474191	-0.062931	Phactr2	0.582402	0.0549879	Nid1	0.309621	-0.116656	Prrc2a	0.266628	0.231408	Palm	0.595365	0.130443	Ralyl	5.23097	0.718237	-0.113527	Snx32	8.88266	0.0831265	0.42644
Gm4450	54.505	0.0173471	0.536562	Sfmbt1	9.38	0.952991	0.00676942	Dhx36	0.313901	-0.0626682	Ech1	0.471453	0.0548116	Alad	0.046747	0.161416	Zc3h18	0.125188	0.231311	Phf6	0.385774	0.130209	Phactr2	8.47263	0.0304764	0.551203	Cldn12	7.71775	0.0693166	0.476825
Atp11a	112.045	0.519334	0.536499	Itih1	3.39	0.634715	0.157964	Mug1	0.711164	-0.0626027	Slc16a4	0.364952	0.0545823	Ctsb	0.0464616	0.170598	Arhgap21	0.505893	0.23131	Daxx	0.516693	0.129764	Cubn	8.05747	0.248533	0.299488	Eef2kmt	4.8565	0.57332	0.18907
Fam122b	4.33333	0.0481935	-0.606397	Ihh	26.94	0.446718	-0.272945	Anxa4	0.613354	-0.0624907	Lman2	0.0982857	0.0545546	Eif4a2	0.577481	-0.0558554	Arhgef12	0.106601	0.231067	Dync1i2	0.325222	0.129748	Pex3	7.61879	0.210458	0.328476	Cldn12	5.57233	0.951086	0.0182382
Tmem35b	49.475	0.0196236	0.536451	Prkag3	16.91	0.0273359	-0.694978	Sugct	0.549142	-0.0624491	Aldh1l1	0.49373	0.0545503	Tram1	0.0781498	-0.215091	Scnn1b	0.273894	0.230943	Tns1	0.453569	0.129742	Vim	6.75765	0.112397	0.417049	Eef2kmt	6.93429	0.235393	0.309485
Nptn	69.095	0.010393	0.535994	Atp7b	0.54	0.731387	0.146669	Apool	0.776887	-0.062425	Chmp1a	0.344709	0.054496	Txn	0.218735	-0.235631	Bod1l	0.211884	0.230754	Tns1	0.453569	0.129742	Lyst	8.88245	0.216431	0.303757	Casp12	2.9476	0.0155901	-1.37044
Mrpl42	597.3	0.0201448	0.535674	Rundc3a	3.45	0.650571	0.123564	Scel	0.889776	-0.0623838	Rpl7	0.235634	0.0543881	Gsta1	0.938162	-0.0146237	Dync1i2	0.0798261	0.230699	Larp1	0.425099	0.129484	Maml2	2.16462	0.429668	0.643371	Pdk4	4.93038	0.275138	0.36331
Coa4	20.675	0.0336169	0.535614	Cdt1	7.42	0.936514	-0.0160385	Slc44a4	0.2084	-0.0622497	Arpp19	0.506005	0.0543574	Gstm1	0.796607	0.0241526	Camsap1	0.387418	0.230486	Mast4	0.463252	0.129417	Maml2	2.74368	0.656559	0.277435	Pex2	2.04335	0.0136111	-2.2172
Ndufb8	2372.33	0.0354453	0.535463	Runx1t1	3.51	0.034247	-0.403744	Maip1	0.364144	-0.0622077	Hnrnpa0	0.19416	0.0542701	Tcea1	0.170271	-0.225485	Camsap1	0.387418	0.230486	Zeb2	0.592297	0.129256	Mtmr2	7.69629	0.419171	0.211436	Pdk4	5.22123	0.0664297	0.588573
E030030I06Rik	21.67	0.178789	0.535378	Snai3	1.69	0.0207756	-0.781255	Reep4	0.902814	-0.0621918	Fbxo3	0.630865	0.0542651	Rras	0.100138	-0.249701	Nckipsd	0.088442	0.230208	Tasor2	0.604832	0.128901	Afdn	8.16995	0.885358	0.0371488	Pdk4	2.76559	0.964227	-0.0277186
A230072C01Rik	4.085	0.0597935	0.586679	Aprt	306	0.0518471	0.49112	Oxnad1	0.225831	-0.062167	Rnf115	0.571111	0.0542176	Slc3a2	0.764127	-0.0237455	Pex1	0.0797356	0.229854	Chchd3	0.563379	0.12862	Tcte2	7.49006	0.19161	0.34239	Ankrd36	4.6745	0.338787	-0.327734
H13	194.46	0.0191454	0.534698	Gtf2h1	47.85	0.019198	-0.318365	Dmac1	0.769567	-0.0619426	Pgls	0.507088	0.0540721	Ate1	0.0375536	-0.215104	Nav2	0.15505	0.229846	Slc9a3r1	0.499941	0.128546	Rrn3	7.7563	0.176846	0.353663	Ovol1	5.32113	0.0527383	0.610232
Ugt2b38	2488.27	0.0629467	0.534555	Hfe	29.73	0.028267	0.466881	Bcam	0.730694	-0.0618946	Hspa8	0.011473	0.0540553	H1-0	0.483049	-0.0897241	Apba3	0.0921728	0.229815	Srrm1	0.337267	0.128402	St8sia6	8.41873	0.20021	0.326314	Ovol1	6.13484	0.0582585	0.520305
Tmem60	36.245	0.0116248	0.534499	Abhd1	11.34	0.301484	0.177579	Nrbp1	0.526864	-0.0617639	Mgat1	0.32332	0.0540026	Sub1	0.349379	-0.107627	Nhs	0.151637	0.229564	Tnrc6c	0.763176	0.128254	Ntan1	8.90531	0.109509	0.392935	Ap5b1	7.23312	0.42242	0.209679
Cd59a	30.86	0.0198396	0.53412	Slc5a6	20.91	0.111751	0.415049	Ptma	0.625791	-0.0615339	Gfm1	0.277632	0.0538995	Lyz1	0.0668078	0.55311	Srrm2	0.177666	0.229458	Pdzk1	0.581985	0.128024	Cep57	9.79109	0.227848	0.270523	Ap5b1	6.01351	0.616956	0.138415
Ssh2	3.37333	0.0189009	-0.603477	Aplp1	4.42	0.656661	-0.230343	Sptan1	0.795149	-0.0615016	Fam76a	0.390084	0.0537012	Man2c1	0.0588618	-0.215367	Cstf2	0.251701	0.228959	Tex2	0.409766	0.127948	Cask	7.9543	0.469717	0.18817	Rbfox1	2.79833	0.179541	0.838842
Fgf18	10.165	0.123663	0.533865	Qrich1	52.6	0.19782	-0.188347	Fhl3	0.518248	-0.0613493	Nqo2	0.14868	0.0536927	Lpl	0.529864	-0.082602	Adcy9	0.166381	0.228931	Arfgef2	0.623433	0.127936	2610001J05Rik	4.26115	0.747429	0.117142	Rnaseh2c	3.44523	0.223692	-0.544509
Sdr39u1	119.105	0.00967802	0.533724	Usp19	65.9	0.576014	-0.0763478	Apip	0.364762	-0.0612474	Mthfr	0.483291	0.0536652	Fn1	0.890026	-0.0154012	Mettl16	0.292983	0.228828	Lrrc66	0.414735	0.127915	2610001J05Rik	7.44965	0.563821	0.151059	Pdk4	5.23752	0.582524	0.174301
Ahsa1	125.02	0.0324967	0.53359	Pola1	1.79	0.127658	0.356129	Kank3	0.783544	-0.0611566	Srpra	0.131692	0.0536081	Keap1	0.0719702	0.547417	Ybx1	0.109546	0.228799	Nes	0.631914	0.127795	1110019D14Rik	4.73545	0.578456	0.189987	1700016G22Rik	3.54145	0.0148204	-1.06423
Prdm15	3.64	0.0416813	-0.602026	Cdc42	292.9	0.652302	0.0536819	Fam151a	0.236036	-0.0610618	Magt1	0.076763	0.053512	Fabp3	0.0910495	-0.131013	Crocc	0.434684	0.228755	Eif2b4	0.39715	0.12766	Fbxo25	7.56651	0.167935	0.361716	Pdk4	3.72576	0.361962	-0.372597
Pdia5	24.095	0.0148673	0.532927	Pknox1	18.15	0.0474217	-0.272657	Mad1l1	0.668136	-0.0610588	Sec16a	0.395261	0.0534211	Lamp1	0.57486	-0.0807018	Glud1	0.0650414	0.228638	Ube2o	0.709713	0.127549	Ralyl	1.77188	0.12821	1.61107	1700016G22Rik	5.80821	0.240455	-0.334158
Tmtc4	18.22	0.0994157	0.532418	D130043K22Rik	1.92	0.960212	0.0148047	Stt3b	0.184459	-0.0610379	Mepce	0.585453	0.0533752	Hsp90ab1	0.547036	0.0519035	Ubap2l	0.17218	0.228419	Hnrnpc	0.65554	0.127443	B3galnt2	9.25477	0.298644	0.246349	Rbfox1	4.60163	0.122188	-0.532708
Lrpap1	1300.36	0.0422405	0.532347	Gmnn	24.97	0.0288753	0.430522	Mrpl23	0.575504	-0.0610021	Gtf2e1	0.50088	0.0533566	Ppl	0.0753138	-0.215478	Apba1	0.229571	0.228401	Ddx27	0.405252	0.127173	Thoc7	8.0625	0.448554	0.196336	Rbfox1	3.23982	0.707225	0.185806
Cdipt	147.48	0.0170371	0.531807	Acot13	932.52	0.0617361	0.888409	Tapt1	0.317859	-0.0608443	Slc25a11	0.578795	0.0532998	Nudt4	0.0948359	-0.216249	Apba1	0.229571	0.228401	Scrib	0.504579	0.126823	Thoc7	6.49855	0.437579	0.20479	5430437J10Rik	4.63657	0.449897	0.261887
Alg1	64.655	0.0155618	0.531655	Zfp184	3.25	0.0132347	-0.867166	Tnpo1	0.456134	-0.0607724	Krtcap2	0.338206	0.0530306	Gosr1	0.0724537	-0.216599	Add2	0.2175	0.228207	C2cd2l	0.589542	0.126553	Hivep2	9.27735	0.032613	0.50725	Vip	3.60751	0.118475	-0.662199
Gm44170	31.25	0.1684	0.531068	Cyp27b1	52.51	0.0974777	0.895383	Gpalpp1	0.493154	-0.0606042	Yes1	0.422497	0.0529356	Cyp2d9	0.118635	-0.200093	Zfc3h1	0.105501	0.228173	Myo9b	0.485479	0.126172	Zfp521	6.2115	0.638641	0.127027	Casp12	4.65844	0.870633	-0.0558253
Psmb8	11.75	0.135627	0.530772	Cdk4	180.68	0.860741	-0.0167515	Anxa5	0.538429	-0.0605284	Ints3	0.601223	0.0528179	Agt	0.160636	0.20472	Fmn2	0.247895	0.228105	Thrap3	0.743463	0.126164	Tdrp	8.24764	0.17313	0.350512	Casp12	5.41457	0.155382	-0.432569
Tmed4	290.905	0.0249505	0.530685	B4galnt1	1.63	0.590512	-0.275231	Ezr	0.195521	-0.0604803	Tmem176b	0.258652	0.0527972	Gas2	0.90697	-0.00861741	Slk	0.147143	0.228095	Plekha6	0.51599	0.126022	Ifitm7	6.67254	0.0706522	0.476126	Casp12	3.94635	0.99718	-0.0012059
Tmem199	46.535	0.0103568	0.5305	Mettl1	39.06	0.777636	0.0548662	Mtmr1	0.580107	-0.060473	Fabp1	0.545858	0.0527281	Itpr1	0.232871	-0.100308	Kiaa0232	0.326767	0.228036	Sf3b1	0.586439	0.125856	Tbce	7.46894	0.0740135	0.46908	Oprk1	2.85399	0.645829	0.269835
G6pc3	62.84	0.0231627	0.530189	Tspan31	212.63	0.0410495	0.411383	Pgm1	0.193425	-0.0602984	Ttll12	0.0470135	0.0527217	Oas1g	0.488259	-0.300171	Dmtn	0.177911	0.227573	Phactr1	0.554839	0.125506	Arid4b	9.46109	0.259193	0.261933	Casp12	3.75418	0.150261	0.598817
Nutf2	40.37	0.0325769	0.529354	Kif5b	43.83	0.592995	0.0698548	Ppa2	0.314913	-0.0602641	#N/A	0.640671	0.0524991	Nudt19	0.157874	0.387996	Snx24	0.144396	0.227405	Dnmt1	0.504426	0.124913	Stam	8.28726	0.135432	0.38353	Casp12	2.1974	0.191984	1.13522
Tmem52	38.905	0.0879712	0.528349	Saal1	7.72	0.218569	-0.189551	Sgpp1	0.628341	-0.0598255	Dnajb11	0.103078	0.0524729	Tcp1	0.241833	0.0870472	Trim33	0.0801718	0.227051	Kct2	0.634626	0.124828	Erich1	8.17148	0.5126	0.168905	Mrps24	3.73911	0.0511389	-0.795355
Zfp931	10.45	0.0729915	0.528183	Cnp	4.53	0.342009	-0.235093	Mfsd9	0.426192	-0.05982	Gpr89	0.835885	0.0523796	App	0.302541	-0.114098	Akap13	0.138534	0.226993	Fndc3a	0.65606	0.124028	Lratd1	7.08884	0.0124085	0.657147	Ptpn1	4.99275	6.74086e-09	2.12978
Thoc2l	13.66	0.0906341	0.527993	Odad4	0.86	0.601562	0.176773	Rab11fip1	0.67616	-0.0597036	Eci2	0.572471	0.0523501	Pdlim5	0.000689574	0.53896	Srsf2	0.389697	0.226972	Cdk12	0.427705	0.124001	Lratd1	4.78868	0.765233	0.100673	Steap2	5.57155	0.881275	-0.044462
Gda	1.61667	0.124488	0.578509	Sulf2	2.34	0.657087	-0.135285	Dop1b	0.843634	-0.0596817	Gimap9	0.744137	0.0522498	Apcs	0.708772	-0.0291631	Cpsf7	0.0445176	0.226387	Abi1	0.51919	0.123883	Marf1	7.85506	0.630638	0.125326	Steap2	6.52365	0.0552836	0.509386
Prelid1	480.325	0.0233987	0.527457	Sod2	857.8	0.0541089	0.363564	Iah1	0.345639	-0.059635	Dus3l	0.625357	0.052212	Gusb	0.994322	-0.000736369	Nop56	0.389298	0.226185	Ppfia1	0.515551	0.123679	Mir484	4.58548	0.930179	0.030274	Casp12	6.14345	0.384719	-0.235993
Atp5pb	898.787	0.0529728	0.526959	Tmco6	10.41	0.225764	0.150479	Dock6	0.500736	-0.0596311	Rab12	0.468455	0.0520342	Prkar2a	0.255803	-0.0894425	Retreg2	0.360484	0.226156	Errfi1	0.474827	0.12358	Nde1	7.8368	0.242444	0.30557	Casp12	6.90285	0.521443	-0.16705
Psma2	128.105	0.0199186	0.526814	Stambp	21.96	0.805648	0.0262266	Ndufv2	0.838563	-0.0594708	Reep5	0.440376	0.0517803	Pfkl	0.0747833	0.0716187	D10Wsu102e	0.351082	0.225839	Phf3	0.401726	0.123496	Dact2	4.82381	0.287109	0.361085	Casp12	4.3368	0.890971	0.0491639
Slc22a8	746.735	0.166549	0.52647	Ezh1	41.11	0.0713191	-0.2327	Agxt2	0.523849	-0.0594657	Dnaja2	0.204786	0.0516271	Snrpd1	0.0390952	0.538545	Sntb2	0.646231	0.22573	Stard10	0.654512	0.123429	Sesn3	9.6748	0.327114	0.222417	1700016G22Rik	3.48961	0.182596	0.606136
Suclg1	654.94	0.0353053	0.526426	P3h4	3.92	0.72495	0.103367	Hadh	0.612025	-0.0594079	Lrrc59	0.0457695	0.0515846	Cox5a	0.845685	0.00963053	Ncor1	0.209088	0.225707	Chgb	0.850279	0.123276	Myh11	4.25032	0.89645	0.0474751	1700016G22Rik	5.76345	0.253491	0.331981
Gpx4	1315.38	0.0298154	0.526153	Ctnnb1	240.21	0.798746	0.0394323	Srsf7	0.561056	-0.0593629	Rabgap1l	0.409538	0.0515758	Rpl7a	0.0911068	0.123462	Ankrd17	0.243673	0.225481	Gramd1b	0.626738	0.123267	Il3ra	6.40614	0.46604	0.193916	Steap1	7.38735	0.145168	0.381929
Etfb	1993.99	0.0590275	0.52613	Eif1b	87.06	0.313168	0.28079	Nme3	0.276654	-0.0593479	Rps27l	0.175796	0.0514579	Umps	0.787719	-0.0211887	Rai14	0.280804	0.225457	Eps15l1	0.77004	0.123185	Endod1	2.87189	0.568637	0.334284	Tnip3	3.95769	1.51046e-06	2.12336
Rnaset2a	14.25	0.0259138	0.525657	Chrd	5.62	0.262383	0.288326	Wwox	0.394685	-0.0593411	Aph1a	0.430382	0.0512946	Scd1	0.580114	-0.157937	Rai14	0.280804	0.225457	Hba	0.56992	0.123096	Endod1	4.85111	0.562045	0.193841	Rreb1	3.95009	1.75692e-06	2.1145
Txn2	422.83	0.0215401	0.525386	Psmd2	146.22	0.525145	0.103347	Akr1c21	0.413929	-0.0593135	Gba2	0.748907	0.0512911	Ncam1	0.524704	-0.240847	Mcm2	0.0450348	0.225298	Srrm2	0.523311	0.122252	4930474M22Rik	6.06666	0.263014	0.308677	1700016G22Rik	2.35968	0.912626	0.0807055
Stip1	93.48	0.0240893	0.525182	Syngr3	2.49	0.731417	-0.138565	Epb41	0.467836	-0.0592773	Entpd4	0.59519	0.0512476	Icam1	0.248215	-0.156359	Sash1	0.150232	0.225119	Pllp	0.43061	0.122248	Slc7a12	5.35463	0.0453016	-0.617371	Camk1d	4.61721	0.273763	0.380709
Lrrc8a	4.925	0.109502	0.570832	Vars	25.59	0.517043	0.0979243	Ecsit	0.656984	-0.0588463	Gmppb	0.133923	0.05114	Ca1	0.812512	0.108216	Prpf40a	0.0821849	0.224739	Kif1b	0.704005	0.12192	Cwc15	7.50767	0.553847	0.154946	Camk1d	4.94935	0.0845317	0.578748
Txndc5	91.05	0.0190371	0.524811	Slc44a4	175.34	0.221016	0.327416	Timm44	0.714632	-0.058678	Clic3	0.856475	0.0511353	Gpd1	0.154887	0.114807	Epb41l1	0.246544	0.224377	Dpy19l1	0.582803	0.121787	Adgrg6	5.97666	0.524272	0.177822	Camk1d	3.63059	0.0684073	0.797381
Tmem42	46.02	0.0133969	0.524682	Msh5	1.78	0.340412	0.362126	Uba52	0.642292	-0.0585822	Eif3b	0.0256528	0.0510162	Slc4a2	0.194801	-0.46987	Sp110	0.627875	0.224327	Eif5b	0.553562	0.121607	Tle4	6.1417	0.699555	-0.10471	Steap1	3.40379	0.559791	-0.266421
Dcst1	4.075	0.115969	0.568636	Abhd16a	188.52	0.0923079	0.390631	Timm50	0.701144	-0.0585516	Man2a1	0.247526	0.0509229	Dnmt1	0.869947	-0.0292031	Sik3	0.0554528	0.223668	Slc35a5	0.58011	0.121499	Tle4	4.27756	0.600686	-0.188464	Camk1d	1.43492	0.00483866	-3.73735
Sat1	574.42	0.0374321	0.524379	Neu1	663.28	0.576056	0.109011	Scly	0.315519	-0.0585081	Zc3h14	0.628498	0.0508534	Atp1b1	0.102246	0.136239	Ank1	0.297819	0.223511	Baz1a	0.858545	0.121296	Tle4	9.52415	0.487032	0.160127	3300005D01Rik	3.50167	0.110099	0.729288
Ccdc58	65.01	0.0134207	0.524179	Ddah2	10.24	0.154947	-0.280941	Tatdn1	0.377435	-0.0584107	Misp3	0.492177	0.0507503	Rpl27a	0.208945	0.234061	Kars1	0.162371	0.223156	Mtdh	0.601865	0.121125	Cacnb2	4.68636	0.159059	-0.482989	3300005D01Rik	2.89905	0.931905	-0.0490659
Psmg2	45.38	0.0121386	0.524	Clic1	118.31	0.13268	0.170585	Dsp	0.415168	-0.0583133	Tmppe	0.583528	0.0507374	Grn	0.00461818	0.532339	Nup98	0.111935	0.223104	Mapt	0.607767	0.120974	Rbis	8.45069	0.851736	0.0474001	Camk1d	3.14051	0.750574	-0.162453
Psat1	147.01	0.0696105	0.523422	Lsm2	28.59	0.22974	0.295226	Ahcy	0.674636	-0.0582712	Srm	0.501919	0.0507254	Slc2a4	0.686861	0.0667738	Mtor	0.288697	0.222898	Zranb2	0.68666	0.120897	Psma2	7.52828	0.623445	0.128523	3300005D01Rik	5.86483	0.0687292	0.522086
Erg28	78.165	0.0129787	0.52235	Pole	1.75	0.00503793	1.5794	Echdc2	0.488943	-0.0581423	Coa6	0.45079	0.0506261	Rpl7	0.994248	-0.00563983	Srrm2	0.261905	0.22286	Gapvd1	0.719136	0.120892	Amotl1	3.52772	0.29474	0.466732	Camk1d	3.68043	0.260822	0.474965
Nop10	238.305	0.0267378	0.521541	Zfp775	5.56	0.0480862	-0.336016	Anxa11	0.598152	-0.0580747	Uap1	0.57796	0.0506018	Mdh1	0.111938	-0.250304	Gnl3	0.0949855	0.222828	Itprid2	0.608805	0.120583	Slc26a7	5.27904	0.415181	0.256779	Scyl1	3.22194	0.71081	0.184191
Prdx6	582.535	0.029642	0.521471	Mrpl49	80.54	0.965523	-0.00513899	Ncoa3	0.733082	-0.0580591	Ablim1	0.564984	0.0505426	Rpsa	0.13714	-0.164001	Syap1	0.436008	0.222496	Ptprcap	0.542938	0.120128	Nlrp5-ps	5.2912	0.00396403	0.925535	Steap1	4.97036	0.790846	-0.0871434
Psmb2	287.11	0.0172295	0.52134	Dennd2c	0.64	0.988606	0.00913608	Rps20	0.026011	0.230518	Tmem150a	0.473195	0.0504362	Calr	0.464293	-0.0887324	Misp	0.533212	0.222326	Fut8	0.511874	0.119978	AW209491	8.17112	0.151997	0.370461	Scyl1	4.28885	0.102488	0.601881
Tpmt	121.215	0.0256243	0.521266	Mark3	88.84	0.197223	-0.140382	Slc9a3r1	0.314535	-0.0579631	Ces1f	0.594306	0.0504332	Slc2a2	0.402874	-0.156526	Atp5f1a	0.123276	0.222034	Patj	0.308461	0.119903	Car13	7.41697	0.371844	0.233873	Fbxo5	3.74985	0.439649	-0.313041
Rab5if	430.455	0.0228334	0.520798	Gatad1	33.4	0.162168	0.296207	Akr1b10	0.202013	-0.0579045	Dcp1a	0.562103	0.0504309	Mecom	0.593416	-0.140937	Nab2	0.0766752	0.221968	Rspry1	0.383037	0.119887	Vta1	7.43628	0.50421	0.174822	Mascrna	8.03561	0.41404	0.212004
Pla2g12a	64.75	0.0160104	0.520621	M6pr	156.49	0.205091	0.293595	Rdx	0.402914	-0.0579001	Gcat	0.181297	0.050381	Srp54	0.458597	0.0366354	Mapt	0.249285	0.22195	Fcho2	0.587496	0.119723	Snai2	7.38361	0.059246	0.495732	Nudt5	6.52792	0.557221	0.154782
Tsc22d1	346.01	0.137608	0.520617	Lrrc8a	3.64	0.123746	0.519127	Cbl	0.625511	-0.0578946	Nenf	0.409313	0.0503701	Hspb1	0.109313	-0.329411	Spindoc	0.204941	0.221928	Dmxl2	0.521689	0.119489	Mre11a	7.86731	0.297836	0.271678	Fbxo5	3.19948	0.579076	-0.275429
Tmem125	47.84	0.0305926	0.520156	Ppp2r1a	167.66	0.291977	-0.165305	Sptbn1	0.784264	-0.0578722	S100a1	0.457115	0.0503636	Psmd3	0.207875	-0.0949593	Slain2	0.189964	0.221802	Garem1	0.5632	0.119214	Otud6b	8.07145	0.477782	0.183954	Mascrna	9.33445	0.0160123	0.569123
Gpr108	33.975	0.231578	0.519388	Fance	17.74	0.0767744	-0.254074	Tpcn1	0.651157	-0.0577054	Rps21	0.206854	0.0501714	Lmnb1	0.613274	-0.0306354	Tjap1	0.077686	0.221793	Kif1c	0.562597	0.118744	Car3	7.56194	0.501297	0.176237	3300005D01Rik	7.10648	0.222045	0.319241
Arl6ip5	37.2	0.0356069	0.51909	Tinf2	19.62	0.343216	-0.102684	Vtn	0.701675	-0.0576677	Eif4e3	0.662281	0.0501533	Anxa6	0.0144569	-0.187919	Spp1	0.263986	0.221066	Cers2	0.496782	0.11824	Foxp2	3.04332	0.813305	-0.125738	3300005D01Rik	5.47946	0.0470909	0.608776
St7l	32.67	0.0140426	0.51889	Dus3l	29.77	0.104742	-0.210034	Anxa6	0.697381	-0.0575823	Ivns1abp	0.702909	0.0499809	Crp	0.156664	-0.270262	Zc3h13	0.214661	0.221043	Rabgap1	0.495128	0.118027	Foxp2	3.14685	0.0979984	0.874477	Steap1	4.36166	0.77352	0.102859
Sec11c	89.23	0.0110904	0.518348	Gtpbp3	5.86	0.360593	-0.152278	Ndufb6	0.432596	-0.0573548	Tor2a	0.675585	0.0499723	Rplp0	0.542113	0.0338587	Phax	0.252957	0.221023	Sptbn1	0.435454	0.117894	Arhgef10	6.35508	0.103267	0.43707	Eef2kmt	2.95362	0.00148596	2.0962
Sarnp	44.21	0.0323096	0.517864	Tgfbr1	11.14	0.00809986	0.40852	Slc34a3	0.479162	-0.0573479	Pdia3	0.0164191	0.0496895	Map1b	0.164049	-0.437241	Smap	0.282944	0.220952	Ptges3	0.491389	0.117666	Trpa1	4.62145	0.05182	0.685022	Malat1	5.03548	0.0195815	0.777398
Egfl7	34.09	0.0491026	0.517616	Homer1	5.96	0.601733	-0.0697024	Kyat1	0.460227	-0.0573127	Gyg1	0.0432447	0.0496807	Glul	0.683782	0.0610901	Matr3	0.0552795	0.220795	Epb41l3	0.67375	0.11758	Gm11837	7.31068	0.0870649	0.448275	1700016G22Rik	7.87779	0.236777	0.308886
Cdpf1	59.2	0.0242255	0.516634	Rad51c	2.74	0.126651	0.433302	Top3b	0.467665	-0.0572974	Armc1	0.246351	0.0495626	Cdh2	0.840202	-0.0477994	Ifih1	0.145485	0.220527	Pafah1b2	0.361209	0.117561	1600012H06Rik	7.57324	0.0814126	0.457742	Malat1	6.83081	0.00281532	0.789285
B4galt5	43.25	0.409705	0.516219	Cav1	4.94	0.249316	-0.512495	C1qbp	0.722767	-0.0570259	#N/A	0.681179	0.0494769	Ppme1	0.0692951	-0.216729	Mtmr2	0.184665	0.220202	Glud1	0.529477	0.117553	A930001A20Rik	3.50493	0.75274	-0.138416	3300005D01Rik	8.03974	0.00202003	0.809192
Gemin6	12.92	0.0537893	0.515373	Arpp19	1086.63	0.0697868	0.822656	Coa3	0.79186	-0.0569202	Hspd1	0.21922	0.0494023	Bpgm	0.211245	0.426983	Slc7a6os	0.38319	0.220073	Mtfr1l	0.521657	0.11755	Panx1	6.14892	0.364969	-0.246146	Atp1a1	4.02233	1.78727e-06	2.07968
Polr3k	13.6433	0.0122995	0.514662	Bcl2l1	78.94	0.111881	-0.23818	Arl6ip4	0.845544	-0.0569085	Eif4g2	0.313842	0.0493169	Cyp2a4	0.925818	0.00366462	Slc7a6os	0.38319	0.220073	Ccdc6	0.551988	0.117348	Nsun6	6.68553	0.264532	0.292498	Cyyr1	3.32217	0.000147611	2.07895
Elovl7	75.62	0.0132141	0.514385	Khsrp	7.7	0.0510809	-0.239795	Ppm1f	0.677607	-0.0568861	Pcyt1a	0.219713	0.0491109	Sptb	0.737971	-0.0703437	Mapt	0.24521	0.219902	Prrc2a	0.668624	0.11659	Arl5b	8.83754	0.241195	0.289064	Pwwp2b	5.43635	1.15988e-09	2.06368
Zc3hav1	4.88	0.022079	-0.587619	Ccdc124	94.42	0.571218	0.119871	Ctnnd1	0.251692	-0.0568781	Pja2	0.583123	0.0490718	Gm14744	0.00888845	0.526522	Atp5f1a	0.177695	0.219515	Sorbs1	0.447885	0.116291	Necab1	5.04303	0.407611	0.27105	Malat1	7.77963	0.12548	0.401304
Gpn2	20.07	0.0193308	0.51315	Cct4	102.68	0.645427	-0.0493439	Slc4a2	0.755241	-0.0568602	Timmdc1	0.157795	0.048864	Trim30a	0.751778	0.0642224	Atxn2l	0.0891271	0.219511	Spag9	0.85949	0.1162	Tmem64	9.22754	0.209718	0.298292	Malat1	8.35649	0.0353438	0.53975
Cbx2	3.23667	0.0391049	-0.587032	0610009B22Rik	156.6	0.172841	0.282674	Vwa8	0.492519	-0.0567359	Akap2	0.280565	0.048647	B4galt1	0.289202	-0.0886306	Cgnl1	0.264598	0.219346	Pex14	0.385138	0.116071	Med17	7.90319	0.208308	0.328366	Zeb1	5.75911	0.0684027	0.530994
Zfp26	4.51333	0.0218998	-0.586833	Zfp655	41.62	0.727398	0.0517737	Vars1	0.280574	-0.0566119	Lnpk	0.375245	0.0486241	Gstm2	0.144128	-0.189339	Riok2	0.250301	0.219339	Rmdn3	0.533622	0.115933	Kcnb2	5.85565	0.254065	0.325582	Malat1	7.90701	0.00253901	0.794221
AI413582	39.595	0.0512632	0.512592	Rhoa	182.46	0.494279	-0.095784	Cbx3	0.542498	-0.0565635	Ssr3	0.380275	0.0483951	Spn	0.211666	-0.260997	Ahnak	0.0906889	0.219047	Epn2	0.366057	0.113865	4931406C07Rik	8.34772	0.234443	0.304088	3300005D01Rik	1.79557	0.467433	0.698357
Slc23a1	202.545	0.0460537	0.512512	Zmiz1	10.37	0.0274408	-0.343949	Anp32b	0.461984	-0.0565281	Mrpl46	0.122658	0.0483525	H1-2	0.688328	-0.0580219	Sqstm1	0.108656	0.218962	Hsp90aa1	0.619183	0.113819	4931406C07Rik	8.41493	0.115296	0.401696	Zeb1	3.9527	0.0412299	0.810513
Glb1	209.35	0.0254118	0.512431	Ankrd26	6.9	0.359291	-0.151475	Fbxo4	0.809301	-0.0564834	Stard10	0.35389	0.0483477	Atp6v0a2	0.208032	-0.169245	Als2	0.157453	0.218756	Hnrnpul2	0.692708	0.113555	Cep295	7.41319	0.421541	0.210426	Malat1	7.63615	0.0223681	0.601423
Atg10	21.63	0.0198948	0.512229	Aldh16a1	90.44	0.410301	0.133201	Opa1	0.123089	-0.0564528	Mavs	0.388788	0.0483298	Klk1	0.0289276	-0.179586	Wnk4	0.075546	0.218562	Epn1	0.347778	0.113357	Dll1	8.81419	0.0621171	0.462107	3300005D01Rik	5.76902	0.14515	0.422156
Gm10698	10.31	0.126183	0.512171	Hnrnpa0	5.23	0.596395	-0.194575	Flad1	0.201762	-0.0564449	Magi1	0.674954	0.0483284	Atm	0.0276474	0.502294	Eaf1	0.0396021	0.218524	Msh6	0.626323	0.113316	Fam120b	7.78528	0.23825	0.308489	Zeb1	7.5527	0.161685	0.367166
Slc16a4	159.327	0.0415292	0.511841	Prrg2	32.32	0.782207	0.0395135	Cyth3	0.668842	-0.0563245	Xpot	0.723771	0.0483257	Chgb	0.210699	-0.195224	Abcf1	0.111879	0.218464	Canx	0.654026	0.113031	Aqp4	5.76461	0.00684263	0.795089	1700016G22Rik	4.14565	0.0743706	0.673985
Cebpa	4.275	0.0458603	-0.585514	Hnrnph1	117.8	0.0952144	-0.23658	Ttc36	0.569458	-0.0561839	Rpl24	0.210298	0.048322	Ca3	0.181357	0.251485	Eps15	0.353291	0.218136	Srsf2	0.776535	0.112972	B230110C06Rik	2.17747	0.589581	0.44879	Snx9	2.59241	0.204135	-0.831459
S100pbp	3.79	0.035543	-0.585514	Ift43	46.74	0.0741118	0.428778	Des	0.719586	-0.0560531	Reep3	0.419622	0.0483058	Lgals1	0.667103	-0.0783878	Srrm1	0.396476	0.217969	Atxn2l	0.554795	0.112769	Lrrc3b	4.06449	0.02538	-0.844055	Malat1	7.18697	0.00514518	0.737943
Creld1	39.7	0.0146629	0.511693	Cox7a1	1223.18	0.0222763	2.39983	Fhl2	0.805428	-0.056036	Aldh7a1	0.266817	0.0482877	Met	0.575483	-0.13477	Aff4	0.345781	0.217905	Bad	0.389393	0.112594	Gli3	4.27092	0.991947	0.00366363	1700016G22Rik	2.6515	0.00266818	2.25411
Timm23	76.065	0.0120171	0.511667	Arid1a	5.33	0.0634186	-0.287609	Ogdhl	0.750186	-0.0560019	Hexim1	0.512789	0.0482747	Lgals3	0.265741	0.0638118	Srrm2	0.225506	0.217879	Larp4	0.285593	0.112362	Psmb1	7.42074	0.699921	0.100857	Snx9	3.12574	0.565728	-0.293323
Kyat1	94.81	0.0165699	0.511253	Ctsd	932.5	0.291829	0.239946	Parp4	0.449438	-0.0558809	Utp15	0.462248	0.0482657	Ldhb	0.513511	-0.0809553	Tns2	0.119958	0.217796	Itprid2	0.569491	0.112157	Tbp	6.99129	0.416012	0.212373	1700016G22Rik	4.21785	0.0041856	1.09536
Slc15a2	84.365	0.0182189	0.510336	1810041H14Rik	178.67	0.0281367	2.3904	Slc38a10	0.643733	-0.0557736	Bola3	0.306522	0.0482434	Thada	0.0372423	0.500595	Kiaa1549	0.325209	0.217557	Myo18a	0.338696	0.112032	Pdcd2	7.94984	0.317105	0.260623	1700016G22Rik	3.77061	0.0101062	1.09158
AU021092	11.5	0.194163	0.51031	Abhd8	20.05	0.0188918	-0.357608	Ccsmst1	0.884558	-0.0557382	Mea1	0.632707	0.0482308	F9	0.518494	-0.0617278	Slc51b	0.111861	0.217393	Palm3	0.583714	0.11188	Prdm9	8.70693	0.765782	0.0741141	Zeb1	2.5132	0.382962	0.609029
Gcsh	261.407	0.0260738	0.509332	Ift22	65.92	0.682199	0.0744988	Mcam	0.659141	-0.0555877	Hint3	0.163681	0.0480024	Naa16	0.0825347	-0.216869	Stx1b	0.263761	0.217305	Rcan1	0.70985	0.111863	Deup1	3.94123	0.498262	0.265622	1700016G22Rik	3.87952	0.0230056	0.928606
Gm35281	11.685	0.220069	0.509252	Fzd3	0.87	0.840234	0.0588972	Abcf2	0.468626	-0.0555245	Ndufa4	0.711091	0.0479452	Pah	0.583479	0.0658732	Scaf4	0.343374	0.217282	Piezo1	0.47045	0.111779	Mcm4	8.68561	0.405694	0.207454	1700016G22Rik	4.02088	0.440249	0.292649
Dtx2	3.36	0.0378988	-0.583948	Mid1ip1	57.39	0.165411	-0.252303	Asph	0.225957	-0.0553638	Get4	0.659079	0.0478425	Mmut	0.78033	0.0228942	Bcr	0.443945	0.217263	G3bp2	0.385832	0.111697	Mir6387	3.32332	0.0130504	-1.17448	1700016G22Rik	4.73671	0.0131664	0.866108
Psma4	224.755	0.0242172	0.508962	Ap2s1	174.7	0.252716	0.319679	Fech	0.605155	-0.0553622	Irak1	0.530936	0.047553	Enpep	0.00300188	0.183191	Fdx1	0.190437	0.217145	Chka	0.338711	0.11153	Trib2	9.36253	0.163536	0.326997	Steap1	5.34367	0.88166	0.0459691
Nt5c3	89.395	0.011485	0.508856	Fgfrl1	31.28	0.104053	0.412791	Lmna	0.775607	-0.0553165	Pafah2	0.278145	0.0474533	Ass1	0.901706	-0.018686	Tanc1	0.223544	0.217043	Aff4	0.400635	0.111432	Calb1	5.50787	0.466527	0.220291	Steap1	3.67797	0.877947	0.0639706
Fam174c	19.465	0.1214	0.508769	Fhl2	6.4	0.750599	0.0886102	Galm	0.519484	-0.0553081	Psmd2	0.250001	0.0474141	Sptan1	0.652103	-0.058482	Zbtb3	0.0321225	0.216878	Ptpn23	0.664545	0.111327	Sbspon	4.99553	0.230734	0.398937	Neat1	6.20092	0.0903862	0.461802
Hadh	601.725	0.0543453	0.508351	Emc10	118.63	0.757603	0.0605965	Mcu	0.424829	-0.0552746	Myo19	0.118877	0.0473895	Hspa1l	0.150513	0.282688	Ccdc12	0.272026	0.216675	Thrap3	0.392066	0.111274	Selenow	7.60044	0.310119	0.265991	Polm	7.52354	0.184011	0.348379
Ttc32	25.1133	0.0371975	0.50756	Clstn3	1.91	0.59534	0.142151	Cryzl2	0.679093	-0.0552445	Lypla1	0.609171	0.0473636	Ctsa	0.662248	0.0926296	Dab2	0.179894	0.216144	Zc3h13	0.613869	0.111148	Psat1	8.94172	0.0347594	0.517607	Neat1	7.26795	0.318954	0.260572
Ppa1	55.8067	0.0212054	0.507413	Fbxw9	29.08	0.527584	0.0919653	Hbb-b1	0.864076	-0.0552151	Cenpe	0.394849	0.04734	Gapdh	0.388562	0.264609	Rere	0.389506	0.216092	Pcm1	0.626956	0.111144	Cacna2d1	6.25833	0.152386	0.387019	Neat1	6.34551	0.318568	0.266478
Tkfc	214.38	0.0574449	0.506415	Fnbp4	17.6	0.0236495	-0.399059	Atp6v1g1	0.31274	-0.0551544	Aldh9a1	0.246179	0.0473195	Ghr	0.30397	0.168324	Rplp1	0.21764	0.215958	Rnps1	0.651302	0.110768	Mir6400	7.39278	0.00238621	0.802283	Neat1	6.30342	0.0175465	0.643494
Slc25a39	1217.38	0.0386727	0.50632	Cers4	1.41	0.0771681	-0.761491	Timm21	0.405394	-0.0550682	Pfn2	0.391267	0.0472914	Lamp2	0.505882	0.128985	Xrn2	0.170607	0.215854	Rtf1	0.49888	0.110162	Mir6400	5.06436	0.0326887	0.705884	Neat1	6.39372	0.0910156	0.450931
Tmem53	119.25	0.049626	0.503397	Scrn3	32.8	0.511789	-0.0782712	Myh11	0.495556	-0.0548786	Sptlc2	0.0295648	0.0472864	Hmga1	0.158059	-0.218393	Phka2	0.52952	0.215841	Rcor1	0.7487	0.110092	Klhl30	5.46821	5.00945e-07	1.63906	Aebp1	3.39856	0.0282158	1.06742
Mrps36	131.81	0.0182146	0.502564	Phax	52.13	0.976423	-0.00470495	Parva	0.802586	-0.0547857	Hs1bp3	0.410281	0.0472786	Hspa2	0.141534	-0.132141	Hdgf	0.282983	0.215311	Cobl	0.500313	0.109941	Ehd2	5.84357	0.874307	0.0449691	Aebp1	3.94396	0.929156	0.0346581
Zc3h4	2.35667	0.0378911	-0.580149	Tle1	7.84	0.126209	-0.274063	Gnb2	0.383995	-0.0547215	Fah	0.158709	0.0471313	Eno1	0.824507	-0.0447934	Atp11c	0.269448	0.215224	Nr2e1	0.794621	0.109557	Cep78	7.61701	0.412794	0.214465	Gm3383	2.51897	0.507822	-0.449911
Trf	87.4	0.435742	0.50196	1700109H08Rik	1.32	0.765673	-0.0932331	Cfhr2	0.611596	-0.05472	Mettl7a1	0.419533	0.0470305	Ptbp1	0.0976591	0.127169	Cers6	0.313673	0.214998	Ank1	0.824804	0.109171	Osgin2	8.51082	0.525487	0.16043	Gm3383	3.84772	0.579657	-0.218632
Prcp	33.24	0.0352835	0.501734	Snrpb2	37.4	0.117743	0.550308	Sdf2	0.739195	-0.0547107	Fgd5	0.535152	0.0468875	Ap2a1	0.174835	0.0513251	Cad	0.173928	0.214596	Vps13b	0.700997	0.108999	Napa	8.5617	0.173286	0.343631	Gm3383	2.5396	0.106183	1.16066
Slc39a11	41.45	0.0246263	0.501187	Ubc	36.49	0.605606	-0.0667599	Por	0.347187	-0.0546562	Psmd4	0.314098	0.0468778	Ap2a2	0.414959	0.0376815	Nsd2	0.324532	0.2143	Vps4a	0.55434	0.10887	Rdh10	9.30091	0.165294	0.327656	Rbfox1	3.49637	0.0800482	-0.770998
Dnajc9	19.18	0.0355914	0.501116	Prpf31	41.5	0.251915	-0.121009	Gpatch2	0.976588	-0.0546314	Glyat	0.202691	0.0466954	Gba	0.962482	-0.000687068	Hnrnpc	0.314668	0.214289	Wipi2	0.674139	0.108602	Ripk2	9.71198	0.572783	0.127377	Pold2	4.68782	0.624166	0.168347
Mpp1	306.177	0.029065	0.500878	Sertad1	31.85	0.574254	-0.0998086	Pak4	0.392817	-0.0545991	Acsf2	0.620849	0.0466545	Selenbp1	0.172793	0.0670037	Pxn	0.285896	0.214205	Tpd52	0.740599	0.107839	Meis3	3.55255	0.171649	0.605845	Tigd3	2.55016	0.483173	-0.46662
Cecr2	3.49	0.0348343	-0.57911	Carhsp1	34.94	0.479274	0.0861512	Trip4	0.564334	-0.0544036	Psmc1	0.295901	0.0463268	Cox7c	0.969464	0.0304269	Zzef1	0.243455	0.214126	Tmem169	0.695836	0.107217	Pkp2	8.12656	0.106084	0.418825	Dmrt2	3.5489	3.98251e-05	2.04986
Pde2a	4.305	0.480532	0.547169	Elk3	5.89	0.0887694	-0.551312	Fhl1	0.348322	-0.054292	Psme4	0.418185	0.0462697	Hk1	0.746086	-0.039097	Ccdc9b	0.340713	0.214023	Rbm12b1	0.439029	0.107163	Dhx34	7.53336	0.577334	-0.145866	Tox3	5.98077	3.2052e-11	2.03234
Caml	28.235	0.0208469	0.499688	Herpud2	28.08	0.381633	-0.118427	Ccdc47	0.557788	-0.0541816	Hspa1l	0.464837	0.0462277	Ppia	0.75791	-0.0646125	Sptb	0.5464	0.213863	Scrib	0.636342	0.107038	Oxsm	7.47859	0.0832989	0.455022	Npbwr1	3.15425	0.181541	-0.673656
Tnks1bp1	4.65667	0.0410991	-0.579101	Rdh13	8.29	0.323569	-0.237381	Synpo2	0.838661	-0.054165	Emc2	0.193067	0.0462187	Bola2	0.0775793	-0.218043	Nfkbib	0.0455491	0.213714	Larp4	0.42262	0.107028	Oxsm	8.6647	0.274546	0.273306	Gm41259	2.59751	0.790924	0.177146
Mettl22	15.555	0.0357106	0.499452	Nutf2	28.61	0.44588	0.267843	Slc29a3	0.43831	-0.0541227	Psmc5	0.251509	0.0461907	Slc2a1	0.400866	-0.185484	Jpt1	0.259785	0.213712	Trps1	0.60366	0.107003	Vstm2a	5.61927	0.471574	0.213502	2810032G03Rik	1.7693	0.581366	0.565671
Ghdc	50.82	0.0560457	0.499412	Arpc5	146.55	0.923899	-0.0103396	S100a10	0.524232	-0.0540525	Ctsz	0.550322	0.0461641	Snap29	0.0761715	-0.218072	Kmt2a	0.223879	0.213712	Tgoln1	0.544958	0.106908	Bbc3	6.66105	0.0307818	0.569987	Fam110b	3.04358	0.22271	-0.651027
Pgm3	36.485	0.0101928	0.499176	Mgst1	190.77	0.00807116	0.632222	Plgrkt	0.614207	-0.0537937	Ca4	0.800337	0.0461105	Srp14	0.0462819	0.485965	Acot1	0.0205623	0.213666	Trim47	0.519196	0.106884	Dnm1l	8.3255	0.623221	0.125653	Fam110b	2.26438	0.233153	-0.934402
Ncapd2	4.78667	0.0305784	-0.577782	Nfib	7.59	0.352111	-0.125193	Aldh5a1	0.588523	-0.0537077	Tnpo1	0.191985	0.0460711	Pcna	0.937482	0.0115826	Bcl9	0.109411	0.213643	Tjp2	0.619097	0.106364	Top2b	9.53324	0.0431324	0.46744	Cdc42ep2	5.51173	0.052765	0.591762
Elmod3	44.985	0.0219607	0.498922	Rab25	6.73	0.856968	0.0574865	Ctbs	0.685001	-0.053653	Ccdc28b	0.928199	0.0460186	Rpl32-ps	0.327939	-0.225904	Usp10	0.268534	0.213603	Larp7	0.580706	0.106151	Zc3h4	9.17602	0.479358	0.168761	Cdc42ep2	6.46501	0.00468009	0.758582
Sucnr1	63.715	0.0367026	0.49863	Ubqln4	23.2	0.289931	-0.162938	Smim12	0.606834	-0.0535912	Snf8	0.313541	0.0460009	Ptpra	0.126464	-0.371064	Ddx10	0.222123	0.213384	Nccrp1	0.735612	0.105971	Gna14	5.09738	0.905415	0.0383197	Arhgap12	2.90559	0.111959	-0.904498
Higd1a	181.015	0.0241828	0.49803	Rbfox1	7.01	0.545396	-0.168905	Napa	0.292651	-0.0535088	Arhgap32	0.541332	0.0459866	Ctsd	0.0378746	0.13515	Tkfc	0.272074	0.21331	Anapc2	0.558602	0.105259	Npas1	3.25488	0.273577	0.545173	Synj2	7.21749	0.136007	0.390327
Malat1	14102.3	0.0860368	0.497047	S100g	905.3	0.0387552	2.379	Icam1	0.498121	-0.0534129	Dffa	0.508808	0.045922	Npr1	0.654098	-0.0648882	Piezo1	0.628034	0.213276	Mylk	0.582276	0.105179	Fat3	2.74631	0.930865	-0.05358	Cdc42ep2	4.19167	0.378832	0.326943
Xbp1	239.495	0.0209236	0.496934	Rpl10	234.67	0.353164	0.311263	Syne2	0.473336	-0.0532811	Pcyt2	0.168843	0.0458985	Bsg	0.760068	0.0225881	Pcm1	0.429169	0.213206	Pard3	0.623254	0.105081	Stau2	7.61452	0.691705	0.103745	Synj2	4.10701	0.302209	-0.381746
Rnh1	181.95	0.0291972	0.496458	B230206L02Rik	19.46	0.00913358	2.35728	Chtop	0.577825	-0.0532699	Cdk2	0.728238	0.045809	Rps6ka1	0.910009	-0.0121523	Ifih1	0.426569	0.212974	Arhgap24	0.607611	0.105074	Stau2	6.29045	0.294637	0.281508	Synj2	5.7708	0.0309614	-0.619848
Lmf1	87.03	0.0617824	0.496275	Ncaph2	70.79	0.788925	0.0353924	Mpc2	0.697931	-0.0532343	Igtp	0.693638	0.0455905	Rps6ka3	0.110638	-0.165175	Slc9a3r1	0.105226	0.212785	Cavin2	0.564886	0.104897	Fgd4	5.95517	0.202292	0.358303	Arhgap12	4.76644	0.194265	-0.440354
Pno1	49.55	0.0135395	0.495885	Hipk1	7.86	0.118389	-0.177485	Tuba1c	0.281024	-0.053186	Canx	0.153655	0.0454592	Cfl1	0.0884864	-0.150593	Zrsr2	0.18878	0.212728	Akap1	0.640515	0.104789	Hgf	6.08494	0.2628	0.309302	Gm41259	4.72235	0.454892	-0.252841
Cyp2j11	132.245	0.0906029	0.495615	Man1a2	33.95	0.916589	0.0116643	Cast	0.0198656	0.229691	Pisd	0.269637	0.045437	Phka1	0.248725	-0.236692	Madd	0.213586	0.212716	Stard3nl	0.654078	0.104409	Fgd4	8.09589	0.378769	0.227842	Gm3383	2.36047	0.283653	-0.788953
Tmco3	58.88	0.114292	0.495135	Acyp1	94.88	0.132111	0.788784	Lars1	0.508741	-0.0530516	Poldip3	0.665933	0.0453793	Cpsf3	0.0926284	-0.218119	Snx29	0.32964	0.212689	Map3k1	0.319816	0.104382	Lpin1	6.33487	0.894766	-0.0352484	Upf2	4.94354	0.716302	-0.119817
Tmem167	12.81	0.00939279	0.494663	Hdac5	28.44	0.816155	-0.0533169	Fam210a	0.685792	-0.0529564	Rps23	0.379864	0.0453702	Fasn	0.339958	0.137164	Ywhaz	0.278638	0.212633	Hoxd10	0.589573	0.104104	Fgd4	8.32061	0.0254644	0.574632	2810032G03Rik	4.02166	0.032556	-0.813038
Gm7204	10.3567	0.125864	0.494316	Rala	53.19	0.601095	0.106228	Gstm2	0.378354	-0.0529495	Pde4d	0.643139	0.04536	Lama1	0.65098	-0.0319827	Upf3b	0.192793	0.212403	Asxl2	0.462545	0.104089	Lpin1	2.92253	0.493385	-0.38717	2810032G03Rik	2.81423	0.106432	1.00097
Ormdl1	27.125	0.0223189	0.493598	Vdac3	153.5	0.22487	0.130405	Mtco2	0.784475	-0.0529241	Eno1	0.177253	0.0453101	Gstp1	0.432356	0.187053	Rreb1	0.269483	0.212248	Psmb2	0.597455	0.10408	Arhgap35	9.2393	0.287909	0.252243	Pola2	5.22771	0.814344	0.0741618
Jkamp	63.3	0.0254999	0.493467	Vps72	54.59	0.00362745	-0.305162	Hras	0.61979	-0.0528509	Pard3b	0.727374	0.0452939	Rpl13a	0.473008	0.127172	Zc3h18	0.128585	0.212036	Parg	0.526207	0.103637	Maoa	8.34042	0.419864	0.206228	Rgs17	2.76946	0.0100286	-1.59864
Eef1e1	19.64	0.0302627	0.492072	Gabpa	16.33	0.0981188	-0.234459	Rras2	0.65246	-0.0527477	Bpnt1	0.384988	0.0451855	Rbm42	0.0331373	0.473878	Eps15	0.42583	0.211902	Zswim8	0.609049	0.103128	Eloc	8.58085	0.303784	0.25879	Vmn1r65	2.89128	0.0018603	-1.86137
Grhpr	490.373	0.0308605	0.492045	Bmp7	29.39	0.112507	0.271006	Strn3	0.343428	-0.0527348	Nufip2	0.335252	0.0451601	Nelfe	0.503786	-0.133081	Eif4g1	0.158947	0.211775	Xrn2	0.631832	0.103041	Ly96	7.4308	0.0727369	0.471354	Adra2a	3.05208	0.000844472	2.01847
Uqcrb	1860.41	0.0494347	0.491614	Crip1	186.04	0.035345	2.33164	Pcbd2	0.330378	-0.0526011	Ociad2	0.769445	0.0451385	Cox5b	0.839128	0.0138431	Esf1	0.336484	0.211717	Carmil1	0.672178	0.102907	Cdh9	3.33792	0.609315	-0.240291	Steap1	3.65877	0.0801404	0.757262
Atg3	70.1633	0.0274183	0.491245	Pdcl	19.01	0.149011	-0.192413	Taok3	0.576535	-0.0525976	Rack1	0.202495	0.0450725	Cox4i1	0.695814	0.0473968	#N/A	0.273141	0.211672	Jade3	0.640623	0.102753	Ap2s1	7.18644	0.648707	0.118911	Arhgap12	8.52582	0.521744	0.161738
Fam193a	4.30333	0.0345059	-0.573003	Tmem184b	13.21	0.373066	0.191778	Atp6v1c2	0.517043	-0.0525857	Pex1	0.484869	0.0449902	Lsp1	0.118294	-0.218424	Rprd2	0.264843	0.211605	Pde4c	0.473826	0.102744	Vps13a	8.43989	0.170223	0.34884	Prss34	3.74248	1.39092e-05	2.01519
Fam187b	13.865	0.0382062	0.490411	Nf2	26.22	0.959861	0.0065626	Gm4952	0.334435	-0.0524422	Lmod1	0.312679	0.0449327	Hspa5	0.544821	0.0550672	Atn1	0.0824626	0.211576	Akap2	0.424246	0.102708	Fkrp	7.53079	0.715175	0.0955251	Gm41259	2.91708	0.723072	-0.200016
Ankrd9	11.24	0.0534737	0.490172	Zmat5	69.43	0.122146	0.572551	Nit1	0.332653	-0.0522955	Scrn3	0.621014	0.0449074	Hexb	0.702534	0.0202556	Nrip1	0.135808	0.211448	Snrnp27	0.601573	0.102144	Maob	5.23055	0.00416002	0.934163	Slc10a2	3.73709	0.0546491	-0.783766
Tyw5	15.58	0.0560613	0.489921	Ewsr1	186.11	0.880397	-0.0204193	Nup155	0.490844	-0.0522587	Glod5	0.320802	0.044892	Prdx3	0.431237	0.156571	#N/A	0.0910579	0.21121	Ppfia1	0.574484	0.102139	Prkd2	7.41119	0.23647	0.310269	Id3	5.80936	1.65254e-10	2.01319
Ccdc107	771.92	0.070231	0.489908	Ap1b1	106.35	0.757578	-0.0483121	Tmem230	0.51269	-0.0522234	Mtnd1	0.394113	0.044853	Vim	0.400593	-0.168906	Fnbp4	0.34806	0.211202	Chd3	0.408176	0.101924	9330104G04Rik	4.98535	0.619133	0.163477	Klf6	3.81296	0.364136	-0.359453
Ugt3a2	1545.07	0.0711987	0.489734	Derl3	8.19	0.802775	0.116761	Rab1A	0.429671	-0.0521408	Olfml3	0.779645	0.0448272	Map2	0.518132	-0.113088	Atf7	0.159017	0.210734	Add3	0.579234	0.101683	Foxb2	3.12045	0.385966	0.456053	Rgs17	2.32156	0.822506	0.176224
Cotl1	234.505	0.26587	0.489651	Bcl2l13	13.28	0.962657	0.0064413	Naxd	0.18497	-0.0520997	Atg16l1	0.235304	0.0447827	Prkca	0.250919	-0.223183	Ddx46	0.46009	0.210591	Syap1	0.621725	0.101479	Dact3	8.74618	0.306698	0.25392	Slc10a2	6.32017	0.973069	-0.00901776
Nap1l1	26.15	0.0393248	0.489395	Dqx1	7.3	0.983878	0.00419923	Slc25a45	0.824206	-0.051878	Naa10	0.518392	0.0447446	Cyp2a5	0.398458	-0.104403	Slc9a3r1	0.0909975	0.210504	Tgoln1	0.586841	0.101345	Rock2	9.04379	0.579362	0.133912	Rgs17	5.1668	0.260914	-0.358453
Pdgfd	3.23	0.282863	0.535923	Lnpk	5.72	0.040292	0.390039	Glo1	0.30211	-0.0518671	Fgg	0.810339	0.0445107	Plg	0.671316	-0.0645438	Phf11	0.400211	0.210164	Ercc6l	0.42578	0.101337	Calm3	9.1694	0.965546	0.0103008	Steap1	3.12872	0.280336	0.569465
Rbis	183.02	0.0222073	0.489051	Cdc20	53.77	0.00597054	2.31615	Katnal1	0.626039	-0.0517507	Gorasp1	0.612442	0.0445086	Tpm3	0.60666	-0.0424657	Eaf1	0.0576388	0.210087	Tamalin	0.695928	0.100882	Pnmal2	6.75403	0.428373	0.207183	Rgs17	4.04468	0.719147	-0.135778
Ociad1	171.245	0.0280533	0.48884	Pttg1ip	435.95	0.345805	0.2022	Sepsecs	0.357126	-0.0513949	Agpat3	0.291175	0.0444062	Ubl4a	0.548728	0.0919699	Pdzk1	0.585939	0.209815	Pcm1	0.506932	0.100638	Eldr	8.24421	0.564106	0.148158	Steap1	7.08015	0.0364201	0.548888
Fam162a	248.01	0.0260452	0.488495	Ube2g2	38.96	0.20653	-0.195222	Atp9b	0.0720567	0.229396	Rpl28	0.219482	0.0443976	C2	0.243516	-0.149379	Eaf1	0.107353	0.20976	Add3	0.588082	0.100629	Prune2	4.58025	0.215719	0.434222	Slc10a2	2.85856	0.0476477	-1.15488
Sc5d	49.815	0.0144659	0.487787	Met	42.1	0.0397789	0.438792	Stard3nl	0.63775	-0.0512131	Tprg1l	0.643444	0.0443528	Myo5b	0.320241	-0.0807315	Ybx1	0.172637	0.208927	Larp4b	0.543335	0.100155	Pqlc3	6.68012	0.025584	0.589627	Klf6	3.99378	0.271973	-0.418856
Ube2l6	3.065	0.108807	0.535034	Slc16a12	130.32	0.132386	0.307662	Ap2a1	0.337307	-0.0511991	Ddrgk1	0.177093	0.0441998	Gna11	0.940429	0.00569862	Suds3	0.456274	0.20872	Dennd1b	0.537267	0.0999431	Cnrip1	2.41421	0.283246	-0.771362	Epha8	4.02746	3.59421e-06	1.98812
Lgals1	169.62	0.0277671	0.487605	Syn2	3.35	0.771876	-0.084212	Pex10	0.58701	-0.0511804	Tmem135	0.834725	0.0439203	Gnaq	0.218377	-0.0871432	Iws1	0.192381	0.208607	Myo18a	0.464951	0.0999175	Hif3a	6.44486	0.0160815	0.644857	Mki67	3.60972	3.75489e-05	1.98405
Emc6	164.91	0.0218365	0.487378	Elk1	3.22	0.260103	-0.212556	Sars2	0.244875	-0.051174	Mgat2	0.398211	0.0437649	Akr1b7	0.864932	0.0178095	Klc2	0.683134	0.2086	Cap1	0.547021	0.099818	Zfp960	8.01046	0.177074	0.35115	Klf6	6.65534	0.800982	0.0659471
Erc2	19.62	0.313617	0.487229	Nav1	0.88	0.502793	-0.301289	C2cd2l	0.489648	-0.051086	Ola1	0.351513	0.0436582	Cst3	0.195243	0.237341	Casp7	0.0171755	0.208589	Mia2	0.533778	0.0996656	Ypel1	7.58927	0.236836	0.309921	Steap1	6.93639	0.0882955	0.44663
Rhbdd2	55.4	0.03665	0.487211	Tnpo1	19.4	0.574113	0.059464	Eif4h	0.582595	-0.0510738	Pc	0.214192	0.0436386	Eno3	0.74131	-0.0748767	Dbr1	0.281512	0.208553	Clmn	0.56204	0.0996042	Psg16	5.086	0.180749	-0.431091	Proser2	5.28831	0.929794	-0.0275764
Alg8	11.97	0.0482514	0.486569	Rnmt	13.36	0.202427	-0.140592	Cdc40	0.719548	-0.0510442	Unc45a	0.119582	0.0433349	Gc	0.390205	0.176297	Slc9a3r1	0.56293	0.208472	Srrm2	0.660936	0.099575	Ppil2	7.02244	0.193305	0.339957	Ubxn2b	4.54442	0.396548	-0.293854
Exosc7	151.315	0.0369369	0.485821	Srp14	150.25	0.172847	0.400976	Srrt	0.455249	-0.0509266	Efemp1	0.576648	0.0432072	Lmnb2	0.0790427	-0.130807	Srsf9	0.359221	0.208407	Etv6	0.747388	0.0992598	2610318N02Rik	6.02613	0.00939336	0.730793	Ubxn2b	3.61067	0.673962	0.180135
Gnptg	211.48	0.037178	0.484402	Cdk9	60.66	0.112964	-0.202397	Upb1	0.524238	-0.0508109	Lrpap1	0.516633	0.0431	Cd72	0.504545	0.131324	Afap1	0.0964646	0.208022	Ctdp1	0.77057	0.0992455	Ccdc116	6.89245	0.2882	0.27736	Camk2b	2.13805	0.309814	0.862681
Cycs	477.177	0.0374958	0.483901	Tor2a	90.08	0.458632	0.125009	Lamb2	0.618293	-0.0507859	Psmd6	0.172865	0.0430845	Mfge8	0.192962	-0.230781	Abi3bp	0.446916	0.207965	Clcc1	0.392755	0.0990278	Gm4876	3.41576	0.0878511	0.811459	AU022751	3.75298	0.792177	-0.107062
Cdc34	126.795	0.0258725	0.483422	Fpgs	90.04	0.787312	-0.0377041	Fus	0.662783	-0.0506947	Rps19bp1	0.947553	0.04308	Tgm2	0.887019	-0.018122	Tjp1	0.509814	0.207751	Add1	0.647277	0.0990181	D830026I12Rik	4.10481	0.554568	0.222906	Gm41259	3.78226	0.00772053	-1.0834
Fdft1	12.625	0.0417817	0.482869	Mrtfb	4.17	0.172419	-0.24954	Vdac1	0.863912	-0.0506664	Fkbp2	0.356904	0.0430709	Emb	0.789658	-0.0333766	Zc3h13	0.268603	0.207693	Mia3	0.585005	0.0990151	Pno1	8.00816	0.0807837	0.454942	Tulp4	4.62115	0.353959	-0.318935
Smim12	90.895	0.0221914	0.482573	Cbx5	26.07	0.936547	0.0136928	Fam120c	0.721229	-0.0506335	Slc37a4	0.529514	0.0429544	Fech	0.987992	-0.0191128	Spp1	0.137587	0.207584	Prrc2a	0.758672	0.0989459	LOC102640673	8.19175	0.0938018	0.433189	Camk2b	5.17059	0.225404	-0.386584
Mmadhc	140.17	0.0246975	0.482501	Apobec3	3.54	0.314671	-0.585209	Ugdh	0.490415	-0.0505534	Cpox	0.48739	0.0429418	Myd88	0.295944	-0.0888249	Pak1	0.457436	0.207409	Tns1	0.645758	0.0988454	Pdia6	8.20976	0.352966	0.239225	Pdgfd	3.96836	0.999811	3.78472e-05
Cdk5rap2	4.66333	0.0173682	-0.567822	Sardh	288.18	0.068925	0.516339	Tnpo2	0.541375	-0.0504463	Mtss1	0.67358	0.0429394	Ptgs1	0.444958	-0.0396621	Rplp1	0.248222	0.207266	Mfap1b	0.589057	0.0987979	Gm6712	8.03972	0.0337479	0.553279	Zfp787	3.59629	0.830265	-0.0915903
Bpgm	57.93	0.0188291	0.48181	Vav2	7.98	0.852245	-0.0229959	Itgav	0.37423	-0.0503294	M6pr	0.177118	0.04281	Serpina1b	0.290997	-0.150788	Kmt2c	0.283131	0.207194	Itpkb	0.537776	0.0987384	Cav1	6.57892	0.146011	0.383798	Zfp787	5.49781	0.10926	-0.482357
Acot12	135.455	0.0703952	0.481799	Ppp2cb	33.37	0.227647	0.19635	Dlat	0.619982	-0.0501875	Ptpn12	0.636233	0.0427304	Cbl	0.979839	-0.00230445	Acacb	0.00189403	0.206978	Srrm1	0.640772	0.0984376	Atp6v1c2	6.26052	0.0159875	0.654718	Zfp787	2.59939	0.416982	-0.542721
Gpm6a	58.64	0.0928775	0.481779	G0s2	244.44	0.00931148	0.838901	Tuba4a	0.669897	-0.0501655	Timm44	0.227662	0.0425654	Ap1g1	0.797342	0.018451	Srrm1	0.159154	0.20696	Rere	0.398034	0.098358	Gcnt1	4.14314	0.644154	-0.170594	Rb1cc1	3.78473	0.771836	-0.116989
Smim15	30.6267	0.0197214	0.48168	Dmap1	28.15	0.187561	-0.152496	Ctbp2	0.476122	-0.0499778	Dync1li2	0.465904	0.0425373	Carhsp1	0.0525583	0.46687	Phax	0.273554	0.206765	G3bp1	0.620332	0.0981748	Nol10	6.7658	0.0272733	0.581041	Gm41259	2.65867	0.00732976	-1.77237
Itm2b	2067.57	0.0668989	0.481391	Pla2g12b	1.72	0.0643826	1.05309	Iqsec1	0.650791	-0.0499512	Eif3m	0.352293	0.0425193	Eif3a	0.661809	0.0249126	Prkaa2	0.212467	0.206313	Prrc2c	0.725756	0.0978525	Gcnt1	6.5858	0.111562	0.419969	Arhgap12	1.7618	0.304985	-0.97023
Smim26	124.255	0.0444071	0.481058	Mcu	20.13	0.743581	0.0541696	Atp2b4	0.690333	-0.0499411	Ddhd2	0.693532	0.042502	Furin	0.34389	-0.215816	Bod1l	0.27408	0.206281	Ctnna1	0.686651	0.0976066	Gcnt1	5.62756	0.170917	0.40686	Gm10857	3.76511	0.0366049	-0.845123
Vdac3	137.953	0.033337	0.480733	Bcr	14.35	0.00488044	-0.494581	Slc11a2	0.41529	-0.049929	Rpl35	0.449136	0.0424979	Mocs3	0.0976961	-0.218196	Jpt1	0.157464	0.206262	Prrc2c	0.7043	0.097519	Gcnt1	8.01868	0.0324659	0.5578	Arl2	4.88913	0.383403	0.291287
Timm9	111.37	0.0142663	0.480664	Fxyd5	15.01	0.333102	0.62979	Lmnb2	0.573985	-0.0497033	Slc5a10	0.475304	0.0424929	Mov10	0.267803	-0.0899683	Pcm1	0.106564	0.206206	Srrm1	0.745987	0.0973742	Riok2	8.40543	0.29889	0.264682	Gm41259	6.81942	0.0083008	-0.690928
Trim13	15.1433	0.0550819	0.480416	Tfcp2	41.53	0.211877	-0.151181	Anks6	0.812845	-0.0496121	Mvb12a	0.578827	0.042465	Hoxd8	0.517951	-0.119572	Ppig	0.241134	0.206078	Atp2b1	0.636812	0.0970399	Lix1	3.44783	0.856245	0.082148	Batf2	2.16838	0.186592	1.12108
Cfap20	34.66	0.0214699	0.479877	Pou6f1	9.51	0.429078	-0.103072	Thoc1	0.488358	-0.0494152	Tia1	0.718096	0.042465	Maoa	0.00276174	-0.218301	Dync1li1	0.381098	0.206067	Sigirr	0.688555	0.0968976	Snap29	8.50643	0.234343	0.301036	Arhgap12	3.56255	0.449769	-0.32357
Rpf2	40.2467	0.0426308	0.47914	Ubp1	20.58	0.501239	-0.0534339	Rrs1	0.631222	-0.0494034	Tmco1	0.434567	0.0424299	Pnp	0.094824	-0.0925619	Jund	0.211366	0.206012	Lrrfip1	0.680896	0.0968815	Pi4ka	5.35361	0.737136	0.103759	Batf2	6.3381	0.471646	0.192197
Klhl6	2.345	0.290773	0.527637	Ifi27l2a	70.46	0.0330322	2.31573	Afap1l2	0.674013	-0.0493469	Mrpl53	0.304342	0.0424144	Pcmt1	0.192569	0.0639063	Pdap1	0.216779	0.205934	Fam117b	0.665441	0.0966686	Aifm3	3.19067	0.0926572	-0.837814	Zfp787	7.58944	0.327694	0.256448
Mtx2	57.1133	0.0394193	0.478658	Cilk1	5.49	0.0713937	-0.273871	Fchsd2	0.790401	-0.0491964	Pex26	0.405372	0.0423617	Gfus	0.0990853	-0.176658	Maco1	0.501012	0.205841	Mapt	0.8424	0.0966636	Aifm3	6.98855	0.537666	0.160682	Zfp787	4.91817	0.500294	0.224003
Plpp1	43.435	0.105035	0.478608	Sdhb	1246.16	0.0912428	0.259569	Prpsap1	0.41874	-0.049031	Map2k3	0.229997	0.0422864	Glb1	0.58328	0.0444974	Cenpv	0.539202	0.205525	Slu7	0.628958	0.096623	Lztr1	8.45168	0.0966436	0.422781	Gm41259	5.49438	0.0439328	-0.606031
Spc25	176.805	0.0797424	0.478463	Snap47	143.48	0.285034	-0.121051	Emc10	0.196781	-0.04896	Slc22a8	0.741314	0.0421223	Tcea3	0.333336	-0.189844	Ppp1r10	0.337099	0.205522	Map4k4	0.620576	0.0965791	Odc1	8.7876	0.0443295	0.499612	Gm41259	4.12635	0.359078	-0.339486
Akr1e1	104.565	0.030841	0.478357	Kdsr	9	0.287909	0.179891	Washc5	0.462627	-0.0488919	Psmd7	0.493586	0.0420753	Cryab	0.194404	-0.297897	Cyb5a	0.183671	0.205449	Clasp1	0.496633	0.0964686	Mir1960	5.54738	4.34022e-07	1.61658	Arhgap12	3.8735	0.0951442	0.671657
Mrpl20	328.17	0.0300575	0.478321	Vps4b	57.18	0.914552	0.0100013	Septin4	0.452497	-0.0488825	Rpl12	0.0011628	0.0418243	Zfp36l2	0.684031	-0.0874598	Golga5	0.216963	0.205006	Rap1gap2	0.522758	0.0964086	Lrrc74b	5.12184	0.503332	0.216365	A230108P19Rik	3.96488	0.299176	-0.397324
Trnau1ap	118.615	0.0315152	0.478255	Cyp4a12a	140.55	0.00491925	2.29726	Get4	0.374942	-0.0488811	Pgk1	0.41624	0.0417381	Ces1c	0.407112	-0.169941	Vcpip1	0.289962	0.204928	Ank1	0.865607	0.0962936	P2rx6	4.22092	0.526696	-0.229983	Zfp444	7.56722	0.0960375	0.43707
Tmed2	94.65	0.0234873	0.478124	Taz	89.1	0.673648	-0.0624438	Rps6ka1	0.533447	-0.0487524	Eif4ebp2	0.660253	0.0416465	Cat	0.0828052	-0.179518	Myh10	0.403196	0.204688	Scaf1	0.523298	0.096279	Fundc1	7.42839	0.538373	0.161011	Dab2	3.6532	0.00979281	-1.09207
Rgcc	35.56	0.158602	0.477303	Aldh3a2	150.57	0.834728	-0.0373451	#N/A	0.447948	-0.0486906	Tmem259	0.322997	0.041628	Osmr	0.000558271	0.45793	Mlxipl	0.0702595	0.204408	Pias1	0.544652	0.0960668	Sema3c	4.21772	0.872593	-0.0583073	Klf6	6.18994	0.637962	0.127648
Hdhd3	71.8867	0.0820358	0.477227	Ccnb1	14.81	0.0154908	2.28935	Tssc4	0.556691	-0.0486854	Tagln2	0.28947	0.0416101	Ppib	0.860511	0.0130768	Srrm1	0.56437	0.204403	Arhgap32	0.551043	0.0959963	Sema3c	8.36935	0.591189	0.137012	Klf6	7.38461	0.00924296	0.686337
Ergic3	381.47	0.0447801	0.476994	Tmem115	39.18	0.361178	0.159208	Serpina1b	0.802937	-0.0486701	Cabp1	0.671394	0.0414685	Ppip5k2	0.069834	-0.218614	Sqstm1	0.200033	0.20436	Spp1	0.560504	0.0958555	Smpd4	5.03373	0.376032	0.28996	Galp	5.54035	0.396497	-0.253286
Bcor	2.62333	0.039879	-0.564478	Hyal2	118.63	0.158862	0.280156	Aadat	0.832898	-0.0486555	Dthd1	0.344311	0.0413868	Cyp2d10	0.332321	-0.386403	Ssh2	0.0853054	0.204096	Gpatch8	0.625802	0.0958439	Lnpep	9.54215	0.190639	0.301462	Dab2	4.73023	0.137827	-0.503703
Ppt2	136.15	0.0854509	0.476848	Ifrd2	66.28	0.932168	-0.0140118	Psme3ip1	0.531623	-0.0486534	Ndufa8	0.490014	0.0413364	Gsta4	0.106328	-0.301533	Cep170b	0.214749	0.204075	Srrm2	0.50956	0.09566	Thrb	9.33309	0.261707	0.263965	1700007F19Rik	3.23396	0.00046629	1.98348
Prex2	3.465	0.269042	0.525137	Hyal1	8.95	0.217493	0.251085	Dhrs7b	0.439865	-0.0486484	Sec63	0.477355	0.0413172	Lta4h	0.126489	-0.123649	Dnm2	0.389921	0.203987	Isyna1	0.550181	0.0953523	Sugct	8.90636	0.0341283	0.521189	Dab2	1.93211	0.795065	-0.231494
Tfrc	62.82	0.231545	0.476504	Tusc2	105.99	0.322696	0.107755	Dcxr	0.353092	-0.0484796	Dhrs3	0.597435	0.0411945	Impdh2	0.439099	-0.0663254	Scaf1	0.427883	0.203984	Hdgf	0.590608	0.0952945	Cited2	9.40253	0.337137	0.224039	Dab2	3.3093	0.44128	-0.365137
Glrx	63.4	0.025854	0.47637	Nprl2	71.94	0.358002	0.0863895	Slc25a35	0.7302	-0.0484792	Hopx	0.68928	0.0411823	Aldh1a1	0.638247	0.0908908	Atxn1l	0.313071	0.203845	Foxk2	0.663427	0.0952906	Crispld1	4.02555	0.0340091	-0.803446	Slc25a13	7.26557	0.497835	0.177217
Farsb	88.29	0.0211467	0.47618	Slc38a3	15.59	0.804077	-0.263483	Shmt2	0.616974	-0.0484507	Rpl17	0.153764	0.0411551	Acp2	0.184471	0.085882	Prpf40a	0.535646	0.203709	Exosc5	0.590472	0.0950673	Mir466i	5.15024	0.638013	-0.150502	Ubxn2b	6.52047	0.0889484	0.450594
Snrpn	30.405	0.0276876	0.474806	Rassf1	45.63	0.0734339	-0.301654	Mettl7a2	0.41455	-0.0483711	Rpl6	0.555353	0.0410872	M6pr	0.730426	0.0322667	Tp53bp1	0.339196	0.20364	Dennd5a	0.692582	0.095015	Hoxd8	4.23664	4.91189e-05	1.60819	Ubxn2b	5.41078	0.190798	-0.398898
Aen	24.285	0.0359479	0.474646	Slc3a2	1311.29	0.312661	0.266884	Lmo7	0.656027	-0.0480705	Hspa12b	0.67072	0.0409546	Mcm3	0.0171387	0.170194	Tfip11	0.175953	0.203587	Rrbp1	0.716128	0.094978	St7	6.2149	0.623497	0.132896	Dab2	4.14971	0.421257	-0.296311
Esm1	15.575	0.31479	0.473983	Nxf1	66.8	0.19819	-0.166295	Mrpl15	0.81924	-0.0480074	Acy3	0.45721	0.0408375	Ccnd1	0.352079	-0.221901	Hacl1	0.162817	0.203551	Ncor1	0.521003	0.0947066	Txlnb	6.54802	0.417051	-0.213151	Steap1	2.88696	0.0788644	1.06749
Atp6ap1	293.65	0.0466838	0.473792	Stx5a	86.73	0.00642106	-0.333592	Tor1aip1	0.467219	-0.0479892	Ass1	0.329919	0.0407946	Rps2	0.364336	0.0825522	Bcas3	0.200561	0.203521	Mapt	0.608388	0.094596	Scarf2	3.38886	0.210006	-0.576803	Pitrm1	4.00466	0.659712	0.168204
Erlec1	21.325	0.0588315	0.473687	Slc47a1	612.72	0.164228	0.346096	Egf	0.571288	-0.0479778	Hsd17b7	0.575021	0.040659	Plekha7	0.00565826	-0.219056	Cend1	0.274465	0.203355	Numb	0.553351	0.0944549	Cdk13	8.94382	0.521989	0.156163	Dab2	7.59659	0.0888008	0.446755
Gmpr	164.625	0.0291533	0.473581	Spire2	0.7	0.726897	0.150741	Naxe	0.12973	-0.0479738	Srp19	0.705824	0.0405249	Lyn	0.459259	-0.178405	Npm1	0.313268	0.2033	Pabpn1	0.544732	0.0944031	Car15	4.15755	0.0179862	0.912953	Epp13	6.2694	0.0382236	-0.555493
Acsl5	35.195	0.145435	0.473564	Raver1	7.05	0.249983	-0.170997	Ints9	0.470763	-0.0479584	Timm50	0.150951	0.0405043	Ubtf	0.247785	-0.300446	Fam114a2	0.524177	0.203205	Arhgef10	0.523659	0.0943098	Car15	3.87085	0.872321	-0.0630545	Dab2	5.1356	0.0156651	0.790507
Adipor2	28.615	0.0314265	0.473511	2610507B11Rik	76.04	0.198025	0.212579	Osbpl8	0.471628	-0.0479381	Trmt1l	0.557899	0.0404981	Tln1	0.480362	-0.045113	Pcm1	0.0556427	0.203172	Arfgef2	0.404132	0.0941735	Mmp16	5.08933	0.65562	0.14469	Dab2	7.32208	0.0685911	0.478078
Bcs1l	30.36	0.0190005	0.472998	AI597479	6.56	0.837278	-0.0287317	Ap2b1	0.311074	-0.0479357	Ints14	0.675232	0.0404202	Ezr	0.908314	-0.0110204	Ankrd11	0.439179	0.203128	Tulp3	0.7166	0.0940548	Etaa1	8.14964	0.279388	0.279607	Dab2	6.103	0.212595	0.34243
Nfkbib	51.415	0.0236963	0.472773	Tmem86a	75.51	0.334476	0.246828	Slc30a6	0.697524	-0.0479261	Rpl21	0.376279	0.0404059	Msn	0.289523	-0.145507	Zc3h13	0.187896	0.202893	Ocln	0.644497	0.0939423	Gm17762	4.58635	0.507121	-0.228452	Dab2	7.92352	0.1234	0.402346
Folr1	979.14	0.0612521	0.472499	Ifi35	28.07	0.0127119	-0.30982	Mrpl20	0.842718	-0.0478134	Rpl39	0.343669	0.0403986	Rdx	0.276233	-0.0968911	Usp9x	0.190433	0.202521	Akt1s1	0.631308	0.0939307	Gm17762	6.33514	0.0493902	0.528558	Pitrm1	6.63265	0.0844755	0.454644
Nans	10.045	0.0446177	0.471342	Rdm1	51.25	0.32378	0.140376	Slc4a4	0.717722	-0.0476289	Fbp1	0.445109	0.0403836	Hsd3b2	0.126218	0.245574	Bahd1	0.258307	0.202292	Htt	0.590946	0.0934039	A930004D18Rik	6.08739	0.0202491	0.643986	Dab2	7.41659	0.00988349	0.679939
Atp5g1	1861.78	0.0618659	0.471325	Cox6b2	210.53	0.0245092	2.27421	Cenpv	0.729899	-0.0475671	Maged2	0.464788	0.0402334	Hsd3b3	0.706144	0.0350004	Rmdn3	0.631729	0.202165	Dpy19l1	0.587531	0.0932135	Skida1	4.50852	0.205243	0.445184	Dab2	3.36477	0.20345	0.608366
Lgals3bp	86.63	0.0987495	0.470965	Gosr1	20.37	0.223843	-0.185657	Nup85	0.714992	-0.0475127	Hadh	0.273952	0.0402029	Ctnna1	0.397045	-0.0522621	Washc2	0.302078	0.201855	Pdcd11	0.54781	0.0931058	Skida1	2.17974	0.635784	-0.374735	Bmp15	4.48847	0.428979	-0.276788
Cst3	537.755	0.0473725	0.470951	Romo1	5315.16	0.0251245	2.26624	Inpp1	0.473726	-0.047508	Pnpla6	0.19655	0.0401305	Klkb1	0.622653	-0.0878392	Pml	0.333735	0.201745	Ncbp3	0.507557	0.0930087	Reps1	8.52506	0.302548	0.26059	Bmp15	5.53591	0.401269	0.252334
Edem2	55.79	0.0284955	0.470732	Kansl3	39.88	0.0706201	-0.280523	Abraxas2	0.407308	-0.0475056	Gopc	0.531553	0.0399696	Ptma	0.196319	-0.432204	Slc38a10	0.279168	0.201614	Nipbl	0.692345	0.0929999	Mir7655	5.71597	0.453208	0.218166	Dab2	4.42882	0.19225	0.467215
Mpi	53.57	0.0282446	0.470656	Faf1	27.31	0.344016	-0.121943	Snw1	0.70312	-0.0473975	Cmtm4	0.478687	0.0399549	U2af2	0.359085	-0.0736339	Dcaf1	0.193786	0.201359	Iws1	0.681289	0.0926369	Prodh	8.48289	0.627507	0.122808	Mir192	6.76674	0.509331	0.172462
Mkrn2os	24.25	0.0483265	0.470531	Tsacc	23.08	0.114972	1.13561	Scin	0.705067	-0.0473864	Snap23	0.165888	0.0398765	Glud1	0.715422	0.0506311	Fbxl3	0.378163	0.201289	Snx5	0.701323	0.0925145	Rtn4r	8.40125	0.125649	0.390915	Ehd1	7.1632	0.611042	0.132675
Rogdi	268.58	0.0423419	0.470435	Mettl16	17.61	0.182033	-0.150624	Ndufs5	0.907914	-0.0473441	Chchd3	0.656622	0.0398702	Strn	0.0374825	-0.219558	Grem2	0.576484	0.200908	Srrm1	0.807742	0.0922363	Kdm6a	8.73267	0.341621	0.236491	Ehd1	3.20854	0.38434	-0.428115
Nipsnap3b	46.0133	0.0488346	0.470126	Pigyl	90.06	0.133925	0.574059	Ndufs6	0.803668	-0.0473306	AK157302	0.467028	0.0398321	Psmd7	0.346999	-0.0975751	Setx	0.124101	0.20085	Pds5a	0.58519	0.0917566	Cftr	7.21521	0.103792	0.425881	Ehd1	7.32476	0.00443226	0.750747
Zhx2	2.68	0.0410473	-0.559208	Rbm25	57.72	0.864691	0.0394984	Hdgfl2	0.685688	-0.0473277	Snx21	0.670555	0.039683	Pdgfra	0.116478	-0.442824	Irx1	0.283219	0.200725	Pkp4	0.568576	0.0917038		4.99905	0.65439	0.146938	Pitrm1	3.59455	0.154875	-0.603956
Atp6v0b	986.76	0.0507571	0.469601	Psen2	19.65	0.0104662	0.529371	Gucy1a2	0.504353	-0.0473119	Hdac6	0.620323	0.03964	Sars1	0.153133	-0.208332	Macf1	0.142818	0.200464	Gys2	0.586719	0.0916984	Ccdc28a	7.97388	0.102062	0.426401	Kif5b	4.45668	0.112818	-0.557843
Ube2a	158.533	0.028553	0.469336	Acaa1b	399.28	0.216798	0.344025	Snapin	0.768557	-0.0471673	Dnm3	0.454385	0.0396326	Marcks	0.970516	-0.000917924	Irx2	0.444069	0.200416	Ralgapa2	0.639261	0.0916938	Zdhhc8	8.17117	0.376851	0.22798	Pitrm1	2.70744	0.12136	1.0029
Ap3s1	22.5	0.0557264	0.468882	Plcd1	1.57	0.602968	-0.171303	Coq8a	0.598806	-0.0471544	Top1	0.557459	0.0395804	Fkbp1a	0.123419	-0.153909	Mre11	0.287238	0.20041	Topors	0.597469	0.0916424	Cyp7b1	5.77907	0.993027	-0.00246946	Kif5b	4.69199	0.126437	-0.523802
Myl12a	168.46	0.0265337	0.468329	Fads1	120.68	0.212371	0.317991	Casc3	0.471467	-0.0470888	Stx8	0.506804	0.0394317	Man2a1	0.779961	0.0109854	Als2	0.0212266	0.20037	Etfa	0.864999	0.0914493	Trmt2a	8.41478	0.189173	0.334568	Rb1cc1	3.39428	0.222029	0.574112
Slc6a4	20.16	0.219675	0.468222	Lmbr1	7.76	0.378585	0.120155	Pkp4	0.8301	-0.0470856	Slc51a	0.622742	0.039384	Snrpb	0.129153	-0.195625	Mast4	0.151787	0.200238	Tut7	0.421609	0.0909266	Rpl15	8.88172	0.341357	0.233583	Zfp667	7.89132	0.82258	0.0583915
Pmm1	46.55	0.035332	0.468147	Tnfrsf22	1.56	0.968145	0.0116309	Susd2	0.679871	-0.047072	Ube2r2	0.449246	0.0393744	Map4	0.282147	-0.135109	Gab2	0.308395	0.200099	Tgoln1	0.623597	0.0903195	Nkiras1	4.06562	0.694078	0.147897	Dab2	3.00739	0.100103	0.935058
Hacd1	29.56	0.0472005	0.467909	Cars	20.4	0.854168	-0.0242242	Maob	0.663733	-0.0470522	Psmb8	0.37671	0.0391912	Gna13	0.799348	-0.0169278	Prrc2b	0.191126	0.200097	Msh6	0.46814	0.0899351	Dgcr8	8.66837	0.579565	0.138313	Dab2	2.53633	0.817634	0.165005
Defb19	40.965	0.27389	0.467876	Phlda2	82.07	0.0431407	0.95708	Pc	0.684102	-0.0470427	B3glct	0.929726	0.0391652	Plaa	0.992417	-0.000544887	Ank1	0.560744	0.199985	Ablim1	0.405332	0.089808	Chordc1	7.90387	0.257624	0.29534	Pitrm1	3.46451	0.52404	0.288342
Pafah1b3	23.115	0.0469398	0.466993	Apip	78.42	0.0912065	0.405685	Scarb2	0.44468	-0.047039	Gpat3	0.579479	0.0391594	Xrcc5	0.107085	-0.232373	Rgl3	0.0494378	0.199946	Pdxdc1	0.53754	0.0897082	Mir185	5.77368	0.587641	-0.155344	Dab2	5.62931	0.0355398	0.628501
Abhd11	122.11	0.0294843	0.46601	Pdhx	44.74	0.451025	0.102426	Tra2b	0.52503	-0.0470158	Cyp2a4	0.789125	0.0390445	Rpl3	0.478258	0.0789348	Nup153	0.243621	0.199802	Adra2b	0.578043	0.0894334	Tango2	8.40384	0.491325	0.175192	Cyp7a1	5.0302	0.299699	-0.33836
Mesd	47.19	0.0471487	0.465925	Vac14	27.51	0.322016	-0.141384	Shank3	0.817381	-0.0469601	Surf4	0.602245	0.0389827	Pdia3	0.856118	-0.00996242	Bud13	0.238744	0.199651	Rbm28	0.632411	0.0893974	Arvcf	8.82954	0.101405	0.40492	Taf1b	4.03193	4.158e-06	1.97765
Slc22a1	1170.52	0.0818458	0.465743	Slc5a1	53.54	0.735014	-0.467721	Surf2	0.692784	-0.0469507	Lyrm4	0.500669	0.0389529	Mgat1	0.257896	-0.161799	Nktr	0.374509	0.199535	Supv3l1	0.614427	0.08923	Nhsl1	8.2787	0.181673	0.343085	Cdc42bpg	7.40581	0.253021	0.299502
Ctsd	813.905	0.0716342	0.465606	Akt1s1	43.88	0.404384	-0.106933	Vps33a	0.387716	-0.0468576	Por	0.513391	0.0389022	Diablo	0.0219808	-0.219582	Akap8	0.512529	0.198827	Add3	0.613526	0.0889908	Txnrd2	4.85934	0.326769	0.329945	Bmp15	2.83827	0.68037	0.247241
Slc3a1	458.78	0.0535975	0.465017	Tbrg1	51.68	0.240903	0.193696	Loxhd1	0.598312	-0.0468206	Gtf2b	0.510547	0.0386426	Psmb8	0.436755	-0.11223	Chd8	0.389344	0.198822	Tle3	0.43462	0.088695	Txnrd2	7.80539	0.257536	0.295983	Alkal1	3.25174	0.706991	-0.182748
Lap3	182.385	0.0302618	0.46488	Brf1	46.84	0.106189	-0.218898	Itprid2	0.505012	-0.046817	Mrpl32	0.384945	0.0386107	Aco1	0.0549808	0.117571	Pcm1	0.503857	0.19858	Arhgap27	0.687754	0.0875985	Nhsl1	6.08432	0.00478946	0.787706	Bmp15	4.39418	0.82568	-0.0781985
Tm2d3	191.345	0.0460654	0.464169	Odc1	914.84	0.928274	-0.0183036	Bcl2l13	0.33545	-0.046773	Rps8	0.343739	0.0385122	Psmd12	0.0828814	-0.219937	Taf6	0.101452	0.198556	Cobl	0.524755	0.0875176	Zfp558	6.83525	0.0591533	0.495328	Pitrm1	6.36795	0.837686	0.0544982
Prelid3b	63.3867	0.0264698	0.464139	Thg1l	2.71	0.902584	-0.0298918	Golph3l	0.72864	-0.0467426	Vwa8	0.538734	0.0384761	Adh5	0.531598	-0.100432	Tpcn1	0.142717	0.198466	Washc2	0.631355	0.0874399	Gnb1l	7.84776	0.272742	0.286593	Sdcbp	5.25463	0.0144442	0.785907
Sec13	185.067	0.0377073	0.463953	Pabpc4	9.43	0.0659735	-0.414392	Atp5mg	0.506852	-0.0465042	Adss1	0.308074	0.0384645	Adss1	0.258366	-0.0438725	Cttnbp2nl	0.0649257	0.198121	Sptbn1	0.670496	0.0874282	5730507C01Rik	4.68184	0.797369	-0.0875188	Sdcbp	5.15764	0.00171585	1.03536
Snx7	134.19	0.0229422	0.46382	Exoc3l2	13.82	0.187016	-0.561669	P4hb	0.215641	-0.0464066	Acaa2	0.62196	0.0384606	Ca8	0.198702	-0.156997	Fam53a	0.386634	0.198019	Cep170b	0.658899	0.0870374	Hebp2	5.79691	0.399137	0.242759	Men1	6.36461	0.30293	0.274722
Slc66a2	59.045	0.0219186	0.463013	Zfp296	0.99	0.865378	0.0814527	Wdr44	0.621956	-0.0464062	Vdac3	0.700713	0.038455	Bgn	0.931024	0.0141862	Rbm10	0.171643	0.197957	Marcks	0.436497	0.0869948	Tbx1	5.84489	0.0912945	0.484937	Sdcbp	3.21914	0.298566	0.523468
Steap1	58.26	0.125223	0.462781	Plin5	12.29	0.225437	0.390483	Mprip	0.530658	-0.0463886	Lrrc19	0.413446	0.0382982	Dcn	0.760556	-0.0425444	Gab1	0.249018	0.197927	Thoc2	0.639405	0.086941	Tbx1	3.82197	0.218852	-0.487904	Zfp583	6.33876	0.352984	0.248871
Ndufa8	800.883	0.0532192	0.462574	Sugp1	25.25	0.0588401	-0.217783	Cdk2	0.630351	-0.046295	Mta1	0.675941	0.0382574	Nap1l1	0.549537	-0.238215	Spp1	0.369407	0.197114	Rgl3	0.55427	0.0869376	2022-09-05	4.7466	0.38455	0.296128	Bmp15	5.16155	0.480499	0.22618
Cx3cl1	34.365	0.0383695	0.462203	Dhdh	1.93	0.0212076	-0.586009	Anxa7	0.75819	-0.046289	Tapbpl	0.635991	0.0382514	Ppp2cb	0.0576911	-0.219947	Gch1	0.0973314	0.19698	Pgk1	0.569037	0.0865504	Ostf1	8.74587	0.188347	0.327077	Bmp15	4.87571	0.267563	0.373518
Eaf2	20.47	0.0790878	0.461715	Zfp790	8.72	0.299122	-0.179505	Atp1a1	0.908633	-0.046271	Ccsmst1	0.449394	0.0382106	Celf1	0.535367	0.0803649	Usp15	0.0731039	0.196971	Gapvd1	0.65998	0.0864383	Commd3	8.63946	0.784858	0.0682851	Odc1	3.50876	8.61478e-05	1.97461
Gm36371	4.71	0.150906	0.508	Fuz	37.48	0.607691	-0.0697522	Tufm	0.770447	-0.0462697	Cwc15	0.643313	0.0381658	Nckap1	0.492639	-0.0406044	Anapc2	0.349967	0.19691	Tbc1d1	0.563835	0.0863683	Bmi1	8.54372	0.272698	0.276806	Sdcbp	4.37738	0.0051996	1.03028
Ergic2	101.58	0.0239803	0.461437	Pgam1	99.63	0.364696	0.10582	Cltc	0.561208	-0.0461697	Enpp4	0.70936	0.0381342	Septin4	0.309972	-0.070268	Kmt2d	0.282503	0.196898	Tcea3	0.648558	0.086183	D030056L22Rik	8.17648	0.175767	0.349704	Sdcbp	4.79652	0.488236	0.233988
Slc20a1	24.1767	0.059177	0.461171	Evi5	148.61	0.0895422	-0.188039	Gfus	0.384649	-0.0461153	Rtn4	0.518821	0.0381299	Mug1	0.409226	-0.14291	Nfic	0.28334	0.196887	Szt2	0.612211	0.0861615	Vps41	2.41833	0.319384	0.740488	Bmp15	4.83809	0.176811	0.455901
Cmbl	307.92	0.0302011	0.461125	Evi5l	12.98	0.186594	-0.193176	Pi4ka	0.736364	-0.0461019	Mov10	0.602269	0.0380805	Marcksl1	0.908398	0.078694	Otub1	0.218056	0.196859	Comt	0.755363	0.0858777	Arfgef3	4.69882	0.189094	0.454069	Bmp15	6.66253	0.440968	0.201773
Ackr3	37.545	0.0625565	0.460789	Snapc2	26.34	0.37135	-0.101146	Hsd17b8	0.516361	-0.0460361	Trim25	0.387024	0.0379607	Rxra	0.659632	0.0757536	Trim33	0.300811	0.196849	Prdx5	0.735571	0.0850452	Cldn5	2.28364	0.89725	-0.100495	Sdcbp	7.16657	0.0343239	0.555563
Ttc12	4.83333	0.0347336	-0.554485	Git1	14.65	0.705495	-0.0521085	Dnajc13	0.358009	-0.0457617	Ddx6	0.430865	0.0378025	Kif2a	0.255063	-0.248236	Sfswap	0.392853	0.196787	Tgoln1	0.616425	0.0846544	Cdc45	8.11984	0.195459	0.335157	Shroom4	5.3794	0.765871	0.0915853
Tmem159	46.445	0.0296947	0.460608	Gltp	65.98	0.455224	-0.13498	Ppia	0.68543	-0.0456849	Gtpbp3	0.554338	0.0377751	Kif3a	0.988113	0.000966582	Tnks1bp1	0.399419	0.196763	Pde4c	0.649806	0.0846098	Cdh10	3.20994	0.267478	-0.545601	Zmiz2	5.62086	0.303381	-0.303303
Mettl5	29.67	0.0445667	0.460025	Bnip2	17.07	0.817063	-0.0253108	Cfap20	0.762096	-0.0456718	Hspa1a	0.511361	0.037767	Npc2	0.0333017	0.455015	Prrc2a	0.442929	0.196706	Stk11ip	0.639319	0.084462	Perp	8.72009	0.0517403	0.485922	1700101O22Rik	2.95706	0.138522	-0.812589
Glul	237.307	0.0825895	0.460001	Ccnt1	18.29	0.0924447	-0.229363	Hectd3	0.345104	-0.0455879	Serpina3k	0.886027	0.0377528	Mep1a	0.879126	0.0264249	Eno1	0.21161	0.196577	Ahnak	0.641543	0.0844454	Hira	8.97954	0.103962	0.396512	1700101O22Rik	3.01442	0.0420312	-1.09179
Tmc4	4.84	0.20949	0.503071	Brms1l	19.1	0.448788	-0.0914368	Sec63	0.120753	-0.0455551	Etfrf1	0.436234	0.0376193	Ptprm	0.214336	-0.26428	Nup50	0.419369	0.196463	Micall1	0.744064	0.0842262	Ube2e2	8.05542	0.285672	0.276966	Zmiz2	8.56563	0.829703	0.0540817
Lsr	53.045	0.0346806	0.459924	Med15	24.1	0.0171697	-0.315243	Afm	0.901469	-0.0453198	COA4	0.531549	0.0375357	Dpp4	0.966155	0.00748377	Akap1	0.261853	0.196383	Ctr9	0.666464	0.0840531	Ube2e2	2.74038	0.281337	0.69168	Zmiz2	4.59811	0.161857	0.489174
Ctsl	1470.95	0.0758816	0.459708	Dhdds	49.83	0.381899	0.109863	Rogdi	0.477749	-0.0453058	H2ax	0.568865	0.0374993	Prkcd	0.0771778	-0.175405	Acin1	0.525694	0.196306	Pcm1	0.606503	0.0839723	Ccdc61	8.18835	0.355214	0.23833	Shroom4	6.15306	0.0410606	0.561733
Aktip	123.185	0.0241434	0.459428	Ubxn11	8.47	0.399762	-0.231007	Rab17	0.204783	-0.0452619	Rpl18	0.128486	0.037474	Pabpc1	0.117075	0.101255	Bclaf1	0.157679	0.196297	Arhgef28	0.748781	0.083854	Nova2	3.92408	0.102204	-0.632971	Zfp28	4.08126	0.884566	-0.0542899
Nme1	452.463	0.056944	0.459166	Mogat1	303.02	0.395346	0.870178	Dnah17	0.637576	-0.0452154	Ero1a	0.216252	0.0374299	Ptpn6	0.718017	-0.0524757	Sf1	0.29225	0.196128	Srrm2	0.65649	0.0836366	Xkr5	3.54997	0.323808	0.436707	1700008P02Rik	4.81288	0.0289396	-0.736132
Akr1c21	2541.55	0.116326	0.458824	Tjap1	10.65	0.00904782	-0.459093	Slc5a8	0.269656	-0.0451651	Hgd	0.334443	0.0374022	Ftl1	0.263049	-0.0812015	Sf1	0.29225	0.196128	Ell3	0.625633	0.0834498	Mypop	6.90956	0.660661	0.114421	Alkal1	3.53733	0.640276	-0.203589
Me2	2.02667	0.22884	0.501024	Ehf	1.2	0.729726	-0.215847	Atl3	0.319474	-0.045055	Sccpdh	0.0667786	0.0373707	Hexa	0.73893	-0.054191	Prkar1a	0.200096	0.196008	Epn3	0.677518	0.0834458	Pip4k2a	7.59577	0.17039	0.359673	Ddi1	5.56982	0.934595	-0.0243969
Tmem204	11.115	0.1834	0.458807	Rpl15	51.57	0.376775	0.18574	Msi2	0.611974	-0.0450112	Inpp5j	0.786579	0.0373654	Vcam1	0.390956	-0.0801642	Fbh1	0.424436	0.195704	Dync1li1	0.551578	0.0833449	Irf2bp1	7.68765	0.404646	0.218122	Ddi1	3.09247	0.439896	0.410066
Pmf1	24.765	0.0441117	0.458632	Tmem167	14.48	0.0172394	0.611439	Pcca	0.617742	-0.0449958	Lsm14a	0.589191	0.0370388	Nedd8	0.399976	-0.129055	Sf3b2	0.191155	0.195676	Bnip3l	0.628553	0.0831983	Meis1	8.34409	0.304079	0.262766	Smim17	6.1013	0.305581	-0.279662
BC031181	229.903	0.0254154	0.458528	Mplkip	20.82	0.896881	-0.0141339	Serinc3	0.512955	-0.0449877	Sppl2a	0.250713	0.0370212	Ahsg	0.654203	0.0655002	Stub1	0.284522	0.195626	Sipa1l1	0.685937	0.0831807	Foxa3	5.24588	0.0557631	0.610176	Mir1893	5.53524	0.40764	-0.246981
Psma6	221.125	0.0366485	0.458482	Kif11	2.66	0.00266023	1.80761	Prpf3	0.435239	-0.0449738	Reep6	0.68052	0.0369285	Oat	0.950327	0.00243934	Spp1	0.518755	0.195517	Akap13	0.645223	0.0831039	Sympk	7.71833	0.419803	0.211122	Ppia	5.22588	0.630758	-0.151539
Hpn	600.765	0.0601746	0.458163	Rpa3	31.36	0.0196898	0.794389	Ndufs3	0.863015	-0.044838	Pam16	0.557624	0.0368615	Vtn	0.7258	-0.137453	Sptb	0.215357	0.195102	Hacl1	0.676634	0.0828863	Dmwd	7.52855	0.774838	0.0748446	Oprm1	1.73403	0.549696	-0.576605
Jtb	162.615	0.0369628	0.45785	Mlkl	1.39	0.222233	-0.522038	Ces1d	0.613682	-0.0448132	Sec61b	0.274908	0.0367453	Gsta3	0.581805	0.0456854	Slc22a5	0.469613	0.194691	Aftph	0.60327	0.0826947	Dmpk	3.24678	0.890979	-0.0666426	Oprm1	4.17176	0.189109	-0.482552
Dad1	456.645	0.0554071	0.457816	Tnpo3	50.67	0.512758	-0.0860851	Vps35	0.526125	-0.044727	Exosc4	0.607838	0.0367172	Ckmt1	0.590462	-0.0241632	Uba52	0.151171	0.194667	Hcfc1	0.697594	0.0826606	Mir3100	6.38934	0.70007	0.102176	Ppia	4.26961	0.440852	0.281168
Gimap6	16.385	0.162293	0.457765	Ttll5	6.67	0.786187	-0.0376007	Ywhab	0.546169	-0.044683	Sirt3	0.250153	0.0366628	Cdk4	0.381036	-0.0810085	Tnks1bp1	0.458139	0.194577	Usp24	0.699266	0.0826315	Six5	8.99854	0.30001	0.251768	Ppia	2.53742	0.0490466	-1.35208
Emc3	112.22	0.0334566	0.457509	Zfp715	5.58	0.207327	-0.180927	Ywhaz	0.606771	-0.0446308	Vps37a	0.687506	0.03663	Ppic	0.452209	0.159903	Znf185	0.405007	0.194491	Gucy1a2	0.515613	0.0824716	Rorb	6.16339	0.0517193	0.533142	Slc10a2	3.6858	0.789127	0.110644
Rab3d	3.005	0.0835362	0.498651	Rps5	281.43	0.180194	0.503071	Lrch4	0.396532	-0.0446085	Wars1	0.136071	0.0366115	Nktr	0.299121	-0.295037	Susd5	0.334282	0.194428	Bclaf1	0.745092	0.0822804	Gm4969	4.62082	0.703693	0.130754	Mir1893	4.58422	0.333668	0.337841
Gm42742	40.97	0.0297313	0.457055	Adgrl1	4.69	0.688914	0.0644654	Ugt2b34	0.622097	-0.0443837	Trap1	0.298158	0.0365001	Fkbp4	0.33814	-0.118907	Esam	0.116183	0.194419	Atxn3	0.740453	0.0822118	Qpctl	8.54068	0.340511	0.240558	Olfr1344	3.25557	0.276555	-0.524277
Slc52a2	60.06	0.0363147	0.457027	Amotl1	0.92	0.725352	-0.139064	Lmnb1	0.548659	-0.0443307	Amt	0.753236	0.0364151	Hmgb2	0.210233	-0.310794	Dhx16	0.408399	0.194206	Hebp1	0.533374	0.0819777	Eml2	3.23738	0.495118	0.336186	Mir1893	0.925518	0.399921	1.12403
B930059L03Rik	2.105	0.118551	0.497594	Etv5	29.97	0.0448287	-0.408684	Pan3	0.67412	-0.0442713	Vps33a	0.457268	0.0363767	Ctnnd1	0.179257	-0.0834424	Robo4	0.395284	0.19407	Palmd	0.626649	0.081936	Eml2	5.5636	0.225983	0.364016	St18	3.45451	0.0126346	-1.12452
Gm17494	2.235	0.214605	0.497518	Gfod2	5.24	0.0222077	-0.486485	Slc22a22	0.524687	-0.0441408	Rps18	0.36956	0.036323	Des	0.22319	-0.169324	Dnajc6	0.297909	0.194024	Klf3	0.714189	0.0818672	Mtfr1	9.14105	0.264316	0.267605	C9	6.87509	0.993559	-0.00210144
Plk2	4.33	0.164022	0.497428	Enkd1	10.97	0.206282	-0.195382	Dcps	0.632345	-0.0440898	Ppp2r1a	0.337776	0.0363082	Aimp1	0.170114	-0.13104	Larp7	0.141747	0.193952	Ranbp2	0.672346	0.081824	Gpr4	3.99048	0.824562	0.0848136	Hif1a	4.8715	9.7108e-08	1.97093
Cenpv	41.7	0.1768	0.456966	Atp6v0d1	139.16	0.161514	0.156335	Ndufa13	0.821475	-0.0440722	Anks4b	0.504842	0.0362613	Prkar2b	0.66975	-0.0952452	Misp	0.208951	0.193648	Hsp90ab1	0.62855	0.0817396	Magi2	9.3653	0.137234	0.348809	Sem1	4.1826	0.782476	0.101689
Rap1a	31.8533	0.0191313	0.456849	Ptprs	2.23	0.396427	-0.292713	Kyat3	0.604078	-0.0440426	Pecr	0.561369	0.0362178	Dpep1	0.967207	0.0415939	Tjp1	0.283327	0.193593	Ibtk	0.693126	0.0816241	Opa3	9.44018	0.265282	0.259157	Purb	4.50256	0.321799	0.348482
Aimp2	38.13	0.0448657	0.45676	Slc41a1	4.4	0.913374	-0.0181264	Arl8b	0.528259	-0.0439822	Hspa4l	0.388826	0.0361199	Slc6a13	0.365595	-0.187049	Ar	0.519747	0.193577	Dennd4c	0.501769	0.081591	Pde7a	7.00566	0.124997	0.401257	Nsmaf	6.56531	0.995399	0.00151859
Cstb	464.295	0.0440392	0.456731	Igf2bp1	2.4	0.718814	-0.227903	Mmrn2	0.890806	-0.043843	Ciapin1	0.512866	0.0360918	Akt1	0.226692	-0.133772	Cdk13	0.424734	0.193429	Sptb	0.841549	0.0814977	Vasp	7.90351	0.139842	0.385425	Usp6nl	4.81399	0.73777	-0.112212
Ndufaf2	55.25	0.0592229	0.456711	Zfp651	4.76	0.630606	0.110605	Rab22a	0.402859	-0.0438245	Pcbp2	0.337961	0.036091	Dbi	0.212897	-0.135641	Ppp1r11	0.0905189	0.193408	Ralgps2	0.6074	0.081398	Rtn2	4.35466	0.417819	0.292075	Nsmaf	6.32471	0.874113	0.0423704
Ciao2a	110.973	0.0310268	0.456707	Nelfb	64.53	0.251473	-0.157833	Gstz1	0.511314	-0.043736	Rps24	0.529333	0.0360508	Map2k1	0.272594	-0.158929	Yju2	0.091899	0.193216	Nemf	0.718585	0.0812603	Fosb	7.3464	0.233176	0.311875	Sem1	5.09292	0.00470823	0.940701
Rnasek	1226.81	0.0905965	0.456694	Card14	7.18	0.524496	-0.100574	Ccdc167	0.714992	-0.0437125	Znf592	0.782944	0.0360016	Scp2	0.61612	-0.0843964	Sh3bp5l	0.646725	0.193044	Larp1	0.648109	0.0812445	Ercc1	8.2519	0.62023	0.127258	Usp6nl	2.22465	0.527127	0.51511
Apool	76.705	0.0660715	0.456623	Tmem175	76.48	0.0389199	0.489325	Sec61a1	0.411046	-0.0436966	Pon2	0.680709	0.0359921	Ssb	0.39849	0.046105	Nol9	0.394144	0.192954	Nktr	0.742083	0.081239	Cd3eap	6.45907	0.780469	0.0735734	Pitrm1	4.7766	0.214024	0.424386
Prdm2	3.87333	0.0293576	-0.549173	Tango2	413.45	0.839469	0.0248456	Sucla2	0.757458	-0.0436629	Sec24a	0.479703	0.0359256	Drg1	0.453954	-0.121961	Sh3bp5	0.183591	0.192863	Raph1	0.672201	0.0811606	Cd3eap	6.59879	0.338949	0.251717	D230017M19Rik	3.02247	0.00137107	1.96065
Ikbip	15.66	0.0374738	0.456382	Aldh1a2	1.4	0.854419	-0.0846323	Camk1	0.524989	-0.0436558	Pcbd1	0.462806	0.0359057	Serpinc1	0.230117	-0.172161	Sh3bp5	0.183591	0.192863	Larp4	0.775468	0.081141	Ppp1r13l	7.25189	0.90401	0.0314804	Olfr1346	6.652	0.21066	0.328892
Mrpl53	161.91	0.0350996	0.456351	Ndufs2	619.69	0.116741	0.210526	Arf3	0.654332	-0.043623	Sdhaf2	0.603442	0.0358666	Nectin2	0.652103	0.0450691	Srpk1	0.263262	0.192752	Prdx5	0.553776	0.0810615	Ercc2	7.12859	0.963116	0.0120527	Usp6nl	4.99516	0.261881	-0.366557
Psma1	223.995	0.045877	0.456171	Snx31	30.06	0.463979	0.426877	Dhx29	0.581367	-0.04362	Grsf1	0.257655	0.0358481	Pvalb	0.601336	-0.0737092	Sipa1l3	0.38858	0.192737	Strn3	0.469496	0.0809634	Stard3nl	8.60564	0.555192	0.148041	Usp6nl	2.83513	0.855869	-0.106725
Fbxl8	4.14	0.120496	0.494362	Atraid	484.75	0.00840271	0.623625	Dek	0.598037	-0.0435013	Mospd2	0.463372	0.0358467	Kras	0.271799	-0.111911	Ptk2	0.17863	0.192547	Ubxn2b	0.741311	0.0809555	Klc3	4.72057	0.288171	0.364289	Nsmaf	2.43314	0.0086508	-1.93515
Ppcs	104.88	0.0380583	0.456162	Cad	2.67	0.825916	-0.0431791	Nckap1	0.495155	-0.0435004	Eid2	0.604186	0.0358212	Wars1	0.31529	-0.110009	Srrm2	0.147911	0.192341	Cep350	0.715173	0.0808904	Klc3	6.61586	0.348173	0.246061	Purb	5.41589	0.798957	0.0779082
Mpv17l	221.73	0.239309	0.456019	Sh3bp5l	24.42	0.0365158	-0.354282	Aldh3a2	0.69345	-0.0434226	Cobl	0.503861	0.0357878	Nedd1	0.578693	-0.173417	Ercc5	0.455626	0.192011	Scaf1	0.73255	0.0808259	A930016O22Rik	6.14805	0.770431	0.0792939	Slc10a2	2.85854	0.0972013	-0.971589
Fcgrt	972.67	0.101099	0.455883	Atad1	52.59	0.0996841	0.368599	Ddx42	0.49192	-0.0433416	Apoc3	0.746887	0.0357856	Proc	0.131984	-0.279384	Lpin2	0.120787	0.191879	Pnn	0.740456	0.0806111	Gm33104	3.13077	0.514897	-0.33126	C9	4.77321	0.597964	-0.177792
Intu	4.86333	0.0411752	-0.54883	Pten	22.21	0.409391	-0.089364	Appl1	0.580889	-0.0432659	Psmd8	0.234025	0.0357114	Apoc3	0.531139	0.106904	Map1b	0.134814	0.191861	Hnrnpul2	0.795403	0.0804853	Trappc6a	7.61065	0.17497	0.355742	1700008P02Rik	6.49661	0.139834	-0.388839
Susd1	2.765	0.177097	0.492284	Pea15a	19.19	0.325069	-0.280735	Bckdha	0.685553	-0.043252	Ncbp3	0.680568	0.0357004	Ranbp1	0.188985	-0.252732	Adam22	0.337577	0.191699	Mbd2	0.70702	0.0803863	Nkpd1	4.85782	0.0775479	-0.589124	Nsmaf	5.66921	0.0817603	-0.508601
Eva1a	81.7833	0.0353557	0.455023	Timm23	70.71	0.720507	0.047245	Sh3glb1	0.599751	-0.0431759	Phb2	0.656128	0.0356781	Ddx39b	0.0793881	-0.220013	Dnm3	0.387136	0.191587	Tbc1d8b	0.657154	0.0801087	Dnajc5b	3.19139	0.171662	-0.679306	Nsmaf	4.42938	0.652793	-0.158814
Snhg6	28.06	0.132069	0.454937	Tnfaip8l2	1.18	0.12226	0.905372	Hdhd3	0.459466	-0.0431416	Nudt12	0.668416	0.0356653	Mif	0.11406	0.458889	Kdm4c	0.133364	0.191512	Sp100	0.690186	0.0800978	4921504E06Rik	7.45738	0.0148943	0.641809	Pitrm1	3.40823	0.689238	0.183753
Commd3	271.933	0.0308512	0.454797	Trnt1	28.95	0.37082	-0.0925739	Ap2m1	0.632844	-0.0430215	Nat8	0.772493	0.0356494	Ephx2	0.999281	-0.00216665	Scrib	0.300153	0.191492	Sash1	0.697078	0.0800887	Ppp1r37	2.6914	0.230878	0.78195	Dact2	4.24024	1.57711e-06	1.95871
Dpm2	66.79	0.0267249	0.454644	Ehmt2	25.29	0.35768	-0.132795	Mff	0.614854	-0.0429677	Dnaja1	0.291193	0.0356055	Apoc1	0.619982	0.173594	Myo18a	0.533966	0.191485	Pnkd	0.60859	0.0799658	Ppp1r37	5.41273	0.748751	0.0982067	Ddi1	3.83564	0.0189596	-0.939871
Ripply3	3.165	0.197918	0.491072	Elof1	150.42	0.407907	0.1471	Pccb	0.676912	-0.0429123	Vdac2	0.703963	0.0355995	Usp4	0.184448	-0.110482	Fryl	0.38814	0.191392	Map3k5	0.585418	0.0798812	Gemin7	7.76012	0.117165	0.410659	Epc1	3.2009	0.17024	0.69804
Uchl5	39.6067	0.0485733	0.454619	Med16	33.1	0.986233	-0.00258942	Nsfl1c	0.591665	-0.0428959	Ptpmt1	0.0695837	0.0355815	Ptpn11	0.967682	0.000966506	Tle3	0.346873	0.191221	Kiaa1328	0.608728	0.0792153	Ppfia4	4.27493	5.75922e-05	1.57818	Epc1	6.20085	0.785918	0.0734516
Clptm1l	129.05	0.0333223	0.454351	St3gal1	0.87	0.27345	-0.445281	Tecr	0.422932	-0.0428892	Mydgf	0.36061	0.0355593	Rab5c	0.60232	0.0384526	Cwc22	0.387156	0.191187	Mfap1b	0.718505	0.0791001	Zfp296	5.63302	0.0484517	0.589059	Dock1	4.57827	4.15927e-07	1.95144
Nup43	10.8833	0.0830528	0.453637	Tmem259	24.42	0.952072	-0.0120472	Sptlc2	0.53605	-0.0428475	Stt3a	0.266337	0.0355353	Rab6a	0.563179	0.0400001	Bin1	0.16347	0.191068	Rapgef2	0.690837	0.0790086	Ifngr1	9.0936	0.316241	0.241251	Pitrm1	3.74335	0.564529	0.236907
Mttp	40.5867	0.234397	0.453479	Rnf170	8.35	0.8228	0.0270822	Anpep	0.728367	-0.0428327	Irgq	0.76922	0.035425	Rab21	0.514621	0.0467734	Srrm1	0.543573	0.191011	Atp5f1c	0.793128	0.0788719	Clasrp	7.03989	0.0976109	0.433579	Slc22a12	7.50289	0.0574193	0.499374
Agpat3	343.835	0.0524841	0.453066	Dedd	33.5	0.0769716	-0.233061	Lad1	0.754456	-0.0427234	Haao	0.300835	0.0353747	Golph3l	0.0788792	-0.220669	Hspa12a	0.216521	0.190795	Cxxc1	0.598749	0.0788332	Gm3230	9.30604	0.176216	0.319186	Slc22a12	8.06612	0.143798	0.37955
Nabp2	51.835	0.0275758	0.452547	Nit1	311.92	0.445907	0.0993846	Cd47	0.520089	-0.0426897	Pex14	0.640777	0.0352204	Rab22a	0.124398	-0.196083	Apobr	0.302332	0.190756	Znf768	0.65344	0.0787442	Clptm1	7.62374	0.556802	0.153713	Slc22a12	4.74922	0.207729	0.431542
Fbxo25	19.08	0.0368794	0.452194	Prdm15	4.51	0.0416676	-0.45958	Rab5a	0.504015	-0.0425326	Nup50	0.588437	0.0349617	Rab23	0.434594	-0.0391813	Lmna	0.219937	0.190693	Scrib	0.733489	0.0787309	Apoc2	4.67157	0.0783824	0.612847	Slc22a12	4.9874	0.656328	0.146208
Lipe	13.285	0.0908459	0.452171	Rnf168	12.42	0.0894219	-0.394406	Gk	0.416247	-0.0425107	Lratd2	0.402666	0.0348876	Rab24	0.607219	-0.061274	Mia3	0.376192	0.190434	Rabgap1l	0.687581	0.0787189	Apoc1	4.17309	0.0740611	0.670768	Slc22a12	7.1436	0.11403	-0.412736
Ppih	10.225	0.0890796	0.451753	Dynlt2b	60.35	0.02769	0.949512	Fxr1	0.438215	-0.0424549	Cdt1	0.752156	0.0348742	Rab17	0.444293	0.0399258	Dync1h1	0.146134	0.190297	Tjp2	0.76648	0.0785049	Apoe	7.48775	0.043463	0.530992	Epc1	2.47241	0.501788	0.470187
Dctn5	87.83	0.0334009	0.451744	Chp1	42.32	0.236492	-0.218109	Atp6v1c1	0.58652	-0.0424395	#N/A	0.697667	0.0348089	Rab18	0.0485552	0.152029	Cavin2	0.180325	0.190226	Prrc2b	0.725181	0.0784853	Wwp1	8.72653	0.689488	0.0992591	Slc22a12	7.42994	0.464008	0.191607
Rab29	24.965	0.0347721	0.451606	Trpv4	127.29	0.206867	0.313166	Folh1	0.784092	-0.0424048	Wbp11	0.54237	0.0346625	Pdha1	0.254698	0.133758	Peak1	0.412702	0.19012	Ptpn14	0.705526	0.0783127	Il20ra	5.17633	0.119434	-0.496274	Nsmaf	3.00418	0.441187	0.426404
Large1	2.46	0.0929908	0.488494	Klhl3	2.13	0.760281	0.0507938	Ciao2b	0.680021	-0.0423915	Ddn	0.766976	0.03466	Fah	0.640128	0.0372956	Pcm1	0.102139	0.190087	Cnot3	0.514771	0.0782055	Tomm40	9.34489	0.236876	0.277895	Nsmaf	1.46014	0.921075	-0.103188
Smpdl3a	844.27	0.0964343	0.451394	Tvp23b	50.93	0.151738	0.307927	Pawr	0.878241	-0.0422677	Hat1	0.764808	0.0345419	Fbl	0.915187	-0.0111833	Pbdc1	0.0650808	0.190068	Ralgps2	0.82467	0.0779999	Nectin2	9.07719	0.170913	0.330558	4921524L21Rik	2.41782	0.162065	-1.00885
Amacr	230.695	0.0671946	0.45135	Dnajc7	76.2	0.184423	-0.120226	Glyr1	0.706115	-0.0422578	Plaa	0.30423	0.0345399	Canx	0.084705	0.143812	Ccsmst1	0.38448	0.19005	Tmem87b	0.607392	0.0779244	Nid2	8.28058	0.311397	0.259792	Fyb	4.02728	0.0988714	0.638158
Prdx1	1755.35	0.0797358	0.450931	Cacybp	60.22	0.862343	0.0249975	Hnrnpf	0.507695	-0.0422162	Atp2a2	0.180257	0.0344203	Ap1m1	0.131043	-0.140019	Mprip	0.386641	0.189483	Fyttd1	0.621131	0.077881	Bcam	7.12814	0.00282363	0.788271	Fyb	7.61778	0.192217	0.342108
Cpox	127.86	0.0312043	0.450892	Cluap1	21.53	0.875354	-0.0242245	Ndufa3	0.788599	-0.0421839	Cope	0.51779	0.034413	Prdx1	0.26877	0.163162	Hnrnpdl	0.12032	0.18932	Fryl	0.807479	0.0775593	Cblc	8.39573	0.504918	0.169842	Fyb	4.88767	0.677628	-0.138329
Pex2	86.73	0.026408	0.450876	Zswim7	66.03	0.0216938	0.793176	Dnah3	0.975158	-0.0421144	Eef1b	0.219196	0.0343432	Cd81	0.128112	-0.27699	Trappc10	0.0732264	0.189261	Cwc25	0.74716	0.0774375	Rtraf	8.22075	0.611864	0.130488	Fyb	4.71128	0.083507	0.599721
Wdr83	56.14	0.0259998	0.450496	Pigl	10.64	0.183386	0.199033	Nat8	0.553655	-0.042005	Kti12	0.746847	0.034334	Gpm6a	0.303334	-0.0949719	Scrib	0.435339	0.189238	Usp15	0.644722	0.0773649	Rtraf	2.55632	0.145426	-0.973847	Fyb	5.59506	0.829429	-0.0638257
Fam241a	2.455	0.127123	0.486351	Atp5k	5877.49	0.0386129	2.26222	Hnrnph1	0.733838	-0.0418864	Cckar	0.642055	0.034331	Ptpn1	0.254953	0.269917	Tsc1	0.377443	0.189216	Thoc2	0.640303	0.0772711	Magi2	0.782413	0.0962724	2.55419	Slc22a12	7.38664	0.0935792	0.44
Atad2	1.8	0.284924	0.486183	Gm12962	154.48	0.0256912	2.25141	Slc30a9	0.442857	-0.0418627	Cenpv	0.776231	0.0343102	Ptprk	0.0630548	-0.114473	Acin1	0.103472	0.189203	Slc9a8	0.64923	0.0772695	Pex7	5.66968	0.472728	0.210742	Slc10a2	5.24872	0.0639194	-0.582582
Sdhd	996.587	0.0842564	0.450393	Glis2	36.31	0.166765	-0.213301	Raf1	0.710782	-0.0418254	Camsap2	0.728398	0.0342975	Kdr	0.179939	0.145465	Gigyf2	0.131083	0.189164	Edc4	0.626967	0.0771716	Spred2	8.06787	0.338421	0.248195	Slc22a12	7.4395	0.398019	0.221322
Mrpl57	272.425	0.0363403	0.450309	Tmsb15b1	32.63	0.0093872	2.2477	Exoc3	0.607364	-0.0417353	Ndufa3	0.476554	0.0341634	Fmr1	0.11784	-0.159189	Cox7a2	0.285552	0.188962	Nisch	0.657561	0.0767358	Mitf	4.53736	2.91164e-05	1.57098	Slc22a12	6.98658	0.372094	0.232871
Fgf9	4.905	0.0765526	0.48564	Bicc1	53.3	0.000559236	-0.451027	Cltb	0.57158	-0.0416313	Ipo5	0.434075	0.034152	Rpl12	0.359106	0.0587467	Eif5	0.174076	0.18874	Slc38a10	0.681423	0.0764495	Map3k5	9.41084	0.180006	0.313073	Slc22a12	6.5707	0.0937558	0.442287
Ddc	103.195	0.03568	0.449804	Ube2z	12.99	0.220276	-0.129842	Igbp1	0.729555	-0.0416153	Iscu	0.642736	0.0341499	Rpl18	0.0712993	0.139523	Znf787	0.448506	0.188647	Utp15	0.766738	0.0763077	Ceacam20	6.55618	0.0149717	0.646518	Slc22a12	7.4401	0.0424895	0.533472
Fuca2	789.265	0.0645717	0.44934	Tmem87b	34.76	0.0331394	0.399476	Brcc3	0.516067	-0.0415793	Ipo7	0.459407	0.0340673	Sar1a	0.268677	0.168877	Fcho2	0.234593	0.188489	Wdr81	0.63582	0.0761913	Gng2	5.14907	0.617261	0.160856	Slc22a12	7.69815	0.07128	0.47377
Phlpp1	4.53333	0.0253323	-0.543868	Anapc1	17.56	0.311246	0.154167	Plcg2	0.538793	-0.0415149	Babam2	0.62511	0.0340453	Cpox	0.460208	-0.0950166	Irak3	0.688381	0.188487	#N/A	0.725923	0.0754427	Klhl6	3.56659	0.543266	-0.261101	Slc10a2	2.98078	0.415333	-0.443786
Lamtor5	503.453	0.0407357	0.448963	Mertk	13.83	0.0981587	0.225885	Pfn2	0.535124	-0.0414761	Glo1	0.712348	0.0340225	Gnl1	0.565133	-0.0402075	Eef1b	0.180701	0.188388	Niban2	0.725745	0.0753525	Hltf	8.17799	0.664548	0.111751	Slc22a12	4.3865	0.1064	0.583772
Psmd8	209.12	0.0381377	0.448682	Tsg101	102.25	0.945484	-0.00884991	Tmem176b	0.588801	-0.0413404	Dstn	0.494945	0.0340126	Ppm1b	0.176355	-0.123081	Lima1	0.242114	0.188237	Stmn1	0.497013	0.0753284	Chst7	6.60401	0.0354311	0.556696	Slc22a12	6.98568	0.21917	0.320849
Get4	137.785	0.0425292	0.448663	Hps5	54.15	0.842028	-0.0221946	Fgg	0.9726	-0.0413343	Cct6a	0.257616	0.0339503	Por	0.483547	0.0418971	Ncor2	0.0304188	0.188068	Crocc	0.740515	0.074873	Saysd1	8.5353	0.192747	0.329227	Slc10a2	4.15891	0.121333	-0.569462
Immp2l	35.5033	0.0780285	0.44858	Map3k4	35.27	0.186295	0.269218	Snx3	0.524205	-0.0413309	Erap1	0.277461	0.0339435	Tagln	0.366282	-0.12542	Rap1gap2	0.241634	0.1877	Palld	0.756271	0.0748692	Actr2	8.77506	0.397009	0.209782	Slc22a12	3.5739	0.303251	0.449773
Cyc1	1410.08	0.0779646	0.448331	Piezo1	3.78	0.977901	0.00675171	Slc25a13	0.802918	-0.0413104	Arpc4	0.62172	0.0339036	Lig1	0.366914	-0.167239	Gorasp1	0.00863079	0.187582	Plekha7	0.721486	0.0747947	Map7	7.46314	0.444694	0.200275	Sem1	4.36417	0.416819	-0.287993
Rmdn3	79.635	0.0406345	0.447929	Rnf166	39.32	0.0235379	-0.288459	Pcid2	0.669148	-0.0412822	Fxn	0.739202	0.0338613	Hmgcl	0.166458	0.335959	Nolc1	0.306857	0.187541	Raly	0.703163	0.0747	Kcnk5	8.07645	0.411312	0.212856	Tbrg4	5.02724	0.529362	-0.205251
Casp8	27.12	0.0268562	0.447664	Ankrd28	9.08	0.638292	0.0702399	Ctsf	0.651821	-0.0412711	Psmd12	0.524674	0.033826	Upk2	0.150234	-0.360211	Cdc26	0.00418332	0.187434	Prpf4b	0.808555	0.0744455	Rab1a	9.50731	0.419047	0.186563	Slc22a12	7.88156	0.117277	0.409286
Cops6	317.2	0.0504684	0.447571	Ankrd52	2.76	0.333405	-0.236546	Cacybp	0.549083	-0.0411819	Emd	0.343531	0.0337901	Ttl	0.332952	-0.0908562	Ralgapa1	0.244404	0.18727	Mecom	0.679519	0.0743921	4930405J17Rik	6.67326	0.00245983	0.803117	1700008P02Rik	6.52392	0.0947097	-0.439561
Meox1	1.805	0.196953	0.481696	Pkd2l2	1.22	0.0733626	0.60617	Arid4a	0.752448	-0.0410847	Sod3	0.636247	0.0337537	Hspa9	0.527635	0.0752347	Cfap97	0.347717	0.187256	Rasal2	0.750757	0.0742625	Cep68	8.40955	0.192277	0.332394	Slc22a12	5.45302	0.0734968	0.550551
Atp6ap2	167.915	0.0680904	0.447093	Srp19	167.6	0.046274	0.853717	Rabep2	0.517087	-0.0408987	Cat	0.703785	0.0337121	Dnm2	0.954587	0.00105982	Uhrf1bp1	0.223668	0.187215	Aco2	0.710115	0.0739807	Nudt13	7.08863	0.578362	0.145038	Slc22a12	7.06418	0.405196	0.217096
Arl1	61.68	0.0270224	0.446746	Wdfy2	5.9	0.955285	-0.00722054	Ranbp1	0.666171	-0.040753	Rps2	0.110249	0.0336838	Col18a1	0.924263	-0.011941	Ddx54	0.251256	0.187139	Qars1	0.519269	0.0738313	Bclaf1	9.10984	0.263943	0.268605	Slc22a12	3.19656	0.0264546	1.17849
H2aw	27.55	0.0601323	0.446342	Rbsn	9.83	0.111432	-0.1933	Ubiad1	0.625018	-0.0407406	Ormdl1	0.789955	0.0336078	Man1a2	0.648837	0.073484	Ccar2	0.185077	0.187011	Gpkow	0.794746	0.0736243	Cyp2ab1	2.52831	0.299222	0.735072	Slc22a12	6.9869	0.0472128	0.520122
Timm17a	392.293	0.0399023	0.446299	Mrps25	66.6	0.228074	0.248212	Sord	0.547459	-0.0406253	Rrp1b	0.700964	0.0335876	Ube2b	0.0453515	-0.220924	Ctps1	0.287121	0.186888	Plekhg3	0.747726	0.0736018	Slc1a4	9.30263	0.241081	0.276646	Nsmaf	3.81441	0.335672	-0.384662
Cldn2	579.835	0.0844751	0.446191	Dguok	49.24	0.748802	-0.035456	Ptgr1	0.582361	-0.0405109	Ybx1	0.497427	0.0335856	Alox12	0.917273	-0.0156309	Sipa1l2	0.00804601	0.186685	Atg4b	0.769951	0.0735503	Mtfr2	6.71538	0.711487	0.0965868	Ddi1	4.38187	0.649923	-0.161438
Rnd2	17.66	0.118676	0.446069	Camta1	20.86	0.0996634	0.6612	Hook3	0.509402	-0.0404951	Erp44	0.474624	0.03355	Cap1	0.7007	-0.0459457	Map4	0.266445	0.186593	Gys1	0.607101	0.0734975	Fam149b	8.56565	0.158154	0.356041	1700008P02Rik	3.71603	0.00207647	-1.28028
Coasy	193.96	0.059562	0.44567	Csf1	2.82	0.840056	-0.0914382	Cnpy3	0.597739	-0.0404721	Rbsn	0.816796	0.033538	Tkt	0.746624	-0.0216858	Plekha7	0.178678	0.186543	Tnrc6a	0.664508	0.0734329	Rp2	7.54193	0.0880104	0.448078	Gm11978	5.3419	0.663376	-0.135098
Psmb3	293.21	0.0428556	0.445584	Strip1	31.1	0.439941	0.109536	Auh	0.726699	-0.0404473	Pdxdc1	0.554417	0.0334861	Cd82	0.143612	-0.330297	Rrp12	0.279533	0.186446	Ppp1r2	0.61763	0.0732944	Mrps16	8.59299	0.931881	0.0214513	Rab18	2.88091	0.233519	-0.685202
Rab32	12.0533	0.0898235	0.445433	Slc25a11	385.67	0.174504	0.186598	Akap8	0.653617	-0.0404329	Keap1	0.546287	0.0333906	Vps26a	0.0941589	-0.182718	Prob1	0.510361	0.186415	Arhgap23	0.748697	0.0732935	Jade3	8.42007	0.293098	0.26759	Slc10a2	3.52812	0.510855	-0.285813
Bccip	115.9	0.0249273	0.44472	Fmc1	2354.25	0.0243401	2.20459	Erlin2	0.280109	-0.0403694	Lrrc8a	0.397565	0.0332839	Tfam	0.581501	-0.0861139	Apon	0.657641	0.186348	Otud7b	0.634363	0.0732363	Zfp426	7.71909	0.252007	0.299893	Pfkp	3.89477	0.638355	0.184353
Aspa	197.62	0.0392242	0.444553	Chfr	13.74	0.054043	-0.234474	Lman2	0.212752	-0.040337	Fut8	0.684937	0.0331698	#N/A	0.0268424	-0.221413	Maged2	0.253936	0.186287	#N/A	0.543975	0.0730695	Eif2b5	7.83526	0.131243	0.394758	Pfkp	4.34651	0.859736	-0.0629971
Ssr4	282.71	0.0485055	0.44288	Tex261	59.18	0.570807	0.0721844	Trmt5	0.81213	-0.0403356	Uba5	0.57915	0.0331337	Rpl28	0.365481	0.19322	Trmt10a	0.196839	0.186261	Arhgef17	0.757257	0.0729048	Etl4	8.22216	0.0102546	0.665069	Oprm1	2.79004	0.461247	0.45395
Derl1	92.245	0.0324419	0.442225	Fam120b	19.3	0.539596	-0.075748	Bcar1	0.375731	-0.040321	Kcnj16	0.240747	0.0330537	Acsl1	0.38626	0.102852	Ints3	0.34375	0.186254	Arhgef17	0.757257	0.0729048	Zfp266	7.5665	0.0658822	0.483422	Gm11981	3.49065	0.123242	-0.678859
Gm21691	3.47	0.250182	0.477856	Tbp	22.59	0.128346	-0.176093	Fam98c	0.558215	-0.0402741	Dnajb14	0.610998	0.0330488	Abca2	0.260384	-0.166654	Pds5a	0.24281	0.186199	Tpr	0.800403	0.0728664	Sertad2	9.76422	0.464643	0.1643	Gm11981	2.16977	0.827556	0.180445
Ndufv2	722.263	0.0849185	0.442009	Psmb1	127.96	0.0825619	0.336816	Dbi	0.638641	-0.0402133	Rpl15	0.327886	0.0330177	Csk	0.936497	0.0041955	Nap1l4	0.400199	0.186151	Rtn4	0.669282	0.0728541	1810062O18Rik	8.37962	0.576778	0.142222	Gm11981	2.06333	0.465042	0.655805
Esam	10.995	0.342107	0.441993	Pdcd2	40.85	0.888679	0.0213073	Smc1a	0.731863	-0.0401893	Eif3i	0.218399	0.0329117	Slc19a1	0.744603	-0.0861175	Clasp1	0.171708	0.186073	Cpeb4	0.658016	0.0728015	Gm15760	2.76946	0.308832	0.629126	Gm11981	2.17432	0.628288	-0.388146
Atpaf2	37.935	0.0254098	0.441953	Dll1	5.65	0.237282	0.25611	Pcmt1	0.729526	-0.040148	Strap	0.243404	0.0328964	Ccdc50	0.0951338	-0.221439	Smarca4	0.203324	0.186006	Sash1	0.493252	0.0726938	Gm15760	7.60435	0.138263	0.389182	Rab18	5.03688	0.0189122	-0.763257
Csrp2	347.655	0.077041	0.441834	Fhod1	1.09	0.621964	-0.181529	Echdc3	0.347062	-0.0400403	Slc17a1	0.530614	0.0328811	Cd63	0.0802039	0.146691	She	0.312548	0.185975	Snta1	0.727251	0.0725436	Pde7b	7.67767	0.0974161	0.43534	Rab18	3.47034	0.768423	-0.131002
Rras	32.265	0.121444	0.441767	Elmo3	27.96	0.260821	-0.188575	Nat10	0.826225	-0.0399394	Romo1	0.720978	0.0328703	Eci1	0.391705	0.0997627	Kmt2d	0.520221	0.18596	Clasp1	0.749289	0.0723277	Zfp846	7.20639	0.641677	0.121513	Gm11981	4.07762	0.368793	-0.335256
Slc39a8	4.39	0.542001	0.476577	4931428F04Rik	0.75	0.202326	-0.365798	Actn1	0.76783	-0.0399286	Washc4	0.454447	0.0328692	Septin2	0.71341	-0.0181636	Mdh1	0.56471	0.185904	Chd1	0.703745	0.0722871	Vwa5b2	2.25899	0.859886	0.139863	Rab18	6.76938	0.296999	0.272498
Hexb	151.535	0.0576334	0.441663	Msh3	20.92	0.0577334	-0.21647	Akr1b1	0.584733	-0.0398547	Gbf1	0.590468	0.0328257	Stat1	0.446636	-0.118553	Arhgap24	0.338597	0.185861	Pdzk1	0.767278	0.0717878	Aldh1a1	7.08151	0.125092	0.401315	Pfkp	4.37287	0.207601	-0.446474
Apoo	93.84	0.0790315	0.441652	Tmem208	212.11	0.00831371	0.750406	Synpo	0.817518	-0.0398356	Evl	0.792156	0.0328135	Stat3	0.354903	0.0543771	Ssh2	0.212822	0.18582	Atxn2l	0.777186	0.0717763	Fbxl12os	6.71244	0.276807	0.284969	Gm11981	2.64893	0.307959	-0.652436
Ptp4a3	3.575	0.241225	0.476231	E2f4	23.74	0.0161523	-0.357224	Rab11b	0.486664	-0.03982	Cldn16	0.699451	0.0327947	Stat5b	0.203779	-0.153867	Epb41l1	0.224615	0.185635	Clcn2	0.679844	0.0717125	Alg3	5.37064	0.431853	-0.241548	Rab18	5.68563	0.96922	-0.0112742
Erich4	194.23	0.0654405	0.441627	Surf4	200.51	0.0650399	0.378373	Washc2	0.432455	-0.0397794	Ap2s1	0.116509	0.0326468	Pik3ca	0.116592	-0.17637	Trim25	0.107382	0.185579	Srrm2	0.788494	0.0715283	Eef1akmt4-ece2	7.16179	0.0780849	0.461529	1700101O22Rik	5.55806	0.0130388	-0.739115
Unc50	93.295	0.0432652	0.441552	Surf2	37.98	0.985636	-0.00229898	Akt2	0.672816	-0.0397661	Ndufa2	0.801126	0.0326466	Eps15	0.296269	-0.0239882	Eef1d	0.0980182	0.18543	Osbp	0.673428	0.0711983	Ndufb11	7.69628	0.129076	0.398382	Gm11981	3.36549	0.467459	0.343701
Adamts1	18.085	0.402298	0.441416	Dnajb9	12.1	0.0746274	0.370959	Afg1l	0.266864	-0.0396973	Ddx21	0.425614	0.03261	Pura	0.771664	-0.0426572	Nedd1	0.220056	0.185377	Kiaa1522	0.69641	0.0710854	Pkhd1	7.96964	0.0523921	0.506384	Gm11981	5.06231	0.950313	0.0202446
Cers2	389.643	0.0541604	0.44119	Naf1	1.54	0.844191	-0.0594085	Cs	0.780486	-0.0395883	Tuba4a	0.49354	0.0325466	Tgfb1i1	0.0425481	0.453515	Fbxo42	0.401429	0.185149	Tpd52l2	0.716763	0.0708293	Usp54	6.63236	0.0551977	0.506091	Gm11981	4.59516	0.0319472	0.758352
Eif4ebp1	36.915	0.0815069	0.440782	Yes1	15.7	0.969658	-0.00526364	Sema4b	0.811964	-0.0395445	Tbca	0.299784	0.0324952	Htt	0.155277	-0.107497	Fbxo42	0.401429	0.185149	Scrib	0.858773	0.0704499	Camk2n2	7.15253	0.0292724	0.571795	Gm11981	6.22015	0.912049	0.0297791
Tmem38b	20.9233	0.0329622	0.44074	Ppp1cb	23.75	0.921013	0.011664	Hnrnph2	0.602322	-0.0395184	Slc9a3	0.638183	0.0324952	Pxmp2	0.717115	-0.0604411	Bicc1	0.483357	0.185138	Ranbp2	0.729137	0.0704167	Sertad2	9.07714	0.340265	0.229903	Dgkk	3.14817	0.628422	0.252626
Cct8	190.91	0.0514811	0.440627	Gorasp2	92.1	0.437718	-0.118074	Timm17b	0.15955	-0.0394725	Tysnd1	0.640929	0.0324819	Cct8	0.623293	-0.0386401	Napa	0.391965	0.185084	Itsn1	0.720672	0.0699863	Ubl5	7.61843	0.0117183	0.664673	Dgkk	3.05726	0.796706	0.137753
Tpd52l1	12.725	0.141586	0.440286	Tsen15	21.55	0.330975	0.135283	Coro1b	0.511428	-0.0393699	Tmem256	0.625531	0.0323951	Cox6a1	0.662359	0.0470799	Tgfbrap1	0.308631	0.185068	Rapgef1	0.627914	0.0699765	Ubl5	7.00109	0.694912	0.102301	Gm11981	5.66207	0.937238	0.0230763
Ptpmt1	79.77	0.0331275	0.44023	Efr3a	56.24	0.488006	-0.082523	Dgkh	0.757745	-0.0393318	Tmed10	0.442129	0.032252	Clec3b	0.127035	0.166518	Prrc2a	0.364246	0.184926	Fmn1	0.761423	0.0698619	Pin1	8.85519	0.56528	0.141367	Ezr	2.61376	0.394342	0.581565
Aaas	19.54	0.0327425	0.440148	Spink1	9304.69	0.0217306	2.16296	Srp72	0.557872	-0.0392524	Cct7	0.186231	0.0321374	Ecsit	0.0422163	0.451165	Kazn	0.426205	0.184879	Bcr	0.697532	0.0697934	Uba1	5.75235	0.641894	-0.133995	Ezr	4.9741	0.83716	0.067632
Ugt8a	64.4	0.371957	0.440032	Acsf3	29.68	0.434096	0.0875513	Polr2c	0.565566	-0.0391661	Rps14	0.306966	0.0321216	Msh2	0.435137	-0.249481	Pde4c	0.0873448	0.18485	Tcf20	0.666804	0.0696963	Uba1	6.82498	0.216438	0.322698	Pfkp	6.86846	0.879003	0.039683
F11r	99.475	0.0629955	0.43987	Ddx19a	3.52	0.971521	0.00529837	Tagln2	0.535326	-0.0389111	Atp2b3	0.589871	0.0320461	H1-4	0.18331	-0.204449	Eif4g3	0.114495	0.184812	Bicd1	0.817557	0.0694352	Gm16090	4.4209	0.385077	-0.306124	Rab18	3.76642	0.366474	-0.364047
Laptm4a	200.795	0.0467581	0.439446	Galns	100.75	0.278437	0.397695	Poglut1	0.698789	-0.0388333	Mrps17	0.442023	0.0319989	H1-1	0.95238	0.000553497	Ppp6r1	0.416371	0.184576	Usp24	0.680147	0.0691057	Synpo2l	8.06521	0.0312022	0.560982	Ezr	6.31834	0.00595258	0.744181
Scpep1	469.22	0.0918154	0.43914	Gata2	2	0.509727	-0.385119	Polr1a	0.762779	-0.0388309	Agpat1	0.727663	0.0319233	H1-5	0.23613	-0.170111	Casr	0.156773	0.184474	Prrc2c	0.706729	0.0690257	Sec24c	8.08641	0.0126574	0.650071	Ezr	8.56925	0.053717	0.487252
Dnase1l1	10.795	0.0655492	0.439098	C8g	105.6	0.016854	0.751449	Nup98	0.595484	-0.038771	Ubap2l	0.621073	0.0319142	H1-3	0.921785	0.0162908	Casr	0.156773	0.184474	Fcho2	0.800519	0.0689025	Cdk16	8.34003	0.156048	0.36322	Mir5046	3.08577	0.0848006	0.938245
Fam3a	38.615	0.0485236	0.43874	Entpd2	22.8	0.283245	0.246339	Anxa1	0.569401	-0.0387663	Trpv4	0.303597	0.0318947	Itgav	0.722226	-0.0977702	Arglu1	0.235749	0.184442	Aldob	0.683215	0.0687314	Fut11	6.18266	0.466213	0.198049	Ezr	6.66798	0.0138133	0.649848
Elf3	17.81	0.175208	0.438602	Rabl6	32.12	0.447132	-0.0837585	Pnkp	0.851164	-0.0387052	Papss1	0.579956	0.0318454	Akr1b1	0.199462	-0.213635	Snip1	0.369263	0.184044	Gab2	0.674567	0.0685531	Chchd1	7.13181	0.354149	0.24152	Ezr	8.25713	0.291724	0.270877
Sys1	69.365	0.0458669	0.437931	Ptgds	460.17	0.677648	-0.300607	Dhx30	0.614359	-0.0386144	Fbln5	0.7027	0.0316547	Crebbp	0.163231	-0.152695	Tns1	0.586354	0.183982	Ttr	0.784288	0.0680551	Clcn2	9.91221	0.0194608	0.519417	Ezr	4.46267	0.963178	0.0163105
Apom	311.695	0.250944	0.437918	Edf1	940.01	0.132934	0.583338	Srsf1	0.548121	-0.0386057	Kras	0.680537	0.0316022	Cfl2	0.693704	-0.031089	Dcaf5	0.402775	0.183686	Chd4	0.707157	0.0680489	Pde7b	7.30778	0.337341	0.251057	Pfkp	7.07718	0.667492	0.112026
Aldoa	2012.14	0.0933207	0.437725	Npdc1	42.41	0.482903	0.104179	Cyp2j11	0.733953	-0.0385967	Acot1	0.588077	0.0315444	Man1a1	0.332671	-0.113644	Lpin3	0.436635	0.183671	Lysmd1	0.712726	0.0680081	Aldh1a7	6.5615	0.282977	-0.28136	Pfkp	6.22042	0.403223	0.226097
Uros	38.105	0.0317372	0.437623	Fbxw5	96.62	0.619171	0.0895095	Ola1	0.429078	-0.0385448	Rpl27a	0.533978	0.0314634	Rras2	0.0656798	-0.221621	Pde3a	0.365003	0.183666	Pak1ip1	0.699425	0.0679408	Olfm2	4.94949	0.877577	0.0509389	Pfkp	4.84365	0.34837	-0.31321
Sco2	21.5467	0.0948711	0.437332	Slc25a13	74.37	0.115824	0.209723	Ccs	0.569111	-0.0385266	Dars1	0.303642	0.0314546	Acadm	0.447416	0.121761	Ric1	0.204649	0.183552	Sarg	0.756455	0.0679114	Aldh1a7	4.15953	0.0455088	-0.738587	Mir692-1	2.67725	0.247855	0.755786
Rgs3	3.025	0.436681	0.470943	Ube2i	46.14	0.302583	-0.122745	Pbld1	0.444615	-0.0384714	Bles03	0.739173	0.0314443	Rangap1	0.221119	-0.143305	Tex2	0.193299	0.183481	Cic	0.725931	0.0677737	Chrd	8.14452	0.034329	0.54911	Mir692-1	4.70556	0.748604	-0.109144
Atp6v0c	492.8	0.0579933	0.437122	Tsr3	41.74	0.758734	-0.0341373	Surf6	0.862126	-0.0384603	Pdia6	0.334531	0.0314337	Smarce1	0.00275001	-0.221688	Plcb3	0.560699	0.183452	Znf768	0.75866	0.0676498	Aftph	6.21626	0.979807	0.00682093	1700101O22Rik	5.94955	0.0541543	-0.536017
Trappc1	137.703	0.0356121	0.437066	Unkl	20.65	0.585159	0.114612	Cir1	0.795535	-0.0383832	Tubg1	0.699787	0.0314108	Gpx3	0.364593	0.0729474	Xpa	0.353118	0.183017	Cgnl1	0.654924	0.0675975	Olfm2	4.15425	0.165333	0.51896	1700101O22Rik	2.46928	0.573214	-0.391518
Asxl1	4.17333	0.021458	-0.533474	Lrrk1	5.68	0.614257	-0.101472	Rbm33	0.855339	-0.0382815	Akt2	0.419183	0.031354	Cdkn1b	0.270332	-0.152303	Ppig	0.440329	0.182989	Nccrp1	0.796682	0.0672418	Aoah	7.19044	0.207266	0.32994	1700101O22Rik	2.0448	0.108022	-1.38256
Cyp2j13	279.58	0.178277	0.436532	Actn1	1.64	0.0246261	0.831823	Larp7	0.835938	-0.0382571	Cct8	0.113826	0.0313064	Nsf	0.569164	-0.0239432	Pls3	0.163078	0.182551	Lmtk2	0.798044	0.0670739	Camk2g	8.10745	0.209105	0.325323	Mir692-1	5.84529	0.0155433	0.699123
Clybl	143.757	0.0479227	0.436525	Sirt2	82.25	0.457743	-0.0703581	Ncstn	0.350172	-0.0382354	Cmtm6	0.612956	0.0312407	Vps4b	0.818395	0.013696	Prcc	0.172323	0.182482	Dock7	0.647373	0.0666788	1700030C10Rik	5.82351	0.00168118	0.918286	Mir692-1	8.07122	0.203463	0.329824
Blvra	173.295	0.0594369	0.436435	Hnrnpl	54.88	0.0869214	-0.171073	Amn	0.365704	-0.0382191	Irak4	0.675472	0.0312328	Psmc2	0.24165	-0.0781165	Tcea3	0.411539	0.182363	Slc9a3r2	0.756109	0.066583	Mcm3	7.3212	0.619269	0.129904	Mir692-1	6.64972	0.242877	0.306895
Ccrl2	3.735	0.295833	0.47011	Nolc1	22.65	0.0485504	-0.294143	Exoc1	0.562119	-0.03819	#N/A	0.659709	0.031224	Rab11b	0.17814	0.130136	Gak	0.159777	0.182274	Slk	0.673844	0.0665618	Lgalsl	7.64475	0.0302692	0.570237	Mir692-1	1.86426	0.617177	0.465043
Ndfip1	528.89	0.0715484	0.436253	Casd1	15.41	0.258205	0.21738	Pds5b	0.70028	-0.0381711	Stx17	0.397722	0.0311917	Fdx1	0.741958	-0.0345965	Srrm1	0.465501	0.182218	Tgfbr2	0.81481	0.0665179	Araf	6.82239	0.419108	0.210822	Mir692-1	7.42453	0.281778	0.282
Pcna	21.095	0.0557205	0.435755	Cnksr3	3.69	0.0915589	-0.34117	Mcur1	0.683397	-0.0381541	Snx5	0.22172	0.0311781	Pfas	0.0338896	-0.221848	Apc	0.388383	0.18216	Blnk	0.664722	0.0665052	Phtf2	9.491	0.837677	0.0473073	Mir692-1	5.68107	0.66175	0.128004
Mtg1	45.055	0.0312136	0.435594	Mtmr1	17	0.418246	-0.125363	#N/A	0.501849	-0.0381271	Ctu1	0.846239	0.0311558	Adss2	0.427955	-0.0683136	Ccnd3	0.165498	0.182156	Rbm15	0.753149	0.0665036	Ppan	7.53336	0.271579	0.288355	Gm11981	5.19004	0.244445	0.373813
Ost4	432.345	0.0556276	0.43521	Hmgb3	29.6	0.28347	0.164793	Kcnk1	0.777801	-0.0381215	Yap1	0.634311	0.0310012	Ambp	0.0115563	0.450018	Herc1	0.106769	0.182087	Unc119	0.322545	0.066501	Paqr8	7.66181	0.214076	0.325812	Ccdc88b	5.71947	0.671311	0.123328
Pgd	69.77	0.0461897	0.435159	Cyp2j9	15.4	0.999049	0.000225386	Slc25a10	0.841516	-0.0380796	Raf1	0.624966	0.0308509	Myo1b	0.57722	0.071556	Scap	0.00947491	0.181865	Eps15	0.716671	0.0661851	Eif3g	7.03888	0.559747	0.151981	Ccdc88b	8.62598	0.140916	0.369813
Tmub1	37.36	0.04055	0.435053	Abca1	4.17	0.560423	-0.23019	Zc3h6	0.787471	-0.038073	Rpl22	0.481115	0.0308125	Brcc3	0.385115	-0.0876378	Hnrnpul2	0.358028	0.18139	Bsnd	0.720961	0.066057	Syn1	6.34355	0.358108	0.245391	Dlx6os1	2.68563	0.0576045	-1.20464
Tubg1	34.32	0.0415418	0.43494	Nipsnap3b	57.58	0.270662	0.159772	Trpv4	0.125902	-0.0379697	Ociad1	0.24176	0.0307624	Nedd4	0.0137503	-0.158686	Iws1	0.0519767	0.181367	Nes	0.797323	0.0659006	Ppp2r1a	9.19431	0.257183	0.270237	Dlx6os1	2.19506	0.309665	-0.815925
Ap1s1	142.643	0.0410418	0.434785	Lage3	98.08	0.0519435	0.719014	Nf2	0.742565	-0.037955	Rps5	0.337055	0.0307348	Yap1	0.328341	-0.0624627	Znf768	0.0855422	0.181326	Pde4d	0.698756	0.065865	Elk1	6.92069	0.215055	0.324248	Ccdc88b	3.01804	0.885358	0.0789949
Sac3d1	26.44	0.0501336	0.434675	Ubl4a	102.59	0.111418	0.264912	Pygm	0.515072	-0.0379163	Dmac2	0.91113	0.0305973	Stt3a	0.258375	-0.158832	Resf1	0.529746	0.181322	Gcfc2	0.624745	0.0658388	Efhc1	6.7924	0.945906	0.0176696	Osmr	2.32902	0.365545	-0.677611
Gpaa1	106.1	0.0417359	0.433347	Gdi1	95.78	0.986229	-0.0023998	Lemd2	0.589841	-0.0378736	Snd1	0.318685	0.0305328	Cryz	0.173511	-0.0888114	S100g	0.224219	0.181201	Spa17	0.754751	0.0658304	Ahi1	8.09047	0.251685	0.297046	Gm11981	3.3755	0.387576	-0.396957
Mrps28	137.41	0.0488728	0.43322	Sash1	13.88	0.602138	0.188539	Gale	0.587964	-0.0378255	Hint2	0.575687	0.030527	Tes	0.431499	-0.146014	Ankrd2	0.313275	0.181108	Cobll1	0.741339	0.0657284	Dnmt1	7.82928	0.552731	0.155019	Osmr	3.39406	0.10189	-0.749577
Setd6	41.755	0.0248307	0.433183	Zdhhc12	44.95	0.0972479	0.302194	Gnpnat1	0.394518	-0.0377892	Slc4a1ap	0.633115	0.0305216	Pla2g4a	0.442964	-0.0955063	Mdc1	0.134613	0.181105	Srrm1	0.754564	0.0656944	Uxt	6.63005	0.273518	0.2877	Osmr	3.32163	0.289245	-0.498562
Gon7	11.21	0.0733771	0.433117	Endog	145.58	0.552058	0.0850539	Rbbp9	0.509288	-0.0377138	Apmap	0.478338	0.0304581	Aldh2	0.435471	0.124516	Tkt	0.4437	0.181082	Zbtb11	0.702551	0.0656557	Gm13375	9.26241	0.0502865	0.465089	Mkx	3.22736	0.993825	-0.0031862
Zmat3	1.73	0.156044	0.465811	Cybb	2.92	0.867995	-0.113357	Slc25a51	0.605443	-0.0377014	Nolc1	0.578756	0.0303883	Rbsn	0.0707412	-0.222663	Mapk8ip3	0.361605	0.18104	Avil	0.757637	0.0655902	Rnf138	9.00722	0.241305	0.284535	Dlx5	4.3625	0.191489	-0.465646
Stra6	11.45	0.502844	0.433105	Golga7	56.21	0.313885	-0.123973	Akr1a1	0.588486	-0.0376993	Mbnl1	0.738464	0.0302258	Aldh3a2	0.509995	-0.0658836	Bag3	0.36617	0.181	Atn1	0.722297	0.0655895	Zfp160	7.65685	0.10049	0.431286	Dcun1d5	3.30332	0.537605	-0.29312
Ifnar2	57.88	0.0304741	0.432884	Pcolce2	0.46	0.0442366	1.12324	Noa1	0.519732	-0.0376495	Synrg	0.457181	0.0301157	Capza1	0.364685	-0.128711	Itih2	0.38596	0.180727	Epb41l1	0.706759	0.0652918	Icam5	7.37292	0.101664	0.429384	Trmt112	6.51313	0.316744	0.26456
Heg1	2.99	0.532611	0.46535	Cd48	2.18	0.699013	0.218326	Scfd1	0.342858	-0.0376447	Arsb	0.493552	0.030063	Capza2	0.223576	-0.1082	Rap1gap	0.501647	0.180567	Cic	0.723584	0.0646619	Ap3m1	9.23092	0.315333	0.238502	Adcy1	4.78398	0.388596	-0.290411
Spag7	114.74	0.045454	0.432816	Clpx	154.89	0.483345	-0.0993513	Dnajb11	0.180206	-0.0376026	Dlst	0.620148	0.0299679	Capzb	0.423602	-0.116446	Acot1	0.130354	0.180531	Prpf4b	0.779807	0.0644904	Adk	5.53246	0.0224852	0.696561	Adcy1	8.51149	0.313331	0.254975
Camta1	11.0833	0.0835053	0.432814	Trabd	69.62	0.298274	-0.13484	Erbin	0.499684	-0.0375851	Rab10	0.154737	0.0299348	Srprb	0.288553	-0.151065	Tjp2	0.0313398	0.180381	Arhgap18	0.57342	0.0644534	Ptpn12	9.15331	0.252138	0.274191	Trmt112	3.48217	0.900669	-0.0556011
Adm	28.93	0.0989162	0.432749	Dennd6b	14.34	0.696778	-0.0628704	Pip4k2a	0.794959	-0.0375821	Coro1c	0.345231	0.0299203	Gsr	0.146353	-0.230942	Tgoln1	0.240412	0.180368	Srsf2	0.806489	0.0644124	Fdx2	4.26544	0.24961	-0.416167	Trmt112	6.97454	0.12601	0.399887
Entpd5	274.535	0.131236	0.432683	Cd83	3.81	0.31942	-0.808219	Stat3	0.57638	-0.037566	Fads3	0.731404	0.0298972	Mtx1	0.532663	-0.155747	Tpd52	0.548281	0.180292	Fam174c	0.685764	0.0642808	Adk	8.8045	0.360073	0.226138	Trmt112	6.19681	0.0208629	0.632993
Nme6	59.995	0.0441751	0.432654	Cltrn	4321.86	0.0456646	0.455677	Elavl1	0.586462	-0.0375584	Ighg2b	0.728467	0.0296925	Map2k4	0.314023	-0.122293	Rabl6	0.468845	0.180091	Acbd5	0.621097	0.0642611	Tram2	8.53726	0.331693	0.245044	Trmt112	8.31016	0.420882	0.206092
Yipf5	27.16	0.0295197	0.432513	Ace2	38.74	0.191746	0.283372	Ndufaf3	0.715808	-0.0375379	Naca	0.492719	0.0296897	Mapk14	0.554384	-0.0400474	Eml4	0.0233393	0.179965	Chchd3	0.753601	0.0642158	Zfp300	5.59944	0.965941	0.0126812	Dlx5	5.27357	0.158806	0.446469
Tmem62	11.62	0.0701617	0.432437	Atf6b	26.62	0.439307	0.159343	Man2c1	0.504138	-0.037486	Idnk	0.590365	0.0296177	Gfpt1	0.397274	-0.0884064	Arhgef11	0.162257	0.17993	Eif3b	0.555942	0.0638936	Raver1	8.05262	0.438469	0.20093	Dlx5	1.72645	0.219161	1.23079
Nagpa	31.36	0.0328959	0.43239	Egfl8	2.43	0.903819	0.0581464	Mapre2	0.63773	-0.0374308	Tmem230	0.588935	0.0295987	Pfkm	0.213766	-0.10265	Jpt1	0.20897	0.179445	Itprid2	0.764339	0.0638755	Cdh12	3.35621	0.420325	-0.376505	Dlx5	3.55962	0.210145	0.551031
Chid1	38.425	0.0350313	0.432212	Notch4	2.19	0.616164	-0.178012	Pdzd8	0.427412	-0.037387	Amfr	0.696986	0.0294895	Igfbp2	0.231364	0.0987047	Rcsd1	0.245712	0.179259	Dnajc19	0.731959	0.0638166	Asap2	8.11368	0.23091	0.31027	Osmr	5.36239	0.801725	-0.0773662
Them7	233.325	0.0452079	0.432019	Ppt2	187.34	0.192315	0.338902	Elmo2	0.770374	-0.0373193	Mrps16	0.431512	0.0294875	Igfbp4	0.849827	0.0181101	Bod1l	0.33557	0.179215	Srrm2	0.700529	0.0635895	Tyk2	8.06511	0.330743	0.252212	Dlx5	1.61454	0.290446	-1.05921
Prdx4	61.86	0.0539657	0.431946	Rnf5	315.72	0.882043	0.0171102	Degs1	0.768169	-0.037312	Tgoln1	0.422568	0.0293495	Rpl6	0.511666	0.0740117	Lrrfip1	0.186041	0.179011	Alb	0.727687	0.0631219	Cdc37	7.12577	0.959342	-0.0132962	Dlx5	4.06477	0.828413	-0.0811718
Slc10a3	15.895	0.0621125	0.431767	Fam163a	40.93	0.788084	-0.0333076	Cbx1	0.822331	-0.037296	Gm4952	0.527307	0.0292382	Rpl29	0.178691	0.144101	Brd9	0.166696	0.178919	Knop1	0.724754	0.0629658	Myb	6.42724	0.472876	0.190324	Kcnk4	4.04162	0.456364	-0.280208
Smim3	11.98	0.0786509	0.431303	Cacfd1	42.2	0.416617	0.0865193	Snx29	0.66783	-0.0372876	Psma6	0.487817	0.0292313	Crat	0.638023	0.0277336	Srrm2	0.477388	0.178853	Wwp2	0.697928	0.0627733	Gsap	6.72633	0.0240258	0.594429	Sdhaf3	3.32997	0.0143563	-1.15632
Tbca	224.385	0.0474343	0.430249	Hivep2	1.49	0.0980624	-0.328146	Apoo	0.858024	-0.0372072	Trappc13	0.543507	0.0291946	Crkl	0.0623079	-0.0631502	Trip12	0.126313	0.178792	Arhgap42	0.779046	0.0624599	Pde4a	3.77444	0.330617	-0.391576	Pfkp	3.57065	0.00409532	-1.2519
Esd	946.303	0.0679102	0.430168	Arnt	18.55	0.107085	-0.222046	Ubl4a	0.663372	-0.0371042	Ndufb1	0.686076	0.0291923	Rplp1	0.440613	0.161424	Bms1	0.362477	0.17873	Slc38a10	0.610627	0.0624464	Gsap	8.39842	0.0930547	0.429123	Adcy1	5.99045	0.248122	-0.319119
Psmd10	48.4333	0.0481415	0.430093	Mocs2	258.54	0.122394	0.269106	Dennd1b	0.662693	-0.0370766	Pcbp1	0.497814	0.0290499	Rpl5	0.199685	-0.192358	Srrm2	0.126999	0.178711	Lsr	0.709472	0.0624421	Pde4a	3.33033	0.373729	0.427025	Adcy1	4.03747	0.908916	-0.0432852
Mvd	88.7	0.0401565	0.430022	Nat9	47.46	0.848095	-0.0272937	Inpp5b	0.583386	-0.0370706	Ppp2r5e	0.472605	0.0290451	Rpl13	0.480089	0.0505112	Cenpn	0.203254	0.178704	Htatsf1	0.81041	0.0624322	Ephb3	8.49748	0.0522251	0.493371	Adcy1	6.7706	0.61137	0.132566
Igtp	22.275	0.22422	0.429632	Lpl	916.49	0.75256	-0.274903	Smu1	0.843954	-0.0370385	Tbcc	0.76808	0.0290168	Retnlg	0.0685805	0.444547	Cenpn	0.203254	0.178704	Ranbp3	0.756338	0.0621202	Thnsl1	8.06552	0.911831	0.0286717	Adcy1	4.67583	0.853104	-0.0632953
Naa20	81.8033	0.0418677	0.429597	Atp6v0e	490.89	0.0186867	0.69745	Bdh2	0.57483	-0.0370141	Gpx4	0.484607	0.0290132	Cnpy4	0.0471673	-0.22278	Hsp90aa1	0.0991296	0.178637	Filip1l	0.719686	0.0620777	Kcnd2	2.34302	0.513824	0.492003	Adcy1	4.46227	0.598794	-0.184385
Slc35b2	113.945	0.0649958	0.42939	Zfp318	11.83	0.0253307	-0.348899	Nfic	0.837118	-0.0369372	C1galt1	0.656254	0.0289924	Cops7b	0.0852365	-0.223554	Cavin1	0.509127	0.178323	Rprd2	0.749846	0.0620513	Vps54	7.80194	0.776872	0.0739729	Efnb2	5.88869	0.263258	-0.314437
Hmgn5	12.195	0.123625	0.429186	Ttbk1	0.4	0.517952	0.231341	Mlycd	0.759163	-0.0369155	Rab1b	0.495974	0.0287653	Epb41	0.432887	-0.162524	Cavin1	0.509127	0.178323	Hps5	0.737511	0.0619822	Gsta3	7.45217	0.281131	0.282421	Pcmtd1	3.80038	0.987729	-0.00618313
C1rl	24.5	0.0498763	0.428792	Srf	15.5	0.861941	-0.0296447	Tm7sf2	0.407907	-0.0367939	Gstm5	0.592913	0.0286655	Abcd1	0.838933	-0.166157	Camsap2	0.5157	0.178319	Atp6v0a2	0.650847	0.0619799	S1pr5	4.91117	0.135146	0.501673	Adcy1	2.71208	0.017574	-1.50069
Elp5	65.7567	0.0401309	0.42877	Lama5	21.21	0.635434	-0.102537	Chdh	0.821998	-0.0367883	Mars1	0.358106	0.0286398	Tbca	0.57812	-0.0687499	Tnpo2	0.28171	0.178315	Ubr4	0.74307	0.0619205	Zfand5	9.28647	0.517829	0.152602	Pkia	3.96762	0.102017	-0.628472
Spsb3	69.62	0.0550324	0.428567	Steap1	65.28	0.190377	0.419167	Polr2j	0.613299	-0.0366491	Gprin3	0.74124	0.0286166	Ppp3cb	0.0393628	0.168469	Pcmtd1	0.228024	0.178273	Fbxw8	0.614786	0.0619156	Itgb1bp1	7.92219	0.130327	0.394994	Adcy1	4.73187	0.0536574	-0.657347
Gtf2a2	60.5767	0.0433633	0.428207	Steap2	133.87	0.146188	0.239194	Vps52	0.670726	-0.0365927	Ppp2ca	0.369369	0.0286052	Lmna	0.278032	-0.139313	Prrc2c	0.151177	0.178157	Svil	0.806262	0.0619033	Cpsf3	3.5655	0.378614	0.382605	Lifr	2.60916	0.766946	-0.19251
Ifngr2	23.01	0.0656626	0.428093	Hspa8	1362.4	0.728466	-0.0448028	Mrrf	0.421888	-0.0365794	Pcnp	0.693816	0.0285692	Hspa4l	0.280682	-0.123622	Sf3b2	0.28353	0.178092	Cdk12	0.77305	0.0618575	Kri1	7.92568	0.545221	0.157529	Adcy1	2.78127	0.817891	-0.140277
Cib1	710.805	0.0592027	0.427556	Serac1	3.49	0.3326	-0.195789	Rida	0.533945	-0.0365448	Ppp6c	0.446345	0.0285376	Pcnt	0.907038	0.0083404	Dido1	0.450291	0.177866	Ptcd3	0.701787	0.0618512	Cdkn2d	9.21143	0.45402	0.178095	Ipcef1	2.13	0.351527	0.818107
Slc25a25	266.435	0.246105	0.427299	Pdzd11	131.01	0.337451	0.112241	Slirp	0.629955	-0.0365411	Igbp1	0.553507	0.0284172	Cbr1	0.331567	-0.116909	Thrap3	0.0921631	0.177549	Znf329	0.640522	0.0618216	Garem1	9.88348	0.49981	0.14968	Ipcef1	5.38954	0.263783	0.34733
Gm43672	3.405	0.10996	0.458985	Psma2	102.34	0.045296	0.31984	Cpox	0.780599	-0.0365023	Stip1	0.464567	0.0283903	Cox7a2	0.112764	-0.0820396	Nrde2	0.31723	0.177274	Bcar3	0.670535	0.0617959	Ap1m2	4.36065	0.885921	0.0513709	Lifr	4.66579	0.175437	0.471255
Samm50	133.61	0.0469811	0.427236	Mrpl32	91.64	0.0545681	0.520801	Cnot9	0.76985	-0.0364144	Lsm2	0.977623	0.0283349	Gstm5	0.557822	0.0395861	Dync1li1	0.417584	0.177253	Dcaf8	0.872884	0.0616927	Iah1	8.32914	0.0563972	0.489868	Efnb2	7.06693	0.414173	0.21318
Cth	147.73	0.0467737	0.427037	Setdb1	9.84	0.560219	-0.0714238	Ephx2	0.761051	-0.0363347	Aldh6a1	0.380212	0.0283181	Slc25a4	0.359301	0.184814	Ank2	0.254717	0.177034	Dnm1l	0.61557	0.0616467	Slc44a2	6.46509	0.589628	0.142747	Lifr	5.16013	0.217984	0.397167
Slc46a1	75.53	0.0638809	0.427017	Anxa9	2.45	0.868867	-0.03545	Fpgs	0.721894	-0.0361481	Ehbp1	0.766083	0.0281853	Ercc3	0.143819	-0.112437	Pdcd11	0.537072	0.177003	Bud13	0.776015	0.0615144	Magef1	7.68109	0.313487	0.264092	Lifr	5.68145	0.569152	0.166757
Tmem242	85.5367	0.0432385	0.426609	Arnt2	18.24	0.733999	0.0658884	Nipsnap1	0.81882	-0.0361476	Timm8b	0.672634	0.0281756	Mapkapk2	0.939576	-0.0273728	Ccdc6	0.195878	0.176954	Recql5	0.685656	0.0614077	Slc44a2	2.9623	0.89432	0.0747956	Lifr	6.94591	0.383708	0.227226
Hypk	167.623	0.0407169	0.42586	Prune1	5.52	0.65039	0.087813	Hspa9	0.813459	-0.0360334	P4hb	0.391255	0.028164	Serpind1	0.842598	0.0197627	Msn	0.470821	0.176919	Recql5	0.685656	0.0614077	Mir1933	6.35321	0.797893	-0.0680362	Tex13c3	4.86496	1.53248e-07	1.93632
Tmem258	334.64	0.0923555	0.425726	Cers2	300.63	0.0967473	0.390631	Vapb	0.223166	-0.0359966	Psmc6	0.249683	0.0281569	Epb42	0.858708	0.0631935	Reep3	0.376235	0.176689	Hdgfl2	0.681106	0.0612679	Zscan12	6.96848	0.456731	0.194105	Lifr	1.71367	0.482615	0.744962
Enoph1	10.26	0.0639263	0.425508	Capza2	138.58	0.92094	0.0122121	Arl6	0.494195	-0.03589	Scarb2	0.575847	0.0279945	Fryl	0.00916646	-0.223618	Oxr1	0.339923	0.176493	Fbxl3	0.79205	0.0611124	Gpr158	5.19568	0.162641	0.448557	Ipcef1	4.91223	0.456267	-0.24733
Gm4204	3.835	0.212372	0.457831	Plekho1	3.26	0.956719	0.021067	Hspb1	0.638369	-0.0358695	Cox6a1	0.545892	0.0279185	Hnrnpa1	0.566683	-0.132632	Ubxn7	0.478374	0.176417	Tut4	0.789032	0.0610703	Ilf3	7.79525	0.29191	0.275531	Lifr	6.063	0.329188	0.269312
Gpr180	43.64	0.0276318	0.425475	Vps45	38.64	0.109818	0.191383	Fuca2	0.735832	-0.0358604	Slc6a9	0.805624	0.0278088	Mob4	0.0869788	-0.224037	Gapvd1	0.0784212	0.17613	Ppp6r2	0.803898	0.0610606	Ugp2	8.67247	0.0797707	0.438892	Lifr	6.54244	0.773153	0.075916
Fahd1	222.92	0.0483703	0.42545	Prpf3	20.01	0.0112071	-0.422158	Manbal	0.640751	-0.0358584	Iars1	0.278261	0.0278075	Inpp1	0.060611	-0.193783	Rgl3	0.167098	0.176019	Dock6	0.799795	0.06103	Adam17	8.23883	0.651197	0.116139	Lifr	4.32202	0.276512	0.394402
Rab4a	107.933	0.0678898	0.425197	Anp32e	49.82	0.158586	0.21154	Tmem205	0.373783	-0.0358545	Nat8f7	0.608744	0.0277075	Ppm1a	0.101947	-0.23067	Ptcd3	0.346639	0.175966	Nos1ap	0.79768	0.0604853	Aldh8a1	7.45385	0.198386	0.337184	Sdhaf3	5.19699	0.587001	-0.172307
Aoah	61.4033	0.0673692	0.425181	Aph1a	13.34	0.520874	0.111993	Cavin2	0.812207	-0.0356677	Fam120c	0.76773	0.0276674	Pcyt1a	0.17608	-0.185056	Slco4c1	0.498974	0.175891	Eef1b	0.806838	0.0603522	Zfp677	6.96159	0.480615	0.184042	Lifr	7.02415	0.394208	0.222244
Tnks	4.62	0.0347924	-0.525574	Tab2	10.01	0.0145998	-0.372179	Rpl7l1	0.734058	-0.0356263	Bsg	0.560262	0.0276384	Cdk5	0.413729	-0.027812	Tns1	0.139573	0.175875	Xpa	0.774602	0.0600241	Qtrt1	7.18312	0.65035	0.118341	Efnb2	2.12432	0.0992724	-1.40636
Lyrm4	13.785	0.048996	0.424969	Ppil4	12.92	0.75921	-0.0431195	Chuk	0.880034	-0.0355734	Hspa14	0.496102	0.0275795	Hnf4a	0.606483	0.0543379	Plekhf2	0.212466	0.175795	Rbm15	0.819378	0.0600235	Ywhaq	9.23466	0.251712	0.2723	Tox	7.76051	0.0920455	0.441779
Crym	49.5033	0.0469192	0.424957	Cnih1	91.06	0.00644821	0.524951	Ada	0.584328	-0.0354637	Ubxn4	0.643	0.0274518	Hcls1	0.420756	0.0858904	Rprd2	0.347942	0.175745	Pak4	0.703436	0.0600074	Zfp54	7.6753	0.42371	0.209446	Tox	4.34103	0.677164	0.149472
Tomm5	219.29	0.0498785	0.424112	Eps8	127.8	0.01917	-0.322832	Eif2b5	0.672861	-0.0354063	Psmd3	0.405562	0.0273622	Mcm4	0.680253	0.0534239	Polr3e	0.321195	0.175645	Zc3h11a	0.681137	0.0600034	Dnm2	8.48267	0.11459	0.400734	Pfkp	5.42639	0.431725	0.241813
Airn	25.6033	0.175152	0.424029	Med22	25.01	0.307733	-0.131586	Tbl2	0.709966	-0.0352672	Rpl23a	0.317323	0.0273066	Mcm5	0.805249	0.0216797	Tln1	0.424809	0.175267	Cobll1	0.734691	0.0597755	Fam185a	8.64917	0.545286	0.151262	Pcmtd1	7.10565	0.104992	-0.423623
Lamtor1	159.635	0.0476791	0.423852	Surf1	90.5	0.0454568	0.312017	Vps4b	0.634083	-0.0352614	G3bp1	0.376074	0.027297	Psma2	0.882661	0.0336646	Mcrip1	0.148783	0.175258	Sqstm1	0.616803	0.0596672	Pgbd1	7.23699	0.172207	0.357266	Zfp418	7.50175	0.684413	0.10646
Pdzd11	117.41	0.0646898	0.423687	Med28	518.77	0.253634	0.247757	Wdfy2	0.722263	-0.0351841	Slco1a1	0.762767	0.0272916	Psen1	0.226684	-0.367371	Ttbk1	0.0107458	0.175096	Hexim1	0.661652	0.059626	Zfp51	8.19389	0.274424	0.281861	Cccd201	3.8963	0.122919	0.617889
St7	16.355	0.0561033	0.42363	Qdpr	1347.2	0.418747	0.100747	Tmem254c	0.44632	-0.0350797	Kcnj10	0.763212	0.0272796	Tmod1	0.434079	0.136882	Marcks	0.269721	0.175078	Slc43a2	0.763012	0.0596168	Nkapl	6.89595	0.311634	0.264172	Igfbp1	5.16336	0.0414929	0.662699
Ubb	568.037	0.0728531	0.423428	Sqstm1	922.72	0.696993	-0.0760253	Osbpl11	0.689367	-0.0350008	Psmd13	0.484992	0.0271764	Cav1	0.401015	-0.328765	Aarsd1	0.578715	0.175075	Smarcc1	0.745844	0.0593024	Zfp53	7.80829	0.5012	0.17567	Sdhaf3	2.45632	0.307467	-0.718202
Prnp	197.33	0.087725	0.423199	Nfe2l2	43.96	0.835228	0.0209226	Bola1	0.431723	-0.0347458	Tmem115	0.670787	0.0271597	Ctsh	0.935183	-0.00897809	Psmd4	0.13397	0.175052	Stub1	0.702095	0.0592771	Mir199a-1	5.55737	0.0331872	-0.635083	1700101O22Rik	4.84654	0.595097	0.178446
Bfar	32.665	0.0498066	0.423135	Rxrg	4.79	0.770251	-0.0990847	Washc3	0.647524	-0.0347037	Zpr1	0.686588	0.027135	Hebp1	0.0513159	0.424031	Arhgap27	0.332493	0.175031	Ahi1	0.78921	0.0592493	Zfp389	7.35401	0.763407	0.0786498	Lifr	2.35099	0.0683136	-1.36302
Dram2	180.81	0.0415012	0.422987	Rxra	38.36	0.401016	-0.130834	Mgat3	0.831462	-0.0346975	Btf3l4	0.508849	0.0271192	Bckdha	0.78626	0.0253435	Pml	0.131302	0.174976	Xrn2	0.834417	0.0592115	Tmed1	8.76583	0.481051	0.174565	Pcmtd1	4.67103	0.0876884	-0.585131
Ntpcr	21.92	0.0562921	0.422762	Prpsap1	89.09	0.024376	-0.321537	Psmd5	0.443019	-0.0346849	Fhit	0.369537	0.0270741	Hsd17b8	0.356082	-0.069582	Rmdn3	0.380818	0.17496	Wapl	0.754923	0.0591389	AB124611	1.9765	0.0380068	-1.87014	Pcmtd1	5.92464	0.90069	-0.0349675
Bend5	43.735	0.0357376	0.422635	Ncapg	1.69	0.000765943	2.5686	Ptcd3	0.786499	-0.0345508	Nmnat1	0.678812	0.027065	Hsd11b1	0.958795	-0.0136898	Tom1l1	0.123155	0.174912	Cic	0.627336	0.0588415	Zkscan8	7.22664	0.413076	0.213852	Cnksr3	5.49808	0.0117925	0.775715
Mrpl36	121.325	0.0510162	0.422503	Lcorl	9.52	0.42423	-0.0909539	Exoc5	0.665515	-0.0344708	Pdlim2	0.697833	0.027012	Ahcy	0.167741	-0.173286	Alas1	0.225271	0.17483	Ablim1	0.81713	0.0588116	Zfp52	7.04712	0.727912	0.090794	Dcun1d5	3.40821	0.324918	0.459428
Ihh	19.5467	0.0682821	0.422029	Lta4h	57.51	0.287263	-0.107312	Brd2	0.955782	-0.034358	Cyth1	0.576592	0.0269736	Fmo1	0.374777	-0.0947253	Rida	0.0922097	0.174689	Tns3	0.804145	0.0587946	Zfp52	6.94174	0.815251	-0.0608426	Cnksr3	5.58857	0.418383	0.240868
Sdf4	124.855	0.0594465	0.421113	Dstn	228.29	0.839005	-0.0240599	Evi5	0.704923	-0.034325	Crybg1	0.688713	0.026933	Def8	0.0764897	-0.224329	Pdlim4	0.152025	0.174502	Prrc2a	0.708279	0.0587604	Carm1	9.7924	0.744652	0.0729064	Cox8a	5.40027	0.0642092	0.576065
Sap30	135.57	0.0512873	0.420709	Macroh2a1	124.74	0.761106	-0.0319337	Osbpl1a	0.684437	-0.0342744	Sort1	0.882059	0.0269275	Gdi1	0.451174	-0.0573942	Acat1	0.386021	0.174477	Pxn	0.706103	0.0586665	Zfp948	8.23493	0.0608735	0.483791	Igfbp3	7.38827	0.554809	0.154479
AC115752.1	1.84	0.15927	0.454785	Gtf2ird2	4.74	0.168454	-0.249503	Eif1	0.489775	-0.0342435	Apeh	0.516312	0.0268469	Arsb	0.299676	0.0935827	Herc1	0.238428	0.174298	Mia2	0.6916	0.0586094	Mdh1	9.23759	0.617984	0.118244	Cnksr3	5.33171	0.138449	0.465278
Sav1	3.21	0.199757	0.454702	Rps29	1100.43	0.0483825	2.13974	Uqcr10	0.820989	-0.0342383	Smagp	0.70096	0.0268282	Shmt1	0.922474	-0.0399893	Znf687	0.143447	0.17429	Atxn2l	0.661518	0.0585824	Yipf2	8.0176	0.164975	0.361286	Cnksr3	5.81	0.0173762	0.692389
Dusp28	22.56	0.0756409	0.420483	Castor2	27.91	0.698957	-0.0707304	Slc22a12	0.692957	-0.034233	Scpep1	0.516699	0.0268084	Atp6v1a	0.0840455	0.104358	Snupn	0.597294	0.17423	Lrrfip2	0.738353	0.0585716	Smarca4	8.31225	0.412463	0.209788	Cnksr3	2.80311	0.19765	0.797918
Spr	229.983	0.054453	0.420307	Ncf1	0.9	0.942901	0.0456334	Mcat	0.671138	-0.0342072	Atp5me	0.731786	0.0267424	Atp6v1e1	0.0944166	-0.197797	Thrap3	0.273359	0.174116	Camk2d	0.623363	0.0584608	Armc10	8.47601	0.0655064	0.468373	Cnksr3	3.862	0.564123	0.228656
Mrps6	67.465	0.0583803	0.42001	Adss	56.74	0.994227	0.000928482	Gcdh	0.795324	-0.0341832	Ctbp1	0.478731	0.0267399	Ubiad1	0.0840656	0.423558	Nedd4l	0.17338	0.173926	Wwc2	0.768568	0.0583213	Zfp983	7.12632	0.521264	0.167416	Rcor2	3.67897	0.161685	-0.579044
Yipf4	75.58	0.0418212	0.419902	1700016C15Rik	199.05	0.223492	0.687501	Rnpep	0.467871	-0.0341533	Rpl19	0.29071	0.0267395	Acadvl	0.290888	0.193279	Tns2	0.157702	0.173802	Sfswap	0.709321	0.0581977	4930426D05Rik	3.25851	0.205557	0.635948	Cnksr3	7.86799	0.0548718	0.502693
Isca2	197.467	0.0536031	0.419831	Il17rb	5.33	0.342415	0.234329	Pfkfb2	0.702645	-0.034076	Atp5mk	0.584777	0.0266151	Pa2g4	0.830904	0.0121692	Erf	0.202969	0.173648	Larp1b	0.712581	0.0581811	Abhd17b	9.15934	0.0546017	0.461282	Rcor2	5.87912	0.756732	-0.0873337
Tm9sf1	130.655	0.0537096	0.419828	Cacna1d	1.32	0.0659102	0.776483	Khsrp	0.702559	-0.0340683	Acadvl	0.401626	0.0265837	Cast	0.274128	-0.195584	Scaf4	0.368924	0.173617	Srrm2	0.753365	0.05801	Mir12197	2.2946	0.529565	0.482234	Cnksr3	5.44841	0.0449839	0.619928
Cyp4f13	54.555	0.0728348	0.419647	Chdh	48.3	0.623678	-0.0996993	Lamtor3	0.583188	-0.0339176	Slc25a20	0.441293	0.026581	Rab7a	0.0666456	0.193202	Bicra	0.27876	0.173573	Map4	0.680623	0.0579656	Gm10509	7.74875	0.247078	0.302959	Cnksr3	3.73078	0.418953	-0.329043
Mrps14	202.517	0.0480154	0.418903	Actr8	51	0.2445	-0.14127	Pfas	0.6413	-0.0339014	Neu1	0.422495	0.0265288	Uros	0.300144	-0.233833	Lad1	0.300031	0.173558	Mphosph10	0.816842	0.0578836	Gm5420	6.47804	0.972481	0.00909854	1700101O22Rik	5.63243	0.402644	0.247477
Ube2v1	42.03	0.0501966	0.417551	Lrrc27	1.99	0.112161	-0.553352	Iyd	0.2093	-0.0337721	#N/A	0.547746	0.0264835	Acadl	0.72848	0.0323717	Ankhd1	0.0673435	0.173432	Map2k4	0.809172	0.0575692	2510009E07Rik	8.58079	0.15624	0.357247	1700101O22Rik	5.38955	0.167617	-0.421573
Rheb	66.04	0.0524954	0.417492	Fnta	108.9	0.813394	-0.0219664	Arf6	0.679853	-0.0336904	Mapre2	0.718596	0.026456	Ppox	0.0329575	-0.167426	Ppp2r5d	0.064651	0.173372	Uhrf1bp1	0.700457	0.0575604	Napepld	8.93897	0.951784	0.0147373	Cnksr3	2.43983	0.901234	-0.0881588
Pdhb	232.865	0.0821651	0.417325	Mtrex	29.38	0.825345	0.0318487	Mbl2	0.9015	-0.0336591	Slc19a1	0.666725	0.0264049	Rpl9	0.182245	0.166849	Caskin2	0.2713	0.173351	Afap1	0.790741	0.0574042	Zfp760	7.32854	0.989095	-0.00357312	Tac1	7.07965	0.215996	0.322989
Fam118b	12.3333	0.0744649	0.417002	Lbp	2.96	0.121325	-0.669561	Adk	0.71268	-0.0335548	Grb10	0.751492	0.0263949	Plcb3	0.0757105	-0.136123	Caskin2	0.2713	0.173351	Add3	0.725044	0.0572711	Hist1h2bm	7.02401	0.0242033	0.591613	Pfkp	4.69542	0.169787	-0.466793
Hpf1	20.7767	0.0655029	0.416948	Celsr1	0.59	0.21501	0.267497	Arfgap3	0.794402	-0.0335406	Rpl32	0.448438	0.0263665	Gpc4	0.304393	-0.0810443	Pomgnt1	0.222133	0.173164	Slu7	0.766466	0.0571394	Ccnc	8.2388	0.370301	0.230414	Tac1	4.25811	0.16979	-0.495597
Ankrd29	23.165	0.0504169	0.41674	Fli1	5.01	0.179747	-0.632405	Dnajc2	0.662317	-0.0334435	Atp5f1d	0.737191	0.0263213	Hsd17b2	0.356594	-0.413397	Arl2	0.437398	0.173112	Tmem94	0.827255	0.0570772	Zfp229	6.98616	0.265001	0.291113	Tac1	7.92296	0.665208	0.112658
A430005L14Rik	89.0833	0.0491496	0.416726	Stard13	0.87	0.0295886	-0.55642	Itga1	0.771321	-0.0334192	Cacybp	0.580851	0.0262762	Hsd17b4	0.300331	0.0491177	Plcd1	0.270646	0.173068	Eps15	0.790251	0.057006	Hist1h4j	5.49783	0.570391	-0.171124	Igfbp3	3.90718	0.229413	-0.468554
Mettl26	677.915	0.0931213	0.416576	Camk1g	35.82	0.254664	-0.683504	Ruvbl2	0.639451	-0.0334167	Aup1	0.356784	0.0262407	Hsd11b2	0.579989	-0.0190706	Uba52	0.0832079	0.172761	Ints1	0.744362	0.0569771	Hist1h4k	4.09412	0.913478	0.0406812	Igfbp3	7.09383	0.286077	0.278345
Abcd3	325.19	0.125801	0.4164	Utp25	2.97	0.127364	-0.3937	Emb	0.934171	-0.0334031	Rdh16	0.539676	0.0261951	Clcn3	0.410982	-0.115781	Ercc5	0.437736	0.172668	Trip12	0.720781	0.0568839	Samd8	8.26627	0.0780041	0.453712	Mmp12	3.25672	0.0615324	-0.909759
Txndc12	16.61	0.0690317	0.41619	Hsd11b1	298.47	0.449627	-0.574274	Atp6v0d1	0.665233	-0.0333908	Abraxas2	0.604482	0.0261253	Dynlt1	0.385224	-0.195672	Lpin2	0.271604	0.17264	Gpbp1l1	0.850038	0.0566808	Spc24	7.78216	0.35026	0.244183	Tac1	3.47377	0.817907	0.102813
Psph	65.9467	0.0667593	0.416141	Syt14	4.22	0.390871	-0.113757	Nit2	0.404778	-0.0333865	Jpt2	0.854899	0.0261007	Gss	0.751768	0.0182837	Men1	0.112911	0.172573	Larp1	0.817313	0.05666	Cemip2	8.89095	0.13188	0.370258	Pfkp	3.43435	0.00474352	-1.29102
Cebpb	28.77	0.470683	0.416062	H2-M3	5.38	0.535373	-0.164092	Dnph1	0.723953	-0.0333683	Psma4	0.416688	0.0260018	Arhgap35	0.0955266	-0.224551	Eif5b	0.505446	0.172555	Tra2b	0.847183	0.0565756	Dnajc2	7.0326	0.23944	0.307103	Cnksr3	6.14232	0.745077	-0.0884045
Ndufa12	891.12	0.0703192	0.415506	Lonrf3	1.82	0.282862	0.221599	Ndufs4	0.913385	-0.033289	Dhfr	0.406718	0.025975	Atp6v0d1	0.457611	0.0914718	Ubac1	0.237624	0.172366	Fga	0.764098	0.0564826	Psmc2	6.8689	0.313337	0.263045	Pkia	2.81142	0.887927	0.0833881
Mif4gd	67.3933	0.038767	0.41523	Ndufc1	6938.75	0.0263789	2.13462	Nedd8	0.738581	-0.0332169	Aifm2	0.38715	0.0259451	Limch1	0.0848231	-0.224727	Rasal2	0.320539	0.17236	Nucb2	0.800946	0.056458	Ehhadh	8.47228	0.0247059	0.572412	Pfkp	2.41324	0.0768343	-1.26968
Psen2	19.15	0.0534106	0.415211	Nelfcd	57.39	0.247997	-0.150477	Fubp1	0.71603	-0.033172	Mtch2	0.659181	0.025921	Slc25a5	0.680455	0.060821	Mthfd1	0.155973	0.172314	Osbpl8	0.818399	0.0564573	Ehhadh	5.98821	0.0735697	0.501768	Mark2	5.76249	0.329724	0.281764
Rpp40	23.22	0.0722715	0.41501	Ctsz	568.19	0.00986397	0.492827	Aif1l	0.719044	-0.0331703	Plod3	0.680668	0.025857	Slc1a1	0.491075	-0.0757492	Pck1	0.676416	0.172137	Tp53bp1	0.818011	0.0563875	Kank2	2.43083	0.193143	0.990046	Pkia	4.46024	0.76882	-0.10288
Jcad	1.8	0.291645	0.449061	Prelid3b	69.76	0.873357	-0.0179996	Ggt1	0.665	-0.0331471	Prrc2a	0.72149	0.0258556	Slc1a5	0.633532	-0.0790492	Smarcc1	0.439618	0.171972	Slc9a8	0.716757	0.0562854	Vdac2	8.57796	0.486005	0.175179	Pkia	6.72036	0.210734	0.328376
Nbdy	24.5	0.0998687	0.41481	Sertad4	0.96	0.810774	0.11626	Znf638	0.881406	-0.033075	Pgam2	0.525622	0.0257279	Mnat1	0.160693	-0.257825	Hectd1	0.287988	0.17182	Znf318	0.806548	0.0560904	Zfp820	6.75329	0.503813	0.17492	Ulbp1	4.6597	0.024587	-0.770707
Ppil1	44.54	0.0485531	0.41458	Ube2a	173.26	0.0307839	0.563388	Fah	0.560315	-0.0329832	Manbal	0.801574	0.0257124	Anp32e	0.0765981	-0.224962	Ddx21	0.494497	0.171799	Nup188	0.688436	0.0558735	Zfp820	2.60634	0.726939	0.230857	Ulbp1	6.81114	0.509366	-0.172187
Dolpp1	32.015	0.0428425	0.414573	Slc25a5	2633.93	0.0379423	0.341234	Dennd4c	0.727045	-0.0329045	Nacc1	0.770179	0.0256845	Bphl	0.0620693	0.420684	Prpsap1	0.140673	0.171711	Mepce	0.755067	0.0557083	Pnisr	8.39538	0.727831	0.0885589	Ulbp1	3.08641	0.973527	-0.0172847
Cops5	95.25	0.0478395	0.414528	Ppdpf	159.29	0.191924	0.350579	Dao	0.772188	-0.0328866	Hagh	0.0728473	0.0256664	Kpna2	0.512273	0.0628595	Myg1	0.227008	0.171434	Scrib	0.540892	0.0555046	Dock6	7.35855	0.261149	0.294419	Spindoc	2.03619	0.876965	0.138323
Tmem139	37.49	0.0528771	0.414393	Pls3	24.68	0.400055	0.135114	Git1	0.506414	-0.0328096	Ugt2b17	0.831607	0.0256415	Jak1	0.250636	0.127436	Man2a1	0.407106	0.171275	Zmpste24	0.796618	0.0554418	Slc26a5	3.39329	0.720457	0.166494	Spindoc	2.69972	0.459548	0.4781
Rsu1	31.955	0.0291484	0.414193	Mpped2	10.13	0.806048	-0.115411	Rhog	0.688895	-0.0327657	Clcn3	0.196577	0.0256041	Pon1	0.601809	-0.109688	Afap1	0.44683	0.171222	Nhsl2	0.784398	0.0554264	Coq3	7.75205	0.169971	0.359385	Spindoc	1.28847	0.938512	-0.0851984
Slc6a17	1.89333	0.270079	0.447921	Nkap	6.2	0.299499	-0.169815	Nfkb1	0.83687	-0.0327438	Tsc1	0.658547	0.0255732	Pold1	0.717553	-0.0693674	Tjp3	0.437062	0.171216	Phf11	0.771806	0.0552794	Plppr2	7.7757	0.330956	0.254319	Spindoc	2.43937	0.703041	0.272414
Keg1	4580.5	0.120186	0.413832	Gm4013	151.44	0.0248291	2.12154	Golga5	0.734927	-0.0326705	Mapt	0.69704	0.0255711	Fabp7	0.061457	-0.225203	MINDY3	0.337481	0.171111	Ube2e2	0.824653	0.0552155	Swsap1	8.68446	0.209196	0.313715	Pcmtd1	9.09843	0.442015	0.184916
Psma7	366.91	0.0733862	0.413807	E2f3	1.69	0.334273	0.293374	Snrpb2	0.791889	-0.0326291	Npm3	0.769495	0.0255616	Usp10	0.634615	0.0276475	Tns1	0.29145	0.170751	Pitpnm1	0.620674	0.0550029	Zfp942	4.1581	0.240679	0.438438	Rbfox1	3.6906	0.10069	-0.679104
Tgm1	31.895	0.327581	0.413681	Cr1l	75.01	0.0212315	0.368835	Aass	0.715523	-0.0326055	Atg4b	0.775996	0.0254957	Pkm	0.534325	-0.0980696	Srsf7	0.306875	0.170742	Srrm1	0.872342	0.0549253	Zfp943	6.63418	0.368686	0.235904	Igfbp3	2.62004	0.72205	0.23767
Rnf213	4.99	0.328327	0.447262	Ppfibp1	30.23	0.510339	0.103166	Sp100	0.759584	-0.0324739	Oga	0.608556	0.0254767	Ube2e1	0.77971	0.0335784	Matr3	0.460234	0.170739	Atf7ip	0.70384	0.0547094	Cped1	7.13193	0.251281	0.299843	2010204K13Rik	6.34663	0.088311	0.457451
Zdhhc2	3.435	0.415442	0.447111	Cd46	0.52	0.224771	-0.348928	Slc25a12	0.868672	-0.0323898	Rheb	0.63616	0.0254094	Ube2e3	0.152969	-0.214551	Gpkow	0.448561	0.170727	Hsp90b1	0.870771	0.0543931	Zfp503	8.15881	0.0496847	0.508688	2010204K13Rik	2.84957	0.586194	0.317964
Chchd2	1567.3	0.116505	0.413603	Cd34	21.55	0.433987	-0.29631	Eps8l1	0.803089	-0.0323637	Phb1	0.722688	0.0254055	Ndufs6	0.35602	0.160453	Ablim1	0.323157	0.170566	Arhgef12	0.866996	0.0543876	Rgl3	7.65502	0.17085	0.35918	2010204K13Rik	5.50635	0.24336	0.353265
Ubash3b	4.155	0.262343	0.446958	Plgrkt	42.07	0.112821	0.291731	Htatip2	0.528695	-0.032225	Rps26	0.768933	0.0253841	Uck1	0.25703	-0.133575	Spice1	0.621099	0.170481	Shroom2	0.676084	0.0539467	Sgk1	5.85559	0.458479	-0.210022	2010204K13Rik	2.44888	0.495074	0.491005
Mrpl55	141.495	0.0482073	0.413213	Cd274	2.47	0.469647	-0.339246	Anapc13	0.804674	-0.0321535	Ndrg2	0.647233	0.0253737	Upp1	0.0401348	-0.189188	Sntb1	0.358744	0.170402	Scaf4	0.819981	0.0535016	Sgk1	6.65903	0.31024	0.266304	2010204K13Rik	8.15881	0.444882	0.197179
Slc13a2	224.875	0.292521	0.412588	Gtf3a	105.01	0.453706	-0.0917929	Vps33b	0.595341	-0.0321206	Pex11b	0.667947	0.025339	Stat6	0.825757	0.0129741	Trip12	0.539511	0.170379	Larp1	0.870252	0.05347	Sgk1	4.06239	0.0505378	0.752919	Rbfox1	3.67524	0.370018	0.377608
Eif2s1	61.41	0.0450309	0.412509	Mtif3	60	0.395255	-0.0828881	Vps13a	0.704067	-0.0321205	Engase	0.652872	0.025318	Rida	0.673325	0.0461375	Hnrnpc	0.278299	0.1702	Macf1	0.735014	0.0533327	Sgk1	8.66298	0.468626	0.181094	Rbfox1	4.25334	0.307062	0.375082
Angptl3	51.67	0.52082	0.412499	Lnx2	9.84	0.0237548	-0.399928	Hddc2	0.654092	-0.0320155	Adat2	0.950643	0.0252893	Efnb1	0.519883	-0.168032	Rps6ka3	0.277386	0.170184	Snx16	0.709018	0.0531798	Liph	3.02401	0.907674	-0.062596	2010204K13Rik	2.94423	0.336512	0.54746
Smlr1	74.88	0.109522	0.412203	Dyrk3	3.18	0.769777	-0.0473935	Nucb1	0.409086	-0.0319869	Rhoc	0.511315	0.0252882	Cpt2	0.289234	0.18841	Smarcc1	0.347887	0.17012	Esf1	0.742567	0.0531519	Otx1	6.34874	0.0576747	0.510044	Egflam	3.66488	0.926252	-0.0386601
H2az1	135.457	0.061943	0.411877	Mapkapk2	61.79	0.586821	-0.0967486	Aqp1	0.886218	-0.0319041	Sacm1l	0.341314	0.0252847	Rnaset2b	0.034338	0.41683	Cgref1	0.579948	0.170034	Kif13b	0.804399	0.0531403	Prkcsh	8.82528	0.490137	0.170134	Zc2hc1a	4.48972	0.952788	0.0208625
Akr1d1	13.66	0.21342	0.411259	Lamp2	1125.59	0.0885136	0.462382	Dld	0.835109	-0.0318408	Uck1	0.673958	0.025211	Tmem165	0.245068	-0.116764	Rbm15b	0.206246	0.169747	#N/A	0.710187	0.0530096	Senp2	8.35938	0.181837	0.341406	2010204K13Rik	4.59895	0.319543	-0.342363
Pdk3	35.405	0.044243	0.411225	Atxn10	81.46	0.794195	-0.030713	Dglucy	0.445484	-0.0318134	1810009J06Rik	0.74892	0.0252072	Rpl10a	0.87569	-0.00916627	Edc3	0.0637592	0.169711	Srrm2	0.74666	0.0527874	Lrmda	7.57058	0.219613	0.322111	Unc93a2	5.94191	0.00461477	0.810984
Acyp1	40.56	0.0562328	0.411146	Foxred2	1.35	0.0278503	1.27988	Snrpd2	0.704203	-0.0317626	Ctsa	0.582679	0.0251942	Dbt	0.555271	0.0974229	Marcks	0.359792	0.169675	Ankrd26	0.723505	0.0526849	Hist1h2ah	8.79023	0.0556507	0.475056	2010204K13Rik	3.51333	0.265927	-0.487706
Pebp1	392.993	0.0905566	0.410968	Eif3d	58.42	0.40208	-0.0770656	Parl	0.823305	-0.0317341	Pdcd5	0.467051	0.025171	Cux1	0.968703	-0.0494691	Nr3c1	0.323673	0.169511	Plekha6	0.716448	0.0525639	Hist1h2bj	7.84738	0.232764	0.31177	2010204K13Rik	2.99304	0.325374	-0.533893
Lsm1	24.74	0.0604425	0.410818	H3f3b	338.86	0.245708	0.173154	Snd1	0.630978	-0.0316948	Tm9sf1	0.545165	0.0251582	Rabggtb	0.585859	0.0638302	Ecm1	0.287638	0.16935	Lsr	0.818037	0.0523753	Elavl3	4.08421	0.0517718	0.742195	Ulbp1	5.1801	0.355794	0.295501
Cltrn	4239.01	0.168988	0.410748	Nup50	22.43	0.0125294	-0.309056	Slc9a6	0.655984	-0.0316841	Ndufs6	0.487851	0.0251561	Pklr	0.176631	0.154196	Ppp6r2	0.191592	0.16921	Srsf11	0.833373	0.0522477	Atp7b	8.58696	0.184707	0.333991	Ulbp1	2.97023	0.872236	0.0883722
Dpagt1	20.81	0.0801892	0.410449	Phf21b	2.73	0.711935	-0.11732	Mogs	0.573238	-0.0316802	Galnt11	0.608958	0.0251256	Hccs	0.880265	0.013006	Rbm26	0.258619	0.169179	Mlxipl	0.731499	0.0521525	Gm16845	8.80278	0.233472	0.294756	Ulbp1	3.82923	0.0153351	1.0079
Mcts1	66.4433	0.0538825	0.410252	Ift27	42.1	0.533845	0.101814	Adhfe1	0.71412	-0.0316163	Ddc	0.657744	0.0251203	Pctp	0.585296	0.0688752	Phactr4	0.229359	0.169175	Svil	0.847905	0.0516032	Tbl1xr1	8.69415	0.0494471	0.491912	Ulbp1	3.18067	0.0494914	1.04023
Gstm5	676.71	0.111188	0.410159	Pacsin2	165.29	0.347002	-0.108294	Aldh4a1	0.834962	-0.0315275	Dhrs1	0.765186	0.0250683	Pitpna	0.539812	0.0352014	Brd3	0.301489	0.169127	Itprid2	0.71148	0.0515947	Ecsit	8.20633	0.047648	0.512183	Zc2hc1a	7.04662	0.196187	0.337713
Tipin	22.915	0.0831319	0.410121	Cmah	12.41	0.00601002	0.34451	Atg2b	0.675263	-0.0314913	Dhx30	0.688092	0.0250681	Pitpnb	0.468533	0.113514	Cbx4	0.236765	0.169069	Eif5b	0.726974	0.0515884	Ecsit	2.6632	0.371328	0.580309	Igfbp3	3.09406	0.0154646	-1.27768
Tstd3	18.0733	0.0787943	0.410085	Ttll12	8.33	0.438298	0.12647	Lipa	0.742083	-0.0313469	Mrpl12	0.742063	0.0250474	Slc16a1	0.551673	-0.205964	Mapt	0.387662	0.169008	Zfp469	0.782434	0.0515063	Igf2bp2	8.45213	0.0828286	0.44164	Zc2hc1a	6.02182	0.88618	0.0395697
Hsd17b4	253.643	0.0711549	0.410019	Bik	39.84	0.390315	0.141188	Map4k5	0.756271	-0.0312597	Mfn1	0.711129	0.0250362	Rab2a	0.239139	0.055677	Pds5b	0.492538	0.168864	Srp72	0.802919	0.0514803	Zfp947	7.95566	0.0319445	0.560945	Mmp10	3.66445	0.389145	0.364137
Scamp2	105.485	0.0647764	0.409915	Tox4	16.91	0.180923	-0.199837	Mcee	0.66187	-0.0311546	Cpt1a	0.221086	0.0249238	Cnbp	0.339241	-0.113636	Add1	0.409317	0.16847	Hspa5	0.753294	0.0514779	Ckap2	7.59263	0.141818	0.385555	Pcmtd1	3.65796	0.0792788	-0.731703
Ciao2b	105.675	0.048518	0.409911	Gm44386	770.9	0.0261469	2.1129	Ccz1	0.709584	-0.0310236	Aldh4a1	0.601055	0.0248942	Idh2	0.566431	0.0898741	Hdgfl3	0.338078	0.1682	Rpsa	0.815539	0.0508513	Zfp994	7.56627	0.388659	0.225822	Celf2	7.00049	0.442041	0.200715
Ndufb9	2185.14	0.113719	0.409345	Srsf6	90.71	0.00681837	-0.372031	Mtnd3	0.959848	-0.0310215	Ints1	0.688334	0.0246072	Dnajc2	0.263801	-0.140676	Vps35	0.384279	0.168157	Ccnk	0.810058	0.0505059	Zfp809	8.2033	0.128522	0.392297	Celf2	4.55734	0.948666	-0.0223755
Gsta2	890.25	0.164764	0.408797	Plcg1	16.43	0.242559	-0.127214	Nudt12	0.685489	-0.0308823	Commd4	0.725181	0.0245535	Stmn1	0.324434	-0.177376	Rpl22l1	0.241005	0.168011	Tepsin	0.735441	0.0504163	Myo3a	4.0897	0.598855	-0.19587	Pcmtd1	5.17109	0.0873849	-0.543647
Ubac2	77.8667	0.0481789	0.408697	Kctd2	39.62	0.234944	-0.167401	Misp	0.783718	-0.0308426	Cgrrf1	0.676776	0.0244885	Msh6	0.202002	-0.219889	Ttc26	0.492913	0.167954	Hmgn1	0.864099	0.050372	Thsd1	6.72537	0.00452446	0.752191	Il7	5.06185	0.899698	0.0410729
Ninj1	359.65	0.0662661	0.408633	Kctd5	19.31	0.787518	-0.0401682	Ctnna1	0.534371	-0.0308108	Capns1	0.600371	0.0244107	Lipe	0.668038	-0.069584	Cdk13	0.39858	0.167786	Ppp1r7	0.758245	0.0502387	Ehbp1	9.56842	0.134267	0.344186	Lrp11	4.13917	0.85839	-0.0659742
Mpp6	109.09	0.0477646	0.408595	Etaa1	3.6	0.570242	-0.0912046	Akt1s1	0.680009	-0.0308063	Gm7324	0.737563	0.0243858	Rad23a	0.125114	-0.35124	Epb41	0.214334	0.167757	Dap	0.819518	0.0502355	Zfp810	7.92197	0.108519	0.418993	Lrp11	5.12487	0.119939	-0.497303
Myl12b	322.787	0.0625389	0.408507	Sdc4	102.2	0.125282	0.245061	Cda	0.787202	-0.0307558	Mdh1	0.484412	0.0243433	Rad23b	0.903064	-0.0587558	Spata5	0.503319	0.167735	Pdzd2	0.714784	0.0501671	Gm7072	7.32078	0.595651	0.1387	Lgals12	5.33132	0.0422798	0.641807
Psen1	80.01	0.0535519	0.408239	Il13ra1	57.91	0.059074	0.421499	Dock7	0.795999	-0.030592	Ergic1	0.576468	0.0243078	Nub1	0.878319	0.00795536	Scg2	0.349377	0.167645	Prrc2a	0.774902	0.0501399	Reln	4.71225	0.886711	0.0487123	Pwwp2b	3.67878	5.35547e-05	1.9016
Babam2	48.785	0.0364184	0.408163	Nbr1	96.76	0.518473	-0.0947857	Mdp1	0.723875	-0.0305804	Gbe1	0.594369	0.0242681	Srrt	0.0417127	-0.225207	Top2b	0.422158	0.167618	Ankhd1	0.773409	0.0498349	Asxl3	8.06044	0.0926103	0.437053	Mmp27	7.36954	0.189566	-0.343502
Pgrmc1	290.53	0.145674	0.407966	Cyth1	15.75	0.424495	-0.134896	Larp4b	0.754527	-0.0305129	Dpys	0.777197	0.0242569	Pigt	0.0607571	-0.225944	Dmwd	0.563645	0.16757	Rhbdf2	0.770528	0.0496487	Reln	1.70126	0.131516	1.57914	Tac1	3.34711	0.300778	0.493833
Asah2	1.89	0.123271	0.441267	Rnd3	7.7	0.955432	-0.0117397	Gna11	0.401235	-0.0303946	Aspscr1	0.629706	0.0241308	Psmc4	0.216124	-0.0982136	Axin1	0.299964	0.167085	Tle3	0.705823	0.049296	Fam3c	8.1587	0.457711	0.191673	Mmp20	4.0738	0.143499	-0.54917
Haus4	10.8	0.0910014	0.407955	Brca1	0.97	0.0606845	1.25863	Xdh	0.622037	-0.0303819	Rps13	0.379037	0.0240255	Tango2	0.429196	0.0726533	Ctif	0.0979245	0.167022	Prag1	0.657885	0.0492868	Zfp944	3.14421	0.664693	0.224708	Il7	2.01137	0.607725	0.443315
Dnajc4	49.57	0.0493736	0.407653	Nt5c3b	2.58	0.193777	-0.37302	Gdi2	0.604491	-0.0303698	Ccdc91	0.734065	0.0239836	Galc	0.471438	-0.0665713	Dennd1a	0.33985	0.166974	Kctd12	0.821732	0.0492807	Zfp758	6.54827	0.00842138	0.701455	Il7	4.98962	0.0697963	0.604751
Gadd45g	40.085	0.223718	0.407384	Coa3	415.75	0.0367659	0.725368	Exoc3l2	0.425576	-0.0303568	Ogdhl	0.652009	0.0239385	Adsl	0.503333	0.0597019	Snrk	0.228903	0.166953	Ppp1r1a	0.849123	0.0492785	Slc25a15	8.66018	0.642264	0.116027	Mpp7	4.44303	0.0309748	0.780125
Tmem203	31.22	0.0702904	0.407211	Med24	26.82	0.253626	-0.127569	Actr2	0.802633	-0.0302819	Slc25a1	0.667867	0.023894	Ddx6	0.0719855	-0.168542	Golph3l	0.329499	0.166736	Zranb2	0.856445	0.0492461	9530077C05Rik	7.87428	0.471893	0.187627	Il7	2.3025	0.0222215	-1.80544
Spp1	2965.34	0.326368	0.407058	Psmd3	220.4	0.116299	-0.209699	Prelp	0.507135	-0.0302119	Prkcsh	0.299821	0.0238904	Hmgcs2	0.568853	-0.423812	Spp1	0.263856	0.166734	Pank4	0.801213	0.0491947	Zfp946	3.41581	0.089535	0.801152	Plaat5	4.87754	0.433579	0.262963
Ccl25	16.92	0.0847158	0.405971	Exosc10	34.4	0.544823	-0.0626088	Txn2	0.831198	-0.0300558	Pabpc4	0.568497	0.0238745	Adprh	0.146676	-0.271969	Zc3hc1	0.242421	0.166668	Myo18a	0.753326	0.0489408	Zfp946	7.1536	0.400931	0.219176	Mpp7	6.98643	0.0929875	0.43949
Mpc1	484.88	0.0803249	0.405959	Glod4	102.39	0.606302	0.0506955	Trappc4	0.598627	-0.0300092	Ykt6	0.310177	0.0238712	Slc12a2	0.161895	-0.131507	Poll	0.314396	0.166628	Map1b	0.833973	0.048824	Etv5	6.0601	0.109433	0.443105	Il7	5.78086	0.341501	0.274607
Rabac1	461.04	0.101308	0.405931	Vps53	55.42	0.764999	0.0308003	Ttc33	0.757887	-0.0300069	Mien1	0.501924	0.0237981	Slc12a1	0.32989	0.166333	Tbc1d8b	0.249397	0.166473	Pdlim2	0.735178	0.0488182	Etv5	9.2659	0.153108	0.338633	Il7	3.03698	0.760442	-0.16342
Chchd4	45.2667	0.0604413	0.405751	Taok1	4.18	0.149352	-0.148042	Myo7b	0.441248	-0.0299349	Nphs1	0.769335	0.023702	Tbl3	0.0989174	-0.226469	Rarg	0.157948	0.166436	Prrc2a	0.774834	0.0486866	Slc20a2	8.23655	0.329876	0.250639	Plaat5	6.26821	0.1182	0.421907
Bod1	204.853	0.0607218	0.405551	Dnttip1	33.01	0.0433609	-0.207493	Nme1	0.733959	-0.0298925	Ddx52	0.943427	0.0236779	Abcd3	0.350325	0.184203	Akap12	0.325036	0.166258	Canx	0.813466	0.0485753	Smim19	5.84395	0.0236598	0.652611	Il7	4.55772	0.43571	0.271944
Pnkd	163.665	0.0520222	0.405546	Acot8	56.11	0.216594	0.156698	Snx1	0.703877	-0.0298424	Tmed1	0.695397	0.0236618	Pex2	0.422587	0.0634457	Zhx3	0.433168	0.166207	Ppfia1	0.733735	0.0485423	Gm30731	6.51474	0.702141	0.100977	Asns	3.50278	0.886541	-0.0627098
Eipr1	25.6	0.0645972	0.404584	Cd300lg	22.69	0.248169	-0.453331	Itm2b	0.712322	-0.0298264	Mapre1	0.388692	0.0236565	Sh3bp1	0.641741	0.0832646	Zzz3	0.146418	0.166183	Fkbp3	0.732722	0.0483507	9230117E06Rik	5.04887	0.0415079	0.674426	Mpp7	6.76568	0.713006	0.095975
Mblac1	4.92	0.131445	0.438979	Nlk	3.4	0.171135	-0.263675	Dhtkd1	0.458422	-0.0298175	Tmco3	0.327002	0.0236226	Rab8a	0.221144	0.134986	Kctd12	0.222714	0.16613	Srrm2	0.793444	0.0481217	Orc5	7.53872	0.312834	0.264523	Il7	6.15204	0.196164	-0.350559
Rhbdd3	35.835	0.0507936	0.404368	Traf4	72.43	0.43964	-0.121963	Tpk1	0.649757	-0.0298056	Ahcy	0.716487	0.0235543	Adk	0.729882	-0.0193722	Clmn	0.628337	0.165987	Fcho2	0.825708	0.0478256	Vdac3	8.50061	0.298086	0.263409	Slc22a19	2.19629	0.641583	-0.371953
Ces1g	28.64	0.413308	0.40409	Aldoc	13.62	0.67767	0.120543	Ptpa	0.725527	-0.0297873	Snrnp40	0.687196	0.0234975	Cdh5	0.229311	-0.17648	Abcf1	0.229541	0.165967	Rbbp6	0.840019	0.0477441	Gad2	4.10735	0.206437	0.477551	Slc22a19	3.26699	0.100087	-0.796979
Pyurf	44.53	0.0491002	0.403026	Rpl19	203.36	0.271532	0.479087	Asl	0.688896	-0.0297243	Snx9	0.555434	0.0234813	Cdh11	0.819593	-0.0493849	Aimp2	0.3174	0.165958	Slc4a1	0.887816	0.0476454	Polb	7.45196	0.535404	0.162268	Efnb2	2.68489	0.0401214	-1.30771
Atp1b3	88.71	0.0481234	0.402888	Nek8	10.5	0.820643	0.0452476	Fam91a1	0.707521	-0.0297148	Slc35a3	0.737827	0.0233882	Scpep1	0.00670374	0.414059	Phc3	0.401918	0.165896	Gmps	0.866573	0.0475517	Gm9805	4.67674	0.0104097	0.906105	Gpkow	3.32836	0.764957	-0.140954
Mtarc2	835.145	0.094903	0.402868	Arl5b	6.29	0.562374	-0.109735	Bicd2	0.876951	-0.0295946	Coro1b	0.538134	0.0233346	Lrpap1	0.62337	0.0798638	Map3k2	0.382797	0.165892	Cast	0.612559	0.0473894	Trpm3	2.53004	0.0990697	1.1852	Mpp7	7.65968	0.662334	-0.114219
S100a13	26.16	0.160999	0.40263	Zfp207	86.21	0.0625033	-0.262723	Mccc1	0.615446	-0.0295373	Dnajc19	0.647186	0.0233205	Smarca5	0.0936772	-0.226579	Esyt2	0.225665	0.165798	Nab2	0.845346	0.0473552	Ikbkb	7.88479	0.180373	0.349939	Mpp7	4.15801	0.439327	0.286653
Tefm	35.04	0.083328	0.402477	Psmd11	208.27	0.462806	-0.0950381	Acad8	0.780524	-0.0294655	Ddost	0.564472	0.0232723	Golga3	0.727831	-0.0374194	Tmem52b	0.207511	0.165792	Lmna	0.841955	0.0473262	Tbpl1	8.6159	0.0484219	0.497163	Mpp7	1.6503	0.720641	-0.352452
Impdh1	4.825	0.182972	0.437522	C1qtnf1	1.89	0.826941	0.0681161	Hspe1	0.916339	-0.0294414	Tex2	0.679721	0.0232722	Entpd1	0.0307513	-0.226693	Taok3	0.264015	0.165741	Hacl1	0.838326	0.0472372	Plat	5.72803	0.363871	0.264592	Mpp7	2.24318	0.730934	-0.265601
Tmbim1	20.345	0.127613	0.401793	Pipox	412.58	0.772352	0.0390549	Trim56	0.859128	-0.02936	Apip	0.774138	0.0231681	Magi1	0.053321	-0.226882	Kct2	0.238684	0.1657	Ddx20	0.722397	0.0472082	Apbb1ip	3.75914	0.586027	-0.222119	Mpp7	1.80351	0.812346	-0.223443
Ctbs	35.8467	0.0935017	0.401484	Timp2	4.59	0.709028	-0.146681	Serpinb6b	0.794608	-0.0293445	Slc25a51	0.464125	0.0231272	Gfer	0.438908	-0.0384348	Add2	0.486062	0.165657	Foxk1	0.831875	0.0471689	Ap3m2	7.70542	0.18932	0.344054	Mpp7	4.6835	0.683724	0.13932
Rnf130	128.71	0.0659226	0.401392	Zc3h18	13.68	0.150053	-0.32874	Tbc1d15	0.638145	-0.0293415	Slc17a5	0.76286	0.0230587	Acyp2	0.104047	-0.293749	Paxbp1	0.640021	0.165586	Hspd1	0.77392	0.0469451	Rims1	5.10746	0.465057	0.237177	Mpp7	2.56396	0.538416	0.421964
Cldnd1	48.585	0.0411698	0.401174	Top2b	16.07	0.518625	-0.0683343	Sfxn2	0.542081	-0.0293385	Stk26	0.709529	0.0230252	Acyp1	0.201281	-0.174177	Yeats2	0.441522	0.165397	Plekha7	0.876467	0.046744	Gm16386	6.96316	0.617675	0.130117	Mpp7	7.04704	0.835578	0.0541263
Erh	31.5067	0.0852482	0.400629	Rarb	5.85	0.0419878	-0.489488	Gchfr	0.646033	-0.0293369	H2-K1	0.75422	0.0228502	Atp5mj	0.362748	-0.204117	Map3k2	0.378506	0.165374	S100g	0.807472	0.0464106	Tbccd1	4.47864	0.198274	-0.449209	AV064505	3.76732	0.573846	0.229875
Slc19a1	356.19	0.121549	0.400627	Igfbp4	1264.72	0.303661	0.154446	Zmpste24	0.51146	-0.0293156	Rpusd3	0.619843	0.0228399	Nudt2	0.764561	-0.0207489	Kctd12	0.385271	0.165359	Nop58	0.803238	0.0462717	Dnajb11	8.69328	0.199055	0.320693	Wdr45	6.6587	0.244234	0.305676
Zfp948	2.51	0.108104	0.435914	Suz12	7.56	0.143204	-0.150712	Uhrf1bp1	0.709529	-0.0292099	Apoe	0.84224	0.0226967	Dynlt3	0.501629	0.149447	Thrap3	0.416287	0.165271	Sowahc	0.820387	0.0461369	Kat6a	8.51246	0.268456	0.279893	Celf2	5.47842	0.142748	0.448502
Vkorc1	299.095	0.127752	0.400423	Atad5	0.5	0.508817	-0.219009	Ube2g1	0.810069	-0.0291752	Usp10	0.518816	0.0226652	Cda	0.0809498	0.0866799	Spag9	0.285312	0.165233	Cpeb4	0.770089	0.0460787	Zfp945	7.88657	0.0901748	0.443226	Celf2	2.90247	0.486639	-0.395045
Tcn2	3577.74	0.18353	0.400158	Crlf3	12.35	0.181478	-0.176829	Tbc1d13	0.704337	-0.0290442	Timm13	0.468759	0.0226381	Cox6b1	0.17186	0.247941	Herc1	0.313597	0.165214	Smarca2	0.793036	0.0458867	Cct4	7.87118	0.541638	0.159148	Asns	4.43179	0.602156	-0.183927
Rhod	34.6267	0.0924251	0.400158	Tnfaip1	31.86	0.350841	-0.106753	Ak3	0.666108	-0.0289813	Slc25a21	0.381775	0.0226061	Cox7a1	0.444214	-0.0867773	Abcc1	0.524025	0.165095	Nbeal2	0.760995	0.0457713	Fam161a	8.56905	0.136133	0.375995	Flnb	3.3915	0.241457	-0.535992
Mrpl37	143.82	0.0623272	0.400134	Abr	5.67	0.425746	-0.155091	Creld2	0.596246	-0.0289665	Dnajc2	0.552453	0.0225943	Cox17	0.399031	-0.080532	Abcc1	0.524025	0.165095	Ets1	0.772464	0.0457069	Cdh18	1.93047	0.195389	-1.16304	Mir684-1	5.36128	0.82414	0.0686293
Tmem222	49.595	0.0494839	0.400062	Rab11fip4	9.43	0.235499	-0.191662	Crk	0.639873	-0.0289441	Adss2	0.516197	0.0225891	Cyb5a	0.660025	-0.142563	Dcbld1	0.00961329	0.165001	Arid4a	0.723894	0.0456621	Cdh18	4.35148	0.465966	-0.260092	Wac	5.40475	0.659491	-0.134922
Flad1	48.455	0.0453301	0.400008	Cd40	2.35	0.988853	-0.00522241	Gfm1	0.604692	-0.0288556	Camk1	0.631328	0.0225643	Usp5	0.178684	-0.113415	Spen	0.586585	0.164807	Lrba	0.783935	0.0454299	Nol4	3.35667	0.79245	0.123793	Tmem114	3.26184	0.280996	0.535625
Asah1	91.87	0.0628577	0.39992	Slc35c2	67.74	0.430644	0.107516	Nhp2	0.788313	-0.0288144	Mlycd	0.541441	0.02256	Aqp2	0.860472	-0.120957	Sf3b2	0.395898	0.164747	Selenbp1	0.670326	0.0454056	Acbd5	9.13735	0.0688397	0.43744	Flnb	6.1435	0.63154	0.130661
Yipf2	36.425	0.056897	0.399649	Zfp334	0.44	0.225256	-0.399371	Chd4	0.747902	-0.0288086	Mif	0.580266	0.0225597	Atp5f1b	0.238318	0.254803	Tiprl	0.153967	0.164595	Bcas3	0.697399	0.0453765	Gm10248	5.26251	0.681421	-0.128737	Flnb	5.63402	0.0917215	0.503168
Rad51c	1.98	0.250153	0.4338	Elmo2	33.79	0.0819698	-0.262118	Dram2	0.96517	-0.0286972	Ppp6r1	0.66636	0.0224188	Dnase2	0.818378	-0.0415316	Itsn2	0.394872	0.164514	Zzef1	0.797406	0.0453609	Rfc4	7.45943	0.180216	0.351281	Flnb	1.90956	0.788436	0.246934
Eml1	1.805	0.367961	0.433434	Wsb1	94.34	0.791751	-0.0941479	Prkcz	0.392896	-0.0286475	Rabac1	0.713238	0.022398	Ctbp2	0.0809349	0.162013	Map1b	0.399029	0.164407	Aak1	0.851499	0.0453282	Klf9	8.60069	0.652639	0.112927	Slc22a26	7.01301	0.0542437	0.504155
Gmpr2	29.9233	0.066594	0.39953	Ttpal	12.27	0.043819	-0.387037	Acox1	0.857648	-0.0286441	Clptm1	0.503754	0.0223727	S100a1	0.239891	-0.173093	Pgam1	0.535548	0.1644	Eef1d	0.805583	0.0451066	Gm15816	5.05102	0.172498	-0.443572	Tfe3	4.64912	0.719147	-0.12339
Actl6a	44.48	0.0494604	0.399192	Rhot1	47.66	0.870652	0.0219185	Sec24a	0.570794	-0.0286322	Slc12a6	0.575407	0.0222328	St14	0.779549	-0.0378991	Myo9b	0.330185	0.16417	Arhgap27	0.834303	0.04494	Mastl	8.63661	0.207343	0.316182	Pcmtd1	2.89018	0.618692	-0.285348
C1d	37.09	0.0497689	0.399023	Hnf4g	3.83	0.663836	0.123084	Atp6v1b2	0.595061	-0.0286322	Chchd6	0.622438	0.0221679	Wfs1	0.604555	-0.0388842	Wdr44	0.127533	0.164089	Kmt2a	0.805503	0.0449317	Zfp40	5.42396	0.229329	0.370422	Apob	4.55464	0.947238	-0.0229854
Hnrnph3	18.895	0.0721061	0.398971	Ada	3.41	0.380677	-0.341003	Comtd1	0.837172	-0.0286155	Dmac1	0.531149	0.0221162	Pdcd5	0.256726	0.0552095	Sf3a1	0.349178	0.163862	Eif5b	0.820039	0.0449114	Bmper	7.65963	0.0322963	0.563307	Apob	2.7367	0.0945846	-1.03519
Sppl2a	56.2833	0.0549028	0.398634	Serinc3	246.4	0.123098	0.254071	Ogdh	0.814445	-0.0285878	Rtn4ip1	0.501129	0.0220956	Znrd2	0.737526	-0.052765	Bcl10	0.138682	0.163846	Ubxn1	0.772681	0.0447265	BC106179	6.52785	0.283427	0.283704	Gripap1	4.04505	0.429785	0.299785
Pop7	38.63	0.088629	0.397994	Tha1	14.18	0.772532	-0.0431208	Tmod3	0.956559	-0.0285456	Atpaf1	0.390429	0.022034	Fus	0.117957	-0.24988	C2cd2l	0.669185	0.163805	Mdc1	0.84091	0.044709	St6gal1	5.78408	0.206293	0.365516	Wac	6.51458	0.0312987	0.571922
Ss18l2	142.68	0.0508808	0.397804	Pgs1	23.89	0.319705	-0.157464	Dtnbp1	0.770157	-0.028519	Gtf3c6	0.77462	0.0219421	Exosc10	0.343037	-0.0685956	Dmxl2	0.255143	0.16369	Mical3	0.805955	0.0445774	Gins4	7.93743	0.833407	0.0547185	Il7	5.81659	0.389967	-0.245091
Pbld2	36.07	0.083882	0.39777	Smim27	110.6	0.0409357	2.10743	Cyp2d22	0.490468	-0.0284917	Wdr3	0.779719	0.0219241	Lad1	0.4461	-0.134759	Rtf1	0.167278	0.163677	Zmynd8	0.78339	0.0444603	Mir30a	7.57409	0.0115141	0.666366	Wac	3.04147	0.288989	0.578764
Serpinf2	353.915	0.145714	0.397691	Afmid	91.89	0.629345	-0.0872074	Gatad2b	0.858933	-0.028441	Fgf1	0.782539	0.0218937	Usp25	0.337423	-0.117127	Slc12a3	0.390456	0.163659	Ncoa3	0.861151	0.0441879	Smc5	7.05418	0.418126	0.211222	Pcmtd1	4.12886	0.247338	-0.427193
Mrpl18	186.595	0.0614019	0.397322	Pigt	10.88	0.0286233	0.517171	Npepl1	0.717178	-0.0284068	Rap1b	0.543043	0.0218658	Evc	0.109471	-0.187204	Camk2d	0.171078	0.163629	Palm	0.843024	0.0441607	St6gal1	4.2629	0.758667	-0.111589	Flnb	7.67071	0.0213593	0.606212
Ssbp1	81.805	0.0501262	0.397219	Wfdc2	40.58	0.514917	0.668602	Man1a2	0.929383	-0.0283191	Park7	0.632577	0.0218568	Arf5	0.04022	0.408211	Eno1	0.358987	0.163576	Srp72	0.844307	0.0441114	Usp34	9.09692	0.502089	0.161376	C1galt1	4.16916	0.468886	0.267532
Rfc4	11.85	0.158191	0.397161	Dbndd2	7.77	0.284235	0.238419	Psmb3	0.743873	-0.0281489	Hip1r	0.459234	0.0217944	Pcbp3	0.334401	0.15338	Hspd1	0.252749	0.163332	Ctps2	0.819807	0.0440415	Eya4	2.4353	0.758264	0.223285	Tmem114	6.80206	0.381032	0.228689
Arf1	440.545	0.0685719	0.397111	Ghdc	31.91	0.675028	0.0655449	Suclg2	0.8289	-0.0280843	Nmt2	0.767551	0.0217474	Atp6v1d	0.138306	-0.0422207	Hnrnpf	0.490329	0.163315	Rbm15	0.820785	0.0439224	Eya4	3.35015	0.794387	-0.121811	Flnb	3.52858	0.732576	0.150455
Psmc2	114.523	0.0623612	0.396931	Pltp	3.47	0.812725	-0.121423	Xpnpep3	0.604594	-0.0280752	Ist1	0.644812	0.0217055	Tst	0.0918839	0.404857	Ptges3	0.206269	0.163258	Ndrg3	0.765204	0.0439139	Eya4	1.89632	0.242428	1.1136	Tmem114	5.39353	0.312452	0.312757
Poc1a	4.72667	0.119872	0.432348	Slc12a7	81.25	0.0968399	0.347483	Sh3tc1	0.712558	-0.0280487	Pou3f4	0.877461	0.021683	Eef1d	0.507874	-0.0840784	Map1b	0.165971	0.163201	Rtn4	0.834958	0.0438562	Eya4	2.63459	0.317397	-0.641438	Apob	5.78017	0.343791	0.273093
Rexo2	133.94	0.0561977	0.39682	Ctsa	862.92	0.104429	0.313418	Cnpy4	0.73933	-0.0279644	Snx30	0.682996	0.0216676	Actn4	0.229069	-0.0937385	Rbms2	0.532292	0.163149	Kiaa1522	0.916341	0.0438353	Klhl13	6.77724	0.223917	0.318478	8430436N08Rik	1.53101	0.878178	-0.162128
Nif3l1	18.0633	0.0455861	0.396567	Zswim1	14.03	0.0637948	-0.298637	Dynll1	0.738887	-0.0279378	Stx16	0.616619	0.0216387	Snrpa1	0.729222	0.0303334	Rpsa	0.360134	0.162885	Fra10ac1	0.846913	0.0436804	Zfp322a	8.1731	0.154179	0.368235	8430436N08Rik	4.20461	0.753547	0.115147
Glrx5	250.89	0.0768799	0.395605	Slc12a4	6.63	0.930532	0.0200443	Ostc	0.57664	-0.0278734	Aurkaip1	0.77242	0.021572	Tm9sf2	0.474811	-0.0588133	Gpn1	0.265846	0.162843	Lyst	0.829686	0.0435981	Ogfrl1	8.66335	0.330945	0.243149	Apob	8.2222	0.219989	0.316074
Clcc1	104.63	0.083493	0.395524	Myo1c	26.3	0.405125	-0.141379	Cog5	0.677481	-0.0278315	Mat2a	0.655871	0.021516	Idi1	0.214457	0.12388	Spire1	0.0935822	0.162742	Lyst	0.829686	0.0435981	Sfrp1	4.48417	0.0252157	0.813164	Tmem114	3.34941	0.787052	0.127375
Emd	11.135	0.198679	0.395392	Crk	68.88	0.169052	-0.233023	Ap1b1	0.622549	-0.0277874	Rexo2	0.734715	0.0214825	Nadk	0.813255	0.0523138	Kat6a	0.254112	0.162359	Prpf40b	0.826816	0.0435451	Dtna	6.10301	0.672872	-0.115504	Tmem114	4.00173	0.183072	0.515523
Cebpzos	105.747	0.0559607	0.395367	Cox7c	3078.22	0.0388132	2.10132	Gphn	0.571518	-0.0277528	Sec22b	0.338062	0.0214577	Mrps21	0.209664	-0.0931071	Phf10	0.557859	0.162325	Eif4ebp2	0.899153	0.0435243	Abt1	6.20103	0.403056	0.226312	Zc3h12d	5.37373	0.207716	0.391057
Crip1	31.375	0.196105	0.3952	Pitpna	117.77	0.641332	-0.0561691	Ap1g2	0.828576	-0.0277021	Psmb6	0.366873	0.0214557	Mrps6	0.532761	0.0444158	Nab2	0.309748	0.162285	Chd4	0.689733	0.0434703	Abt1	6.09985	0.615192	-0.137273	Birc2	4.86552	0.141016	-0.490008
Mis18a	3.58	0.172238	0.430091	Mlx	100.78	0.882414	-0.0193572	Wfs1	0.622219	-0.0276421	Slc25a36	0.695597	0.0214377	Acot8	0.754355	-0.027312	Coro7	0.551301	0.16221	Ahnak	0.778458	0.0434162	C230035I16Rik	6.34967	0.868233	-0.0441448	Wac	3.39077	0.260302	0.527139
Gm43609	1.56	0.365866	0.429963	Retreg3	15.05	0.642081	0.108927	Kdsr	0.722802	-0.0276315	Grhpr	0.414545	0.0214027	B3gat3	0.232482	0.191123	Tjp1	0.169247	0.162129	Gtf2f2	0.900176	0.0431436	C230035I16Rik	6.52333	0.959428	-0.0133725	Wac	4.90247	0.383815	-0.288262
Nudt7	54.795	0.0447724	0.39444	Dhx58	3.09	0.269648	-0.605941	Ndufc2	0.924224	-0.0276083	Pbxip1	0.804345	0.0213787	Eef2	0.832956	0.0105008	Mfap1b	0.283707	0.162067	Nop53	0.778981	0.0430383	5031425E22Rik	9.54927	0.433701	0.179907	Map2k6	3.75119	3.71981e-05	1.89259
Fah	522.025	0.0662729	0.394278	Rab5a	51.04	0.245361	-0.172849	Vcl	0.86209	-0.0275895	Zfand6	0.797597	0.021349	Opa1	0.682917	0.0290633	Osbpl8	0.225368	0.16193	Gab2	0.812974	0.0428732	Btn2a2	5.36967	0.475954	0.220955	Apob	2.97774	0.376161	0.497955
Fbp1	4780.79	0.196056	0.394251	Nkiras2	33.99	0.246809	-0.153669	Ccdc9b	0.975146	-0.0275236	Cct3	0.289386	0.0213323	Ptpa	0.305929	0.0634946	Trappc8	0.201948	0.161925	Ppp1r18	0.847803	0.0428315	Hist1h4h	5.25033	0.161749	-0.438108	Gpbp1	3.93712	1.33919e-05	1.8871
Zfp119b	3.98333	0.151091	0.429238	Ppp2r5c	37.12	0.358129	-0.0858708	Rtn4ip1	0.768773	-0.0274704	Phox2b	0.810826	0.0212122	Strn4	0.214089	-0.302658	Ndrg3	0.237278	0.161768	Washc2	0.866582	0.0424259	Hist1h2af	6.01583	0.0574271	0.531054	Igfbp3	2.70191	0.0998932	-1.03669
Slc44a4	199.035	0.0997638	0.393804	Ift52	37.31	0.207773	-0.151504	Ubqln2	0.781861	-0.0274175	Tom1	0.763284	0.0211381	Paxbp1	0.0132115	-0.163785	Zswim8	0.257643	0.161712	Osbp	0.790421	0.0424101	Hist1h3g	7.03206	0.0534451	0.505629	Fndc1	3.43339	0.978088	0.0127829
Slc39a5	186.055	0.118416	0.393435	Mybl2	1.19	0.641289	-0.17135	Bdh1	0.925889	-0.0273459	Ugt3a2	0.69824	0.0211172	Slc26a1	0.700674	-0.0354193	Rcor1	0.415641	0.16152	Zfyve9	0.765389	0.0423272	Hist1h3f	8.13507	0.0267847	0.575233	Fndc1	2.76397	0.318955	-0.605137
Mettl9	28.395	0.0409532	0.393006	Sgk2	172.99	0.0241361	-0.318406	Dap3	0.488361	-0.0272438	Mrps35	0.480655	0.0210554	Tpm1	0.358516	-0.158896	Ptges3	0.226504	0.161206	Slc4a4	0.888173	0.042319	6330415G19Rik	7.33144	0.732019	0.0895543	Fndc1	4.93664	0.239239	-0.388422
Rnf183	113.987	0.231526	0.392693	B4galt5	37.87	0.278002	0.382367	Ssrp1	0.714997	-0.0272196	Sdhc	0.772057	0.0210509	Tbc1d10a	0.0392414	-0.0860038	Sf3a1	0.168644	0.16106	Lrp2	0.818613	0.0420055	Hist1h4f	6.41196	0.304042	0.273429	1700010I02Rik	4.05954	0.793358	-0.0984305
Mthfs	27.6	0.0924352	0.392358	Hnf4a	153.19	0.294678	-0.125266	Afg3l2	0.824519	-0.0270682	Ghr	0.761611	0.0208711	Tubgcp3	0.322559	-0.19787	Mmut	0.337694	0.160956	Srrm2	0.865441	0.0417728	Hist1h3e	7.48051	0.0172341	0.627478	C1galt1	5.79679	0.985368	-0.00526005
Gm19276	1.385	0.352346	0.427978	Cadps2	3.91	0.545108	0.182113	Ly6g2	0.707085	-0.0270227	Acacb	0.710987	0.0208534	Tnks1bp1	0.563166	-0.0886324	Aarsd1	0.479433	0.160871	Mettl16	0.783496	0.04175	Zfp213	7.882	0.413169	0.213409	Dennd1b	5.17311	6.7291e-08	1.88702
Ggt6	24.98	0.154795	0.392346	Ddx27	20.08	0.0233343	-0.254902	Nedd4	0.802987	-0.0270087	Srsf3	0.706795	0.0208469	Vps33b	0.077786	-0.194003	Rbbp6	0.410603	0.16081	Mindy1	0.878593	0.0417368	Hist1h2ae	6.06876	0.0429825	0.562769	Fndc1	5.35601	0.0832816	0.542218
Dhrs11	37.025	0.0814387	0.391973	Cyth3	5.81	0.489572	-0.121595	Serpina1d	0.735409	-0.0269806	Smug1	0.815279	0.0208204	Bcl2l13	0.81154	0.017666	Akap8	0.223407	0.160566	Lig1	0.699868	0.0417195	Hist1h2bf	4.76937	0.55709	0.198705	Apob	5.21473	0.101703	-0.515789
Ecsit	139.075	0.0611062	0.391486	Cyth4	4.25	0.867808	-0.118642	Coq9	0.795271	-0.0268109	Cc2d1b	0.527764	0.0207514	Dnajc30	0.288934	0.21016	Lrba	0.202895	0.160544	Rreb1	0.670238	0.0416743	Hist1h4d	6.70867	0.562308	0.151764	C1galt1	6.45435	0.617394	0.131915
Rilpl2	65.9167	0.0608129	0.391405	Rac3	8.99	0.261979	0.261008	Git2	0.815419	-0.0267147	Rnf25	0.916893	0.0206569	Gimap8	0.066946	-0.22696	Rere	0.254503	0.160489	Tbx2	0.431981	0.0416587	Hist1h2be	2.799	0.910178	0.0678908	Mir5104	4.62686	0.724631	-0.121264
Frrs1	103.415	0.0759398	0.391256	Rrp7a	28.29	0.0378285	-0.242719	Gpam	0.743592	-0.0266869	Vapa	0.440065	0.0206269	Fermt1	0.089098	-0.176415	Birc6	0.427705	0.160398	Hspa12b	0.769147	0.0416055	Rtp4	5.08333	0.769278	-0.0949598	1700010I02Rik	5.01921	0.00684284	0.911692
Tspan14	88.52	0.0689196	0.39103	Cyb5r3	334.46	0.0960876	0.336698	Usp39	0.678671	-0.0266077	Dcaf1	0.774269	0.0205683	Pcif1	0.0375776	-0.184413	Rbm25	0.233752	0.160354	Dhx9	0.771074	0.0414164	Srpk2	7.76137	0.50478	0.174363	Birc3	4.8095	0.6847	0.137351
Pdxk	73.115	0.381244	0.390899	Ints2	56.63	0.483166	0.0957175	Toe1	0.658441	-0.0265157	Stt3b	0.730434	0.0205577	Slc12a3	0.233676	-0.0919026	Myh9	0.50488	0.160312	Shroom2	0.832297	0.0413856	Pus10	8.45314	0.122799	0.392586	Igfbp3	3.13265	0.357955	0.482266
Nucb2	26.8767	0.103836	0.390607	Med13l	4.1	0.209201	-0.203483	Fn3k	0.552535	-0.0264994	Ttc19	0.739752	0.0205356	Nup43	0.350367	0.0608458	Srrm1	0.353402	0.16018	Dennd1b	0.792723	0.0413802	Thoc6	8.30368	0.0857391	0.44149	Apob	4.92423	0.406945	0.275832
Jmjd8	86.99	0.0733276	0.390561	H2bc4	347.26	0.0663515	0.717031	Trap1	0.713208	-0.0264819	Mrpl18	0.537624	0.0205315	Cgn	0.16843	-0.177724	Pdzd8	0.320981	0.160063	Ctr9	0.906573	0.0410738	Tnfrsf12a	7.24552	0.972	0.0091599	Apob	8.21098	0.0801242	0.45182
Prr13	107.477	0.0588757	0.390482	Baiap2l2	51.14	0.11434	-0.246528	Fmn1	0.943845	-0.026463	Rfx1	0.949146	0.0205144	Eif5	0.160376	-0.177013	Dot1l	0.231112	0.16001	Nfrkb	0.818306	0.0409173	Hist1h2bc	8.414	0.0503557	0.499948	Birc3	6.31861	0.692723	-0.105319
Tcta	68.285	0.0625441	0.390385	Mafk	23	0.670469	0.0930295	Arpc5l	0.697445	-0.026455	Nectin3	0.647643	0.0202987	Ythdf1	0.621656	-0.128583	Klc3	0.391671	0.159936	Arhgap27	0.86042	0.0406464	Paqr4	6.69748	0.0490459	0.518307	Apob	8.06122	0.0195942	0.608545
Coq3	13.98	0.0628493	0.390366	Med1	14.5	0.379925	-0.0871944	Prxl2a	0.642148	-0.026437	Klc2	0.720782	0.020195	Wdhd1	0.158634	-0.102575	Sec23ip	0.110531	0.159844	Kif21a	0.928649	0.0406064	Hist1h3c	5.26171	0.901724	0.0386636	Tagap	6.3531	0.0117472	0.681497
Commd4	139.053	0.0594107	0.390175	Erbb3	27.28	0.713987	0.0850883	Nampt	0.763456	-0.026413	Eif3d	0.335402	0.0201338	Hps5	0.762126	-0.0401532	Spag9	0.135542	0.159714	Dhx16	0.769205	0.040562	Hist1h2bb	7.82586	0.473295	0.187095	Birc3	2.11338	0.201403	-1.06005
Mcrip2	474.375	0.103763	0.389732	Stard3	31.01	0.769603	-0.0477683	Rad21	0.831338	-0.0263433	Hook1	0.774413	0.0200514	Lman2l	0.662051	-0.0246519	Atf7ip	0.411894	0.159603	Ppp6r3	0.844091	0.0404832	9530082P21Rik	6.38331	0.0305039	-0.574792	Wac	3.38731	0.49125	-0.316907
Cox6b2	86.605	0.215213	0.389432	Mfng	2.66	0.375456	-0.332903	Surf1	0.612401	-0.0263415	Atp5f1c	0.778314	0.0199151	Inpp5j	0.608313	-0.113234	Irx1	0.287524	0.159571	Phactr2	0.753109	0.0403477	Gm15972	5.4559	0.464342	0.222843	Steap4	6.56079	0.936736	0.020834
Wdr55	34.945	0.0493032	0.389062	Vmp1	221.67	0.0313106	0.611892	Cd81	0.752509	-0.0263246	Pigbos1	0.757593	0.0198464	Anks1a	0.205501	-0.228339	Ercc6l	0.202504	0.159561	Map7d1	0.839314	0.0402288	Hist1h3b	5.71242	0.530929	0.182664	Rsph3a	3.32251	0.364442	-0.428569
Pofut2	44.27	0.0671387	0.38886	Uchl5	44.53	0.229315	0.132571	Fam8a1	0.895548	-0.0263169	Atl2	0.659444	0.0198302	Sf3b6	0.304705	-0.159281	Cdk12	0.365276	0.159553	Tmem176b	0.83321	0.0399971	Mapre2	8.13973	0.167327	0.357424	Apob	2.39956	0.613967	0.364647
Gnb5	3.60667	0.184094	0.424376	Glrx2	142.97	0.199963	0.363534	Hacd3	0.382178	-0.0262652	Tpcn1	0.77866	0.0197519	Rin3	0.133983	-0.314991	Tubgcp6	0.579416	0.159491	Limch1	0.761661	0.0399229	Mapre2	6.98606	0.190379	0.34208		3.64096	0.0402207	0.903896
Cfi	13.5033	0.444531	0.388736	Ro60	4.51	0.14888	-0.235907	Rpl29	0.747499	-0.0262158	Ccdc134	0.985805	0.0197442	Mrtfb	0.979825	0.0021631	Prrc2a	0.0713956	0.159454	Add2	0.89369	0.0398154	Apba1	7.28185	0.0523124	0.509381	Steap4	3.70813	0.834518	0.0864544
A330040F15Rik	27.955	0.0825092	0.388512	Stk4	11.29	0.174307	-0.170881	Timm17a	0.848791	-0.0261716	Acot11	0.68151	0.0196725	Dock4	0.333907	-0.325402	Ap1s1	0.261113	0.15938	Heatr6	0.759155	0.0397022	Hist1h4a	7.10061	0.150267	0.37588	Steap4	3.07945	0.349515	-0.488269
Gimap1	14.355	0.0973755	0.388178	Pmp22	12.59	0.598411	-0.245261	Cpt1a	0.781773	-0.0261618	Spag7	0.655188	0.0195376	Sash1	0.646661	-0.0377249	Micall1	0.370359	0.159354	Hacl1	0.860278	0.0396824	B3gat2	9.15209	0.0990627	0.395647	Apob	2.45527	0.00963212	-1.925
Ndufaf5	21.4567	0.0979186	0.387736	Zcchc10	11.67	0.591783	-0.11074	Pdia3	0.515786	-0.0261527	Aco1	0.581269	0.0195284	Pcmtd1	0.942555	-0.0178209	Plekha7	0.419575	0.159315	Aldh4a1	0.814252	0.0393698	Hist1h3a	6.81017	0.837725	-0.0533809	C1galt1	4.86389	0.526107	-0.211701
Pex7	78.09	0.0619822	0.387449	Psmb6	663.52	0.0793829	0.383697	Ndufab1	0.791085	-0.0261089	Cyp27a1	0.51271	0.0192545	Crppa	0.044401	0.402149	Epb41l1	0.31585	0.159272	Parg	0.874726	0.0391935	Hist1h1a	7.00012	0.234558	0.310383	Slc22a27	6.88309	0.0103974	0.674197
Tfg	86.5933	0.0785018	0.387362	Spag7	117.3	0.0869704	0.256718	Lypla2	0.836003	-0.0260757	Ube2j1	0.719967	0.0192545	Sec61g	0.110965	0.312966	Wnk4	0.407962	0.159092	Smarcad1	0.862856	0.0391829	Rel	8.51867	0.0338698	0.538386	Tab2	6.72006	0.00825142	0.697721
Camk1g	21.3667	0.452636	0.38695	Pfn1	705.88	0.247338	0.29539	Atl2	0.696011	-0.0260622	Nudt4	0.585282	0.019228	Ruvbl1	0.802214	-0.0164241	Mcrs1	0.66922	0.159051	Dkk3	0.815222	0.0391729	Flywch2	5.92533	0.355716	0.26014	Gata1	4.05182	0.214528	0.474759
Ldhd	345.655	0.137518	0.385855	Tomm34	28.59	0.0212985	-0.373198	Rraga	0.612933	-0.0260333	Pgam5	0.768128	0.0192222	Eif3e	0.746866	-0.0294914	Arhgef12	0.475167	0.158982	Rbbp6	0.827518	0.0391658	Rps12	7.77693	0.587228	0.141828	Tab2	5.82999	0.296718	0.297952
Rnf215	32.315	0.0745881	0.385821	Ywhab	86.95	0.727463	0.0553014	Pacs1	0.891372	-0.0260131	Tmem109	0.716813	0.0192081	Cdo1	0.288181	-0.117523	Cdk12	0.120598	0.158867	Plekha7	0.815228	0.0388769	Slc18b1	7.76994	0.0285893	0.574846	Gata1	6.64705	0.131108	0.396705
Psmb4	275.07	0.0677427	0.385741	Gpx3	110073	0.964037	-0.0100973	Tpm1	0.772157	-0.0259766	Crip2	0.812638	0.0191689	Pcbp1	0.917824	-0.0211958	Virma	0.324186	0.158759	Pex14	0.832657	0.0388292	Srrm2	9.02815	0.627948	0.117248	C1galt1	5.88848	0.00216605	0.88993
Fth1	15786.2	0.17033	0.385016	Anxa6	46.97	0.0537939	-0.288123	Rer1	0.717229	-0.0259592	Ganab	0.420387	0.0191373	Romo1	0.784937	0.0537556	Epn1	0.15484	0.158739	Pck1	0.880757	0.0387897	Mapre2	8.62048	0.216852	0.310143	Tab2	5.70843	0.95228	-0.0173895
Tmem41b	48.78	0.0386001	0.384605	Zkscan6	7.41	0.0152336	-0.338144	Atp5po	0.972024	-0.0259304	Chchd2l	0.825227	0.0191284	Ube2g2	0.162227	-0.0944272	Irs2	0.330367	0.158219	Tns1	0.87412	0.0387763	Slc17a2	6.48267	0.00307148	0.793005	1700010I02Rik	4.91778	0.300744	0.345134
E130102H24Rik	15.5533	0.217827	0.384595	Kpna2	20.31	0.302197	0.252281	Emc7	0.741063	-0.0259287	Cyria	0.897746	0.0190005	Nploc4	0.343934	-0.0706198	Aldob	0.434912	0.158197	Ubap2l	0.794154	0.0387715	Mir5125	3.9955	0.916722	-0.0398275	Slc22a27	3.39569	0.319693	0.465312
Zdhhc6	87.335	0.0606331	0.384582	Smurf2	7.39	0.0870791	-0.236506	Src	0.833437	-0.0257793	Acot8	0.756051	0.0189933	Actb	0.893046	0.0102252	Hnrnpul2	0.192007	0.158151	Syngap1	0.878593	0.0386555	Slc17a3	7.59318	0.163719	0.365246	1700010I02Rik	6.61004	0.0110439	0.675345
Tbc1d7	30.41	0.0731108	0.384197	Cep95	6.09	0.0232319	-0.420469	Ppp1cb	0.688934	-0.0256426	Cul1	0.582841	0.0189266	Cdc42	0.420864	-0.0720244	Top2b	0.29755	0.158031	Nrip1	0.838117	0.0385806	Cadps2	4.69253	0.180916	0.462123	Adarb2	2.84119	0.00368965	-1.73972
Pex11g	25.53	0.0522141	0.384001	Vezf1	13.95	0.114372	-0.227728	Atp13a1	0.222612	-0.025526	Sepsecs	0.791217	0.0188886	Cirbp	0.175104	-0.13687	Eif5b	0.48466	0.157971	Srsf11	0.830693	0.0385147	Tomm7	7.10657	0.144841	0.381428	Dnase1l3	6.85509	0.8803	-0.039304
Ddrgk1	299.2	0.103674	0.383924	Cuedc1	3.67	0.746967	-0.118013	Npepps	0.50079	-0.0254957	Gcc2	0.626513	0.0188853	Ensa	0.098087	-0.182978	Mlx	0.330554	0.157777	Knop1	0.861301	0.038368	Prss32	4.81083	0.270103	-0.369787	Celf2	2.52879	0.0954827	-1.13814
Sec61b	291.62	0.104989	0.383738	Srsf1	43.87	0.863292	-0.0152838	Gstk1	0.403199	-0.0254068	Mrps26	0.439347	0.0188547	Eif4a1	0.490566	-0.0621721	Pcm1	0.614916	0.15762	Acot1	0.615939	0.0382179	Slc17a1	7.6833	0.00246459	0.800003	Glod5	3.3223	0.00199855	1.60882
Lsm10	34.0933	0.101271	0.383493	Abi3	5.01	0.394425	-0.478177	Calml4	0.681891	-0.0253838	Dnajc21	0.875991	0.0188225	Rps20	0.208221	0.132836	Trim44	0.205291	0.157604	Cdk13	0.861878	0.0381753	Slc17a1	7.31138	0.0538427	0.505838	Amigo2	6.16758	1.52794e-10	1.87525
Psmb7	140.035	0.0665609	0.382942	Kif3a	20.32	0.923821	-0.0109247	Ckap5	0.890126	-0.0253477	Map4k3	0.771244	0.018758	Dnajc5	0.520974	-0.0794414	Snrnp27	0.571987	0.157569	Esyt1	0.759119	0.038041	Vnn1	7.69771	0.0146098	0.642997	Sri	3.1373	0.0572582	1.0207
Fcf1	85.0467	0.0726073	0.382848	Septin8	1.61	0.0943788	-0.336186	Emc1	0.531769	-0.0253315	Odr4	0.911815	0.0187545	Rab5b	0.929839	-0.0139669	Rnf113a1	0.388717	0.15749	Itgav	0.8418	0.0380354	Zfyve9	4.98067	2.03375e-05	1.49389	Car8	3.13837	0.032458	-1.10404
Cdyl2	3.35	0.121861	0.419734	Mtmr4	27.75	0.558181	0.0650691	Strn	0.597533	-0.025239	Pdk3	0.464906	0.0187277	Chp1	0.00314567	-0.120583	Klhdc4	0.404299	0.15748	Anks1a	0.881356	0.0379305	Smap1	3.30174	0.791948	-0.126071	1700010I02Rik	3.85446	0.045612	0.814136
Tmem237	36.57	0.0972545	0.382732	Mrm1	22.88	0.759684	-0.0454137	Kctd12	0.77383	-0.0252239	Wipi2	0.776294	0.0186972	Rab10	0.0345034	-0.120717	Atg4c	0.536672	0.157457	Mlxipl	0.780656	0.0377232	Bcl6	7.65074	0.704422	-0.0991697	1700010I02Rik	8.4086	0.194224	0.330925
Impa1	54.2967	0.0498524	0.382626	Mapt	126.97	0.909427	-0.0134547	Ppib	0.603283	-0.0251543	Qars1	0.700608	0.0186274	Rab8b	0.668621	0.048487	Acaca	0.303903	0.157453	Narf	0.895999	0.0377209	Zfp35	4.75544	0.0930166	0.578402	1700010I02Rik	5.88443	0.427182	0.224704
Ptpn3	3.61	0.121112	0.419241	Kansl1	11.15	0.0277619	-0.367488	Cpsf2	0.793197	-0.0251135	Palm	0.590483	0.0184232	Ube2d3	0.127095	0.464451	Prrc2c	0.413988	0.157447	Kcnj16	0.743876	0.0376414	Zfp35	6.01393	0.945202	-0.0189816	Sri	3.60452	0.495956	-0.288849
Tcp1	148.03	0.0696007	0.382367	Gid4	13.3	0.0187205	-0.336586	Clybl	0.789984	-0.0250285	Pgd	0.539002	0.0184166	Ube2m	0.254007	-0.146281	Slain2	0.473382	0.157428	Acad9	0.91499	0.0376093	Kcnma1	3.95694	0.371255	-0.343221	Tab2	3.1706	0.755309	-0.15731
Psmd12	92.3533	0.0569993	0.382248	Myo1b	1.72	0.409386	-0.352597	Slc25a21	0.867752	-0.0249879	Eif3e	0.478798	0.0181991	Ube2k	0.633061	-0.0629435	Eif4g1	0.40961	0.157384	Cdk12	0.754208	0.0375939	4930519K11Rik	4.93995	0.148275	-0.477832	Tab2	4.35076	0.107842	0.585695
Comtd1	84.2867	0.0594113	0.382227	Dhx40	20.2	0.294916	-0.096561	Ndufb5	0.90777	-0.0249091	Ptpa	0.628585	0.0181636	Ube2n	0.224561	0.170535	Rpgr	0.156506	0.157204	Med1	0.734331	0.0375867	Zfp24	8.54842	0.103993	0.411023	Wac	2.76044	0.244587	-0.706694
Fgd5	1.28	0.366813	0.417812	Ypel2	10.8	0.155261	-0.275099	G3bp2	0.735322	-0.0248948	Wdr82	0.778278	0.0181436	Actr2	0.194592	0.0619315	Dennd4c	0.592115	0.157122	Rapgef1	0.780524	0.0372133	Fam126a	8.52703	0.142815	0.370674	Tab2	3.12213	0.371365	0.467547
Nubp2	110.05	0.0754465	0.381909	Akap1	39.79	0.0308485	0.472168	Ndufv1	0.934186	-0.0248376	Auh	0.488083	0.0181309	Actr1a	0.516338	-0.119582	Top2b	0.369895	0.157063	C2cd2	0.792812	0.0371994	Hnmt	4.33727	0.719996	-0.128532	Hdac4	5.67006	4.28578e-09	1.87256
Pbdc1	19.8833	0.0707105	0.381793	Nol11	18.81	0.907374	0.0139615	Rpl5	0.680079	-0.0248309	Spag9	0.671011	0.0180811	Cops2	0.847838	0.00764389	Numa1	0.494858	0.157024	Pip5k1c	0.850551	0.0371544	Bcl11a	5.74284	0.0540946	0.563193	A1bg	4.74536	5.88122e-07	1.87135
Rps27l	955.795	0.094352	0.381765	Derl2	108.8	0.00701658	0.534376	Rbm27	0.764158	-0.0247888	Eif3h	0.638462	0.018017	Arf3	0.982532	-0.00199476	Trappc14	0.589427	0.157003	Agt	0.796363	0.0370114	Zfp180	7.60858	0.428031	0.207564	1700010I02Rik	5.33951	0.513408	-0.202061
Aqp11	131.91	0.0663049	0.381708	C1qbp	206.42	0.408727	0.118056	Tpr	0.86307	-0.0247296	Rab9a	0.75681	0.0179972	2210010C04Rik	0.0870567	0.40135	Hnrnpc	0.225456	0.156983	Ppp1r10	0.880468	0.0369715	9030624G23Rik	3.85004	0.233071	-0.469534	1700010I02Rik	5.70174	0.277811	0.318117
Cct5	180.85	0.0809811	0.381704	Rpain	150.83	0.082129	0.439302	Rbmx2	0.994445	-0.0247023	Galnt14	0.842916	0.0179322	Abce1	0.289426	-0.0765904	Ncoa3	0.270627	0.156969	Bzw1	0.866756	0.0369691	Tbpl2	5.16415	0.223402	-0.387041	Tab2	4.85131	0.873652	-0.0533529
Tmem82	59.37	0.12356	0.381513	Uqcr11	16551.7	0.0158258	2.08907	Rap1a	0.571935	-0.0247017	Kng2	0.802648	0.0178301	Rpl26	0.738305	0.0416376	Srrm1	0.292382	0.1569	Phactr2	0.806863	0.0367777	Ino80c	7.62992	0.374082	0.232827	Sri	5.4452	0.800858	0.0768503
Ncaph2	97.3	0.0716312	0.381199	Kcnab3	2.11	0.0645868	-0.616989	Slc7a13	0.789482	-0.024676	Rab14	0.339656	0.0178277	Psme3	0.284547	-0.0886883	Prr5	0.436004	0.156884	Tp53bp1	0.785842	0.0366681	Snord45b	5.20084	1.1395e-05	1.48365	Tab2	5.70963	0.344285	0.276369
Mrpl13	95.85	0.0718927	0.381097	Chd3	65.38	0.65182	0.0702901	Calr	0.659334	-0.0246672	Zc3h15	0.690976	0.0177657	Rab6b	0.723858	0.035597	Sash1	0.204685	0.156862	Pex1	0.784528	0.0366413	Nupl2	7.40336	0.0289825	0.574379	Tab2	2.53125	0.567663	0.398935
Tfpi2	70.3933	0.405924	0.381072	Kdm6b	2.91	0.459978	-0.238058	Rsu1	0.92214	-0.0246252	Tmem33	0.658017	0.0177596	Magohb	0.592021	-0.123117	Mtus1	0.388852	0.15683	Pex1	0.784528	0.0366413	Slc13a1	6.84769	0.061804	0.48929	Tns3	5.87757	0.217879	0.349784
Crot	181.163	0.13765	0.380852	Appbp2	12.91	0.52198	-0.0641806	Sigirr	0.635897	-0.0245622	Nxf3	0.833372	0.017709	Rpl27	0.434435	-0.0775711	Soga1	0.189285	0.156768	Cux1	0.8793	0.0364326	Atp6v0c	4.63817	0.00836594	0.93323	Slc22a28	4.99309	0.00539393	-0.916124
Tst	82.355	0.0708295	0.380828	Wnt9b	0.49	0.710966	0.165579	#N/A	0.721225	-0.0245563	Tst	0.827796	0.0176562	Smg6	0.101013	-0.263941	Rbm5	0.175075	0.156633	Cdk13	0.88566	0.0363301	Atp6v0c	7.79371	0.610037	0.133288	Slc22a28	3.35956	0.0239944	-1.05253
Vegfc	2.58333	0.211107	0.415642	Adora2b	1.79	0.0682751	0.94961	Myh10	0.760782	-0.0244415	Ccdc141	0.845989	0.0176289	Pcbd1	0.317128	-0.155589	Dnajc2	0.554137	0.156518	Tmem51	0.800278	0.0363079	Tjp2	8.46166	0.576389	0.141605	Apob	3.88028	0.303048	-0.403252
Psmd11	143.9	0.081468	0.38081	Ncor1	132.64	0.068258	-0.224381	Uggt1	0.540452	-0.0243759	Exosc9	0.777582	0.0175847	Rpl37a	0.243215	-0.256757	Cat	0.410765	0.156511	Arfgef2	0.852428	0.0361217	Tbc1d24	2.40315	0.789903	-0.192536	Tab2	5.4807	0.933827	0.0251882
Cnep1r1	17.51	0.068969	0.380803	Trpv2	1.3	0.134677	0.773474	Zyx	0.770576	-0.0243679	Slc25a5	0.780121	0.0174525	Tmem87a	0.0234629	-0.227388	Plekho2	0.371056	0.15637	Prpf40a	0.904502	0.0360926	Tbc1d24	6.90408	0.115021	0.411983	Rpp14	2.74574	0.882089	0.0919305
Ube2g2	29.265	0.0860125	0.380773	Cenpv	25.78	0.171194	0.257945	Dennd6a	0.867052	-0.0243621	Ufd1	0.74841	0.017387	Sec61a1	0.229356	-0.0984258	Prkag2	0.614146	0.156343	Bnip3	0.821344	0.0360436	Galnt1	8.56351	0.941631	-0.0184079	Tab2	7.63216	0.217255	0.323509
Abhd17a	206.025	0.0749836	0.380693	Pcgf2	2.82	0.623416	-0.160715	Galk2	0.608184	-0.0242012	Jup	0.739848	0.0173725	Arf4	0.542269	0.0727432	Cast	0.232948	0.156326	Dcp1a	0.795507	0.035985	Zfp111	6.37388	0.397108	-0.22479	Cfap300	4.38424	0.503013	-0.237795
Zswim7	39.915	0.0892992	0.380619	Cwc25	10.7	0.848845	-0.0448574	Acot7	0.514207	-0.0240905	Rplp0	0.707568	0.0173613	Vbp1	0.223095	-0.129228	Ddx41	0.524559	0.156253	Rnf113a1	0.847424	0.0359663	Tedc2	7.61237	0.472782	0.188031	Tab2	3.74826	0.730864	0.140539
Slc35g2	2.98333	0.308979	0.414931	Trim37	16.47	0.994861	-0.000647713	Vps35l	0.671086	-0.0240151	Nup35	0.806476	0.017343	Dad1	0.1575	-0.367195	Rabep2	0.191388	0.156233	Szrd1	0.771677	0.0359514	Zfp109	6.5247	0.690388	0.104995	Gm2176	3.99609	1.19512e-05	1.86494
Ccdc51	17.2633	0.104005	0.380511	Ctdnep1	10.84	0.182907	-0.26091	Eml4	0.981623	-0.0240011	Bcl2l1	0.815631	0.0172936	Abat	0.323415	-0.156622	Eif2b5	0.227402	0.156213	Ap4e1	0.740913	0.035848	Ccnf	8.35649	0.26204	0.286706	Wac	3.06604	0.00280806	-1.62226
Arpc3	147.653	0.0763479	0.380449	Elp5	85.35	0.1007	0.191523	Aldh1l1	0.77919	-0.0239948	Abhd4	0.794566	0.0171744	Copz1	0.467709	-0.216091	Tomm20	0.287603	0.156197	Ubap2l	0.867571	0.0356411	Zfp108	6.90099	0.603858	0.135383	Car8	3.66099	0.105681	-0.674062
Psmb6	644.51	0.102053	0.380339	Gabarap	578.15	0.203773	0.245924	Tsen54	0.652289	-0.0239408	Taok1	0.858811	0.0170219	Sumo2	0.414915	0.173472	Rps3	0.299494	0.156185	Ankhd1	0.865413	0.0354343	Zfp93	6.98699	0.543729	0.158358	Ostf1	4.49867	1.40435e-06	1.86396
Gm42993	0.755	0.263819	0.414518	Cldn7	8.11	0.238155	-0.937401	Tomm5	0.977573	-0.0239383	Sec62	0.691683	0.0168088	Ufm1	0.384051	0.214032	Srrm2	0.407201	0.156131	G3bp2	0.835014	0.0353665	Zfp61	3.33757	0.516561	0.307733	Adarb2	6.7922	0.134168	-0.39124
Nudt9	74.085	0.0532297	0.380121	2810408A11Rik	2.47	0.396831	-0.326332	Sh3gl1	0.780851	-0.0239189	Dctn1	0.695722	0.0167753	Dcaf7	0.473375	-0.0771345	Psip1	0.387217	0.156126	Evi2b	0.81685	0.0351097	Kcnh2	5.40652	0.222629	0.377055	Tab2	5.88542	0.558206	0.165773
Phb2	334.78	0.0774997	0.379788	Phf23	23.09	0.159939	-0.269685	0610012G03Rik	0.815718	-0.023914	Ndufa6	0.765259	0.016771	Wdr5	0.0810994	-0.147284	Smarcc1	0.50586	0.156104	Evi2b	0.81685	0.0351097	Nos3	3.7147	0.239369	-0.483269	Adarb2	3.69744	0.420103	-0.331703
Gm15459	2.85667	0.220129	0.414312	Acadvl	441.18	0.544503	0.108377	Prdx4	0.751799	-0.0239108	Clpb	0.432793	0.0167283	Hnrnpk	0.987707	-0.000935485	Rbm39	0.300474	0.156051	Hmgn1	0.82619	0.034892	Psd4	6.67015	0.356767	0.241677	Fgf9	3.40508	0.000340192	1.85992
Cntfr	3.77667	0.607944	0.414215	G3bp1	34.17	0.373831	-0.124162	Commd3	0.649685	-0.0238992	Pxk	0.868405	0.0166815	Ywhag	0.491004	-0.0556924	Bad	0.397731	0.156037	Slc51b	0.879242	0.0345885	Abcb8	5.17333	0.780618	-0.0884472	Tab2	5.54887	0.00792747	0.81266
Calm1	251.127	0.104874	0.379603	Aurkb	12.38	0.00332296	2.08378	Nt5c2	0.587237	-0.0238966	Dync1li1	0.678834	0.0166786	Lrch1	0.764999	-0.0235151	Smg1	0.410554	0.156031	Jpt1	0.704188	0.0345756	Cmah	2.8999	0.714129	0.214939	Ldah	3.04103	0.281903	-0.570511
Psmd7	112.235	0.0793164	0.379595	Sparc	62.65	0.013757	0.403258	Hnrnpab	0.893082	-0.0238047	Thnsl2	0.496974	0.0165669	Anxa5	0.0646662	-0.227666	Prdx5	0.263644	0.155944	Stub1	0.874431	0.0345049	D330041H03Rik	8.56293	0.291895	0.265614	Adarb2	3.38193	0.175624	0.641125
Nubp1	53.955	0.0471051	0.379563	Mief2	7.65	0.813424	-0.037831	Ap2s1	0.662449	-0.0237418	Als2	0.784296	0.0164319	Timm10	0.260885	-0.0830114	Mcrip2	0.200109	0.155698	Plekha6	0.813983	0.0343591	Cdk5	8.82478	0.364205	0.223816	Tns3	3.49894	0.230606	-0.529068
Tuba1a	3.925	0.222252	0.413819	Dusp14	46.5	0.577959	-0.101185	Trappc1	0.830894	-0.0235474	Pip4k2c	0.499231	0.0163822	Dpt	0.0146044	0.400347	Sort1	0.238974	0.155665	Eif2b5	0.775869	0.0343305	Slc4a2	6.73461	0.250404	0.300911	Slc22a28	6.26218	0.00267911	0.823724
Mrps22	47.1333	0.0728128	0.379487	Tada2a	11.02	0.0264989	-0.269351	Gfm2	0.515945	-0.0234392	Tnrc6b	0.826009	0.0162785	Rps7	0.705376	0.0639695	Retreg2	0.676464	0.155156	Lrpap1	0.809709	0.0342483	Eci1	8.58009	0.458649	0.186396	Tns3	4.43353	0.362661	-0.320181
Aqp3	112.43	0.135667	0.379367	Ikzf1	0.68	0.507809	0.339235	Mia2	0.583913	-0.023398	Mtco2	0.819829	0.0161651	Ppp1ca	0.488047	0.146306	Tax1bp1	0.133734	0.155153	Znf750	0.880195	0.0342238	Mir187	3.94043	0.15071	-0.550692	Tns3	4.06815	0.242854	-0.435594
Akr1c19	13.105	0.189569	0.379364	Pnpo	89.9	0.928536	-0.0108504	Ptprk	0.787053	-0.0233324	Srp72	0.652141	0.0161529	Psap	0.0086304	0.3983	Sub1	0.617045	0.15509	Ptk2b	0.786914	0.0341495	Tcim	8.02362	0.564473	0.149499	Adarb2	4.71619	0.502198	0.229755
Depdc7	64.1367	0.0915679	0.379072	Cog1	28.54	0.558157	0.0955946	Tm9sf4	0.703129	-0.0232556	Dcxr	0.477916	0.0161504	Psmc1	0.502997	-0.0496742	Top2b	0.510952	0.155082	Lsm14a	0.871047	0.0341219	Dnase1l2	2.78169	0.220245	0.767586	Slc22a28	7.4366	0.982822	-0.00563022
Prkcsh	107.57	0.0735875	0.3787	Cbx1	49.62	0.21457	0.636176	Slc6a19	0.901804	-0.0232404	Cluh	0.752341	0.0161078	Psmc5	0.726058	-0.0248983	Znrf2	0.480165	0.154738	Fam110a	0.799814	0.0340446	Dnase1l2	3.11381	0.811306	-0.123647	Slc22a28	3.99741	0.202149	-0.483215
Gfer	47.92	0.0724397	0.378238	Cdk5rap3	74.54	0.636794	0.101125	A1cf	0.787397	-0.0232396	Dynlrb1	0.767122	0.0160995	Rps8	0.318903	0.0867848	Map2	0.160051	0.15468	Map1b	0.873466	0.0339802	Fastk	7.86735	0.160396	0.366786	Slc22a28	3.34671	0.496229	0.322295
Clptm1	255.45	0.10258	0.378032	Copz2	61.45	0.987531	-0.003694	Rnf214	0.799357	-0.0232395	Abhd2	0.815733	0.0160768	Rps15a	0.849226	-0.056633	Pkn2	0.285285	0.154662	Dock5	0.878722	0.0339034	Lpp	7.47327	0.021079	0.607678	Slc22a28	3.64243	0.38538	0.368046
Gm7932	1.695	0.213615	0.412478	Slc25a39	1339.36	0.664522	0.0620518	Cystm1	0.759628	-0.0231531	Ebna1bp2	0.864635	0.0160663	Ube2g1	0.342873	-0.101354	Mybbp1a	0.28033	0.154513	Rsf1	0.881854	0.033835	Agap3	7.59489	0.628347	0.126763	Rbm3	4.72204	0.0787788	0.60919
Mfap3	10.485	0.0478248	0.377913	Sp2	4.62	0.500357	-0.112841	Rbp1	0.770069	-0.0231473	Tmed4	0.432888	0.0160502	Ube2h	0.509707	0.0206402	Ank1	0.556193	0.154376	Dnajc5	0.912926	0.0336835	Plaur	7.56455	0.0548842	0.504648	Cep126	2.58943	0.957663	0.0359999
Slc35a3	89.85	0.221873	0.377876	Aatf	28.89	0.547606	0.135714	Tmem120a	0.627799	-0.0231068	Spryd7	0.751711	0.0160474	Col4a2	0.0576658	-0.227941	Nop56	0.483766	0.154373	Kdm7a	0.815457	0.0336613	2700062C07Rik	5.98203	0.433321	0.218755	Cep126	3.43953	0.262025	-0.50401
Tsen15	20.24	0.100568	0.377451	Lhx1	14.75	0.506333	-0.168124	Znf592	0.827672	-0.0230736	Enpp2	0.891607	0.0160207	Rps14	0.300389	0.115223	Sfr1	0.277917	0.154249	Nup98	0.795761	0.0336162	Cadm4	7.70944	0.258619	0.295824	Rnaset2a	4.14631	0.0251371	0.854527
Mcts2	22.7533	0.0953047	0.377304	Dync1h1	32.13	0.142197	-0.239892	Sphk2	0.708151	-0.0230199	Mcm4	0.77989	0.0159481	Rps23	0.259535	0.208052	Hnf1a	0.504812	0.153959	Gramd1b	0.867616	0.0335241	Caskin1	5.35373	0.898191	0.0396778	Rnaset2a	1.31024	0.670084	-0.476557
Itfg1	117.187	0.0903838	0.377232	Pex12	11.83	0.801089	-0.029141	Itgb1	0.818825	-0.0230014	Tssc4	0.883142	0.0158514	Rps29	0.515235	0.0857817	Gcfc2	0.391989	0.153877	Aak1	0.816146	0.0334197	Dpy19l1	8.90227	0.639366	0.114683	1700010I02Rik	4.73944	0.0865505	-0.582734
Ndufa1	2243.18	0.126298	0.37691	Ndel1	183.32	0.400537	-0.130714	Fggy	0.704547	-0.0229922	Hdlbp	0.66974	0.0158245	Rps11	0.941888	-0.0108716	Lemd2	0.389711	0.153719	Ildr2	0.765035	0.0333092	Iqub	4.14814	0.538081	-0.227415	1700010I02Rik	2.80898	0.10489	-0.96844
Chmp5	74.16	0.0823768	0.376713	Slc25a35	10.94	0.816338	0.0385409	Trim7	0.805573	-0.0229645	Ldb3	0.924666	0.015808	Rps13	0.0315945	0.169134	Alb	0.469578	0.15358	Fmnl1	0.856979	0.0331483	Gbx1	4.20356	0.519155	0.237412	1700010I02Rik	3.74423	0.0026864	1.3092
Chchd3	168.757	0.0816628	0.376399	Zbtb4	1.7	0.208568	-0.279972	Acot9	0.802118	-0.0229195	Aldh3a2	0.752166	0.0157324	Snrpe	0.20472	-0.204472	Lrba	0.390963	0.153441	Nmd3	0.839283	0.0330728	Ndufa5	8.41473	0.36639	0.2299	Cep126	2.59625	0.315954	-0.663388
Nr1h3	93.265	0.0761756	0.37636	Tnfsfm13	6.14	0.856879	0.0459957	Gamt	0.843963	-0.0229099	Slc33a1	0.78258	0.0156368	Dao	0.0472712	-0.227959	Ddx42	0.19487	0.153373	Fahd2	0.892556	0.0330054	Traf7	8.6055	0.672348	0.106075	Tab2	4.86279	0.124139	0.520016
Orai1	26.315	0.0682511	0.375776	Mpdu1	111.55	0.0520431	0.29441	Slc13a3	0.772965	-0.0228839	St13	0.413362	0.0156258	Snrpg	0.283527	0.100691	Tanc2	0.348406	0.153316	Nhsl2	0.866588	0.032891	Rab26os	2.96769	0.866742	0.0933225	Efnb2	3.07045	0.0908641	-0.887267
Rpa3	21.46	0.127119	0.37477	Fxr2	15.75	0.789418	-0.046962	Pgghg	0.895603	-0.022876	Acss1	0.780968	0.0155748	Lsm3	0.138186	-0.26956	Prkaa1	0.437547	0.153215	Asph	0.852648	0.032723	Rab26	6.80251	0.914132	-0.0281315	Efnb2	3.14132	0.962647	0.0238896
Pfkl	58.035	0.0934283	0.374679	Atp5g3	4458.02	0.0442895	0.806754	Mtmr6	0.911778	-0.022814	Dnmt3a	0.800335	0.0155466	Lsm6	0.243315	-0.0915232	Dtnb	0.270282	0.153167	Usp15	0.804822	0.0327219	Asb10	4.1388	0.184722	-0.490915	Tbc1d25	6.03711	0.211253	-0.344585
Cox7b	826.523	0.114282	0.374587	Cd68	5.53	0.414137	0.359952	Sgta	0.723574	-0.0226512	Ube2n	0.70362	0.0155023	Napsa	0.0853075	0.391618	Synrg	0.494623	0.153161	Hrc	0.942614	0.0327145	Xrcc1	8.11622	0.476597	0.18409	1700128F08Rik	3.16022	0.710372	0.190541
Tex264	174.43	0.0766625	0.374407	Acsl1	221.66	0.388552	0.165961	Ncbp1	0.885058	-0.0226248	Xpnpep1	0.717532	0.015483	Snrpd2	0.107492	-0.140949	Kmt2d	0.390519	0.153086	Gripap1	0.894276	0.0324943	Pkd1	5.18058	0.275175	-0.345684	1700128F08Rik	6.35994	0.0608772	-0.498741
Thoc7	128.46	0.0677772	0.374364	Abca5	4.59	0.17278	0.314195	Traf6	0.861643	-0.0225877	Slc25a13	0.555539	0.0154821	Snrpd3	0.211865	-0.146084	Htatsf1	0.72169	0.152755	Ppm1h	0.9	0.0324306	Pkd1	9.17209	0.356426	0.220303	Pdhb	2.80457	0.214766	-0.739355
Kti12	33.3333	0.0593053	0.374253	Smyd4	9.43	0.96801	0.00509322	Fhit	0.739731	-0.0224971	Gsk3a	0.802737	0.0154476	Arf6	0.469147	-0.112655	Chrac1	0.279525	0.152683	Mapk4	0.826875	0.0322504	Pip5k1b	8.50506	0.0783363	0.446681	Tab2	3.82027	0.0121894	-0.999281
Thsd4	1.805	0.219266	0.409765	Lsp1	4.11	0.945444	0.0287513	Hspd1	0.980837	-0.0224286	Cyp2j5	0.757658	0.0153743	Psmc6	0.151545	-0.0825421	Usp15	0.201199	0.152497	Kmt2d	0.902208	0.0322158	Grhl1	8.37418	0.112782	0.405638	Tab2	2.16357	0.120122	-1.28926
Banf1	170.62	0.0835361	0.373753	Zfyve27	24.6	0.197726	0.211701	Pgm3	0.674042	-0.0224263	Nme3	0.481589	0.0153462	Upb1	0.0685771	-0.227998	Ranbp3	0.276735	0.152496	Dlg5	0.91846	0.0321838	Ido2	4.65162	0.295832	-0.35676	Tab2	5.40977	0.34372	0.291076
Mdh2	1259.62	0.178302	0.373614	Avpi1	47.67	0.0283665	0.515513	Itsn2	0.773523	-0.0223795	Gapvd1	0.885736	0.0152482	Selenot	0.979089	-0.00819787	Gpatch8	0.103439	0.152454	Sidt2	0.843418	0.0321695	Abcf2	8.59893	0.128175	0.383008	Pdhb	3.22592	0.14961	0.733178
Fkbp1a	191.327	0.0762011	0.373392	Atp5j2	5166.98	0.025114	2.06987	Arid4b	0.809936	-0.0222923	Rab3ip	0.728768	0.0152293	Kcnab2	0.486686	-0.0704639	Slk	0.24879	0.152089	Eno1	0.831022	0.0319019	Ethe1	3.06039	0.529899	-0.330167	Tab2	4.38021	0.337031	0.343095
Pycrl	102.683	0.0947169	0.373103	Rad51d	16.96	0.126146	-0.202632	Slc6a8	0.946136	-0.0221196	Golph3	0.769188	0.0152194	Polr2g	0.293121	-0.144618	Acin1	0.248908	0.152069	Epn1	0.863569	0.0318819	Ethe1	3.83496	0.22086	-0.482163	Tab2	7.04726	0.457946	0.193771
Gpr89	37.7	0.0542514	0.372953	Unc45b	1.79	0.0647792	-0.914657	Atp6v1a	0.718772	-0.0220653	Cfh	0.79438	0.0150556	Rab11a	0.325863	-0.196041	Akt1s1	0.386203	0.152066	Ehmt2	0.863395	0.031879	Zfp575	5.38778	0.250542	0.355354	Fgfr1op	2.63356	0.426688	-0.510027
Taf13	17.64	0.122134	0.372642	Pank3	7.39	0.914994	0.0128798	Tubb2a	0.628535	-0.0220048	Cdhr2	0.708673	0.0150414	Tsc22d1	0.140585	0.159694	Top2b	0.24463	0.152061	Srrm1	0.862175	0.0318393	Ido1	3.373	0.974436	-0.0144636	1700128F08Rik	5.11181	0.715931	-0.11703
Fam219a	2.605	0.231433	0.408346	Rars	37.42	0.647633	-0.0374204	Lman1	0.637396	-0.0219141	Actr1a	0.706525	0.0150025	Dynlrb1	0.298581	0.103385	Add1	0.315234	0.152047	Fam53c	0.869354	0.0318382	Smarcd3	6.48261	0.367585	0.238028	Gm6194	4.13905	0.0684589	-0.675901
Acp1	39.955	0.0837005	0.372535	Wwc1	37.57	0.00907655	-0.412286	Lrp2	0.750554	-0.021893	Sypl1	0.954695	0.0149105	Gpx1	0.02233	0.389768	Hspa1a	0.115122	0.152042	Tubb1	0.932295	0.0318028	Smarcd3	7.9772	0.209167	0.327001	Tns3	3.32379	0.126362	-0.723704
Mocs2	207.943	0.0666435	0.372271	Mrpl58	255	0.297582	0.226118	Angptl2	0.795214	-0.021825	Nmt1	0.797835	0.0148134	Arhgdia	0.0547594	-0.228549	Prpf4b	0.233698	0.151956	Zmynd8	0.857712	0.0317503	Slc39a6	8.27886	0.115897	0.404322	Efnb2	4.31071	0.507089	-0.238281
Snhg5	3.765	0.279521	0.407998	Fdxr	15.1	0.661495	-0.0597085	Dennd1a	0.734457	-0.0217769	Atp1b3	0.813987	0.0147654	Rpl18a	0.230232	0.149386	Cic	0.412747	0.151888	Ank2	0.877939	0.0317218	Phldb3	8.44287	0.0697874	0.462149	Foxe1	3.62574	9.92144e-05	1.85495
AU041133	2.465	0.171605	0.40797	Mrpl45	51.52	0.761137	0.0308845	Spr	0.711706	-0.0217426	Stim1	0.647248	0.0147361	Actc1	0.130121	0.430082	Tjp2	0.296532	0.151847	Rbm17	0.880127	0.0317049	Nthl1	7.41888	0.212128	0.327134	Ftsj1	5.22328	0.28021	0.343317
P4hb	633.76	0.119329	0.372226	Irf1	22.77	0.597901	0.20788	Rbbp4	0.83266	-0.0216877	Csnk1g3	0.737957	0.0146668	Ap2s1	0.188996	-0.107005	Acsl4	0.142906	0.15164	Wwox	0.824506	0.0315925	Slc9a3r2	4.3561	0.874058	-0.0564247	Mpc1	5.73472	0.371252	-0.258042
Hagh	741.17	0.108721	0.3715	Slc22a5	262.61	0.102823	0.380988	Pdcd10	0.764113	-0.0216819	Sucla2	0.772775	0.0145862	Hpcal1	0.196989	-0.158081	Palm3	0.525164	0.151525	Slirp	0.888105	0.0314634	Slc9a3r2	7.3353	0.0936684	0.439834	Mpc1	7.23619	0.0636372	0.486235
Tmem17	3.035	0.232418	0.40773	P4ha2	39.69	0.338597	0.189411	Ndufs2	0.917145	-0.0216702	Rapgefl1	0.795418	0.0144796	Rpl23a	0.440402	0.0758731	Tmem134	0.397999	0.151516	Fra10ac1	0.854507	0.0307967	Slc9a3r2	3.18279	0.636896	0.238401	Mpc1	4.83851	0.225142	0.409762
Cyp2j5	1410.21	0.143311	0.371393	Arrb1	1.51	0.412354	-0.384604	C8b	0.710533	-0.021497	Commd7	0.788224	0.0144749	Rps6	0.403475	-0.157233	Mtss1	0.483185	0.15149	Patl1	0.83244	0.0307118	Klf11	9.42896	0.109219	0.373611	Mpc1	6.76618	0.0627241	0.488899
Dnajc25	24.44	0.182549	0.371197	Cxcl16	238.82	0.176392	0.231207	Aspdh	0.708784	-0.0214125	Nudt11	0.957914	0.0144678	Mtpn	0.224999	-0.168257	Ube2e3	0.381711	0.151419	Cast	0.851987	0.0304594	Mocos	8.2123	0.109897	0.412688	Cplane1	6.15969	0.0122949	0.690325
Gnpnat1	40.815	0.0602599	0.371193	Pelp1	7.13	0.13938	0.392368	Actr1a	0.688632	-0.0213184	Lcor	0.953331	0.0144646	Rab12	0.047846	-0.228717	Tbcb	0.290185	0.151408	Arhgap17	0.905814	0.0304564	Tmem252	7.6705	0.313684	0.263891	Cplane1	6.35133	0.06973	0.486264
Slc6a20b	146.21	0.0875752	0.370908	Med11	46.95	0.143028	0.413616	Apob	0.814182	-0.0213122	Psmb5	0.661132	0.0144589	Atp6v1b2	0.215316	0.0504244	Srrm2	0.284239	0.15124	Gps1	0.817932	0.0303185	Lmbrd1	8.16421	0.193138	0.336287	Acox2	4.19246	0.806807	0.0904189
Fam136a	61.0767	0.0874501	0.370851	Ccl6	3.19	0.354127	0.643658	Sf1	0.724972	-0.0211693	Cnot11	0.729218	0.014431	Rab1A	0.922665	-0.0154289	Tsc22d4	0.394591	0.151224	Dhx57	0.882958	0.0302055	Cys1	7.68471	0.168242	0.361129	Fam107a	2.89038	0.225045	-0.69683
Eif5a	839.873	0.108035	0.370721	Natd1	18.79	0.0901408	-0.275058	Exosc7	0.885764	-0.0211558	Cltb	0.334639	0.0144189	Ran	0.481195	-0.0938654	Herc2	0.419431	0.151191	Shroom3	0.877139	0.0300266	Cys1	7.53341	0.399971	0.220437	Slc22a29	3.22099	0.42633	0.40033
Bysl	10.095	0.0496345	0.370556	Map2k3	71	0.494599	-0.109639	Tbck	0.84401	-0.0210181	Abcd4	0.700996	0.0144062	Rpl23	0.0767172	0.142979	Ints1	0.276306	0.151041	P33monox	0.951183	0.0298227	Nub1	8.78029	0.291252	0.261508	Gm6194	3.79152	0.633486	0.192314
Gng5	258.165	0.0800018	0.370221	Ywhah	68.92	0.642851	-0.0651504	Slc22a30	0.57303	-0.020951	Mxra7	0.883231	0.0144057	Rap1a	0.106227	-0.227164	Plekhg3	0.317663	0.151004	Eif5	0.865945	0.0297975	Gfer	8.16365	0.2899	0.2733	Tns3	4.11866	0.664142	-0.161491
Coq6	30.9167	0.0791188	0.370037	Sart3	16.98	0.0321236	-0.254958	Hdhd5	0.751411	-0.0209103	Arpc1b	0.698612	0.0143952	Rps15	0.279395	-0.139673	Rplp0	0.294142	0.150778	Pabir1	0.847689	0.0296312	Tbl3	6.92575	0.108517	0.419995	Gdf7	3.65742	0.0470335	-0.832951
Cenpx	172.16	0.0954093	0.369834	E2f2	0.75	0.436314	0.27422	C9	0.873188	-0.0208622	Samm50	0.702796	0.0143461	Rps4x	0.0116245	0.388524	Zbtb44	0.160921	0.150704	Ahctf1	0.890648	0.029519	Fhod3	5.6096	0.362759	-0.268236	Gdf7	1.9551	0.952489	0.0511758
Gm37376	11627.6	0.170354	0.369747	Slfn3	0.95	0.1734	-0.714795	Tmed7	0.62992	-0.0208323	Nelfa	0.830658	0.0143328	Rps25	0.306005	0.240868	Ppp1r9a	0.316701	0.15064	Eno1	0.901519	0.0295171	Rps2	8.2295	0.700225	0.0989507	Fam107a	6.35581	0.774602	0.0762997
Peg3	1.575	0.546263	0.405527	Nars2	25.79	0.577151	-0.0667797	Dlst	0.946567	-0.020825	Hmgcr	0.922985	0.0143275	Rps26	0.950762	-0.00637983	Bag6	0.0887018	0.150614	Hectd4	0.808759	0.0293944	Snora64	4.57566	0.106388	0.569834	Slc22a30	1.97536	0.178701	-1.18089
Ndufa10	587.987	0.139471	0.369714	Slc35b4	97.27	0.188087	0.266007	Golph3	0.781754	-0.020715	Rdh14	0.618416	0.0143177	Rps28	0.37661	0.141908	Bicc1	0.512938	0.150451	Znf827	0.850989	0.0291966	Rpl3l	5.70755	0.197838	-0.372548	Slc22a30	2.00618	0.0371715	-1.87361
Mfsd5	54.01	0.0813008	0.369285	Dalrd3	200.86	0.0337662	-0.301922	Rab11fip5	0.714812	-0.0207137	Pdhb	0.662368	0.0143043	Elob	0.765799	0.0198418	Bicc1	0.404173	0.150422	Amacr	0.857604	0.0291348	Hs3st6	7.38831	0.0547471	0.504419	Nfasc	7.68846	1.47668e-11	1.85321
Commd6	137.173	0.0727188	0.369244	Fis1	463.76	0.157077	0.36679	Hmgcl	0.800512	-0.0206011	FAM120A	0.795503	0.0142695	Dis3	0.099905	-0.228997	Miga2	0.147398	0.150349	Camk2g	0.885018	0.0290662	Cacna1b	2.79628	0.495891	0.415239	Efnb2	2.452	0.173599	1.0188
B4gat1	90.68	0.102909	0.369178	Plod1	36.33	0.211178	0.249433	Eea1	0.80859	-0.020538	Bak1	0.729062	0.0142488	Gnb2	0.966969	-0.00549091	Znf827	0.261177	0.150117	Iws1	0.789907	0.0288379	Tbx20	3.73084	0.798631	0.104701	Mir1899	3.44553	0.236401	0.545619
Zfp335os	3.91	0.208816	0.403945	Rab3d	2.62	0.329882	-0.337052	Aldh8a1	0.760606	-0.0204736	Cd99	0.844998	0.0141905	Rpl30	0.160814	0.104765	Sowahc	0.127188	0.150058	Znf532	0.780826	0.0288324	BC005537	7.09088	0.302739	0.268928	Fam107a	8.66889	0.0309649	0.541626
Phf5a	57.9133	0.0851644	0.368399	Mfsd3	18.88	0.0385205	0.564093	Smcr8	0.900198	-0.0203763	Psmd10	0.823661	0.0141385	Rpl39	0.638808	0.0594192	Rbm15	0.561574	0.14998	Rfc1	0.806451	0.0287115	Meiob	7.29579	0.0067189	0.714581	Efnb2	3.20799	0.481459	0.356892
Pepd	553.873	0.112813	0.368251	Slc25a22	38.29	0.979188	-0.00419138	Cybb	0.906819	-0.0203004	Dync1h1	0.635108	0.0140856	Cycs	0.035712	0.17034	Fut8	0.273184	0.149953	Amacr	0.812204	0.028611	Sparc	3.77211	0.000765596	1.47095	Fam107a	7.84726	0.13737	0.388578
Kif5b	50.475	0.0654602	0.368181	Atp6ap1	288.17	0.0480211	0.503769	Ntn1	0.736578	-0.0202803	Tomm22	0.486124	0.0140492	Rpl31	0.589993	0.0810077	Nop53	0.196496	0.149911	Cbx3	0.915963	0.0284742	Acot13	5.0578	0.253004	0.37447	Fam107a	8.18402	0.0330907	0.552005
Vta1	66.21	0.113065	0.368129	Dnase1l1	20.32	0.0144029	0.411644	Fbxo7	0.827266	-0.0201233	Umps	0.736	0.0140071	Rps3	0.261342	0.108079	Specc1l	0.524392	0.149853	Gm14139	0.93169	0.028375	Mboat2	7.18356	0.17012	0.358854	Efnb2	2.65134	0.153585	-0.915379
Pigk	39.575	0.0918681	0.368075	Scrn1	2.35	0.819704	-0.0757677	Hsd17b10	0.718799	-0.0200778	Pten	0.705247	0.0138564	Rpl32	0.923992	-0.0071107	Ndrg2	0.374564	0.149561	Dmtn	0.881308	0.0282227	Tdp2	7.94537	0.117035	0.408846	Fgfr1	3.70997	6.19924e-05	1.85316
Mrpl45	45.76	0.0964755	0.367457	BC005537	11.61	0.0935967	-0.234673	Tnpo3	0.935116	-0.0200473	Tradd	0.849497	0.013856	Map3k3	0.0879203	-0.229901	Acin1	0.370767	0.149485	Gfral	0.959743	0.02819	Enpp3	7.24396	0.0151957	0.638358	Mir1899	2.57897	0.626762	-0.322314
Mrm2	18.5333	0.116877	0.367224	Isyna1	16.19	0.797828	-0.0576627	Pecr	0.820478	-0.0200209	Limd1	0.828612	0.0138159	Rpl8	0.851544	0.0297929	Tjp1	0.0712352	0.149476	Wdr81	0.94051	0.0281529	Rheb	8.96414	0.0664632	0.448551	Fam107a	4.03543	0.168155	0.529627
Prss8	502.475	0.124827	0.367205	Hars2	28.92	0.137158	-0.214976	Lcp1	0.70584	-0.0199924	Vamp8	0.606329	0.0138134	Fbxo40	0.753132	0.0170806	Setd2	0.282327	0.149348	Bud13	0.877448	0.0279764	D130043K22Rik	6.02439	0.195433	0.359782	Car8	3.60289	0.0645494	-0.782489
Yipf3	150.555	0.0794122	0.367157	Tmem160	275.74	0.0886585	0.874465	Fmo2	0.773542	-0.0199737	Tfb1m	0.868086	0.0137709	Ybx1	0.585647	-0.0954786	Dtx3l	0.0442554	0.14934	Tut4	0.849625	0.0275768	Fahd1	9.36394	0.157776	0.331454	Fam107a	4.8442	0.315442	0.338627
Gm44850	3.685	0.340295	0.401231	Rab5c	93.99	0.542424	0.271158	Fcsk	0.795745	-0.0198941	Slc22a2	0.671034	0.0137292	Synj1	0.0725753	-0.23043	Gpatch8	0.499273	0.14926	Kiaa1522	0.904557	0.0275713	Pgm5	6.44108	0.00629939	0.734066	Wac	2.44313	0.403134	0.606629
Ak6	93.53	0.0915686	0.366664	Mdh2	1493.87	0.330166	0.123926	Usp7	0.815541	-0.0198664	Got1	0.501205	0.0137005	Bcat1	0.0695938	0.383674	Zzef1	0.314029	0.149111	Ca2	0.879218	0.0275006	Med23	7.91744	0.899066	-0.0330097	2610318M16Rik	6.54386	0.0133131	0.659382
Cope	345.573	0.101987	0.366338	H13	189.59	0.106382	0.309073	Bet1l	0.716272	-0.0198218	Rps12	0.690412	0.0136337	Tra2b	0.816481	0.0276811	#N/A	0.383506	0.149095	Nfic	0.877283	0.0274974	Igfals	9.15749	0.0221809	0.549968	Efnb2	5.08574	0.110813	0.52213
Glmp	474.59	0.104689	0.366247	Rnf145	57.83	0.465796	0.159023	Tpd52l2	0.801654	-0.0198023	Vps45	0.720831	0.0135852	Rac1	0.757513	-0.017004	Slc7a6os	0.205816	0.149032	Kiaa1522	0.858327	0.0274723	Rps19	8.97573	0.492566	0.166933	Hs1bp3	4.51813	0.00678352	-0.952463
Btnl9	3.665	0.463435	0.400522	Atp6v1e1	690.07	0.242559	0.155564	Vps26c	0.600959	-0.0197456	Clmn	0.680766	0.0135507	Pafah1b1	0.109294	-0.183085	Ttbk2	0.346142	0.148985	Ccnl1	0.876099	0.0273457	Spsb3	9.08412	0.151753	0.34589	2610318M16Rik	4.14404	0.0644675	0.701873
Cdc123	118.98	0.0957371	0.366127	Chtf18	2.25	0.0236196	1.07891	Rilpl1	0.888352	-0.019673	Dock5	0.82422	0.0135337	Rab3a	0.158734	-0.198909	Pml	0.12469	0.148919	Ablim2	0.811923	0.0272821	Eme2	7.4728	0.222475	0.319916	2610318M16Rik	5.65824	0.0227312	0.680627
Cox5a	1603.15	0.132679	0.365972	Etnppl	15.84	0.649557	-0.421104	Mroh1	0.665618	-0.0196403	Pdlim7	0.806093	0.0134586	Hspa8	0.260442	-0.0650986	Stard13	0.274765	0.148845	Kidins220	0.8978	0.0272646	Nme3	7.82039	0.388863	0.225057	Mir1899	4.672	0.563638	0.197552
Rabggtb	31.845	0.0890735	0.36593	Rps6kl1	1.21	0.841621	0.0681854	Pon3	0.803288	-0.019607	Rab34	0.7979	0.0134577	Vamp3	0.3921	-0.112971	Ctr9	0.583234	0.148811	Srrm1	0.889788	0.0272531	Ndufaf4	8.35668	0.688339	0.102317	Hs1bp3	3.79007	0.574598	-0.225059
Thyn1	46.055	0.0788849	0.36589	Ppp1r12c	34.35	0.480066	-0.101173	Ppp4c	0.874438	-0.0195949	Aco2	0.671436	0.013296	Tpt1	0.899814	-0.028093	Ppp1r2	0.0929206	0.148792	Prpf4b	0.892087	0.0272278	Arhgef1	7.02111	0.0715001	0.471539	Tmem114	4.51275	0.272019	0.390145
Abcb6	41.61	0.111978	0.365197	Ahr	3.9	0.915046	-0.021413	Myo6	0.83786	-0.0195274	Map7	0.758036	0.0132947	Cyth2	0.292926	-0.0943204	Skp1	0.224427	0.148651	Mdh1	0.873354	0.0270016	Arhgef1	8.27194	0.564864	0.147686	Mir1899	6.81608	0.158684	0.36924
Atp5j	2027.93	0.132814	0.365142	Map1s	12.51	0.260934	-0.249466	Msh2	0.786447	-0.0194828	Acads	0.36014	0.0131836	Dnaja1	0.219392	-0.107312	Aftph	0.047399	0.148589	Med26	0.847429	0.0269627	Prkag2	7.95119	0.31815	0.259973	Gm6194	3.9326	0.0254095	0.89942
Atp6v1d	133.2	0.110559	0.364844	Dpep1	748.49	0.0259127	0.521743	Hebp1	0.849501	-0.0194714	Gys1	0.797773	0.0131073	Hspd1	0.322841	0.193205	Ddx42	0.57934	0.148528	Srsf6	0.872642	0.0268732	Arrdc1	8.81513	0.331578	0.239795	Prr18	1.15584	0.0102453	-3.50331
Snu13	31.715	0.0891046	0.364631	Tmem129	45.77	0.0965355	0.386965	Serpinc1	0.912214	-0.01945	Tpp2	0.788783	0.0130957	Vamp2	0.108109	0.131811	Myh10	0.401108	0.148373	Hnrnpc	0.890947	0.0268268	Aldh5a1	8.104	0.268963	0.286371	Hs1bp3	2.9197	0.0478424	-1.12911
Mogat2	77.465	0.216892	0.364591	Nop9	21.37	0.807968	-0.0257092	Lims1	0.857423	-0.0193787	Mrpl10	0.780948	0.0130598	Eif4e	0.452426	0.0686682	Nfx1	0.186447	0.148363	Tpcn1	0.948772	0.0266798	Adam32	3.17043	0.305629	0.531013	Gm6194	4.95866	0.00652388	0.922241
Praf2	32.165	0.229959	0.364411	Atp6v0a1	25.99	0.216379	0.305588	Spg7	0.83668	-0.0193782	Rrbp1	0.724659	0.0130189	Mapk1	0.268264	-0.102818	Cap1	0.430973	0.148341	Sf3a1	0.859197	0.0263749	Zmynd19	7.74282	0.52513	0.166216	Car8	3.76305	0.00581372	1.18109
Zfp472	2.16	0.18556	0.399704	Psmc3ip	11.31	0.406656	0.17995	Plekhg3	0.750498	-0.0192064	Bri3bp	0.906577	0.0129775	Ppp1cc	0.400451	-0.178068	Klc4	0.180359	0.148303	Tp53bp1	0.866132	0.0263739	Jpt2	8.87268	0.271155	0.270501	Car8	6.77274	0.0609859	0.49179
Odr4	46.025	0.0775182	0.364406	Grb7	139.6	0.0410488	-0.349567	Vasp	0.916048	-0.0191953	Aldoa	0.710543	0.0129281	Ywhaz	0.376834	0.0637281	Acap2	0.169685	0.148184	Slc4a7	0.882833	0.0263264	Cbwd1	7.74833	0.897869	-0.0335321	Gm6194	5.71199	0.0091829	0.77239
Zcrb1	68.89	0.0804307	0.364357	Noxo1	2.81	0.304869	0.311922	Mcts1	0.815899	-0.0190003	Mtres1	0.807678	0.0128343	Rabl6	0.0801357	-0.230519	Hbb-bs	0.602862	0.14817	Ralgapa1	0.931375	0.0261468	Kidins220	9.02644	0.0599497	0.457174	Car8	5.11684	0.707249	-0.120696
Decr2	116.07	0.113472	0.364235	Zfp687	5.32	0.499161	-0.123094	Uqcrc2	0.979961	-0.0189968	Eci3	0.809353	0.0128323	Crnkl1	0.121416	-0.146405	Mapt	0.770723	0.147704	Fam13a	0.914328	0.0259953	Mrpl41	9.10041	0.062273	0.449945	Car8	3.32395	0.974057	-0.0153016
Tmem216	23.43	0.107478	0.364182	Gdpd2	1.21	0.0222299	1.18761	Ganc	0.777244	-0.0189555	Eif3a	0.719693	0.0127635	Ehd2	0.0311151	-0.230635	Psmd1	0.190602	0.147643	Cic	0.874211	0.0259519	Prkag2	6.1216	0.674706	0.114845	Hs1bp3	4.96619	0.131043	0.502926
Cystm1	1055.63	0.121305	0.364076	D8Ertd738e	881.9	0.114159	0.743794	Fh	0.852266	-0.0189298	Usp9x	0.802435	0.0127437	Dynll1	0.823313	-0.0324141	Fxr1	0.449598	0.147605	Dync1li1	0.837269	0.0259481	Dock8	7.94033	0.863855	0.0445731	Hs1bp3	7.20359	0.331856	0.25364
Etfa	506.363	0.130521	0.364066	Calm3	143.73	0.0689896	0.3531	Cdh1	0.829798	-0.0187993	Ppia	0.823186	0.0127253	Gng2	0.151869	-0.0982405	Rbm33	0.354886	0.147582	Mical3	0.914	0.0256692	Ift140	8.83883	0.0765442	0.437778	Wac	3.12482	0.340607	-0.488536
Ypel2	2.64333	0.275245	0.398429	Cops3	91.8	0.83223	0.023005	Rpp40	0.788182	-0.0187777	Chchd7	0.908021	0.0127139	Eif5a	0.640704	-0.110059	Rrp1	0.380262	0.147266	Heatr6	0.840913	0.0252396	Tm2d2	9.32462	0.218582	0.289715	Hs1bp3	5.06368	0.0194114	0.774842
Immp1l	36.56	0.087021	0.363822	Fkbp8	243.87	0.275272	-0.150477	Sorbs1	0.885077	-0.0187295	Cops6	0.705275	0.0126921	Rps17	0.596501	-0.0437062	Tp53bp1	0.283418	0.147204	Raly	0.898246	0.0249412	Dcdc2a	5.57182	0.0280297	0.66621	Hs1bp3	8.37027	0.109679	0.409202
Gclm	373.265	0.0920944	0.363686	Ffar3	4.86	0.131062	-0.540181	Paf1	0.937311	-0.0187208	Napg	0.524304	0.012571	Ube2i	0.477949	-0.0861412	Adra2b	0.648484	0.147137	Mid2	0.946788	0.0249214	A230028O05Rik	8.80323	0.0585536	0.469163	1700061F12Rik	2.8945	0.484948	-0.39719
Rangrf	20.01	0.136311	0.363597	Ddx39b	48.15	0.122085	-0.154027	Trappc5	0.820097	-0.0186509	Dynlt1	0.803183	0.0125215	Selenow	0.674204	-0.0885664	Glcci1	0.136134	0.147086	Ifih1	0.837153	0.0247894	Grik5	4.86827	0.323663	0.331194	Car8	4.7608	0.712765	0.125422
Rhpn1	34.08	0.0622559	0.363528	Gipc1	75.15	0.81507	-0.0283658	Pacsin3	0.957714	-0.0186103	Zyx	0.822834	0.0125068	Rala	0.163789	-0.193607	Add3	0.348373	0.14705	Gas2l1	0.868841	0.0247826	Entpd8	8.29398	0.109685	0.410988	Car8	2.43744	0.203986	-0.899502
Cebpd	1.79667	0.228969	0.397591	Tlcd1	70.67	0.00547556	0.520175	Lpp	0.917193	-0.0185822	Gsta5	0.890921	0.0124471	Rps12	0.799531	0.031657	Hdac6	0.220475	0.147029	Arhgef28	0.955987	0.0246593	Id2	9.09374	0.447377	0.182791	Hs1bp3	2.2051	0.251599	-0.921152
Psmd5	62.98	0.0688773	0.363337	Plscr3	21.14	0.0944926	-0.233961	Mpi	0.773585	-0.0185451	Rab43	0.903569	0.0124384	Rps10	0.61198	0.0724219	Phldb2	0.173612	0.147028	Synpo	0.875568	0.0246458	2900005J15Rik	8.72109	0.0463439	0.497645	Efnb2	4.85751	0.0468012	0.677784
Mrm3	18.2767	0.0924861	0.363272	Ptger1	0.94	0.152105	-0.382245	Acss2	0.80247	-0.0184325	Usp3	0.849686	0.0124303	Ppp3ca	0.250201	-0.0993995	Top2b	0.54408	0.146937	Got2	0.930931	0.0244153	5830408C22Rik	8.16536	0.222294	0.315462	Hs1bp3	3.1893	0.100244	-0.818769
Depdc1b	38.54	0.0877515	0.363083	Arhgef25	1.78	0.291131	-0.444848	Stxbp2	0.726885	-0.0183955	Galns	0.718563	0.0124175	Ppp2ca	0.0922019	-0.160313	Map1b	0.401428	0.146899	Brap	0.865524	0.0242501	Gm32123	7.93206	0.55577	0.153402	Hs1bp3	3.04825	0.027181	1.25324
Atg4a	20.99	0.0763899	0.363061	Xab2	27.99	0.149406	-0.191411	Gnpat	0.62143	-0.0183588	Ush1c	0.80265	0.0124074	Phb	0.782388	-0.0930801	Map1b	0.401428	0.146899	Dync1li1	0.78693	0.0242148	Pou2f2	5.60806	0.412779	-0.241238	Hs1bp3	2.59022	0.0602271	-1.25914
Ssr3	160.023	0.132447	0.363008	Cdc37	126.25	0.0224959	-0.241902	Snx6	0.795721	-0.0183173	Pycr3	0.679712	0.0123936	Csnk2b	0.420364	-0.124806	Gnl1	0.244174	0.14685	Dmxl1	0.844607	0.0241654	Clcn7	7.37582	0.816149	-0.0608325	Hs1bp3	5.64696	0.534732	0.183338
Rab9	26.1533	0.131124	0.362937	Rab4a	123.19	0.61398	-0.0571673	Trmt1l	0.845218	-0.0183121	Naglu	0.783445	0.0123907	Rpl22	0.895046	-0.0215212	Prpf4b	0.343732	0.146632	Ubr4	0.887572	0.024165	Mir8108	3.61358	0.224553	0.527988	Tns3	4.29154	0.749332	0.115502
Ptges3	24.2933	0.0848241	0.362921	Trip10	18.77	0.266595	-0.161732	Copg1	0.709356	-0.0183113	Spen	0.937598	0.012333	Map7	0.0503643	0.382895	Pds5b	0.271998	0.146504	Lsr	0.914494	0.0241449	Tpgs2	8.99428	0.286633	0.259028	Tns3	2.8503	0.530307	0.373607
Slc25a3	964.963	0.145145	0.362846	Cops6	368.18	0.0999685	0.186843	Slc2a2	0.963058	-0.0183084	Pde8a	0.772758	0.0123267	Rack1	0.622111	-0.0910139	Taf1	0.217939	0.14603	Stx4	0.868405	0.0241102	BC003965	6.7947	0.510086	0.171999	Slc22a30	6.42247	0.190299	0.348274
Dus2	16.925	0.0880816	0.362457	Ubb	878.78	0.678282	0.0730834	Mcmbp	0.901194	-0.018271	Yars1	0.605442	0.0123248	Prkacb	0.70041	-0.0468986	Lig3	0.400206	0.14585	Ctdp1	0.879003	0.0240919	Unkl	6.99589	0.074821	0.466083	Rhob	4.52642	0.676264	0.145794
Prrg2	42.505	0.0895909	0.362264	Ap4m1	5.45	0.72159	0.0621715	Dynlrb1	0.887694	-0.0182499	Ten1	0.775924	0.0122975	Ywhaq	0.310907	-0.221637	Tnks1bp1	0.194863	0.145816	Golga1	0.85341	0.0239198	Akap7	4.40755	0.584007	0.195498	Slc22a30	5.13159	0.0218301	-0.736596
Gm10053	4.25333	0.232603	0.395478	Gyg	32.29	0.155071	0.180518	Ttc7a	0.95015	-0.0182163	Tm9sf3	0.823774	0.0122093	Tuba4a	0.237591	-0.125873	Bin1	0.243038	0.145785	Zc3h13	0.89033	0.023872	Tacc1	8.23625	0.232359	0.30737	Tns3	8.22604	0.218989	0.316725
Cops8	43.52	0.0820292	0.362206	Rcn3	7.49	0.659869	0.24792	Chac2	0.526424	-0.0181666	Fasn	0.726184	0.0121619	Tubb4b	0.0557195	0.180699	Srrm1	0.341464	0.145754	Cxadr	0.894175	0.0238554	Stpg3	7.13313	0.00258123	0.794523	A430035B10Rik	3.19391	0.905866	-0.0588669
Gm20721	23.23	0.105587	0.362193	Slc6a8	92.27	0.156884	-0.193183	Clpx	0.794469	-0.0181587	Sh3kbp1	0.904672	0.012138	Tuba1c	0.600434	-0.0664683	Vcpip1	0.0198239	0.145746	Cox7a2	0.872287	0.0238197	Mir7048	5.2828	0.604225	0.162821	Slc22a30	5.16477	0.317253	0.321439
Tango2	310.33	0.141648	0.362167	Arid3a	1.78	0.0963618	-0.423378	Ccdc81	0.762146	-0.0181412	Man1a1	0.869085	0.0120853	H3c1	0.418133	-0.15898	Add3	0.598959	0.145739	Prkag2	0.896561	0.02381	Fam166a	6.41919	0.426856	0.21084	Rab2a	3.52856	0.616102	0.221103
Tomm22	114.355	0.0696119	0.361908	Pdk4	6.7	0.640197	-0.241349	Nubpl	0.850123	-0.0181257	Psmc4	0.806833	0.0119787	Ywhah	0.340997	-0.0759189	Kat8	0.418495	0.145584	Zfyve16	0.891524	0.0237884	Dedd2	5.27177	0.0245616	0.719414	Rhob	5.90782	0.00346342	0.842856
Maip1	11.54	0.062233	0.361903	Ubxn6	40.62	0.0694806	-0.177049	Hnrnpm	0.944731	-0.0180112	Tcf25	0.795827	0.0119749	Ranbp9	0.182536	-0.141338	Snta1	0.175388	0.145544	Mia2	0.901539	0.0237541	Zfp526	8.06526	0.244219	0.302218	Rhob	3.29532	0.0165781	-1.15143
Arpc5l	106.95	0.0833291	0.361431	Mydgf	82.95	0.0102482	0.484025	Fbl	0.874259	-0.0179939	Arhgef5	0.845775	0.0119101	Strn3	0.0691395	-0.231063	Osbpl3	0.240758	0.145483	Stmn1	0.838608	0.0237342	9130221H12Rik	7.10667	0.24227	0.305467	Rhob	4.78372	0.0467068	-0.674301
Pfn1	500.933	0.0929176	0.361256	Cyb561	43.3	0.282181	0.479862	Dhx38	0.931894	-0.0179511	Slit2	0.914465	0.0119078	Fabp4	0.0396394	0.37674	Usp24	0.293664	0.145479	Znf768	0.9069	0.0237339	Slc34a3	8.95367	0.0532815	0.47302	Rhob	3.682	0.404716	-0.345565
Rnf121	13.985	0.081119	0.360522	Sema6a	5.78	0.889257	0.034862	Lrba	0.777365	-0.0179385	Dbnl	0.828002	0.0119034	Kpnb1	0.491815	0.0250727	Arfgef2	0.340527	0.145473	Slc9a3	0.917693	0.0236493	Gsk3a	9.42738	0.295742	0.243529	Nipbl	5.13053	0.467148	0.233985
Ppm1g	35.52	0.0567176	0.360467	Ccdc12	127.22	0.287891	0.298583	Ddb1	0.673546	-0.0179218	Ndufa12	0.846313	0.0118043	Slc10a2	0.96119	0.00275282	Acap2	0.30903	0.145345	Hmgn5	0.934965	0.0236271	Gnptg	6.52759	0.195387	0.341634	Nipbl	6.08716	0.0117835	0.701061
Psenen	102.935	0.0934405	0.36044	Ccnb2	22.91	0.0125661	2.06845	Emc3	0.398437	-0.0178142	NARS1	0.807372	0.0117098	Pip5k1a	0.172826	-0.375753	#N/A	0.378875	0.145319	Cgnl1	0.895306	0.0236109	Rnf208	5.76095	0.862389	0.0498155	Slc22a30	2.49021	0.0116097	-1.80415
[truncated: 40,332 more rows]

## Sheet: log2ratio only
24h_RNAseq		72h_RNAseq	24h_proteomics-WK	24h_proteomics_Cortex	72h_proteomics	24h_ATAC_promoter	24h_ATAC_distalenhancer	24h_phospho_proteomics	72h_phospho_proteomics	24h_RNAseq	72h_RNAseq	24h_proteomics	72h_proteomics
[truncated: 10,702 more rows]

[truncated: 5 more sheets: zscore, logical_sum_change, pathway_logcial_sum, DAVID GO at least 3 of 9, GSEA gene sets]
