# Supplementary material for: Signaling mechanisms in renal compensatory hypertrophy revealed by multi-omics
Source: Nat Commun. 2023 Jun 16;14:3481. doi: 10.1038/s41467-023-38958-9 (PMC10276015; doi:10.1038/s41467-023-38958-9)
Supplement: Supplementary file 29 — Supplementary Data 26 [file 41467_2023_38958_MOESM29_ESM.xlsx]

## Sheet: Readme
Amino acid transporters expressed in proximal tubule S1 segment
Explanation : log2 (UNx/Sham) values for aminoacid transpers reported to be expressed in proximal tubule (PMID:34191628 ) are curated out from RNA seq and proteomics at both time points (24h and 72 h)
Contact: Hiroaki Kikuchi at NIH at hiroaki.kikuchi@nih.gov or Mark Knepper at knep@helix.nih.gov

## Sheet: AA transporter sham vs unx
	Log2 ratio						Statistics
Gene Name	24h_RNA-seq_Log2 TPM (UNx/sham)	24h_Total_proteomics_log2ratio	72h_RNAseq_log2TPM(UNx/sham)	72h_Total_proteomics_log2ratio		Gene Name	24h_RNAseq_padj	24h_Total proteomics_pvalue	72h_rnaseq_padj	72h_Total proteomics_pvalue
Slc7a6	NA	#N/A	-0.2153	#N/A		Slc7a6	#N/A	#N/A	0.904783	#N/A
Slc38a3	4.53617	#N/A	-0.247374	#N/A		Slc38a3	0.00232329	#N/A	0.942826	#N/A
Slc6a18	2.49083	0.0544686	-0.360599	-0.132287		Slc6a18	0.11061	0.657959	0.888673	0.365797
Slc38a8	NA	#N/A	#N/A	#N/A		Slc38a8	#N/A	#N/A	#N/A	#N/A
Slc36a2	NA	#N/A	0.325127	#N/A		Slc36a2	#N/A	#N/A	0.923502	#N/A
Slc7a10	NA	#N/A	0.420249	#N/A		Slc7a10	#N/A	#N/A	NA	#N/A
Slc1a4	1.07746	#N/A	0.532485	-0.183415		Slc1a4	0.397263	#N/A	0.715496	0.363861
Slc3a1	0.465017	-0.147504	0.451375	-0.107657		Slc3a1	0.181579	0.160956	0.420433	0.288511
Cltrn	0.410748	-0.158805	0.478992	-0.0262609		Cltrn	0.360811	0.471817	0.254355	0.85264
Slc38a6	0.20562	#N/A	0.0220219	#N/A		Slc38a6	0.713664	#N/A	0.978389	#N/A
Slc38a6	0.20562	#N/A	0.0220219	#N/A		Slc38a6	0.713664	#N/A	0.978389	#N/A
Slc38a9	0.11624	-0.00808609	-0.0360717	-0.20498		Slc38a9	0.797181	0.988865	0.927987	0.09988
Slc7a9	0.0172403	#N/A	0.351451	-0.163339		Slc7a9	0.9642	#N/A	0.494677	0.247414
Slc1a1	0.0148296	0.00895884	0.398794	-0.0757492		Slc1a1	0.985557	0.807867	0.405374	0.491075
Slc38a2	0.00598205	#N/A	-0.166737	#N/A		Slc38a2	0.997353	#N/A	0.776207	#N/A
Slc7a7	-0.227172	#N/A	0.404632	#N/A		Slc7a7	0.700745	#N/A	0.414951	#N/A
Ace2	-0.241264	0.0394048	0.305763	0.0414079		Ace2	0.619563	0.700033	0.557024	0.450589
Slc43a1	NA	#N/A	0.911554	-0.0798241		Slc43a1	#N/A	#N/A	0.500631	0.840952
Slc38a4	-0.263049	#N/A	0.257872	#N/A		Slc38a4	0.743056	#N/A	0.724396	#N/A
Slc7a5	NA	#N/A	#N/A	#N/A		Slc7a5	#N/A	#N/A	#N/A	#N/A
Slc6a15	-0.319577	#N/A	-0.231875	#N/A		Slc6a15	0.529384	#N/A	0.637921	#N/A
Slc6a19	-0.474893	-0.0232404	0.260926	-0.0874629		Slc6a19	0.380635	0.901804	0.64634	0.642504
Slc6a19	-0.474893	-0.0232404	0.260926	-0.0874629		Slc6a19	0.380635	0.901804	0.64634	0.642504
Slc7a8	-0.585207	#N/A	0.210195	-0.191944		Slc7a8	0.252792	#N/A	0.753376	0.41258
Slc43a2	-0.656505	-0.0902292	#N/A	0.135712		Slc43a2	0.067679	0.477337	#N/A	0.0518138
Slc43a1	NA	#N/A	0.911554	-0.0798241		Slc43a1	#N/A	#N/A	0.500631	0.840952
Slc43a2	-0.656505	-0.0902292	#N/A	0.135712		Slc43a2	0.067679	0.477337	#N/A	0.0518138

## Sheet: Amino acid transporter TPM 
Amino acid transpoter mRNA expression in proximal tubule S1 segments (PMID: 25817355)
Gene symbol	PTS1 (TPM value)
Slc1a1	125
Slc1a2	3
Slc1a3	1
Slc1a4	1
Slc1a5	4
Slc1a7	0
Slc3a1	296
Slc6a14	0
Slc6a15	9
Slc6a17	1
Slc6a18	7
Slc6a19	1148
Slc7a1	1
Slc7a2	10
Slc7a3	0
Slc7a4	4
Slc7a5	0
Slc7a6	0
Slc7a7	643
Slc7a8	354
Slc7a9	487
Slc7a10	0
Slc7a14	0
Slc36a1	6
Slc36a2	1
Slc36a3	0
Slc36a4	0
Slc38a1	1
Slc38a2	16
Slc38a3	1
Slc38a4	6
Slc38a6	7
Slc38a7	10
Slc38a8	0
Slc38a9	11
Slc38a10	29
Slc43a1	0
Slc43a2	133
Ace2	24
Cltrn	5108
Ctns	31

## Sheet: Amino acid transporter proteome
Amino acid transpoter protein expression in proximal tubule S1 segments (PMID: 32358040)
	Gene Symbol	PTS1
	Slc1a1	0
	Slc1a4	0
	Slc1a5	0
	Slc3a1	522
	Slc6a17	0
	Slc6a18	0
	Slc6a19	0
	Slc7a1	0
	Slc7a5	0
	Slc7a6	0
	Slc7a7	22
	Slc7a8	369
	Slc38a3	0
	Slc38a10	0
	Slc43a2	276
	Ace2	0
