# Supplementary material for: Signaling mechanisms in renal compensatory hypertrophy revealed by multi-omics
Source: Nat Commun. 2023 Jun 16;14:3481. doi: 10.1038/s41467-023-38958-9 (PMC10276015; doi:10.1038/s41467-023-38958-9)
Supplement: Supplementary file 30 — Supplementary Data 27 [file 41467_2023_38958_MOESM30_ESM.xlsx]

## Sheet: Readme
The data in this Table is a fatty acid (Gas chromatography) and lipid analysis (calorimetric assay) of kidney from Sham or UNx at 24 hour after surgery
Method: See details in the manuscripts
Statistics: Statistical significance was evaluated using an un-paired, two-tailed Student’s t-test.
Contact: Hiroaki Kikuchi at NIH at hiroaki.kikuchi@nih.gov or Mark Knepper at knep@helix.nih.gov
Contact: Alan T. Remaley at alan.remaley@nih.gov

## Sheet: GC_Fatty acid data_summary
		mean			SE			T-test
	Major FA (μg/100 mg tissue weight)	Sham (n=5)	UNx (n=5)		Sham	UNx		Sham vs. UNx
	C10:0	0.0542401	0.0544796		0.0107158	0.0109244		0.857811
	C12:0	0.104343	0.249683		0.0144516	0.0771242		0.140123
	C14:0	0.507852	1.83535		0.0631583	0.52481		0.0668825
	C16:0	56.0752	73.8685		2.90713	3.95309		0.0161867
	C18:0	39.0274	44.2337		3.21624	0.454466		0.125171
	C24:0	0.185726	0.252835		0.0206792	0.00544149		0.00990333
	C14:1	0.420652	0.56942		0.067634	0.0871183		0.235389
	C16:1	0.52664	1.71511		0.0673617	0.419321		0.0490653
	C18:1	21.2536	32.8636		1.89868	2.32709		0.00669573
	C20:1	0.080828	1.8176		0.0208162	0.139631		0.000246372
	C24:1	2.10131	3.66315		0.18161	0.370709		0.0142862
	C18:2 n-6	32.8892	52.7279		3.38884	5.31481		0.0214551
	C18:3 n-6	0.482526	0.874712		0.122225	0.0681411		0.0296512
	C20:2 n-6	2.13154	2.76058		0.187555	0.132645		0.0205667
	C20:4 n-6	37.1918	41.8673		2.99197	0.432434		0.131841
	C22:4 n-6	2.49057	3.08606		0.216556	0.0927824		0.0128899
	C18:3 n-3	0.736692	2.29968		0.189623	0.468633		0.0416832
	C20:5 n-3	3.89567	4.36202		0.369952	0.0803424		0.247142
	C22:6 n-3	60.733	74.0515		3.71793	2.24916		0.00684555
	SAT FA	95.9548	120.495		6.12035	4.96814		0.0128327
	MUFA	24.383	40.7216		2.16932	3.27707		0.00688143
	n-6 PUFA	75.1856	101.317		6.73224	5.92556		0.0146502
	n-3 PUFA	65.3654	80.7132		4.26287	2.76589		0.00809978
	Total PUFA	140.551	182.03		10.977	8.6244		0.0115496
		mean			SE			T-test
	Major FA (%)	Sham (n=5)	UNx (n=5)		Sham	UNx		Sham vs. Unx
	C10:0	0.0182775	0.0151508		0.0030515	0.00287994		0.477557
	C12:0	0.0354674	0.0653635		0.00438624	0.0172442		0.160006
	C14:0	0.172891	0.482614		0.0194288	0.114779		0.0531964
	C16:0	19.1827	20.284		0.345364	0.164502		0.0296247
	C18:0	13.3029	12.2427		0.749826	0.446858		0.26664
	C24:0	0.0631442	0.0698961		0.00583218	0.00232889		0.32927
	C14:1	0.142315	0.153761		0.0206027	0.0167143		0.677996
	C16:1	0.179548	0.455736		0.0210363	0.0883891		0.0334166
	C18:1	7.23766	9.00059		0.456737	0.288123		0.0145063
	C20:1	0.0336978	0.496987		0.000988547	0.0154115		6.69853e-06
	C24:1	0.718013	0.997126		0.0517724	0.0541567		0.00584738
	C18:2 n-6	11.1859	14.3505		0.886082	0.757686		0.0270619
	C18:3 n-6	0.20167	0.23909		0.00291206	0.00721675		0.00408886
	C20:2 n-6	0.726285	0.759291		0.0452232	0.0138103		0.517914
	C20:4 n-6	12.6847	11.592		0.707343	0.454656		0.235958
	C22:4 n-6	0.848719	0.851329		0.0536767	0.0190278		0.96522
	C18:3 n-3	0.307886	0.614255		0.0140296	0.0943517		0.0304039
	C20:5 n-3	1.32666	1.20563		0.0975586	0.0360268		0.296311
	C22:6 n-3	20.7633	20.4229		0.746151	0.405916		0.702041
	Total FFA
	SAT FA	32.7754	33.1597		1.09727	0.246941		0.748265
	MUFA	8.30449	11.1281		0.527195	0.396798		0.00318835
	n-6 PUFA	25.6069	27.7922		1.65819	0.30657		0.260561
	n-3 PUFA	22.3363	22.2427		0.900114	0.35257		0.926516
	Total PUFA	47.9432	50.035		2.53909	0.114639		0.456569
	FA: fatty acid
	SAT FA: Saturated fatty acid
	MUFA: Monounsaturated fatty acid
	PUFA: Polyunsaturated fatty acid

## Sheet: GC_Fatty acid raw data
FA (μg/100 mg tissue weight)	Sham1	Sham2	Sham3	Sham4	Sham5	UNx1	UNx2	UNx3	UNx4	UNx5
C10:0	0.047014	0.0310471	0.0914252	0.0631214	0.0385928	0.0237747	0.0633105	0.0898241	0.0513585	0.0441301
C12:0	0.0547249	0.103223	0.098065	0.1378	0.127901	0.498792	0.159285	0.358505	0.139436	0.0923974
C14:0	0.281335	0.607996	0.552382	0.629732	0.467814	3.61089	1.31359	2.43158	1.00245	0.818246
C16:0	46.8485	53.3458	62.1257	62.3746	55.6815	87.2635	69.5942	78.2376	68.6675	65.5796
C18:0	27.3514	36.9492	44.9117	43.5283	42.3967	45.4108	44.1904	45.0688	43.0171	43.4815
C24:0	0.105707	0.186054	0.209665	0.216924	0.210281	0.273409	0.250218	0.246522	0.252233	0.241796
C14:1	0.201606	0.337623	0.464021	0.524826	0.575181	0.797402	0.418172	0.767264	0.425028	0.439232
C16:1	0.334114	0.655312	0.589667	0.65581	0.398297	3.25879	1.24484	1.85821	1.3826	0.831117
C18:1	14.3078	20.7695	25.4195	23.5709	22.2003	39.9167	34.3042	34.6539	28.1687	27.2745
C20:1		0.0843198	0.107514	0.114093	0.0982137	2.20653	1.66785	2.0984	1.59091	1.52433
C24:1	1.48079	2.37424	2.23455	2.49078	1.92618	4.74661	3.23327	4.33372	3.17919	2.82295
C18:2 n-6	20.4848	33.5395	40.9301	36.1318	33.3598	69.2651	49.8994	60.1972	43.4467	40.8311
C18:3 n-6	0	0.557931	0.666791	0.621138	0.56677	1.08626	0.828884	0.976194	0.743498	0.738719
C20:2 n-6	1.55041	1.83293	2.50551	2.31771	2.45114	3.23359	2.51105	2.86725	2.59744	2.59356
C20:4 n-6	26.1536	36.5038	40.3617	43.7138	39.2261	43.2906	41.3142	42.0084	40.6995	42.024
C22:4 n-6	1.66817	2.49087	2.79919	2.87869	2.6159	3.27163	2.99858	3.32864	2.99703	2.83444
C18:3 n-3	0	0.916634	1.01972	0.988605	0.758497	3.92306	1.93037	2.71213	1.64227	1.29058
C20:5 n-3	2.47003	3.9022	4.37922	4.49258	4.23432	4.59136	4.39061	4.43581	4.28339	4.10893
C22:6 n-3	47.066	61.1143	67.0898	67.7411	60.6538	80.5091	70.3501	78.2982	71.8193	69.281
SAT FA	74.6886	91.2233	107.989	106.95	98.9227	137.081	115.571	126.433	113.13	110.258
MUFA	16.3243	24.221	28.8153	27.3564	25.1981	51.1681	40.9438	43.7895	34.8146	32.8921
n-6 PUFA	49.857	74.925	87.2633	85.6631	78.2197	120.147	97.5521	109.378	90.4841	89.0219
n-3 PUFA	49.536	65.9332	72.4887	73.2223	65.6466	89.0235	76.6711	85.4461	77.745	74.6805
Total PUFA	99.393	140.858	159.752	158.885	143.866	209.171	174.223	194.824	168.229	163.702
FA: fatty acid
SAT FA: Saturated fatty acid
MUFA: Monounsaturated fatty acid
PUFA: Polyunsaturated fatty acid

## Sheet: kidney lipid content data
Sample ID	Sample Weight (mg)	TG (μg)*	TG(μg/mg)	TC (μg)**	TC(μg/mg)	PL (μg)***	PL(μg/mg)
Sham1	57.93	2.02892	1.75119	5.2675	1.81857	0.420172	0.72531
Sham2	61.92	3.44511	2.7819	5.34754	1.72724	1.34095	2.16562
Sham3	55.89	2.02892	1.8151	5.10742	1.82767	1.22085	2.18438
Sham4	52.04	2.34363	2.25176	5.29418	2.03466	1.54112	2.96142
Sham5	65.07	2.02892	1.55903	5.34754	1.64363	2.1016	3.22975
UNx1	65.26	5.41203	4.14652	5.58765	1.71243	1.82136	2.79093
UNx2	67.21	6.82822	5.07977	5.64101	1.67862	1.54112	2.293
UNx3	61.77	6.19881	5.01765	5.641	1.82645	3.14248	5.0874
UNx4	66.25	8.08705	6.10344	5.69436	1.71905	3.18252	4.8038
UNx5	46.42	6.19881	6.67687	4.94735	2.13156	2.50194	5.38979
TG: triglycride
PL: phospholipid
TC: total cholesterol
Note: 1) dried lipids were dissolved in 200ul of EtOH with 1% triton-100
2)* 4ul of dissolved materials were used to measure TG
3)** 10ul of dissolved materials were used to measure TC
4) *** 2ul of dissolved materials were used to measure PL
4) results were normalized with measured tissue weight
	TG(μg/mg)	PL(μg/mg)	TC(μg/mg)
Sham1	1.75119	0.72531	1.81857
Sham2	2.7819	2.16562	1.72724
Sham3	1.8151	2.18438	1.82767
Sham4	2.25176	2.96142	2.03466
Sham5	1.55903	3.22975	1.64363
UNx1	4.14652	2.79093	1.71243
UNx2	5.07977	2.293	1.67862
UNx3	5.01765	5.0874	1.82645
UNx4	6.10344	4.8038	1.71905
UNx5	6.67687	5.38979	2.13156
means	TG(μg/mg)	PL(μg/mg)	TC(μg/mg)
Sham	2.0318	2.2533	1.81035
UNx	5.40485	4.07298	1.81362
SE	TG	PL	TC
Sham	0.219117	0.43601	0.0653397
UNx	0.444132	0.636754	0.0832642
	0.0001363	0.046106	0.976114
