# Supplementary material for: Signaling mechanisms in renal compensatory hypertrophy revealed by multi-omics
Source: Nat Commun. 2023 Jun 16;14:3481. doi: 10.1038/s41467-023-38958-9 (PMC10276015; doi:10.1038/s41467-023-38958-9)
Supplement: Supplementary file 31 — Supplementary Data 28 [file 41467_2023_38958_MOESM31_ESM.xlsx]

## Sheet: Readme
The data in this Table is a Histological analysis of kidney from mice treated with Vehicle (Veh) or with fenofibrate (feno) for 14 days.
Method: The coronal (renal-capsule-to-papilla-tip) length and sagittal (top-end-to-bottom-end) length, and regions of cortex are calculated using NDP.view2 Image viewing software
Statistics: Statistical significance was evaluated using an un-paired, two-tailed Student’s t-test.
Contact: Hiroaki Kikuchi at NIH at hiroaki.kikuchi@nih.gov or Mark Knepper at knep@helix.nih.gov

## Sheet: Sheet1
Mouse #	Time point	Veh or Feno	BW at sacrifice (g)	Right Kidney weight (mg)	Left Kidney weight (mg)	Average Kidney weight (mg)	Sagittal (mm)	Coronal (mm)	Cortex (mm)
1	Day 14	Veh	23.87	147.5	143.4	145.45	9.52	5.53	0.992				Veh_ave	sd	Feno_ave	sd	p-value
2	Day 14	Veh	24.53	160.7	153.9	157.3	10.4	6.08	1.17			BW at sacrifice (g)	24.526	0.534163	25.5	0.729493	0.0352941
3	Day 14	Veh	24.13	153.5	144.5	149	10.1	5.19	1.03			Kidney weight (mg)	152.29	11.3294	170.575	12.7172	0.0210804
4	Day 14	Veh	25	162.4	176.2	169.3	9.83	5.52	1.06			Sagittal (mm)	10.01	0.342345	10.435	0.468775	0.126911
5	Day 14	Veh	25.1	139.3	141.5	140.4	10.2	5.41	1			Coronal (mm)	5.546	0.328375	5.79167	0.293354	0.222246
6	Day 14	Feno	26.06	191.9	162.4	177.15	11	5.83	1.22			Cortex (mm)	1.0504	0.0720472	1.20167	0.086814	0.0127243
7	Day 14	Feno	26.52	176.5	163.4	169.95	10.4	6.1	1.37
8	Day 14	Feno	25.48	175.4	173.4	174.4	10.3	5.89	1.15
9	Day 14	Feno	25.42	158.6	153.5	156.05	9.71	5.88	1.15
10	Day 14	Feno	25.08	194.3	184.1	189.2	10.9	5.82	1.15
11	Day 14	Feno	24.44	156.3	157.1	156.7	10.3	5.23	1.17
