# Supplementary material for: Signaling mechanisms in renal compensatory hypertrophy revealed by multi-omics
Source: Nat Commun. 2023 Jun 16;14:3481. doi: 10.1038/s41467-023-38958-9 (PMC10276015; doi:10.1038/s41467-023-38958-9)
Supplement: Supplementary file 32 — Supplementary Data 29 [file 41467_2023_38958_MOESM32_ESM.xlsx]

## Sheet: Readme
The data in this Table shows Morphological data of microdissected S1 proximal tubules and cortical collecting duct from mice treated with vehicle (Veh) or fenofibrate (FF) for 14 days.
Method:Confocal fluorescence images were recorded with a Zeiss LSM780 confocal microscope using a 20× objective lens by Z-stack scanning. 3D images are reconstructed using z-stack files, and cell counting was performed on three-dimensional reconstructed tubule images using Imaris Scientific Image Processing & Analysis software (v7.7.1, Bitplane, Zurich, Switzerland). Counting was automated using …
Statistics: Statistical significance was evaluated using an un-paired, two-tailed Student’s t-test.
Contact: Hiroaki Kikuchi at NIH at hiroaki.kikuchi@nih.gov or Mark Knepper at knep@helix.nih.gov

## Sheet: Sheet1
PROXIMAL TUBULE
	Veh 1	Veh 2	Veh 3	FF 1	FF 2	FF 3	Veh average	FF average	p-value
Tubule thickness= outer diameter (um)	36.6667	35.21	34.3548	41.9355	46.6667	41.6667	35.4105	43.4229	0.0103646
Cell height (um)	13.3333	14.0652	15	19.3548	21.6667	16.6667	14.1329	19.2294	0.0286721
IMARIS_Volume/count = cell volume	3290.58	2699.1	2839.83	3476	4227.17	3806.03	2943.17	3836.4	0.0336499
Count/Length (count/um)	0.302897	0.384198	0.34355	0.433873	0.367724	0.385677	0.343548	0.395758	0.163948
Calculated cell volume(um3/count)	3486.09	2598.88	2713.38	3183.39	4651.37	3535.44	2932.78	3790.07	0.176453
