# Supplementary material for: Signaling mechanisms in renal compensatory hypertrophy revealed by multi-omics
Source: Nat Commun. 2023 Jun 16;14:3481. doi: 10.1038/s41467-023-38958-9 (PMC10276015; doi:10.1038/s41467-023-38958-9)
Supplement: Supplementary file 33 — Supplementary Data 30 [file 41467_2023_38958_MOESM33_ESM.xlsx]

## Sheet: Readme
The data shows cell area size (um2) in liver from mice treated with vehicle or fenofibrates for 14 days.
Method:H-E stained liver sections was used for the quantification of cell area in the liver from mice treated either with vehicle or fenofibrates. All slides were scanned using the NDP Nanozoomer HT from Hamamatsu Photonics. The NDP Nanozoomer produces virtual images of full tissue scans which have been analyzed visually as well as by automatic image processing algorithms. The full tissue section…
Statistics: Statistical significance was evaluated using an un-paired, two-tailed Student’s t-test.
Contact: Hiroaki Kikuchi at NIH at hiroaki.kikuchi@nih.gov or Mark Knepper at knep@helix.nih.gov

## Sheet: cell size area 
BW	24.1	24.7	23.4	24.8	25.8	24.1	23.2	25.8	21.8	23.3
ID	Veh1 (um2)	Veh2	Veh3	Veh4	Feno 1 (um2)	Feno 2	Feno 3	Feno 4	Feno 5	Feno 6
1	296	475	460	391	696	593	577	541	340	711
2	293	501	402	372	594	614	661	784	336	798
3	225	361	344	408	654	441	472	692	474	654
4	294	364	359	326	764	411	443	773	654	551
5	221	345	290	319	553	436	703	571	436	687
6	251	342	182	410	501	580	583	580	407	660
7	248	472	336	321	685	479	399	698	577	451
8	238	555	238	381	515	610	540	614	467	385
9	373	377	266	318	723	723	484	866	411	709
10	198	179	309	397	853	779	600	541	430	884
11	426	525	279	419	391	459	658	485	738	445
12	282	455	343	293	601	567	631	518	539	606
13	207	316	265	342	553	565	555	747	658	524
14	362	459	381	249	537	313	315	707	441	381
15	239	323	214	357	643	446	576	756	559	324
16	190	371	274	292	608	846	689	530	460	568
17	258	297	318	517	536	749	286	601	582	684
18	315	350	347	314	500	555	616	788	423	615
19	244	269	359	276	617	406	633	675	393	728
20	409	519	298	297	595	690	609	747	403	357
Average	278.45	392.75	313.2	349.95	605.95	563.1	551.5	660.7	486.4	586.1
