# Supplementary material for: Signaling mechanisms in renal compensatory hypertrophy revealed by multi-omics
Source: Nat Commun. 2023 Jun 16;14:3481. doi: 10.1038/s41467-023-38958-9 (PMC10276015; doi:10.1038/s41467-023-38958-9)
Supplement: Supplementary file 34 — Supplementary Data 31 [file 41467_2023_38958_MOESM34_ESM.xlsx]

## Sheet: Readme
The data in this Table shows Morphological data of microdissected S1 proximal tubules from WT and PPAR-alpha knockout mice (KO) 3 days after surgery.
Method:Confocal fluorescence images were recorded with a Zeiss LSM780 confocal microscope using a 20× objective lens by Z-stack scanning. 3D images are reconstructed using z-stack files, and cell counting was performed on three-dimensional reconstructed tubule images using Imaris Scientific Image Processing & Analysis software (v7.7.1, Bitplane, Zurich, Switzerland). Counting was automated using …
Statistics: Statistical significance was evaluated using an un-paired, two-tailed Student’s t-test.
Contact: Hiroaki Kikuchi at NIH at hiroaki.kikuchi@nih.gov or Mark Knepper at knep@helix.nih.gov

## Sheet: Table
PROXIMAL TUBULE_72h_after UNX
	WT 1	WT 2	WT 3	KO 1	KO 2	KO 3	KO4	WT average	KO average	p-value
Tubule thickness= outer diameter (um)	41.6935	45	43.3333	40.1971	37.0968	33.871	39.4444	43.3423	37.6523	0.0283085
Cell height (um)	15.6048	20	20	14.8	13.3333	11.6667	14.4231	18.5349	13.5558	0.0200565
IMARIS_Volume/count = cell volume	3315.19	2489.01	2759.86	1276.51	1653.79	1491.19	2342.28	2854.69	1690.94	0.0188233
Count/Length (count/um)	0.32357	0.306556	0.326897	0.549114	0.523182	0.537622	0.334982	0.319007	0.53664	0.0390325
