# Supplementary material for: Signaling mechanisms in renal compensatory hypertrophy revealed by multi-omics
Source: Nat Commun. 2023 Jun 16;14:3481. doi: 10.1038/s41467-023-38958-9 (PMC10276015; doi:10.1038/s41467-023-38958-9)
Supplement: Supplementary file 36 — Source Data [file 41467_2023_38958_MOESM36_ESM.xlsx]

## Sheet: Figure 1 - all panels
	Data sources for Figure 1
Figure 1a	Diagram of experiment. No data.
Figure 1b.	Body weights and kidney weights recorded at time of tissue harvest
Figure 1c	Photographs of kidneys taken at time of tissue harvest
Figure 1d	Length measurements from photographed kidneys
Figure 1e	Immunocytochemistry of microdissected tubules (examples)
Figure 1f	Measurements from immuno-labeled microdissected tubules using Imaris software
Figure 1g	Measurements from immuno-labeled microdissected tubules using Imaris software

## Sheet: Figure 2
	No data in this figure. Summarizes hypotheses about initial mechanistic triggers and signaling pathways involved

## Sheet: Figure 3 all panels
	Data sources for Figure 3
All panels	Figure summarizes data from ATAC-seq in microdissected tubules and can be viewed from the following sources:
	https://esbl.nhlbi.nih.gov/IGV_mo/	(place gene symbol into second box) and
	we have created a Shiny-based web page at https://esbl.nhlbi.nih.gov/UNx/ to share curated data.
	Supplementary Data 6

## Sheet: Figure 4 all panels
	Data sources for Figure 4
All panels	RNA-seq for microdissected proximal tubules from Sham and UNx mice transcripts at 24 hours.
	Curated data are available on a Shiny-based web page (https://esbl.nhlbi.nih.gov/UNx/).
	Supplementary Data 9
	Figure 4e and 4f also use ATAC-seq data described under Figure 3.

## Sheet: Figure 5 all panels
	Data sources for Figure 5
Figure 5a, 5b, 5c	RNA-seq for microdissected cortical collecting ducts from Sham and UNx mice transcripts at 24 hours and 72 hours.
	Curated data are available on a Shiny-based web page (https://esbl.nhlbi.nih.gov/UNx/).
	Supplementary Data 11, 12
Figure 5d	Immunocytochemistry of cortical sections from mouse kidneys (examples)

## Sheet: Figure 6 all panels
	Data sources for Figure 6
All panels	RNA-seq for microdissected S1 proximal tubules (PT-S1) from Sham and UNx mice transcripts at 72 hours.
	Curated data are available on a Shiny-based web page (https://esbl.nhlbi.nih.gov/UNx/).
	Supplementary Data 13

## Sheet: Figure 7 all panels
	Data sources for Figure 7
All panels	LC-MS/MS proteomics for whole kidney or cortex. UNx versus Saham.
	Curated data are available at https://esbl.nhlbi.nih.gov/Databases/UnX-proteome/index.html and https://esbl.nhlbi.nih.gov/Databases/UnX-Phospho/72hlog.html .
	See also Supplementary Fig. 6E.
	Figure 7c and 7d also use RNA-seq data from
	Supplementary Data 16, 18

## Sheet: Figure 8 all panels
	Data sources for Figure 8
All panels	LC-MS/MS proteomics for whole kidney or cortex. UNx versus Saham. 72 hours
	Curated data are available at https://esbl.nhlbi.nih.gov/Databases/UnX-proteome/index.html and https://esbl.nhlbi.nih.gov/Databases/UnX-Phospho/72hlog.html .
	See also Supplementary Fig. 6E.
	Supplementary Data 20

## Sheet: Figure 9 all panels
	Data sources for Figure 9
Figure 9a	Diagram: No data
Figure 9b	functional enrichment in biological process using output from data integration.
	All source analysis data are provided in Supplementary Data 25
Figure 9c	Free fatty acid analysis by Chromatography
	All source data are provided in Supplementary Data 27
Figure 9d	colorimetric assay for triglycerides comparing sham and UNx samples
	Privided in right
Figure 9e	colorimetric quantitative analysis in kidney tissue (TG, PL, TC)
	All source data are provided in Supplementary Data 27

## Sheet: Figure 10 all panels
	Data sources for Figure 10
Figure 10a	whole kidney determined using qRT-PCR (see next tab)
Figure 10b	Body weights and kidney weights recorded at time of tissue harvest
Figure 10c	Cortical thicknesses measured from stained kidney
Figure 10d	Example of stained kidney used for measuring cortical thickness
Figure 10e	Immunocytochemistry of microdissected tubules (examples) and measurements from immuno-labeled microdissected tubules using Imaris software
Figure 10f	Immunoblot using anti-PPAR alpha
Figure 10g	whole kidney determined using qRT-PCR (see next tab)
Figure 10h	Body weights and kidney weights recorded at time of tissue harvest
Figure 10i	Body weights and kidney weights recorded at time of tissue harvest
Figure 10j	Immunocytochemistry of microdissected tubules (examples) and measurements from immuno-labeled microdissected tubules using Imaris software

[truncated: 3 more sheets: Figure 10a and 10g, Supplementary Figure 6, Supplementary Figure 7b]
